# Supplementary material for: Adjusting for genetic confounders in transcriptome-wide association studies improves discovery of risk genes of complex traits
Source: Nat Genet. 2024 Jan 26;56(2):336–47. doi: 10.1038/s41588-023-01648-9 (PMC10864181; doi:10.1038/s41588-023-01648-9)
Supplement: Supplementary file 5 — cTWAS results of all analyzed genes across all tissues for IBD, SCZ, and SBP. Results are stored separately for each combination of traits and tissues. Column legends for each set of results are the same as in Supplementary Table 1. [file 41588_2023_1648_MOESM5_ESM.zip › SCZ_Colon_Transverse.csv]

id	genename	chrom	pos	region_tag	cs_index	PIP	tau2	PVE	z	num_eqtl
ENSG00000131591.17	C1orf159	1	1091327	1_1	0	0.0159908815910066	4.781686245972	7.2602383794492e-07	0.128555147330203	1
ENSG00000131584.18	ACAP3	1	1307327	1_1	0	0.0159653619034705	4.76655307381529	7.22571116576092e-07	0.172272514486247	1
ENSG00000242485.5	MRPL20	1	1409623	1_1	0	0.0214799171788296	7.58070027251363	1.54610621176934e-06	-0.86704644925565	1
ENSG00000127054.20	INTS11	1	1322213	1_1	0	0.0178565671010752	5.82765354246133	9.88073135862619e-07	-0.558167590804181	1
ENSG00000215790.6	SLC35E2	1	1740343	1_1	0	0.0238149304834469	8.56113664227984	1.93587871014627e-06	-1.11065944292359	1
ENSG00000169885.9	CALML6	1	1915022	1_1	0	0.144055577767457	25.9895085810191	3.55488489577374e-05	2.80901537385734	2
ENSG00000178821.12	TMEM52	1	1919746	1_1	0	0.017576261253359	5.67764143932338	9.47527575917174e-07	0.530683129007157	1
ENSG00000162585.16	FAAP20	1	2179409	1_2	0	0.0159061053167201	13.3108934534652	2.01033511014696e-06	-1.91154347693184	3
ENSG00000116151.13	MORN1	1	2364499	1_2	0	0.00853570588800523	6.22544687515763	5.04553671240878e-07	-0.526575081966799	3
ENSG00000157916.19	RER1	1	2391287	1_2	0	0.0115364293032485	9.78810596572487	1.0721794231403e-06	-1.19027109209514	2
ENSG00000149527.17	PLCH2	1	2416027	1_2	0	0.0113865704859881	12.2928605328068	1.3290560296552e-06	2.23834181406007	2
ENSG00000157873.17	TNFRSF14	1	2556224	1_2	0	0.00872635200741168	6.61168942877577	5.47825911232458e-07	1.40618521860803	1
ENSG00000142606.15	MMEL1	1	2632573	1_2	0	0.088296846766833	27.9769364742247	2.34553948315581e-05	-3.18009585742392	2
ENSG00000215912.12	TTC34	1	2800905	1_2	0	0.0748287116342038	27.8936520698339	1.98185120032512e-05	3.40791329752866	2
ENSG00000130762.14	ARHGEF16	1	3454845	1_2	0	0.0125029893163403	9.72535407433713	1.15456045584861e-06	-1.05210778530031	1
ENSG00000162591.15	MEGF6	1	3614027	1_2	0	0.0199854248571478	14.1476560247562	2.6846969785558e-06	-1.59598145002145	1
ENSG00000116213.15	WRAP73	1	3654319	1_2	0	0.0610147865296216	24.5549217381286	1.42256148816297e-05	-2.33237296501436	1
ENSG00000235169.7	SMIM1	1	3772081	1_3	0	0.0223324459962377	5.84185859532353	1.23875302984979e-06	0.601505292772618	2
ENSG00000130764.9	LRRC47	1	3796513	1_3	0	0.0359264901234421	10.369924637074	3.53742945227481e-06	-1.22336120137442	1
ENSG00000116198.12	CEP104	1	3854983	1_3	0	0.0246116106788262	6.76541839915061	1.58100081390895e-06	0.804182149657939	2
ENSG00000169598.15	DFFB	1	3874969	1_3	0	0.0198931547003877	4.74366051544604	8.96013715413215e-07	-0.0662352096313241	3
ENSG00000198912.10	C1orf174	1	3891607	1_3	0	0.0518190925826653	13.8800604439757	6.82933721870304e-06	-1.55369198656738	1
ENSG00000069424.14	KCNAB2	1	5991653	1_5	0	0.0223401782059941	5.14792956841785	1.09198488340418e-06	0.441849382513792	1
ENSG00000131697.17	NPHP4	1	5897529	1_5	0	0.0218595915377472	4.84377644014583	1.00536446269157e-06	0.240428938207944	1
ENSG00000158286.12	RNF207	1	6206036	1_5	0	0.0500337071049197	13.632985567509	6.47665932556963e-06	1.79555228990932	1
ENSG00000116251.9	RPL22	1	6208961	1_5	0	0.0218147122602895	4.82305002693365	9.99007278476036e-07	-0.0964005778533046	2
ENSG00000116237.15	ICMT	1	6235565	1_5	0	0.0269975279660352	6.60681839624812	1.69361139044821e-06	0.399700353417466	1
ENSG00000069812.11	HES2	1	6166880	1_5	0	0.022458358542596	5.06856495828136	1.08083755036671e-06	-0.00649623826336348	2
ENSG00000187017.15	ESPN	1	6423976	1_5	0	0.0423892368490444	12.3874012433197	4.9857810179383e-06	1.87651662082995	2
ENSG00000215788.9	TNFRSF25	1	6465855	1_5	0	0.032102361041277	9.40070989386644	2.86546443207434e-06	1.52337523412636	1
ENSG00000204859.12	ZBTB48	1	6580056	1_5	0	0.0531045770202966	15.2812711240804	7.70528721943791e-06	-2.20848645781369	1
ENSG00000116273.5	PHF13	1	6433586	1_5	0	0.0485913463822552	11.7970418193737	5.44288863566662e-06	-0.993278023895837	1
ENSG00000162413.16	KLHL21	1	6572891	1_5	0	0.0219779626970933	5.53722610802847	1.15551898865931e-06	0.964560201666581	1
ENSG00000041988.15	THAP3	1	6625791	1_5	0	0.0305342879429449	9.31038556118907	2.69931059823756e-06	-1.52159867565176	1
ENSG00000007923.15	DNAJC11	1	6701642	1_5	1	0.245640589910681	30.2878410381217	7.06424651030702e-05	-4.91692799881971	1
ENSG00000049247.13	UTS2	1	7915535	1_6	0	0.0173314710549209	6.12080348499586	1.00725923805109e-06	-0.713931054367069	2
ENSG00000049245.12	VAMP3	1	7781270	1_6	0	0.0150840469770905	4.72951320321778	6.77378979244828e-07	0.220322284794005	1
ENSG00000116288.12	PARK7	1	7954388	1_6	0	0.0151083584896563	4.7702479347504	6.84314323123793e-07	-0.249452154220422	3
ENSG00000116285.12	ERRFI1	1	8026467	1_6	0	0.0152656973317924	4.80189169647718	6.9602750962293e-07	-0.0614091559817941	1
ENSG00000162426.14	SLC45A1	1	8319003	1_6	0	0.0393375501101193	12.0441260583171	4.49862713260452e-06	-0.14793054295285	1
ENSG00000142599.17	RERE	1	8835484	1_6	0	0.0159716444691816	6.22958414026959	9.44726476758372e-07	-0.804628136483289	1
ENSG00000074800.13	ENO1	1	8879251	1_6	0	0.0172372700030278	5.73070300078717	9.37937246545985e-07	-0.0641944619015614	2
ENSG00000180758.11	GPR157	1	9128930	1_6	0	0.0193742757203792	7.12307963545979	1.31036013630734e-06	-0.818929346685295	2
ENSG00000049239.12	H6PD	1	9221777	1_6	0	0.0259451691624281	9.72042600237281	2.39463431666408e-06	-1.05105350515274	1
ENSG00000171621.13	SPSB1	1	9292749	1_6	0	0.0200670772839437	7.35387167225203	1.4011917353471e-06	-0.77673631140119	1
ENSG00000171608.15	PIK3CD	1	9688387	1_7	0	0.0393792222006085	7.62735628693923	2.85192804674024e-06	-0.898048629481307	1
ENSG00000171603.16	CLSTN1	1	9824341	1_7	0	0.0585161204110382	11.4308488757908	6.35113588575699e-06	-1.41540131228769	1
ENSG00000178585.14	CTNNBIP1	1	9908035	1_7	0	0.0293732963723729	4.82891155558913	1.34678830093902e-06	0.0447340074638957	1
ENSG00000162444.11	RBP7	1	9991107	1_7	0	0.0296634077491034	4.92255216098437	1.3864645351935e-06	0.272330187144278	1
ENSG00000130939.18	UBE4B	1	10033313	1_7	0	0.0443351738551038	8.76242624349299	3.68867326475803e-06	1.72794939323178	1
ENSG00000054523.17	KIF1B	1	10210333	1_7	0	0.0797658740461326	14.4314647526044	1.09301202050689e-05	2.21915817444201	2
ENSG00000142657.20	PGD	1	10398423	1_7	0	0.0535541634295706	10.5770402675678	5.37842100201746e-06	1.45930751807861	1
ENSG00000175279.21	CENPS	1	10429947	1_7	0	0.043268567840747	8.52917985223311	3.50410563305684e-06	1.02075777037263	1
ENSG00000241563.3	CORT	1	10451532	1_7	0	0.0292035703899032	4.77369979241345	1.32369659420054e-06	0.192067196088559	1
ENSG00000204624.7	DISP3	1	11478999	1_9	0	0.0667724856614159	16.6210666199889	1.05378941164915e-05	-2.03928320732491	1
ENSG00000175262.14	C1orf127	1	10982502	1_9	0	0.0197185434444491	4.95509627933112	9.27735821563444e-07	0.343569523605867	1
ENSG00000120948.16	TARDBP	1	11012522	1_9	0	0.0650299776591211	16.365214083555	1.01049156482303e-05	-1.81278151043235	1
ENSG00000009724.16	MASP2	1	11047382	1_9	0	0.019726186684884	4.95877372001886	9.28784216650418e-07	-0.368645072490629	1
ENSG00000116649.9	SRM	1	11060199	1_9	0	0.0229205888670598	6.38392575032678	1.38934785583733e-06	0.71471028252611	2
ENSG00000171824.13	EXOSC10	1	11110686	1_9	0	0.0204724241004479	5.31118398820913	1.03242381247389e-06	0.281817800901651	1
ENSG00000171819.4	ANGPTL7	1	11187963	1_9	0	0.0321805532074172	9.61396062430868	2.93760393669249e-06	1.10947234011302	1
ENSG00000198793.12	MTOR	1	11262571	1_9	0	0.0198102654728537	4.99913516215118	9.40334935119281e-07	0.171470436821062	1
ENSG00000116663.10	FBXO6	1	11658138	1_9	0	0.0205948569433095	5.36778337786709	1.04966606629301e-06	-0.356519602562356	1
ENSG00000011021.21	CLCN6	1	11712172	1_9	0	0.0292750690632183	8.71194358530324	2.42164444952063e-06	-1.30605362092318	2
ENSG00000177674.15	AGTRAP	1	11733242	1_9	0	0.0404555415395593	11.8003380142532	4.5328345080277e-06	-1.31150406253095	2
ENSG00000177000.10	MTHFR	1	11809173	1_9	0	0.0323762623107748	9.6717845914836	2.97324517126401e-06	-1.44903075874379	1
ENSG00000116685.15	KIAA2013	1	11926172	1_9	0	0.0192785185422186	4.74096057164864	8.67835472459177e-07	-0.103787434633916	2
ENSG00000083444.16	PLOD1	1	11940783	1_9	0	0.046276281860692	13.0885143255201	5.75103760103186e-06	-1.68246570395654	1
ENSG00000116688.16	MFN2	1	11996888	1_9	0	0.0309598850728985	9.24521193318334	2.7177756786679e-06	1.14540586304993	1
ENSG00000116691.10	MIIP	1	12023126	1_9	0	0.0192601964512065	4.73193951621204	8.65360951380305e-07	0.148168058126963	1
ENSG00000028137.18	TNFRSF1B	1	12163425	1_9	0	0.0238421082486198	6.7585352855293	1.53001129797097e-06	-0.690424453780624	1
ENSG00000048707.13	VPS13D	1	12229378	1_9	0	0.0193184624709906	4.76059808957225	8.73235681772072e-07	0.138984103278514	1
ENSG00000162496.8	DHRS3	1	12610221	1_9	0	0.0193772934043873	4.78944792771493	8.81203001769564e-07	-0.159389856360551	1
ENSG00000162493.16	PDPN	1	13605932	1_10	0	0.0252779679657297	5.08618555770117	1.22076412004906e-06	-0.353973158996316	1
ENSG00000171729.13	TMEM51	1	15121831	1_11	0	0.0123644985505863	5.28421987621649	6.20375709759567e-07	0.373402855403328	2
ENSG00000142621.19	FHAD1	1	15247273	1_11	0	0.0128362476240863	5.63851398436272	6.87226891273603e-07	-0.521833476081198	2
ENSG00000132906.17	CASP9	1	15526794	1_11	0	0.0158487439245125	7.63457961005457	1.1488871532982e-06	1.03680234271588	1
ENSG00000116138.12	DNAJC16	1	15526794	1_11	0	0.0169677570195668	8.28111505353408	1.3341684050157e-06	1.09429720858495	2
ENSG00000116771.5	AGMAT	1	15585352	1_11	0	0.0156155961083786	7.49416122992162	1.1111661343505e-06	-1.01105374525409	1
ENSG00000197312.11	DDI2	1	15617889	1_11	0	0.0117983440132469	4.84083568034453	5.4229898657689e-07	-0.255327334611871	1
ENSG00000116786.11	PLEKHM2	1	15683361	1_11	0	0.0342353721274405	14.9554525527888	4.86151924152571e-06	1.71952489895257	1
ENSG00000162461.7	SLC25A34	1	15735471	1_11	0	0.0144684498090519	6.7714647929487	9.30255022793257e-07	-0.590922946242543	1
ENSG00000162458.12	FBLIM1	1	15756481	1_11	0	0.0119899064409698	4.99319541201581	5.68449323302277e-07	-0.275272675787668	1
ENSG00000186510.11	CLCNKA	1	16017907	1_11	0	0.0128602731298513	5.65619181707553	6.90671790600099e-07	-0.483720133503821	1
ENSG00000173641.17	HSPB7	1	16019240	1_11	0	0.0151304762544119	7.19520691370966	1.03369706368773e-06	-0.749589227037738	2
ENSG00000184908.17	CLCNKB	1	16043381	1_11	0	0.0117255707209545	4.78231801615452	5.32438976324224e-07	-0.089887614192226	1
ENSG00000142627.12	EPHA2	1	16156481	1_11	0	0.0124472239346026	5.34730730912217	6.319824866004e-07	-0.497510375165982	1
ENSG00000142632.16	ARHGEF19	1	16213082	1_11	0	0.0634010200677494	20.8694280717997	1.25633132796163e-05	2.68574583490765	1
ENSG00000132881.11	RSG1	1	16237140	1_11	0	0.0141421898189392	6.55565823939534	8.80299314548526e-07	-0.923291306527981	1
ENSG00000037637.10	FBXO42	1	16352580	1_11	0	0.0518666524977586	18.9343362307536	9.32471787876923e-06	-2.46043463836751	3
ENSG00000055070.16	SZRD1	1	16352580	1_11	0	0.0462845018707145	17.8400865620674	7.84025066803127e-06	2.45168369917461	2
ENSG00000157191.19	NECAP2	1	16439071	1_11	0	0.015257197499977	7.27424253052619	1.05380424002517e-06	0.714683370657908	2
ENSG00000117122.13	MFAP2	1	16963416	1_12	0	0.0622554063217027	18.0423216404595	1.06651480726339e-05	-2.48907702136036	2
ENSG00000159363.17	ATP13A2	1	17009758	1_12	0	0.0186752935881437	6.53854315447232	1.15943345912871e-06	-1.31715096026696	2
ENSG00000117115.12	PADI2	1	17115232	1_12	0	0.0352438921527752	12.5810098438032	4.21014217995028e-06	1.52841395706517	1
ENSG00000179051.13	RCC2	1	17439260	1_12	0	0.029459483528381	10.8709482053267	3.04081467168675e-06	-1.34419382749319	1
ENSG00000142623.9	PADI1	1	17229592	1_12	0	0.0159224399541048	5.02679573528943	7.59973159922293e-07	-0.230593007379678	1
ENSG00000117148.7	ACTL8	1	17784206	1_12	0	0.0202958999679105	7.32815882795727	1.41221423233617e-06	0.825857675765146	2
ENSG00000179023.8	KLHDC7A	1	18480643	1_13	0	0.0150627494489525	6.88354683631015	9.84495920122576e-07	1.40425474353247	3
ENSG00000169991.10	IFFO2	1	18964128	1_13	0	0.0141807235502019	5.39807824743962	7.26833545351218e-07	0.371288224986015	1
ENSG00000127481.14	UBR4	1	19211261	1_13	0	0.0197090920391775	8.44318246777902	1.58004766859441e-06	-1.01734014786863	1
ENSG00000127463.13	EMC1	1	19227605	1_13	0	0.0229390854404768	9.83749013838915	2.14268241710208e-06	1.17516955661737	3
ENSG00000053372.4	MRTO4	1	19251533	1_13	0	0.0132940613223533	4.77625625769634	6.02896404993342e-07	0.0941869138850535	2
ENSG00000162482.4	AKR7A3	1	19291113	1_13	0	0.04576474076468	16.3485012727661	7.10405555212957e-06	-1.78039592500448	1
ENSG00000053371.12	AKR7A2	1	19311815	1_13	0	0.0750389472710942	21.1503024966094	1.50695648779009e-05	2.15332434594332	2
ENSG00000040487.12	PQLC2	1	19312389	1_13	0	0.0264540844284906	11.1863017509003	2.809808114101e-06	1.35908444328049	2
ENSG00000169914.5	OTUD3	1	19885299	1_13	0	0.0425989447255971	15.8276646770288	6.40196179866723e-06	1.74279946636035	2
ENSG00000188257.10	PLA2G2A	1	19979930	1_13	0	0.0162687011575112	6.66289105187454	1.02923131248222e-06	0.659238143536746	1
ENSG00000117215.14	PLA2G2D	1	20111070	1_13	0	0.0157361325481539	6.37490194469504	9.52508611853674e-07	-0.615336663098705	2
ENSG00000158816.15	VWA5B1	1	20289228	1_14	0	0.024120440739819	4.85448847396633	1.11179856775137e-06	0.340041296035426	1
ENSG00000162545.5	CAMK2N1	1	20492442	1_14	0	0.0872753161282264	16.1777300939764	1.34062221860357e-05	-1.69472669700139	1
ENSG00000090432.6	MUL1	1	20508287	1_14	0	0.0237294366616905	4.74169034475113	1.06836097063295e-06	0.0214438316460308	1
ENSG00000183114.7	FAM43B	1	20559125	1_14	0	0.0246749619996134	5.03493009845107	1.17963414468552e-06	0.204204967414374	1
ENSG00000158825.5	CDA	1	20587958	1_14	0	0.0241719761501752	4.92193472461717	1.12965389369496e-06	-0.238580309063843	3
ENSG00000158828.7	PINK1	1	20633253	1_14	0	0.0265649135789596	5.89567878314139	1.48709809684438e-06	0.614908852751814	2
ENSG00000117245.12	KIF17	1	20685321	1_14	0	0.0287493414751476	6.25278379572606	1.7068631811618e-06	-0.412675939823166	2
ENSG00000127483.17	HP1BP3	1	20787923	1_14	0	0.357688126526171	20.9945859547028	7.13032351291356e-05	-3.92854340297302	1
ENSG00000075151.20	EIF4G3	1	21177786	1_14	0	0.0308767857488069	10.8322665937755	3.17576838517599e-06	2.59263802987595	1
ENSG00000117298.14	ECE1	1	21345480	1_14	0	0.0428192071579829	9.48841431489861	3.85771072514113e-06	-0.83104537902949	1
ENSG00000187980.6	PLA2G2C	1	20174949	1_14	0	0.0325436706653833	7.63366423038073	2.35883186809118e-06	-0.841812516538299	2
ENSG00000142794.18	NBPF3	1	21440603	1_15	0	0.0213246198387597	6.63409258058143	1.34326043274687e-06	0.79049302075187	1
ENSG00000076864.19	RAP1GAP	1	21669538	1_15	0	0.0177471130010909	4.82929778532871	8.13783906949872e-07	-0.0098557667017741	2
ENSG00000090686.15	USP48	1	21783303	1_15	0	0.184122787149544	24.6955843836609	4.31741946011736e-05	-2.4981726544637	2
ENSG00000142798.17	HSPG2	1	21859325	1_15	0	0.0183708368777694	5.42039727482076	9.45491123534799e-07	0.629002282570837	1
ENSG00000142789.19	CELA3A	1	22001714	1_15	0	0.0693127312638198	17.2997307167012	1.13854382546493e-05	-1.69371603991579	1
ENSG00000070831.15	CDC42	1	22031964	1_15	0	0.020802162722427	6.52182697783505	1.28817586775707e-06	0.872823834237407	2
ENSG00000184677.16	ZBTB40	1	22453334	1_15	0	0.0200433984530168	5.96824218742682	1.13583486418941e-06	-0.576574774373939	1
ENSG00000173372.16	C1QA	1	22636557	1_15	0	0.017962957112193	4.98658127561545	8.50507468717076e-07	-0.352504482669444	1
ENSG00000173369.15	C1QB	1	22653162	1_15	0	0.0319912820482221	10.300802152966	3.12896054803992e-06	1.14903441971651	1
ENSG00000004487.15	KDM1A	1	23000786	1_16	0	0.025164890554525	7.23687614463473	1.72919345350639e-06	-0.784165836663846	1
ENSG00000169641.13	LUZP1	1	23178302	1_16	0	0.0223065823013116	6.09089442001447	1.29006473412572e-06	-0.719709994426914	1
ENSG00000204219.9	TCEA3	1	23424647	1_16	0	0.0205060263389301	5.29169616471755	1.03032398005387e-06	0.446658448220498	1
ENSG00000088280.18	ASAP3	1	23483896	1_16	0	0.0194836032821647	4.8063036922918	8.89155836554215e-07	-0.119055225484924	2
ENSG00000197880.8	MDS2	1	23581686	1_16	0	0.0233682728258011	6.53268619777007	1.44949195156418e-06	-0.66922023703122	1
ENSG00000179546.4	HTR1D	1	23206502	1_16	0	0.0212351206917408	5.6233869045047	1.1338356179714e-06	-0.603760907310438	1
ENSG00000188822.7	CNR2	1	23919433	1_17	0	0.0178918870310258	4.84974218169122	8.23895623202301e-07	-0.318791464763225	1
ENSG00000142676.12	RPL11	1	23691734	1_17	0	0.0589149359647576	16.228082353533	9.07799647438434e-06	-1.74650749799735	1
ENSG00000057757.9	PITHD1	1	23775590	1_17	0	0.0221515750183996	6.87647560465919	1.44633173074691e-06	-0.639084821391877	1
ENSG00000117308.14	GALE	1	23800401	1_17	0	0.0179348926448775	4.87250446880107	8.29752222408639e-07	0.21390897872192	1
ENSG00000142661.18	MYOM3	1	24087227	1_17	0	0.0221252899227099	6.86518774073999	1.4422441476073e-06	0.712352799463515	2
ENSG00000142677.3	IL22RA1	1	24143324	1_17	0	0.0201221651101675	5.96415638424161	1.13951783651958e-06	-0.535671778791291	1
ENSG00000185436.11	IFNLR1	1	24187118	1_17	0	0.0177890140264035	4.7950610630229	8.0992241124571e-07	0.15633887773288	1
ENSG00000001460.17	STPG1	1	24417003	1_17	0	0.0178984890820354	4.85323552915151	8.24793322424131e-07	-0.189026994456603	1
ENSG00000001461.16	NIPAL3	1	24415622	1_17	0	0.0177071642881771	4.75133372171529	7.98843946888173e-07	0.051209656190747	2
ENSG00000117602.11	RCAN3	1	24502439	1_17	0	0.0245386914679568	7.84907344416466	1.82880411283626e-06	-0.89498896025604	1
ENSG00000169504.14	CLIC4	1	24745089	1_17	0	0.0181541734013299	4.98773653028063	8.59760286473937e-07	0.415189428873075	2
ENSG00000175707.8	KDF1	1	26955015	1_18	0	0.0382880264496147	10.3479822512652	3.7619762826543e-06	1.47329529374132	1
ENSG00000131910.4	NR0B2	1	26914534	1_18	0	0.0371272762032148	10.7875117083147	3.80287250745374e-06	2.17951522525813	1
ENSG00000183726.10	TMEM50A	1	25235176	1_18	0	0.0417570717642228	10.8094664825924	4.2857979419147e-06	-1.22295414081509	1
ENSG00000204178.9	TMEM57	1	25430369	1_18	0	0.0220368142589072	4.74432873474243	9.92706765327058e-07	-0.110037477685257	1
ENSG00000117643.14	MAN1C1	1	25771240	1_18	0	0.0341209721686862	8.91502835294337	2.88829482437788e-06	1.11232443301223	1
ENSG00000162430.16	SELENON	1	25799884	1_18	0	0.0398341361484882	10.3128969397666	3.90061851520149e-06	-1.21894682978655	2
ENSG00000158006.13	PAFAH2	1	25998029	1_18	0	0.0321925542296624	8.37856339506366	2.56107556602149e-06	1.09697377672811	1
ENSG00000158008.9	EXTL1	1	26020058	1_18	0	0.0230192241721747	5.16793863678309	1.12954991538154e-06	-0.373535379948005	1
ENSG00000158014.14	SLC30A2	1	26028859	1_18	0	0.0716221259064293	16.0479484345134	1.09135018070663e-05	-1.89432189946262	2
ENSG00000175087.9	PDIK1L	1	26110771	1_18	0	0.0227171079560653	5.02282799992935	1.08342473194651e-06	0.313714834541182	1
ENSG00000197245.5	FAM110D	1	26161449	1_18	0	0.0231566915002459	5.1534423269364	1.13310805493055e-06	-0.210897578126952	2
ENSG00000236782.6	RP11-96L14.7	1	26170849	1_18	0	0.0348441251803998	9.30719340899974	3.07925532407925e-06	1.54423168326669	2
ENSG00000142675.17	CNKSR1	1	26170849	1_18	0	0.0231541737916186	5.31620448071382	1.16876813515476e-06	0.764679040508907	1
ENSG00000130695.14	CEP85	1	26233678	1_18	0	0.0415974993543926	11.094377232293	4.38195132605724e-06	-1.5180030410912	2
ENSG00000169442.8	CD52	1	26317723	1_18	0	0.0300422127507636	7.95634473159798	2.26956646674912e-06	1.18820068243208	2
ENSG00000158062.20	UBXN11	1	26317588	1_18	0	0.0302117316812635	7.5702737399538	2.1716238343417e-06	0.789192387717771	1
ENSG00000176092.14	AIM1L	1	26360390	1_18	0	0.0552695212200927	13.7603070854379	7.22123079106707e-06	-1.91478079821134	2
ENSG00000176083.17	ZNF683	1	26370675	1_18	0	0.043742825061956	10.9934311869343	4.56601660913347e-06	-1.32419118560788	2
ENSG00000117682.16	DHDDS	1	26432282	1_18	0	0.0226048976361658	4.95231066799547	1.06293772871237e-06	0.0693865657756382	1
ENSG00000198830.10	HMGN2	1	26474738	1_18	0	0.0223735953122208	4.88881400524581	1.03857219193383e-06	0.0686010504262328	1
ENSG00000117676.13	RPS6KA1	1	26529971	1_18	0	0.0243101963919186	5.67599222620015	1.31017001593202e-06	0.617345524410407	1
ENSG00000117713.18	ARID1A	1	26693253	1_18	0	0.0444071623320165	12.0759043717671	5.0917853144094e-06	2.67637160860518	1
ENSG00000060642.10	PIGV	1	26787521	1_18	0	0.0819617336887323	16.8949494929206	1.31481736362573e-05	3.09207077771821	1
ENSG00000175793.11	SFN	1	26863833	1_18	0	0.0220766142113681	4.82220107836628	1.01082315327613e-06	0.561101633843851	1
ENSG00000142751.14	GPN2	1	26890178	1_18	0	0.0641249190399451	14.8896080830903	9.06582837563074e-06	-2.95522531070365	1
ENSG00000090273.13	NUDC	1	26896515	1_18	0	0.024158590510663	6.22934708529265	1.42893185763476e-06	-1.33168731582008	2
ENSG00000162510.5	MATN1	1	30723617	1_20	0	0.0127030880073578	11.1608366853765	1.34618100087435e-06	-1.47930350135849	1
ENSG00000162512.15	SDC3	1	30872105	1_20	0	0.00813607936051641	7.04760433697192	5.44445091884798e-07	0.649142913664349	1
ENSG00000134644.15	PUM1	1	31066204	1_20	0	0.0219618761379415	16.4368150092468	3.42755554924454e-06	1.81861228176842	1
ENSG00000084628.9	NKAIN1	1	31239467	1_20	0	0.00631026222262254	4.88535113165967	2.92712040585259e-07	-0.398534788099007	1
ENSG00000060688.12	SNRNP40	1	31294043	1_20	0	0.0242414359066085	18.9838729414433	4.36958866641217e-06	-2.53672577665467	1
ENSG00000121766.15	ZCCHC17	1	31294043	1_20	0	0.214658229643806	26.0181500998256	5.30299667581551e-05	-3.93982266676076	2
ENSG00000168528.11	SERINC2	1	31409124	1_20	0	0.014636896563297	12.6810377338967	1.76238665400323e-06	-2.79841997248401	1
ENSG00000162517.12	PEF1	1	31640893	1_20	0	0.0119302429637772	11.04412099936	1.25105914320172e-06	-1.42451586169103	1
ENSG00000084636.17	COL16A1	1	31703950	1_20	0	0.00647978883194245	5.07162905809863	3.12036739497734e-07	-0.481020203850001	1
ENSG00000184007.18	PTP4A2	1	31944881	1_20	0	0.0107918211830652	9.88247470504119	1.01264645989261e-06	-1.20871787581488	2
ENSG00000084652.15	TXLNA	1	32179560	1_21	0	0.0318366845882663	11.49713606882	3.47548087403295e-06	1.50994865460589	1
ENSG00000160051.11	IQCC	1	32205429	1_21	0	0.0340304743331876	12.1329347848426	3.92040796237894e-06	-1.56677888479158	1
ENSG00000084623.11	EIF3I	1	32222176	1_21	0	0.0276980533850901	10.1702229453182	2.67471256649093e-06	1.38181198006749	1
ENSG00000160055.19	TMEM234	1	32222176	1_21	0	0.0276980533850901	10.1702229453182	2.67471256649093e-06	-1.38181198006749	1
ENSG00000183615.5	FAM167B	1	32232333	1_21	0	0.0364264029828529	12.7827146501892	4.42116556583499e-06	1.5240166997433	2
ENSG00000116478.11	HDAC1	1	32291652	1_21	0	0.0216743109403653	7.83848143573529	1.61314954650115e-06	-0.953241359284909	1
ENSG00000162526.6	TSSK3	1	32366691	1_21	0	0.0156095927129528	4.72526872951641	7.00350560464527e-07	0.108041527649329	1
ENSG00000225828.1	FAM229A	1	32366691	1_21	0	0.0156095927129528	4.72526872951641	7.00350560464527e-07	0.108041527649329	1
ENSG00000160058.18	BSDC1	1	32397196	1_21	0	0.0160103202589715	4.96541871200234	7.54837195911879e-07	0.288595281196995	1
ENSG00000176261.15	ZBTB8OS	1	32650758	1_21	0	0.0156235130771182	4.73371325963367	7.02227833943053e-07	-0.0918335764830099	1
ENSG00000116497.17	S100PBP	1	32815115	1_21	0	0.0210128304907034	7.54417063441128	1.50519739013109e-06	1.05256264274113	1
ENSG00000134684.10	YARS	1	32817927	1_21	0	0.0363176658379182	12.7541530647621	4.39811873612953e-06	-1.4613826010786	1
ENSG00000160097.16	FNDC5	1	32872031	1_21	0	0.0214397011966692	7.73512988505281	1.57464890572322e-06	-1.07051278451131	2
ENSG00000004455.16	AK2	1	33080995	1_21	0	0.0189409046315372	6.55899246977112	1.17960131078168e-06	1.10300715651031	1
ENSG00000116525.13	TRIM62	1	33181349	1_21	0	0.0464425142236661	15.1085111963155	6.66246269520216e-06	-2.11523042136644	1
ENSG00000184389.9	A3GALT2	1	33321277	1_21	0	0.0441938180642802	14.6325286757526	6.14014043294188e-06	-2.1056462474286	2
ENSG00000121903.14	ZSCAN20	1	33465938	1_21	0	0.05281778530482	16.3444903425017	8.19688734904726e-06	2.00003612526949	1
ENSG00000121904.17	CSMD2	1	34165500	1_21	0	0.0239062033930513	8.76969708360251	1.99063941753594e-06	0.962702367481008	2
ENSG00000188910.7	GJB3	1	34783218	1_22	0	0.0140747082645457	6.34924301923718	8.48513484840831e-07	-0.754332695878446	2
ENSG00000187513.8	GJA4	1	34791862	1_22	0	0.012232582603636	4.98662719482783	5.79191867242723e-07	-0.214711514196178	1
ENSG00000163866.8	SMIM12	1	34857485	1_22	0	0.0256696786391587	11.4490858392849	2.79054249232407e-06	1.09380798437987	2
ENSG00000197056.9	ZMYM1	1	35059408	1_22	0	0.0272133358423623	14.3596674545515	3.71042417274682e-06	-2.33482562772881	2
ENSG00000116819.6	TFAP2E	1	35573174	1_22	0	0.229342995924895	23.1623711207223	5.04389333784417e-05	4.23988844068056	1
ENSG00000126067.11	PSMB2	1	35641909	1_22	0	0.219924881630514	23.5153233541242	4.91046611705409e-05	-4.28515227822419	1
ENSG00000142686.7	C1orf216	1	35719866	1_22	0	0.175121887237314	22.8047263791963	3.79195077902677e-05	4.24773306986884	1
ENSG00000134698.10	AGO4	1	35808004	1_22	0	0.0172999739762222	9.24188522070472	1.51811061555882e-06	-1.61031618126564	1
ENSG00000092847.11	AGO1	1	35870261	1_22	0	0.0199599882728546	12.8720012352954	2.43951645212277e-06	-3.09002441255171	1
ENSG00000054118.13	THRAP3	1	36224998	1_22	0	0.0219313525411025	9.4738050907273	1.97281907509098e-06	0.140151944022118	1
ENSG00000142694.6	EVA1B	1	36323945	1_22	0	0.0319653612036578	14.9664785857235	4.54251784062991e-06	-1.77366132094513	2
ENSG00000181817.5	LSM10	1	36393562	1_22	0	0.0139565420814461	6.29624402338904	8.34366344475613e-07	0.794033401290263	3
ENSG00000116898.11	MRPS15	1	36464387	1_22	0	0.0210212553529757	9.92496454082579	1.98100243056199e-06	-1.18364135460052	1
ENSG00000119535.17	CSF3R	1	36482287	1_22	0	0.0119403704863773	4.74625362522434	5.38103901588427e-07	-0.0656765597373449	1
ENSG00000183317.16	EPHA10	1	37765311	1_23	0	0.0385152175472862	9.35321301873127	3.42050774020153e-06	0.980557302606779	1
ENSG00000163875.15	MEAF6	1	37476352	1_23	0	0.0345970999605182	8.32815711194852	2.73581044160527e-06	-0.956041047410971	1
ENSG00000163879.10	DNALI1	1	37556733	1_23	0	0.0301344442367721	7.01102871129681	2.00605265712397e-06	1.10623608225613	3
ENSG00000169218.13	RSPO1	1	37635248	1_23	0	0.0308757940141732	7.24257165185291	2.12328519773923e-06	0.704357318831484	1
ENSG00000116922.14	C1orf109	1	37715481	1_23	0	0.0298103272202765	6.90791282544433	1.9552891408462e-06	0.791297876369757	1
ENSG00000134690.10	CDCA8	1	37691932	1_23	0	0.0241327958405649	4.89704202286752	1.12211887199272e-06	0.250826977901441	1
ENSG00000185090.14	MANEAL	1	37794831	1_23	0	0.131080906550085	21.2572462935694	2.64571973918942e-05	-2.85687512795401	1
ENSG00000197982.13	C1orf122	1	37803164	1_23	0	0.115266004650882	19.9808105344926	2.1868134601846e-05	2.76144360164776	1
ENSG00000204084.12	INPP5B	1	37943401	1_23	0	0.0369036298928122	8.94480770864368	3.13427783609791e-06	-1.19207194982719	3
ENSG00000183431.11	SF3A3	1	37990434	1_23	0	0.0238510036424355	4.7854404481098	1.08374216713691e-06	0.643799400115017	1
ENSG00000183386.9	FHL3	1	37996149	1_23	0	0.0244335747863619	5.01469587102411	1.16339986132976e-06	0.145311743359599	2
ENSG00000183520.11	UTP11	1	38009833	1_23	0	0.0237344100660849	4.73881686004439	1.06793731920821e-06	0.0203261026758927	1
ENSG00000185668.7	POU3F1	1	38047752	1_23	0	0.158276766914061	23.1480797484593	3.4788006065962e-05	-2.27053117297403	1
ENSG00000131233.9	GJA9	1	38881233	1_24	0	0.0350287711374305	14.8653845769974	4.94422752252731e-06	1.95118702948354	1
ENSG00000174574.15	AKIRIN1	1	38991334	1_24	0	0.0481570183389611	17.8162661656622	8.14654908440729e-06	-2.21213018299586	1
ENSG00000168653.10	NDUFS5	1	39026790	1_24	0	0.0140177818693514	6.27763054855041	8.35550007462698e-07	0.712938591339204	1
ENSG00000183682.7	BMP8A	1	39524254	1_24	0	0.0405368521189901	16.0221074690249	6.16690215448859e-06	-2.37808727399594	2
ENSG00000090621.13	PABPC4	1	39529402	1_24	0	0.0161812727759236	7.49647204777087	1.151773287207e-06	1.52247813379621	1
ENSG00000163909.7	HEYL	1	39640410	1_24	0	0.0273213054189869	12.5977698782364	3.26807875616144e-06	-1.47867844283563	2
ENSG00000116983.12	HPCAL4	1	39693503	1_24	0	0.0253967139164353	11.9526423843368	2.88229779506315e-06	-1.38968872056349	2
ENSG00000084072.16	PPIE	1	39738050	1_25	0	0.0087672503942976	4.80880410882298	4.00311340123988e-07	0.219424578128703	1
ENSG00000198754.5	OXCT2	1	39779987	1_25	0	0.00938792640319475	5.41202739446854	4.82421949442113e-07	-0.353166233628961	1
ENSG00000116985.11	BMP8B	1	39789001	1_25	0	0.0109435253567193	6.87980777470529	7.14876382307316e-07	-0.692773769521593	1
ENSG00000043514.15	TRIT1	1	39883459	1_25	0	0.0459608514406201	20.2026518202837	8.81645187924792e-06	-2.00075352798188	3
ENSG00000116990.10	MYCL	1	39877760	1_25	0	0.0087884947394401	4.79656394316234	4.00259945895956e-07	-0.136630986130329	1
ENSG00000168389.17	MFSD2A	1	39952917	1_25	0	0.0103599845667256	6.23768482219138	6.13592344043765e-07	0.500495876755054	1
ENSG00000131236.16	CAP1	1	40039889	1_25	0	0.00953681803247508	5.55123905174427	5.02679092759591e-07	-0.457161546211365	2
ENSG00000131238.16	PPT1	1	40085196	1_25	0	0.0176942587871576	11.1778452915281	1.87796660847252e-06	-1.26265492892275	2
ENSG00000084073.8	ZMPSTE24	1	40257946	1_25	0	0.0208774047531581	12.7595163146299	2.52934528338036e-06	1.32395353778829	1
ENSG00000049089.13	COL9A2	1	40312895	1_25	0	0.00992221010830685	5.97501521782155	5.62917605647242e-07	-0.523179421967922	1
ENSG00000084070.11	SMAP2	1	40345111	1_25	0	0.00875432018994615	4.84091765708485	4.02390314887149e-07	-0.248788206679797	1
ENSG00000187815.9	ZFP69	1	40477181	1_25	0	0.0125296565931498	8.28005384820064	9.85075972680287e-07	-1.08585207045579	1
ENSG00000164002.11	EXO5	1	40508257	1_25	0	0.0135028457447275	8.74011206890169	1.1205718401224e-06	0.98258257467938	3
ENSG00000117010.15	ZNF684	1	40531781	1_25	0	0.0119146346936975	7.79582220733979	8.81942058693368e-07	-1.01940115147451	1
ENSG00000117016.9	RIMS3	1	40664752	1_25	0	0.00980097572951122	6.01030326247042	5.59323538260076e-07	0.925439270265539	1
ENSG00000066136.20	NFYC	1	40688735	1_25	0	0.00979449079726136	6.95237086045278	6.46564997548879e-07	-1.56522488255243	1
ENSG00000117013.14	KCNQ4	1	40783570	1_25	0	0.00923023350297381	5.19980019120001	4.5571858498627e-07	-0.33111261627427	1
ENSG00000179862.6	CITED4	1	40863178	1_25	0	0.079317691792557	25.3546011274837	1.90952015586412e-05	2.35790603905464	1
ENSG00000171790.15	SLFNL1	1	41022834	1_25	0	0.00871164556440018	4.7580521965453	3.93574358734674e-07	-0.110800522784324	2
ENSG00000010803.16	SCMH1	1	41309917	1_25	0	0.00878630306932438	4.83098911536687	4.03032097953062e-07	0	1
ENSG00000204060.6	FOXO6	1	41363187	1_25	0	0.0117529982863638	7.20194038211249	8.03703003944837e-07	0.519962122833599	1
ENSG00000197273.3	GUCA2A	1	41736838	1_26	0	0.0245263095358793	5.76004384560798	1.34139100911162e-06	-0.451810008118198	1
ENSG00000186973.10	FAM183A	1	43114590	1_26	0	0.0367818865117634	9.62236495871199	3.36057213283687e-06	1.23207126601905	3
ENSG00000127124.14	HIVEP3	1	42035651	1_26	0	0.0219918918692552	4.72353095833089	9.86340246460171e-07	0.238154633470906	1
ENSG00000198815.8	FOXJ3	1	42336538	1_26	0	0.0368897638986636	9.65039667890537	3.38024701393177e-06	1.280432088557	1
ENSG00000177181.14	RIMKLA	1	42382252	1_26	0	0.187307855776589	25.5688011976214	4.54740626208658e-05	-3.18575371308224	1
ENSG00000066185.12	ZMYND12	1	42452404	1_26	0	0.0373885479016627	9.77877121041023	3.47152486583322e-06	-1.88107105209645	1
ENSG00000186409.14	CCDC30	1	42464495	1_26	0	0.0349487958843936	9.13408837690571	3.031062024293e-06	1.80166772078707	1
ENSG00000117385.15	P3H1	1	42768317	1_26	0	0.0263461113983972	6.44088233072583	1.61123647799304e-06	-0.938905506054603	1
ENSG00000164008.14	C1orf50	1	42767127	1_26	0	0.0228315669257064	5.07952569342851	1.10117483070661e-06	0.592043155708627	1
ENSG00000177868.11	SVBP	1	42831411	1_26	0	0.0233434781571203	5.29012509660334	1.17254334150852e-06	0.109131781880211	1
ENSG00000164010.13	ERMAP	1	42817988	1_26	0	0.0362891697750499	9.4935003130151	3.27115255339538e-06	1.06937813398786	1
ENSG00000164011.17	ZNF691	1	42845892	1_26	0	0.0229499633772658	5.12864341531978	1.11758843271468e-06	-0.374440053381215	1
ENSG00000117395.12	EBNA1BP2	1	43171303	1_26	0	0.0224747518760622	4.92983369095137	1.05202139230126e-06	0.169759883241266	2
ENSG00000066056.13	TIE1	1	43300755	1_27	0	0.0587009910183041	19.8397662428307	1.10580711751615e-05	2.79636490063305	2
ENSG00000117400.16	MPL	1	43337551	1_27	0	0.0799866061926186	24.9983757829235	1.89856932262652e-05	3.50199870645541	1
ENSG00000117399.13	CDC20	1	43359194	1_27	0	0.04140226259222	20.4805575237479	8.05124879539374e-06	3.57994862632729	2
ENSG00000142949.16	PTPRF	1	43526177	1_27	0	0.0253795190362782	10.4377194368681	2.5152803807832e-06	-1.30783276607016	1
ENSG00000126091.19	ST3GAL3	1	43705540	1_27	0	0.0549247901428819	26.8839079591108	1.40203289359342e-05	-4.17882000762841	1
ENSG00000117408.10	IPO13	1	43947230	1_27	0	0.0175740832391555	5.89337839209803	9.83409506661456e-07	0.117925035933132	1
ENSG00000117410.13	ATP6V0B	1	43974045	1_27	0	0.0159023530204839	6.78401471057319	1.02434338692048e-06	1.43560388599326	1
ENSG00000117411.16	B4GALT2	1	43982438	1_27	0	0.0150662503527851	4.70742453417365	6.7341989544715e-07	0.025976264482804	1
ENSG00000159214.12	CCDC24	1	43991070	1_27	0	0.0156453483147696	6.53380396540724	9.70618876727806e-07	1.61793369054905	3
ENSG00000196517.11	SLC6A9	1	44031577	1_27	0	0.0151094739558377	4.77874280582462	6.85583565641712e-07	0.142954327490309	1
ENSG00000178028.13	DMAP1	1	44205301	1_27	0	0.0191641680694419	6.7495356121664	1.22817785053116e-06	1.16405791444793	1
ENSG00000198520.10	C1orf228	1	44672527	1_28	0	0.0381735295198287	8.35869136028276	3.02968867039719e-06	-1.17215191083304	2
ENSG00000142959.4	BEST4	1	44787956	1_28	0	0.0368172314196703	8.01286871298765	2.80115119677075e-06	1.34173217356171	1
ENSG00000117425.13	PTCH2	1	44842737	1_28	0	0.0800145315895781	15.4909957575667	1.17691635750569e-05	-2.08063248801166	1
ENSG00000126107.14	HECTD3	1	45011467	1_28	0	0.0306206828192357	6.25398776757764	1.81831572747655e-06	0.631603814334067	1
ENSG00000132781.17	MUTYH	1	45384647	1_28	0	0.0319565899937634	6.6611041189782	2.02117561324707e-06	0.780138103642189	1
ENSG00000070759.16	TESK2	1	45491131	1_28	0	0.0317248048521008	6.59170943578062	1.98561210326717e-06	-0.887660647316276	2
ENSG00000280670.2	CCDC163	1	45499635	1_28	0	0.0356496863809869	7.70491628032394	2.60808075528693e-06	-1.03514097273097	1
ENSG00000132763.14	MMACHC	1	45499635	1_28	0	0.0347625207413842	7.46425593569086	2.46374173250018e-06	-1.03361162663405	2
ENSG00000117450.13	PRDX1	1	45523019	1_28	0	0.0295842995760145	5.92584441214742	1.66459633044514e-06	-0.756514872932345	1
ENSG00000117448.13	AKR1A1	1	45550079	1_28	0	0.039705246405486	8.73492595291224	3.29309697576915e-06	-1.08471297800444	2
ENSG00000132780.16	NASP	1	45583288	1_28	0	0.0456512371284447	10.0718515442422	4.36575403225178e-06	-1.0129099459151	1
ENSG00000159588.14	CCDC17	1	45624129	1_28	0	0.0283541058452164	5.5212596853391	1.48645418178309e-06	0.443809199223237	1
ENSG00000159592.10	GPBP1L1	1	45687876	1_28	0	0.0261290106785317	4.74336477692402	1.17681145586148e-06	-0.0861848021424302	2
ENSG00000159596.6	TMEM69	1	45687531	1_28	0	0.0306098076872396	6.25057710871985	1.81667866112323e-06	0.848437826971325	1
ENSG00000086015.20	MAST2	1	45789046	1_28	0	0.0325963768110328	6.85019847347464	2.12016607485654e-06	0.949454249196801	1
ENSG00000117472.9	TSPAN1	1	46174934	1_28	0	0.0260908580053855	4.72946070975272	1.17164860536858e-06	-0.0813760229071558	2
ENSG00000085998.13	POMGNT1	1	46207228	1_28	0	0.0377075524348541	8.24124965189597	2.95065756449601e-06	0.909707695682668	2
ENSG00000171357.5	LURAP1	1	46204587	1_28	0	0.0450417278907636	9.94288213078262	4.25230816559986e-06	-1.1047157717174	1
ENSG00000085999.11	RAD54L	1	46248570	1_28	0	0.0260320367246543	4.70798560207549	1.16369902668464e-06	0.0470982665285255	1
ENSG00000173660.11	UQCRH	1	46300911	1_28	0	0.0350226536632887	7.53547292595519	2.50586090198083e-06	0.904195062624915	2
ENSG00000117481.10	NSUN4	1	46341925	1_28	0	0.0324299162219427	6.80135832500292	2.09429993614821e-06	0.558777675257734	1
ENSG00000117480.15	FAAH	1	46392353	1_28	0	0.0516827661783429	11.2636534058329	5.52741948468028e-06	-1.24025140853456	3
ENSG00000079277.19	MKNK1	1	46574922	1_29	0	0.0235258863885893	4.85677337447407	1.08490380203766e-06	0.272834201069825	2
ENSG00000142961.14	MOB3C	1	46617353	1_29	0	0.027672124246357	6.40081297040263	1.68180265286727e-06	-0.72403571676859	1
ENSG00000186118.8	TEX38	1	46668649	1_29	0	0.0249021340915604	5.39725718650622	1.27616572841315e-06	-0.51594222698465	1
ENSG00000123472.12	ATPAF1	1	46674003	1_29	0	0.0257397158204858	5.71190299730065	1.39598890925293e-06	-0.597373260413717	1
ENSG00000142973.13	CYP4B1	1	46815187	1_29	0	0.0407287104483298	10.0898829239131	3.90197231304814e-06	-1.4209116778185	1
ENSG00000186377.7	CYP4X1	1	47024114	1_29	0	0.0302265269003299	7.24185204709282	2.078429477484e-06	1.03329131703589	1
ENSG00000162367.11	TAL1	1	47227548	1_29	0	0.0737018795663228	15.8033741645039	1.10592527337568e-05	-1.77225519495817	1
ENSG00000123473.15	STIL	1	47314279	1_29	0	0.0257002407439646	5.69730297850359	1.39028521372271e-06	-0.676589930336713	1
ENSG00000162368.13	CMPK1	1	47333764	1_29	0	0.0707777192113059	15.4105702550994	1.03564919045323e-05	-1.93586693345344	1
ENSG00000186790.5	FOXE3	1	47391589	1_29	0	0.0317196343540755	7.70151639396111	2.31953971769654e-06	1.16610007633853	1
ENSG00000117834.12	SLC5A9	1	48216565	1_30	0	0.0455167672070377	11.2336834373529	4.85501959679776e-06	1.28364701737848	4
ENSG00000132122.11	SPATA6	1	48472274	1_30	0	0.0238656168216278	5.07182900698891	1.1493033257906e-06	0.298851920535502	1
ENSG00000185104.19	FAF1	1	50913813	1_32	0	0.0348044703197703	12.5711188339639	4.15438132458841e-06	1.20500473540853	1
ENSG00000123091.4	RNF11	1	51235789	1_32	0	0.0211471997298456	8.22448594473704	1.65142565324695e-06	-0.912448699746366	2
ENSG00000169213.6	RAB3B	1	51972739	1_33	0	0.0149697318501465	5.73136027239485	8.14646370177306e-07	-0.778015440235321	2
ENSG00000085831.15	TTC39A	1	51344853	1_33	0	0.0265082492408347	11.2384589155934	2.82868901818712e-06	1.53426640408375	2
ENSG00000085832.16	EPS15	1	51534159	1_33	0	0.0198227661310859	8.40446405311089	1.58187323517286e-06	0.962148663329979	1
ENSG00000117859.18	OSBPL9	1	51675918	1_33	0	0.0184508656203183	7.75194623987851	1.35807856556268e-06	-0.818885962752532	1
ENSG00000078618.21	NRDC	1	51826904	1_33	0	0.0188139506377499	7.92032325910832	1.41488226924065e-06	-0.88168913455597	3
ENSG00000198841.3	KTI12	1	52033817	1_33	0	0.0134206632456104	4.73645019954681	6.03565421938528e-07	-0.0875651377246965	2
ENSG00000154222.14	CC2D1B	1	52352516	1_33	0	0.0188044580602277	7.86150257891735	1.40366599760367e-06	-0.930542883174812	1
ENSG00000134744.13	ZCCHC11	1	52538149	1_33	0	0.0578327516612004	18.1763270663465	9.98107644790798e-06	-2.23690848559852	2
ENSG00000116157.5	GPX7	1	52587891	1_33	0	0.0136158076438387	4.87097298061922	6.2973310490559e-07	-0.421488529747531	3
ENSG00000162378.12	ZYG11B	1	52732898	1_33	0	0.0169082874832195	6.95849413261849	1.11715204660751e-06	-0.72947927713997	1
ENSG00000121310.16	ECHDC2	1	52927236	1_33	0	0.0423337671992187	15.4525081838773	6.21131130576239e-06	-1.60097462514641	2
ENSG00000116171.17	SCP2	1	52926925	1_33	0	0.0276868120683162	11.6375142580841	3.05935994042732e-06	-1.4030178112329	1
ENSG00000162383.11	SLC1A7	1	53125199	1_33	0	0.0178042471026588	7.49336121903353	1.2667697333139e-06	0.9879410000983	1
ENSG00000157184.6	CPT2	1	53196294	1_33	0	0.0630943270786248	19.5013318623407	1.16829355949727e-05	2.94917674094312	2
ENSG00000162384.13	C1orf123	1	53226816	1_33	0	0.0432728670163529	14.5684899230806	5.98587446657308e-06	2.89748516786192	1
ENSG00000174332.5	GLIS1	1	53733252	1_33	0	0.0196274984577318	8.32146860187572	1.55082333646081e-06	0.989225557344392	2
ENSG00000162398.11	LEXM	1	54805572	1_34	0	0.0129411554058654	5.503039542117	6.76196755722274e-07	-0.431277501715001	1
ENSG00000058804.11	NDC1	1	53838107	1_34	0	0.0122948566572626	5.01829314762768	5.85837130539941e-07	-0.345755674319159	1
ENSG00000058799.14	YIPF1	1	53889688	1_34	0	0.0134137027289053	5.84245704370974	7.44117643619527e-07	-0.473869710804937	2
ENSG00000211452.10	DIO1	1	53899521	1_34	0	0.0188543109621769	9.0683055367089	1.62343239037145e-06	-1.02068987386987	1
ENSG00000116209.11	TMEM59	1	54053622	1_34	0	0.0142090142041801	6.38772260326154	8.61801792686013e-07	0.764261448612248	1
ENSG00000116221.15	MRPL37	1	54183963	1_34	0	0.0282742196961117	12.9190425132122	3.46831354832003e-06	-1.45491849185681	2
ENSG00000215883.10	CYB5RL	1	54154524	1_34	0	0.0131919604867194	5.68469172243159	7.12055190769844e-07	0.488211146356654	3
ENSG00000157216.15	SSBP3	1	54413433	1_34	0	0.0136701195843386	6.02169248999544	7.81606719063705e-07	0.665361626037061	2
ENSG00000162391.11	FAM151A	1	54623490	1_34	0	0.0241860659544648	11.4331184844948	2.6255925647202e-06	1.26326002466736	1
ENSG00000184313.19	MROH7	1	54551159	1_34	0	0.018953685995862	9.11817044403498	1.6409629830892e-06	0.990415356177538	1
ENSG00000243725.6	TTC4	1	54715730	1_34	0	0.0150690645885632	6.94422792412694	9.93591020588817e-07	0.817336422608841	2
ENSG00000162396.5	PARS2	1	54764560	1_34	0	0.0281566076846648	12.8793508513311	3.44327493072488e-06	1.37709212227127	1
ENSG00000006555.10	TTC22	1	54795252	1_34	0	0.0158817695607848	7.44181381034957	1.12221246178467e-06	-0.840014458365757	1
ENSG00000169174.10	PCSK9	1	55038977	1_34	0	0.0121077614224273	4.87322499824375	5.60244646086557e-07	-0.0871531915167356	1
ENSG00000162402.13	USP24	1	55207747	1_34	0	0.0886123231704101	23.9110492205653	2.01182477912258e-05	-2.6149462478008	2
ENSG00000162409.10	PRKAA2	1	56643094	1_36	0	0.0156662558782432	4.78051768193077	7.11111236783774e-07	-0.141978735261755	1
ENSG00000187889.12	C1orf168	1	56819948	1_36	0	0.252010350636633	31.9324123361329	7.6409525717374e-05	3.16678562068258	1
ENSG00000173406.15	DAB1	1	58546315	1_37	0	0.0245974691497028	5.19655554732709	1.2136777641058e-06	-0.491036175497938	1
ENSG00000162600.11	OMA1	1	58546313	1_37	0	0.0626732326096604	14.1498528478825	8.42037466461389e-06	1.83664921891659	2
ENSG00000184292.6	TACSTD2	1	58577785	1_37	0	0.0258628181242434	5.67364429296114	1.39327019550794e-06	-0.612378735696539	1
ENSG00000162601.9	MYSM1	1	58696006	1_37	0	0.0234166653786012	4.72890051703349	1.05143547177185e-06	0.044833021424916	2
ENSG00000172456.17	FGGY	1	59745471	1_38	0	0.0247432970644056	10.9093202469168	2.5630239051273e-06	-1.29796967631449	1
ENSG00000134709.10	HOOK1	1	59814713	1_38	0	0.0431102901256639	16.2069767372753	6.63407460456735e-06	-1.92870656434414	1
ENSG00000134716.9	CYP2J2	1	59926822	1_38	0	0.0135605605258043	5.20507573622276	6.70196401018289e-07	0.390699080949045	2
ENSG00000162604.12	TM2D1	1	61723869	1_39	0	0.0268235548479077	6.09798286637422	1.55310182378881e-06	-0.613348609551096	1
ENSG00000240563.1	L1TD1	1	62194418	1_39	0	0.0269612604238008	6.14671833458078	1.57355128060145e-06	0.59730953428801	2
ENSG00000125703.14	ATG4C	1	62784304	1_39	0	0.0423722855389372	10.4623464351508	4.20928550254934e-06	1.25293673724474	2
ENSG00000187140.5	FOXD3	1	63322827	1_40	0	0.0245428872414896	8.65861116703162	2.01776825937029e-06	0.877125728971683	1
ENSG00000088035.15	ALG6	1	63367779	1_40	0	0.0332260600626765	11.8153255144513	3.72753674778512e-06	1.38341703431651	2
ENSG00000203965.12	EFCAB7	1	63523814	1_40	0	0.0189716261985791	6.10534148503183	1.09979544302685e-06	0.229441988797293	1
ENSG00000079739.15	PGM1	1	63593801	1_40	0	0.0334072994622261	11.8030025613262	3.74396058717072e-06	1.350333115829	1
ENSG00000162437.14	RAVER2	1	64745289	1_41	0	0.013563285393429	5.3532589492325	6.89414714610686e-07	0.415077522682189	1
ENSG00000162434.11	JAK1	1	64869640	1_41	0	0.0142398562069518	5.93851330266731	8.02935637906654e-07	-0.766772999725454	2
ENSG00000162433.14	AK4	1	65139799	1_41	0	0.0286898632017895	12.8053919846199	3.48833954579499e-06	1.94692113367808	1
ENSG00000116675.15	DNAJC6	1	65248258	1_41	0	0.012982399577074	4.98859496730158	6.14936983171818e-07	-0.304892154208426	2
ENSG00000213625.8	LEPROT	1	65428277	1_41	0	0.0126507494920534	4.73763268025779	5.69082248270066e-07	0.00166488846733799	2
ENSG00000116678.19	LEPR	1	65429130	1_41	0	0.0151305395394309	6.54453540757924	9.40222485724978e-07	-0.784621788167572	1
ENSG00000162594.15	IL23R	1	67138536	1_42	0	0.0169566668815024	4.75081754194692	7.64902775153269e-07	0.132967442040448	2
ENSG00000118473.21	SGIP1	1	66530457	1_42	0	0.0172902732896811	4.91875308854242	8.07521840002292e-07	0.426548921840869	2
ENSG00000152760.9	TCTEX1D1	1	66766233	1_42	0	0.0219386408739011	7.11864474926127	1.48287463361367e-06	-0.960277848278819	2
ENSG00000116704.7	SLC35D1	1	67060625	1_42	0	0.0198591005078153	6.18698990055435	1.16663869686043e-06	-0.54398597958384	1
ENSG00000081985.10	IL12RB2	1	67307648	1_42	0	0.0171669971894247	4.86447071807823	7.92916264506426e-07	-0.0159696610814901	1
ENSG00000172380.5	GNG12	1	67833648	1_42	0	0.0245033926547926	9.27688379115111	2.15836918805386e-06	1.72761289683151	2
ENSG00000172410.4	INSL5	1	66801397	1_42	0	0.0169519602477481	4.75689981582305	7.6566946372275e-07	-0.0811471060793661	1
ENSG00000116729.13	WLS	1	68232448	1_43	0	0.0254204881979384	5.11867739933354	1.23548945497268e-06	-0.341936283098425	1
ENSG00000033122.18	LRRC7	1	69567941	1_44	0	0.121295179983414	21.8121632808919	2.51211594502687e-05	-2.20916437025229	1
ENSG00000197568.13	HHLA3	1	70362560	1_44	0	0.0525905417506037	13.6669198202199	6.82457621116455e-06	1.78272215569702	1
ENSG00000116761.11	CTH	1	70411075	1_44	0	0.0206916121055156	4.76179464954692	9.35540057868023e-07	-0.0611836541645443	1
ENSG00000050628.20	PTGER3	1	71047606	1_45	0	0.0308279773052791	10.8988466768434	3.19023716750646e-06	1.35766294810168	2
ENSG00000132485.13	ZRANB2	1	71080715	1_45	0	0.0193389916817942	6.46500771247311	1.18713544099065e-06	-0.808550625539109	2
ENSG00000172260.14	NEGR1	1	72284787	1_46	0	0.0279030113769874	16.9565193744296	4.49246997682083e-06	2.52061707106211	1
ENSG00000254685.6	FPGT	1	74198025	1_47	0	0.0127355596758975	5.74366426689689	6.9455153942712e-07	0.573250838726106	2
ENSG00000116783.14	TNNI3K	1	74211842	1_47	0	0.0131711574709061	6.06191245995215	7.58107859861349e-07	-0.46732195184732	2
ENSG00000116791.13	CRYZ	1	74702183	1_47	0	0.0124416223628298	5.5227341194819	6.52421925263575e-07	-0.534488168516928	3
ENSG00000162623.15	TYW3	1	74728881	1_47	0	0.0286564376454901	13.4391200390314	3.65670925586091e-06	-1.55024701446206	2
ENSG00000137968.16	SLC44A5	1	75397404	1_47	0	0.0159161667201885	7.85449354587818	1.1870091416362e-06	0.821336924699413	2
ENSG00000137955.15	RABGGTB	1	75786199	1_47	0	0.0137712418384435	6.48364607695012	8.47792952017277e-07	0.717524412187926	2
ENSG00000057468.6	MSH4	1	75797873	1_47	0	0.0115593925834904	4.82700739872709	5.29798073693948e-07	0.0800693374896465	2
ENSG00000117069.14	ST6GALNAC5	1	76867670	1_48	0	0.00954092954007113	5.32317054561407	4.82234709218612e-07	0.26747495791558	2
ENSG00000142892.14	PIGK	1	77228410	1_48	0	0.0148007383964363	9.62222525034673	1.35224784673053e-06	-1.15697817387364	1
ENSG00000154027.18	AK5	1	77289168	1_48	0	0.00909548602736088	4.97161694029672	4.29359391688595e-07	0.335258816274527	1
ENSG00000077254.14	USP33	1	77759973	1_48	0	0.0108184489077848	6.51437155210211	6.69167623794066e-07	0.744536409532699	1
ENSG00000162614.18	NEXN	1	77888019	1_48	0	0.0327547104584446	17.1668482948894	5.33902225054735e-06	-1.91463869159085	2
ENSG00000162616.8	DNAJB4	1	77979478	1_48	0	0.0102275293661616	6.0092904677034	5.83567811088622e-07	-0.532300551003418	1
ENSG00000137960.5	GIPC2	1	77979050	1_48	0	0.00972491345411575	5.6000698899475	5.17102442286589e-07	0.489058021478847	1
ENSG00000122420.9	PTGFR	1	78304263	1_48	0	0.0178149029346986	11.2658379224655	1.90565533970232e-06	1.37284426733065	1
ENSG00000162618.13	ADGRL4	1	79000017	1_48	0	0.0458473304339603	20.1223695245961	8.7597269669801e-06	1.96820569942283	3
ENSG00000203943.8	SAMD13	1	84298566	1_51	0	0.0173425638819323	4.80179320234043	7.90704393925228e-07	0.192280361263543	1
ENSG00000171517.5	LPAR3	1	84893414	1_52	0	0.0396812694417112	13.4866335458469	5.08143659767914e-06	1.65072377186462	2
ENSG00000117133.10	RPF1	1	84478281	1_52	0	0.0785343018125823	20.0666656595752	1.49634590220215e-05	2.24327696757009	3
ENSG00000174021.10	GNG5	1	84506653	1_52	0	0.0797073563818227	20.2109461843569	1.52961610582272e-05	-2.2222394829944	1
ENSG00000117151.12	CTBS	1	84574272	1_52	0	0.0163118526745756	5.02779258634241	7.78714103446142e-07	0.165182192736896	3
ENSG00000117155.16	SSX2IP	1	84698351	1_52	0	0.0160453063487598	4.871675551289	7.42204814487507e-07	-0.228496991017985	1
ENSG00000153898.12	MCOLN2	1	84998055	1_52	0	0.105619048777481	22.9662147119869	2.30318630423997e-05	-2.52476282334833	2
ENSG00000162643.12	WDR63	1	84999343	1_52	0	0.0198339709634406	6.88169125416422	1.29599180115893e-06	-0.913133629275427	1
ENSG00000055732.12	MCOLN3	1	85030801	1_52	0	0.0171671275539664	5.51215346487408	8.98496378857661e-07	0.563760858672518	2
ENSG00000097096.8	SYDE2	1	85201203	1_52	0	0.0162415938890775	4.98689257348272	7.69052621080565e-07	0.418449198394709	1
ENSG00000142867.12	BCL10	1	85276340	1_52	0	0.0206004285939175	7.24157412328083	1.41646756142547e-06	0.865163204520376	2
ENSG00000117174.10	ZNHIT6	1	85708260	1_52	0	0.02562002613244	9.31364119726685	2.26566902962596e-06	-1.25727977658492	3
ENSG00000122417.15	ODF2L	1	86393541	1_53	0	0.0194129544791329	5.2468233275316	9.67131377517837e-07	0.563202522732208	1
ENSG00000137975.7	CLCA2	1	86424561	1_53	0	0.0198404340942702	5.4534947453176	1.02736192367803e-06	0.302033075793851	1
ENSG00000016602.9	CLCA4	1	86547045	1_53	0	0.0201851154877256	5.61696280777372	1.07654003081308e-06	-0.989369549134128	1
ENSG00000153936.16	HS2ST1	1	86912377	1_53	0	0.0208588589461517	5.92861715073741	1.17419803730575e-06	0.461615985220868	1
ENSG00000143013.12	LMO4	1	87331207	1_53	0	0.0219612368729584	6.41766225260882	1.33823089025794e-06	-0.649730754710201	1
ENSG00000065243.19	PKN2	1	88642984	1_54	0	0.0490545844746818	13.410694247993	6.2463779586804e-06	1.56031121312644	2
ENSG00000137944.17	KYAT3	1	88974992	1_54	0	0.0392332800363547	11.2692210007155	4.19803360596138e-06	-1.43324380132566	3
ENSG00000213516.9	RBMXL1	1	88993078	1_54	0	0.0240859451500569	6.61769503988148	1.51344917061081e-06	-0.636385156342408	1
ENSG00000117226.11	GBP3	1	89015900	1_54	0	0.0215488244905747	5.56013096942332	1.13764300883716e-06	-0.438758815200158	2
ENSG00000162645.12	GBP2	1	89151259	1_54	0	0.0204087908968429	5.04406748277471	9.77452273357962e-07	-0.371237512913299	1
ENSG00000213512.1	GBP7	1	89176923	1_54	0	0.0213456201342854	5.47015769597691	1.10867950638031e-06	0.510659797847441	1
ENSG00000162654.8	GBP4	1	89199262	1_54	0	0.0200032347895566	4.85356284770225	9.21845811812388e-07	-0.145211792650204	1
ENSG00000154451.14	GBP5	1	89282478	1_54	0	0.0591329671995329	15.2093923301397	8.53962758296757e-06	1.69200919073509	1
ENSG00000197147.13	LRRC8B	1	89525128	1_54	0	0.0198290571668056	4.77056652030435	8.98192486081808e-07	0.0572959502359644	2
ENSG00000122482.20	ZNF644	1	91022402	1_55	0	0.0141839650954114	4.90798219391216	6.60994778930009e-07	0.167206527965415	1
ENSG00000162669.15	HFM1	1	91406817	1_55	0	0.0139314856238272	4.73793954802895	6.26735569417646e-07	-0.142703980658888	1
ENSG00000097046.12	CDC7	1	91502721	1_56	0	0.101900494658232	19.4851100127695	1.8852829988903e-05	2.4016839115766	1
ENSG00000172031.6	EPHX4	1	92031098	1_56	0	0.0466530036093141	11.1373641684841	4.93354878321402e-06	1.0240554906961	1
ENSG00000284413.1	BTBD8	1	92080411	1_56	0	0.0222390124667696	4.7540971885612	1.00387803266912e-06	0.223846220718612	1
ENSG00000122484.8	RPAP2	1	92299545	1_56	0	0.0359590122303773	11.3183097181912	3.86444138308395e-06	-2.1918099781874	1
ENSG00000162676.11	GFI1	1	92487304	1_56	0	0.0247921064571686	7.60945498283281	1.79128371233239e-06	1.89551406303064	2
ENSG00000067208.14	EVI5	1	92744283	1_56	0	0.0243669061896725	7.43113327100032	1.719304651602e-06	-1.87562036564968	1
ENSG00000122406.12	RPL5	1	92831623	1_56	0	0.0228146990669949	5.59852428948432	1.21279028165979e-06	1.02843052590042	1
ENSG00000154511.11	FAM69A	1	92960610	1_56	0	0.0347630528041736	8.56403932002899	2.82679267645784e-06	0.612276841950545	3
ENSG00000143033.17	MTF2	1	93079600	1_57	0	0.0275141872781957	6.2538558715878	1.63381151998434e-06	0.666596299169461	1
ENSG00000117500.12	TMED5	1	93180650	1_57	0	0.0276371355636609	6.29629966855388	1.65225020878916e-06	-0.699646319675296	1
ENSG00000122483.17	CCDC18	1	93179625	1_57	0	0.0342700143401257	8.34693416648175	2.71605569400686e-06	-1.02814501984815	3
ENSG00000117505.12	DR1	1	93346012	1_57	0	0.0362637714623564	8.88700130263849	3.06002947477683e-06	1.12101595793857	1
ENSG00000137936.16	BCAR3	1	93847253	1_57	0	0.0314012613214923	7.51285243525519	2.24000686102336e-06	0.936838673209794	2
ENSG00000067334.13	DNTTIP2	1	93880063	1_57	0	0.033570036615827	8.14994581952802	2.59778935774095e-06	1.00013231612306	1
ENSG00000117528.11	ABCD3	1	94409571	1_58	0	0.0260687162505621	11.5336140834548	2.85484449842449e-06	-1.43289233747324	1
ENSG00000143036.16	SLC44A3	1	94820529	1_58	0	0.0272831681821225	12.1464738382468	3.14660635929887e-06	-1.3543012045449	3
ENSG00000117519.15	CNN3	1	94927032	1_58	0	0.0135190987305668	5.23026802239833	6.71381053401407e-07	-0.464963436340202	1
ENSG00000172339.9	ALG14	1	95082340	1_58	0	0.0142490614436468	5.4971923685221	7.43745910733376e-07	-0.103202160992961	1
ENSG00000188641.12	DPYD	1	97921165	1_60	0	0.00634975813943028	36.4794974528845	2.19939598049507e-06	-6.04170530937902	2
ENSG00000162627.16	SNX7	1	98661649	1_60	0	0.0528709237729554	23.7972211813586	1.19464960129111e-05	2.45728964544449	2
ENSG00000156869.12	FRRS1	1	99766518	1_61	0	0.0260744104912442	4.90195186833254	1.2136150062024e-06	0.129163740631029	2
ENSG00000162688.16	AGL	1	99834868	1_61	0	0.0272702816074455	5.32870319365511	1.37977588535169e-06	-0.416578810715017	1
ENSG00000117620.14	SLC35A3	1	99969523	1_61	0	0.0562866384342726	12.2633118483732	6.55406103435418e-06	-1.68459496970342	1
ENSG00000156875.13	MFSD14A	1	100037607	1_61	0	0.0270697600205228	5.25844581535612	1.35157206083113e-06	0.258204060667597	1
ENSG00000156876.9	SASS6	1	100132743	1_61	0	0.0912497910976684	16.9511748731248	1.46868642210513e-05	2.06357890908517	1
ENSG00000122435.9	TRMT13	1	100132743	1_61	0	0.0749110172885046	15.0279713716792	1.06891568700033e-05	-1.94803445905414	2
ENSG00000122477.12	LRRC39	1	100178174	1_61	0	0.0290067747980308	5.91651675602077	1.62953217048055e-06	-0.440050736084628	2
ENSG00000079335.18	CDC14A	1	100342807	1_61	0	0.0256154041168716	4.73299497379813	1.15115724697546e-06	-0.0912344552907323	2
ENSG00000162692.10	VCAM1	1	100717840	1_62	0	0.0206249078058507	4.71360536529035	9.23086994552467e-07	0.0525713878793761	1
ENSG00000162694.13	EXTL2	1	100895622	1_62	0	0.0886459882373235	18.7079928754631	1.57464869859116e-05	-1.86578168561671	1
ENSG00000162695.11	SLC30A7	1	100895622	1_62	0	0.0886459882373234	18.7079928754631	1.57464869859115e-05	1.86578168561671	1
ENSG00000240038.6	AMY2B	1	103550405	1_65	0	0.011784479045994	4.73990148143806	5.30367740444015e-07	0.0594706238668678	1
ENSG00000198890.7	PRMT6	1	107056380	1_66	0	0.0430610878057439	15.5827765544175	6.37128799888964e-06	1.84080703963699	2
ENSG00000085491.15	SLC25A24	1	108202784	1_67	0	0.117938067622104	21.847987294333	2.44659925456799e-05	2.52568718093224	1
ENSG00000162636.15	FAM102B	1	108598472	1_67	0	0.0303650666885319	8.72426213870863	2.51536111253652e-06	-1.03310811956404	1
ENSG00000116266.10	STXBP3	1	108746865	1_67	0	0.0444306113011945	12.3621147309656	5.21521785898235e-06	-1.56066264607403	1
ENSG00000121940.15	CLCC1	1	108963213	1_67	0	0.0235161946177161	6.29168366025025	1.40485441641077e-06	-0.60965135287516	1
ENSG00000197780.9	TAF13	1	109074420	1_67	0	0.0215483762005199	5.46146862798113	1.11743273327517e-06	0.499561921410112	3
ENSG00000031698.12	SARS	1	109214673	1_67	0	0.021493156169726	5.43710193367935	1.10959646946666e-06	0.546596591562734	1
ENSG00000143126.7	CELSR2	1	109242316	1_67	0	0.0199577386312851	4.73348975732603	8.96995303657286e-07	-0.0103969764427364	1
ENSG00000134222.16	PSRC1	1	109282969	1_67	0	0.0472620124602984	12.9547585307682	5.81351676922581e-06	1.55585848082831	1
ENSG00000143028.8	SYPL2	1	109465030	1_67	0	0.026161075595923	7.30520617300723	1.81461906735644e-06	0.760744836590874	2
ENSG00000162650.16	ATXN7L2	1	109488566	1_67	0	0.0827398647358836	18.3674476416019	1.44298233294362e-05	-2.00882929929683	1
ENSG00000181754.6	AMIGO1	1	109509517	1_67	0	0.0548178275418156	14.3805836038854	7.48506762327856e-06	-1.59799417682512	1
ENSG00000156097.12	GPR61	1	109539929	1_67	0	0.119709959923701	21.9962445244423	2.50020846435834e-05	-2.26336990202619	1
ENSG00000065135.10	GNAI3	1	109548660	1_67	0	0.0203313171644872	4.90950371532358	9.47764647605082e-07	-0.187641504622924	1
ENSG00000168765.16	GSTM4	1	109655305	1_67	0	0.0251386461614208	6.9259795956737	1.65318132111188e-06	0.800779038035465	2
ENSG00000134184.12	GSTM1	1	109612653	1_67	0	0.0301044487899129	8.64210800816018	2.47028901012699e-06	-0.978749049003765	2
ENSG00000134201.10	GSTM5	1	109709124	1_67	0	0.0321413375142552	9.26630068780644	2.82792398180142e-06	-1.06103326657158	3
ENSG00000134202.10	GSTM3	1	109739319	1_67	0	0.0317438523304453	9.14761845248356	2.75717967803124e-06	1.09153200017395	2
ENSG00000168710.17	AHCYL1	1	109984850	1_68	0	0.0398797530679909	15.3418145464532	5.80933720472725e-06	1.69905233830182	1
ENSG00000143093.14	STRIP1	1	110034040	1_68	0	0.0582478302844925	18.9801170757499	1.04972619894802e-05	-2.19054259893619	2
ENSG00000197106.6	SLC6A17	1	110150641	1_68	0	0.0217490650993896	9.56421532764568	1.97509202401817e-06	-1.11419015172013	1
ENSG00000116396.14	KCNC4	1	110259245	1_68	0	0.0219899996881138	9.66880881166128	2.01881067579012e-06	1.4667394005403	1
ENSG00000168679.17	SLC16A4	1	110395158	1_68	0	0.0239906687321186	10.496222633396	2.39096260977581e-06	-1.2091118772602	1
ENSG00000134248.13	LAMTOR5	1	110407098	1_68	0	0.0347241213501329	14.0185604584343	4.62202277400679e-06	-1.51731935916317	1
ENSG00000121931.15	LRIF1	1	110964484	1_68	0	0.02864632978294	12.1838263887577	3.31398154874228e-06	-1.81049277279264	1
ENSG00000156171.14	DRAM2	1	111139496	1_68	0	0.110752981114268	25.2414321481095	2.65440272127903e-05	3.13272963253865	1
ENSG00000173947.13	PIFO	1	111346062	1_69	0	0.0167002433536	9.79123358260683	1.55259294291075e-06	1.11243886943855	1
ENSG00000085465.12	OVGP1	1	111427097	1_69	0	0.00975957289169149	4.70792885473016	4.36272762743659e-07	0.0500621098700028	2
ENSG00000116455.13	WDR77	1	111449473	1_69	0	0.00981535828569502	4.76179628982082	4.43786785431594e-07	-0.144884675356257	1
ENSG00000143110.11	C1orf162	1	111473751	1_69	0	0.0097594407822359	4.70780106382882	4.36255015258404e-07	-0.0298077123122156	1
ENSG00000121933.18	TMIGD3	1	111490893	1_69	0	0.058188966379955	21.7033995415286	1.19912872087652e-05	2.09324104782955	2
ENSG00000197852.9	FAM212B	1	111755756	1_69	0	0.0356134713873056	16.9931044704746	5.7462488828191e-06	2.02634851011162	1
ENSG00000116489.12	CAPZA1	1	112620907	1_69	0	0.0467342293222244	19.5942177282374	8.69481631535959e-06	2.62824830853193	1
ENSG00000007341.18	ST7L	1	112540817	1_69	0	0.0114202890099303	6.19354079154444	6.71604339564272e-07	0.900136758969412	2
ENSG00000155363.18	MOV10	1	112673015	1_69	0	0.214137159399714	34.6243705578813	7.03997831070452e-05	-3.50874560851521	2
ENSG00000155380.11	SLC16A1	1	112956760	1_70	0	0.0368112258437237	8.7857108592366	3.07082157501105e-06	0.965857307932725	1
ENSG00000116793.15	PHTF1	1	113758713	1_70	0	0.0264256491704845	5.62520722960469	1.41143729239832e-06	0.441408984115503	2
ENSG00000134242.15	PTPN22	1	113871109	1_70	0	0.0440643995249674	10.507036930419	4.39607923741022e-06	1.33940824733537	2
ENSG00000118655.4	DCLRE1B	1	113904943	1_70	0	0.0314467120128045	7.28218851327942	2.17437555783485e-06	-0.831423625568808	3
ENSG00000163349.21	HIPK1	1	113929699	1_70	0	0.0243821741987195	4.85969922778076	1.12506915365971e-06	-0.048266093513493	1
ENSG00000134200.3	TSHB	1	115030218	1_71	0	0.0123041702211356	8.22155911492775	9.60514468877115e-07	1.931689079068	1
ENSG00000197323.11	TRIM33	1	114510877	1_71	0	0.0126322277176355	5.40303323248838	6.48059649430728e-07	-0.111691023084772	1
ENSG00000116752.5	BCAS2	1	114581126	1_71	0	0.012388793583049	6.16181508294708	7.24828188529495e-07	0.972592245781375	1
ENSG00000175984.14	DENND2C	1	114669904	1_71	0	0.08283726770921	22.0669814050726	1.73566574202525e-05	-1.84485964080768	1
ENSG00000134198.9	TSPAN2	1	115089007	1_71	0	0.0116648890666444	4.87865235050559	5.40353391285171e-07	-0.11427053678628	2
ENSG00000173218.14	VANGL1	1	115641042	1_72	0	0.0225889484026687	12.5641458163375	2.6947990046227e-06	1.60022522982824	2
ENSG00000118729.11	CASQ2	1	115735882	1_72	0	0.015049279847537	8.71207724330924	1.24490104718965e-06	-1.19094454027834	1
ENSG00000163393.12	SLC22A15	1	115976190	1_72	0	0.0142054721617282	8.16566389426531	1.10139872701737e-06	-0.97640650760908	1
ENSG00000163399.15	ATP1A1	1	116374907	1_72	0	0.0144564592094285	8.33149830161769	1.14362184385156e-06	0.893219091837842	1
ENSG00000134247.9	PTGFRN	1	116909755	1_72	0	0.0324692102996814	16.0178276598254	4.93824621461597e-06	-1.60834791289649	1
ENSG00000134256.12	CD101	1	116985657	1_72	0	0.0117990475817632	6.40919901980803	7.18039121476908e-07	0.608551511688555	2
ENSG00000116830.11	TTF2	1	117060534	1_72	0	0.0102944316612831	5.11930006821584	5.00392000473327e-07	-0.320667373853802	1
ENSG00000134253.9	TRIM45	1	117122955	1_72	0	0.0115518668557361	6.20895441274855	6.81032821449385e-07	-0.631107052319806	1
ENSG00000198162.12	MAN1A2	1	117269365	1_72	0	0.0124447725004343	6.9132367118024	8.16894150287998e-07	-0.70887008039957	1
ENSG00000183508.4	FAM46C	1	117605765	1_72	0	0.0278357743844537	14.5504853201981	3.84572462976262e-06	-1.56227220581936	1
ENSG00000092607.13	TBX15	1	118988874	1_73	0	0.0183972539918227	10.498059152153	1.8338314499263e-06	1.29528201186959	1
ENSG00000116874.11	WARS2	1	119052040	1_73	0	0.0283639854487725	14.5797192368903	3.92657422551079e-06	-1.73846638478824	1
ENSG00000143067.4	ZNF697	1	119656768	1_73	0	0.0185907189299356	10.6111078605645	1.8730713056741e-06	1.23361866586293	1
ENSG00000092621.11	PHGDH	1	119659675	1_73	0	0.014168758807488	8.06978326491475	1.08565309547542e-06	-0.901981058154463	1
ENSG00000174827.13	PDZK1	1	145707383	1_73	0	0.0128919285288786	7.15810295771749	8.76220130777725e-07	0.673609814318143	2
ENSG00000117281.15	CD160	1	145727846	1_73	0	0.013244918230724	7.39347939043102	9.29812852188629e-07	0.948612678204826	1
ENSG00000265241.6	RBM8A	1	145927840	1_73	0	0.0179402343921258	10.2357858831474	1.74359936507792e-06	1.25287619097172	1
ENSG00000271601.3	LIX1L	1	145955867	1_73	0	0.0168289831820841	9.64333368484085	1.54092843010133e-06	1.21491902344771	1
ENSG00000272031.2	ANKRD34A	1	145963899	1_73	0	0.0103487562384182	5.06295023258226	4.97495563951428e-07	0.439151618238223	1
ENSG00000121851.12	POLR3GL	1	145963899	1_73	0	0.0103487562384182	5.06295023258226	4.97495563951428e-07	0.439151618238223	1
ENSG00000168509.19	HFE2	1	146036954	1_73	0	0.0430292753381157	18.5571836254136	7.58182042687759e-06	-1.93138917103151	1
ENSG00000131791.7	PRKAB2	1	147172620	1_73	0	0.0420330018064833	18.6894360008756	7.45905825392581e-06	-2.67421395036441	1
ENSG00000131778.18	CHD1L	1	147097371	1_73	0	0.0131453258947017	7.42538337220506	9.26803436456585e-07	-1.11026401999566	2
ENSG00000162836.11	ACP6	1	147646379	1_73	0	0.00998485612912614	4.7547942645794	4.50786538439957e-07	0.327377998725695	5
ENSG00000265107.2	GJA5	1	147773279	1_73	0	0.0444691578225033	19.1168254671517	8.07183129915132e-06	-2.18692575837972	1
ENSG00000159409.14	CELF3	1	151717266	1_74	0	0.0571394706804366	11.543521435231	6.26284874947657e-06	-1.70122937679202	1
ENSG00000143376.12	SNX27	1	151616339	1_74	0	0.09045368830731	16.0010781786172	1.37427271515747e-05	1.98603633749607	1
ENSG00000143450.16	OAZ3	1	151762965	1_74	0	0.0288698223432475	5.00642350797269	1.37236329260173e-06	0.106659757336368	1
ENSG00000143436.10	MRPL9	1	151762965	1_74	0	0.0364608588262624	7.23337290285549	2.50417771177506e-06	-0.728662810012279	2
ENSG00000182134.15	TDRKH	1	151781636	1_74	0	0.0714859144278669	13.7092401830103	9.30531884952001e-06	1.9165008427366	2
ENSG00000213171.2	LINGO4	1	151805451	1_74	0	0.0861369944230583	15.5232641605194	1.26960948595902e-05	-1.93021111921549	2
ENSG00000225556.1	C2CD4D	1	151841315	1_74	0	0.0301907998782479	5.43269448844641	1.55735384360077e-06	-0.150726907840361	1
ENSG00000159445.12	THEM4	1	151910350	1_74	0	0.029604793593086	5.24592145044606	1.47462372762489e-06	-0.572821374093563	1
ENSG00000197747.8	S100A10	1	151960113	1_74	0	0.0289463494181991	5.03164198751836	1.38293232987702e-06	0.288153254837587	2
ENSG00000159450.12	TCHH	1	152116368	1_74	0	0.0307473358241898	5.60680479426182	1.63689312282654e-06	0.430351252075134	1
ENSG00000197915.5	HRNR	1	152185794	1_74	0	0.0573311021119481	11.575792181187	6.30141973419854e-06	-1.52759392704781	3
ENSG00000143631.10	FLG	1	152220810	1_74	0	0.0740428620518735	14.050208802644	9.87787151459569e-06	2.00882131085894	2
ENSG00000163207.6	IVL	1	152908247	1_74	0	0.0284055622637197	4.85202021639653	1.3086496359756e-06	0.191576735116107	1
ENSG00000241794.1	SPRR2A	1	153057485	1_74	0	0.0303789032861687	5.49189823254292	1.58413419609091e-06	-0.583496294303973	2
ENSG00000163220.10	S100A9	1	153357702	1_75	0	0.0434399533031659	12.5973812363915	5.19597459741948e-06	1.38096411874205	1
ENSG00000143546.9	S100A8	1	153391654	1_75	0	0.0214920967683208	5.88986373600454	1.20193624419789e-06	0.504419635642026	2
ENSG00000143556.8	S100A7	1	153460592	1_75	0	0.0238170101174545	7.03956144756291	1.59195300156714e-06	-0.836697093448543	1
ENSG00000196420.7	S100A5	1	153541765	1_75	0	0.0196833434670538	5.04470369326005	9.42826824322076e-07	0.250805432491062	1
ENSG00000188015.9	S100A3	1	153547465	1_75	0	0.0193081272035107	4.9747812995792	9.1203507607362e-07	-0.404453187401874	3
ENSG00000196154.11	S100A4	1	153549456	1_75	0	0.0189708367748331	4.75575242102614	8.56649413403257e-07	-0.22476027160389	2
ENSG00000188643.10	S100A16	1	153613108	1_75	0	0.0198883476558925	5.31531045081421	1.00374809761666e-06	-0.650500045594399	2
ENSG00000160678.11	S100A1	1	153632043	1_75	0	0.0204858272255651	5.39675677116029	1.04974483746737e-06	-0.487669524372278	2
ENSG00000143553.10	SNAPIN	1	153658595	1_75	0	0.0488552848294679	12.7997247677937	5.93758141314264e-06	-0.937852058901725	1
ENSG00000169418.9	NPR1	1	153678582	1_75	0	0.0834156256417677	20.1987494597792	1.59981325449477e-05	-2.60039888095979	1
ENSG00000143554.13	SLC27A3	1	153774134	1_75	0	0.0216990639360116	5.89564365424908	1.21470165211542e-06	-0.452215448299023	2
ENSG00000143614.9	GATAD2B	1	153923736	1_75	0	0.0374019029674713	15.2827024687275	5.42739279910443e-06	3.38146069677878	1
ENSG00000198837.9	DENND4B	1	153940147	1_75	0	0.0190063926180545	5.47449384758261	9.87963875617453e-07	1.04373722506586	1
ENSG00000143570.17	SLC39A1	1	153968263	1_75	0	0.20507183147743	19.3661442165348	3.77091348405859e-05	4.20896415805825	1
ENSG00000143578.15	CREB3L4	1	153968263	1_75	0	0.205071831477431	19.3661442165348	3.77091348405861e-05	4.20896415805825	1
ENSG00000143515.16	ATP8B2	1	154330350	1_75	0	0.0255468225979983	7.21669926757736	1.75054345821135e-06	0.5807689566042	2
ENSG00000160712.12	IL6R	1	154434180	1_75	0	0.172697175318268	26.2836050238952	4.30990366775645e-05	-3.08631151384137	1
ENSG00000163239.12	TDRD10	1	154502424	1_75	0	0.0189352329965266	4.75082462374428	8.54155711048764e-07	0.400238390959991	1
ENSG00000160714.9	UBE2Q1	1	154559434	1_75	0	0.0290853551507324	8.92958556484886	2.46605677569345e-06	1.55999651266237	1
ENSG00000160710.15	ADAR	1	154628057	1_75	0	0.04181759027082	12.8387441794366	5.09775483476286e-06	1.79703985665709	1
ENSG00000163344.5	PMVK	1	154936792	1_76	1	0.38558295712867	24.7935789388261	9.07725316188656e-05	-4.42591706807242	1
ENSG00000160691.18	SHC1	1	154974041	1_76	0	0.00849449661710788	6.45980862507196	5.21020362263223e-07	-1.28501917019682	1
ENSG00000160685.13	ZBTB7B	1	155011887	1_76	0	0.0616229593589444	26.3842413571986	1.54377697342451e-05	3.03861614093248	1
ENSG00000163354.14	DCST2	1	155033615	1_76	0	0.0332863924194531	24.1507124095943	7.63297907741423e-06	-3.70279502278638	1
ENSG00000163357.10	DCST1	1	155033615	1_76	0	0.0403170238316538	26.4286275253869	1.01172031920367e-05	-4.00260304614367	2
ENSG00000143537.13	ADAM15	1	155051158	1_76	0	0.00839303756938414	6.14139645452463	4.89422237141873e-07	-0.42492826639826	2
ENSG00000143590.13	EFNA3	1	155081252	1_76	0	0.0173746927315358	13.9517426042296	2.30166961789975e-06	2.09670745264642	1
ENSG00000169241.17	SLC50A1	1	155135691	1_76	0	0.00814837557083104	5.0864758133836	3.93536862259043e-07	0.158635271074268	2
ENSG00000185499.16	MUC1	1	155197995	1_76	0	0.0128675658076697	10.0758454258523	1.23104886235081e-06	-1.17662376661246	1
ENSG00000173171.14	MTX1	1	155203736	1_76	0	0.0130385126090208	10.1166140485056	1.25245067160445e-06	-1.18103257261116	1
ENSG00000177628.15	GBA	1	155244216	1_76	0	0.0143689318292741	10.657878639018	1.45409456701349e-06	-1.55077386824206	2
ENSG00000160767.20	FAM189B	1	155254510	1_76	0	0.0264869769040951	15.5724512395465	3.91639754193979e-06	2.40975744148231	1
ENSG00000116521.10	SCAMP3	1	155262283	1_76	0	0.0147722527545205	10.8627950223343	1.52365173750422e-06	2.00810481914978	1
ENSG00000143630.9	HCN3	1	155277916	1_76	0	0.0239861187940451	14.7504693043107	3.3594115820763e-06	-2.4657281410912	1
ENSG00000163374.19	YY1AP1	1	155688550	1_76	0	0.114382334078373	27.0801722875085	2.94108634183112e-05	-3.35929133636638	1
ENSG00000132718.8	SYT11	1	155859720	1_76	0	0.0396815117088322	18.0402190380347	6.79715872868523e-06	-2.67224451535059	1
ENSG00000143622.10	RIT1	1	155911161	1_76	0	0.0926816492058142	23.758185477091	2.09076113499536e-05	-2.98855337622138	1
ENSG00000132680.10	KIAA0907	1	155934601	1_76	0	0.0462624461061799	18.5976090377442	8.16926722699297e-06	-1.92914447750278	1
ENSG00000163479.13	SSR2	1	156020665	1_76	0	0.00887455036531737	6.7898308964245	5.72140529276166e-07	0.907872718433176	2
ENSG00000116586.11	LAMTOR2	1	156054582	1_76	0	0.648120853791349	25.1351588206337	0.00015468030721254	4.30717243636755	1
ENSG00000132698.14	RAB25	1	156061029	1_76	0	0.0278361313681941	15.2733975957242	4.03684367262233e-06	-2.83660292773841	1
ENSG00000160785.13	SLC25A44	1	156193927	1_76	0	0.0101793440598249	7.12720438915604	6.88868623235472e-07	0.891746599650552	2
ENSG00000160783.19	PMF1	1	156201443	1_76	0	0.0166463695945919	11.694570704226	1.84842236078005e-06	1.21950478988678	2
ENSG00000242252.1	BGLAP	1	156240766	1_76	0	0.0422599629626811	21.2940744718151	8.54447291539413e-06	2.55785403622198	1
ENSG00000160781.15	PAQR6	1	156248323	1_76	0	0.00882730225506645	5.83807150562414	4.89322069986471e-07	0.905977892017986	3
ENSG00000198952.8	SMG5	1	156265329	1_76	0	0.00883718505709963	5.46272083386639	4.58374398717702e-07	-0.214780954709341	2
ENSG00000163472.18	TMEM79	1	156282500	1_76	0	0.0262553166284168	15.7023011176559	3.91451497026908e-06	1.80716674538865	1
ENSG00000198715.11	GLMP	1	156305490	1_76	0	0.00808710040101601	4.83189068626239	3.71028552636188e-07	0.402009437463944	1
ENSG00000163468.14	CCT3	1	156364325	1_76	0	0.0281759361276969	16.3753149840629	4.38092091629042e-06	-1.8606195200188	1
ENSG00000163518.10	FCRL4	1	157595433	1_77	0	0.0412438402283466	11.475789354752	4.49406200878817e-06	1.2570556714146	1
ENSG00000183856.10	IQGAP3	1	156572426	1_77	0	0.0243510626796137	6.45005891044252	1.49134800143742e-06	-0.622213604360172	1
ENSG00000187862.11	TTC24	1	156579671	1_77	0	0.0526882961329633	13.8259565205304	6.91682420360414e-06	1.60675784931998	2
ENSG00000163382.11	NAXE	1	156590832	1_77	0	0.0299286586939795	8.41304842921455	2.39077133076855e-06	-1.06747430678449	1
ENSG00000132702.12	HAPLN2	1	156619658	1_77	0	0.0387229879838109	10.8722706846727	3.99748197914241e-06	-1.33804441127533	1
ENSG00000132692.18	BCAN	1	156640896	1_77	0	0.0217057510942013	5.35733204546879	1.10413144864063e-06	0.329918801939459	1
ENSG00000132688.10	NES	1	156677793	1_77	0	0.102387831619535	20.279892028281	1.97156627571164e-05	-2.11743481537775	1
ENSG00000143320.8	CRABP2	1	156705979	1_77	0	0.0236358362981903	6.16667270361827	1.3839463959365e-06	0.637690166284275	1
ENSG00000143319.16	ISG20L2	1	156729510	1_77	0	0.0210340449910194	5.05883508594301	1.01034737461662e-06	0.389744391749605	1
ENSG00000143303.11	RRNAD1	1	156728106	1_77	0	0.0209424427983751	5.01739766298803	9.97707548128788e-07	-0.287041851337937	1
ENSG00000198400.11	NTRK1	1	156815564	1_77	0	0.0327674779574785	9.27710901947519	2.88637711791696e-06	1.133807161043	2
ENSG00000027869.11	SH2D2A	1	156815987	1_77	0	0.0211909512932085	5.12940066655072	1.03208264198169e-06	-0.364832458512401	1
ENSG00000160838.13	LRRC71	1	156915699	1_77	0	0.0231754446758238	5.97973281738634	1.31585262809344e-06	0.639224428866507	1
ENSG00000132694.18	ARHGEF11	1	157043369	1_77	0	0.0202743919222635	4.70964860950758	9.06637628186065e-07	-0.0366417902109858	2
ENSG00000143297.18	FCRL5	1	157552226	1_77	0	0.0446711455731259	12.2406481029501	5.19193085053164e-06	-1.56308990246269	1
ENSG00000160856.20	FCRL3	1	157701026	1_77	0	0.0205620220788719	4.84336709372228	9.45606839450039e-07	0.233443492593036	1
ENSG00000163534.14	FCRL1	1	157819468	1_77	0	0.0254331721288329	6.86352437561764	1.65746782938836e-06	0.775444232589848	1
ENSG00000158488.15	CD1E	1	158353463	1_79	0	0.00798315934119698	8.68132830238599	6.5804921410576e-07	-0.989906120833895	1
ENSG00000163564.14	PYHIN1	1	158930675	1_79	0	0.029141043115093	20.9514064910075	5.79716515577858e-06	-1.97503216261396	1
ENSG00000163565.18	IFI16	1	159002547	1_79	0	0.0117599903991182	12.3422962470958	1.37816218850452e-06	-1.42548049989864	1
ENSG00000213088.9	ACKR1	1	159204097	1_79	0	0.00995948317869355	10.7710688300017	1.01857497131499e-06	-1.35950029091991	1
ENSG00000179639.10	FCER1A	1	159288755	1_79	0	0.0132553156280758	13.4747984182917	1.69593712432018e-06	-1.37823898036488	2
ENSG00000132693.12	CRP	1	159715306	1_79	0	0.00602788934466303	6.02921780126348	3.45083060264046e-07	0.565301449307268	1
ENSG00000158716.8	DUSP23	1	159780839	1_79	0	0.0119588146252451	12.5008900778464	1.41947081307593e-06	-1.33061715272476	1
ENSG00000181036.13	FCRL6	1	159800388	1_79	0	0.0072212113629051	7.73412384853058	5.30296274303769e-07	-0.833427456480294	1
ENSG00000158714.10	SLAMF8	1	159826512	1_79	0	0.0144695695897561	14.3045328832854	1.96529020683694e-06	1.49081212537817	2
ENSG00000188004.9	C1orf204	1	159854415	1_79	0	0.0134487645613837	13.6119198330653	1.73819769710139e-06	-1.45249412665817	2
ENSG00000243284.1	VSIG8	1	159856126	1_79	0	0.00558390022775046	5.30728873125811	2.81389418287563e-07	-0.372636695822062	2
ENSG00000213085.9	CFAP45	1	159899758	1_79	0	0.00536207766998131	4.92484941900159	2.50739902938233e-07	-0.219617705951934	1
ENSG00000158710.14	TAGLN2	1	159922990	1_79	0	0.00607123826452261	6.09683889773082	3.51462823150204e-07	0.560207827814739	2
ENSG00000085552.16	IGSF9	1	159936366	1_79	0	0.00546174261889576	5.09859448393089	2.64410744500961e-07	-0.283359016269398	2
ENSG00000143315.6	PIGM	1	160031560	1_79	0	0.0233102238545836	18.8273187364269	4.16708458504441e-06	-2.01588463140587	1
ENSG00000177807.8	KCNJ10	1	160061518	1_79	0	0.014859592325921	14.5564321959148	2.05380512496634e-06	1.66679915152893	1
ENSG00000162729.13	IGSF8	1	160102029	1_79	0	0.0175226676756335	16.1184564454473	2.68176717880843e-06	-1.79563374110657	1
ENSG00000018625.14	ATP1A2	1	160101153	1_79	0	0.00549867563934892	5.162177723225	2.69518419384027e-07	-0.260321245598539	2
ENSG00000132681.16	ATP1A4	1	160150866	1_79	0	0.0068876464861598	7.28763234852603	4.76600726729997e-07	0.686598500069718	2
ENSG00000143318.12	CASQ1	1	160177153	1_79	0	0.00540668666477706	5.00301944703159	2.56838892951689e-07	0.397682754875914	2
ENSG00000132716.18	DCAF8	1	160262886	1_79	0	0.153968120353251	37.1251587621944	5.42745866084724e-05	3.68907047512228	1
ENSG00000162735.18	PEX19	1	160286214	1_79	0	0.143102062084334	36.3897966592824	4.94450610605302e-05	3.65860288012397	1
ENSG00000171786.5	NHLH1	1	160362239	1_79	0	0.0815397854312138	30.8415131947819	2.38782579262468e-05	-3.33484692330282	1
ENSG00000162738.5	VANGL2	1	160379090	1_79	0	0.00889587643603285	9.70366641742683	8.19637834234515e-07	1.78629115583774	1
ENSG00000066294.14	CD84	1	160579090	1_79	0	0.0068694908411383	7.26274558539256	4.7372115194337e-07	-0.854266662749176	2
ENSG00000117090.14	SLAMF1	1	160647524	1_79	0	0.00542250126537103	5.03056364640819	2.59008315180481e-07	-0.242053084756923	1
ENSG00000117091.9	CD48	1	160669718	1_79	0	0.00740549229955767	7.97204155239861	5.60558426176358e-07	-0.85411144055373	2
ENSG00000122223.12	CD244	1	160861601	1_79	0	0.00536575034596831	4.93130795149537	2.51240693393461e-07	-0.308416976954764	1
ENSG00000179914.4	ITLN1	1	160884736	1_79	0	0.0336429753736898	22.3211548512368	7.13031070636051e-06	-2.28130612101717	1
ENSG00000158769.17	F11R	1	161021085	1_79	0	0.00525462445914438	4.73387841467238	2.36187102910738e-07	-0.050230347357583	1
ENSG00000215845.10	TSTD1	1	161038782	1_79	0	0.0115586352597081	12.1789611544423	1.33663922431448e-06	-1.30733173576609	1
ENSG00000158773.14	USF1	1	161044937	1_79	0	0.0103533624532791	11.1377173113811	1.09490138653307e-06	-1.22123867329476	1
ENSG00000162755.13	KLHDC9	1	161098329	1_79	0	0.00566834903230007	5.44891375041657	2.93267484990793e-07	-0.459027118750887	1
ENSG00000158793.13	NIT1	1	161118210	1_79	0	0.00997158056676939	10.7825604837471	1.020900231487e-06	1.23246284750383	1
ENSG00000143224.17	PPOX	1	161167668	1_79	0	0.00902205627903207	9.83694151967804	8.4268064342356e-07	1.11719877091664	1
ENSG00000158864.12	NDUFS2	1	161196933	1_79	0	0.0294467802473226	21.0508375537778	5.88578768556354e-06	-2.05343816265045	3
ENSG00000158869.10	FCER1G	1	161214307	1_79	0	0.013775191293451	13.8389212156189	1.81007792628181e-06	-1.55322804790115	3
ENSG00000158887.15	MPZ	1	161310092	1_79	0	0.00560639578471056	5.34522187858078	2.84542332824569e-07	0.383913546697167	2
ENSG00000143252.14	SDHC	1	161327711	1_79	0	0.00530932637037662	4.83157818861439	2.4357114156504e-07	0.219073900600203	1
ENSG00000143226.13	FCGR2A	1	161505171	1_79	0	0.00549265663058829	5.15185104311064	2.6868482872581e-07	-0.2260839472291	1
ENSG00000132185.16	FCRLA	1	161707114	1_79	0	0.00523965176678387	4.70695908348935	2.34174846445853e-07	-0.0393199038171756	1
ENSG00000162746.14	FCRLB	1	161721576	1_79	0	0.00639506882627494	6.5872497113909	3.99987801517353e-07	0.669480475086961	2
ENSG00000118217.5	ATF6	1	161766683	1_79	0	0.0059991644699271	5.98414381821432	3.40871104437658e-07	0.580933415758147	1
ENSG00000239887.4	C1orf226	1	162381665	1_80	0	0.00711215174422364	5.64324710004494	3.81089934348066e-07	0.504981614296102	1
ENSG00000198574.5	SH2D1B	1	162409891	1_80	0	0.0143317772475529	12.2177097723482	1.66259798830727e-06	-1.37225848943891	1
ENSG00000117143.13	UAP1	1	162561114	1_80	0	0.00975565106135812	8.59694227024436	7.9633841302668e-07	-0.906324770526021	1
ENSG00000162733.16	DDR2	1	162631124	1_80	0	0.00670242565417012	5.10000822474513	3.24563948821762e-07	-0.281058741007541	1
ENSG00000132196.13	HSD17B7	1	162790775	1_80	0	0.0642094098354006	26.3915499512837	1.6090182561513e-05	2.40143535068585	1
ENSG00000117152.13	RGS4	1	163069063	1_80	0	0.0065808297317731	4.88989814648387	3.05546887594934e-07	-0.133522002448168	1
ENSG00000143228.12	NUF2	1	163267542	1_80	0	0.00809420986192166	6.70246211184284	5.15117405617602e-07	0.785372127984841	1
ENSG00000162761.14	LMX1A	1	165356504	1_81	0	0.0261345032194064	6.48455527620014	1.60913263394929e-06	-0.662440840797597	1
ENSG00000143149.12	ALDH9A1	1	165678104	1_81	0	0.0235960434477779	5.51292152002546	1.23514627804089e-06	-0.575038760994189	3
ENSG00000143179.14	UCK2	1	165825697	1_81	0	0.0423220801492152	11.0852201632424	4.4546001274278e-06	-1.31400894714837	1
ENSG00000188859.6	FAM78B	1	166165156	1_81	0	0.0224741650571985	5.05004296159402	1.0776457876603e-06	-0.333288677702138	1
ENSG00000143194.12	MAEL	1	166975891	1_82	0	0.0196968556439502	12.7379108109839	2.38227834225358e-06	2.05676285203769	1
ENSG00000143157.11	POGK	1	166839016	1_82	0	0.0229422517636332	14.1731939452782	3.0874587799557e-06	-2.32482414335593	1
ENSG00000152382.5	TADA1	1	166875791	1_82	0	0.0401160007421723	16.8691922436883	6.42553531749223e-06	-1.21689110092783	2
ENSG00000143167.11	GPA33	1	167166436	1_82	0	0.0137925733336379	8.12379554819705	1.06390214252064e-06	0.875218954698043	1
ENSG00000143162.7	CREG1	1	167553767	1_82	0	0.0102315574648751	5.33470998313364	5.18262706763086e-07	0.391830200926726	1
ENSG00000198771.10	RCSD1	1	167625553	1_82	0	0.0100029139299906	5.11829470164694	4.86126411144356e-07	0.291443210657675	1
ENSG00000197965.11	MPZL1	1	167721546	1_82	0	0.0114706788222766	6.40070093395116	6.97130449218554e-07	-0.638318984113675	2
ENSG00000143164.15	DCAF6	1	167936173	1_82	0	0.0144708996621751	8.59673632625445	1.18120842400543e-06	1.04121050041795	1
ENSG00000143158.10	MPC2	1	167936285	1_82	0	0.0213084585542327	12.134849224671	2.45518270158724e-06	1.6041692221617	1
ENSG00000143155.12	TIPRL	1	168178654	1_82	0	0.0144098574697689	8.55392157198324	1.17036774967109e-06	-0.931608428699112	2
ENSG00000143185.3	XCL2	1	168544005	1_82	0	0.016518231867994	9.85214064126825	1.54522440141814e-06	1.12796689567141	2
ENSG00000143153.12	ATP1B1	1	169128225	1_83	0	0.0564818721591585	14.5176751781266	7.78580559314776e-06	1.76326225097521	1
ENSG00000143156.13	NME7	1	169333834	1_83	0	0.0234480747763164	6.1131512297617	1.36103635802411e-06	0.719953795870149	2
ENSG00000117475.13	BLZF1	1	169368138	1_83	0	0.0204473073813497	4.81254883286145	9.34348024775193e-07	-0.321427199092207	1
ENSG00000117477.12	CCDC181	1	169435807	1_83	0	0.029449327906403	8.28149512706601	2.3156959451589e-06	0.975193008718458	1
ENSG00000174175.16	SELP	1	169630016	1_83	0	0.139416290435593	23.3627994134509	3.09268579769287e-05	-2.53874213560045	2
ENSG00000000460.16	C1orf112	1	169910890	1_83	0	0.0214506158353938	5.26735303001816	1.07282673727489e-06	-0.554653989475297	1
ENSG00000188404.8	SELL	1	169712216	1_83	0	0.100861595463331	20.154224061037	1.93014223031357e-05	-2.46423034456638	1
ENSG00000000457.13	SCYL3	1	169894240	1_83	0	0.03377491029545	9.58799676881135	3.07481846198815e-06	1.83353189052491	1
ENSG00000075945.12	KIFAP3	1	170087601	1_83	0	0.0250656481629922	6.74739535947267	1.60587779958932e-06	-1.15200970184928	1
ENSG00000120370.12	GORAB	1	170538763	1_83	0	0.0240391493129268	6.34981367558537	1.44936401238783e-06	-0.692648567061319	1
ENSG00000116132.11	PRRX1	1	170662279	1_84	0	0.0137253022194662	5.39345523120821	7.02888424158203e-07	-0.438343107335868	1
ENSG00000094963.13	FMO2	1	171146080	1_84	0	0.0144361510219877	5.8715142857439	8.04820324700024e-07	0.632358219036639	4
ENSG00000010932.16	FMO1	1	171248552	1_84	0	0.014172930322512	5.69727608379612	7.66697971512528e-07	-0.462952825142211	1
ENSG00000076258.9	FMO4	1	171314704	1_84	0	0.0148023914910324	6.10874682532974	8.58581268426405e-07	-0.647060320596271	1
ENSG00000117523.15	PRRC2C	1	171486183	1_84	0	0.0131785842330413	5.00871988071696	6.26747914390105e-07	0.250260232626736	1
ENSG00000117533.14	VAMP4	1	171742012	1_84	0	0.0270404750897277	11.8279215954347	3.03682769578424e-06	-1.34558161834703	2
ENSG00000197959.13	DNM3	1	171836704	1_84	0	0.0157550705385184	6.69954973545152	1.0022206902747e-06	-0.91578588720066	1
ENSG00000135845.9	PIGC	1	172411786	1_84	0	0.0154607913898693	6.52093858549244	9.57280532638751e-07	0.474513790290514	1
ENSG00000094975.13	SUCO	1	172528734	1_84	0	0.0251495738428037	11.1382014382591	2.65976394868417e-06	1.35637263331677	2
ENSG00000120337.8	TNFSF18	1	173051434	1_84	0	0.0144437901034713	5.87651555751381	8.05932103273069e-07	-0.521752220200301	1
ENSG00000076321.10	KLHL20	1	173714815	1_85	0	0.12849625350335	29.799260412727	3.63574443134707e-05	-3.96053638005974	1
ENSG00000120334.15	CENPL	1	173839539	1_85	0	0.0203189641396897	6.7711954073202	1.30636431250281e-06	-1.59311481876492	1
ENSG00000117593.9	DARS2	1	173823764	1_85	0	0.0355975529843392	10.9611056553704	3.7048608911486e-06	1.7111115041111	1
ENSG00000117601.13	SERPINC1	1	173916899	1_85	0	0.279368311457775	25.1684215381302	6.67621814615254e-05	-4.92749028895559	1
ENSG00000152061.23	RABGAP1L	1	174159856	1_85	0	0.0198989969875005	6.71064973002959	1.26792379993952e-06	-0.665769905350329	1
ENSG00000120333.4	MRPS14	1	175023749	1_85	0	0.0235257106912193	10.2454078195689	2.28859739338702e-06	-2.4038731843813	1
ENSG00000120332.15	TNN	1	175069235	1_85	0	0.0224053401081128	6.16767835076749	1.31211123574688e-06	0.34461533759411	1
ENSG00000152092.15	ASTN1	1	177165470	1_86	0	0.00760106052461007	9.26460971435552	6.68649795625693e-07	-1.23984398748372	1
ENSG00000116147.16	TNR	1	175744070	1_86	0	0.188994398284188	37.557991855849	6.73982611857291e-05	-3.09599412070679	1
ENSG00000235750.9	KIAA0040	1	175201083	1_86	0	0.00720923677949348	8.11771363413158	5.55674430739067e-07	0.956178781477077	1
ENSG00000120341.18	SEC16B	1	177967390	1_87	0	0.08044409199172	19.6428992292749	1.50036574240289e-05	-2.03775814845599	1
ENSG00000075391.16	RASAL2	1	178093563	1_87	0	0.0380997576407717	13.8785191252242	5.0206822678351e-06	1.40312400889785	1
ENSG00000116191.17	RALGPS2	1	178725006	1_87	0	0.105926033506614	23.4227451850534	2.35579719638509e-05	-2.29402007298957	1
ENSG00000116194.12	ANGPTL1	1	178867836	1_87	0	0.0167247709521822	6.03846972023332	9.5892461851336e-07	-0.437399442070425	1
ENSG00000162779.21	AXDND1	1	179358923	1_89	0	0.0130357386479527	6.65370709975893	8.23562798310685e-07	0.845597349938636	1
ENSG00000116199.11	FAM20B	1	179026365	1_89	0	0.0136624544387656	7.20188427430722	9.34269695313098e-07	-0.662368762032241	1
ENSG00000186283.13	TOR3A	1	179079774	1_89	0	0.0108825221599965	5.08770752100241	5.2571345677747e-07	0.274378227318048	2
ENSG00000143322.19	ABL2	1	179229827	1_89	0	0.0253694579231075	12.5944324324442	3.03380166410598e-06	-1.72361739607879	2
ENSG00000162782.15	TDRD5	1	179591583	1_89	0	0.0125492438817845	6.55183657784817	7.8068891442121e-07	0.588315154328893	1
ENSG00000169905.12	TOR1AIP2	1	179878267	1_89	0	0.0141159352143447	7.21423022903374	9.66934489207993e-07	0.832986813350841	1
ENSG00000135837.15	CEP350	1	179954679	1_89	0	0.0222175074148459	11.7147845571076	2.47130891928123e-06	-1.19722960374387	2
ENSG00000121454.5	LHX4	1	180270400	1_89	0	0.0141711107879176	7.38799847859199	9.94095453209269e-07	-1.51776800561743	2
ENSG00000230124.6	ACBD6	1	180501931	1_89	0	0.0112860637549924	5.26592708699344	5.643060904399e-07	-0.0509364637627256	1
ENSG00000143324.13	XPR1	1	180633745	1_89	0	0.0171256062877139	8.36131568639053	1.35962134195874e-06	-0.131024036510896	1
ENSG00000135835.11	KIAA1614	1	180936558	1_89	0	0.0417788096609979	16.2182411689468	6.43364677295038e-06	1.19493266627149	1
ENSG00000153029.14	MR1	1	181053759	1_89	0	0.0106077438447906	4.73172411685016	4.76584414589762e-07	0.0775438495039739	1
ENSG00000198216.10	CACNA1E	1	181412848	1_90	0	0.0161641291398127	4.96140305736793	7.6147249030514e-07	-0.230654896020547	1
ENSG00000203730.2	TEDDM1	1	182400603	1_90	0	0.105693600046795	22.9929179751824	2.30749185930011e-05	2.63999972763252	1
ENSG00000135828.11	RNASEL	1	182574802	1_90	0	0.0171413766971746	5.51774029717572	8.98057928854224e-07	-0.530309877676283	2
ENSG00000143333.6	RGS16	1	182629039	1_90	0	0.0231558162967102	8.37201541983	1.84071907076481e-06	1.20114562753827	1
ENSG00000135862.5	LAMC1	1	183023890	1_91	0	0.0304669034639352	12.3991259701614	3.58687948850224e-06	1.83690644788954	1
ENSG00000058085.14	LAMC2	1	183186170	1_91	0	0.0161401615442875	6.3633136564759	9.75188575290946e-07	0.772554161806176	2
ENSG00000116698.21	SMG7	1	183471970	1_91	0	0.139177909320569	27.1396375016369	3.58650753640967e-05	2.68872712450397	2
ENSG00000116701.14	NCF2	1	183590706	1_91	0	0.0260561645095698	10.9100175239388	2.69918923076814e-06	1.32942821956076	2
ENSG00000162704.15	ARPC5	1	183635770	1_91	0	0.014915537456177	5.61582125961801	7.95334058233422e-07	-0.585113137320508	1
ENSG00000198756.10	COLGALT2	1	183966697	1_91	0	0.0306948286965812	12.4702592073574	3.63444492082835e-06	-1.49632792572379	1
ENSG00000198860.11	TSEN15	1	184051811	1_91	0	0.0485143338807753	16.8488966954055	7.76137981924832e-06	-1.96251496595544	3
ENSG00000116667.12	C1orf21	1	184367432	1_91	0	0.046195815448999	16.378714608081	7.18422375402812e-06	2.27874919129302	1
ENSG00000116406.18	EDEM3	1	184775070	1_92	0	0.0660932930649981	17.8342645286461	1.11920590221093e-05	2.56557722934296	1
ENSG00000135842.16	FAM129A	1	184974052	1_92	0	0.0627235060141712	15.7640545304767	9.38848790472738e-06	-1.64220984610452	2
ENSG00000121481.10	RNF2	1	185064348	1_92	0	0.0365549977740239	11.5866571965828	4.02163189606204e-06	-1.69312934722675	1
ENSG00000116668.12	SWT1	1	185156912	1_92	0	0.0429521199400905	12.7079568010578	5.18271980774914e-06	-1.57048836920264	1
ENSG00000116679.15	IVNS1ABP	1	185317057	1_92	0	0.0230052746847489	6.94251259244524	1.51649679249066e-06	0.77872697013571	1
ENSG00000262180.1	OCLM	1	186400270	1_92	0	0.0407686340292576	12.138209398905	4.69870503384467e-06	1.2790180459513	1
ENSG00000162670.10	BRINP3	1	190480250	1_95	0	0.0461103082859443	15.3020136803238	6.69952494536041e-06	1.23542988259483	1
ENSG00000150681.9	RGS18	1	192158507	1_96	0	0.199574324251476	31.6793455916802	6.00313715527123e-05	3.43492471283973	2
ENSG00000090104.11	RGS1	1	192571314	1_96	0	0.0112773728513784	5.30539075065049	5.68097282680453e-07	0.363041180837757	2
ENSG00000127074.14	RGS13	1	192635184	1_96	0	0.0135489975383321	7.35398478774376	9.46078749938965e-07	1.02185133315048	1
ENSG00000023572.8	GLRX2	1	193106302	1_96	0	0.111284648425299	20.5639337891939	2.17289555628817e-05	3.67472297817873	2
ENSG00000134371.10	CDC73	1	193120351	1_96	0	0.207713520799466	20.4129590089218	4.02594768764914e-05	3.98823368918155	2
ENSG00000000971.15	CFH	1	196651341	1_98	0	0.0182731577445788	4.85228038832442	8.41892980846372e-07	-0.11404391588004	1
ENSG00000116785.13	CFHR3	1	196756809	1_98	0	0.0185113162566367	4.97504643564708	8.74443665486586e-07	0.229840326847103	1
ENSG00000244414.6	CFHR1	1	196820070	1_98	0	0.052525950362508	14.9237640416412	7.44302863017744e-06	-2.44003557971252	1
ENSG00000203724.10	C1orf53	1	197902889	1_99	0	0.0255706739160658	7.75181223690141	1.88210052382664e-06	0.783607194426285	1
ENSG00000081237.18	PTPRC	1	198638198	1_99	0	0.0663512369715548	16.8875253659289	1.0639284808085e-05	2.00964480702619	1
ENSG00000116833.13	NR5A2	1	200024914	1_100	0	0.0197804325785481	6.53066332337594	1.22656474260083e-06	0.587431753479911	1
ENSG00000170128.4	GPR25	1	200912044	1_101	0	0.0199008030004851	16.4482241803317	3.10804296626025e-06	-3.26724729849528	1
ENSG00000118193.11	KIF14	1	200620641	1_101	0	0.0119946574539862	4.89798891892554	5.57831513093033e-07	0.261294311069145	1
ENSG00000116852.14	KIF21B	1	201020647	1_101	0	0.012071447779054	9.58572445636212	1.09870650980247e-06	2.35260232793309	2
ENSG00000232237.3	ASCL5	1	201114802	1_101	0	0.0118758955871948	4.80909514741202	5.42284432286507e-07	0.0463262245761356	2
ENSG00000116857.16	TMEM9	1	201171082	1_101	0	0.0121068254922375	5.02320786961227	5.77442612740746e-07	0.335341996304468	1
ENSG00000163395.16	IGFN1	1	201188719	1_101	0	0.0122281451904855	5.10247287221141	5.92432244363876e-07	-0.238160291233472	1
ENSG00000118194.18	TNNT2	1	201378187	1_101	0	0.0735071130583551	22.0406740475865	1.53833752929062e-05	-2.14154954811737	1
ENSG00000174307.6	PHLDA3	1	201469408	1_101	0	0.0129682139784719	5.6572693045312	6.96601519920636e-07	0.427634369559903	1
ENSG00000159176.13	CSRP1	1	201558653	1_101	0	0.0504283664685084	18.6633436162104	8.93638249307768e-06	-1.91072920267852	1
ENSG00000198700.9	IPO9	1	201828710	1_102	0	0.0399607360360064	15.8292355067654	6.0060759009631e-06	-2.35109709320547	1
ENSG00000198892.6	SHISA4	1	201887834	1_102	0	0.601758843293919	20.9832235377253	0.000119892519081632	3.9242216375008	2
ENSG00000163431.12	LMOD1	1	201903136	1_102	0	0.0605797884099967	19.0418868676091	1.09530514951561e-05	-2.35944165561179	2
ENSG00000134375.10	TIMM17A	1	201963880	1_102	0	0.0188025036324974	7.07023550256924	1.26225458819642e-06	0.89071073813131	1
ENSG00000176393.10	RNPEP	1	201985912	1_102	0	0.014911459871355	4.82113971180361	6.82601562380178e-07	0.382289650858363	1
ENSG00000170075.8	GPR37L1	1	202113933	1_102	0	0.0231311219385365	8.81383057457595	1.93579245490911e-06	0.948456763087964	1
ENSG00000143862.7	ARL8A	1	202153485	1_102	0	0.0293269708379815	10.9613381157889	3.05230675921491e-06	-1.29463903560805	1
ENSG00000143851.15	PTPN7	1	202161992	1_102	0	0.0234113351999569	9.12385784675589	2.02815942542736e-06	1.03236780208545	1
ENSG00000133067.17	LGR6	1	202202277	1_102	0	0.0154870536734538	5.15337688652844	7.57806115205399e-07	-0.371238052793133	1
ENSG00000077157.21	PPP1R12B	1	202348568	1_102	0	0.0171299221461247	5.93776158830404	9.65774072142444e-07	-0.582284294474607	2
ENSG00000117139.16	KDM5B	1	202801889	1_102	0	0.0297200068567737	11.3984721917065	3.21656954836079e-06	1.26761540501275	1
ENSG00000183155.4	RABIF	1	202889900	1_102	0	0.030637336773648	11.3511929049512	3.3020976453373e-06	-1.38605328597411	1
ENSG00000117153.15	KLHL12	1	202928138	1_102	0	0.0371313311086708	13.1176110155483	4.62479688156888e-06	1.52879915426539	1
ENSG00000159346.12	ADIPOR1	1	202958751	1_102	0	0.034697071211648	12.6730391560722	4.17513950194877e-06	-1.40572388836958	1
ENSG00000133055.8	MYBPH	1	203175705	1_102	0	0.0148644578121765	4.70743919720983	6.64402394180591e-07	0.0323511379691661	1
ENSG00000133048.12	CHI3L1	1	203186284	1_102	0	0.0176883041278079	6.36565534126612	1.06912064081278e-06	-0.708273583969219	2
ENSG00000133063.15	CHIT1	1	203274047	1_102	0	0.0224898689696712	8.62182439030373	1.84112593115561e-06	1.00629342221151	1
ENSG00000159388.5	BTG2	1	203305408	1_102	0	0.0251563915873777	9.69421466683978	2.31557245951425e-06	1.06677941866594	1
ENSG00000122176.10	FMOD	1	203348034	1_102	0	0.0181415387293816	6.55785729204662	1.12962287591315e-06	-0.711216216118721	2
ENSG00000174567.7	GOLT1A	1	204213637	1_103	0	0.0299076657617684	10.3123952112921	2.92846112898636e-06	1.63998845516487	1
ENSG00000188770.9	OPTC	1	203494364	1_103	0	0.0246534668972949	8.28479867398746	1.93935518961528e-06	0.913930693669152	2
ENSG00000058668.14	ATP2B4	1	203626383	1_103	0	0.0233950444106555	7.75049817238291	1.72167387291444e-06	0.752539869737838	1
ENSG00000122188.12	LAX1	1	203764731	1_103	0	0.0168458617540945	4.70878095510459	7.53180586414525e-07	-0.0796286838857725	2
ENSG00000257315.2	ZBED6	1	203795675	1_103	0	0.0218453994187873	7.73557232470644	1.60453737410632e-06	-1.36154655746319	1
ENSG00000182004.12	SNRPE	1	203861428	1_103	0	0.0265666103265937	9.74990447078991	2.45942681020328e-06	1.64311901818077	2
ENSG00000143842.14	SOX13	1	204072748	1_103	0	0.0270203407872962	10.1204058600532	2.59648697510765e-06	1.72984033095646	1
ENSG00000143845.14	ETNK2	1	204151824	1_103	0	0.0219464852681853	7.37943388144868	1.53774888401566e-06	0.935360852318887	1
ENSG00000143850.13	PLEKHA6	1	204328995	1_103	0	0.0330619011344256	10.8523680851844	3.4068242912585e-06	-0.951645700344638	1
ENSG00000158615.8	PPP1R15B	1	204412128	1_103	0	0.0178976101054248	5.25661805866628	8.93303143690007e-07	-0.406516985964346	1
ENSG00000133056.13	PIK3C2B	1	204472312	1_103	0	0.0881783236730691	20.3418891929816	1.70314066862306e-05	-2.43449468429656	1
ENSG00000198625.12	MDM4	1	204523656	1_103	0	0.0194750844103041	6.02366497461342	1.11387781613768e-06	-0.865541200314285	1
ENSG00000170382.11	LRRN2	1	204681401	1_103	0	0.057479492575817	16.2065022210415	8.84503621502798e-06	-1.62097624915043	1
ENSG00000184144.11	CNTN2	1	205032204	1_104	0	0.0156123875223607	4.76864546560977	7.06906141076054e-07	0.090784130208293	2
ENSG00000174529.7	TMEM81	1	205085278	1_104	0	0.0420668755742505	18.9838750505065	7.58267636744693e-06	3.43406846382483	1
ENSG00000133059.16	DSTYK	1	205210869	1_104	0	0.026372580599922	14.0899253172453	3.5282448496547e-06	-2.96714233810718	1
ENSG00000133069.15	TMCC2	1	205228229	1_104	0	0.0588537803207367	16.6266054714735	9.29127581133007e-06	-1.60879134394955	1
ENSG00000163545.8	NUAK2	1	205321837	1_104	0	0.0223555094076134	7.51216075617961	1.59458193714538e-06	0.150523514167607	1
ENSG00000117266.15	CDK18	1	205507061	1_104	0	0.0398575706370899	13.8835096210823	5.25421072763445e-06	1.63923325473479	1
ENSG00000174514.12	MFSD4A	1	205564053	1_104	0	0.0201842274097717	7.12579160152556	1.36566017356799e-06	0.794653713570206	1
ENSG00000158715.5	SLC45A3	1	205680045	1_104	0	0.0206961150732085	7.35799694074433	1.44592521120759e-06	0.935417750987393	1
ENSG00000117280.12	RAB29	1	205770138	1_104	0	0.0156025290003641	4.7822237103561	7.084713356412e-07	0.21525313112952	2
ENSG00000133065.10	SLC41A1	1	205813269	1_104	0	0.269901622134281	31.1591920800911	7.98526034183162e-05	3.15358712720015	2
ENSG00000162877.12	PM20D1	1	205805769	1_104	0	0.0659352052594331	17.5371733979238	1.09792925013993e-05	-2.25510860797615	2
ENSG00000117322.17	CR2	1	207454573	1_105	0	0.0660951016865715	20.6955603536655	1.29880473046972e-05	-2.17585525972121	1
ENSG00000162897.14	FCAMR	1	206970205	1_105	0	0.0312667611044379	13.5124481197401	4.01156960154983e-06	1.42309561954524	2
ENSG00000263528.7	IKBKE	1	206473875	1_105	0	0.0713028708411944	21.4303510134101	1.45088736055626e-05	2.10884176700444	1
ENSG00000143486.15	EIF2D	1	206602743	1_105	0	0.0138210185928978	5.76042016960854	7.55947456912049e-07	-0.478238535397639	2
ENSG00000162896.5	PIGR	1	206945992	1_105	0	0.0391855476269507	15.6683746437095	5.82971420685909e-06	-1.94981443119027	2
ENSG00000123843.12	C4BPB	1	207088956	1_105	0	0.0208735543264241	9.66864450195339	1.91628189174126e-06	-1.20765820358906	1
ENSG00000123838.10	C4BPA	1	207104083	1_105	0	0.0225189417309939	10.3892153284572	2.22140692580828e-06	1.30484251071856	1
ENSG00000196352.14	CD55	1	207321071	1_105	0	0.0126536839695647	4.92529049445269	5.91760851659787e-07	-0.385029664132029	2
ENSG00000117335.19	CD46	1	207751847	1_105	0	0.114548089232248	26.055013268213	2.83384795077258e-05	3.40557601998238	1
ENSG00000174059.16	CD34	1	207911570	1_105	0	0.0373172278170756	15.2010518183155	5.38617438389687e-06	1.67121927389821	1
ENSG00000076356.6	PLXNA2	1	208244589	1_106	0	0.0347324999360228	12.8241815568338	4.22924747053946e-06	-1.36796849337185	1
ENSG00000008118.9	CAMK1G	1	209584155	1_106	0	0.0194597492653135	7.31167833909859	1.35098869317194e-06	0.918912284775697	1
ENSG00000123689.5	G0S2	1	209672996	1_106	0	0.045078213959839	15.3188413548864	6.55677100032662e-06	-1.6976206460403	2
ENSG00000117594.9	HSD11B1	1	209606608	1_106	0	0.0410482687405245	14.4215107357462	5.62086298947254e-06	-1.62886998160546	1
ENSG00000117595.10	IRF6	1	209806682	1_106	0	0.0162085061903933	5.57829046167663	8.58502397310028e-07	-0.616028883350143	1
ENSG00000117597.17	DIEXF	1	209827828	1_106	0	0.0151396633764114	4.93201716008048	7.08986873756651e-07	0.358641298075997	2
ENSG00000143473.12	KCNH1	1	211134467	1_107	0	0.0142196385706314	4.95694256986924	6.69267663257158e-07	-0.334929492022758	1
ENSG00000117625.13	RCOR3	1	211258687	1_107	0	0.0611577592279928	18.872151141554	1.09589858868327e-05	2.24223401398056	1
ENSG00000082512.14	TRAF5	1	211326378	1_107	0	0.0144277751842987	5.09452734887072	6.97911992819537e-07	-0.394973674824869	2
ENSG00000117650.12	NEK2	1	211676627	1_107	0	0.0235211348232682	9.73025328950326	2.17310050976049e-06	-1.07820530817719	1
ENSG00000143493.12	INTS7	1	212035474	1_107	0	0.0166818138064988	6.46967264266337	1.02476190597912e-06	0.746186302523168	1
ENSG00000143476.17	DTL	1	212035474	1_107	0	0.0166818138064988	6.46967264266337	1.02476190597912e-06	0.746186302523168	1
ENSG00000066027.11	PPP2R5A	1	212285049	1_107	0	0.0156369393210142	5.85676515041718	8.6957482362468e-07	-0.618768750373079	1
ENSG00000065600.12	TMEM206	1	212412974	1_107	0	0.0138524001066098	4.7092212458561	6.19400452801479e-07	-0.00812262449526141	2
ENSG00000162772.16	ATF3	1	212565261	1_107	0	0.0155225155119405	5.7871904576917	8.52957268938581e-07	0.425270300949922	1
ENSG00000123685.8	BATF3	1	212700127	1_108	0	0.0565199364794384	18.2367259480376	9.78691764158084e-06	1.87836740916345	2
ENSG00000203705.10	TATDN3	1	212792127	1_108	0	0.0198867370718681	8.27482791334089	1.56249954449919e-06	1.11396715432456	1
ENSG00000162769.12	FLVCR1	1	212858066	1_108	0	0.0468189354480005	16.1729868133208	7.18967342348155e-06	1.96838993864114	1
ENSG00000143494.15	VASH2	1	212908603	1_108	0	0.0350042350085896	13.682016916175	4.54745186506854e-06	-1.54258711307437	1
ENSG00000174606.13	ANGEL2	1	212998282	1_108	0	0.0244277367199949	10.2279436436747	2.37229642145342e-06	-1.23139359056813	3
ENSG00000143499.13	SMYD2	1	214280940	1_108	0	0.0137281642425602	4.84839949733029	6.31987168507725e-07	0.0282233419412879	1
ENSG00000117724.12	CENPF	1	214602949	1_109	0	0.0189722893599947	7.12204329682912	1.2829854940452e-06	0.848600108836763	2
ENSG00000136636.12	KCTD3	1	215567710	1_109	0	0.0186359061111595	6.95235612126054	1.23021189091282e-06	-0.721115568695982	1
ENSG00000196482.16	ESRRG	1	217063459	1_110	0	0.0140280722946438	5.91601554949058	7.87997244768138e-07	-0.586799317521639	1
ENSG00000092978.10	GPATCH2	1	217631425	1_110	0	0.0126853494776317	4.96374810115205	5.978738618474e-07	0.37583404702349	1
ENSG00000162814.10	SPATA17	1	217581824	1_110	0	0.01236769731124	4.72380641877657	5.54725763348347e-07	0.0714229394754284	1
ENSG00000067533.5	RRP15	1	218285209	1_110	0	0.0128819164772684	5.10925104043239	6.2493538772334e-07	0.279778088264724	1
ENSG00000136628.17	EPRS	1	220048304	1_112	0	0.0305934386643235	11.7498823375853	3.41318012692924e-06	1.55028853009852	2
ENSG00000162813.17	BPNT1	1	220090556	1_112	0	0.0384688399027809	13.9367502059268	5.09058862147825e-06	-1.72996774543298	1
ENSG00000067704.9	IARS2	1	220083268	1_112	0	0.0264417475060749	10.360951333758	2.60128049421712e-06	1.14395296057999	1
ENSG00000118873.15	RAB3GAP2	1	219984573	1_112	0	0.132188574850256	25.9360380603397	3.25532948637299e-05	-2.66029695457398	2
ENSG00000162817.6	C1orf115	1	220706515	1_112	0	0.0332100197991841	12.5325626222066	3.95190425965168e-06	1.74269273671402	1
ENSG00000186205.12	MARC1	1	220796686	1_112	0	0.0195088307679825	7.47183134456832	1.38406248911003e-06	0.845467197542965	1
ENSG00000143507.17	DUSP10	1	221722051	1_113	0	0.0378046239404271	12.5079520044933	4.48981581301184e-06	1.46048824449906	1
ENSG00000154305.16	MIA3	1	222618304	1_114	0	0.010646357212192	5.43076285327916	5.48983471683027e-07	0.692059949385258	1
ENSG00000197520.10	FAM177B	1	222736869	1_114	0	0.0703458995452442	23.1406683397724	1.54565328855413e-05	-2.36549865956832	1
ENSG00000203697.11	CAPN8	1	223665771	1_114	0	0.0204257827145846	11.4363651622395	2.21801315870553e-06	1.83003131923073	1
ENSG00000162909.17	CAPN2	1	223707033	1_114	0	0.0103274437935031	5.07723135704327	4.97871412925386e-07	0.0646348843326258	1
ENSG00000143753.12	DEGS1	1	224176106	1_114	0	0.0360128457708894	16.2795027444271	5.56667636645041e-06	-1.64146149118367	1
ENSG00000143748.17	NVL	1	224377476	1_114	0	0.320342323101728	20.3020982594787	6.17522296310313e-05	-3.82760652086147	1
ENSG00000143771.11	CNIH4	1	224356329	1_114	0	0.128983492720178	17.9149830706377	2.19405713028515e-05	-3.56316993196075	2
ENSG00000162923.14	WDR26	1	224436689	1_114	0	0.172906554705284	18.8448520076056	3.09386660833479e-05	-3.66653693009432	2
ENSG00000143815.14	LBR	1	225419442	1_115	0	0.0872777044874957	21.6676758282502	1.79561424245511e-05	2.44257109575457	1
ENSG00000154380.17	ENAH	1	225654042	1_115	0	0.0497714272137447	16.2308918939167	7.6704329223137e-06	1.88173426937219	1
ENSG00000143742.12	SRP9	1	225777848	1_115	0	0.0177896304499293	6.42188902192546	1.08474365721445e-06	-0.705127910378549	1
ENSG00000196187.11	TMEM63A	1	225882793	1_115	0	0.0294918514675804	11.2254966019725	3.14343871356465e-06	1.25173425741025	1
ENSG00000243709.1	LEFTY1	1	225890637	1_115	0	0.0986830659398573	22.870324265672	2.14295155393687e-05	-2.37765696445464	1
ENSG00000143811.18	PYCR2	1	225920087	1_115	0	0.0161436271230488	5.50160902728365	8.43311919266094e-07	0.525564450331974	2
ENSG00000143751.9	SDE2	1	225999428	1_115	0	0.0234848943393672	9.05833969838081	2.01992205232314e-06	-1.23821638879942	1
ENSG00000163041.9	H3F3A	1	226070308	1_115	0	0.0730304915777078	19.9321081927405	1.38214897690413e-05	2.58051519505126	1
ENSG00000183814.15	LIN9	1	226309688	1_115	0	0.0269646663840849	10.3724139789558	2.65565888585201e-06	-1.27272662793282	1
ENSG00000203685.9	STUM	1	226549501	1_115	0	0.0176499543394761	6.34715339029381	1.06370200273777e-06	-0.69411684558292	2
ENSG00000143772.9	ITPKB	1	226738931	1_116	0	0.204000978581994	31.443794215562	6.090663315203e-05	-3.41139168856301	2
ENSG00000143801.16	PSEN2	1	226870643	1_116	0	0.0716451915736117	21.0333159581012	1.43084368412471e-05	2.48888841213077	1
ENSG00000181450.17	ZNF678	1	227563411	1_116	0	0.0141613188906079	5.54791478080633	7.45986349806448e-07	0.769420029486386	1
ENSG00000143740.14	SNAP47	1	227730861	1_116	0	0.0177833522880185	7.70564478121236	1.3011279719576e-06	-0.965509382072557	1
ENSG00000081692.12	JMJD4	1	227735217	1_116	0	0.0130295683017324	4.75945993077211	5.88823451331717e-07	0.248299326430675	1
ENSG00000143816.7	WNT9A	1	227901132	1_116	0	0.0745327235876277	21.4175622149485	1.51570410042687e-05	-2.40347331483906	1
ENSG00000143793.12	C1orf35	1	228106599	1_116	0	0.0136715914633441	5.21468213095231	6.76930854227963e-07	0.332763005959805	1
ENSG00000162910.18	MRPL55	1	228089347	1_116	0	0.0130520351897658	4.7757540365638	5.91858084495497e-07	-0.0539162793681998	2
ENSG00000143774.16	GUK1	1	228140298	1_116	0	0.0739406609088654	21.3399650374072	1.49821599217415e-05	-2.09845359294878	1
ENSG00000181873.12	IBA57	1	228117747	1_116	0	0.0139078343421275	5.3768851831368	7.10047934861149e-07	-0.486109830273729	2
ENSG00000154358.20	OBSCN	1	228198673	1_116	0	0.0195506375218614	8.60437584905237	1.59726764016295e-06	1.00937632286523	1
ENSG00000162913.9	C1orf145	1	228213855	1_116	0	0.0132574790423835	4.92355374221742	6.19779245252438e-07	-0.182430531997549	1
ENSG00000154370.15	TRIM11	1	228407706	1_116	0	0.0137413218256623	5.26285335655161	6.8666858175851e-07	-0.488704118367932	1
ENSG00000162931.11	TRIM17	1	228398549	1_116	0	0.0186006237462328	8.13176067906149	1.43618204661723e-06	-0.825640773258645	1
ENSG00000181218.5	HIST3H2A	1	228457362	1_116	0	0.0181696191581285	7.90935974142194	1.36453459319651e-06	0.83732308902389	1
ENSG00000196890.4	HIST3H2BB	1	228473646	1_116	0	0.0137384974770322	5.26090400537644	6.86273157530269e-07	0.261681564962359	1
ENSG00000168159.11	RNF187	1	228484557	1_116	0	0.0354269729134306	14.2617146687321	4.79736967344849e-06	1.63443318783247	1
ENSG00000154429.10	CCSAP	1	229307394	1_117	0	0.0453112325619289	11.8368047469344	5.09257878689767e-06	1.443886854348	1
ENSG00000069248.11	NUP133	1	229508410	1_117	0	0.024259683463174	5.87413774966796	1.35308990320768e-06	-0.45739421367615	1
ENSG00000135776.4	ABCB10	1	229559119	1_117	0	0.0225326758376434	5.17231635175966	1.10661166831826e-06	0.273278435247765	1
ENSG00000143641.9	GALNT2	1	230216169	1_117	0	0.0230040424941829	5.36898543033144	1.17271851905651e-06	-0.308162655451392	1
ENSG00000177614.10	PGBD5	1	230569401	1_118	0	0.0218074126840957	5.48637182532733	1.13602209055725e-06	-0.449253845702472	1
ENSG00000135775.13	COG2	1	230643327	1_118	0	0.0242758584640441	6.50530920327144	1.49947744434438e-06	-0.588497227745749	1
ENSG00000135744.7	AGT	1	230714053	1_118	0	0.0211870597118493	5.21230431404365	1.04857102050905e-06	0.348087562199937	1
ENSG00000135773.12	CAPN9	1	230746467	1_118	0	0.0211275932820275	5.18563096294681	1.04027708364979e-06	0.390689330232843	2
ENSG00000143643.12	TTC13	1	230983111	1_118	0	0.0216801816221435	5.43079866530417	1.11795420931929e-06	0.437852628033562	1
ENSG00000173409.13	ARV1	1	230955434	1_118	0	0.0209973537700353	5.12691840349149	1.02215879021834e-06	0.353981377530762	4
ENSG00000116906.11	GNPAT	1	231240905	1_118	0	0.0202849632304117	4.79927751958194	9.24373497571746e-07	0.574064212222331	2
ENSG00000116903.7	EXOC8	1	231337950	1_118	0	0.0200900492360226	4.70761462301441	8.98006129631967e-07	0.0853249901347598	1
ENSG00000010072.15	SPRTN	1	231334904	1_118	0	0.0276118240081829	7.73033003423894	2.02670495480902e-06	-1.54535087724014	1
ENSG00000116918.13	TSNAX	1	231528861	1_118	0	0.0425101501115028	11.8501243643062	4.7831383577986e-06	-1.78198507271103	1
ENSG00000162946.21	DISC1	1	231627073	1_118	0	0.0213039974625047	5.26458692552809	1.06493426102457e-06	0.463615489465571	1
ENSG00000116991.10	SIPA1L2	1	232561778	1_119	0	0.0257018389605463	8.58949051910284	2.09618205886098e-06	-1.01820859402711	1
ENSG00000212916.4	MAP10	1	232805407	1_119	0	0.0193181324056126	5.87716160035587	1.07802831391459e-06	-0.485902818746461	1
ENSG00000135778.11	NTPCR	1	232950261	1_119	0	0.0175649984322558	4.9748714897445	8.29712014261914e-07	-0.162664061114758	1
ENSG00000135749.18	PCNX2	1	233073608	1_119	0	0.018666445668197	5.55163374774282	9.83965416376785e-07	0.38684226938147	1
ENSG00000143674.10	MAP3K21	1	233329424	1_120	0	0.0252366145946575	5.09338830135405	1.22049295981892e-06	0.358814676379346	1
ENSG00000135750.14	KCNK1	1	233684807	1_120	0	0.0258295190685857	5.31427961665363	1.30334118283818e-06	0.520305425512459	1
ENSG00000183780.12	SLC35F3	1	233906954	1_120	0	0.0591750749444252	13.2480569300346	7.44369207260686e-06	-1.3508332514608	1
ENSG00000059588.9	TARBP1	1	234479133	1_121	0	0.0276248496645196	6.87908323689775	1.80437950064583e-06	-0.796493447043334	1
ENSG00000173726.10	TOMM20	1	235128439	1_121	0	0.0222793181236722	4.83402593231778	1.0226058372186e-06	-0.156111639091162	1
ENSG00000188739.14	RBM34	1	235161669	1_121	0	0.0297124096961902	7.5729225005108	2.13647976540263e-06	-0.843214721560731	1
ENSG00000116957.12	TBCE	1	235401609	1_121	0	0.0275321284984099	6.84707864019214	1.78995659773721e-06	0.683070391441081	2
ENSG00000162885.12	B3GALNT2	1	235504861	1_121	0	0.0289414238885163	7.32243427516636	2.01220754527612e-06	0.810596609637462	1
ENSG00000143669.13	LYST	1	235876577	1_122	0	0.0327194001924108	9.88639513180612	3.07143051309241e-06	-1.23862533676285	2
ENSG00000116962.14	NID1	1	236065381	1_122	0	0.0419680378890661	12.2657874992848	4.88777829534569e-06	-1.36676588786864	1
ENSG00000086619.13	ERO1B	1	236260619	1_122	0	0.025007948470728	7.32646207114517	1.73968159239581e-06	0.95322794134974	2
ENSG00000116977.18	LGALS8	1	236536054	1_122	0	0.0209555915804259	5.64665419132014	1.12353993647055e-06	-0.555675331228005	2
ENSG00000119285.10	HEATR1	1	236646941	1_122	0	0.0190237974979545	4.72880087277354	8.54172603085838e-07	0.119729865212513	1
ENSG00000077522.12	ACTN2	1	236686652	1_122	0	0.0193062502684651	4.86862454588272	8.92486412066352e-07	0.254522425271812	1
ENSG00000116984.12	MTR	1	236833090	1_122	0	0.0475362735783184	13.4603610367489	6.07546102950904e-06	-1.59287813152699	1
ENSG00000133019.11	CHRM3	1	239386955	1_124	0	0.0119471584230424	5.04711882842923	5.72539624975447e-07	0.406214243354806	1
ENSG00000155816.19	FMN2	1	240017259	1_125	0	0.0192913283949483	7.2618386156991	1.33016686118772e-06	1.06777703583068	1
ENSG00000162843.17	WDR64	1	241772753	1_127	0	0.0215749811890827	5.82801354740519	1.19390116271659e-06	-0.548170029846981	1
ENSG00000117009.11	KMO	1	241532492	1_127	0	0.0192633835963009	4.75230545463414	8.6922921950104e-07	0.0919029463886786	1
ENSG00000203668.2	CHML	1	241615528	1_127	0	0.0598245322312192	15.5777594060653	8.84874541558263e-06	-1.49209323088375	2
ENSG00000054277.13	OPN3	1	241636236	1_127	0	0.122217090319351	22.5560882849978	2.61753876752201e-05	2.32921105642413	1
ENSG00000174371.16	EXO1	1	241847942	1_127	0	0.0198956922348579	5.05876568835817	9.55654733510257e-07	-0.3017687817328	1
ENSG00000143702.15	CEP170	1	243254880	1_128	2	0.266287830797168	23.5294939400572	5.94923745328713e-05	-4.49684108417326	1
ENSG00000054282.15	SDCCAG8	1	243260250	1_128	2	0.0881263557075045	26.2287826261944	2.19473122115006e-05	-5.43800648253882	2
ENSG00000117020.16	AKT3	1	243851261	1_128	0	0.0113008961919755	7.22416520580024	7.75171775616987e-07	0.617994628977552	1
ENSG00000173728.10	C1orf100	1	244352788	1_129	0	0.0249141825067897	5.3852166788508	1.27393485610719e-06	0.455492491078522	1
ENSG00000179397.17	C1orf101	1	244454207	1_129	0	0.0842565437643804	17.0881509210706	1.36708685688441e-05	-2.43749290698422	1
ENSG00000121644.18	DESI2	1	244653666	1_129	0	0.0323775053579167	7.88069484369105	2.42273153236591e-06	-0.956055479142515	1
ENSG00000203667.9	COX20	1	244836094	1_129	0	0.0270226225857391	6.15808044359726	1.58004789000883e-06	0.568127527514931	1
ENSG00000162849.15	KIF26B	1	245155106	1_129	0	0.0251077477895044	5.45882436820581	1.30138044269842e-06	-0.43178902568636	1
ENSG00000185420.18	SMYD3	1	246488275	1_130	0	0.0892456970004849	26.1094452949657	2.21249515148906e-05	-2.53676957629107	2
ENSG00000162852.13	CNST	1	246566688	1_130	0	0.0489757599614755	20.2997510827621	9.43994128550731e-06	-2.09096197674519	1
ENSG00000143653.9	SCCPDH	1	246675514	1_130	0	0.0197760914022779	11.6498893436207	2.1875584086848e-06	1.43699546960854	3
ENSG00000277462.1	ZNF670	1	247078730	1_130	0	0.0132205687581479	7.83390827215653	9.83390521630386e-07	0.861811074426791	2
ENSG00000188295.14	ZNF669	1	247103972	1_130	0	0.0104967086378639	5.65165048845106	5.63281950856567e-07	0.496782468784786	3
ENSG00000196418.12	ZNF124	1	247167626	1_130	0	0.0157454266336577	9.48884748768047	1.41861744388652e-06	-1.10147854290172	2
ENSG00000196071.4	OR2L13	1	247965627	1_131	0	0.0256616983275696	6.34086493638248	1.54500999955669e-06	-0.664773992358332	1
ENSG00000162714.12	ZNF496	1	247330860	1_131	0	0.0216670907841848	4.73265769555098	9.73650505516378e-07	-0.0519274361273076	2
ENSG00000169224.12	GCSAML	1	247507598	1_131	0	0.0294888613766637	7.66425294676719	2.14597782623012e-06	-0.958338106331301	1
ENSG00000162722.8	TRIM58	1	247856300	1_131	0	0.026108876507098	6.50521667303958	1.61267683366856e-06	0.748115802165956	3
ENSG00000238243.3	OR2W3	1	247865614	1_131	0	0.0738707917507158	16.4834392331248	1.15616011216102e-05	1.86187489580106	2
ENSG00000175137.10	SH3BP5L	1	248826485	1_131	0	0.0233370343011345	5.43801352941707	1.20498972887863e-06	0.376240972370049	3
ENSG00000171163.15	ZNF692	1	248859244	1_131	0	0.137832389245829	22.6184760079711	2.96013842769338e-05	2.32396405315949	1
ENSG00000185220.11	PGBD2	1	248906719	1_131	0	0.026574164685696	6.67329440650972	1.68382635973645e-06	0.634852736514343	1
ENSG00000184731.5	FAM110C	2	47011	2_1	0	0.0935917659796299	18.4704681094529	1.64139437592257e-05	2.13466786679806	2
ENSG00000143727.15	ACP1	2	264429	2_1	0	0.0288406762640099	7.13248215427666	1.95318567358211e-06	1.01068807809344	1
ENSG00000151353.14	TMEM18	2	676782	2_1	0	0.0275256898218182	6.68813491055986	1.74799680049511e-06	-0.712622521942041	1
ENSG00000172554.11	SNTG2	2	1093369	2_1	0	0.0335161538769373	8.56491017018222	2.72567697075498e-06	1.08792460065229	1
ENSG00000032389.12	TSSC1	2	3378853	2_2	0	0.0172554561124546	8.89922768724301	1.4580625609294e-06	1.01590150306522	1
ENSG00000171853.15	TRAPPC12	2	3379591	2_2	0	0.0120971330227254	5.53614238847068	6.35897481020135e-07	0.459876505453803	2
ENSG00000171865.9	RNASEH1	2	3558529	2_2	0	0.0507930258477022	19.1925401456772	9.25622578953687e-06	-1.93468808521294	2
ENSG00000118004.17	COLEC11	2	3594371	2_2	0	0.0124985623677724	5.84497728761474	6.93649833527659e-07	0.549730258755823	4
ENSG00000151360.9	ALLC	2	3577209	2_2	0	0.0227657953865724	11.5291894807384	2.49217767799914e-06	-1.26558325985633	1
ENSG00000214866.8	DCDC2C	2	3704016	2_2	0	0.0112722799477821	4.86818426798383	5.21046126076287e-07	-0.139842855573865	1
ENSG00000115738.9	ID2	2	8715045	2_6	0	0.0347684417095614	12.9133033906785	4.26304559730233e-06	-1.46244436068023	1
ENSG00000134313.15	KIDINS220	2	8837975	2_6	0	0.0146749834936184	4.87547740354304	6.79347788796821e-07	0.292530644489779	1
ENSG00000143797.11	MBOAT2	2	9003515	2_6	0	0.0193641188338578	7.47808938019265	1.37494646127215e-06	1.00371299472312	1
ENSG00000151693.9	ASAP2	2	9398461	2_6	0	0.0147594264063532	4.92221462139291	6.8980672307416e-07	-0.279014744770825	1
ENSG00000119203.13	CPSF3	2	9402086	2_6	0	0.0189978444866651	7.31492198648603	1.31950616543562e-06	-0.827132956942713	1
ENSG00000134330.18	IAH1	2	9474089	2_6	0	0.0164188837617719	5.91679774407933	9.22417957062921e-07	-0.595221417738265	1
ENSG00000151694.12	ADAM17	2	9555759	2_6	0	0.0213551830242055	8.41161912428367	1.70561220236792e-06	1.06183100316082	3
ENSG00000115750.16	TAF1B	2	9843557	2_6	0	0.0196439553000399	7.60303368415458	1.41812087047067e-06	0.91984322346582	1
ENSG00000134317.17	GRHL1	2	9950909	2_6	0	0.0149197255129018	5.02762813411716	7.12231828765934e-07	0.212767033489138	2
ENSG00000205795.4	CYS1	2	10082702	2_6	0	0.0252206545122324	9.99567729923018	2.39367936895544e-06	1.10888823401323	1
ENSG00000171848.13	RRM2	2	10122793	2_6	0	0.0451499055738803	15.5217363202909	6.6541799996563e-06	-1.63075349500646	1
ENSG00000115756.12	HPCAL1	2	10267597	2_7	0	0.0101956498488481	4.90428247137209	4.74774937218265e-07	-0.211868224737458	1
ENSG00000115758.12	ODC1	2	10448012	2_7	0	0.0164512638718726	9.43207683341683	1.47334344410563e-06	1.08950402496325	1
ENSG00000115761.15	NOL10	2	10689255	2_7	0	0.012395953255451	6.75219369432335	7.9473477854292e-07	-0.815340624944518	2
ENSG00000143882.10	ATP6V1C2	2	10745179	2_7	0	0.0102472950265092	4.95204557177417	4.81827151661524e-07	-0.100263066108754	3
ENSG00000134318.13	ROCK2	2	11347918	2_7	0	0.0119584064687995	6.41224720017543	7.28083123474803e-07	0.70828345617471	2
ENSG00000134324.11	LPIN1	2	11784824	2_7	0	0.0315670071365769	15.6252229445287	4.68335445223554e-06	-1.64938529780247	1
ENSG00000071575.11	TRIB2	2	12675414	2_8	0	0.0351398532123479	10.489194187748	3.49976968868833e-06	1.20700329512493	2
ENSG00000079785.14	DDX1	2	15581299	2_9	0	0.0114844240342223	5.15325572214978	5.61937882127941e-07	0.611526020541601	2
ENSG00000134323.11	MYCN	2	15939632	2_9	0	0.079022845035321	22.7017561671431	1.70337203481436e-05	2.32282665838442	1
ENSG00000214842.5	RAD51AP2	2	17519967	2_10	0	0.0115752221405824	4.93806877003791	5.42730045753445e-07	0.597877643169147	1
ENSG00000163032.11	VSNL1	2	17538936	2_10	0	0.0159986205359374	8.00158893642699	1.21550338098379e-06	1.2899917071992	2
ENSG00000178295.14	GEN1	2	17753453	2_10	0	0.0319132365363907	14.5630702168961	4.41287058743873e-06	-1.71205526470377	2
ENSG00000163029.15	SMC6	2	17799991	2_10	0	0.0529692059109005	19.4151150075044	9.76474320264641e-06	2.14875175710125	1
ENSG00000170745.11	KCNS3	2	17878114	2_10	0	0.188602969855979	31.9361910190932	5.71911778811677e-05	-3.10867724897665	1
ENSG00000183891.5	TTC32	2	19903290	2_12	0	0.0324920287841197	7.98149897878258	2.46240048765667e-06	-0.93502706522669	1
ENSG00000118965.14	WDR35	2	19987599	2_12	0	0.0232763972472617	4.80596029191983	1.06216829895452e-06	-0.0082690646171189	1
ENSG00000132031.12	MATN3	2	20009334	2_12	0	0.0235783644419189	4.92846084182057	1.10337307835481e-06	0.188474266645256	1
ENSG00000068697.6	LAPTM4A	2	20052509	2_12	0	0.0245620674405008	5.31701807337826	1.24002503371388e-06	0.43719522916625	1
ENSG00000115884.10	SDC1	2	20182069	2_12	0	0.0254896295538659	5.66953986988376	1.37217257281956e-06	-0.581802692774421	2
ENSG00000143878.9	RHOB	2	20444626	2_12	0	0.031330432043282	7.6342992539451	2.2710827586339e-06	0.913933695273226	1
ENSG00000118961.14	LDAH	2	20683456	2_12	0	0.0230412775281736	4.70948328305738	1.03033205472207e-06	0.0627460211752528	3
ENSG00000084674.14	APOB	2	21044375	2_13	0	0.0199778526628808	9.42403355765023	1.78765219530166e-06	-1.03088325029504	2
ENSG00000119778.14	ATAD2B	2	23926569	2_14	0	0.0877282796632154	20.6791253770178	1.7225394465008e-05	3.09542841327632	2
ENSG00000205639.9	MFSD2B	2	24011570	2_14	0	0.10043058233426	22.0061254527944	2.09849028100127e-05	2.9824837393449	1
ENSG00000163026.11	WDCP	2	24049526	2_14	0	0.0170685977206059	4.99358651023142	8.09296789971177e-07	-0.218013753988281	1
ENSG00000119782.13	FKBP1B	2	24049526	2_14	0	0.0194948942534106	6.25414050002399	1.15767302544617e-06	-0.804373088336441	3
ENSG00000115128.6	SF3B6	2	24055971	2_14	0	0.0353182756031791	11.9092531838806	3.99375497233458e-06	1.83643823569728	2
ENSG00000219626.8	FAM228B	2	24077362	2_14	0	0.0174607875907971	5.20894289955281	8.63596398922144e-07	-0.718305956958499	3
ENSG00000115129.13	TP53I3	2	24084600	2_14	0	0.0179586375639669	5.47544094579944	9.33662426636627e-07	-0.163187037780697	1
ENSG00000176732.6	PFN4	2	24123824	2_14	0	0.0169662301212494	4.93656465777878	7.95257144954344e-07	0.195956507830153	1
ENSG00000186453.12	FAM228A	2	24124223	2_14	0	0.0171272243813239	5.02609179566849	8.17362672530293e-07	-0.00775116490734298	3
ENSG00000198399.14	ITSN2	2	24360994	2_14	0	0.0380422787086077	12.6191210432275	4.55819631766761e-06	-1.93618925952792	1
ENSG00000173557.14	C2orf70	2	26557983	2_15	0	0.0395239944660204	15.3436986420295	5.75822043920183e-06	1.49508995105042	1
ENSG00000084676.15	NCOA1	2	24491962	2_15	0	0.0123360391945612	4.98015855200119	5.83332679054063e-07	0.644457460969811	1
ENSG00000138092.10	CENPO	2	24789280	2_15	0	0.0131842213910234	5.31167934077779	6.64941950919497e-07	-0.151562549458182	2
ENSG00000138031.14	ADCY3	2	24914454	2_15	0	0.0215472129256103	9.14031947362938	1.87003560556025e-06	0.546126262815984	2
ENSG00000115137.11	DNAJC27	2	24815399	2_15	0	0.0181618084995071	8.98700036464687	1.54978426866933e-06	1.37302002194431	2
ENSG00000084710.13	EFR3B	2	25046325	2_15	0	0.0134146223626018	6.22025140119123	7.92289290979937e-07	-0.500032428136175	1
ENSG00000115138.10	POMC	2	25170853	2_15	0	0.0145323434759499	7.88180695573397	1.08757406988223e-06	1.44803812468274	1
ENSG00000119772.16	DNMT3A	2	25343038	2_15	0	0.0238464495565811	10.7702775990288	2.43864184161887e-06	1.08441742466551	1
ENSG00000138101.18	DTNB	2	25673919	2_15	0	0.0157312954193084	7.68682643255785	1.1481773053753e-06	1.24486369851978	1
ENSG00000143970.16	ASXL2	2	25928274	2_15	0	0.0124060067366105	4.87097723208872	5.7378013592329e-07	0.0489022633558364	1
ENSG00000084733.10	RAB10	2	26033971	2_15	0	0.0171622491077095	7.99451833875176	1.30275845748884e-06	1.10545136748033	1
ENSG00000157833.12	GAREM2	2	26164530	2_15	0	0.0137989772363586	6.01803573405152	7.88495205964503e-07	0.821000430789625	2
ENSG00000138029.13	HADHB	2	26241540	2_15	0	0.0146571438533805	6.31979824242545	8.79528589258921e-07	-0.475961189888686	2
ENSG00000084754.10	HADHA	2	26244785	2_15	0	0.0187187219397327	8.94715032655419	1.59022407485669e-06	1.289107466556	2
ENSG00000173567.14	ADGRF3	2	26299183	2_15	0	0.0302104626554376	13.6389355029043	3.91232791802363e-06	-1.74268912440864	1
ENSG00000157856.10	DRC1	2	26401975	2_15	0	0.0122227587402584	4.73469736106415	5.49488820072782e-07	0.194985336444678	1
ENSG00000157884.10	CIB4	2	26641739	2_15	0	0.0131124137107478	5.43196254456863	6.76295981177673e-07	-0.486267011421703	1
ENSG00000213699.8	SLC35F6	2	26779105	2_16	0	0.0135938839052092	4.80924577534134	6.20751711403635e-07	0.336109559302563	1
ENSG00000119777.18	TMEM214	2	27031928	2_16	0	0.0479531522734089	17.7071657352494	8.0623864375786e-06	3.68378083267871	1
ENSG00000228474.5	OST4	2	27073017	2_16	0	0.0515301633407302	18.5525944946934	9.07744378649312e-06	3.66607770948891	1
ENSG00000138080.13	EMILIN1	2	27078536	2_16	0	0.108662376147044	26.0095168561563	2.68354498188965e-05	-2.86775568536173	1
ENSG00000138030.12	KHK	2	27092196	2_16	0	0.0629520571977696	20.4574122527002	1.22280729433747e-05	-3.87207359666191	1
ENSG00000138028.15	CGREF1	2	27117951	2_16	0	0.113584053046941	26.8318239295274	2.89377628948292e-05	-4.19296843069818	1
ENSG00000138073.13	PREB	2	27134751	2_16	0	0.0138253489794394	5.03485510318849	6.60937625690692e-07	0.0297603825961417	1
ENSG00000138085.16	ATRAID	2	27209632	2_16	0	0.04988232673244	17.1458151905811	8.12086400644334e-06	2.59470238751225	2
ENSG00000138074.14	SLC5A6	2	27178896	2_16	0	0.0187354153599034	7.6479448945527	1.36052169856148e-06	-1.33542675794375	2
ENSG00000084774.13	CAD	2	27217854	2_16	0	0.0351369293560953	14.3198641643323	4.77749345345548e-06	-2.07900252311817	1
ENSG00000115194.10	SLC30A3	2	27275976	2_16	0	0.0398512020194344	16.4076190825475	6.20846714442477e-06	2.86413639327547	2
ENSG00000163794.6	UCN	2	27308797	2_16	0	0.0148480407655507	5.44219219560176	7.67256229459891e-07	0.724794410176926	1
ENSG00000115211.15	EIF2B4	2	27369556	2_16	0	0.0420912089836589	17.6449324973201	7.0519430795045e-06	3.1137981740857	1
ENSG00000115234.10	SNX17	2	27369556	2_16	0	0.042091208983659	17.6449324973202	7.05194307950455e-06	-3.1137981740857	1
ENSG00000115216.13	NRBP1	2	27428508	2_16	0	0.020672979577542	10.4121000760574	2.04380193539241e-06	-2.33498999134095	1
ENSG00000157992.12	KRTCAP3	2	27444317	2_16	0	0.0206329352068443	8.28371768081759	1.62286988150269e-06	1.15564268806813	1
ENSG00000138002.14	IFT172	2	27490767	2_16	0	0.0398810916482838	17.1767951746345	6.50438996736928e-06	3.09904192964092	1
ENSG00000198522.13	GPN1	2	27628253	2_16	0	0.01720147389954	10.1056364985522	1.65054257076743e-06	-2.60314569486715	1
ENSG00000176714.9	CCDC121	2	27629397	2_16	0	0.056204262441283	18.4723145369911	9.85798072632385e-06	-2.20227867540983	1
ENSG00000158019.20	BRE	2	27889824	2_16	0	0.0135977835474735	5.0890561236603	6.57056568017597e-07	-0.834857006409238	1
ENSG00000171174.13	RBKS	2	27891044	2_16	0	0.0183401503512052	7.03671942402263	1.22537925345925e-06	0.065916062611275	1
ENSG00000075426.11	FOSL2	2	28391927	2_17	0	0.116518075381381	23.2834234215707	2.57595063082397e-05	-2.52885477081122	1
ENSG00000163803.12	PLB1	2	28456611	2_17	0	0.0167955445137598	6.34659029457225	1.01211986368032e-06	-0.916724774469909	1
ENSG00000213639.9	PPP1CB	2	28751600	2_17	0	0.0191665074257472	11.2081815792728	2.03974340063669e-06	2.19992299701485	1
ENSG00000163806.15	SPDYA	2	28782736	2_17	1	0.633860672945049	24.9586067536918	0.000150214391392411	-4.59022586907599	2
ENSG00000171103.10	TRMT61B	2	28865584	2_17	1	0.0691442935060163	19.6447875942466	1.28973675846478e-05	-4.00634904647225	2
ENSG00000163811.11	WDR43	2	28895415	2_17	0	0.0165102088564636	8.63275805866412	1.35331698812989e-06	-1.85859891362687	1
ENSG00000189350.12	TOGARAM2	2	28961401	2_17	0	0.0199124416014119	7.18940232717847	1.35929806860172e-06	0.28782817953848	1
ENSG00000115295.19	CLIP4	2	29074488	2_19	0	0.0143709482647587	8.37309212209939	1.14253284056618e-06	1.01277091351786	1
ENSG00000213626.11	LBH	2	30233256	2_19	0	0.0139497506728785	8.09143551090904	1.07173994913364e-06	-0.898468008546762	2
ENSG00000172954.13	LCLAT1	2	30438362	2_19	0	0.0122980698936499	6.89881971084587	8.05580878745059e-07	0.831547000660244	3
ENSG00000158089.14	GALNT14	2	31154628	2_19	0	0.0428733107987827	18.7726189821873	7.64203961460001e-06	-1.81642844658666	1
ENSG00000021574.11	SPAST	2	32064971	2_20	0	0.0358832133973913	9.31555652293171	3.17393135672743e-06	1.32234751613908	1
ENSG00000152683.14	SLC30A6	2	32164985	2_20	0	0.029932122998353	7.58555962470865	2.15586987692626e-06	-1.05706750162519	1
ENSG00000091106.18	NLRC4	2	32264782	2_20	0	0.0275550311728641	6.79736664774509	1.77843910700927e-06	-0.847339915119547	1
ENSG00000115760.13	BIRC6	2	32356560	2_20	0	0.0295744363288255	7.47099602659293	2.09793668984771e-06	0.891515290444169	1
ENSG00000018699.11	TTC27	2	32678481	2_20	0	0.0223550250449528	4.80867825924751	1.02070038282723e-06	-0.26637427292208	1
ENSG00000049323.15	LTBP1	2	32947291	2_20	0	0.0779048509084933	16.7793059690133	1.24118320691997e-05	1.89056704880261	1
ENSG00000152689.17	RASGRP3	2	33536526	2_21	0	0.0101764973833635	5.18615369953577	5.01119272612912e-07	0.304166630187034	1
ENSG00000171055.14	FEZ2	2	36646439	2_23	0	0.0105113215604792	7.21917032954624	7.20513309536177e-07	0.729469222617617	1
ENSG00000205221.12	VIT	2	36697520	2_23	0	0.00832950999856286	5.02064188457742	3.9707824661303e-07	0.318264230536627	1
ENSG00000152133.14	GPATCH11	2	37081570	2_23	0	0.0205142975734511	13.5527195478469	2.63985759066882e-06	2.38650478328196	1
ENSG00000055332.16	EIF2AK2	2	37156687	2_23	0	0.0184526680750196	12.5477295162454	2.19847592869597e-06	-2.21299975607429	3
ENSG00000218739.9	CEBPZOS	2	37195255	2_23	0	0.0116000646894558	8.15081885955224	8.97757515741301e-07	1.14526164579278	3
ENSG00000115816.14	CEBPZ	2	37154663	2_23	0	0.0362653231816174	18.9768861217075	6.53452314119593e-06	2.81909399381981	3
ENSG00000115825.9	PRKD3	2	37324893	2_23	0	0.171359741281204	34.1419604535143	5.55513540909181e-05	-4.01607917428296	1
ENSG00000115828.15	QPCT	2	37340493	2_23	0	0.0407400060818811	20.0894898912874	7.77118764459008e-06	2.82096563988067	1
ENSG00000115841.19	RMDN2	2	37923332	2_24	0	0.136023120048902	24.4745762407729	3.16100592694948e-05	-2.6070856750954	2
ENSG00000138061.11	CYP1B1	2	38027115	2_24	0	0.0507568462116166	15.1777584939856	7.31475297400525e-06	-1.98123947834091	1
ENSG00000143891.16	GALM	2	38666042	2_24	0	0.0179039257913607	5.31183953115021	9.03005951321992e-07	-0.186916725850764	1
ENSG00000163214.20	DHX57	2	38875912	2_25	0	0.128714384383797	25.1138676029599	3.06929110694389e-05	-2.56689695677145	1
ENSG00000188010.12	MORN2	2	38875912	2_25	0	0.128714384383797	25.1138676029599	3.06929110694389e-05	-2.56689695677145	1
ENSG00000214694.10	ARHGEF33	2	38886469	2_25	0	0.0195205364198996	8.07752404080555	1.49715720219867e-06	1.17062395758127	2
ENSG00000115904.12	SOS1	2	39127552	2_25	0	0.0296770554343205	11.612997300019	3.27237095872765e-06	1.47218681248221	1
ENSG00000138050.14	THUMPD2	2	39802679	2_25	0	0.0164947107250061	7.59830041270843	1.19003178287966e-06	1.68117254078206	1
ENSG00000143924.18	EML4	2	42168854	2_26	0	0.00678701245668612	4.73214582149496	3.04953879083741e-07	-0.122112803304774	3
ENSG00000115944.14	COX7A2L	2	42425044	2_26	0	0.00724015275591672	5.34229583577925	3.6725951801534e-07	-0.415495891267254	1
ENSG00000171126.7	KCNG3	2	42260321	2_26	0	0.0113064675810411	9.55379222637143	1.02565223497855e-06	-1.05970099601162	1
ENSG00000057935.13	MTA3	2	42494666	2_26	0	0.00950480670672427	7.91291027744026	7.14129423979962e-07	-0.899076625146927	2
ENSG00000162881.6	OXER1	2	42763196	2_26	0	0.0105208057555046	8.87280430667739	8.86354190329834e-07	1.08282380220073	2
ENSG00000162882.14	HAAO	2	42771701	2_26	0	0.00684867396830302	4.81752151590995	3.13276307922218e-07	-0.110133997805428	3
ENSG00000143921.6	ABCG8	2	43845437	2_27	0	0.0300580879123649	4.70704403608872	1.34340514863677e-06	0.0928058481826711	1
ENSG00000152518.7	ZFP36L2	2	43226582	2_27	0	0.0330453519748712	5.61053778439317	1.76040369028643e-06	-0.345469219776044	1
ENSG00000152527.13	PLEKHH2	2	43711619	2_27	0	0.0305743533954369	4.86935290576942	1.41359802263708e-06	0.277306623203793	1
ENSG00000223658.7	C1GALT1C1L	2	43676123	2_27	0	0.0359839026838256	6.42389709719418	2.19484692071958e-06	0.903686611645777	2
ENSG00000138036.18	DYNC2LI1	2	43746385	2_27	0	0.0402298016508022	7.49037756839457	2.8612051488457e-06	0.84408449084639	2
ENSG00000138075.11	ABCG5	2	43847292	2_27	0	0.0300687094677703	4.71041099230454	1.34484114397726e-06	0.11746106803411	1
ENSG00000138095.18	LRPPRC	2	43995523	2_27	0	0.0308414478943472	4.95226545712126	1.45022728360566e-06	-0.399156937483564	3
ENSG00000138079.13	SLC3A1	2	44275649	2_28	0	0.0136302176684916	5.10289876370278	6.60415322067886e-07	-0.354468081488374	2
ENSG00000138078.15	PREPL	2	44361802	2_28	0	0.0132666914079688	4.84703238763945	6.10570680522254e-07	-0.186555015536092	1
ENSG00000143919.14	CAMKMT	2	44361802	2_28	0	0.0174866370743675	7.46304802442828	1.23913872530577e-06	-0.835379786279211	3
ENSG00000250565.6	ATP6V1E2	2	46539307	2_29	0	0.0714835935718288	15.7508735211991	1.06907560074316e-05	1.98314661417114	4
ENSG00000119729.11	RHOQ	2	46541404	2_29	0	0.0496476724802744	12.2329458635427	5.76669980157329e-06	1.53907791853206	1
ENSG00000151665.12	PIGF	2	46612542	2_29	0	0.131136983729386	21.7076254673593	2.70293067444948e-05	2.37208529786601	2
ENSG00000119878.5	CRIPT	2	46622302	2_29	0	0.0241219031563443	5.33866193403345	1.22276046029374e-06	-0.468387934132813	1
ENSG00000068724.15	TTC7A	2	46916048	2_29	0	0.0264027393993929	6.1979515768419	1.55379802401691e-06	0.563750489732712	2
ENSG00000180398.11	MCFD2	2	46923487	2_29	0	0.0811481591588821	16.9834245193531	1.30858318232337e-05	-1.93806471766756	1
ENSG00000239605.9	C2orf61	2	47155161	2_30	0	0.0160561527792241	6.91624729788498	1.05440972363449e-06	-0.882441859794902	1
ENSG00000143933.16	CALM2	2	47175990	2_30	0	0.0314213144169835	12.847741432847	3.83308573187481e-06	2.20543820439234	1
ENSG00000095002.13	MSH2	2	47403074	2_30	0	0.0637832888368888	19.592962923105	1.18660021391866e-05	-1.96597889944224	1
ENSG00000116062.14	MSH6	2	47755433	2_30	0	0.0263548295830749	14.681489406519	3.67390333404098e-06	-2.42756305451944	1
ENSG00000138081.20	FBXO11	2	47901270	2_30	0	0.064839097300902	23.6229228465901	1.45434682863495e-05	-2.97865526433864	1
ENSG00000243244.5	STON1	2	48595242	2_31	0	0.0327430354974951	15.5601025527323	4.83758702433371e-06	2.7608444298341	1
ENSG00000242441.7	GTF2A1L	2	48595242	2_31	0	0.0327430354974952	15.5601025527324	4.83758702433376e-06	-2.7608444298341	1
ENSG00000138039.14	LHCGR	2	48595242	2_31	0	0.0258461907824841	12.4953104041925	3.06648603840861e-06	-2.32097987763192	2
ENSG00000068781.21	STON1-GTF2A1L	2	48595242	2_31	0	0.041791379019078	18.6578951535183	7.40366478720543e-06	-3.07084063745255	2
ENSG00000170802.15	FOXN2	2	48315598	2_31	1	0.627771618562649	27.422394983956	0.000163457350917624	-5.24179327100879	2
ENSG00000162869.15	PPP1R21	2	48439199	2_31	0	0.0137537178544758	5.52638828569882	7.21703652137163e-07	1.1134733936196	2
ENSG00000143942.4	CHAC2	2	53767465	2_35	0	0.0141661629818367	5.16489644593439	6.94722315629006e-07	-0.409898885595126	1
ENSG00000068912.13	ERLEC1	2	53787421	2_35	0	0.014301702110403	6.21561690285276	8.44052311826904e-07	1.18840924140963	1
ENSG00000115239.21	ASB3	2	53785773	2_35	0	0.0135566423940632	4.72288946206875	6.07935239028044e-07	-0.196908201634675	2
ENSG00000119737.5	GPR75	2	53882102	2_35	0	0.0417575321644101	17.1873507740981	6.81461243823848e-06	-2.77519421596305	1
ENSG00000068878.14	PSME4	2	53970692	2_35	0	0.0136207206064201	4.9338350374355	6.38090246330876e-07	0.511213516513974	1
ENSG00000170634.12	ACYP2	2	54069519	2_35	0	0.0139988970227856	7.9119624955127	1.05166019315619e-06	1.74141649430831	1
ENSG00000177994.15	C2orf73	2	54330223	2_35	0	0.0159606549822953	6.01863675689895	9.12107946795655e-07	-0.275935227948379	1
ENSG00000115306.15	SPTBN1	2	54692022	2_36	0	0.0152085764136003	10.0332473250684	1.44886352399261e-06	-1.8298341309912	1
ENSG00000214595.11	EML6	2	54768609	2_36	0	0.0464236787015136	20.2124899416742	8.90957043249832e-06	-2.70917229365875	1
ENSG00000115310.17	RTN4	2	55021221	2_36	0	0.0508860125660997	19.3124460988946	9.3311055552752e-06	-2.10743197887124	1
ENSG00000275052.4	PPP4R3B	2	55619798	2_36	0	0.0133247561133513	8.4851444539006	1.07353425278472e-06	-0.632272294765334	1
ENSG00000115380.19	EFEMP1	2	55923729	2_36	0	0.00883049726868368	5.12734269448669	4.29907382017034e-07	-0.453872376780504	1
ENSG00000115392.11	FANCL	2	58238103	2_39	0	0.0774492386133125	37.4641977780195	2.75505952749403e-05	-4.79431538001021	1
ENSG00000115421.12	PAPOLG	2	60755711	2_40	0	0.0131591589170045	4.98006832690531	6.22244160839436e-07	0.59041439852892	1
ENSG00000162924.13	REL	2	60881694	2_40	0	0.0131017570196003	4.76140973852619	5.92328314864778e-07	0.0706086260430863	1
ENSG00000162929.13	KIAA1841	2	61065721	2_40	0	0.0141726593937633	5.64688731560162	7.5990249111248e-07	0.691407860913781	1
ENSG00000237651.6	C2orf74	2	61144588	2_40	0	0.0131704627114654	4.82929955834956	6.03924398068129e-07	-0.144884675356268	1
ENSG00000173209.22	AHSA2	2	61177274	2_40	0	0.02620576629159	11.8182822078503	2.94068574704211e-06	1.88948784751759	1
ENSG00000115464.14	USP34	2	61471028	2_40	0	0.021383189994948	9.56041142188849	1.94109358195287e-06	1.65720773362398	1
ENSG00000082898.16	XPO1	2	61538854	2_40	0	0.0133950497269488	5.07253475414966	6.45158997260779e-07	0.501009521599992	1
ENSG00000170264.12	FAM161A	2	61853338	2_40	0	0.0130260594560514	4.71144333703616	5.82726039537878e-07	0.00259844353717385	2
ENSG00000115484.14	CCT4	2	61888641	2_40	0	0.0150893558188099	6.11267198320003	8.75788398547025e-07	-0.582894634175389	1
ENSG00000170340.10	B3GNT2	2	62236215	2_41	0	0.0168613937853312	6.05464888135383	9.69348250255626e-07	-0.735606511453609	1
ENSG00000186889.9	TMEM17	2	62490663	2_41	0	0.0319682779020282	11.58340829325	3.51603349257747e-06	-1.32463984692141	2
ENSG00000143951.15	WDPCP	2	63819852	2_41	0	0.0152413884779451	5.07871074718419	7.34979808436821e-07	0.337574446015301	1
ENSG00000143952.19	VPS54	2	64036747	2_41	0	0.0335625580424558	12.426906095343	3.96018493622265e-06	-1.37792327930042	1
ENSG00000197329.11	PELI1	2	64153963	2_41	0	0.0858481887707251	21.7760511265518	1.77503802559219e-05	-2.15579992603064	1
ENSG00000119862.12	LGALSL	2	64453888	2_42	0	0.0277686499166067	4.81864095121875	1.27050602601852e-06	0.179312605984804	1
ENSG00000119844.15	AFTPH	2	64525160	2_42	0	0.040545802880849	8.43149128288264	3.24599388088794e-06	-1.13027123771742	1
ENSG00000115902.10	SLC1A4	2	64988123	2_42	0	0.0288561043829316	5.18445420332475	1.42048986554689e-06	0.290761821670928	1
ENSG00000138069.16	RAB1A	2	65129770	2_42	0	0.0571076882556801	11.7207114903524	6.35544482354215e-06	1.34256950300686	1
ENSG00000138071.13	ACTR2	2	65227510	2_42	0	0.0274595005002659	4.7120577375619	1.22857205607648e-06	0.0112450525277403	1
ENSG00000143971.7	ETAA1	2	67401461	2_44	0	0.117267914021226	20.824873234435	2.31877688900155e-05	-2.51272600791322	1
ENSG00000197223.11	C1D	2	68111568	2_45	0	0.0288154899104829	5.75549534535321	1.57473003716228e-06	0.511963448212273	1
ENSG00000243667.6	WDR92	2	68154906	2_45	0	0.034990747465933	7.60725676956112	2.5274274153727e-06	0.894662363560824	2
ENSG00000115946.7	PNO1	2	68178413	2_45	0	0.176894262782471	23.4467412009963	3.93816251676032e-05	2.78793207613316	1
ENSG00000221823.10	PPP3R1	2	68279351	2_45	0	0.184078440492039	23.8531934477517	4.16914359427359e-05	-2.78686584857343	1
ENSG00000119865.8	CNRIP1	2	68320518	2_45	0	0.0270190268838214	5.1425821927693	1.31931451906317e-06	0.126807922648741	2
ENSG00000115956.9	PLEK	2	68365452	2_45	0	0.0473310756496725	10.499091690613	4.7184080884678e-06	1.54752335848663	1
ENSG00000204923.3	FBXO48	2	68436234	2_45	0	0.0263897448828699	4.91832383893417	1.23239438045548e-06	0	1
ENSG00000169621.9	APLF	2	68313198	2_45	0	0.0279727225799039	5.47281716689917	1.45359384283984e-06	-0.541345270000814	1
ENSG00000163219.11	ARHGAP25	2	68779363	2_45	0	0.0262063233691381	4.85195604940028	1.20731431667359e-06	0.20812421095618	1
ENSG00000169605.5	GKN1	2	68974762	2_46	0	0.0314126342555893	5.89730251252984	1.75895674927997e-06	-0.515113637577599	1
ENSG00000169604.19	ANTXR1	2	69012709	2_46	0	0.0287309061671265	5.04690525521102	1.37680321808091e-06	0.367599862441093	1
ENSG00000198380.12	GFPT1	2	69387506	2_46	0	0.0492538317477789	10.2005034098538	4.77044644497222e-06	-1.58988486833825	2
ENSG00000169599.12	NFU1	2	69423598	2_46	0	0.0277300367014942	4.70925493033063	1.23993820671453e-06	-0.211173672424979	2
ENSG00000196975.15	ANXA4	2	69645260	2_46	0	0.0394556421320671	8.07455636014498	3.02499863386208e-06	-0.899000968440406	1
ENSG00000244617.2	ASPRV1	2	69963156	2_46	0	0.0314671209429634	5.91385525181684	1.76695340253423e-06	-0.481782794262842	1
ENSG00000115998.7	C2orf42	2	70248695	2_46	0	0.0534701737278513	10.9904754991816	5.57988790418479e-06	1.28698321127175	1
ENSG00000116005.11	PCYOX1	2	70258042	2_46	0	0.0287510573812028	5.05358844411073	1.37959333957738e-06	-0.218172463800625	1
ENSG00000143977.13	SNRPG	2	70293743	2_46	0	0.0292332218510243	5.21197288591932	1.44669248994097e-06	0.172879045777469	2
ENSG00000035141.7	FAM136A	2	70301695	2_46	0	0.0282581807994218	4.88889902926509	1.31175480619733e-06	-0.456946794957992	1
ENSG00000075340.22	ADD2	2	70766068	2_47	0	0.0135466964485766	7.09324308747878	9.12379754097489e-07	-0.812108517995463	2
ENSG00000152672.7	CLEC4F	2	70820139	2_47	0	0.0110121058986017	5.25569138358198	5.49537876586844e-07	0.388763132473998	2
ENSG00000116035.2	VAX2	2	70900154	2_47	0	0.0112943063615916	5.45814106067969	5.85331256804145e-07	0.365172575715106	1
ENSG00000144043.11	TEX261	2	70940011	2_47	0	0.0105744331972076	4.83013336592935	4.84968596171817e-07	-0.16673128974989	2
ENSG00000124370.10	MCEE	2	71124357	2_47	0	0.0423786651596356	17.5590364954413	7.06553987130527e-06	-2.17506164732752	1
ENSG00000075292.18	ZNF638	2	71276848	2_47	0	0.0137426501262568	7.3359496978032	9.57247479450129e-07	-0.741043386234496	1
ENSG00000116096.5	SPR	2	72887223	2_47	0	0.0135603344441189	7.01975543737695	9.03836300031842e-07	-0.107145560354654	1
ENSG00000144040.12	SFXN5	2	73074689	2_48	0	0.0461498772070823	17.7105685611968	7.7606920409317e-06	3.98075860320808	1
ENSG00000135632.11	SMYD5	2	73211760	2_48	0	0.0163468975033211	10.6685913023447	1.65592176574044e-06	-1.7835353218899	1
ENSG00000135617.3	PRADC1	2	73231565	2_48	0	0.0100460912213727	4.78120267265723	4.56070170316427e-07	0.02024375950704	1
ENSG00000135624.15	CCT7	2	73233389	2_48	0	0.0575848002134447	25.840852445118	1.41290218708789e-05	-3.92142960668498	1
ENSG00000144035.3	NAT8	2	73642539	2_48	0	0.0100718937038377	6.3577344206319	6.08010266828412e-07	1.28140242478202	2
ENSG00000144034.14	TPRKB	2	73737087	2_48	0	0.010148542631726	4.96093287062703	4.78040208992663e-07	0.622096224142239	1
ENSG00000144048.10	DUSP11	2	73780218	2_48	0	0.0103153589836279	10.3540626893228	1.01412743860833e-06	2.51098990584535	1
ENSG00000124356.15	STAMBP	2	73828835	2_48	0	0.0108355905113949	5.82328468486053	5.99125774097742e-07	0.861509837638798	1
ENSG00000114956.19	DGUOK	2	73895902	2_48	0	0.0104828804566866	5.16133365902421	5.13735959139213e-07	0.291586667342708	1
ENSG00000188687.17	SLC4A5	2	74361478	2_48	0	0.010482939901089	5.21288080133129	5.18869672343727e-07	-0.422240871817304	1
ENSG00000204843.12	DCTN1	2	74372241	2_48	0	0.010342593322778	5.09250440732474	5.00101616812078e-07	0.385878371400738	2
ENSG00000284308.1	C2orf81	2	74421241	2_48	0	0.0118184848041265	6.13368248656047	6.88304309431928e-07	-0.572363745822563	1
ENSG00000005448.16	WDR54	2	74421241	2_48	0	0.0118184848041265	6.13368248656047	6.88304309431928e-07	-0.572363745822563	1
ENSG00000114993.16	RTKN	2	74442009	2_48	0	0.0100777705456457	4.85740358701832	4.64799927814495e-07	-0.208934799104004	2
ENSG00000115274.14	INO80B	2	74454375	2_48	0	0.0125967836224911	6.6595507811274	7.96529750022346e-07	-0.660403236713572	1
ENSG00000239779.6	WBP1	2	74458316	2_48	0	0.012311930575772	6.50757979506875	7.60751919455203e-07	-0.701110257406194	2
ENSG00000115275.11	MOGS	2	74465064	2_48	0	0.0140181261364574	7.83681519126038	1.04310245028574e-06	0.904341254331574	2
ENSG00000135637.13	CCDC142	2	74483364	2_48	0	0.0154617987674576	8.49857338748357	1.24768065789078e-06	-0.938272064085466	1
ENSG00000115282.19	TTC31	2	74483364	2_48	0	0.0154617987674576	8.49857338748357	1.24768065789078e-06	0.938272064085466	1
ENSG00000179528.15	LBX2	2	74502935	2_48	0	0.0102356048466103	4.9828609340469	4.84272351606711e-07	0.244207761432213	1
ENSG00000115289.13	PCGF1	2	74508487	2_48	0	0.0163839397982758	9.00510914684731	1.40089221347585e-06	-0.977346777284318	1
ENSG00000115325.13	DOK1	2	74548714	2_48	0	0.00996288832745995	4.71226766924033	4.45771820180229e-07	-0.0683786104533622	1
ENSG00000115350.11	POLE4	2	74956862	2_48	0	0.0112960979251979	5.94734277566453	6.37894437689899e-07	0.595286486869983	2
ENSG00000115353.10	TACR1	2	75200118	2_48	0	0.00999159171187836	4.74995200225529	4.50631241170113e-07	0	1
ENSG00000005436.13	GCFC2	2	75713253	2_49	0	0.0392261342373652	8.58219327726487	3.19647415964037e-06	0.48005546304674	1
ENSG00000176204.13	LRRTM4	2	77552911	2_50	0	0.0275505567725081	8.95054084732421	2.34140777225981e-06	-1.27793465102336	1
ENSG00000143954.12	REG3G	2	79025824	2_51	0	0.0977824966335749	25.6740034518468	2.38370283911639e-05	3.04419161959785	1
ENSG00000163541.11	SUCLG1	2	84459875	2_53	0	0.0166329456606203	8.31813178670099	1.3136883914058e-06	1.10152855157308	1
ENSG00000115423.18	DNAH6	2	84516948	2_53	0	0.0204292762933036	10.2679773521279	1.99175208701271e-06	1.22326877370377	1
ENSG00000034510.5	TMSB10	2	84905643	2_53	0	0.0159936244841608	7.9467126951753	1.20679028020041e-06	-0.954158434732621	1
ENSG00000186854.10	TRABD2A	2	84906737	2_53	0	0.0152559343676988	7.49936146396955	1.08632680352807e-06	-0.888702955135327	1
ENSG00000152291.13	TGOLN2	2	85328254	2_54	0	0.0337704748694413	14.2533852318149	4.57038291436859e-06	1.72341034128253	1
ENSG00000042493.15	CAPG	2	85417309	2_54	0	0.252200558656563	33.6430104257751	8.05634936503642e-05	-3.16714059677197	3
ENSG00000168906.12	MAT2A	2	85539177	2_54	0	0.042797887300959	16.3224249423435	6.63291463150439e-06	-1.95951452272484	1
ENSG00000115486.11	GGCX	2	85586711	2_54	0	0.0149245241114677	6.54630277400946	9.27670992533774e-07	-0.441735949972383	1
ENSG00000168899.4	VAMP5	2	85583547	2_54	0	0.0229633863444243	10.5651130028248	2.30360215401324e-06	1.02314555012001	2
ENSG00000168890.13	TMEM150A	2	85600891	2_54	0	0.0125098761718716	4.89528976078455	5.81472006046883e-07	-0.384546899439657	1
ENSG00000168883.19	USP39	2	85600891	2_54	0	0.0125098761718716	4.89528976078455	5.81472006046883e-07	-0.384546899439657	1
ENSG00000115523.16	GNLY	2	85685839	2_54	0	0.0123361367509558	4.76219616480722	5.57806862302162e-07	-0.0253690113999886	2
ENSG00000115525.17	ST3GAL5	2	85904899	2_54	0	0.0417619331176878	16.2340458491632	6.43731496023691e-06	1.95980374758201	2
ENSG00000068654.15	POLR1A	2	86105686	2_54	0	0.0143236188017841	6.19647536793515	8.42742466481969e-07	-0.746925830448796	2
ENSG00000132300.18	PTCD3	2	86098392	2_54	0	0.0140701257990293	5.84347606996265	7.80668484095708e-07	-0.167754566201545	1
ENSG00000132305.20	IMMT	2	86195484	2_54	0	0.0122818713426893	4.74628650932784	5.53497790150842e-07	0.0746775598865378	2
ENSG00000132313.14	MRPL35	2	86199115	2_54	0	0.0218339949812317	9.87773415865532	2.04780187665946e-06	-1.2197011793865	2
ENSG00000068615.17	REEP1	2	86338344	2_54	0	0.0400711571636506	15.6005749962029	5.93567189384687e-06	1.93652882303042	1
ENSG00000115561.15	CHMP3	2	86563844	2_54	0	0.0128267687835845	5.27860600760412	6.42885914650659e-07	-0.964638534097171	2
ENSG00000239305.6	RNF103	2	86623855	2_54	0	0.0125726381309105	4.92024028531066	5.87367787314028e-07	-0.156517817929219	2
ENSG00000153563.15	CD8A	2	86808016	2_54	0	0.0124946417566248	5.11677477246829	6.07040275464086e-07	-0.934347977559309	1
ENSG00000172086.7	KRCC1	2	88054811	2_55	0	0.0308028792291154	8.63570937458212	2.52572886802819e-06	1.00417982465118	1
ENSG00000115593.14	SMYD1	2	88067820	2_55	0	0.0205908401362783	4.80489789518897	9.39410968979435e-07	-0.136104183794668	2
ENSG00000144115.16	THNSL2	2	88170372	2_55	0	0.0256628716295116	6.89728310501923	1.68066323815974e-06	0.740314004086456	1
ENSG00000153574.8	RPIA	2	88691440	2_55	0	0.020567076410677	4.79393597164819	9.36186097692526e-07	-0.0394227071651883	1
ENSG00000168658.18	VWA3B	2	98087196	2_57	0	0.0416950757462206	15.3372094575548	6.07195455732542e-06	1.33509450373722	1
ENSG00000144026.11	ZNF514	2	95125518	2_57	0	0.0155064349180997	5.92544996698059	8.72430204461161e-07	0.487534523232021	2
ENSG00000233757.6	AC092835.2	2	95207631	2_57	0	0.0470551232333902	16.4972506806322	7.37082135807059e-06	1.8004254934224	1
ENSG00000115042.9	FAHD2A	2	95415482	2_57	0	0.0144875763697334	5.28210021087127	7.26607324460989e-07	-1.35647351635424	1
ENSG00000174501.14	ANKRD36C	2	95991827	2_57	0	0.0184142693342864	7.55492484107284	1.32093678975869e-06	-1.93500197851886	2
ENSG00000186281.12	GPAT2	2	96082306	2_57	0	0.0167344676863688	6.6478089122278	1.05630132956219e-06	0.362868060636164	1
ENSG00000274286.1	ADRA2B	2	96070820	2_57	0	0.0146033127446493	5.35746351078692	7.42861763099074e-07	-1.39951330960909	1
ENSG00000188886.3	ASTL	2	96138849	2_57	0	0.0142420368867312	5.12025657486262	6.92406644720954e-07	-1.15317268172535	1
ENSG00000158050.4	DUSP2	2	96145593	2_57	0	0.0136773677256207	4.73711847174833	6.1519693972476e-07	-0.115570432482433	1
ENSG00000084090.13	STARD7	2	96208677	2_57	0	0.0141431962056598	5.05419273524431	6.78729557300563e-07	-0.58342331970253	1
ENSG00000135956.8	TMEM127	2	96266108	2_57	0	0.142084926001198	27.2874470941354	3.68136016742801e-05	-3.55818555113168	1
ENSG00000198885.9	ITPRIPL1	2	96325607	2_57	0	0.0138684854026663	4.86841995613026	6.41083301008772e-07	-0.145694932563767	2
ENSG00000163121.9	NEURL3	2	96486709	2_57	0	0.0177166411186733	7.1886634595496	1.20928018606279e-06	1.12116290458692	1
ENSG00000196843.15	ARID5A	2	96535945	2_57	0	0.0213236092203221	8.94691422009909	1.81147099790288e-06	-1.99604280278516	1
ENSG00000114988.11	LMAN2L	2	96739703	2_57	0	0.290109764605618	34.6792951390871	9.55278504100848e-05	-3.87696815681515	2
ENSG00000158158.11	CNNM4	2	96757889	2_57	0	0.076488072252578	21.1848048933512	1.53856405110182e-05	-2.92157766799383	1
ENSG00000168763.15	CNNM3	2	96818046	2_57	0	0.0398408031296371	14.9024761766061	5.63746576555072e-06	-2.22553081355079	1
ENSG00000163126.14	ANKRD23	2	96855717	2_57	0	0.0364930460041976	14.0632142058035	4.87295166048797e-06	-2.1493994635369	1
ENSG00000168754.14	FAM178B	2	96910922	2_57	0	0.112238377097801	24.9433618534255	2.6582373894222e-05	3.26115538644444	1
ENSG00000144199.11	FAHD2B	2	97095539	2_57	0	0.0276086067003273	11.4028262787774	2.98919601590347e-06	-2.06788095015412	1
ENSG00000135976.17	ANKRD36	2	97564157	2_57	0	0.149412542604768	27.7900832423781	3.94252359182843e-05	2.61830301202308	1
ENSG00000196912.12	ANKRD36B	2	97591883	2_57	0	0.0179837385230017	7.32986361637645	1.25162223633356e-06	-0.431543797309982	1
ENSG00000115073.7	ACTR1B	2	97658891	2_57	0	0.0287550072444701	11.7897237039173	3.21895203589551e-06	-1.87323234402252	2
ENSG00000228486.10	LINC01125	2	97662613	2_57	0	0.0136405722849631	4.71161272803441	6.1023845872031e-07	0.734665851240885	2
ENSG00000075568.16	TMEM131	2	97995161	2_57	0	0.0336068153257227	13.276595051454	4.23654150333864e-06	-2.31663280702037	2
ENSG00000185674.9	LYG2	2	99254907	2_58	0	0.0104486786941835	4.70940030637701	4.67223177838762e-07	-0.0868261625918314	1
ENSG00000040933.15	INPP4A	2	98409213	2_58	0	0.0110589671599394	5.24610618692855	5.50869899151121e-07	0.27673950098232	1
ENSG00000135951.14	TSGA10	2	99157239	2_58	0	0.0105180255811073	4.77193683869486	4.76569567792978e-07	0.260873665006462	1
ENSG00000144182.16	LIPT1	2	99155070	2_58	0	0.0109012078011912	5.11025011070995	5.28949451878212e-07	0.459298004679211	1
ENSG00000158411.11	MITD1	2	99182804	2_58	0	0.0109529770789162	5.1550469739383	5.36120239145089e-07	-0.475451906450555	1
ENSG00000144214.9	LYG1	2	99305372	2_58	0	0.0104623686136819	4.72177786964745	4.69064932719737e-07	0.12776902357241	3
ENSG00000135945.9	REV1	2	99489284	2_58	0	0.0119917289508185	6.01194473726756	6.8453267016666e-07	0.758150482925008	1
ENSG00000144218.18	AFF3	2	100142616	2_58	0	0.0144812335579069	7.79720532369974	1.07211636559231e-06	-0.848080615887365	2
ENSG00000115526.10	CHST10	2	100417235	2_58	0	0.0327225351216496	15.5415002174997	4.82877843018533e-06	-2.07675641795018	2
ENSG00000115539.13	PDCL3	2	100562880	2_58	0	0.01085526303948	5.07031414036501	5.22603863408507e-07	-0.438815422418022	1
ENSG00000170485.16	NPAS2	2	100820707	2_58	0	0.0578763389008047	21.0080153337438	1.15447218432657e-05	2.34416107777141	1
ENSG00000175874.9	CREG2	2	101388525	2_59	0	0.034161104806419	10.2340541126636	3.31953317701879e-06	1.14623293844919	2
ENSG00000158435.7	CNOT11	2	101252764	2_59	0	0.0752320346162624	17.8280200733026	1.27351281195439e-05	1.93783083401852	1
ENSG00000163162.8	RNF149	2	101308564	2_59	0	0.0466041121007448	13.2063275092127	5.84391241457774e-06	1.78315399197972	1
ENSG00000196460.12	RFX8	2	101474758	2_59	0	0.0242155077121831	6.9564938952621	1.59948946590777e-06	-0.674781302860524	1
ENSG00000115590.13	IL1R2	2	101991888	2_59	0	0.157898653976749	25.1510078644767	3.77078019707885e-05	2.44081016562497	2
ENSG00000115598.9	IL1RL2	2	102186984	2_60	0	0.0180523041783129	5.14906710160703	8.82589163796826e-07	0.540782121953091	1
ENSG00000115602.16	IL1RL1	2	102310521	2_60	0	0.0173999170068486	4.80007948761283	7.93036182900735e-07	-0.235256507409818	1
ENSG00000115604.10	IL18R1	2	102349850	2_60	0	0.0172727748839157	4.7305543880735	7.75838897636806e-07	0.065692368970457	1
ENSG00000135974.9	C2orf49	2	105337683	2_62	0	0.240553761823168	28.0857879228059	6.41499263050823e-05	3.20327324289189	2
ENSG00000071051.13	NCK2	2	105744677	2_63	0	0.111130548177197	18.0151622665389	1.90094272411328e-05	2.33242775807272	2
ENSG00000119147.9	C2orf40	2	105960426	2_63	0	0.0306018711535103	5.55337416268247	1.61362388759416e-06	-0.385107890208565	4
ENSG00000115652.14	UXS1	2	106194311	2_63	0	0.0314512451198989	5.81437620169011	1.73635438518261e-06	-0.600851800858489	2
ENSG00000144057.15	ST6GAL2	2	106644460	2_63	0	0.0289206463468775	5.01495593705214	1.37712230673445e-06	-0.260572117193867	1
ENSG00000135960.9	EDAR	2	108989311	2_65	0	0.0165741468947438	6.38763442897897	1.00523738901062e-06	0.813096922627419	1
ENSG00000115665.8	SLC5A7	2	107986299	2_65	0	0.0635905656843977	19.0744262856557	1.15170584098653e-05	-1.9034897503658	2
ENSG00000198203.9	SULT1C2	2	108287884	2_65	0	0.0525765310890586	17.36890690116	8.67085278558084e-06	-1.88583398676435	1
ENSG00000198075.9	SULT1C4	2	108369016	2_65	0	0.0138396717875744	4.72242158651975	6.20565950739567e-07	-0.0555458126655597	2
ENSG00000135968.20	GCC2	2	108443508	2_65	0	0.0142481408512503	4.99947722066378	6.76363543009124e-07	-0.225726924563094	2
ENSG00000169756.16	LIMS1	2	108534528	2_65	0	0.0150596945173688	5.5427257428604	7.92568758246773e-07	0.511341855513442	2
ENSG00000153201.15	RANBP2	2	108719562	2_65	0	0.0223422043957405	9.10716055694545	1.93199683461613e-06	1.07676146695739	1
ENSG00000163006.11	CCDC138	2	108786656	2_65	0	0.0188845626161683	7.54937604085471	1.35367804702445e-06	-0.986204218950588	1
ENSG00000186522.14	SEPT10	2	109574715	2_65	0	0.0145729766381674	5.1552850103006	7.13342904519695e-07	0.207406653401066	2
ENSG00000198142.4	SOWAHC	2	109614115	2_65	1	0.13444471148411	21.0227697750933	2.68368200783274e-05	4.20027399153819	1
ENSG00000115008.5	IL1A	2	112784230	2_67	0	0.00554293508014392	6.46432234441539	3.40220276611958e-07	-0.707533120414992	2
ENSG00000144061.12	NPHP1	2	110205149	2_67	0	0.00995092546398291	11.989469788455	1.13281984292895e-06	1.3183370288194	1
ENSG00000175701.10	LINC00116	2	110692685	2_67	0	0.00624098001892526	7.58357090818727	4.49390555366601e-07	0.817471843185174	1
ENSG00000153093.18	ACOXL	2	110732658	2_67	0	0.00910979297816183	11.1548856749336	9.64874942495187e-07	1.21129904511106	1
ENSG00000153208.16	MERTK	2	111898815	2_67	0	0.0233689407782648	20.0777073543728	4.45502909405486e-06	2.13297535472558	3
ENSG00000144152.12	FBLN7	2	112141356	2_67	0	0.00712955936716619	8.84004286128253	5.98431515864406e-07	1.16223267631205	2
ENSG00000144161.12	ZC3H8	2	112251022	2_67	0	0.00969766665080862	11.7458222172374	1.08155366036604e-06	1.76388047366173	1
ENSG00000188177.13	ZC3H6	2	112274743	2_67	0	0.00600060053338258	7.21290365196149	4.10962546774505e-07	-0.796232298328634	1
ENSG00000169629.11	RGPD8	2	112434559	2_67	0	0.0129909882269553	14.5106702660867	1.78989295839232e-06	-1.97342546508104	2
ENSG00000114999.7	TTL	2	112482606	2_67	0	0.169676582532346	39.3386201929822	6.33779851106473e-05	-3.54378898691282	1
ENSG00000125630.15	POLR1B	2	112544150	2_67	0	0.00621123256068246	7.5384877709204	4.44589725413009e-07	0.9252280404586	2
ENSG00000125611.15	CHCHD5	2	112584989	2_67	0	0.0123855755721853	14.0591155050347	1.65337584805721e-06	-1.80890777823068	1
ENSG00000144136.10	SLC20A1	2	112647131	2_67	0	0.00460079698930371	4.70700690500452	2.0562470989932e-07	-0.154042128581506	1
ENSG00000136689.18	IL1RN	2	113108948	2_67	0	0.00662346354344257	8.14496918083083	5.1223823498069e-07	-0.987531160416898	1
ENSG00000125637.15	PSD4	2	113161494	2_67	0	0.00465163422941917	4.81064890690314	2.12474402486456e-07	-0.16806131615148	2
ENSG00000175497.16	DPP10	2	115160044	2_67	0	0.00461917871372375	4.74461211715542	2.08095589514044e-07	0.105325865482586	1
ENSG00000125618.16	PAX8	2	113235767	2_67	0	0.00535981454835577	6.14737308723525	3.12850412153043e-07	0.572109810562676	2
ENSG00000144134.18	RABL2A	2	113627627	2_67	0	0.00524478479758761	5.94269699987244	2.95943398864396e-07	-0.723184606546067	2
ENSG00000115084.13	SLC35F5	2	113756814	2_67	0	0.00750092884658193	9.3194450593475	6.63746883531733e-07	1.15830847018992	2
ENSG00000115091.11	ACTR3	2	113889855	2_67	0	0.00472740591939014	4.96304438377032	2.22776024972292e-07	-0.285251979344647	1
ENSG00000088205.12	DDX18	2	117816768	2_69	0	0.0120751689896755	8.99018867532858	1.03076442302037e-06	-1.0087058739602	1
ENSG00000125633.10	CCDC93	2	118013446	2_69	0	0.0148135420671639	10.9247410929594	1.53662348082406e-06	1.48923004153829	3
ENSG00000125629.14	INSIG2	2	118088243	2_69	0	0.197417981330161	36.0577935980098	6.75901253664017e-05	-3.27482176177633	3
ENSG00000115107.19	STEAP3	2	119219679	2_69	0	0.0651060409373825	25.0573486308348	1.54900849402894e-05	2.42178525929527	3
ENSG00000186132.14	C2orf76	2	119366701	2_69	0	0.00953569203094273	6.75785168125404	6.11868744404822e-07	-0.733273155746367	1
ENSG00000155368.16	DBI	2	119367787	2_69	0	0.00790888562996184	4.99077269245858	3.74783516870731e-07	0.185150934428435	1
ENSG00000171227.6	TMEM37	2	119429724	2_69	0	0.00850352543581867	5.67547476507922	4.58245922113961e-07	0.42325915403529	2
ENSG00000080293.9	SCTR	2	119469664	2_69	0	0.0141254260910607	10.4743307434701	1.40483473641934e-06	-1.17892775013724	1
ENSG00000144120.12	TMEM177	2	119652040	2_69	0	0.0109259396809968	8.04433952274249	8.34538905020443e-07	-0.860472598445537	2
ENSG00000088179.8	PTPN4	2	119759674	2_69	0	0.00775013667386115	4.7992902337253	3.53169973308438e-07	-0.11468429948542	1
ENSG00000115109.13	EPB41L5	2	120013281	2_69	0	0.00924231704237311	6.46256118858124	5.67130399462613e-07	-0.763956157263605	1
ENSG00000144118.13	RALB	2	120247403	2_69	0	0.0118970323447262	8.84960713920269	9.99677760432351e-07	1.14396593690904	1
ENSG00000074047.21	GLI2	2	120735673	2_70	0	0.0302261828855931	8.21409470295053	2.35743869738282e-06	1.03411636337327	1
ENSG00000115112.7	TFCP2L1	2	121285630	2_70	0	0.0234879413457592	5.81378455256475	1.29658586915363e-06	0.610331126626383	1
ENSG00000074054.17	CLASP1	2	121649921	2_70	0	0.0293558484610074	7.93569904161098	2.21195976469068e-06	1.29274726413444	1
ENSG00000211460.11	TSN	2	121736192	2_70	0	0.0252551016437124	6.50346490101821	1.5595213269482e-06	0.826450973923711	1
ENSG00000155052.14	CNTNAP5	2	124025355	2_72	0	0.0316848230986538	9.26933829164948	2.78867187007436e-06	-0.51209012433041	1
ENSG00000136732.14	GYPC	2	126655525	2_74	0	0.0626392632154013	17.1329968585534	1.01900748199887e-05	1.80779994660641	1
ENSG00000136717.14	BIN1	2	127101837	2_74	0	0.0311912448237868	10.4461758024279	3.09376580381175e-06	-1.47567383040792	2
ENSG00000163161.12	ERCC3	2	127294150	2_75	0	0.0277863299541716	4.76108230430143	1.25612909328213e-06	0.110922380742475	2
ENSG00000169967.16	MAP3K2	2	127388145	2_75	0	0.0287652294500097	5.09079295012727	1.39043494267744e-06	-0.330762106696761	2
ENSG00000115718.17	PROC	2	127418654	2_75	0	0.0297665994737975	5.41679331897432	1.53097777358335e-06	-0.46377006151208	3
ENSG00000163166.14	IWS1	2	127526497	2_75	0	0.0938737119642185	16.4831720590795	1.46920426340292e-05	-2.02536862677209	1
ENSG00000144230.16	GPR17	2	127648067	2_75	0	0.0284358929920442	4.98111930279265	1.34490377214548e-06	0.27047140327145	3
ENSG00000072163.19	LIMS2	2	127648067	2_75	0	0.0282890980479488	4.93183038100297	1.32472163546636e-06	0.226350319390563	1
ENSG00000136709.11	WDR33	2	127810657	2_75	0	0.0927956076839138	16.3697613013242	1.44233839191496e-05	2.12341381148938	1
ENSG00000144233.9	AMMECR1L	2	127885051	2_75	0	0.0417084917387064	8.63856451347819	3.42108183448876e-06	-1.0660429682352	2
ENSG00000136715.17	SAP130	2	128028089	2_75	0	0.086587896272429	15.6931389183679	1.29022188500775e-05	1.88499846871313	2
ENSG00000136720.6	HS6ST1	2	128319529	2_75	0	0.0338216937386525	6.63475703840591	2.13067776242745e-06	0.711771040352792	1
ENSG00000222014.5	RAB6C	2	129979968	2_78	0	0.0505332769552335	12.3671782355792	5.93397180855371e-06	1.38521045025993	1
ENSG00000136699.19	SMPD4	2	130183461	2_78	0	0.0239761580708535	5.24541119493216	1.19414352680755e-06	-0.347650672065167	1
ENSG00000152082.13	MZT2B	2	130181715	2_78	0	0.0241789425007657	5.32547494633353	1.22262436161593e-06	-0.367662701604701	1
ENSG00000136710.9	CCDC115	2	130342923	2_78	0	0.0481186803847864	11.8967898390253	5.43551746015907e-06	-1.45823176226156	1
ENSG00000136718.9	IMP4	2	130342325	2_78	0	0.0519716838662327	12.6370481741083	6.23605340689255e-06	1.53140305504366	2
ENSG00000072135.12	PTPN18	2	130356469	2_78	0	0.0463593330984432	11.5392624410492	5.0794024878459e-06	1.44746587090542	1
ENSG00000075886.10	TUBA3D	2	131475952	2_78	0	0.0700562014868399	15.5195710504229	1.03234223636772e-05	2.38174481469959	1
ENSG00000173272.15	MZT2A	2	131487239	2_78	0	0.0393933037881549	9.97911955124773	3.73260494901743e-06	-1.64053057127542	2
ENSG00000163040.14	CCDC74A	2	131528704	2_78	0	0.0299293902870548	7.35616707031286	2.09048401283896e-06	0.938356706991387	1
ENSG00000152127.8	MGAT5	2	134116666	2_79	0	0.0240953933825508	11.1603491340384	2.55334323355234e-06	-1.34455304077374	1
ENSG00000152128.13	TMEM163	2	134720069	2_80	0	0.027554114257391	6.77081409745489	1.77143304332427e-06	-1.4253664698979	1
ENSG00000082258.12	CCNT2	2	134918197	2_80	0	0.070065638698386	15.7222495822918	1.04596503803596e-05	2.62474021621268	2
ENSG00000115839.17	RAB3GAP1	2	135052002	2_80	0	0.0322622905554508	8.27398617356812	2.53458806646003e-06	1.57685144358472	1
ENSG00000121988.17	ZRANB3	2	135531995	2_80	0	0.0243324919216296	5.58785326847086	1.29100813264892e-06	-0.998162907800505	1
ENSG00000048991.16	R3HDM1	2	135531995	2_80	0	0.0243324919216296	5.58785326847086	1.29100813264892e-06	0.998162907800505	1
ENSG00000076003.4	MCM6	2	135876201	2_80	0	0.0241434218276061	5.51373582273409	1.26398573666659e-06	1.23153305690865	2
ENSG00000144228.8	SPOPL	2	138501652	2_82	0	0.024981914012239	8.76448946600612	2.07897721378054e-06	-0.342632070362974	1
ENSG00000168702.17	LRP1B	2	141713110	2_85	0	0.0095485465445514	5.29678486667031	4.80227471428217e-07	0.37134656603217	3
ENSG00000115919.14	KYNU	2	142877245	2_85	0	0.00927641341591878	5.02355894188058	4.42475261248027e-07	0.273274963796708	1
ENSG00000075884.13	ARHGAP15	2	143091525	2_85	0	0.00928897381247473	5.03634098805814	4.44201746603289e-07	-0.373952427317223	1
ENSG00000121989.14	ACVR2A	2	147844091	2_88	0	0.0134445274469918	13.8001859759421	1.76168346462281e-06	1.74095028688943	1
ENSG00000150556.16	LYPD6B	2	149061668	2_88	0	0.0268663252310499	19.5588932413164	4.98941858923062e-06	-2.15504828026449	1
ENSG00000187123.14	LYPD6	2	149331292	2_88	0	0.00856797998079339	8.25616576614427	6.7166735982867e-07	-0.823261071380313	1
ENSG00000184898.6	RBM43	2	151502418	2_90	0	0.048729036488469	13.3605314844136	6.18171467564262e-06	1.92239688708065	1
ENSG00000123609.10	NMI	2	151291765	2_90	0	0.0252730970058124	7.08912522980871	1.70117311019301e-06	0.763655318886434	1
ENSG00000123610.4	TNFAIP6	2	151357910	2_90	0	0.0427238786286353	12.0991215411081	4.90819613205159e-06	-1.61132899328473	1
ENSG00000080345.17	RIF1	2	151409797	2_90	0	0.0757793660786569	17.6243549694898	1.26812363236404e-05	-2.34303399856974	2
ENSG00000183091.19	NEB	2	151734675	2_91	0	0.0319994105025494	9.45924738985407	2.87406084689331e-06	1.23250140327742	1
ENSG00000182389.19	CACNB4	2	152099291	2_91	0	0.081474275300934	18.4517211415709	1.42742988669023e-05	1.90210014168308	2
ENSG00000115145.9	STAM2	2	152176179	2_91	0	0.162262833669756	25.2694798202627	3.89325414553689e-05	-3.66389795230919	1
ENSG00000157827.19	FMNL2	2	152335728	2_91	0	0.0216223830480923	5.72948765518874	1.1762963287359e-06	1.25353715234045	2
ENSG00000177917.10	ARL6IP6	2	152717014	2_91	0	0.0707878100909199	17.0863815354196	1.14843382068619e-05	2.49188180648209	1
ENSG00000144278.14	GALNT13	2	153876377	2_92	0	0.0308542966667394	8.36391011566856	2.45031774248258e-06	0.919330855345647	1
ENSG00000115159.15	GPD2	2	156434411	2_93	0	0.0135956207070544	4.85466876419403	6.2669472622312e-07	-0.397076611559992	2
ENSG00000136542.8	GALNT5	2	157257153	2_94	0	0.0225746067175059	6.11558914106572	1.31085872980315e-06	-0.586406790246107	1
ENSG00000115165.9	CYTIP	2	157488991	2_94	0	0.020301914734385	5.10797175598632	9.84652263199843e-07	-0.32729441066889	1
ENSG00000115170.13	ACVR1	2	157876051	2_95	0	0.0290552370256652	8.78993253287278	2.42497553297845e-06	1.03435637445977	1
ENSG00000153237.17	CCDC148	2	158457351	2_95	0	0.0553101924062206	14.9525053301011	7.85265526085694e-06	1.66553647238425	1
ENSG00000144283.21	PKP4	2	158457154	2_95	0	0.0256611764192367	7.60746842191029	1.85359187677711e-06	-1.03984117151841	2
ENSG00000163331.11	DAPL1	2	158791767	2_96	0	0.0218508795537383	10.6720024631157	2.21417649802256e-06	1.17439800027455	2
ENSG00000115183.14	TANC1	2	158968845	2_96	0	0.0191282514552199	9.37743393236144	1.70316483661787e-06	-1.04460117842821	1
ENSG00000196151.10	WDSUB1	2	159287223	2_96	0	0.0118792242090883	5.03482578802122	5.67897457126073e-07	0.437910803745373	1
ENSG00000136536.14	MARCH7	2	159712509	2_96	0	0.120319532198628	21.9317433502988	2.50557084278881e-05	-3.46089254398381	2
ENSG00000241399.6	CD302	2	159798013	2_96	0	0.0407594174940942	15.8239300673709	6.12406399678422e-06	2.91202444767717	2
ENSG00000153246.12	PLA2R1	2	160062509	2_96	0	0.037057329560606	15.5350270732126	5.46617499368556e-06	-1.79202017389773	1
ENSG00000115221.10	ITGB6	2	160270221	2_96	0	0.0266377888837993	12.5395795240034	3.17160098038336e-06	-1.48479099788014	1
ENSG00000153250.19	RBMS1	2	160494127	2_96	0	0.0199902887140605	9.84400706661638	1.86847968405128e-06	-1.13993335621639	1
ENSG00000136560.13	TANK	2	161137402	2_97	0	0.043900165642108	9.32012625952177	3.88494926411787e-06	1.13519869788904	1
ENSG00000144290.16	SLC4A10	2	161426958	2_97	0	0.0271022403939362	4.71470186286424	1.21326822834734e-06	-0.138603864174003	1
ENSG00000197635.9	DPP4	2	162065218	2_97	0	0.0342532770412793	6.9467114360086	2.25932538923475e-06	0.741486867970568	2
ENSG00000115267.5	IFIH1	2	162294461	2_97	0	0.0270802048976707	4.70695939749314	1.21029097522865e-06	0.00357858391925403	1
ENSG00000182263.13	FIGN	2	163614686	2_99	0	0.170906548741606	27.5112022451194	4.46442642990342e-05	2.6477337121303	1
ENSG00000115290.9	GRB14	2	164721236	2_100	0	0.0117244732361114	4.78005481277266	5.32137191358538e-07	-0.258598546777602	1
ENSG00000082438.15	COBLL1	2	164843369	2_100	0	0.0123265466833179	5.2459450288337	6.13991780094932e-07	0.450062542692426	1
ENSG00000178662.15	CSRNP3	2	165469352	2_100	0	0.0360028591965416	13.567349266787	4.63798558007591e-06	-0.890554696291389	1
ENSG00000115339.13	GALNT3	2	165797731	2_100	0	0.015621310706487	7.33668768264674	1.08821547928256e-06	0.635722247177167	1
ENSG00000123607.14	TTC21B	2	165877417	2_100	0	0.013016645113743	5.95989630990601	7.36605852567966e-07	0.838555251181736	2
ENSG00000169432.14	SCN9A	2	166375953	2_101	0	0.0138376986715012	4.76883359334698	6.26575535798893e-07	0.386221242635265	1
ENSG00000172292.14	CERS6	2	168456065	2_102	0	0.012590770175366	7.59564832617863	9.08059993617602e-07	-0.985107341115183	1
ENSG00000163072.15	NOSTRIN	2	168786836	2_102	0	0.0244050373696575	13.8711336212658	3.21431791703702e-06	-1.65959427864356	2
ENSG00000152254.10	G6PC2	2	168888041	2_102	0	0.01388620678641	8.52249349577917	1.12369307258231e-06	1.06375514319167	1
ENSG00000152253.8	SPC25	2	168881341	2_102	0	0.0201522895613943	12.0523460876074	2.30618097810063e-06	1.48799628677236	2
ENSG00000163093.11	BBS5	2	169480139	2_103	0	0.0217727921036163	4.71210913742619	9.74152306526246e-07	-0.049975478338405	1
ENSG00000239474.6	KLHL41	2	169509786	2_103	0	0.0229749194768677	5.22263932532082	1.13930874072778e-06	-0.442482893158166	1
ENSG00000138399.17	FASTKD1	2	169573465	2_103	0	0.0248072485014922	5.95202493882285	1.4019765068123e-06	-0.729957341049007	2
ENSG00000138398.15	PPIG	2	169584491	2_103	0	0.0242730595147416	5.74504405901451	1.32408321805648e-06	-0.659050353316222	1
ENSG00000154479.12	CCDC173	2	169694539	2_103	0	0.0255914464345687	6.24802112042927	1.51822003670331e-06	-0.838981322426983	1
ENSG00000213160.9	KLHL23	2	169694622	2_103	0	0.100557072591763	19.4280671553798	1.85498163586583e-05	2.2232206974578	1
ENSG00000144362.11	PHOSPHO2	2	169694622	2_103	0	0.100557072591763	19.4280671553798	1.85498163586583e-05	2.2232206974578	1
ENSG00000138385.15	SSB	2	169350535	2_103	0	0.0229834688202782	5.22617420092358	1.14050410942355e-06	-0.377518818025677	1
ENSG00000138382.14	METTL5	2	169825854	2_103	0	0.0454002992429132	11.7213984205763	5.05283993087197e-06	-1.65051712880339	1
ENSG00000144357.16	UBR3	2	169827007	2_103	0	0.0255530641548024	6.23373915451375	1.51247779619432e-06	0.740349694290009	1
ENSG00000204335.3	SP5	2	170714891	2_104	0	0.0152559064786096	6.9686078890889	1.0094421679299e-06	-0.663292947549714	1
ENSG00000128683.13	GAD1	2	170814656	2_104	0	0.0563301436769763	18.8713158530725	1.00934686699061e-05	-1.78366030304619	1
ENSG00000123600.19	METTL8	2	171431827	2_104	0	0.0124578364832687	5.08828264296004	6.01881854447013e-07	0.135402644494142	2
ENSG00000071967.11	CYBRD1	2	171568453	2_104	0	0.0127276942602702	5.43302941035384	6.56582324408361e-07	0.252867642972408	2
ENSG00000077380.15	DYNC1I2	2	171686195	2_104	0	0.189600529131751	20.6085922810412	3.71009704053052e-05	-4.22310376382773	1
ENSG00000115840.13	SLC25A12	2	171994938	2_104	0	0.203843532251949	20.6095844402237	3.98899569925369e-05	4.09664835233739	1
ENSG00000172878.13	METAP1D	2	171999243	2_104	0	0.0123056914219015	7.59729749767585	8.8769249935228e-07	-2.24081752814382	2
ENSG00000144355.14	DLX1	2	172084313	2_104	0	0.0176957868673843	9.46701588643473	1.59067106664094e-06	-1.75089238286609	1
ENSG00000091409.14	ITGA6	2	172427651	2_105	0	0.00751701250230186	7.31361126640756	5.2200485507284e-07	-0.803701506567824	1
ENSG00000152256.13	PDK1	2	172555453	2_105	0	0.0182956345245229	15.5749011099737	2.70564099644567e-06	-1.65782298852114	1
ENSG00000091436.16	MAP3K20	2	173075527	2_105	0	0.0595765104472145	26.4854505943012	1.49823460759848e-05	2.5367442126795	1
ENSG00000144354.13	CDCA7	2	173240836	2_105	0	0.00607358005903713	5.35166635662245	3.08625059972673e-07	0.161003914533239	2
ENSG00000138433.15	CIR1	2	174396420	2_105	0	0.00580920640775751	5.68941481957867	3.13820857083186e-07	0.899218723042945	1
ENSG00000144306.14	SCRN3	2	174395627	2_105	0	0.00577054115935061	6.6125633876645	3.62312892357744e-07	-1.51383681961746	2
ENSG00000163328.13	GPR155	2	174487330	2_105	0	0.00595666387647376	5.0580537505653	2.86077651125685e-07	-0.0481019093197762	1
ENSG00000115935.17	WIPF1	2	174679054	2_105	0	0.00587095778858748	5.3539043129332	2.98453694766016e-07	0.539640631775734	1
ENSG00000128656.13	CHN1	2	175004641	2_106	0	0.0169736975302927	4.97614378636937	8.01985980526398e-07	0.148422760356838	2
ENSG00000144320.13	LNPK	2	175944877	2_106	0	0.0172220322597294	5.1138344681106	8.36235232160855e-07	-0.392207948216148	2
ENSG00000128714.5	HOXD13	2	176092437	2_106	0	0.0178528483536332	5.45486884643712	9.24675234094836e-07	-0.270186759670983	1
ENSG00000128710.5	HOXD10	2	176109394	2_106	0	0.0210804473381218	7.03166003285662	1.40745683569959e-06	-0.628322808501785	1
ENSG00000128709.12	HOXD9	2	176122492	2_106	0	0.0287907898815009	9.99555644316962	2.73248604515827e-06	-1.01945855167856	1
ENSG00000175879.8	HOXD8	2	176139387	2_106	0	0.0311813821301657	10.7558141969536	3.18446184504331e-06	1.33023883496526	1
ENSG00000128652.11	HOXD3	2	176139387	2_106	0	0.0311813821301657	10.7558141969536	3.18446184504331e-06	1.33023883496526	1
ENSG00000170166.5	HOXD4	2	176151087	2_106	0	0.0316634933666577	10.902118574517	3.2776843385436e-06	1.32502859730736	1
ENSG00000128654.13	MTX2	2	176269444	2_106	0	0.0891548865726057	20.8746089362195	1.76709906374613e-05	-2.43304791009234	1
ENSG00000018510.13	AGPS	2	177392663	2_107	0	0.0801964286163801	14.2545369064039	1.08543929003017e-05	1.85903936013287	1
ENSG00000196659.9	TTC30B	2	177553107	2_107	0	0.0329310969545648	5.68920937800094	1.77891628802074e-06	0.563268331642494	1
ENSG00000128655.16	PDE11A	2	178090102	2_108	0	0.0717076719634714	27.3133609384702	1.85967975692257e-05	3.09688489111483	1
ENSG00000155636.14	RBM45	2	178112094	2_108	0	0.00608964018016278	4.78014176554268	2.76394760271966e-07	-0.118496615461626	1
ENSG00000079156.16	OSBPL6	2	178193987	2_108	0	0.0189486170213705	15.4975160737152	2.78828402422532e-06	2.17911710611455	1
ENSG00000180228.12	PRKRA	2	178451344	2_108	0	0.00626559079884392	5.11750781282055	3.04451374551552e-07	0.530728004752851	1
ENSG00000204311.12	DFNB59	2	178447910	2_108	0	0.0108455837730546	9.70142274349814	9.99046630988305e-07	1.03480549603715	1
ENSG00000079150.17	FKBP7	2	178478636	2_108	0	0.00634874756022341	5.14247939932389	3.09997374997215e-07	-0.255734158492308	1
ENSG00000155657.26	TTN	2	178831108	2_108	0	0.0063040001981779	5.13202186431552	3.0718649091037e-07	-0.169049936337217	1
ENSG00000163492.14	CCDC141	2	179049620	2_108	0	0.0106784877566949	10.0694407434154	1.02096887232312e-06	1.28496613281144	2
ENSG00000187231.13	SESTD1	2	179264718	2_108	0	0.0185554157917096	15.8669089738418	2.79550592813045e-06	-1.98459477827634	1
ENSG00000170035.15	UBE2E3	2	180968140	2_109	0	0.0372583584965237	9.4859575891324	3.35584808426589e-06	0.989221526763399	1
ENSG00000188452.13	CERKL	2	181459039	2_110	0	0.0175468890657799	6.73664666697444	1.12238355970258e-06	-0.676138933002584	1
ENSG00000150722.10	PPP1R1C	2	181953462	2_110	0	0.0309992463418717	12.1456101835198	3.57493269955065e-06	-1.34294982508295	1
ENSG00000077232.17	DNAJC10	2	182715440	2_110	0	0.0952436474778211	22.9673588741389	2.07703814362701e-05	2.1758465487966	1
ENSG00000162998.4	FRZB	2	182866669	2_110	0	0.0172248044876888	6.56101351938578	1.07305660107962e-06	-0.679144338838792	2
ENSG00000061676.14	NCKAP1	2	183037928	2_110	0	0.0175556013862587	6.74135281356498	1.12372531570178e-06	-0.803180921715422	1
ENSG00000162999.12	DUSP19	2	183079224	2_110	0	0.0156719558333325	5.66568804661365	8.43088672705226e-07	0.499423420930022	2
ENSG00000163002.12	NUP35	2	183117127	2_110	0	0.0208377760675929	8.3673919443736	1.65553694151653e-06	-1.0986410706365	1
ENSG00000170396.7	ZNF804A	2	184598393	2_112	0	0.102923726880679	33.8756266229445	3.31055065843616e-05	3.17200976378676	1
ENSG00000188738.14	FSIP2	2	185737495	2_112	0	0.006477564561713	7.31930015654054	4.50172233716434e-07	-0.891637855415713	2
ENSG00000065548.17	ZC3H15	2	186486293	2_112	0	0.00526233462307291	5.66502490084579	2.83059464443789e-07	-0.34992972714679	1
ENSG00000138448.11	ITGAV	2	186591184	2_112	0	0.00505623355573781	5.46430427324812	2.62336909409205e-07	-0.730765710224607	1
ENSG00000003436.15	TFPI	2	187566010	2_112	0	0.0348329933136176	22.3743346618912	7.40011251328642e-06	-2.05103121707411	1
ENSG00000144366.15	GULP1	2	188291383	2_112	0	0.00509411248845215	5.35889532132886	2.59203702887343e-07	0.283977106820517	1
ENSG00000168542.14	COL3A1	2	188974074	2_112	0	0.00479068231873159	4.70790186587406	2.14152017956725e-07	0.0185713471896908	1
ENSG00000204262.11	COL5A2	2	189180361	2_113	0	0.0212828614208417	7.4319938205287	1.50187142333565e-06	1.01966845068366	1
ENSG00000115368.9	WDR75	2	189447024	2_113	0	0.0229038753342761	8.1292221563439	1.76789049197227e-06	1.1151222159784	1
ENSG00000138449.10	SLC40A1	2	189584239	2_113	0	0.0171949374787049	5.4085128824797	8.8303082917458e-07	-0.442731054695576	1
ENSG00000138381.9	ASNSD1	2	189661498	2_113	0	0.0191326839135768	6.42114840859299	1.16650337894544e-06	0.896490272477098	1
ENSG00000151687.14	ANKAR	2	189672029	2_113	0	0.0234022205039124	8.33376854594737	1.85180775499753e-06	0.904198905270034	1
ENSG00000128699.13	ORMDL1	2	189820056	2_113	0	0.0316174926261774	11.1978191565366	3.36169472085554e-06	-1.52457463292586	1
ENSG00000064933.17	PMS1	2	189784079	2_113	0	0.016081463572524	4.77402391835543	7.28966479969152e-07	-0.245958917972159	1
ENSG00000198130.15	HIBCH	2	190344069	2_113	0	0.0168298176307874	5.20506719842601	8.3176979913693e-07	0.252489590376279	1
ENSG00000151690.14	MFSD6	2	190407424	2_113	0	0.0162779505603897	4.88909896405836	7.55659158185633e-07	0.213745481374029	2
ENSG00000138386.16	NAB1	2	190646582	2_113	0	0.0297731723303379	10.6249310977793	3.00364519428919e-06	-1.42414690071564	1
ENSG00000115419.12	GLS	2	190971827	2_113	0	0.0462551293492113	14.8363275392904	6.51603951268675e-06	2.2455349475844	1
ENSG00000115415.18	STAT1	2	191021817	2_113	0	0.154811997958863	26.6537847044327	3.91796811870583e-05	-2.78239966595307	1
ENSG00000138378.17	STAT4	2	191151202	2_114	0	0.0138788546610046	8.18968727524609	1.07924076997493e-06	0.972878452781786	2
ENSG00000128641.18	MYO1B	2	191245493	2_114	0	0.0170007862392291	10.1124173976544	1.63238047189829e-06	1.1858881532751	1
ENSG00000173559.12	NABP1	2	191677959	2_114	0	0.00978060340228049	4.83762232914406	4.49257158428516e-07	-0.148866131401042	1
ENSG00000168497.4	SDPR	2	191836667	2_114	0	0.0100491114239064	5.07889631554419	4.84612269368686e-07	-0.205444920394332	1
ENSG00000144339.11	TMEFF2	2	192199407	2_114	0	0.0232708916516528	12.8819567403838	2.84637592402771e-06	-1.31574963535839	1
ENSG00000138411.10	HECW2	2	196593642	2_116	0	0.0562287583444653	16.2392197553775	8.67003896131514e-06	2.86632135276953	2
ENSG00000187944.2	C2orf66	2	196810956	2_116	0	0.018770527744401	5.76679966682281	1.02780031089178e-06	-1.07622568254351	1
ENSG00000197121.14	PGAP1	2	196928580	2_116	0	0.0187848497047725	5.77399867300729	1.0298685625249e-06	-1.03525772306839	1
ENSG00000226124.6	FTCDNL1	2	199756040	2_118	0	0.0045002300292637	15.73961921249	6.72552716812163e-07	-4.22201273447187	3
ENSG00000178074.5	C2orf69	2	199910402	2_118	1	0.430481631489997	47.534424708169	0.0001942943912751	8.06760419543267	1
ENSG00000162971.10	TYW5	2	199955035	2_118	0	0.006055254173855	11.5794672714776	6.6576100501939e-07	-3.7527862314684	1
ENSG00000162972.10	MAIP1	2	199955089	2_118	0	0.0232244511241009	21.8604611859644	4.82061197861462e-06	2.34201599143644	1
ENSG00000196141.13	SPATS2L	2	200305923	2_118	0	0.00579215297769509	9.07052417996897	4.98849803815707e-07	-1.11176669910981	2
ENSG00000163535.17	SGO2	2	200509191	2_118	0	0.00560766540572599	9.39332494298382	5.00148344323985e-07	-1.68009947472654	2
ENSG00000155729.12	KCTD18	2	200519526	2_118	0	0.00436402835616223	7.47333728758926	3.09670292240681e-07	-1.61715134777873	1
ENSG00000082153.17	BZW1	2	200810095	2_119	0	0.0281586003547654	5.11364105413049	1.36722093850037e-06	-0.237212183274122	1
ENSG00000013441.15	CLK1	2	200864612	2_119	0	0.0270185414129529	4.72018144841771	1.21092707742956e-06	0.183794900477321	1
ENSG00000240344.8	PPIL3	2	200889218	2_119	0	0.0280463289984297	5.07560014042547	1.35163933423393e-06	-0.300639887956921	1
ENSG00000119013.8	NDUFB3	2	201139953	2_119	0	0.0276535600595654	4.9413201318515	1.29745241117088e-06	-0.130024678596191	1
ENSG00000003402.19	CFLAR	2	201116120	2_119	0	0.0274260393194961	4.86267282572463	1.26629689242265e-06	-0.316739866946494	1
ENSG00000064012.21	CASP8	2	201277115	2_119	0	0.0340890171718367	6.93575060895801	2.2449431399034e-06	-0.895380048404371	2
ENSG00000082146.12	STRADB	2	201388316	2_119	0	0.0509473463419329	10.7841325636081	5.21679994602498e-06	-1.33897936529633	1
ENSG00000115993.12	TRAK2	2	201451036	2_119	0	0.0469460778384517	9.99846020013052	4.45686863423146e-06	-1.25803304437011	1
ENSG00000155754.14	ALS2CR11	2	201480753	2_119	0	0.0955601670660741	16.8834173697896	1.53191494759049e-05	-2.18246814933897	1
ENSG00000082126.17	MPP4	2	201702041	2_119	0	0.0364507381786456	7.5754972546894	2.62189243057912e-06	0.671444207991043	1
ENSG00000003393.14	ALS2	2	201780819	2_119	0	0.0270346570050541	4.72585649477401	1.21310611093377e-06	-0.0513010791168802	1
ENSG00000138395.14	CDK15	2	201790118	2_119	0	0.0379838973316345	7.96930640084701	2.87420304348839e-06	1.0437122888762	2
ENSG00000155760.2	FZD7	2	202030416	2_120	0	0.0202143575865832	9.23294514958009	1.77213823687234e-06	-0.598405753124991	2
ENSG00000116030.16	SUMO1	2	202238678	2_120	0	0.021478596625814	9.80872016601522	2.00039446116835e-06	-0.974447698522655	1
ENSG00000204217.13	BMPR2	2	202381581	2_120	0	0.066011286217749	20.5520310138583	1.28816156935363e-05	2.84682036986278	1
ENSG00000144426.18	NBEAL1	2	203016111	2_120	0	0.0304017600827203	13.1139619938743	3.78555922322565e-06	1.7132156150724	1
ENSG00000183671.12	GPR1	2	206217980	2_122	0	0.120237218909068	29.3119557007718	3.34642514503371e-05	-3.24120470834854	2
ENSG00000204186.7	ZDBF2	2	206302221	2_122	0	0.0221067205715652	13.4285223418413	2.81870706906802e-06	2.0141531098702	1
ENSG00000114948.12	ADAM23	2	206453507	2_122	0	0.00871895331045758	4.84193456345556	4.00848870953302e-07	-0.32814386714739	2
ENSG00000138400.12	MDH1B	2	206765180	2_122	0	0.00884417078877675	4.9560000191545	4.16184418604448e-07	-0.363738282218394	3
ENSG00000118246.13	FASTKD2	2	206753868	2_122	0	0.0090835495728796	5.26011199636679	4.53678270361158e-07	0.187677482585503	1
ENSG00000144401.14	METTL21A	2	207638686	2_122	0	0.645174771888899	21.8094490583053	0.000133604002366307	-4.15750497647929	1
ENSG00000115020.16	PIKFYVE	2	208265568	2_123	0	0.0305105677366243	5.35298597249603	1.55075714604379e-06	0.252043996656303	2
ENSG00000144406.18	UNC80	2	209772130	2_124	0	0.0730992678056102	22.2620092309906	1.54516471511721e-05	-2.37895759799063	2
ENSG00000078018.19	MAP2	2	209423228	2_124	0	0.0161406787152473	7.82015875978474	1.19849095163137e-06	-0.914051719571603	1
ENSG00000197713.14	RPE	2	209989752	2_124	0	0.0133194949711175	6.00087135752093	7.58926070271208e-07	0.722573398121775	1
ENSG00000115361.7	ACADL	2	210221427	2_124	0	0.0198837844653804	9.79782139685408	1.84980505597656e-06	-1.12692148750521	1
ENSG00000115365.11	LANCL1	2	210430295	2_124	0	0.0121675191948909	5.14492755136358	5.94399862678169e-07	0.201669451643244	2
ENSG00000021826.14	CPS1	2	210477778	2_124	0	0.0116713404244786	4.75110591050662	5.26517541866301e-07	-0.0315459861174627	1
ENSG00000178568.14	ERBB4	2	211683210	2_125	0	0.0128042435182748	5.03988995675574	6.12734559254904e-07	0.396267290596739	1
ENSG00000144451.18	SPAG16	2	213332494	2_126	0	0.018919451552705	5.07585179679907	9.11832090983978e-07	0.398649777192473	1
ENSG00000144452.14	ABCA12	2	215138684	2_127	0	0.0151503047831225	6.75681315579161	9.71987491908835e-07	0.757889470116895	1
ENSG00000138363.14	ATIC	2	215310965	2_127	0	0.012574881755495	4.9930214014767	5.96162609679499e-07	0.273421113152154	2
ENSG00000118242.15	MREG	2	216012292	2_127	0	0.0242292504842132	11.2117340237087	2.57934932321933e-06	-1.37400479305355	1
ENSG00000163449.10	TMEM169	2	216082628	2_127	0	0.0256479063831575	11.752853838199	2.86215172123532e-06	-1.46646205659565	1
ENSG00000138375.12	SMARCAL1	2	216412329	2_127	0	0.0126122249078453	5.02108202528886	6.01293376096038e-07	-0.517438217910994	2
ENSG00000197756.9	RPL37A	2	216498338	2_127	0	0.145265528032384	28.5613910477649	3.93948380323684e-05	-2.93958505297908	1
ENSG00000115457.9	IGFBP2	2	216632342	2_127	0	0.0632687840559612	20.3998131619414	1.22549931989292e-05	2.01907954041826	2
ENSG00000127831.10	VIL1	2	218418011	2_129	0	0.0210575294292722	5.99579618531165	1.19881363702423e-06	-0.643885793850214	1
ENSG00000231672.6	DIRC3	2	217798506	2_129	0	0.0295884423059205	9.21515233991836	2.58894019398339e-06	-1.02939490359056	1
ENSG00000188282.12	RUFY4	2	218016229	2_129	0	0.0699030794346672	17.5296324025735	1.16350033830647e-05	-1.96917337116276	3
ENSG00000163466.15	ARPC2	2	218217396	2_129	0	0.019525530068822	5.40248772520774	1.0015993137449e-06	-0.507548463294364	1
ENSG00000179921.14	GPBAR1	2	218259499	2_129	0	0.0208904873472299	5.81486712765179	1.15341544803389e-06	0.38908384412513	2
ENSG00000127837.9	AAMP	2	218270227	2_129	0	0.0218164481941822	6.19143044673331	1.28254449941168e-06	0.455107489552469	1
ENSG00000135926.14	TMBIM1	2	218292256	2_129	0	0.0374758752283091	11.1721510401042	3.97544710695958e-06	1.15022334927244	2
ENSG00000018280.16	SLC11A1	2	218381984	2_129	0	0.0190477071803353	5.04373906514157	9.12205556569957e-07	-0.221682519996153	1
ENSG00000135913.10	USP37	2	218567846	2_129	0	0.0323837232588148	10.3868655893088	3.19380714379956e-06	1.63018291700033	1
ENSG00000144580.13	CNOT9	2	218568666	2_129	0	0.0185569192315714	4.79848893928422	8.45488631381967e-07	0.0309914205107155	1
ENSG00000115556.13	PLCD4	2	218607609	2_129	0	0.0183382033788001	4.72232058413491	8.2226091733379e-07	-0.18992212992336	1
ENSG00000074582.12	BCS1L	2	218658710	2_129	0	0.0293999054700969	9.53437065903187	2.66155449298698e-06	-1.59407363510153	1
ENSG00000115568.15	ZNF142	2	218659583	2_129	0	0.0183408188629574	4.71978362611849	8.21936388452036e-07	0.172853723235123	1
ENSG00000163481.7	RNF25	2	218672243	2_129	0	0.0188455000976051	4.92686585651876	8.81608566246145e-07	0.057294656143311	1
ENSG00000135929.8	CYP27A1	2	218780830	2_129	0	0.0245500990817596	7.59854832870506	1.77125576204683e-06	1.24156616890215	1
ENSG00000163501.6	IHH	2	219061446	2_129	0	0.0190226235718821	7.56937185156162	1.3671861543882e-06	-1.79563095953504	1
ENSG00000187736.12	NHEJ1	2	219160400	2_129	0	0.0211036876364795	10.7297239456265	2.1500288894031e-06	2.69690720975609	1
ENSG00000213901.10	SLC23A3	2	219170396	2_129	1	0.353420251095486	22.4423094195	7.53106461402826e-05	4.24239195820221	1
ENSG00000115649.15	CNPPD1	2	219177821	2_129	0	0.0190402045673467	7.25189966386474	1.3110546449976e-06	1.70481496101538	2
ENSG00000158552.12	ZFAND2B	2	219193550	2_129	1	0.17521108316572	21.1239709738849	3.51426521116581e-05	-4.0241346826126	1
ENSG00000115657.12	ABCB6	2	219218731	2_129	0	0.0208515229696494	6.40295003239041	1.26769649702716e-06	0.971846487216783	1
ENSG00000198925.10	ATG9A	2	219229951	2_129	0	0.0183787916386917	4.8192612197235	8.40997719380594e-07	0.386173694207061	2
ENSG00000163516.13	ANKZF1	2	219230067	2_129	0	0.0370160130486921	12.2774845460563	4.31515532161583e-06	1.67457252892425	1
ENSG00000163521.15	GLB1L	2	219248662	2_129	0	0.0401110753466518	15.5739181033141	5.93143244729881e-06	-2.56266400044019	1
ENSG00000054356.13	PTPRN	2	219309801	2_129	0	0.0199472756902227	6.99182275766622	1.32425431668225e-06	-1.48735393722976	1
ENSG00000123992.18	DNPEP	2	219377904	2_129	0	0.0183924801245355	4.74838692606455	8.29246777960524e-07	-0.160133354323026	2
ENSG00000175084.11	DES	2	219418182	2_129	0	0.0220302268254292	6.72977106563962	1.40772121630919e-06	0.87498714692173	1
ENSG00000072195.14	SPEG	2	219434550	2_129	0	0.0250540226156458	7.66962392909358	1.82452127246063e-06	-0.939170850144341	1
ENSG00000123989.13	CHPF	2	219543916	2_129	0	0.0196516309729378	5.63084952296078	1.05067867685835e-06	-0.764485200814802	1
ENSG00000123999.4	INHA	2	219572251	2_129	0	0.0201187602706252	5.79873117347587	1.10772405811886e-06	0.722895084668942	1
ENSG00000124006.14	OBSL1	2	219572251	2_129	0	0.0183591814660332	4.7505813360947	8.28128001087307e-07	0.214064569852352	2
ENSG00000144589.21	STK11IP	2	219597918	2_130	0	0.0102184085963494	4.73039867362196	4.58963771346763e-07	0.0341883709083787	1
ENSG00000116106.11	EPHA4	2	221574191	2_130	0	0.0124914704116722	6.61627777360773	7.84738012917311e-07	-0.650330649715073	1
ENSG00000123983.13	ACSL3	2	222860739	2_131	0	0.0183158466081484	6.86108895279788	1.1932115386193e-06	0.760917061811377	1
ENSG00000152049.6	KCNE4	2	223018214	2_131	0	0.0153795319400148	5.20500361413358	7.6008392992138e-07	-0.355548694336357	1
ENSG00000171951.4	SCG2	2	223601626	2_131	0	0.0725691424133937	20.0339210439525	1.38043304025644e-05	2.03698918735254	1
ENSG00000152056.16	AP1S3	2	223837891	2_131	0	0.0194998620078973	7.45530716670335	1.38036670822844e-06	0.894620599799056	1
ENSG00000124019.9	FAM124B	2	224402283	2_132	0	0.0161969715279621	5.31537014884274	8.17456645221002e-07	1.05226423558329	1
ENSG00000135905.18	DOCK10	2	225041976	2_133	0	0.0179353775875739	6.13709223767406	1.0451306193856e-06	0.632283486205805	1
ENSG00000081052.11	COL4A4	2	227163403	2_133	0	0.0216084161191714	7.90502043852549	1.62189721667914e-06	0.895175939736769	1
ENSG00000168958.19	MFF	2	227325204	2_134	0	0.0127694939097062	4.73652709478579	5.74289806965814e-07	0.180854022839294	2
ENSG00000168955.3	TM4SF20	2	227381136	2_134	0	0.0175616792835898	7.65985150979614	1.27727316864127e-06	-0.737987552114366	1
ENSG00000173744.17	AGFG1	2	227496033	2_134	0	0.0132080243520737	5.03604804885937	6.31575279321178e-07	-0.208389598711889	1
ENSG00000115009.11	CCL20	2	227815864	2_134	0	0.0155662521079469	6.59882454735913	9.75322039160455e-07	-0.688053991365661	1
ENSG00000153820.12	SPHKAP	2	228646213	2_135	0	0.0119303195339425	7.05430833015066	7.99105114696915e-07	0.720378981626354	1
ENSG00000153823.18	PID1	2	229203436	2_135	0	0.0103488833184944	5.70961726329672	5.61045242514281e-07	-0.437131725542214	1
ENSG00000163053.10	SLC16A14	2	230067335	2_135	0	0.0105504075095905	5.89188089228599	5.90229062568477e-07	0.357914379499802	1
ENSG00000079263.18	SP140	2	230203060	2_135	0	0.0411314601087252	18.8181262654547	7.34933259090093e-06	2.09911954333374	1
ENSG00000135899.17	SP110	2	230211902	2_135	0	0.00979820079669869	5.19276416253073	4.83105888398726e-07	0.248011569465314	2
ENSG00000185404.16	SP140L	2	230327041	2_135	0	0.0117585141096855	6.91711738922485	7.72280354920824e-07	0.758018569018451	2
ENSG00000135916.15	ITM2C	2	230864420	2_135	0	0.00983502766912725	5.22822703092992	4.88233326778659e-07	0.350897144976347	1
ENSG00000135898.9	GPR55	2	230960977	2_135	0	0.0146032889889367	8.96763073472972	1.24344274639975e-06	0.997564263723986	1
ENSG00000163295.4	ALPI	2	232456175	2_136	0	0.0187453695672156	4.7356638965853	8.42892666852881e-07	0.203523577460047	1
ENSG00000163286.8	ALPPL2	2	232406577	2_136	0	0.036760785448066	11.1451334135321	3.89015987964949e-06	1.70306517310387	1
ENSG00000204128.5	C2orf72	2	231038211	2_136	0	0.0219100254950062	6.21631850744198	1.29322335197338e-06	0.795263394762089	2
ENSG00000135914.5	HTR2B	2	231125386	2_136	0	0.0234858557034071	6.87619021955465	1.53338661278831e-06	-0.848928540219223	3
ENSG00000156966.6	B3GNT7	2	231148590	2_136	0	0.0195193233859743	5.11949033256499	9.48831039069344e-07	-0.485571803185109	1
ENSG00000115053.15	NCL	2	231448447	2_136	0	0.0307064123746534	9.42759593963196	2.74870058892067e-06	-1.14988547604723	1
ENSG00000171596.6	NMUR1	2	231524502	2_136	0	0.0227218736350007	6.56193992613885	1.41570832908138e-06	-0.750748060537293	1
ENSG00000221944.6	TIGD1	2	232546212	2_136	0	0.0337705564127223	10.33486653069	3.31390828911128e-06	-1.19668937208721	1
ENSG00000135930.13	EIF4E2	2	232557527	2_136	0	0.056609837375231	15.2872330839068	8.21709279322827e-06	1.78131297700146	1
ENSG00000244122.2	UGT1A7	2	233681597	2_137	0	0.0191734897366248	6.47639203989502	1.17904856061913e-06	0.867422387107316	1
ENSG00000242366.3	UGT1A8	2	233613973	2_137	0	0.0170464695024743	5.28031962384912	8.54657394094652e-07	-0.226596796006347	2
ENSG00000167165.18	UGT1A6	2	233689196	2_137	0	0.0159839622904669	4.75721955163894	7.21996410118581e-07	0.22438788331205	2
ENSG00000241635.7	UGT1A1	2	233761240	2_137	0	0.0162845588582823	4.88198313011875	7.54865660452725e-07	-0.0681020743663262	1
ENSG00000204120.14	GIGYF2	2	232697500	2_137	0	0.0159330830065273	18.4211647394579	2.78685454405417e-06	-3.99017388498374	2
ENSG00000182600.9	C2orf82	2	232856815	2_137	0	0.0657144152605367	20.3710826232055	1.27107786210147e-05	-2.7532264615721	1
ENSG00000066248.14	NGEF	2	233013260	2_137	0	0.0162755854435901	4.86875221760935	7.52405027833511e-07	-0.00130240503737639	1
ENSG00000085978.21	ATG16L1	2	233258775	2_137	0	0.0159335557930415	4.72797594395803	7.15295281824696e-07	0.0915369058888877	1
ENSG00000077044.10	DGKD	2	233352233	2_137	0	0.0170420929514689	5.35408165207796	8.66373812496124e-07	-0.200076545741594	2
ENSG00000085982.13	USP40	2	233566769	2_137	0	0.169502847100318	26.9540120147726	4.33808254740893e-05	-2.60760349299778	1
ENSG00000123485.11	HJURP	2	233854491	2_137	0	0.020814971963127	7.31353426592581	1.44544152658249e-06	-0.834439033354261	1
ENSG00000132321.16	IQCA1	2	236503525	2_139	0	0.024417120908109	6.08174833199596	1.41000383937253e-06	-0.510239784076243	1
ENSG00000115648.13	MLPH	2	237524117	2_140	0	0.047081023329151	11.1752751755847	4.9957594262271e-06	1.33192703163305	1
ENSG00000177483.11	RBM44	2	237779250	2_140	0	0.0243064636534615	4.86321423881688	1.12238686772251e-06	-0.126097141698044	4
ENSG00000132329.10	RAMP1	2	237859174	2_141	0	0.0322195253580435	6.43092362705983	1.96738740649932e-06	-0.677223289540531	2
ENSG00000184182.18	UBE2F	2	238039341	2_141	0	0.0282635155751276	5.18239954074775	1.39076729653486e-06	0.308189541414834	1
ENSG00000132330.16	SCLY	2	238060509	2_141	0	0.0389498167840867	8.24292406961768	3.04848537075094e-06	-1.3482251533351	2
ENSG00000144488.14	ESPNL	2	238124947	2_141	0	0.0322434824231358	6.43807643135021	1.97104012849698e-06	0.642856335076193	2
ENSG00000168427.8	KLHL30	2	238127212	2_141	0	0.0272168608451565	4.82318942185093	1.24643532277813e-06	0.187161619011157	2
ENSG00000178752.15	ERFE	2	238158500	2_141	0	0.0352447173429067	7.28748818053788	2.43876128546717e-06	0.900210266228176	1
ENSG00000132323.8	ILKAP	2	238203982	2_141	0	0.0501776977594436	10.6711876819623	5.08417962969105e-06	1.97606410990635	2
ENSG00000204104.11	TRAF3IP1	2	238317106	2_141	0	0.0287352757928798	5.34003610759176	1.45699130533798e-06	0.295172890281687	3
ENSG00000065802.11	ASB1	2	238421095	2_141	0	0.0276490026004635	4.97311031335361	1.30558442038688e-06	-0.0821879125750767	1
ENSG00000068024.16	HDAC4	2	239421819	2_143	0	0.0461636492373755	19.2089691644694	8.41979637592935e-06	1.93593759027445	1
ENSG00000130414.11	NDUFA10	2	240027455	2_143	0	0.0102525904230896	4.90591605207262	4.77585483316824e-07	-0.251085425826251	1
ENSG00000063660.8	GPC1	2	240436215	2_143	0	0.0116357489847821	6.10252036128863	6.7421898534416e-07	-0.662722544941787	1
ENSG00000142330.19	CAPN10	2	240587537	2_143	0	0.010098710727207	4.76296764050345	4.56710461692132e-07	-0.045704173288407	1
ENSG00000178623.11	GPR35	2	240597275	2_143	0	0.0410057443139139	18.0734752129107	7.03693863769229e-06	1.84163569134392	2
ENSG00000172478.17	C2orf54	2	240896723	2_143	0	0.0103506573166813	4.99590461762926	4.90997708690881e-07	-0.272066077185466	1
ENSG00000185176.12	AQP12B	2	240682449	2_143	0	0.0188400484913541	10.6665446948704	1.90810895845491e-06	1.18443837880869	2
ENSG00000130294.15	KIF1A	2	240820475	2_143	0	0.0106552451183569	5.27008445349784	5.33185605940689e-07	-0.407199525637247	1
ENSG00000172482.4	AGXT	2	240925739	2_143	0	0.024630725318786	13.2117443847346	3.08983124368495e-06	1.46509999741008	1
ENSG00000122085.16	MTERF4	2	241094178	2_143	0	0.010057715041716	4.72452007462467	4.51184760624411e-07	0.130412629196081	1
ENSG00000115687.13	PASK	2	241150158	2_143	0	0.0130288680520798	7.17237842775976	8.87293455580865e-07	0.85931347694866	1
ENSG00000115685.14	PPP1R7	2	241149506	2_143	0	0.0108829957800035	5.47004724156865	5.6524526715672e-07	-0.367328048006198	1
ENSG00000168385.17	SEPT2	2	241315963	2_144	0	0.0216300122793149	6.90884390932182	1.41892533654742e-06	-0.937295496418953	2
ENSG00000115677.16	HDLBP	2	241317232	2_144	0	0.0228864770197487	7.44521069038814	1.61790618291988e-06	-0.985848441043871	1
ENSG00000006607.13	FARP2	2	241354886	2_144	0	0.227103111855232	29.9050003956726	6.44858300564879e-05	3.14080599572347	3
ENSG00000176720.4	BOK	2	241555444	2_144	0	0.0181175908090694	5.22727086905974	8.99234268157323e-07	0.415116574625657	4
ENSG00000168397.16	ATG4B	2	241662761	2_144	0	0.032518534950173	10.7890559851888	3.33128519468405e-06	-1.27853090313884	1
ENSG00000168393.12	DTYMK	2	241682911	2_144	0	0.0625347702237594	17.0624262127058	1.01311732341234e-05	-1.99447604548011	2
ENSG00000134115.12	CNTN6	3	1092761	3_1	0	0.0189250466568378	5.36158726373134	9.63446790869775e-07	0.353326563750058	1
ENSG00000091181.19	IL5RA	3	3126271	3_4	0	0.0118681198076231	9.84397560644282	1.10930213145505e-06	1.0679367550625	1
ENSG00000072756.16	TRNT1	3	3127782	3_4	0	0.0103321226606319	8.53339568797912	8.37160703392655e-07	0.926904620242645	2
ENSG00000113851.14	CRBN	3	3178805	3_4	0	0.0221980334293382	15.7778869416635	3.32552898626412e-06	1.6466140435956	1
ENSG00000170364.12	SETMAR	3	4303349	3_4	0	0.0115012341588069	9.54697168598242	1.04257540845803e-06	1.07902979955418	1
ENSG00000144455.13	SUMF1	3	4368850	3_4	0	0.00841905313534652	6.59854971228313	5.27483817048721e-07	0.639888109019514	4
ENSG00000150995.18	ITPR1	3	4492945	3_4	0	0.00690861791483166	4.73144325554739	3.10371765873679e-07	0.0815700528953291	1
ENSG00000134108.12	ARL8B	3	5123084	3_4	0	0.00690448669319521	4.72579656720223	3.09815981247227e-07	0.0714196796713565	1
ENSG00000134109.10	EDEM1	3	5189692	3_4	0	0.00822522604369891	6.37855064249259	4.98158157823757e-07	0.606744506151578	2
ENSG00000182533.6	CAV3	3	8734869	3_7	0	0.0215908207363433	5.37237309118976	1.10136865816511e-06	-0.420414609965921	1
ENSG00000125046.14	SSUH2	3	8745375	3_7	0	0.020335433738257	4.80364334626257	9.27516388178105e-07	0.190187873578799	2
ENSG00000180914.10	OXTR	3	8769543	3_7	0	0.0378936633921544	10.7307259889383	3.86094037655739e-06	-1.35049782462842	2
ENSG00000070950.9	RAD18	3	8963418	3_7	0	0.0268024156918905	7.42787550720998	1.8903227088613e-06	-0.8410733571823	2
ENSG00000196220.15	SRGAP3	3	9109678	3_7	0	0.0225679582709279	5.79283952796667	1.24131260313843e-06	-0.809678563556035	2
ENSG00000163719.19	MTMR14	3	9649842	3_8	0	0.00996179560544219	4.71357395690149	4.458464871132e-07	0.0239401389600048	1
ENSG00000114026.21	OGG1	3	9749660	3_8	0	0.0108448927264753	5.53581944372965	5.70039005871591e-07	0.406002895388766	1
ENSG00000134072.10	CAMK1	3	9770367	3_8	0	0.0371832051425141	16.9893291713605	5.99819320355871e-06	-1.91969454702108	1
ENSG00000214021.15	TTLL3	3	9807893	3_8	0	0.0713685916129685	23.2091560911967	1.57276513298226e-05	-2.33712220074379	1
ENSG00000171135.13	JAGN1	3	9928117	3_8	0	0.0101219331664764	4.87059008233905	4.68104097065446e-07	0.313483997032135	1
ENSG00000163703.17	CRELD1	3	9935180	3_8	0	0.0107678970908365	5.40230131355639	5.52340764143509e-07	-0.392952300328084	1
ENSG00000163701.18	IL17RE	3	9902449	3_8	0	0.0120194732614544	6.48420121909612	7.4001294341723e-07	0.765795275255612	1
ENSG00000163702.18	IL17RC	3	9889345	3_8	0	0.012184422661719	6.74029369100175	7.79796304480557e-07	-0.775523434056617	2
ENSG00000125037.12	EMC3	3	10010880	3_8	0	0.0149011020458101	8.40043896071005	1.18855084774815e-06	0.923664783598671	2
ENSG00000144554.10	FANCD2	3	10050365	3_8	0	0.0450915682136768	18.9520668308372	8.11426740246546e-06	-1.82393199636524	1
ENSG00000254999.3	BRK1	3	10115548	3_8	0	0.0500321566611532	19.7535415767785	9.38407761998884e-06	1.93797523707058	2
ENSG00000134086.7	VHL	3	10137026	3_8	0	0.0274489614069865	14.3405995372163	3.73758107113788e-06	-1.60209471921477	1
ENSG00000157014.10	TATDN2	3	10248460	3_8	0	0.0125558391597532	6.86464815739608	8.18392090170354e-07	1.00484632557213	1
ENSG00000157017.15	GHRL	3	10295665	3_8	0	0.0104418054576894	5.10404305205953	5.06042885330873e-07	0.78914825649243	1
ENSG00000157103.10	SLC6A1	3	10978347	3_10	0	0.00591430066222631	4.87879282444418	2.73976410798488e-07	-0.210571446942016	2
ENSG00000197548.12	ATG7	3	11271528	3_10	0	0.00879950655626771	8.6301005126152	7.21060274995791e-07	1.23501309259414	2
ENSG00000144559.10	TAMM41	3	11808893	3_10	0	0.00817551627494051	7.93529525739148	6.15992855193436e-07	-0.884740864662467	2
ENSG00000154743.17	TSEN2	3	12484699	3_10	0	0.00707097990993366	6.56472148385219	4.40750999132425e-07	0.639921074293151	1
ENSG00000075975.15	MKRN2	3	12555008	3_10	0	0.0174080224589133	15.0852967284799	2.49345016282829e-06	1.69153537508469	2
ENSG00000225526.4	MKRN2OS	3	12557284	3_10	0	0.0246031291385664	18.3695283308037	4.29126908731003e-06	1.9432983444967	2
ENSG00000132155.11	RAF1	3	12663395	3_10	0	0.0380990021245987	22.5385377462746	8.15336217437346e-06	-2.53292853306487	1
ENSG00000144712.11	CAND2	3	12812626	3_10	0	0.0162183860613185	14.4143773837038	2.21973392242965e-06	-1.43528345011567	1
ENSG00000144713.12	RPL32	3	12841494	3_10	0	0.00668721136884909	6.03795739681803	3.83382682434418e-07	-0.488567634544941	1
ENSG00000144711.13	IQSEC1	3	13025534	3_10	0	0.0080677620521783	7.80997013561654	5.98273615989412e-07	0.841772136207905	2
ENSG00000163528.12	CHCHD4	3	14124463	3_10	0	0.00981484426998058	9.66190614325217	9.00416872207872e-07	-1.12428239661362	1
ENSG00000154767.14	XPC	3	14179885	3_10	0	0.0073093117948384	6.8776997225955	4.77328203191516e-07	0.767743623429467	1
ENSG00000131389.16	SLC6A6	3	14402293	3_10	0	0.054629664652312	25.9957210656011	1.34842811694946e-05	2.38839735891636	1
ENSG00000144596.12	GRIP2	3	14533936	3_10	0	0.0133479273046222	12.5697701720589	1.59308359912314e-06	-1.3939127699352	1
ENSG00000154781.15	CCDC174	3	14652143	3_10	0	0.00779339253736322	7.48321869861473	5.53748274380836e-07	-0.844572569055597	2
ENSG00000131368.7	MRPS25	3	15063435	3_11	0	0.0387575712126244	9.84355286712214	3.62247860036005e-06	-0.980730613467838	2
ENSG00000131381.12	RBSN	3	15099772	3_11	0	0.0400326557583631	10.15317182256	3.85934438963953e-06	1.29524527353207	2
ENSG00000131375.9	CAPN7	3	15206289	3_11	0	0.0308447224640457	7.6634884158316	2.24442330174097e-06	-1.03175591327476	1
ENSG00000131370.15	SH3BP5	3	15332543	3_11	0	0.039341886075602	9.98672722123875	3.73057487424836e-06	-1.12540398456093	2
ENSG00000206562.11	METTL6	3	15362062	3_11	0	0.0243092309869334	5.39659373650741	1.24562794283405e-06	-0.539463196931772	1
ENSG00000206561.12	COLQ	3	15521324	3_11	0	0.0284696167361773	6.8995722918118	1.86509598351118e-06	0.649954211109316	1
ENSG00000131373.14	HACL1	3	15601668	3_11	0	0.0242200860578774	5.36172394350523	1.23304103126036e-06	0.628322811174072	1
ENSG00000206560.11	ANKRD28	3	15859466	3_11	0	0.0492383728495973	12.1381968920638	5.67486150794034e-06	-1.74072890255335	1
ENSG00000154813.9	DPH3	3	16264511	3_12	0	0.0127495839219585	4.74772154432622	5.74749561019745e-07	0.247764816508775	1
ENSG00000154814.13	OXNAD1	3	16265068	3_12	0	0.02249501908437	9.53963403334365	2.03758379040592e-06	1.13837360877934	2
ENSG00000131378.13	RFTN1	3	16514065	3_12	0	0.0160531165159532	6.5676559764822	1.00107623224107e-06	-0.58061454698126	1
ENSG00000154822.17	PLCL2	3	16800279	3_12	0	0.0323535691928604	19.6072837993135	6.02333516668699e-06	3.12850025062662	1
ENSG00000182568.16	SATB1	3	18440698	3_13	0	0.0254294928097764	9.92967481984693	2.39756351653768e-06	-1.33780369637722	1
ENSG00000163576.17	EFHB	3	19946983	3_14	0	0.133424638187556	24.2871341266871	3.0768739279761e-05	2.92069923414825	1
ENSG00000183977.13	PP2D1	3	20012089	3_14	0	0.0192067194823528	5.58438028781425	1.0184168486947e-06	0.475724000161066	2
ENSG00000114166.7	KAT2B	3	20039856	3_14	0	0.029205358302108	9.56805227881889	2.65328239290726e-06	1.08924607206749	1
ENSG00000129810.14	SGO1	3	20187278	3_15	0	0.0173799379996994	4.8851528742412	8.06164701887288e-07	0.330337368844742	1
ENSG00000182247.9	UBE2E2	3	23198143	3_17	0	0.0347478249807718	11.5647914872829	3.8155999025734e-06	1.76502008492313	1
ENSG00000170142.11	UBE2E1	3	23805720	3_18	0	0.00477920477038007	4.98082086201538	2.26023688487746e-07	-0.741455619289953	1
ENSG00000197885.10	NKIRAS1	3	23946511	3_18	0	0.00534765019368799	8.62218529113229	4.37801998159264e-07	-2.14826033881092	2
ENSG00000151090.17	THRB	3	24495732	3_18	0	0.00506700134845484	7.2403276336276	3.48342637372965e-07	1.56980319441729	1
ENSG00000077092.18	RARB	3	25174179	3_18	0	0.00573012880083312	6.58371067610611	3.58205721353502e-07	0.517693367269578	1
ENSG00000033867.16	SLC4A7	3	27484217	3_20	0	0.036175829023072	7.1199616376911	2.44564570971671e-06	-0.886510711045966	1
ENSG00000163512.13	AZI2	3	28348860	3_21	0	0.0347429348455314	12.1472094799294	4.0071944730835e-06	-1.51988591572188	1
ENSG00000144642.21	RBMS3	3	28575079	3_21	0	0.0173713699122128	5.55523334593665	9.16291739312607e-07	-0.00535830737670335	1
ENSG00000163527.9	STT3B	3	31532766	3_23	0	0.0189521753986016	8.19127755463284	1.47403605228005e-06	0.944827203072254	1
ENSG00000170293.8	CMTM8	3	32238241	3_23	0	0.0130317954829662	4.86581710953286	6.02084481560132e-07	0.271367898497861	2
ENSG00000153551.13	CMTM7	3	32391850	3_24	0	0.0234032962446783	4.71231944545595	1.04715061035686e-06	-0.0382603784777782	1
ENSG00000091317.7	CMTM6	3	32504580	3_24	0	0.0236556039163064	4.81423485756766	1.08133113950793e-06	-0.152907298949969	1
ENSG00000144635.8	DYNC1LI1	3	32570569	3_24	0	0.0238105663686473	4.87629064905996	1.10244442671012e-06	0.228655077825894	1
ENSG00000182973.18	CNOT10	3	32686085	3_24	0	0.0234025775434306	4.71202831928085	1.04705376221359e-06	0.0220009147415224	1
ENSG00000188167.8	TMPPE	3	33097052	3_24	0	0.027575686857043	6.27277767991568	1.64241775408955e-06	-0.583387047351478	2
ENSG00000170275.14	CRTAP	3	33113900	3_24	0	0.0338670823060101	8.23174395973251	2.64707979838453e-06	1.0566640960329	1
ENSG00000173705.8	SUSD5	3	33218911	3_25	0	0.0185417348794792	16.3252042563071	2.8741298654911e-06	-1.89112762330838	2
ENSG00000144681.10	STAC	3	36380068	3_26	0	0.0214549532831237	6.04653566013907	1.23177557599864e-06	-0.990442188561766	2
ENSG00000168016.13	TRANK1	3	36945501	3_27	0	0.0168604488390005	12.5239041947978	2.00496255094981e-06	2.90544690907729	1
ENSG00000178567.7	EPM2AIP1	3	36993455	3_27	0	0.016124804469909	7.6633706405985	1.17330706204155e-06	-1.61366211709586	1
ENSG00000076242.14	MLH1	3	36993455	3_27	0	0.016124804469909	7.6633706405985	1.17330706204155e-06	-1.61366211709586	1
ENSG00000144674.16	GOLGA4	3	37243088	3_27	0	0.0161282188763213	6.61219388940896	1.01258009363131e-06	1.20090774876117	2
ENSG00000198590.11	C3orf35	3	37386585	3_27	0	0.0169925117537758	5.72602909500905	9.23865024966326e-07	-0.127522858999875	1
ENSG00000144668.11	ITGA9	3	37533779	3_27	0	0.032213692984296	13.1688313710059	4.02795999494436e-06	-2.13872968702359	1
ENSG00000136059.14	VILL	3	37987123	3_27	0	0.0148579364562701	4.74328548357697	6.69167989412399e-07	0.0949849972661335	1
ENSG00000187091.13	PLCD1	3	38029646	3_27	0	0.0646081051730627	18.7717581139215	1.1515673697825e-05	-1.8656065398524	1
ENSG00000172939.8	OXSR1	3	38173945	3_27	0	0.0158432329170377	5.22743526131901	7.8637530530216e-07	0.196071771588251	1
ENSG00000172940.11	SLC22A13	3	38266019	3_27	0	0.0190070409711688	7.06129537392834	1.27437219166506e-06	0.849641885603893	1
ENSG00000093217.9	XYLB	3	38346523	3_28	0	0.015987236781429	7.16381563787112	1.0874647910248e-06	-0.77933265360207	1
ENSG00000157036.12	EXOG	3	38495746	3_28	0	0.0809160005741744	24.0388900259255	1.84691205600211e-05	-2.79011268929583	1
ENSG00000168356.11	SCN11A	3	38950616	3_28	0	0.0152416551106005	6.5488188864135	9.47747192773328e-07	-0.691058726754666	1
ENSG00000114745.13	GORASP1	3	39107217	3_28	0	0.0135560110087926	5.55546222761188	7.1507156532063e-07	0.480409559579755	1
ENSG00000168026.18	TTC21A	3	39107217	3_28	0	0.016576276419275	7.3600162970957	1.15841228081645e-06	0.684019880441733	2
ENSG00000168334.8	XIRP1	3	39192679	3_28	0	0.0772161342855626	22.1502895833901	1.62399564645659e-05	-2.33988582515052	1
ENSG00000144659.10	SLC25A38	3	39383433	3_28	0	0.0134012685065132	5.44240749936923	6.92523255482521e-07	0.504093903635893	2
ENSG00000168028.13	RPSA	3	39407090	3_28	0	0.0130565093902708	5.20277442154103	6.44999649540546e-07	0.395812929953762	1
ENSG00000170011.13	MYRIP	3	39808955	3_28	0	0.0123939395937029	4.7297663329922	5.56604172348839e-07	-0.323050949821278	2
ENSG00000168032.8	ENTPD3	3	40387447	3_29	0	0.0225186383650684	7.32712466428014	1.56665404366488e-06	0.966478568662207	1
ENSG00000188846.13	RPL14	3	40457354	3_29	0	0.0235801862460574	7.76483257361617	1.73850812069468e-06	-1.01835852057549	1
ENSG00000177873.12	ZNF619	3	40477330	3_29	0	0.0272669428604428	9.14654087463535	2.3680492166523e-06	-1.18756045420034	1
ENSG00000172888.11	ZNF621	3	40539391	3_29	0	0.0196343471714058	6.02577963858909	1.12338108777651e-06	-0.327564220367727	1
ENSG00000168036.16	CTNNB1	3	41189991	3_30	0	0.0327456549239766	7.55584255924569	2.34927565188245e-06	-0.876265916877118	2
ENSG00000182606.14	TRAK1	3	42013418	3_30	0	0.0539072465865809	12.331179759713	6.31174108899053e-06	-1.67151450277249	1
ENSG00000187094.11	CCK	3	42266417	3_30	0	0.0315130628745202	7.18989179508292	2.15134651436075e-06	0.828326505174197	1
ENSG00000114857.17	NKTR	3	42603651	3_31	0	0.0465708853843102	20.9311132477228	9.25559235862545e-06	2.27757394063643	1
ENSG00000114853.13	ZBTB47	3	42653821	3_31	0	0.0125020057142893	8.48411397830133	1.0071254812796e-06	1.32999104973012	1
ENSG00000157119.11	KLHL40	3	42685226	3_31	0	0.0112598528550389	7.47848593687201	7.99546622872221e-07	-0.873233194114315	1
ENSG00000010282.14	HHATL	3	42696805	3_31	0	0.00912926352982102	5.41971526392784	4.6979632067634e-07	-0.606144376174971	2
ENSG00000244607.5	CCDC13	3	42770079	3_31	0	0.00850652740939539	4.79824149650386	3.87553626226366e-07	0.289068098579039	1
ENSG00000181061.13	HIGD1A	3	42800848	3_31	0	0.00859846090090199	4.92695262232528	4.02250417627191e-07	-0.379721733290249	1
ENSG00000144648.15	ACKR2	3	42804792	3_31	0	0.0211417400352201	13.0992461715824	2.62956813856081e-06	-1.4218226805569	1
ENSG00000144649.8	FAM198A	3	43028466	3_31	0	0.0141728834797716	9.58239784776845	1.28952513486048e-06	-0.978587731776318	1
ENSG00000144647.5	POMGNT2	3	43106046	3_31	0	0.00849297028475693	4.78660445419908	3.85997544526082e-07	0.207742252583565	1
ENSG00000163788.13	SNRK	3	43296030	3_31	0	0.0125007855330999	8.44697015488429	1.00261837777687e-06	0.93332257038247	1
ENSG00000011198.7	ABHD5	3	43690090	3_31	0	0.013734120910524	9.02936282468366	1.17748495773938e-06	-1.02514675194672	1
ENSG00000160746.12	ANO10	3	43691692	3_31	0	0.0104563832700563	6.54645263222518	6.49957441100433e-07	-0.139145502515291	1
ENSG00000179152.19	TCAIM	3	44338996	3_31	0	0.0303823363416839	17.2295706550295	4.97041921289726e-06	2.15560718080555	1
ENSG00000225873.3	LINC00694	3	44439661	3_31	0	0.0418697059841159	19.2959324036978	7.67119596300919e-06	2.26959777015543	1
ENSG00000178917.15	ZNF852	3	44510851	3_31	0	0.00946341681932361	6.0337121583322	5.42163097686229e-07	-1.14265892071094	2
ENSG00000196345.12	ZKSCAN7	3	44533027	3_31	0	0.00891398011689948	5.27711669060727	4.46648372117127e-07	-0.599665984007709	2
ENSG00000186448.14	ZNF197	3	44533027	3_31	0	0.00988820821335756	6.4736821396272	6.07807942647295e-07	-1.15255871960178	3
ENSG00000144792.9	ZNF660	3	44578401	3_31	0	0.0269820892082168	15.2123170495818	3.89734039476152e-06	-2.0933043606436	2
ENSG00000196653.11	ZNF502	3	44721338	3_31	0	0.010342511855571	6.59470640210931	6.47617967943044e-07	-0.747861346350425	1
ENSG00000186446.11	ZNF501	3	44721338	3_31	0	0.010342511855571	6.59470640210931	6.47617967943044e-07	-0.747861346350425	1
ENSG00000163807.5	KIAA1143	3	44761331	3_31	0	0.0176206746329042	11.0674191262038	1.85168149270607e-06	-1.21936898162991	1
ENSG00000163808.16	KIF15	3	44761638	3_31	0	0.165478419169173	32.6676151165526	5.13282184195874e-05	-3.34775308757611	1
ENSG00000075914.12	EXOSC7	3	44971089	3_31	0	0.0200448543773286	13.0080305859148	2.47577886809946e-06	1.57046896056233	2
ENSG00000163812.13	ZDHHC3	3	44976413	3_31	0	0.0104726450355194	6.77569359013271	6.73763590638865e-07	-0.743383171662516	1
ENSG00000183625.14	CCR3	3	46162887	3_32	0	0.0220731025793164	4.80679007487956	1.00743244649591e-06	0.139036285582058	1
ENSG00000249992.1	TMEM158	3	45226648	3_32	0	0.0226914289942687	5.06924522871325	1.0922009358503e-06	-0.398249939390283	1
ENSG00000011376.9	LARS2	3	45396883	3_32	0	0.0388261224813342	10.1877637291765	3.75578118042406e-06	1.20078316650855	2
ENSG00000211456.10	SACM1L	3	45689445	3_32	0	0.0235732210876456	5.43150522749423	1.21572830443442e-06	-0.388832493177445	1
ENSG00000163817.15	SLC6A20	3	45796521	3_32	0	0.064190298589708	15.0203225375674	9.15474077175955e-06	1.63863128043248	1
ENSG00000172215.5	CXCR6	3	45940922	3_32	0	0.0314224259864718	8.16738859904191	2.4368024815905e-06	0.876053589771923	1
ENSG00000163820.14	FYCO1	3	45980067	3_32	0	0.0341796305447988	8.9698400753299	2.91104863195946e-06	-1.32642037743351	2
ENSG00000173578.7	XCR1	3	46027351	3_32	0	0.0527281614960014	13.1233164991778	6.57027622753743e-06	1.73599096090557	2
ENSG00000163823.3	CCR1	3	46208857	3_32	0	0.0230443812549671	5.21588548478686	1.14127550555154e-06	-0.473539966931825	1
ENSG00000121807.5	CCR2	3	46354094	3_32	0	0.021969761552718	4.76221160993189	9.93416638502335e-07	0.273452151895399	1
ENSG00000160791.13	CCR5	3	46370768	3_32	0	0.0341523990262794	8.96222146280814	2.90625879298609e-06	-1.24228187502483	2
ENSG00000241186.9	TDGF1	3	46574146	3_32	0	0.0219623426876241	4.7590044286202	9.92412371230726e-07	-0.153634341407097	1
ENSG00000261603.1	PRSS46	3	46735496	3_33	0	0.0207505388831779	4.85979112273952	9.57512340307727e-07	-0.121565753190178	2
ENSG00000188086.13	PRSS45	3	46744963	3_33	0	0.0225097576279765	5.63260187599467	1.20386356599561e-06	0.552455173029716	2
ENSG00000178038.16	ALS2CL	3	46693690	3_33	0	0.039599906795002	11.0162878363826	4.14215966451761e-06	-1.29947482130788	2
ENSG00000181585.3	TMIE	3	46700908	3_33	0	0.024908446618363	6.59503972332518	1.55977320965484e-06	-0.729283677727805	1
ENSG00000160801.13	PTH1R	3	46877889	3_33	0	0.026285674439481	7.10696185748056	1.77378307259484e-06	-0.726669748329694	2
ENSG00000160796.16	NBEAL2	3	46980347	3_33	0	0.0225945659506174	5.66832839614732	1.21606391857525e-06	0.517654291261334	2
ENSG00000160799.11	CCDC12	3	46982458	3_33	0	0.0205380071088792	4.76206116944127	9.28647013339623e-07	-0.215603252052568	1
ENSG00000181555.20	SETD2	3	47163449	3_33	0	0.0327569312275325	9.2038239587684	2.86265432734853e-06	-1.11251491731984	2
ENSG00000163832.15	ELP6	3	47513447	3_33	0	0.0208598599650383	4.90967512819445	9.72437148901115e-07	-0.15896997026746	1
ENSG00000114646.9	CSPG5	3	47580841	3_33	0	0.0280303627420951	7.7186527958593	2.05431775905565e-06	-0.871592341195645	1
ENSG00000164045.11	CDC25A	3	48187406	3_34	0	0.0215434142774625	4.70750897558661	9.62948556523438e-07	0.0477691665601764	1
ENSG00000164047.4	CAMP	3	48226335	3_34	0	0.0619303832757988	14.8053507278453	8.70602408997594e-06	-2.6295131005352	1
ENSG00000164048.13	ZNF589	3	48241756	3_34	0	0.0920352422899366	18.6555268751441	1.63026826943192e-05	-2.86438562084698	2
ENSG00000172113.8	NME6	3	48301800	3_34	0	0.0470408884815258	12.1580331076594	5.43045518878164e-06	2.41700312866758	1
ENSG00000164049.14	FBXW12	3	48372047	3_34	0	0.0366980574957234	9.78039894636987	3.4079800496116e-06	-1.79147738926159	1
ENSG00000164051.13	CCDC51	3	48440024	3_34	0	0.0424454699307026	11.1724355504251	4.50273720739362e-06	-1.92784946991879	1
ENSG00000232112.3	TMA7	3	48440024	3_34	0	0.0424454699307026	11.1724355504251	4.50273720739362e-06	-1.92784946991879	1
ENSG00000213689.11	TREX1	3	48467186	3_34	0	0.0393902370402658	10.4573026375226	3.91116076733143e-06	1.82361087055254	1
ENSG00000114268.11	PFKFB4	3	48562408	3_34	0	0.0221342163960431	4.96449271435312	1.04336538897502e-06	0.431265925626234	1
ENSG00000145040.3	UCN2	3	48563473	3_34	0	0.0227158320662119	5.21087683114929	1.12392376435274e-06	0.349006729358723	2
ENSG00000114270.17	COL7A1	3	48595323	3_34	0	0.0286181531448456	7.40798840361515	2.01297923080479e-06	0.782867330915396	1
ENSG00000183396.3	TMEM89	3	48621034	3_34	0	0.0418672328922415	11.0410625269498	4.38917123562551e-06	1.72098153147137	1
ENSG00000008300.16	CELSR3	3	48662086	3_34	0	0.0602198203588382	14.5348353676179	8.31087919238153e-06	-2.22369486766941	1
ENSG00000213672.7	NCKIPSD	3	48682205	3_34	0	0.173400938842544	24.9595546886358	4.10946867211803e-05	-3.3718318083027	1
ENSG00000068745.14	IP6K2	3	48694528	3_34	0	0.0226047907046926	5.16434904764669	1.1084432798575e-06	-0.512198565392824	1
ENSG00000114302.15	PRKAR2A	3	48847779	3_34	0	0.0521957103889653	13.15706637272	6.52065578494547e-06	-1.9197133996349	1
ENSG00000178537.9	SLC25A20	3	48903390	3_34	0	0.0219810911151176	4.89848590878985	1.02237096305693e-06	0.0410375231139499	1
ENSG00000177479.19	ARIH2	3	48919714	3_34	0	0.0427465258930002	11.2395350389386	4.56190846357956e-06	-2.39856815268025	1
ENSG00000178467.17	P4HTM	3	49003029	3_34	0	0.0270595140088267	6.87489313659515	1.76637675552976e-06	-1.58758696619373	1
ENSG00000178252.17	WDR6	3	49007280	3_34	0	0.0542257075669043	13.5235314580938	6.96294139765686e-06	2.49716816379789	2
ENSG00000178149.16	DALRD3	3	49023895	3_34	0	0.0239810667615171	5.72611203370667	1.30384430927521e-06	-1.36577502746997	1
ENSG00000198218.10	QRICH1	3	49176204	3_34	0	0.0329417455348645	8.7493153990726	2.73664256328948e-06	1.61787038780796	1
ENSG00000185909.14	KLHDC8B	3	49171432	3_34	0	0.0529257542801443	13.2902528173307	6.67878857299835e-06	2.39097372107209	1
ENSG00000173421.16	CCDC36	3	49199961	3_34	0	0.0854882071618156	17.9331421237563	1.4556601615469e-05	-2.839468265046	1
ENSG00000188315.7	C3orf62	3	49277527	3_34	0	0.0436213415507917	11.4341579084279	4.73587902798401e-06	-1.82547547637834	1
ENSG00000164076.16	CAMKV	3	49870590	3_35	0	0.0229256717866645	9.0985421617716	1.98057493816731e-06	-1.44064117589411	2
ENSG00000114316.12	USP4	3	49340655	3_35	0	0.0306287221873611	11.8580095787892	3.44856226935378e-06	1.79713470334737	1
ENSG00000233276.3	GPX1	3	49354285	3_35	0	0.0442355144720842	15.3710674006457	6.45613356171447e-06	2.82294729013153	1
ENSG00000067560.10	RHOA	3	49412205	3_35	0	0.0337555985899215	12.7851754807666	4.09779193898919e-06	1.87717498800544	1
ENSG00000145022.4	TCTA	3	49412205	3_35	0	0.035016265121642	13.1351438681174	4.36718965511032e-06	-1.89183440412294	2
ENSG00000145020.15	AMT	3	49422917	3_35	0	0.0327075660336363	12.4842150625146	3.87709877262494e-06	-1.85050273597713	1
ENSG00000145029.13	NICN1	3	49428588	3_35	0	0.0201706791876187	7.88556006942413	1.51025562938007e-06	-1.05802326613338	2
ENSG00000173402.11	DAG1	3	49466685	3_35	0	0.0540092112285793	17.2885072189798	8.86589793023698e-06	2.95722855124503	1
ENSG00000164061.4	BSN	3	49556627	3_35	0	0.0262543731537015	10.3904546603453	2.59020180680721e-06	-1.65800867379488	1
ENSG00000173531.15	MST1	3	49688745	3_35	0	0.0163877507957135	5.91611641178448	9.20562880369498e-07	0.550334754944259	3
ENSG00000164068.15	RNF123	3	49687375	3_35	0	0.0145041729284866	4.75940023743144	6.55454566926696e-07	-0.194595978939244	2
ENSG00000176095.11	IP6K1	3	49787936	3_35	0	0.0243657632320231	9.67921847685966	2.23932799405786e-06	1.55184655130749	1
ENSG00000185614.4	FAM212A	3	49797334	3_35	0	0.0583125599385848	18.0249339153029	9.98006076193177e-06	3.06491732447141	1
ENSG00000183763.8	TRAIP	3	49856597	3_35	0	0.0737613548363465	20.2981353018552	1.42161640034592e-05	-3.20017972979481	1
ENSG00000164078.12	MST1R	3	49904003	3_35	0	0.0747172341333319	20.4140401617948	1.44826204293289e-05	-2.82510604748884	1
ENSG00000004534.14	RBM6	3	49937901	3_35	0	0.115364731736102	24.6619214325613	2.70145269580153e-05	2.85743775368775	2
ENSG00000003756.16	RBM5	3	50085227	3_35	0	0.0200252945969766	7.81649469702253	1.48623795574908e-06	0.939196664661155	1
ENSG00000012171.19	SEMA3B	3	50267465	3_35	0	0.0157299268329555	5.52781839179008	8.25615553359575e-07	-0.251832072674534	1
ENSG00000179564.3	LSMEM2	3	50278688	3_35	0	0.040192987725696	14.4512321982833	5.51508952284304e-06	-1.44369136796776	1
ENSG00000243477.5	NAT6	3	50295266	3_35	0	0.143395782259908	26.8409021778984	3.65452454885339e-05	2.71360024949065	2
ENSG00000186792.16	HYAL3	3	50295266	3_35	0	0.0634742667984242	18.8428306488352	1.13564144765538e-05	-2.25009218213336	1
ENSG00000114378.16	HYAL1	3	50264152	3_35	0	0.226993807574903	31.5331505306054	6.79639748549601e-05	-3.334287845743	1
ENSG00000068001.13	HYAL2	3	50405910	3_35	0	0.0153660020019614	5.30624248494264	7.74186109179069e-07	-0.797746342177387	1
ENSG00000068028.17	RASSF1	3	50341515	3_35	0	0.0504285675455534	16.6264853279991	7.9611257183782e-06	1.6007138152246	1
ENSG00000004838.13	ZMYND10	3	50343230	3_35	0	0.0158083334322146	5.57468661008079	8.36765839763946e-07	-0.391594056411679	1
ENSG00000114395.10	CYB561D2	3	50350442	3_35	0	0.0428123775548011	15.0581893034829	6.1212412479574e-06	2.31665715050022	1
ENSG00000007402.11	CACNA2D2	3	50504338	3_35	0	0.0151747022178613	5.18728641294941	7.47408103413141e-07	0.205061760911502	1
ENSG00000114735.9	HEMK1	3	50569633	3_35	0	0.0146731829074874	4.86912931227558	6.78380001511877e-07	-0.0587563431017551	1
ENSG00000145050.15	MANF	3	51384757	3_35	0	0.0510191783316871	16.7410858932936	8.10988099523384e-06	2.20316363127078	1
ENSG00000164080.13	RAD54L2	3	51535000	3_35	0	0.018238008757977	6.92989986989115	1.20005672837481e-06	-1.41600894220627	2
ENSG00000164081.12	TEX264	3	51669048	3_35	0	0.0154976146667072	5.38685765686459	7.92679734048203e-07	0.357807653359773	2
ENSG00000164082.14	GRM2	3	51702328	3_35	0	0.0168158262645327	6.16028748732866	9.83595625880604e-07	0.501842714850803	1
ENSG00000162244.10	RPL29	3	52005208	3_36	0	0.0088234418287122	4.76765355932507	3.99429478723081e-07	-0.289677500789826	1
ENSG00000239732.3	TLR9	3	52221376	3_36	0	0.00961520904027158	5.83187644168043	5.32432358037492e-07	0.853558932502025	1
ENSG00000247596.8	TWF2	3	52234850	3_36	0	0.0323446901360839	27.0727884539646	8.31444723279245e-06	4.73898192753883	1
ENSG00000164088.17	PPM1M	3	52245578	3_36	0	0.00884706724813977	5.65923884996655	4.75395152575431e-07	1.38778411006584	2
ENSG00000168237.17	GLYCTK	3	52291743	3_36	0	0.122938497191428	41.4964193961626	4.84390839114819e-05	5.6171364593988	1
ENSG00000114841.17	DNAH1	3	52316196	3_36	0	0.0159494474976393	11.5166146255815	1.7440859142906e-06	1.93115262744686	1
ENSG00000010318.20	PHF7	3	52414035	3_36	0	0.0136499855005077	10.4065323265943	1.34876294050947e-06	-2.0187822155446	1
ENSG00000010319.6	SEMA3G	3	52444898	3_36	0	0.0117199348223338	6.83763242644267	7.60901330987905e-07	0.0439601980042745	1
ENSG00000114854.7	TNNC1	3	52454186	3_36	0	0.00903057414451647	5.72673588631919	4.91043440128645e-07	-1.11980811108057	2
ENSG00000010322.15	NISCH	3	52234646	3_36	0	0.00912660386371023	5.08663759582566	4.40795745602425e-07	0.401978679658048	1
ENSG00000010327.10	STAB1	3	52457691	3_36	0	0.00882730109957763	5.61941347732578	4.70995031878494e-07	1.27289052625217	2
ENSG00000168268.10	NT5DC2	3	52533447	3_36	0	0.0155527995106266	19.2411001966657	2.84142286905011e-06	4.44960952834535	3
ENSG00000163938.16	GNL3	3	52676620	3_36	0	0.0284357850989837	27.016651140336	7.29447659394223e-06	5.12166183367282	1
ENSG00000114902.13	SPCS1	3	52705504	3_36	0	0.0254008707807218	25.5629493091571	6.16533899405649e-06	-4.99422463315005	1
ENSG00000016864.18	GLT8D1	3	52705620	3_36	0	0.0524223819677696	18.2750101575023	9.0964465992656e-06	0.807738688610408	1
ENSG00000114904.12	NEK4	3	52771077	3_36	0	0.0247726090543639	25.0159971204976	5.88419374438539e-06	4.88529121107082	1
ENSG00000055955.15	ITIH4	3	52832283	3_36	0	0.0107936285226097	10.8094765894015	1.10782083622786e-06	-2.89950381789149	2
ENSG00000272573.5	MUSTN1	3	52833204	3_36	0	0.00881895580056902	5.28889645832626	4.42873431889756e-07	0.969526869199594	1
ENSG00000213533.11	TMEM110	3	52897955	3_36	0	0.013485307701621	20.0017711573426	2.56110103338625e-06	-4.89505062939419	1
ENSG00000163935.13	SFMBT1	3	53048921	3_36	0	0.0114845694144989	18.2566797161553	1.99082878025086e-06	-4.81053594556228	1
ENSG00000163933.9	RFT1	3	53097756	3_36	0	0.0304406066260867	14.2545049737811	4.12005334849187e-06	-0.808944687291417	1
ENSG00000163932.13	PRKCD	3	53155654	3_36	0	0.00885891758099955	4.91887632084682	4.13755672510988e-07	0.434569174322108	1
ENSG00000157388.15	CACNA1D	3	53328538	3_36	0	0.319620734278996	24.6555254104495	7.48249789753158e-05	5.20873661199225	1
ENSG00000016391.10	CHDH	3	53846340	3_36	0	0.00934483984627843	5.13541725503084	4.55664290929167e-07	0.420450328528943	2
ENSG00000056736.9	IL17RB	3	53843122	3_36	0	0.0143411599832023	9.41080173655555	1.28146958045293e-06	-0.906147606116301	2
ENSG00000113812.13	ACTR8	3	53881903	3_36	0	0.0763479728524359	23.7471284613504	1.72149596373886e-05	2.36326003864444	2
ENSG00000113811.10	SELENOK	3	53891990	3_36	0	0.0535908508102786	20.3832369994794	1.03719688284021e-05	-2.06357109022411	1
ENSG00000187672.12	ERC2	3	56468050	3_39	0	0.114800451018739	22.5983296105644	2.46330013061672e-05	-2.52647207572679	1
ENSG00000144730.17	IL17RD	3	57170597	3_39	0	0.0818137100888765	19.274288146829	1.49727589074435e-05	2.11737069908027	1
ENSG00000157500.10	APPL1	3	57219295	3_39	0	0.0268828019147888	8.58077805492996	2.19027475574402e-06	1.38553755085531	1
ENSG00000239388.8	ASB14	3	57274175	3_39	0	0.0281989135348512	9.03579456049457	2.41933562667412e-06	-1.43952856013178	1
ENSG00000174840.8	PDE12	3	57556472	3_39	0	0.0182648099855565	4.9092160633901	8.51382466205795e-07	-0.229034265613696	1
ENSG00000168374.10	ARF4	3	57597790	3_39	0	0.0211409630572909	6.29685060485686	1.2639955754435e-06	-0.786937536563242	1
ENSG00000174839.12	DENND6A	3	57692733	3_39	0	0.018497815607794	5.02945001223146	8.83361238675961e-07	0.292970985684762	2
ENSG00000163686.14	ABHD6	3	58236095	3_40	0	0.00815588498586817	5.84450317516643	4.52601603678372e-07	-0.82928815290572	1
ENSG00000163684.11	RPP14	3	58306531	3_40	0	0.0243314587100316	16.1958494287553	3.74170266858133e-06	-1.91385633279518	1
ENSG00000168297.15	PXK	3	58332750	3_40	0	0.0159871442215788	12.2102291965105	1.8534979314376e-06	1.56979460313712	2
ENSG00000168291.12	PDHB	3	58434217	3_40	0	0.0616509636944159	25.0926308147894	1.46887034634152e-05	-2.96176275121998	1
ENSG00000168301.12	KCTD6	3	58491865	3_40	0	0.017856111950197	13.2581764702485	2.24785395951523e-06	1.5292768226701	1
ENSG00000168306.12	ACOX2	3	58536468	3_40	0	0.00726947187457505	4.7580173308187	3.28417489556649e-07	0.165876279856421	2
ENSG00000168309.16	FAM107A	3	58586513	3_40	0	0.00875819697623703	6.51752689749635	5.41994572306691e-07	-0.794206893564914	2
ENSG00000163689.19	C3orf67	3	59050797	3_40	0	0.0622360011011444	25.1848873970141	1.48826096182302e-05	-2.53004113213726	1
ENSG00000144724.19	PTPRG	3	61561091	3_41	0	0.00767663316947309	8.00480222201828	5.83470349347855e-07	0.947275720500328	2
ENSG00000163630.10	SYNPR	3	63269350	3_42	0	0.0181575255154303	7.9884144246935	1.37725591773679e-06	-1.25719007920223	1
ENSG00000163618.17	CADPS	3	62875160	3_42	0	0.0172439067324811	7.49884243183863	1.22779904191304e-06	-1.07260140372964	1
ENSG00000163632.12	C3orf49	3	63819161	3_43	0	0.161375988432194	25.504759781466	3.90802694644766e-05	1.79176751594533	1
ENSG00000163635.17	ATXN7	3	64335426	3_43	0	0.0148105187643299	6.57083121237965	9.24034058453383e-07	0.679013251925688	1
ENSG00000163636.10	PSMD6	3	64024201	3_43	0	0.0159795523513118	11.0126219291481	1.670908758636e-06	-2.260241471656	1
ENSG00000163637.12	PRICKLE2	3	64445875	3_43	0	0.0413381764243287	16.6699419241967	6.54308855319847e-06	2.34923331353084	1
ENSG00000151276.23	MAGI1	3	65750854	3_44	0	0.04042615528566	11.1051585375835	4.26269833753227e-06	1.39763621838831	1
ENSG00000144741.17	SLC25A26	3	66303698	3_45	0	0.0137605291456606	4.75170938651839	6.20843877636257e-07	-0.173789434887669	1
ENSG00000183662.10	FAM19A1	3	68233167	3_45	0	0.0215543028797948	9.00617655479298	1.84319733807056e-06	1.02979968723615	1
ENSG00000163378.13	EOGT	3	69014785	3_46	0	0.0225460404778254	5.0836779273178	1.08829267860703e-06	0.304573074737067	1
ENSG00000144747.15	TMF1	3	69052218	3_46	0	0.101816245217755	19.5904817709073	1.89391110343973e-05	-2.13433029270932	1
ENSG00000163380.15	LMOD3	3	69122652	3_46	0	0.0766181231717662	16.8114333170262	1.22302025159787e-05	1.71134111829022	1
ENSG00000187098.14	MITF	3	69739170	3_47	0	0.0190335243865576	5.33063633967905	9.63375650573989e-07	0.568386531182106	1
ENSG00000163412.12	EIF4E3	3	71735170	3_48	0	0.0134731380295388	12.545186372565	1.60488261839246e-06	-1.48053603590435	1
ENSG00000170837.2	GPR27	3	71735170	3_48	0	0.0343944063754421	21.0435727864505	6.87234085349487e-06	-2.07892196721803	2
ENSG00000163602.10	RYBP	3	72442341	3_48	0	0.00577081349395425	4.92911134547998	2.70086616396996e-07	0.194296816923561	1
ENSG00000144736.13	SHQ1	3	72861735	3_49	0	0.0204168882496382	6.95901510921878	1.34907075535486e-06	-0.753731873457641	1
ENSG00000172986.12	GXYLT2	3	72887991	3_49	0	0.0177822690389589	5.6483162273706	9.5368198002451e-07	-0.286082882870466	2
ENSG00000255423.1	EBLN2	3	73061902	3_49	0	0.0432853057591444	14.1213823105534	5.80383553669911e-06	2.07212833526555	1
ENSG00000113805.8	CNTN3	3	74520712	3_50	0	0.0300669091717373	7.11628987773823	2.03160752571933e-06	-0.875526788932664	2
ENSG00000227124.8	ZNF717	3	75782933	3_51	0	0.0214149080074343	6.17299652462063	1.25519049644849e-06	-0.64622483449682	2
ENSG00000185008.17	ROBO2	3	75906907	3_51	0	0.0874592534057583	19.3372704486205	1.60582543947054e-05	-1.91642248141014	1
ENSG00000114480.12	GBE1	3	81761728	3_54	0	0.038819890709815	11.2837741473542	4.15916442768117e-06	1.3630397085907	2
ENSG00000064835.10	POU1F1	3	87322324	3_57	0	0.0899754156778009	21.3076233305466	1.82035574761384e-05	2.40213696963635	1
ENSG00000206538.8	VGLL3	3	86988393	3_57	0	0.0164849998845242	5.0448616507183	7.89651756865225e-07	-0.35753858706233	1
ENSG00000083937.8	CHMP2B	3	87227121	3_57	0	0.0163979797983248	4.99473428900043	7.77678573169156e-07	-0.18533038866956	1
ENSG00000163320.10	CGGBP1	3	88054626	3_58	0	0.022549224159868	5.08046885514205	1.08775927241142e-06	0.276120538917864	1
ENSG00000179021.9	C3orf38	3	88144755	3_58	0	0.03641502260914	9.64583450749919	3.33516855309259e-06	1.36246569192566	2
ENSG00000044524.10	EPHA3	3	89107369	3_59	0	0.0366508483238344	10.1336590377739	3.52653108071654e-06	-1.64151662587725	1
ENSG00000178750.2	STX19	3	94032097	3_59	0	0.0446920098040831	12.0321628070536	5.10588444650642e-06	-1.96603590486996	1
ENSG00000178700.7	DHFR2	3	94062771	3_59	0	0.0311203466620309	8.57241712630358	2.53305790750012e-06	-1.44674229145779	1
ENSG00000178694.9	NSUN3	3	94062771	3_59	0	0.0311203466620309	8.57241712630358	2.53305790750012e-06	1.44674229145779	1
ENSG00000080200.9	CRYBG3	3	97822174	3_61	0	0.0786954696133089	21.3859515970526	1.59799607290069e-05	-2.59124387421956	1
ENSG00000170854.17	RIOX2	3	97971479	3_61	0	0.0180699617636276	7.29837004900927	1.25221963693198e-06	-1.29378450900623	2
ENSG00000231861.2	OR5K2	3	98506344	3_62	0	0.0305433479588092	6.63690482212039	1.92477347985645e-06	-0.732553395395354	1
ENSG00000080822.16	CLDND1	3	98523270	3_62	0	0.0307140495644013	6.69004376702809	1.95102770512652e-06	-0.711768809543744	1
ENSG00000154165.4	GPR15	3	98532142	3_62	0	0.0280459262259242	5.82425447712871	1.55098474512012e-06	0.668020840786724	1
ENSG00000080819.6	CPOX	3	98579235	3_62	0	0.0454456239802221	10.4356301568499	4.50306428250505e-06	1.51275538961261	2
ENSG00000064225.12	ST3GAL6	3	98731659	3_62	0	0.0677644016413687	14.284711437466	9.19116317419149e-06	-1.88382126099141	1
ENSG00000144810.15	COL8A1	3	99645141	3_62	0	0.178814352491481	23.88347458537	4.05505995483173e-05	-2.31924493127856	1
ENSG00000036054.12	TBC1D23	3	100261437	3_63	0	0.0223984445237455	5.64325064496717	1.20017505559247e-06	0.737891802593788	1
ENSG00000114021.11	NIT2	3	100335316	3_63	0	0.0457012055737238	12.4467938272499	5.40110411736744e-06	-1.58235325859148	1
ENSG00000154174.7	TOMM70	3	100402296	3_63	0	0.0260362038321329	7.07397956939261	1.74879483063721e-06	-1.08873356895962	1
ENSG00000206535.7	LNP1	3	100402006	3_63	0	0.0291918785884127	8.1630231031058	2.26261398184805e-06	-0.87490003804899	1
ENSG00000181458.10	TMEM45A	3	100492450	3_63	0	0.0203266528550374	4.72158877872893	9.1127913585012e-07	0.163729004976612	2
ENSG00000114354.13	TFG	3	100709093	3_63	0	0.0231813163787551	5.96964948853987	1.31396659131503e-06	0.73014843415388	1
ENSG00000154175.16	ABI3BP	3	100993756	3_64	0	0.0357000704524972	11.9820397661279	4.0616007122751e-06	1.36456822238586	1
ENSG00000081148.11	IMPG2	3	101320263	3_64	0	0.0170362293062712	4.94576477245988	8.00026422439704e-07	0.190466783117689	2
ENSG00000114391.12	RPL24	3	101687152	3_64	0	0.0178218059715937	5.373146470927	9.09238438460799e-07	-0.37889360702055	1
ENSG00000182504.10	CEP97	3	101726282	3_64	0	0.0215561113101082	7.17830175762142	1.46922911282813e-06	0.961288465653884	1
ENSG00000144815.15	NXPE3	3	101778725	3_64	0	0.0203305773601975	6.62258103550011	1.2784224545321e-06	0.748781437220208	2
ENSG00000114455.13	HHLA2	3	108296400	3_67	0	0.0116751877120971	6.43800158604557	7.13694496741876e-07	-0.790819543788514	1
ENSG00000163515.6	RETNLB	3	108755660	3_67	0	0.0309271960250219	15.6824147100429	4.60522525953003e-06	1.80341480882038	2
ENSG00000196776.14	CD47	3	108406767	3_67	0	0.159430198445379	31.6454562228108	4.79048345534218e-05	2.80435028954116	1
ENSG00000114446.4	IFT57	3	108213036	3_67	0	0.042400120603295	18.6959632577908	7.52683394030557e-06	2.56866324292676	2
ENSG00000198919.12	DZIP3	3	108590476	3_67	0	0.0431890541477615	18.8737406477779	7.73978813505466e-06	1.97292740451706	2
ENSG00000163519.13	TRAT1	3	108822296	3_67	0	0.0129697113789975	7.43280994597758	9.15336407207421e-07	0.901247729645336	1
ENSG00000177707.10	NECTIN3	3	111070094	3_69	0	0.0336201097391459	12.7202187633147	4.0606083549686e-06	-1.63492720794859	1
ENSG00000177494.5	ZBED2	3	111595007	3_69	0	0.0186672234384104	7.12400946614742	1.26270415771212e-06	0.742451086463571	1
ENSG00000240891.7	PLCXD2	3	111674240	3_69	0	0.0151942165266811	5.17286523802927	7.46288711236052e-07	0.475290472738064	1
ENSG00000144824.20	PHLDB2	3	111732536	3_69	0	0.0144746985864662	4.7134315708574	6.47804756035006e-07	-0.0110009248320308	2
ENSG00000144827.8	ABHD10	3	111978760	3_69	0	0.0144651735709637	4.70719848056311	6.4652237086084e-07	0.0227558805460237	2
ENSG00000144834.13	TAGLN3	3	111998904	3_69	0	0.0268004594302981	10.5597289096318	2.687153062511e-06	1.20665328441694	1
ENSG00000174500.12	GCSAM	3	112133150	3_69	0	0.0173220300152284	6.41480548816679	1.05506611602838e-06	0.663438415778733	1
ENSG00000091972.18	CD200	3	112331697	3_69	0	0.014562063336219	4.77041276779651	6.59593354075852e-07	0.117568130720716	2
ENSG00000144848.10	ATG3	3	112562284	3_69	0	0.0220037101093363	8.68481339900011	1.81448675805919e-06	-1.18733956703733	1
ENSG00000138459.8	SLC35A5	3	112562284	3_69	0	0.0388952946279119	14.1127366274707	5.21201550667119e-06	-1.74468300596424	2
ENSG00000091986.15	CCDC80	3	112649146	3_69	0	0.0170776074140379	6.28009119940125	1.01833430209203e-06	0.704774188627369	1
ENSG00000163608.14	NEPRO	3	113020058	3_69	0	0.0234256728867912	9.27978023890162	2.06408302795171e-06	-1.12082088197372	3
ENSG00000144857.14	BOC	3	113211082	3_70	0	0.0304888912489304	5.34913229096585	1.5485397813802e-06	0.349493752103609	1
ENSG00000206530.10	CFAP44	3	113440894	3_70	0	0.0289822635007097	4.86624094179033	1.33913174607293e-06	-0.127475648446883	2
ENSG00000163611.11	SPICE1	3	113514737	3_70	0	0.0461839251874763	9.31940155993289	4.08673298425711e-06	1.34801166773549	1
ENSG00000072858.10	SIDT1	3	113532232	3_70	0	0.065691587125165	12.7131911521404	7.92979076900158e-06	1.35424387128171	3
ENSG00000114573.9	ATP6V1A	3	113746914	3_70	0	0.0337533244727569	6.31929684820798	2.02526896596246e-06	0.6827087574597	1
ENSG00000178075.19	GRAMD1C	3	113829383	3_70	0	0.0392228331821231	7.75428836328475	2.88787442715581e-06	-0.969745478654252	2
ENSG00000184307.14	ZDHHC23	3	113948387	3_70	0	0.0312808903550506	5.59360947758179	1.66137872687677e-06	-0.473920823880539	1
ENSG00000151576.10	QTRT2	3	114007904	3_70	0	0.0304348578419028	5.33222611081205	1.54090985077049e-06	-0.544612934902301	1
ENSG00000163617.10	CCDC191	3	114056663	3_70	0	0.0547674304217711	10.9578116556694	5.69827747798806e-06	1.43147689908256	2
ENSG00000185565.11	LSAMP	3	117138587	3_73	0	0.0156539423182001	4.83422112106973	7.1853452005023e-07	0.134781991709214	1
ENSG00000113845.9	TIMMDC1	3	119498467	3_74	0	0.110544487832636	24.3013731371267	2.55073477190362e-05	-2.50253399307261	1
ENSG00000144847.12	IGSF11	3	119145976	3_74	0	0.0225301809852349	8.97768972743767	1.92055464771886e-06	-1.1420675897501	2
ENSG00000121578.12	B4GALT4	3	119241202	3_74	0	0.0148451960511115	5.0210471343862	7.07746340529014e-07	0.365928288016832	1
ENSG00000163389.10	POGLUT1	3	119469366	3_74	0	0.0214429591112857	8.50791848587757	1.73222951646276e-06	-0.977838533284104	1
ENSG00000121594.11	CD80	3	119560068	3_74	0	0.0429180263320991	15.1231470390403	6.16281758907061e-06	1.76748828048865	1
ENSG00000144843.11	ADPRH	3	119579733	3_74	0	0.0145689807224434	4.84318133817381	6.69972991807211e-07	-0.19207566946844	2
ENSG00000144837.8	PLA1A	3	119597342	3_74	0	0.0376307035138197	13.8648008378782	4.95396997292346e-06	-1.57890506268402	1
ENSG00000138495.6	COX17	3	119676952	3_74	0	0.0261109741637375	10.3799430146147	2.57344826027528e-06	1.32277125438315	3
ENSG00000183833.16	MAATS1	3	119653317	3_74	0	0.0146683253226846	4.90753121712845	6.83503906493386e-07	-0.298911571486549	3
ENSG00000144852.17	NR1I2	3	119781188	3_74	0	0.0274155500253703	10.8438412697862	2.82278312158414e-06	1.22597055111316	1
ENSG00000082701.14	GSK3B	3	120094435	3_74	0	0.0143947336996283	4.72924379486316	6.46387180042108e-07	0.152840099264401	1
ENSG00000175697.10	GPR156	3	120278759	3_74	0	0.0143700575281622	4.713005961835	6.43063548511559e-07	0.170194128929536	1
ENSG00000163428.3	LRRC58	3	120349385	3_74	0	0.0150766766017378	5.16757127801475	7.39757695503687e-07	-0.283826113107293	2
ENSG00000065518.7	NDUFB4	3	120596154	3_74	0	0.0143608841652852	4.70695740413405	6.41828272960943e-07	0.066780138284947	1
ENSG00000153767.9	GTF2E1	3	120742729	3_74	0	0.015347046365335	5.33593738314721	7.77558237164441e-07	0.413767673422595	1
ENSG00000145103.12	ILDR1	3	122021218	3_75	0	0.0337597807357094	5.96444364849482	1.91190783896086e-06	0.502897286855504	2
ENSG00000180353.10	HCLS1	3	121659058	3_75	0	0.0424806502528621	8.16142052281707	3.29195817235727e-06	1.02821909487219	1
ENSG00000173230.15	GOLGB1	3	121757830	3_75	0	0.0370868133859904	6.86216024137859	2.41644976449202e-06	0.782528825076179	1
ENSG00000173226.16	IQCB1	3	121835482	3_75	0	0.0355360538234941	6.45404457004076	2.17770253157293e-06	0.716057963321317	1
ENSG00000145088.8	EAF2	3	121835482	3_75	0	0.0362140421297363	6.63458528865998	2.28133036287113e-06	-0.99874878194692	2
ENSG00000121552.3	CSTA	3	122325058	3_76	0	0.0225324214765713	5.20026112479406	1.11257786372784e-06	0.322890953982051	1
ENSG00000114023.15	FAM162A	3	122382060	3_76	0	0.0234039716851184	5.56668184608355	1.23703891363112e-06	-0.428042333127577	2
ENSG00000138496.16	PARP9	3	122564248	3_76	0	0.0323185076541219	8.59814066953873	2.638476566586e-06	1.30414072518029	1
ENSG00000173200.12	PARP15	3	122576951	3_76	0	0.0384581735630369	10.1732651606728	3.71489391416425e-06	-1.20237565354789	1
ENSG00000173193.13	PARP14	3	122679677	3_76	0	0.0296907665358291	8.01684161987601	2.26007114539259e-06	1.53971827464678	3
ENSG00000169087.10	HSPBAP1	3	122793902	3_76	0	0.0225421147420277	5.25050182310316	1.12380993324614e-06	-0.241712296208064	2
ENSG00000138463.8	DIRC2	3	122795125	3_76	0	0.024316037607557	5.87274028922334	1.35591042112621e-06	0.798177390006955	1
ENSG00000121542.11	SEC22A	3	123204046	3_76	0	0.0263430720570633	6.66680065580725	1.66755929723321e-06	0.773369985819445	1
ENSG00000160145.15	KALRN	3	124075988	3_77	0	0.0156004972925714	6.26893741206358	9.28602338861329e-07	-0.815759350231647	1
ENSG00000114491.13	UMPS	3	124730444	3_77	0	0.0704713855803575	20.6782235191187	1.38364103261801e-05	-2.37988702734213	1
ENSG00000082781.11	ITGB5	3	124901003	3_77	0	0.0147316545303335	5.72609980880215	8.00954482514689e-07	-0.665631358885312	1
ENSG00000221955.10	SLC12A8	3	125200933	3_77	0	0.344438837398175	36.8588870853552	0.000120545701736364	-4.01403912925383	1
ENSG00000163848.19	ZNF148	3	125392783	3_78	0	0.0367505497305625	11.9778161135852	4.17964001163947e-06	-1.03589439585168	1
ENSG00000114520.10	SNX4	3	125520862	3_78	0	0.0185744202864775	8.07112865962834	1.42346546563902e-06	2.20838355598634	1
ENSG00000144909.7	OSBPL11	3	125596819	3_78	0	0.0207784807874777	7.64941921030202	1.50917516565661e-06	-1.24608221131835	1
ENSG00000189366.9	ALG1L	3	125936664	3_78	0	0.0231468683957159	8.76104006885288	1.92550790447342e-06	-1.40207617498941	3
ENSG00000114544.16	SLC41A3	3	126082224	3_78	0	0.0168834340579359	5.1633981086339	8.27739716686524e-07	0.154106601230632	2
ENSG00000144908.13	ALDH1L1	3	126197538	3_78	0	0.02718476668021	9.57651338428469	2.47189732013224e-06	-0.805618409711432	1
ENSG00000070476.14	ZXDC	3	126481560	3_78	0	0.0484325349846524	15.2847289087036	7.02898049337924e-06	-1.89265061439636	1
ENSG00000180767.9	CHST13	3	126525748	3_79	0	0.0178699680790271	6.9093883176242	1.17235941322041e-06	-0.741097966130266	2
ENSG00000197763.14	TXNRD3	3	126651323	3_79	0	0.0218958444520624	8.83743707338332	1.83732265627614e-06	1.22771641551186	2
ENSG00000114554.11	PLXNA1	3	126988533	3_79	0	0.0173558202809901	6.63259331379879	1.0930144661994e-06	0.815839063697746	2
ENSG00000163870.14	TPRA1	3	127592355	3_79	0	0.0196097105668377	7.79058184405149	1.45056927694326e-06	-1.04497336536973	1
ENSG00000114631.10	PODXL2	3	127634127	3_79	0	0.0303831673430297	11.9540043460234	3.44860816256037e-06	1.17665341935051	1
ENSG00000114626.17	ABTB1	3	127672535	3_79	0	0.0187557702474751	7.36822057133266	1.31218454745281e-06	-0.965228195703026	2
ENSG00000074416.13	MGLL	3	127716963	3_79	0	0.0224973667034564	9.09489842841363	1.94279482210743e-06	-1.07218605815694	2
ENSG00000187715.13	KBTBD12	3	127914996	3_79	0	0.022551753902513	9.11776125412819	1.95238713178153e-06	0.981312183356021	1
ENSG00000175792.11	RUVBL1	3	128153663	3_79	0	0.0213588296358859	8.60178825200938	1.74447036440716e-06	-1.65212181121181	1
ENSG00000132394.10	EEFSEC	3	128148554	3_79	0	0.174765797044722	29.0125934409847	4.81438027407296e-05	3.63555044339346	1
ENSG00000251287.8	ALG1L2	3	130094458	3_80	0	0.0142163618540764	4.78005703662198	6.45236526669156e-07	0.212590906648576	1
ENSG00000114654.7	EFCC1	3	129001644	3_80	0	0.0231548438803623	9.48063771345505	2.08437955659362e-06	1.12590652420051	2
ENSG00000172780.16	RAB43	3	129122387	3_80	0	0.0424657536336355	15.0513419065027	6.06892057632273e-06	-2.2086791589901	2
ENSG00000181789.14	COPG1	3	129249799	3_80	0	0.0647550886086967	19.0324702000674	1.17021714640208e-05	2.93168996365934	1
ENSG00000183624.13	HMCES	3	129278571	3_80	0	0.084932749281926	21.6486154979962	1.74583303176297e-05	3.12118817579336	1
ENSG00000184897.5	H1FX	3	129316642	3_80	0	0.213329409508969	30.3615240811557	6.14995157905134e-05	-3.30329569833834	2
ENSG00000172771.11	EFCAB12	3	129428575	3_80	0	0.0142346869287719	4.76947342929229	6.44637773989934e-07	0.10906700826398	1
ENSG00000163913.11	IFT122	3	129442145	3_80	0	0.0142225270649449	4.76225036595687	6.43111668659349e-07	0.06888699309563	1
ENSG00000172765.16	TMCC1	3	129892955	3_80	0	0.0165209370320929	6.10168303368317	9.57153774181709e-07	-0.596027123557858	1
ENSG00000196455.7	PIK3R4	3	130746630	3_81	0	0.116289625291742	20.9245475938718	2.31043867058867e-05	3.18513320261115	1
ENSG00000017260.19	ATP2C1	3	130837677	3_81	0	0.070684961583561	16.0558436579077	1.07759992798085e-05	1.95594255031983	2
[truncated: 7,469 more rows]
