# Supplementary material for: Adjusting for genetic confounders in transcriptome-wide association studies improves discovery of risk genes of complex traits
Source: Nat Genet. 2024 Jan 26;56(2):336–47. doi: 10.1038/s41588-023-01648-9 (PMC10864181; doi:10.1038/s41588-023-01648-9)
Supplement: Supplementary file 5 — cTWAS results of all analyzed genes across all tissues for IBD, SCZ, and SBP. Results are stored separately for each combination of traits and tissues. Column legends for each set of results are the same as in Supplementary Table 1. [file 41588_2023_1648_MOESM5_ESM.zip › SCZ_Esophagus_Gastroesophageal_Junction.csv]

id	genename	chrom	pos	region_tag	cs_index	PIP	tau2	PVE	z	num_eqtl
ENSG00000131591.17	C1orf159	1	1091327	1_1	0	0.023765859625987	4.68626158430068	1.05749287855016e-06	0.0870402199127808	2
ENSG00000127054.20	INTS11	1	1325353	1_1	0	0.0250855235544678	5.19452926919808	1.23727649914393e-06	-0.413988088560894	1
ENSG00000235098.8	ANKRD65	1	1417000	1_1	0	0.035027684621539	8.34142730481963	2.7742730105653e-06	0.990757704934768	1
ENSG00000008130.15	NADK	1	1780989	1_1	0	0.0384173118545891	9.21459146804204	3.36124721358559e-06	0.964789255763933	1
ENSG00000169885.9	CALML6	1	1913254	1_1	0	0.0484397601192751	11.4120597950527	5.2488410237488e-06	1.48762287648626	2
ENSG00000178821.12	TMEM52	1	1919475	1_1	0	0.0245211192270061	4.98047140231709	1.1595998125953e-06	0.365447315271193	1
ENSG00000162585.16	FAAP20	1	2179409	1_3	0	0.0296846518496123	22.2025270177887	6.25794531518514e-06	-3.10567066074545	1
ENSG00000116151.13	MORN1	1	2343517	1_3	0	0.00617026241905094	5.1041945260062	2.99039287333044e-07	-0.0369400232566903	2
ENSG00000157916.19	RER1	1	2391287	1_3	0	0.0173284575221834	14.2092384797398	2.33791170947744e-06	1.3956414591365	3
ENSG00000157911.9	PEX10	1	2398369	1_3	0	0.00795251586744006	7.27622736238562	5.49424728483955e-07	0.658828589430911	2
ENSG00000149527.17	PLCH2	1	2422265	1_3	0	0.0058867623366401	5.33318886044516	2.98099235817781e-07	0.746390274485017	2
ENSG00000157873.17	TNFRSF14	1	2555429	1_3	0	0.0763436056678624	27.3753170946155	1.98440002022828e-05	2.50053191405424	1
ENSG00000157870.14	FAM213B	1	2586971	1_3	0	0.0354504317568556	20.8388436661315	7.01443253079224e-06	2.06984788173963	1
ENSG00000142606.15	MMEL1	1	2632557	1_3	0	0.0607557442966007	28.2819183581226	1.63152452570637e-05	-3.24322079937042	2
ENSG00000215912.12	TTC34	1	2800905	1_3	0	0.0500311655902366	26.4610333831866	1.25702761435176e-05	3.1442938116322	1
ENSG00000130762.14	ARHGEF16	1	3453189	1_3	0	0.00713429894607398	6.47849609802637	4.38856870471277e-07	0.684675326378529	1
ENSG00000162591.15	MEGF6	1	3563178	1_3	0	0.00588411994533422	4.66198041893977	2.60464991433953e-07	0	1
ENSG00000078900.14	TP73	1	3569771	1_3	0	0.00592025027879373	4.72273454842278	2.65479505184002e-07	0.144374785943553	1
ENSG00000116213.15	WRAP73	1	3654319	1_3	0	0.0729591166564471	28.0346600721833	1.94210299723719e-05	-2.52099459138204	2
ENSG00000116198.12	CEP104	1	3640696	1_3	0	0.00797022142440618	7.44894440044576	5.63718796878437e-07	0.828299183403236	2
ENSG00000235169.7	SMIM1	1	3772081	1_3	0	0.00658085675287057	5.69383364412124	3.55782521379412e-07	0.508704409350738	1
ENSG00000130764.9	LRRC47	1	3780573	1_3	0	0.0060598433754876	4.94108837255439	2.84302983745633e-07	0.245766660982764	1
ENSG00000169598.15	DFFB	1	3881431	1_3	0	0.0219295548685474	16.9075742503376	3.52053378545754e-06	-1.70914122293469	1
ENSG00000198912.10	C1orf174	1	3891607	1_3	0	0.0167190471177126	14.356648510422	2.27909268024634e-06	-1.5311181742928	2
ENSG00000069424.14	KCNAB2	1	5992521	1_5	0	0.0376576718327062	6.54098699041095	2.33880572691179e-06	-0.714569726646499	1
ENSG00000131697.17	NPHP4	1	5897529	1_5	0	0.0315353135897413	4.80858284766666	1.43983144404014e-06	0.240428938207944	1
ENSG00000158286.12	RNF207	1	6206026	1_5	0	0.123114741594765	17.8298420234844	2.08427466662561e-05	1.93489410465774	1
ENSG00000116251.9	RPL22	1	6209280	1_5	0	0.0313623531341365	4.75539049443077	1.41609445657014e-06	-0.140008853262353	1
ENSG00000116237.15	ICMT	1	6235565	1_5	0	0.0384794550095429	6.45456868046237	2.35827005018949e-06	0.399700353417466	1
ENSG00000158292.6	GPR153	1	6260648	1_5	0	0.0585429315302352	10.9708646151031	6.09835522882566e-06	-1.25950011881373	2
ENSG00000097021.19	ACOT7	1	6394534	1_5	0	0.0322756314463875	5.38722884839294	1.65096386969062e-06	-0.916840089654716	1
ENSG00000187017.15	ESPN	1	6424818	1_5	0	0.036871591203363	6.47681631433698	2.26751859550604e-06	-0.708330509429177	1
ENSG00000204859.12	ZBTB48	1	6580056	1_5	0	0.0690697892427521	14.368166861726	9.42295008397529e-06	-2.20848645781369	1
ENSG00000007923.15	DNAJC11	1	6701642	1_5	1	0.323093835456334	28.7514989052305	8.82036504340142e-05	-4.91692799881972	1
ENSG00000171735.18	CAMTA1	1	7679190	1_6	0	0.0386807973919464	9.68174031654658	3.55587302821718e-06	1.07188442108925	1
ENSG00000049245.12	VAMP3	1	7773425	1_6	0	0.0246799077424599	5.90270133077736	1.3832215221983e-06	0.769391540704971	2
ENSG00000116288.12	PARK7	1	7954388	1_6	0	0.022068257502138	4.72333024453712	9.89723201200949e-07	-0.23212249836385	2
ENSG00000116285.12	ERRFI1	1	8026467	1_6	0	0.0222576713995052	4.74766039773678	1.00335996742503e-06	-0.0614091559817941	1
ENSG00000074800.13	ENO1	1	8887489	1_6	0	0.0242112099049374	5.38004707972728	1.23680139335843e-06	-0.119068208047206	1
ENSG00000142583.17	SLC2A5	1	9087812	1_6	0	0.0765342667808434	16.3740673274883	1.18989843818671e-05	1.75353015748259	1
ENSG00000180758.11	GPR157	1	9128930	1_6	0	0.0282555246137513	7.0547826924423	1.89271146443125e-06	-0.815469265207779	2
ENSG00000049239.12	H6PD	1	9235385	1_6	0	0.0410575081220368	10.4722614307989	4.08254010474106e-06	1.23639662736287	2
ENSG00000171608.15	PIK3CD	1	9651429	1_7	0	0.0473458331881308	5.31290411358511	2.38842241503195e-06	-0.442477938762522	2
ENSG00000171603.16	CLSTN1	1	9824341	1_7	0	0.078050394767643	10.088427738215	7.4764595563201e-06	-1.32173363723686	2
ENSG00000162444.11	RBP7	1	9991107	1_7	0	0.0442282932389066	4.66653863620133	1.95971286211853e-06	0.0918491930045974	2
ENSG00000130939.18	UBE4B	1	10033313	1_7	0	0.0666673320183883	8.57523778050637	5.42821003294447e-06	1.72794939323178	1
ENSG00000054523.17	KIF1B	1	10210333	1_7	0	0.0756311156188509	9.78534443802744	7.027065806061e-06	1.91297532312201	2
ENSG00000142657.20	PGD	1	10398423	1_7	0	0.0786594868344498	10.1631437804881	7.59060819990813e-06	1.45930751807861	1
ENSG00000175279.21	CENPS	1	10429947	1_7	0	0.0646151431343726	8.27616374761839	5.07762685538909e-06	1.02075777037263	1
ENSG00000241563.3	CORT	1	10449646	1_7	0	0.0443037774428735	4.68271402282848	1.96986194094092e-06	0.38170847124204	1
ENSG00000142655.12	PEX14	1	10454273	1_7	0	0.0445132591079095	4.72744738742199	1.99808285834639e-06	-0.347402294548321	1
ENSG00000204624.7	DISP3	1	11502219	1_8	0	0.0768584470085022	11.5536082586248	8.43153485731316e-06	-1.52172124711735	1
ENSG00000175262.14	C1orf127	1	10982502	1_8	0	0.0380237665745142	4.84832100959478	1.75042657805071e-06	0.343569523605867	1
ENSG00000120948.16	TARDBP	1	11012522	1_8	0	0.111420598924908	15.1511625710796	1.6029089121312e-05	-1.81278151043235	1
ENSG00000009724.16	MASP2	1	11047382	1_8	0	0.0379173144076099	4.82180446878172	1.73597937726519e-06	-0.368645072490629	1
ENSG00000116649.9	SRM	1	11060199	1_8	0	0.0391887892147041	5.13384155385801	1.91030056130795e-06	0.387442001185394	2
ENSG00000171824.13	EXOSC10	1	11104880	1_8	0	0.0402703602378423	5.3915317553889	2.06155572668753e-06	0.291345148323821	1
ENSG00000116661.9	FBXO2	1	11664881	1_8	0	0.046760289452187	6.80804585046279	3.02271401442679e-06	-0.76656889754479	1
ENSG00000116663.10	FBXO6	1	11673018	1_8	0	0.0373232300764145	4.67245854158491	1.65585412911451e-06	-0.029050846005954	1
ENSG00000177674.15	AGTRAP	1	11734619	1_9	0	0.0944525609846825	13.4854386815355	1.20941740203282e-05	-1.46272320016821	2
ENSG00000177000.10	MTHFR	1	11811651	1_9	0	0.0533773253230633	8.0079821126445	4.05860979517174e-06	-1.44048224691179	1
ENSG00000011021.21	CLCN6	1	11806385	1_9	0	0.0703989696606925	10.6522443723994	7.12040703764625e-06	-1.79807043475805	3
ENSG00000120937.8	NPPB	1	11859214	1_9	0	0.125941290321891	16.2932092869727	1.94837330853791e-05	2.23630568335687	1
ENSG00000116685.15	KIAA2013	1	11926172	1_9	0	0.0377397144525898	4.71918914479989	1.69107703120558e-06	0.177764821170461	2
ENSG00000083444.16	PLOD1	1	11942107	1_9	0	0.0733495038215208	11.046404740138	7.69335067795455e-06	-1.57705025867918	1
ENSG00000028137.18	TNFRSF1B	1	12166660	1_9	0	0.0699781818499302	10.5948777472032	7.03972997656207e-06	-1.25841041515427	1
ENSG00000048707.13	VPS13D	1	12229081	1_9	0	0.0378505372484529	4.74691974373524	1.70600906374663e-06	0.154256335532771	1
ENSG00000162493.16	PDPN	1	13582937	1_10	0	0.0360779279646914	4.7092775910557	1.61321880111513e-06	0.146513644289627	3
ENSG00000189337.16	KAZN	1	13892372	1_10	0	0.035905663383956	4.66404553904384	1.59009522714398e-06	0.0716923209145443	1
ENSG00000142621.19	FHAD1	1	15247279	1_11	0	0.0231739104559453	7.64292885785592	1.68173103337619e-06	-0.918180420253067	2
ENSG00000132906.17	CASP9	1	15525539	1_11	0	0.0242008026062895	8.05058907138144	1.84992799883072e-06	1.09312673304137	1
ENSG00000116138.12	DNAJC16	1	15527155	1_11	0	0.023609345101765	7.8179227284026	1.75255925552887e-06	1.06229606977204	1
ENSG00000116771.5	AGMAT	1	15585352	1_11	0	0.0228278398892861	7.50148132861738	1.62595771570051e-06	-1.01105374525409	1
ENSG00000197312.11	DDI2	1	15617889	1_11	0	0.017132814382984	4.8073836491403	7.82050663025438e-07	-0.255327334611871	1
ENSG00000116786.11	PLEKHM2	1	15684135	1_11	0	0.0266224938451473	8.94792546202273	2.26187442355093e-06	1.0746705724195	1
ENSG00000162458.12	FBLIM1	1	15749411	1_11	0	0.0170356405519088	4.75404706417915	7.68987608501997e-07	0.0373457223340035	1
ENSG00000116809.11	ZBTB17	1	15976487	1_11	0	0.0295406236854547	9.92763245664331	2.78459954128645e-06	-1.14096611009942	1
ENSG00000186510.11	CLCNKA	1	16018713	1_11	0	0.0233475284455957	7.71307109529586	1.70988004709852e-06	0.851870394044798	2
ENSG00000173641.17	HSPB7	1	16019124	1_11	0	0.0178141469355521	5.17311356012372	8.75012866502791e-07	-0.313445778947596	2
ENSG00000184908.17	CLCNKB	1	16044169	1_11	0	0.0264128009850509	8.87348114703889	2.22538874248789e-06	1.13366308423928	2
ENSG00000142632.16	ARHGEF19	1	16178825	1_11	0	0.242249295386805	30.4143555739572	6.99581857558525e-05	3.48752776932644	2
ENSG00000132881.11	RSG1	1	16237140	1_11	0	0.0198371648738811	6.18249324280978	1.1645031028815e-06	-0.923291306527981	1
ENSG00000037637.10	FBXO42	1	16352086	1_11	0	0.0312936098294447	10.4712241947023	3.11136182215438e-06	-1.59526714470699	1
ENSG00000055070.16	SZRD1	1	16352086	1_11	0	0.0548314428279799	15.7848445311092	8.21802351408178e-06	2.33248587128688	2
ENSG00000157191.19	NECAP2	1	16439071	1_11	0	0.0206862831446427	6.57598515191649	1.29163761947161e-06	0.573752100777596	2
ENSG00000117122.13	MFAP2	1	16980428	1_12	0	0.0807540720566827	16.8291569077669	1.29039950396231e-05	-2.4801098024029	2
ENSG00000159363.17	ATP13A2	1	17011965	1_12	0	0.0302753889187147	7.49663262273188	2.15503017749988e-06	-1.51281695502098	1
ENSG00000117118.9	SDHB	1	17051461	1_12	0	0.0723749103758034	15.7752727675452	1.08408244811422e-05	-2.62809278690208	1
ENSG00000159339.13	PADI4	1	17307077	1_12	0	0.0263357304683476	6.18342303011631	1.54622156034976e-06	-0.714277553564176	1
ENSG00000179051.13	RCC2	1	17439260	1_12	0	0.0421091863983135	10.614555180127	4.24400655742752e-06	-1.34419382749319	1
ENSG00000117154.11	IGSF21	1	18108097	1_12	0	0.0372105091736989	9.44398355274009	3.33670822295806e-06	-1.1371706323692	1
ENSG00000142623.9	PADI1	1	17204859	1_12	0	0.0333417342772445	8.40681257014574	2.6614416418124e-06	0.8842787789316	2
ENSG00000169991.10	IFFO2	1	18956450	1_13	0	0.0185462812053122	4.6571987211899	8.20123028468146e-07	0.134082893780673	1
ENSG00000127481.14	UBR4	1	19207821	1_13	0	0.0347833633251161	10.6184250952416	3.50694599240699e-06	1.24503942177901	1
ENSG00000127463.13	EMC1	1	19202710	1_13	0	0.0295725625477007	9.01339029643942	2.53089736140349e-06	1.14482724740194	2
ENSG00000162482.4	AKR7A3	1	19293479	1_13	0	0.0202374484564096	5.45824866489505	1.04883330501985e-06	0.543224780285003	1
ENSG00000053371.12	AKR7A2	1	19311815	1_13	0	0.0757540089697438	17.8389436408931	1.28313440872687e-05	1.97495960263755	2
ENSG00000040487.12	PQLC2	1	19321896	1_13	0	0.0271695763388279	8.17023882129725	2.10773018251098e-06	1.00527182965675	1
ENSG00000077549.17	CAPZB	1	19485983	1_13	0	0.219342097995857	28.044606743653	5.84075170495225e-05	3.01130620791717	2
ENSG00000173436.13	MINOS1	1	19595253	1_13	0	0.0539449614304832	14.5181598747642	7.43635061894209e-06	2.07305986329146	2
ENSG00000158747.13	NBL1	1	19146560	1_13	0	0.0233080616232744	6.73958798335557	1.49154685838633e-06	0.981568982632614	3
ENSG00000169914.5	OTUD3	1	19882976	1_13	0	0.0263650315903697	7.96642356823791	1.99429355892495e-06	0.940885654114234	3
ENSG00000188257.10	PLA2G2A	1	19979786	1_13	0	0.0235258530306544	6.88095784878389	1.53706301924284e-06	0.722225284024849	2
ENSG00000127472.10	PLA2G5	1	20028276	1_13	0	0.0189493336875218	4.85155026973609	8.7291483851778e-07	-0.203648846849678	1
ENSG00000117215.14	PLA2G2D	1	20119239	1_13	0	0.0194648614721252	5.12596347366343	9.47380019806988e-07	0.356558761294419	1
ENSG00000162545.5	CAMK2N1	1	20339045	1_14	0	0.25640023077007	22.9288455760542	5.58210495546022e-05	-2.57432391453392	2
ENSG00000090432.6	MUL1	1	20503268	1_14	0	0.0453705022429877	7.36448229306868	3.17258455720879e-06	0.907064830530942	1
ENSG00000183114.7	FAM43B	1	20570733	1_14	0	0.033516931421226	4.67387672745241	1.48743809933047e-06	-0.00312468883867159	1
ENSG00000158825.5	CDA	1	20608865	1_14	0	0.0367607472042376	5.48193173402974	1.9134422099314e-06	-0.496993866192411	1
ENSG00000117245.12	KIF17	1	20685321	1_14	0	0.0455485461067653	7.51234426620563	3.24898269221938e-06	0.756033801563595	1
ENSG00000189410.11	SH2D5	1	20733294	1_14	0	0.0371678593559459	5.73555895910678	2.02414068554109e-06	-0.65883349900142	1
ENSG00000127483.17	HP1BP3	1	20787923	1_14	1	0.436689529245711	20.3263345222307	8.42809154541842e-05	-3.92854340297302	1
ENSG00000075151.20	EIF4G3	1	21177786	1_14	1	0.0422082519744018	10.7250207622043	4.2982622036291e-06	2.59263802987595	1
ENSG00000117298.14	ECE1	1	21345450	1_14	0	0.0365233546661201	5.38264628851886	1.86665431776002e-06	0.133630441240173	2
ENSG00000187980.6	PLA2G2C	1	20174949	1_14	0	0.0392391773636918	6.10781856472309	2.27563926362463e-06	-0.605280571475315	3
ENSG00000142794.18	NBPF3	1	21438718	1_15	0	0.0296115876586534	5.7345913877281	1.61235833916585e-06	-0.358292750151236	1
ENSG00000090686.15	USP48	1	21782877	1_15	0	0.12115843264729	17.6997894802754	2.03619395698471e-05	-2.07210290218138	3
ENSG00000142789.19	CELA3A	1	22001714	1_15	0	0.096543200071638	16.5540440232704	1.517480757452e-05	-1.69371603991579	1
ENSG00000070831.15	CDC42	1	22052387	1_15	0	0.0532260081380149	13.6224165296125	6.88454825447297e-06	2.25545908545988	1
ENSG00000162552.14	WNT4	1	22143622	1_15	1	0.0860390429881167	19.595463113232	1.60084210977366e-05	-3.70473544395111	2
ENSG00000173369.15	C1QB	1	22653162	1_15	0	0.0466868064918551	10.016194120737	4.44011580831107e-06	1.14903441971651	1
ENSG00000004487.15	KDM1A	1	23017420	1_16	0	0.0282454379148707	4.67277415697951	1.25320032986932e-06	-0.081218226519206	1
ENSG00000169641.13	LUZP1	1	23178302	1_16	0	0.0325512129038863	6.01049472366209	1.8576966274294e-06	-0.719709994426914	1
ENSG00000125945.14	ZNF436	1	23374318	1_16	0	0.0378634007907814	7.43862372489049	2.6742968099218e-06	-0.837266396271892	1
ENSG00000088280.18	ASAP3	1	23484995	1_16	0	0.0282114812788615	4.66144224268213	1.24865825938511e-06	0.0155306999287134	1
ENSG00000117318.8	ID3	1	23559007	1_16	0	0.0458142771126595	9.24432618371866	4.02136502307963e-06	-1.05214588164669	1
ENSG00000142676.12	RPL11	1	23691734	1_17	0	0.0778123208261816	15.7338460249778	1.16246707564264e-05	-1.74650749799735	1
ENSG00000057757.9	PITHD1	1	23757004	1_17	0	0.028853516505045	6.30468231812175	1.72726651973064e-06	-0.541181502120773	1
ENSG00000117308.14	GALE	1	23800401	1_17	0	0.0246216276732214	4.81155427286641	1.12486277593587e-06	0.21390897872192	1
ENSG00000142661.18	MYOM3	1	24088636	1_17	0	0.0259065442831826	5.29015011054336	1.30129235366675e-06	0.331532825553324	1
ENSG00000142677.3	IL22RA1	1	24143324	1_17	0	0.0275275427343593	5.86152521801069	1.53205896358945e-06	-0.535671778791291	1
ENSG00000185436.11	IFNLR1	1	24154859	1_17	0	0.0244193527308327	4.73396366171597	1.09763125458503e-06	0.154108729837555	2
ENSG00000158055.15	GRHL3	1	24318866	1_17	0	0.024254583979498	4.67028691240124	1.07556036124106e-06	0.0878788171790553	1
ENSG00000001460.17	STPG1	1	24416496	1_17	0	0.0653297981062951	14.056169939844	8.71918137752125e-06	1.82067595676074	3
ENSG00000001461.16	NIPAL3	1	24415329	1_17	0	0.111118886854325	19.1861355400994	2.02429026780992e-05	2.27354996675311	2
ENSG00000117602.11	RCAN3	1	24502439	1_17	0	0.167309530896225	23.2331401658724	3.69084656221952e-05	2.57652908197694	2
ENSG00000184454.6	NCMAP	1	24556314	1_17	0	0.0287665395879952	6.27622963934012	1.71428823547187e-06	0.796638150894499	1
ENSG00000169504.14	CLIC4	1	24747080	1_17	0	0.0242189761848272	4.65647075803511	1.07080417776825e-06	0.153002331677429	1
ENSG00000175707.8	KDF1	1	26955015	1_18	0	0.0527943468405051	10.4071306003327	5.21693976840045e-06	1.47329529374132	1
ENSG00000188672.17	RHCE	1	25431643	1_18	0	0.033888106724675	5.90807632723361	1.90103800978768e-06	-0.544842577785793	1
ENSG00000204178.9	TMEM57	1	25430369	1_18	0	0.0298380225143612	4.70221366353836	1.33220111623839e-06	-0.110037477685257	1
ENSG00000157978.11	LDLRAP1	1	25563426	1_18	0	0.030283647434745	4.83669906237827	1.39076785690029e-06	0.20959117615601	1
ENSG00000117643.14	MAN1C1	1	25771240	1_18	0	0.0453382500151134	8.65814318679572	3.72723618440908e-06	1.11232443301223	1
ENSG00000117640.17	MTFR1L	1	25818183	1_18	0	0.0332478069497435	5.7411841780153	1.81243266311148e-06	-0.615087213641124	1
ENSG00000158006.13	PAFAH2	1	25998029	1_18	0	0.0439203324650321	8.38642547311681	3.49735652948693e-06	1.09697377672811	1
ENSG00000158008.9	EXTL1	1	26020058	1_18	0	0.0310015246497006	5.06991669815265	1.49238636785457e-06	-0.373535379948005	1
ENSG00000158014.14	SLC30A2	1	26045653	1_18	0	0.03560750104807	6.40515172745585	2.16555049325311e-06	0.779682368255729	1
ENSG00000158022.6	TRIM63	1	26068506	1_18	0	0.0309166649275382	5.02683966445947	1.47565580005841e-06	0.328169546298766	1
ENSG00000175087.9	PDIK1L	1	26110771	1_18	0	0.030744110755186	4.97392457672144	1.45197295879779e-06	0.313714834541182	1
ENSG00000197245.5	FAM110D	1	26158800	1_18	0	0.0329748567229426	5.69640153673311	1.78353201266758e-06	0.747622129185253	1
ENSG00000236782.6	RP11-96L14.7	1	26170849	1_18	0	0.0315920424679441	5.32715270586494	1.59797598242379e-06	0.764679040508906	1
ENSG00000142675.17	CNKSR1	1	26170849	1_18	0	0.0315920424679441	5.32715270586494	1.59797598242379e-06	0.764679040508907	1
ENSG00000130695.14	CEP85	1	26231468	1_18	0	0.0389692989869846	7.3768333226686	2.72954312964758e-06	-0.884889989498011	3
ENSG00000169442.8	CD52	1	26317102	1_18	0	0.033734428196408	6.00557050395012	1.92364540671083e-06	0.785643167187667	2
ENSG00000158062.20	UBXN11	1	26306694	1_18	0	0.0297059109368991	4.66529940713372	1.31589062346686e-06	-0.158738071806489	2
ENSG00000176092.14	AIM1L	1	26359082	1_18	0	0.111435298260197	17.20650711694	1.82059311095198e-05	-2.20395886182335	1
ENSG00000176083.17	ZNF683	1	26353756	1_18	0	0.0346815566329807	6.17166996546882	2.03235079879482e-06	0.658740727359075	1
ENSG00000117682.16	DHDDS	1	26432111	1_18	0	0.0327530711695343	5.547366249087	1.72518735220778e-06	0.346335610477029	2
ENSG00000198830.10	HMGN2	1	26471849	1_18	0	0.0333741543775375	5.75187647826226	1.82270849756026e-06	-0.659323974888259	1
ENSG00000117676.13	RPS6KA1	1	26529971	1_18	0	0.0327514060099589	5.57505904262403	1.73371144756331e-06	0.617345524410407	1
ENSG00000117713.18	ARID1A	1	26693253	1_18	0	0.0590801281070407	11.6635904869938	6.54291213429475e-06	2.67637160860518	1
ENSG00000060642.10	PIGV	1	26787956	1_18	0	0.108896160514978	16.5420782123338	1.71040924083407e-05	3.10472486377496	1
ENSG00000142751.14	GPN2	1	26890178	1_18	0	0.0842204037897318	14.4270011824943	1.15369439703052e-05	-2.95522531070365	1
ENSG00000090273.13	NUDC	1	26899598	1_18	0	0.0749295943657544	13.4978634508654	9.60319634988973e-06	-2.87721935033404	1
ENSG00000253368.3	TRNP1	1	26986325	1_18	0	0.132480527944593	19.2042439361151	2.41572036635074e-05	-2.27534146868714	1
ENSG00000162511.7	LAPTM5	1	30757821	1_20	0	0.0187526347614411	11.2502569107584	2.0031899468261e-06	1.38198391830487	1
ENSG00000162512.15	SDC3	1	30852034	1_20	0	0.01120340496968	6.53071142301416	6.94716998159315e-07	0.820138559320438	1
ENSG00000134644.15	PUM1	1	31066204	1_20	0	0.0303054037974149	15.7570482882384	4.5341129819255e-06	1.81861228176842	1
ENSG00000060688.12	SNRNP40	1	31296178	1_20	0	0.056144373492711	16.9646254364863	9.04373674652037e-06	-3.44943336991756	1
ENSG00000121766.15	ZCCHC17	1	31292838	1_20	0	0.353755528623428	21.9301740154591	7.36618650339211e-05	-4.12005685956808	2
ENSG00000168528.11	SERINC2	1	31407531	1_20	0	0.0151635155978934	9.42927670580294	1.35761203597956e-06	-1.14557737612841	1
ENSG00000142910.15	TINAGL1	1	31574708	1_20	0	0.00937961507881024	4.86357233558345	4.33149475072854e-07	0.381634724600534	2
ENSG00000162517.12	PEF1	1	31644486	1_20	0	0.00938245815405858	4.81566276903068	4.29012651346287e-07	-0.291765076487801	2
ENSG00000084636.17	COL16A1	1	31703950	1_20	0	0.00947788382931758	4.98009058998195	4.4817334236623e-07	-0.481020203850001	1
ENSG00000134668.12	SPOCD1	1	31815803	1_20	0	0.0137207337007818	8.22242228534985	1.0712097319799e-06	0.837568832226785	2
ENSG00000184007.18	PTP4A2	1	31944881	1_20	0	0.0153003808912959	9.51170383249531	1.3818406308739e-06	-1.20894127797642	2
ENSG00000142698.14	C1orf94	1	34169243	1_21	0	0.0271731479529491	6.42030092539124	1.65650493693492e-06	-0.629574281099299	1
ENSG00000121775.17	TMEM39B	1	32070338	1_21	0	0.022568723254931	4.6738065218567	1.00155572588613e-06	-0.0627464073959897	1
ENSG00000025800.13	KPNA6	1	32108863	1_21	0	0.0466706949815861	11.5321412196583	5.11036143249254e-06	-1.60312708411667	1
ENSG00000160051.11	IQCC	1	32205429	1_21	0	0.0447666747499268	11.136891245823	4.73386874159275e-06	-1.56677888479158	1
ENSG00000084623.11	EIF3I	1	32222176	1_21	0	0.0369960774301503	9.33152176101137	3.27797434067784e-06	1.38181198006749	1
ENSG00000160055.19	TMEM234	1	32222176	1_21	0	0.0369960774301503	9.33152176101137	3.27797434067784e-06	-1.38181198006749	1
ENSG00000183615.5	FAM167B	1	32246849	1_21	0	0.0833249807220952	17.0740256107189	1.35085441696739e-05	1.98458483069835	1
ENSG00000175130.6	MARCKSL1	1	32316644	1_21	0	0.0401669547008567	10.1095035352714	3.85563693337698e-06	1.09360133276047	1
ENSG00000162526.6	TSSK3	1	32366691	1_21	0	0.0225635427206988	4.67164893369157	1.00086357784478e-06	0.108041527649329	1
ENSG00000225828.1	FAM229A	1	32366691	1_21	0	0.0225635427206988	4.67164893369157	1.00086357784478e-06	0.108041527649329	1
ENSG00000176261.15	ZBTB8OS	1	32650758	1_21	0	0.0225901975402606	4.68274462546822	1.00442589224938e-06	-0.0918335764830099	1
ENSG00000162521.18	RBBP4	1	32650943	1_21	0	0.0236892230116016	5.12929701762197	1.15373498303414e-06	0.230091879795816	1
ENSG00000116497.17	S100PBP	1	32817174	1_21	0	0.0498317003578406	12.1546874935467	5.75104678328122e-06	1.44867943864329	1
ENSG00000160097.16	FNDC5	1	32872031	1_21	0	0.0324791221050941	8.10160087527499	2.49846070068548e-06	-1.10209268375522	1
ENSG00000004455.16	AK2	1	33080995	1_21	0	0.0276447596476739	6.58233627255078	1.72778731247111e-06	1.10300715651031	1
ENSG00000142920.16	AZIN2	1	33080995	1_21	0	0.0276447596476739	6.58233627255078	1.72778731247111e-06	-1.10300715651031	1
ENSG00000184389.9	A3GALT2	1	33296987	1_21	0	0.0375489592553825	9.47178082040471	3.37696796465267e-06	-1.60213590548283	2
ENSG00000189280.3	GJB5	1	34787410	1_22	0	0.0193999479449956	5.81657680935876	1.071434012416e-06	-0.656451621525134	1
ENSG00000197056.9	ZMYM1	1	35059408	1_22	0	0.066653819680814	19.3931862489232	1.22735898827567e-05	-2.78818751611092	2
ENSG00000116819.6	TFAP2E	1	35573174	1_22	0	0.247018022987696	22.7144127590993	5.3275502127644e-05	4.23988844068056	1
ENSG00000126067.11	PSMB2	1	35641909	1_22	0	0.240904026103366	22.9784015728434	5.25607156641589e-05	-4.28515227822419	1
ENSG00000142686.7	C1orf216	1	35719866	1_22	0	0.190386652699069	22.1642999417895	4.00671003564013e-05	4.24773306986884	1
ENSG00000134698.10	AGO4	1	35808004	1_22	0	0.0221716158991656	9.86477427302309	2.07673888711748e-06	2.71171598930387	2
ENSG00000092850.11	TEKT2	1	36066715	1_22	0	0.113385770636488	24.9605061821844	2.68725785615355e-05	-3.96060470609234	1
ENSG00000214193.10	SH3D21	1	36292460	1_22	0	0.0441994329228339	14.2559355545807	5.98287346224703e-06	-1.78365926756642	1
ENSG00000142694.6	EVA1B	1	36323945	1_22	0	0.0396529505144521	13.1882695612752	4.9654740907015e-06	-1.70102442075969	1
ENSG00000181817.5	LSM10	1	36397922	1_22	0	0.0188357670855138	5.65174459996401	1.01079535228292e-06	0.700678756592583	2
ENSG00000116898.11	MRPS15	1	36464072	1_22	0	0.0172036560564616	4.67198927602883	7.63167707365095e-07	-0.122647609686828	1
ENSG00000163875.15	MEAF6	1	37522141	1_23	0	0.0405156260699816	6.49690681010001	2.49934718594665e-06	-1.16232474567249	1
ENSG00000163877.10	SNIP1	1	37554146	1_23	0	0.161029720665425	19.8363553118363	3.03295044995644e-05	-2.48233591506468	1
ENSG00000163879.10	DNALI1	1	37548877	1_23	0	0.0512706382929702	8.73098336520742	4.25039489982234e-06	1.46262517489157	2
ENSG00000116922.14	C1orf109	1	37691932	1_23	0	0.0462555892271781	7.75284671660938	3.40504465584952e-06	-1.09325201738734	2
ENSG00000134690.10	CDCA8	1	37692539	1_23	0	0.0344719756786539	4.96926816151957	1.62650725616335e-06	0.291210333073741	1
ENSG00000185090.14	MANEAL	1	37818573	1_23	0	0.100188212153419	15.1632853813022	1.44247180227952e-05	-2.62797385290962	1
ENSG00000197982.13	C1orf122	1	37806988	1_23	0	0.033677430797147	4.7491323876282	1.51862528087163e-06	-0.697797426102211	1
ENSG00000188786.9	MTF1	1	37859751	1_23	0	0.393086131021412	29.2702611526311	0.000109247552274769	-3.40021459658637	1
ENSG00000204084.12	INPP5B	1	37925045	1_23	0	0.119982111014654	16.9236651259933	1.9280057235437e-05	-2.15601305651078	1
ENSG00000183431.11	SF3A3	1	37990434	1_23	0	0.0333647618874192	4.66103567247724	1.47661696349124e-06	0.643799400115017	1
ENSG00000183386.9	FHL3	1	37996149	1_23	0	0.0360171914617586	5.38335275181784	1.84102666940512e-06	0.197068866335976	1
ENSG00000183520.11	UTP11	1	37986909	1_23	0	0.0340088427533894	4.84161374233114	1.56343341532871e-06	0.768903892280446	2
ENSG00000116981.3	NT5C1A	1	39672606	1_24	0	0.0183691150412257	5.09745818008906	8.89076850375937e-07	0.435164047814579	1
ENSG00000116954.7	RRAGC	1	38859391	1_24	0	0.0179493703313898	4.90130685729304	8.35330825588533e-07	-0.208655340369713	1
ENSG00000131233.9	GJA9	1	38881233	1_24	0	0.0501058973468795	14.4151035811311	6.85810308096232e-06	1.95118702948354	1
ENSG00000158315.10	RHBDL2	1	38941917	1_24	0	0.019312688130132	5.54733329847197	1.01724223729358e-06	-0.717569638381594	2
ENSG00000168653.10	NDUFS5	1	39026408	1_24	0	0.0272930089819499	8.68086627715099	2.24963407274529e-06	1.33127505118114	2
ENSG00000183682.7	BMP8A	1	39491497	1_24	0	0.0324254604050077	10.2267293133762	3.14862042978039e-06	-1.86918642434434	2
ENSG00000163909.7	HEYL	1	39640410	1_24	0	0.0415081698809165	12.6699600904646	4.99351350974607e-06	-1.66279642899618	2
ENSG00000116983.12	HPCAL4	1	39691815	1_24	0	0.0181278248326641	5.00131697705773	8.6084997904187e-07	0.226633949535794	1
ENSG00000084072.16	PPIE	1	39739151	1_25	0	0.0113071607792137	4.79904350750731	5.15235349378329e-07	0.23200585268995	1
ENSG00000116985.11	BMP8B	1	39788850	1_25	0	0.0133525732705453	6.3677300268237	8.07322411650571e-07	0.619546678322842	1
ENSG00000043514.15	TRIT1	1	39883661	1_25	0	0.145596725623007	27.700305744506	3.82942499397657e-05	-2.56623854839346	2
ENSG00000131236.16	CAP1	1	40039889	1_25	0	0.0119987708485642	5.22686637265509	5.95491481622841e-07	-0.0889736017367055	1
ENSG00000131238.16	PPT1	1	40097347	1_25	0	0.042967163764187	15.9147074113757	6.49281072184907e-06	-1.42486291578434	2
ENSG00000084073.8	ZMPSTE24	1	40257946	1_25	0	0.0270440608328228	12.44965117417	3.19688110011278e-06	1.32395353778829	1
ENSG00000049089.13	COL9A2	1	40297423	1_25	0	0.0138764340832048	6.54980308702862	8.62985537088854e-07	-0.694069360250566	1
ENSG00000084070.11	SMAP2	1	40345111	1_25	0	0.0112305411145229	4.78276148566424	5.10007781250203e-07	-0.248788206679797	1
ENSG00000187801.14	ZFP69B	1	40449693	1_25	0	0.0140852746367971	6.68940835002567	8.94644351087139e-07	0.692860725869596	1
ENSG00000187815.9	ZFP69	1	40477181	1_25	0	0.0156687624373806	8.01531034420922	1.1924836556457e-06	-1.08585207045579	1
ENSG00000164002.11	EXO5	1	40506722	1_25	0	0.0275324440245934	12.306356627019	3.2171525758188e-06	1.18021479362047	2
ENSG00000117010.15	ZNF684	1	40531781	1_25	0	0.0149375597678221	7.55434061864451	1.07145421008269e-06	-1.01940115147451	1
ENSG00000066136.20	NFYC	1	40690337	1_25	0	0.592326499993122	20.1039851492603	0.000113068261449848	3.93872133360166	1
ENSG00000179862.6	CITED4	1	40882698	1_25	0	0.120458609551884	26.7231717621067	3.05649187534851e-05	2.60707222622579	1
ENSG00000171790.15	SLFNL1	1	41022834	1_25	0	0.0120844867031914	5.30770192091105	6.09020806393523e-07	0.273193774172772	1
ENSG00000010803.16	SCMH1	1	41239838	1_25	0	0.0999745006053818	23.1892712412033	2.20127215836043e-05	-1.778383145402	2
ENSG00000127129.9	EDN2	1	41472183	1_25	0	0.0114601753563812	4.94196287887505	5.37759558637978e-07	-0.431898599581405	2
ENSG00000127124.14	HIVEP3	1	42035651	1_26	0	0.0304412833563221	4.66759875477383	1.3491302178895e-06	0.238154633470906	1
ENSG00000066185.12	ZMYND12	1	42464495	1_26	0	0.0483664087412401	9.04820897497982	4.15531413110799e-06	-1.80166772078707	1
ENSG00000127125.8	PPCS	1	42464495	1_26	0	0.0483664087412401	9.04820897497983	4.15531413110799e-06	1.80166772078707	1
ENSG00000186409.14	CCDC30	1	42461691	1_26	0	0.0434861784014504	8.03888761013644	3.31928540955585e-06	1.67041107372175	2
ENSG00000171960.10	PPIH	1	42658184	1_26	0	0.0304070134939498	4.65697533811203	1.34454425593881e-06	-0.300914340589397	1
ENSG00000164007.10	CLDN19	1	42740306	1_26	0	0.0328586837679636	5.38846158935636	1.68117278490362e-06	0.405384116518476	1
ENSG00000164008.14	C1orf50	1	42767127	1_26	0	0.0318948508305505	5.10754463109039	1.54678567879192e-06	0.592043155708627	1
ENSG00000274386.5	TMEM269	1	42784384	1_26	0	0.0335402219084762	5.58224857903516	1.77775742123013e-06	0.47123638119701	1
ENSG00000177868.11	SVBP	1	42816784	1_26	0	0.0445563585127609	8.26946772360605	3.4985222716221e-06	-1.18690496734773	1
ENSG00000164010.13	ERMAP	1	42832396	1_26	0	0.0361843501350772	6.2989717830365	2.16415238124883e-06	0.436533794926354	1
ENSG00000117394.20	SLC2A1	1	42959411	1_26	0	0.30844101898387	27.4402603249492	8.03632983517536e-05	3.04598934487486	1
ENSG00000243710.7	CFAP57	1	43232297	1_26	0	0.0313672173764317	4.95016656446465	1.47432490815537e-06	0.340933767979827	1
ENSG00000179178.10	TMEM125	1	43269525	1_26	0	0.0566130658490978	10.5464591067936	5.66918650076647e-06	1.2195872990749	1
ENSG00000066056.13	TIE1	1	43300755	1_27	0	0.0792301083653753	19.3035914591536	1.45219776595613e-05	3.18446978909538	1
ENSG00000117400.16	MPL	1	43337449	1_27	0	0.0947566365394383	21.7455570053843	1.95648971828827e-05	3.46320473756727	1
ENSG00000117399.13	CDC20	1	43359194	1_27	0	0.0375097860880373	12.6646431949617	4.51060651668595e-06	2.49172791644628	1
ENSG00000159479.16	MED8	1	43389875	1_27	0	0.0980026721652588	22.1485605453644	2.06101342416276e-05	-3.48918030587787	1
ENSG00000198198.15	SZT2	1	43389819	1_27	0	0.0232578434616708	5.2668658888739	1.16310547462962e-06	-0.7793178926352	1
ENSG00000142949.16	PTPRF	1	43603087	1_27	0	0.0402312849856806	8.7961675683246	3.36012005756915e-06	0.0769547522921533	1
ENSG00000066135.12	KDM4A	1	43644985	1_27	0	0.0276568637558273	12.7191610157777	3.34009479198042e-06	-3.01788290534757	1
ENSG00000126091.19	ST3GAL3	1	43705540	1_27	0	0.0771444221980978	25.1613337921924	1.84304350361017e-05	-4.17882000762841	1
ENSG00000117407.16	ARTN	1	43933936	1_27	0	0.0433205172695081	15.6142167148575	6.42260529867474e-06	2.93745882862046	1
ENSG00000117408.10	IPO13	1	43947230	1_27	0	0.0271122165906437	5.83216831058527	1.50138637677962e-06	0.117925035933132	1
ENSG00000117410.13	ATP6V0B	1	43974113	1_27	0	0.0250575162340143	9.25443918194665	2.20183881234287e-06	-2.46662659572044	1
ENSG00000159214.12	CCDC24	1	43991070	1_27	0	0.0446217804783139	19.5151442706399	8.26829681200857e-06	-3.80581374094426	2
ENSG00000196517.11	SLC6A9	1	44030807	1_27	0	0.0238185517458207	5.07336306114601	1.14738373874591e-06	0.50314184544334	2
ENSG00000117419.14	ERI3	1	44354576	1_27	0	0.0740827411397794	16.1569617562058	1.13651229171681e-05	-2.19028032017653	2
ENSG00000198520.10	C1orf228	1	44618544	1_28	0	0.0822736882237526	12.9976818544352	1.01536985560239e-05	-1.79027731273826	2
ENSG00000142945.12	KIF2C	1	44739744	1_28	0	0.126957248984098	17.2187242883418	2.07565835532724e-05	-2.30514444703974	2
ENSG00000142959.4	BEST4	1	44787956	1_28	0	0.0431152205548363	6.82658803187068	2.79467753499981e-06	1.34173217356171	1
ENSG00000173846.12	PLK3	1	44809879	1_28	0	0.0911476358532554	13.9868967311245	1.2104982718677e-05	-2.1538993731952	1
ENSG00000188396.3	TCTEX1D4	1	44806240	1_28	0	0.0593533184919644	9.86607332613147	5.56015298800733e-06	1.74472424234155	1
ENSG00000222009.8	BTBD19	1	44793623	1_28	0	0.100651271701653	14.9488420457745	1.42864464039798e-05	-2.23646145955243	1
ENSG00000070785.16	EIF2B3	1	44990471	1_28	0	0.0574853502031143	9.56100885528796	5.21865153479277e-06	1.61558678734776	1
ENSG00000126107.14	HECTD3	1	45010991	1_28	0	0.0531983397910685	8.82258951499289	4.45647576725451e-06	-1.47667556813396	2
ENSG00000132781.17	MUTYH	1	45340760	1_28	0	0.0424399385414694	6.67689259778033	2.69058386503531e-06	0.691036603983979	1
ENSG00000280670.2	CCDC163	1	45499668	1_28	0	0.0405571056796514	6.24707392919827	2.40569738824407e-06	-0.771798716546526	1
ENSG00000132763.14	MMACHC	1	45499635	1_28	0	0.0409789883786759	6.34502876463611	2.46883590657236e-06	-0.672525036381235	3
ENSG00000117448.13	AKR1A1	1	45550079	1_28	0	0.0557577189408616	9.27000175945643	4.90774751405329e-06	1.17112561567384	2
ENSG00000159588.14	CCDC17	1	45624129	1_28	0	0.0458778512121236	7.41541154951725	3.23024694492314e-06	0.913747030957906	2
ENSG00000159592.10	GPBP1L1	1	45687876	1_28	0	0.0347274842735033	4.77963253377136	1.5760327166265e-06	-0.176765340443873	2
ENSG00000159596.6	TMEM69	1	45687531	1_28	0	0.0428949581225045	6.77790096862894	2.76057063567311e-06	0.931071514762279	2
ENSG00000197429.10	IPP	1	45751050	1_28	0	0.0342986792292452	4.66226457216289	1.51834935189131e-06	0.0577972703765193	1
ENSG00000086015.20	MAST2	1	45785201	1_28	0	0.0450529015971514	7.24329298370321	3.098533641297e-06	0.985462052621593	1
ENSG00000117461.14	PIK3R3	1	46132601	1_28	0	0.0343896517796922	4.68729405185566	1.53054948092765e-06	0.0765097752166059	1
ENSG00000117472.9	TSPAN1	1	46174934	1_28	0	0.0349820749260595	4.84862902116209	1.61050441241724e-06	-0.262459850995741	1
ENSG00000085998.13	POMGNT1	1	46198577	1_28	0	0.0632807213801931	10.4782968846327	6.29592458739615e-06	1.1601764444631	1
ENSG00000171357.5	LURAP1	1	46201118	1_28	0	0.0486051443535647	7.96380121345487	3.67536135877122e-06	-0.821993642820411	2
ENSG00000085999.11	RAD54L	1	46263241	1_28	0	0.0607765090209713	10.0922640226206	5.82400515973362e-06	-1.00448537009124	1
ENSG00000173660.11	UQCRH	1	46309111	1_28	0	0.0547508170794313	9.09659069572068	4.72897105174671e-06	1.14531526780609	1
ENSG00000117480.15	FAAH	1	46394077	1_28	0	0.0396659508265161	6.03681087294944	2.27364594120084e-06	-0.758511802570868	2
ENSG00000079277.19	MKNK1	1	46616841	1_29	0	0.0427794590282934	6.30352823187204	2.56045051870583e-06	-0.747799779334023	1
ENSG00000142961.14	MOB3C	1	46617353	1_29	0	0.042209611585178	6.17644934334479	2.47541282362095e-06	-0.72403571676859	1
ENSG00000186118.8	TEX38	1	46668649	1_29	0	0.0383590327236391	5.27081423485795	1.91974150397025e-06	-0.51594222698465	1
ENSG00000123472.12	ATPAF1	1	46674003	1_29	0	0.0395736529824167	5.5657875997151	2.09136659493119e-06	0.597373260413717	1
ENSG00000159658.10	EFCAB14	1	46719483	1_29	0	0.0359587665135268	4.65985248603426	1.59101528259921e-06	0.0991816080995236	1
ENSG00000142973.13	CYP4B1	1	46760214	1_29	0	0.0536888309557683	8.46109367309193	4.31328194530425e-06	-1.217361365476	2
ENSG00000187048.12	CYP4A11	1	46940278	1_29	0	0.0628334049585908	9.96152400504026	5.94311012185399e-06	-1.30290131137599	1
ENSG00000162365.11	CYP4A22	1	47108297	1_29	0	0.054443615740263	8.59404999852001	4.44265135847653e-06	1.20702739361713	1
ENSG00000162367.11	TAL1	1	47215306	1_29	0	0.0944807371154823	13.8860307320432	1.24571528055193e-05	-1.67734270005569	1
ENSG00000123473.15	STIL	1	47314279	1_29	0	0.0405922904980284	5.80638091178907	2.23792989530326e-06	0.676589930336713	1
ENSG00000186564.5	FOXD2	1	47435628	1_29	0	0.0390120241465139	5.43051805018139	2.01157922958807e-06	0.580635525531119	1
ENSG00000269113.3	TRABD2B	1	47957449	1_30	0	0.0356078901754594	5.00809026005006	1.69322934321436e-06	-0.165242518211604	1
ENSG00000117834.12	SLC5A9	1	48270601	1_30	0	0.040584809079349	6.2455351300553	2.40674766755599e-06	0.632246268999549	1
ENSG00000132122.11	SPATA6	1	48458452	1_30	0	0.0356386595921604	5.01625293154526	1.69745466734574e-06	0.293915850252985	2
ENSG00000162373.12	BEND5	1	48777294	1_31	0	0.0223454843186257	6.36988699704684	1.35150885892182e-06	-1.353828552932	1
ENSG00000123080.10	CDKN2C	1	50952800	1_32	0	0.0745181750463705	12.9761651279525	9.1813378950927e-06	-2.09536274197572	1
ENSG00000123091.4	RNF11	1	51235789	1_32	0	0.031520550218341	8.25452976481097	2.47049241326758e-06	-0.917354143714062	2
ENSG00000085831.15	TTC39A	1	51344915	1_33	0	0.0529945831579168	14.4049999386199	7.24839977152034e-06	-1.63636713770593	2
ENSG00000085832.16	EPS15	1	51497266	1_33	0	0.0276301000201002	8.17940139482965	2.14585995407898e-06	0.964075126442822	2
ENSG00000117859.18	OSBPL9	1	51577647	1_33	0	0.0199737706561137	5.14662714418082	9.76068195658834e-07	0.237987750160166	2
ENSG00000078618.21	NRDC	1	51826904	1_33	0	0.0201777832462219	5.28118524258327	1.01181764853103e-06	-0.35350348850616	2
ENSG00000154222.14	CC2D1B	1	52352516	1_33	0	0.0265732329007197	7.79977737455707	1.96799503169324e-06	-0.930542883174812	1
ENSG00000134744.13	ZCCHC11	1	52553683	1_33	0	0.0195395633952158	4.96938097865314	9.21965235452369e-07	-0.295131649141859	1
ENSG00000116157.5	GPX7	1	52602242	1_33	0	0.0189727117515287	4.68997587466038	8.44884638822947e-07	-0.13561452250265	3
ENSG00000182183.14	FAM159A	1	52633413	1_33	0	0.0189984628186292	4.69765712503684	8.47417005874408e-07	0.0480044447255314	1
ENSG00000162377.5	COA7	1	52690195	1_33	0	0.0190950692544106	4.76435334541079	8.63818692750544e-07	-0.238121555476151	1
ENSG00000121310.16	ECHDC2	1	52927839	1_33	0	0.0701209487930576	16.9137934800341	1.12612397359409e-05	-1.81778176754827	1
ENSG00000116171.17	SCP2	1	52926925	1_33	0	0.0330077309062464	9.85394821482747	3.08832745626685e-06	-1.15715347933287	2
ENSG00000174348.13	PODN	1	53062324	1_33	0	0.0196666543171821	5.05860263888004	9.44622851049573e-07	-0.442229790935746	1
ENSG00000162383.11	SLC1A7	1	53088633	1_33	0	0.0343783754303215	10.3828345950652	3.38921158529484e-06	1.23920665277664	3
ENSG00000157184.6	CPT2	1	53196294	1_33	0	0.266885028405763	21.5175496285264	5.45273537650894e-05	3.74752709555537	1
ENSG00000157193.15	LRP8	1	53293400	1_33	0	0.138886476848327	22.8750871355692	3.01661658962162e-05	3.29292966670295	2
ENSG00000174332.5	GLIS1	1	53737935	1_33	0	0.0279091742433258	8.32037021000707	2.20489054064894e-06	1.0069312178821	1
ENSG00000058799.14	YIPF1	1	53889688	1_34	0	0.0196352550373671	5.74499504762109	1.07108417315607e-06	-0.471981720836931	2
ENSG00000116212.14	LRRC42	1	53945795	1_34	0	0.0202217438140038	6.02129641949676	1.15612823660952e-06	0.433456727403898	1
ENSG00000116221.15	MRPL37	1	54183963	1_34	0	0.0175692577896752	4.70185919311969	7.84369018160942e-07	-0.0825814869009011	2
ENSG00000215883.10	CYB5RL	1	54154524	1_34	0	0.0182192934777091	5.04264254555588	8.7234266165959e-07	0.340104757372332	2
ENSG00000157216.15	SSBP3	1	54413895	1_34	0	0.0216949843786787	6.68175949721137	1.3764092359719e-06	0.804355723758331	1
ENSG00000162390.17	ACOT11	1	54542139	1_34	0	0.018951224933208	5.41220570723198	9.73887917948929e-07	0.461546189079734	2
ENSG00000184313.19	MROH7	1	54604117	1_34	0	0.0276020832722488	8.94674176438745	2.3447911201877e-06	1.03480382988164	2
ENSG00000243725.6	TTC4	1	54588832	1_34	0	0.0453260858231474	13.6336632271696	5.86756859718736e-06	1.51675266980197	1
ENSG00000162396.5	PARS2	1	54764778	1_34	0	0.0251928005365949	8.08704029267971	1.93447647149477e-06	0.885942636704986	2
ENSG00000116133.11	DHCR24	1	54886940	1_34	0	0.0957664444751753	20.7988901194064	1.89125862223495e-05	-2.16570888898596	2
ENSG00000162402.13	USP24	1	55208155	1_34	0	0.0943727441094787	20.65669969202	1.85099359480939e-05	-2.44623865578996	2
ENSG00000173406.15	DAB1	1	58546732	1_37	0	0.0345571213453907	4.82571740325191	1.58342260470898e-06	-0.256915519678305	2
ENSG00000162600.11	OMA1	1	58550926	1_37	0	0.0726196211778165	11.8895042972907	8.19813610267259e-06	1.6238203326686	1
ENSG00000162601.9	MYSM1	1	58700166	1_37	0	0.100439743747651	15.0211080244056	1.43253407848334e-05	-2.09961976782501	1
ENSG00000172456.17	FGGY	1	59296796	1_37	0	0.0739874965059708	12.0687305103254	8.4784667052565e-06	1.45914702402475	1
ENSG00000134709.10	HOOK1	1	59814713	1_38	0	0.061636517199647	15.6537552952426	9.16123509271241e-06	-1.92870656434414	1
ENSG00000134716.9	CYP2J2	1	59926822	1_38	0	0.020974751436323	5.45884515921889	1.08716383091201e-06	0.503013806578903	1
ENSG00000162604.12	TM2D1	1	61723869	1_39	0	0.0378603371659449	6.00484018233816	2.15865544285817e-06	-0.613348609551096	1
ENSG00000132849.19	PATJ	1	61741582	1_39	0	0.0329673410242708	4.6973590097316	1.47039856802496e-06	-0.161482306004058	2
ENSG00000240563.1	L1TD1	1	62194418	1_39	0	0.0405623065181419	6.65719165190789	2.56395913646958e-06	0.825941756052366	2
ENSG00000132854.18	KANK4	1	62395590	1_39	0	0.0415534725563067	6.88579530778303	2.71680725374872e-06	-0.681503726077321	1
ENSG00000162607.12	USP1	1	62436136	1_39	0	0.135622078874652	18.2787396454697	2.3538242939736e-05	2.14030332009313	2
ENSG00000125703.14	ATG4C	1	62784595	1_39	0	0.0544636848101799	9.45523579879181	4.88963883050691e-06	1.0410145799317	1
ENSG00000187140.5	FOXD3	1	63322827	1_40	0	0.0361183648727986	8.48073286568243	2.90843164541154e-06	0.877125728971683	1
ENSG00000088035.15	ALG6	1	63366181	1_40	0	0.0351955738446923	8.01123293259223	2.67722459851194e-06	0.638807795649693	2
ENSG00000203965.12	EFCAB7	1	63523814	1_40	0	0.0281424425935072	6.02071667116431	1.60881970119081e-06	0.229441988797293	1
ENSG00000079739.15	PGM1	1	63593801	1_40	0	0.0241130858299281	4.83022618753923	1.10590458077536e-06	-0.31754453617697	2
ENSG00000162437.14	RAVER2	1	64740216	1_41	0	0.0186292044004853	4.87811569714572	8.62866883261584e-07	-0.372730467998817	1
ENSG00000162434.11	JAK1	1	64966741	1_41	0	0.0236751529331126	6.88772147508905	1.54833797910535e-06	-0.66714579688281	1
ENSG00000162433.14	AK4	1	65148046	1_41	0	0.023046728285412	6.80309824333174	1.48872136494265e-06	0.787640591622247	1
ENSG00000116675.15	DNAJC6	1	65248435	1_41	0	0.0188146924381017	5.03909641471968	9.00216954451203e-07	-0.311486380201452	2
ENSG00000213625.8	LEPROT	1	65419674	1_41	0	0.04186624003802	13.2212253748703	5.25573021839649e-06	-1.74077856620261	1
ENSG00000116678.19	LEPR	1	65476583	1_41	0	0.0316271430159446	9.50828643937789	2.85535174476131e-06	-1.04480837425752	1
ENSG00000184588.17	PDE4B	1	65792155	1_41	0	0.0185791622993573	4.749676123725	8.37890992727445e-07	0.357712457424432	1
ENSG00000198160.14	MIER1	1	66923262	1_42	0	0.0347127091027325	7.91460480083317	2.6086459495472e-06	-0.982992045019787	1
ENSG00000116704.7	SLC35D1	1	67054400	1_42	0	0.0289711868909679	6.02513685055618	1.65741246264761e-06	0.573873933481032	1
ENSG00000081985.10	IL12RB2	1	67307648	1_42	0	0.02521371182823	4.82027896056519	1.15400144935691e-06	-0.0159696610814901	1
ENSG00000142864.14	SERBP1	1	67409520	1_42	0	0.0935881278541858	16.4209761372808	1.45920774627924e-05	-2.21452246345684	1
ENSG00000172380.5	GNG12	1	67833367	1_42	0	0.0426829135368869	9.95015948903613	4.03256610597205e-06	1.30892169561576	1
ENSG00000116729.13	WLS	1	68255075	1_43	0	0.0407014924755058	5.84589060010474	2.2592194332668e-06	0.593056650821728	1
ENSG00000116745.6	RPE65	1	68442800	1_43	0	0.0551557440054644	8.73197845069668	4.57299576604054e-06	1.34757298236136	1
ENSG00000033122.18	LRRC7	1	69567613	1_44	0	0.0407417295512147	7.25277455895874	2.80569873693982e-06	0.825078224745561	1
ENSG00000118454.12	ANKRD13C	1	70354325	1_44	0	0.0401899463334663	7.12369552625143	2.71844262990181e-06	0.919767895750472	1
ENSG00000197568.13	HHLA3	1	70355624	1_44	0	0.0591592590776696	10.7977093898998	6.06529261135293e-06	1.7425577381796	2
ENSG00000116761.11	CTH	1	70411075	1_44	0	0.0311177530559206	4.70640984029566	1.39057805114297e-06	-0.0611836541645443	1
ENSG00000050628.20	PTGER3	1	71047606	1_45	0	0.0645429343432999	14.2293123617234	8.72027168682485e-06	1.68302765356707	2
ENSG00000132485.13	ZRANB2	1	71081716	1_45	0	0.0375083046318971	9.06978389232383	3.23014315861254e-06	1.23779430301851	1
ENSG00000172260.14	NEGR1	1	72282986	1_46	0	0.0593200480377325	20.2807837620108	1.14230907062928e-05	2.87403902913501	2
ENSG00000116783.14	TNNI3K	1	74234228	1_47	0	0.019499452438244	6.05859105712771	1.12173805200661e-06	-0.51044876520743	2
ENSG00000116791.13	CRYZ	1	74708200	1_47	0	0.0264774236215154	8.93379902307104	2.24599765741215e-06	-1.13075207116657	2
ENSG00000162623.15	TYW3	1	74733103	1_47	0	0.0640458456889548	17.3048319010561	1.05233919520722e-05	-1.82879989022724	2
ENSG00000137968.16	SLC44A5	1	75431114	1_47	0	0.022640252597157	7.46124455168432	1.6039467264788e-06	0.78150557212762	2
ENSG00000137955.15	RABGGTB	1	75786199	1_47	0	0.0223106664167299	7.32343085532488	1.55140263619837e-06	0.843561563930193	2
ENSG00000057468.6	MSH4	1	75797873	1_47	0	0.0230662547307965	7.63645593076302	1.67250078561577e-06	0.921518889767063	1
ENSG00000117069.14	ST6GALNAC5	1	76867670	1_48	0	0.0130152964883966	4.69265348209507	5.79922486059117e-07	-0.126548534323736	1
ENSG00000142892.14	PIGK	1	77228410	1_48	0	0.0214720996577032	9.43572642711895	1.92374388220363e-06	-1.15697817387364	1
ENSG00000154027.18	AK5	1	77282053	1_48	0	0.0129964702958962	4.66742161895581	5.75969980717284e-07	0.0696273307616133	1
ENSG00000077254.14	USP33	1	77760195	1_48	0	0.0213061991520473	9.18281573709968	1.85771568840274e-06	1.15653483147273	1
ENSG00000162614.18	NEXN	1	77888397	1_48	0	0.0263246933120689	11.4172085589479	2.85378106111236e-06	-1.48449488795094	1
ENSG00000162613.16	FUBP1	1	77979050	1_48	0	0.0142098729266144	5.51746811202223	7.44436095904622e-07	-0.489058021478847	1
ENSG00000137960.5	GIPC2	1	77979050	1_48	0	0.0142098729266144	5.51746811202223	7.44436095904622e-07	0.489058021478847	1
ENSG00000162616.8	DNAJB4	1	77979478	1_48	0	0.0250586422252994	10.77909131387	2.5647030208331e-06	1.32750139816644	2
ENSG00000122420.9	PTGFR	1	78304263	1_48	0	0.0256439071987352	10.9939167757527	2.6769116537346e-06	1.37284426733065	1
ENSG00000137965.10	IFI44	1	78649621	1_48	0	0.0667816748679145	19.6544215775245	1.24627812103075e-05	-2.26674948433495	1
ENSG00000162618.13	ADGRL4	1	78797145	1_48	0	0.0155700359163352	6.37252571694073	9.421034798471e-07	0.507587926965516	2
ENSG00000203943.8	SAMD13	1	84298566	1_51	0	0.0253130527101236	4.74905608093445	1.14142983060851e-06	0.192280361263543	1
ENSG00000117133.10	RPF1	1	84479257	1_52	0	0.0880152051594773	17.23775717574	1.44057495804327e-05	2.09728762171411	1
ENSG00000174021.10	GNG5	1	84506653	1_52	0	0.106602378587075	19.0971212771842	1.93300153090039e-05	-2.22223948299439	1
ENSG00000117151.12	CTBS	1	84478795	1_52	0	0.0342056817912723	8.22556865785952	2.67153937658335e-06	0.945415954165018	1
ENSG00000117155.16	SSX2IP	1	84693856	1_52	0	0.0239609326107332	4.87156248429599	1.10833077342137e-06	-0.265697178960312	1
ENSG00000153898.12	MCOLN2	1	84984944	1_52	0	0.0761585419879219	15.8430577558298	1.14565808248774e-05	-1.99814376713233	1
ENSG00000055732.12	MCOLN3	1	85048551	1_52	0	0.0254686758652879	5.44558901384464	1.31688734584005e-06	0.622645657876611	2
ENSG00000097096.8	SYDE2	1	85200644	1_52	0	0.0256106968652746	5.49790137044381	1.3369517593727e-06	-0.36924605461697	2
ENSG00000153904.18	DDAH1	1	85546248	1_52	0	0.0251450188739576	5.32525066957845	1.27142111125454e-06	0.499134384647353	1
ENSG00000117174.10	ZNHIT6	1	85707615	1_52	0	0.0338216237876702	8.11895124167573	2.60730468150168e-06	-1.10554137826669	3
ENSG00000171502.14	COL24A1	1	86154916	1_53	0	0.0302708261095794	5.95019615553576	1.71022382823554e-06	0.344990873612372	1
ENSG00000122417.15	ODF2L	1	86396707	1_53	0	0.0274100219242593	5.01480268122089	1.30515060519663e-06	0.495738792991587	1
ENSG00000137975.7	CLCA2	1	86424561	1_53	0	0.0284595222576367	5.36870036142611	1.45075530707561e-06	-0.302033075793851	1
ENSG00000016602.9	CLCA4	1	86546626	1_53	0	0.026388924655454	4.65736681630598	1.16696957792885e-06	-0.173515616465635	2
ENSG00000097033.14	SH3GLB1	1	86704350	1_53	0	0.0276565646318528	5.0991207092363	1.33903189825683e-06	0.334110388719343	1
ENSG00000183291.15	SELENOF	1	86913954	1_53	0	0.0615424297916957	12.6787346036204	7.40880128934134e-06	1.74597571721722	1
ENSG00000153936.16	HS2ST1	1	86914303	1_53	0	0.0294782028546459	5.70008560123184	1.59543743369565e-06	0.4310959322229	1
ENSG00000143013.12	LMO4	1	87331207	1_53	0	0.0314296572075579	6.30447905238282	1.88142212621415e-06	-0.649730754710201	1
ENSG00000065243.19	PKN2	1	88658442	1_54	0	0.029348908415255	4.68772357896472	1.3063253194617e-06	0.111081497467556	2
ENSG00000137944.17	KYAT3	1	88992014	1_54	0	0.0299438221058521	4.87687359772818	1.38658382653582e-06	-0.179498645461568	3
ENSG00000213516.9	RBMXL1	1	88992014	1_54	0	0.0332213527972414	5.85668532471607	1.84742408130442e-06	0.583446408171121	1
ENSG00000117226.11	GBP3	1	89015900	1_54	0	0.0322768000819221	5.5844622690945	1.71146976038854e-06	-0.449305602948584	1
ENSG00000117228.9	GBP1	1	89040410	1_54	0	0.0319928809730369	5.50109795837692	1.67109109747022e-06	0.402046620790521	2
ENSG00000162645.12	GBP2	1	89151259	1_54	0	0.0303426802123395	5.00162131077165	1.44099390394773e-06	-0.371237512913299	1
ENSG00000213512.1	GBP7	1	89182399	1_54	0	0.0301220666714793	4.93282277833365	1.41083971028274e-06	0.332210572278767	1
ENSG00000162654.8	GBP4	1	89198593	1_54	0	0.0309246912902655	5.18077649102827	1.52123961363598e-06	0.392195738473777	2
ENSG00000197147.13	LRRC8B	1	89515817	1_54	0	0.0423308974470732	8.14830468345396	3.27508165672341e-06	1.14856477315454	1
ENSG00000122482.20	ZNF644	1	91022402	1_55	0	0.127263456792105	22.1034853301973	2.67092610026253e-05	-2.87580219622419	2
ENSG00000162669.15	HFM1	1	91405069	1_55	0	0.020742341584996	4.78868152353837	9.43129074830437e-07	0.378388434968725	1
ENSG00000097046.12	CDC7	1	91500849	1_56	0	0.046070598952363	7.84343436832282	3.43105375332024e-06	1.14181190767357	3
ENSG00000172031.6	EPHX4	1	92029879	1_56	0	0.0384277224681575	7.0231915554937	2.56257482989821e-06	1.217024988029	1
ENSG00000284413.1	BTBD8	1	92080411	1_56	0	0.0328555336734873	4.70465897744017	1.46768910780265e-06	0.223846220718612	1
ENSG00000069712.12	KIAA1107	1	92163769	1_56	0	0.0329790149890284	4.93492817582765	1.54531106060121e-06	0.570366522327631	1
ENSG00000162676.11	GFI1	1	92487304	1_56	0	0.413670191726533	18.8944961279278	7.42141878483842e-05	3.94828939838327	1
ENSG00000067208.14	EVI5	1	92789287	1_56	0	0.0352157563199669	8.0486578675788	2.69127380094039e-06	-2.04922511901862	1
ENSG00000122406.12	RPL5	1	92831623	1_56	0	0.0331939151710449	5.47290894641327	1.72494042144833e-06	1.02843052590042	1
ENSG00000154511.11	FAM69A	1	92961790	1_56	0	0.0461947308938435	8.90717198430613	3.90687643935703e-06	1.4261244270029	3
ENSG00000143033.17	MTF2	1	93079600	1_57	0	0.0406705977439635	6.0777794603587	2.34705295969134e-06	0.66659629916946	1
ENSG00000117500.12	TMED5	1	93180650	1_57	0	0.0360599787030121	4.93956319286295	1.69126401504795e-06	-0.290105065407241	2
ENSG00000122483.17	CCDC18	1	93179625	1_57	0	0.035799107566339	4.87094792779389	1.65570547121223e-06	-0.254198724362012	2
ENSG00000117505.12	DR1	1	93345317	1_57	0	0.0373813159138161	5.27976648369632	1.8739875318391e-06	0.436573408494315	2
ENSG00000137942.16	FNBP1L	1	93448904	1_57	0	0.0383647187038082	5.52536573928689	2.012752827849e-06	-0.547547193882207	1
ENSG00000067334.13	DNTTIP2	1	93880063	1_57	0	0.0492890325396542	7.90090124517499	3.69763742727762e-06	1.00013231612306	1
ENSG00000117528.11	ABCD3	1	94411329	1_58	0	0.018538558943607	4.79824404752146	8.44608994671262e-07	-0.248732825135223	1
ENSG00000143036.16	SLC44A3	1	94818674	1_58	0	0.0293913762086907	8.66148493874231	2.41718378967018e-06	0.813593960339297	2
ENSG00000117519.15	CNN3	1	94899861	1_58	0	0.0183155310338	4.89111587361772	8.50598991370489e-07	-0.267752173059918	1
ENSG00000172339.9	ALG14	1	95073027	1_58	0	0.138263732381276	24.2165003393509	3.17919417585892e-05	2.96372243951321	1
ENSG00000152078.9	TMEM56	1	95140279	1_58	0	0.0212697645823793	6.22234616796313	1.25664974783651e-06	0.754592164796694	1
ENSG00000122481.16	RWDD3	1	95232272	1_58	0	0.0755107639020852	16.8836821468508	1.2105240665306e-05	1.59023810841912	1
ENSG00000117569.18	PTBP2	1	96569918	1_59	0	0.0162517811909285	14.0715074584905	2.17139577509928e-06	-2.74534248828296	1
ENSG00000188641.12	DPYD	1	97918144	1_60	0	0.00879449736937865	5.35835171750882	4.47444976963452e-07	0.850451561701928	2
ENSG00000162627.16	SNX7	1	98661649	1_60	0	0.142109363007079	28.6496481895441	3.86580001005813e-05	2.82506032916867	1
ENSG00000117600.12	PLPPR4	1	99263142	1_60	0	0.00869619362692242	4.70712745737253	3.88671374275191e-07	0.0181554416170738	1
ENSG00000099260.10	PALMD	1	99650697	1_61	0	0.0394984990959081	4.72821206840253	1.77327028721642e-06	0.161170361936768	1
ENSG00000156869.12	FRRS1	1	99766518	1_61	0	0.0394225324821039	4.70999154630878	1.76303950630275e-06	0.0731437090061989	1
ENSG00000117620.14	SLC35A3	1	99969054	1_61	0	0.0605715706095348	8.79158580739513	5.05630718872764e-06	-1.31571022911975	2
ENSG00000156875.13	MFSD14A	1	100037607	1_61	0	0.0411142296056355	5.10777883427726	1.99398385620008e-06	0.258204060667597	1
ENSG00000156876.9	SASS6	1	100132743	1_61	0	0.134941132565385	16.5512462196546	2.12066684730885e-05	2.06357890908517	1
ENSG00000122435.9	TRMT13	1	100133311	1_61	0	0.0731856513120811	10.6028135993643	7.36791259813201e-06	-1.52046736774507	1
ENSG00000122477.12	LRRC39	1	100178174	1_61	0	0.0489831386793138	6.76901291666921	3.14825099621408e-06	-0.702099406599405	2
ENSG00000137992.14	DBT	1	100249898	1_61	0	0.04695756979054	6.36781514288887	2.83918346327752e-06	0.421310686614376	1
ENSG00000079335.18	CDC14A	1	100353172	1_61	0	0.0445939067814185	5.87778250956322	2.48877955632384e-06	-0.59365991759703	1
ENSG00000162692.10	VCAM1	1	100721765	1_62	0	0.0310527379939588	4.65987856001691	1.37395305653232e-06	0.113632094080338	1
ENSG00000162694.13	EXTL2	1	100895622	1_62	0	0.138377960008479	19.0045425248712	2.49701838763181e-05	-1.86578168561671	1
ENSG00000162695.11	SLC30A7	1	100896815	1_62	0	0.0386172079890035	6.71894816401207	2.4636531145387e-06	0.416220821200009	1
ENSG00000170989.8	S1PR1	1	101237269	1_62	0	0.033572463114803	5.39608163931561	1.72012145882365e-06	0.599065769665046	1
ENSG00000118733.16	OLFM3	1	101995957	1_63	0	0.156390614697453	20.8222755142449	3.09197712363744e-05	-2.315567129492	1
ENSG00000185946.15	RNPC3	1	103529760	1_65	0	0.019145127939532	5.58172380063042	1.01466811263222e-06	-0.688227640605038	2
ENSG00000240038.6	AMY2B	1	103558289	1_65	0	0.0175486837926911	4.7026355156286	7.83579859625564e-07	0.0728528937582579	1
ENSG00000134215.15	VAV3	1	107965542	1_67	0	0.0302991951151553	5.5353469380023	1.5924776097591e-06	0.585174845968587	1
ENSG00000085491.15	SLC25A24	1	108200010	1_67	0	0.0361065720703986	7.19054910067801	2.4651634034958e-06	0.818204937816331	1
ENSG00000116266.10	STXBP3	1	108746865	1_67	0	0.060179224893063	12.0411276575771	6.88035976064313e-06	-1.56066264607403	1
ENSG00000162641.18	AKNAD1	1	108834814	1_67	0	0.0484271648425143	9.97206796641588	4.58534133985053e-06	1.1923344923219	2
ENSG00000121957.12	GPSM2	1	108830912	1_67	0	0.035065131972823	6.91400143674388	2.30198420820479e-06	0.768154520778965	1
ENSG00000121940.15	CLCC1	1	108963213	1_67	0	0.0323908013245589	6.16497794773287	1.89605362687577e-06	-0.60965135287516	1
ENSG00000197780.9	TAF13	1	109075155	1_67	0	0.0293180363540067	5.22505235422614	1.45453080074432e-06	-0.371717361620599	1
ENSG00000215717.5	TMEM167B	1	109090133	1_67	0	0.0277575180257474	4.7097463753411	1.24129654864533e-06	0.14333166251544	1
ENSG00000031698.12	SARS	1	109213564	1_67	0	0.0293285258372742	5.22842335729981	1.45598994970257e-06	0.550164713377941	2
ENSG00000134222.16	PSRC1	1	109278889	1_67	0	0.10362517990386	17.2753054197128	1.69976322377169e-05	1.94117488835888	3
ENSG00000221986.6	MYBPHL	1	109306632	1_67	0	0.028995594681995	5.12083578943702	1.40984142296255e-06	0.400782871021429	1
ENSG00000143028.8	SYPL2	1	109466191	1_67	0	0.0451108966462791	9.2986326649194	3.98288665849042e-06	1.10076099705804	2
ENSG00000174151.14	CYB561D1	1	109494012	1_67	0	0.0338811714825175	6.58960216301447	2.11989822144991e-06	-0.924836551116725	1
ENSG00000181754.6	AMIGO1	1	109509517	1_67	0	0.0688578013523906	13.3297665996495	8.71511442101442e-06	-1.52404311470563	2
ENSG00000156097.12	GPR61	1	109539929	1_67	0	0.148612795568053	20.8196692569835	2.93783517640153e-05	-2.26336990202618	1
ENSG00000065135.10	GNAI3	1	109548660	1_67	0	0.0280840348068115	4.81989549565665	1.28527044631701e-06	-0.187641504622924	1
ENSG00000168765.16	GSTM4	1	109635226	1_67	0	0.028678855217779	5.01734150108069	1.36625847896511e-06	0.282117538433196	1
ENSG00000134184.12	GSTM1	1	109703649	1_67	0	0.030840423625986	5.7022923134568	1.66981057925722e-06	0.468288002771951	2
ENSG00000213366.12	GSTM2	1	109668049	1_67	0	0.0335380435309438	6.49349690972275	2.06782489248116e-06	-0.673629429548572	2
ENSG00000134201.10	GSTM5	1	109704237	1_67	0	0.0278826625945663	4.752113985312	1.25810963808062e-06	0.107981672576581	2
ENSG00000134202.10	GSTM3	1	109704237	1_67	0	0.0398822631225513	8.13124437929782	3.07917381500714e-06	0.992578690758925	2
ENSG00000179902.12	C1orf194	1	109113798	1_67	0	0.0289785492779914	5.11529463501248	1.40748796646494e-06	0.429965554975369	1
ENSG00000168710.17	AHCYL1	1	109984850	1_68	0	0.0503710321930687	14.4882794410911	6.92939089376341e-06	1.69905233830182	1
ENSG00000143093.14	STRIP1	1	110034040	1_68	0	0.120027023611651	22.8529077846531	2.60446125283754e-05	-2.54416600744336	1
ENSG00000197106.6	SLC6A17	1	110150825	1_68	0	0.0180596516502259	4.81240998554428	8.25219316137777e-07	0.161761916078267	2
ENSG00000168679.17	SLC16A4	1	110392105	1_68	0	0.0440898247051199	13.2234456388196	5.53580015014754e-06	2.0674024090172	1
ENSG00000134248.13	LAMTOR5	1	110407817	1_68	0	0.0178330756314082	4.69397356752456	7.94811766663784e-07	0.491297187386274	1
ENSG00000143125.5	PROK1	1	110450835	1_68	0	0.0286190690986241	9.13983643087778	2.4836553140528e-06	1.42369835715838	1
ENSG00000177301.14	KCNA2	1	110629119	1_68	0	0.0406753574528907	12.459899061241	4.81219590329208e-06	-1.76583812673405	1
ENSG00000121931.15	LRIF1	1	110964484	1_68	0	0.0394640372178789	12.1736793250006	4.56163745950689e-06	-1.81049277279264	1
ENSG00000156171.14	DRAM2	1	111139496	1_68	0	0.104671835081117	21.5149603110971	2.13829580647177e-05	3.13272963253865	1
ENSG00000134255.13	CEPT1	1	111139496	1_68	0	0.104671835081117	21.5149603110971	2.13829580647177e-05	3.13272963253865	1
ENSG00000064886.13	CHI3L2	1	111195494	1_68	0	0.202898299189802	28.0967124739816	5.41291628572111e-05	3.50690725714336	1
ENSG00000173947.13	PIFO	1	111346062	1_69	0	0.0236407567356737	9.70652797722321	2.17882666455444e-06	1.11243886943855	1
ENSG00000085465.12	OVGP1	1	111426672	1_69	0	0.0139059064142714	4.72796816393819	6.24268243010492e-07	0.144601644827702	1
ENSG00000121933.18	TMIGD3	1	111497300	1_69	0	0.0424398399839817	15.2273360039369	6.13613725468966e-06	1.73147457860524	1
ENSG00000197852.9	FAM212B	1	111755756	1_69	0	0.164085941423092	28.3154202626754	4.41155585046392e-05	-2.89512614495301	2
ENSG00000064703.11	DDX20	1	111759075	1_69	0	0.0137999773897767	4.65635953419309	6.10129857104539e-07	-0.186715708589689	1
ENSG00000143079.14	CTTNBP2NL	1	112398322	1_69	0	0.116655328827798	24.9388508573827	2.76234817159022e-05	2.9543507780996	1
ENSG00000116489.12	CAPZA1	1	112620907	1_69	0	0.0648390021788586	19.2612148279087	1.18581624242222e-05	2.62824830853193	1
ENSG00000007341.18	ST7L	1	112611778	1_69	0	0.0139577081082573	4.76279034999297	6.31208696386434e-07	-0.126127209915587	1
ENSG00000155363.18	MOV10	1	112673015	1_69	0	0.237003720843319	32.0614109648542	7.2149810043461e-05	-3.40100026141537	2
ENSG00000155380.11	SLC16A1	1	112959930	1_70	0	0.040742047908497	6.22494635580639	2.40810747124032e-06	0.490176069880967	1
ENSG00000081026.18	MAGI3	1	113886839	1_70	0	0.0345988342281601	4.67936369090842	1.53725411263993e-06	-0.0900159269133196	1
ENSG00000116793.15	PHTF1	1	113758270	1_70	0	0.0360899055888881	5.07799787447667	1.74010581164129e-06	0.344966495935415	2
ENSG00000081019.13	RSBN1	1	113776105	1_70	0	0.0404468695545112	6.15614996821259	2.36423968098808e-06	-0.701813868983503	1
ENSG00000134242.15	PTPN22	1	113871109	1_70	0	0.0474518997606653	7.67064373187247	3.45607225227015e-06	0.986135282365939	1
ENSG00000134262.12	AP4B1	1	113904943	1_70	0	0.0375496572111851	5.45285237096844	1.94413810889936e-06	0.50303309138239	1
ENSG00000163349.21	HIPK1	1	113929596	1_70	0	0.0411094307499019	6.31001042869027	2.46302566274902e-06	0.743373255296794	1
ENSG00000116774.11	OLFML3	1	113979663	1_70	0	0.0352373586576112	4.85210896534699	1.62342148405536e-06	-0.36426335041531	1
ENSG00000134200.3	TSHB	1	115053631	1_71	0	0.0220699712760316	7.16991208549166	1.50249486107287e-06	0.512070167658667	1
ENSG00000197323.11	TRIM33	1	114498310	1_71	0	0.141160526238572	24.9074510483789	3.33841213966334e-05	2.96773120098203	1
ENSG00000116752.5	BCAS2	1	114581126	1_71	0	0.0184548684483009	6.38189010381982	1.11829831859234e-06	0.972592245781375	1
ENSG00000175984.14	DENND2C	1	114669904	1_71	0	0.105582431668057	20.6665669044372	2.07184563702413e-05	-1.84485964080768	1
ENSG00000213281.4	NRAS	1	114716978	1_71	0	0.0250970284052878	9.85249695141366	2.34782654297119e-06	-1.74275269043255	1
ENSG00000134198.9	TSPAN2	1	115089303	1_71	0	0.0199187946199008	5.92726187372316	1.12102311020965e-06	0.420670144816158	1
ENSG00000163393.12	SLC22A15	1	115976190	1_72	0	0.0209055439205527	8.02614218466476	1.59318319711835e-06	-0.97640650760908	1
ENSG00000143061.17	IGSF3	1	116669972	1_72	0	0.0152835235713695	5.08787281899145	7.38341253700089e-07	-0.33761224699986	1
ENSG00000134247.9	PTGFRN	1	116909755	1_72	0	0.0462534996251508	15.5183875614161	6.81535666509908e-06	-1.60834791289649	1
ENSG00000134256.12	CD101	1	117001562	1_72	0	0.0203344278299687	7.76601854725207	1.49943545904115e-06	0.880212891312762	2
ENSG00000116830.11	TTF2	1	117060534	1_72	0	0.0152509485323167	5.06787167316083	7.33871228619624e-07	-0.320667373853802	1
ENSG00000134253.9	TRIM45	1	117119955	1_72	0	0.0189760290241648	7.11703287411399	1.28233561580283e-06	-0.788825459674478	1
ENSG00000198162.12	MAN1A2	1	117332841	1_72	0	0.060315963065713	18.0450417432944	1.03344544266678e-05	2.23262428436739	2
ENSG00000183508.4	FAM46C	1	117605765	1_72	0	0.0312235245228951	11.8011431623561	3.49867337898575e-06	-1.4269068587385	2
ENSG00000092607.13	TBX15	1	118974734	1_73	0	0.0240998140890084	9.39562265152311	2.14999106660004e-06	1.19917151458255	1
ENSG00000116874.11	WARS2	1	119012523	1_73	0	0.0261315472053546	10.1570790429839	2.52017879640946e-06	-1.27498446677275	1
ENSG00000203859.9	HSD3B2	1	119413721	1_73	0	0.0193605099074541	7.33857405521132	1.34904323764698e-06	-0.8612096371827	1
ENSG00000143067.4	ZNF697	1	119637503	1_73	0	0.0146156526069857	4.70251320929877	6.52597841269985e-07	-0.13060391379385	1
ENSG00000092621.11	PHGDH	1	119659675	1_73	0	0.0179632174723918	6.635712786276	1.13179847570412e-06	-0.715423766786347	2
ENSG00000265491.4	RNF115	1	145827673	1_73	0	0.018040083989623	6.67570758794312	1.14349233347251e-06	-0.674487215847015	1
ENSG00000265241.6	RBM8A	1	145927840	1_73	0	0.0255241156174585	9.93574379624622	2.40795565241302e-06	1.25287619097172	1
ENSG00000272031.2	ANKRD34A	1	145963899	1_73	0	0.015052583000889	4.97846301327425	7.11547197289795e-07	0.439151618238223	1
ENSG00000168509.19	HFE2	1	146036954	1_73	0	0.0598381922197231	18.0025128096599	1.0228430296269e-05	-1.93138917103151	1
ENSG00000131791.7	PRKAB2	1	147171976	1_73	0	0.154437315801996	27.2174294175496	3.99113802225322e-05	-3.54781314521921	3
ENSG00000131778.18	CHD1L	1	147001352	1_73	0	0.0174430261114458	6.36015881347836	1.05338514077788e-06	-0.952595504007824	1
ENSG00000116128.10	BCL9	1	147541592	1_73	0	0.0537456270908708	16.9785091614977	8.66443173961516e-06	1.67517173343513	1
ENSG00000162836.11	ACP6	1	147646379	1_73	0	0.0149648133058145	4.92372880759245	6.99620980023184e-07	0.456729252753437	4
ENSG00000265107.2	GJA5	1	147773193	1_73	0	0.0219565539215177	8.52029536546082	1.77629963177233e-06	1.19729600385529	1
ENSG00000178796.12	RIIAD1	1	151715696	1_74	0	0.0439800693206113	5.81695196436492	2.42911895998248e-06	-0.46428458550136	1
ENSG00000159409.14	CELF3	1	151717266	1_74	0	0.0817777984798385	11.7414963676157	9.11709037204118e-06	1.70122937679202	1
ENSG00000143450.16	OAZ3	1	151762965	1_74	0	0.0398395793936638	4.88021262007877	1.84608156379335e-06	0.106659757336368	1
ENSG00000143436.10	MRPL9	1	151763980	1_74	0	0.0639964244085961	9.38792040466359	5.70456463786789e-06	-1.23886243657375	1
ENSG00000182134.15	TDRKH	1	151789389	1_74	0	0.0743156958135944	10.820791995873	7.63549143002597e-06	1.66425163135155	1
ENSG00000143365.17	RORC	1	151831413	1_74	0	0.0824645720054434	11.8221226196291	9.25678689325267e-06	-1.46346230086405	1
ENSG00000225556.1	C2CD4D	1	151841315	1_74	0	0.0421810627583555	5.42106175114275	2.17119719271039e-06	-0.150726907840361	1
ENSG00000196407.11	THEM5	1	151853515	1_74	0	0.044022296073584	5.82603845818953	2.43524933954791e-06	-0.323376626069266	1
ENSG00000197747.8	S100A10	1	151993591	1_74	0	0.038911706718271	4.6571895064818	1.72068584864533e-06	-0.106051786859953	1
ENSG00000197915.5	HRNR	1	152230440	1_74	0	0.0552107218222632	7.97837574232624	4.18249381590105e-06	-1.08515073157649	3
ENSG00000143631.10	FLG	1	152197185	1_74	0	0.0692497698131505	10.1432774777599	6.6695116740328e-06	1.49222963664096	2
ENSG00000143536.7	CRNN	1	152414760	1_74	0	0.165398370973032	18.6467685224836	2.92841217790881e-05	2.45783448718072	1
ENSG00000163207.6	IVL	1	152908247	1_74	0	0.0403320420916411	4.99651635125902	1.91344032160269e-06	-0.371810710433056	2
ENSG00000241794.1	SPRR2A	1	153057485	1_74	0	0.0779001238920413	11.2736657053705	8.33874508788449e-06	1.37141157890082	1
ENSG00000203785.8	SPRR2E	1	153106201	1_74	0	0.0436780347556933	5.7516118611218	2.38533871485725e-06	-0.575857736309796	2
ENSG00000163220.10	S100A9	1	153366838	1_75	0	0.0265311333275345	5.20219261755205	1.31050785176123e-06	0.297782615742091	1
ENSG00000197956.9	S100A6	1	153535924	1_75	0	0.0634639787233885	14.2466077160725	8.58491814289378e-06	1.74873479014854	1
ENSG00000196420.7	S100A5	1	153541765	1_75	0	0.025914893455226	4.99161644223892	1.22825355846081e-06	0.250805432491062	1
ENSG00000188015.9	S100A3	1	153549456	1_75	0	0.0251562623537021	4.75013967640966	1.13461858292496e-06	-0.173155433121186	1
ENSG00000196154.11	S100A4	1	153549456	1_75	0	0.0251562623537021	4.75013967640966	1.13461858292496e-06	-0.173155433121186	1
ENSG00000196754.10	S100A2	1	153567844	1_75	0	0.029477342150243	6.16741236894227	1.72619043830069e-06	0.600678092424052	1
ENSG00000189171.14	S100A13	1	153622972	1_75	0	0.0252953414858673	4.97892949514131	1.19584232337925e-06	-0.849107158154675	2
ENSG00000143553.10	SNAPIN	1	153659467	1_75	0	0.0333186014041386	7.74492695363924	2.45019971963459e-06	-1.1943725116538	1
ENSG00000143621.16	ILF2	1	153674846	1_75	0	0.0279585790874459	5.93988987770078	1.5768518289031e-06	0.63629158130707	1
ENSG00000169418.9	NPR1	1	153678582	1_75	0	0.064450394803156	16.3095063907376	9.98076421815486e-06	-2.8884806951245	2
ENSG00000143554.13	SLC27A3	1	153774305	1_75	0	0.0351989084459187	7.54781546445758	2.5225969492407e-06	0.664676077358508	1
ENSG00000198837.9	DENND4B	1	153940147	1_75	0	0.0250643479417192	5.45484298936823	1.29818343163536e-06	1.04373722506586	1
ENSG00000143570.17	SLC39A1	1	153968263	1_75	0	0.250386228437096	18.8227268088814	4.47497253515793e-05	4.20896415805825	1
ENSG00000143578.15	CREB3L4	1	153968263	1_75	0	0.250386228437097	18.8227268088814	4.47497253515795e-05	4.20896415805825	1
ENSG00000143575.14	HAX1	1	154280701	1_75	0	0.0808882624703411	14.4633292529515	1.11083914697175e-05	0.961862160392984	1
ENSG00000143595.12	AQP10	1	154321199	1_75	0	0.027161263298974	5.61825521747841	1.44893474280527e-06	0.392514397560626	2
ENSG00000143515.16	ATP8B2	1	154325898	1_75	0	0.308745575008129	29.4940722486471	8.64635133190893e-05	3.57080963749234	1
ENSG00000160712.12	IL6R	1	154424940	1_75	0	0.038133749066142	8.51497455197519	3.08311877238085e-06	-0.841810930783282	1
ENSG00000169291.9	SHE	1	154502081	1_75	0	0.0400692204977436	9.04823382352586	3.44248538891737e-06	-1.82270870645531	2
ENSG00000163239.12	TDRD10	1	154502081	1_75	0	0.1229151377678	20.5572881093147	2.39921181572834e-05	-2.9861639876183	1
ENSG00000160714.9	UBE2Q1	1	154559434	1_75	0	0.0389194075612275	9.0199443151897	3.33324682373806e-06	1.55999651266237	1
ENSG00000143603.18	KCNN3	1	154870871	1_76	1	0.607393941910585	26.5286398719461	0.000152996972458152	-4.56273985984814	1
ENSG00000163348.3	PYGO2	1	154981990	1_76	0	0.0148587143747425	5.87601045794808	8.29012714423464e-07	0.239752229832126	1
ENSG00000160691.18	SHC1	1	154974220	1_76	0	0.0124139603699963	5.45590529231	6.43094172707319e-07	-1.03576122438433	1
ENSG00000163354.14	DCST2	1	155034523	1_76	0	0.0537118347905475	25.6050234358029	1.30584780245726e-05	-3.73696346465962	1
ENSG00000163357.10	DCST1	1	155033974	1_76	0	0.0260416630798147	15.3131298901978	3.78643127763508e-06	-2.80257009685713	1
ENSG00000143537.13	ADAM15	1	155121795	1_76	0	0.0127343140480102	5.3497113927911	6.46849588313678e-07	-0.392443647667263	1
ENSG00000169242.11	EFNA1	1	155127376	1_76	0	0.0201723246487421	9.55234860151247	1.82963099515436e-06	0.633146449511006	2
ENSG00000169241.17	SLC50A1	1	155135691	1_76	0	0.0124934721730178	4.97829439076954	5.90556053477752e-07	0.144555460415646	2
ENSG00000173171.14	MTX1	1	155203736	1_76	0	0.0223993807957253	10.6753570632951	2.27047027090415e-06	-1.18103257261116	1
ENSG00000177628.15	GBA	1	155244216	1_76	0	0.0227721841622748	10.607170567409	2.29351527375851e-06	-1.20536903493763	1
ENSG00000160767.20	FAM189B	1	155254510	1_76	0	0.057109858422299	14.7419119119545	7.99396591433302e-06	2.40975744148231	1
ENSG00000116521.10	SCAMP3	1	155262283	1_76	0	0.0277028850682217	10.8479296021328	2.85344335247579e-06	2.00810481914978	1
ENSG00000143630.9	HCN3	1	155277916	1_76	0	0.0524560350684271	13.7371533410217	6.8421029396399e-06	-2.4657281410912	1
ENSG00000160753.15	RUSC1	1	155321640	1_76	0	0.0227667137870605	9.01813191012703	1.94945999821321e-06	-0.0422516797508579	1
ENSG00000163374.19	YY1AP1	1	155689149	1_76	0	0.188657641629625	19.1813061009023	3.43597483086668e-05	-3.08246156948678	1
ENSG00000116580.18	GON4L	1	155855602	1_76	0	0.0195864922549626	9.84508310767772	1.83093720007969e-06	-1.56098504012093	1
ENSG00000132718.8	SYT11	1	155859720	1_76	0	0.117397207419922	16.3800502330416	1.82587226756787e-05	-2.67224451535059	1
ENSG00000143622.10	RIT1	1	155911161	1_76	0	0.241073422509734	21.133665932267	4.83750657671905e-05	-2.98855337622138	1
ENSG00000163479.13	SSR2	1	156020665	1_76	0	0.0153502157498444	8.09451309930611	1.17978429579265e-06	1.0028233105807	1
ENSG00000196189.12	SEMA4A	1	156182924	1_76	0	0.0131604316118519	5.49123871756971	6.8617968065221e-07	-0.924241324115674	1
ENSG00000160785.13	SLC25A44	1	156193927	1_76	0	0.0124330989431759	4.72106070416903	5.57335069519676e-07	0.402733123422331	3
ENSG00000242252.1	BGLAP	1	156240066	1_76	0	0.0737104962257059	21.609174953714	1.51239390120051e-05	2.55785403622236	1
ENSG00000160781.15	PAQR6	1	156247610	1_76	0	0.0225543577604772	10.3220886135832	2.210525070986e-06	1.65861332362644	1
ENSG00000198952.8	SMG5	1	156282500	1_76	0	0.0289815730309648	12.9038236343829	3.55089450083136e-06	-1.80716674538865	1
ENSG00000163472.18	TMEM79	1	156282500	1_76	0	0.0289815730309648	12.9038236343829	3.55089450083136e-06	1.80716674538865	1
ENSG00000198715.11	GLMP	1	156254032	1_76	0	0.0144969101505147	6.19043246442183	8.52106413239451e-07	-0.7939125546157	2
ENSG00000163468.14	CCT3	1	156364325	1_76	0	0.0307203617826256	13.475249740424	3.93061534720615e-06	-1.8606195200188	1
ENSG00000183856.10	IQGAP3	1	156572426	1_77	0	0.0365933418656276	6.25751335217318	2.17420882778635e-06	-0.622213604360172	1
ENSG00000132702.12	HAPLN2	1	156619658	1_77	0	0.0622976403665749	11.3119810457121	6.69125626217061e-06	-1.33804441127533	1
ENSG00000143319.16	ISG20L2	1	156728554	1_77	0	0.0314970686744791	4.8413878455118	1.44789613788596e-06	0.223504770204146	1
ENSG00000143303.11	RRNAD1	1	156728106	1_77	0	0.0310289462426466	4.70015480419539	1.38476661873085e-06	0.124619918582863	2
ENSG00000143314.12	MRPL24	1	156725712	1_77	0	0.0905817570048828	14.9101834113577	1.28239295340382e-05	1.6508066858441	3
ENSG00000198400.11	NTRK1	1	156815564	1_77	0	0.0450755126364806	8.23158516531584	3.52307223017395e-06	1.03744273523032	2
ENSG00000027869.11	SH2D2A	1	156815979	1_77	0	0.0379015503601828	6.58965001577591	2.37146501005441e-06	-0.762411663660113	1
ENSG00000187800.13	PEAR1	1	156893825	1_77	0	0.0335556104771834	5.43882786405376	1.73287746879583e-06	0.323053377012393	1
ENSG00000160838.13	LRRC71	1	156920880	1_77	0	0.0600263021121715	10.9572323792353	6.24510663997841e-06	1.4580571365523	1
ENSG00000132694.18	ARHGEF11	1	157045234	1_77	0	0.0438089611015794	7.96128093655478	3.31164138008958e-06	1.01273896134958	1
ENSG00000158488.15	CD1E	1	158353463	1_78	0	0.030770022152845	8.06910847601276	2.35749488748953e-06	-0.989906120833895	1
ENSG00000163564.14	PYHIN1	1	158930485	1_78	0	0.0214129948406687	4.65733831053178	9.46918487007593e-07	-0.00878304789927926	1
ENSG00000163565.18	IFI16	1	159000146	1_78	0	0.0506839655982936	12.7933886870189	6.15677920297066e-06	-1.59894050426061	1
ENSG00000163568.14	AIM2	1	159170586	1_78	0	0.161373024756944	24.0268401159802	3.68150160928541e-05	-2.81664677024561	2
ENSG00000162706.12	CADM3	1	159172360	1_78	0	0.0234379493194693	5.50650404036775	1.22544258935407e-06	0.796823250201778	1
ENSG00000213088.9	ACKR1	1	159203354	1_78	0	0.0357394399053523	9.48205649822245	3.21771575986419e-06	-1.64485630633155	1
ENSG00000179639.10	FCER1A	1	159288755	1_78	0	0.0513887719161255	12.9244713020017	6.30635511379892e-06	-1.37467101706744	1
ENSG00000158716.8	DUSP23	1	159780839	1_78	0	0.0466617638686937	12.0077657638895	5.32011176309079e-06	-1.33061715272476	1
ENSG00000181036.13	FCRL6	1	159800388	1_78	0	0.028793229012254	7.44320451649335	2.03492178192176e-06	-0.833427456480293	1
ENSG00000158714.10	SLAMF8	1	159831365	1_78	0	0.0868955852990836	17.9564758110752	1.48154966436147e-05	1.88523181265463	1
ENSG00000188004.9	C1orf204	1	159854415	1_78	0	0.0513680158692116	12.9208656220226	6.30204932030619e-06	-1.45541554287488	1
ENSG00000243284.1	VSIG8	1	159856126	1_78	0	0.0228554036042437	5.26988390542883	1.14363474055797e-06	-0.385439952774979	2
ENSG00000213085.9	CFAP45	1	159899758	1_78	0	0.0218589037128164	4.85096144246979	1.00682408596377e-06	0.219617705951934	1
ENSG00000158710.14	TAGLN2	1	159922127	1_78	0	0.0293453990449123	7.62221130962195	2.12382339662261e-06	0.850807226498612	1
ENSG00000085552.16	IGSF9	1	159945134	1_79	0	0.0137194147717425	4.69939564770448	6.12174158903314e-07	0.144730212295036	1
ENSG00000143315.6	PIGM	1	160031560	1_79	0	0.0508442411566165	17.0403478298964	8.22654773596042e-06	-2.01588463140587	1
ENSG00000162728.4	KCNJ9	1	160082306	1_79	0	0.0325540410594122	12.8177234165506	3.96198840075369e-06	-1.71335401494304	1
ENSG00000162729.13	IGSF8	1	160099056	1_79	0	0.0326080411664432	12.833355267822	3.97340033875245e-06	-1.66499932071629	2
ENSG00000018625.14	ATP1A2	1	160131110	1_79	0	0.0139184372991014	4.83426395262624	6.38878441595306e-07	-0.124427268008326	1
ENSG00000132681.16	ATP1A4	1	160144553	1_79	0	0.0160931666265568	6.19444534981641	9.46545141131577e-07	0.622348998145326	1
ENSG00000132716.18	DCAF8	1	160262886	1_79	0	0.299781861100967	34.6428676414729	9.86090063943031e-05	3.68907047512228	1
ENSG00000162735.18	PEX19	1	160287649	1_79	0	0.152086536111093	27.6547766943914	3.99354259896292e-05	-3.07219282712906	1
ENSG00000122218.14	COPA	1	160343943	1_79	0	0.0375816117218921	14.1732257254561	5.05756533603775e-06	-2.19169291592984	1
ENSG00000162736.15	NCSTN	1	160342835	1_79	0	0.0931051812288509	22.8410588309076	2.01923785289361e-05	2.80175636796349	1
ENSG00000171786.5	NHLH1	1	160367549	1_79	0	0.0330428031545235	12.9578047700555	4.06542274190252e-06	1.18478765011353	1
ENSG00000162738.5	VANGL2	1	160410508	1_79	0	0.0137169286764461	4.69768738373356	6.1184073745147e-07	0.0155853168969029	1
ENSG00000066294.14	CD84	1	160578605	1_79	0	0.0148425395479972	5.4364009442343	7.66155794959712e-07	-0.565327169559707	2
ENSG00000117091.9	CD48	1	160711718	1_79	0	0.0137979288487035	4.75282869509929	6.22677910376729e-07	0.147957439253608	1
ENSG00000122223.12	CD244	1	160862395	1_79	0	0.0137443661703186	4.71640983875252	6.15507926784671e-07	0.0674176141587439	1
ENSG00000158769.17	F11R	1	161021085	1_79	0	0.0136858830668334	4.67647942741298	6.07700019066314e-07	-0.050230347357583	1
ENSG00000215845.10	TSTD1	1	161038782	1_79	0	0.0298636753571425	12.0041362371316	3.40385905095623e-06	-1.30733173576609	1
ENSG00000158773.14	USF1	1	161081344	1_79	0	0.0138109488991427	4.76166432350973	6.24424150162971e-07	-0.196037782648226	1
ENSG00000162755.13	KLHDC9	1	161098329	1_79	0	0.014645660661186	5.31128661370729	7.38594555713712e-07	-0.459027118750887	1
ENSG00000158793.13	NIT1	1	161118210	1_79	0	0.0252155609189669	10.4109174015059	2.49261400672254e-06	1.23246284750383	1
ENSG00000143224.17	PPOX	1	161165947	1_79	0	0.0227645154480789	9.44933709869091	2.0424768829379e-06	1.1287877142981	2
ENSG00000158850.14	B4GALT3	1	161177981	1_79	0	0.0180669647864125	7.27927209674375	1.24873575877423e-06	-0.819237444421456	1
ENSG00000158864.12	NDUFS2	1	161196933	1_79	0	0.0736712034124319	20.5832731907129	1.43982463218696e-05	-2.14233147025862	3
ENSG00000158869.10	FCER1G	1	161215085	1_79	0	0.0281346311165545	11.4421008999965	3.05664072636964e-06	-1.38088459819379	2
ENSG00000158874.11	APOA2	1	161223893	1_79	0	0.0149024738576699	5.47413078391289	7.74588303051025e-07	0.411654423662765	1
ENSG00000248485.1	PCP4L1	1	161259053	1_79	0	0.0256886573338029	10.5858328845163	2.5820451733155e-06	-1.21371708213072	2
ENSG00000158887.15	MPZ	1	161310092	1_79	0	0.0144851176770746	5.20803624829282	7.16297479281715e-07	0.341922904779069	1
ENSG00000143252.14	SDHC	1	161317093	1_79	0	0.0155591679090359	5.87819093041088	8.68415272675467e-07	0.640003557062956	1
ENSG00000173110.7	HSPA6	1	161524102	1_79	0	0.0237742725025771	9.85726300398329	2.22515863182239e-06	-1.31448049175468	1
ENSG00000203747.10	FCGR3A	1	161550682	1_79	0	0.0190612835264444	7.78191894294944	1.40843315816259e-06	-0.95392872632926	2
ENSG00000132185.16	FCRLA	1	161707945	1_79	0	0.013717194821497	4.69787829811762	6.11877474533908e-07	0.062458879597045	1
ENSG00000162746.14	FCRLB	1	161721796	1_79	0	0.014109219452347	4.96176685932357	6.64716928631182e-07	-0.301876343038497	2
ENSG00000081721.11	DUSP12	1	161749589	1_79	0	0.0147623066650607	5.38560379062373	7.54894080154398e-07	-0.368669513910761	1
ENSG00000118217.5	ATF6	1	161766683	1_79	0	0.0154271501694609	5.79834332939423	8.49350664432069e-07	0.580933415758147	1
ENSG00000239887.4	C1orf226	1	162083718	1_79	0	0.0160063077368504	6.1437242272969	9.33727763843385e-07	0.597805005000172	1
ENSG00000198574.5	SH2D1B	1	162412988	1_80	0	0.0213339616119963	12.2029885817088	2.47192398216644e-06	1.41919666900176	1
ENSG00000117143.13	UAP1	1	162561114	1_80	0	0.0110053956059938	6.00988175847808	6.28013504788326e-07	-0.492474632306282	2
ENSG00000162733.16	DDR2	1	162631124	1_80	0	0.00985657300733522	5.0257079830204	4.70349395622667e-07	-0.281058741007541	1
ENSG00000132196.13	HSD17B7	1	162790775	1_80	0	0.0404221103472	18.310534318957	7.02776770121985e-06	1.93243233576844	2
ENSG00000185860.13	CCDC190	1	162869417	1_80	0	0.0148766037281214	8.78632879177461	1.24110533489256e-06	0.863857099286874	1
ENSG00000117152.13	RGS4	1	163044890	1_80	0	0.0156029725857296	9.42192371779438	1.39586791881332e-06	-1.30078861316813	1
ENSG00000143228.12	NUF2	1	163266611	1_80	0	0.0462939270988051	19.3936377309569	8.52473130231826e-06	-2.06337520176743	1
ENSG00000185630.18	PBX1	1	164553791	1_80	0	0.0127302524825557	7.36618773686538	8.90383692476138e-07	-0.758174611179504	1
ENSG00000162763.3	LRRC52	1	165544180	1_81	0	0.0753679040048737	13.0051602490736	9.30678202415711e-06	-1.56365389221672	1
ENSG00000162761.14	LMX1A	1	165356504	1_81	0	0.0866829104638519	14.352782623321	1.18131845557689e-05	-1.70078236306163	2
ENSG00000143198.12	MGST3	1	165664399	1_81	0	0.0314225435998927	4.68702269045678	1.39841408728389e-06	-0.0194295820540094	1
ENSG00000143149.12	ALDH9A1	1	165698175	1_81	0	0.0320068363087114	4.86083019864895	1.47723842546002e-06	-0.420822809484055	2
ENSG00000188859.6	FAM78B	1	166172580	1_81	0	0.0323375304781083	4.95781684677589	1.52228064896308e-06	-0.317840076409182	1
ENSG00000143195.12	ILDR2	1	166974886	1_82	0	0.0170315490654626	6.38760777763147	1.03297494517234e-06	-0.200964630897859	1
ENSG00000143194.12	MAEL	1	166975891	1_82	0	0.0280630105064736	12.4225158731136	3.31010077540422e-06	2.05676285203769	1
ENSG00000143157.11	POGK	1	166838846	1_82	0	0.022956185143942	10.5473795128428	2.29901438386829e-06	-1.99340966413202	2
ENSG00000152382.5	TADA1	1	166876513	1_82	0	0.032434713167258	12.4036007113178	3.81992851471534e-06	1.25144723786674	1
ENSG00000198842.9	DUSP27	1	167094253	1_82	0	0.0145874713458184	5.26701196823515	7.29527584693147e-07	0.543166905279467	2
ENSG00000198821.10	CD247	1	167546035	1_82	0	0.0249677109941503	10.2218821530789	2.42329895568029e-06	1.12500508924222	1
ENSG00000143162.7	CREG1	1	167548592	1_82	0	0.0140794259709038	4.85429894242834	6.48946453602959e-07	0.205293344691142	3
ENSG00000198771.10	RCSD1	1	167630073	1_82	0	0.0138193929732516	4.68047918855464	6.14153147702789e-07	-0.0371358922431889	2
ENSG00000197965.11	MPZL1	1	167705500	1_82	0	0.0145338506642962	5.15549897448418	7.11457226638232e-07	-0.332656316884791	2
ENSG00000143199.17	ADCY10	1	167918686	1_82	0	0.0254202206841589	10.3732847787304	2.5037618288892e-06	-1.26358898429692	1
ENSG00000143164.15	DCAF6	1	167875985	1_82	0	0.0143166783650072	5.02293735893461	6.82806154840061e-07	0.221762373363753	1
ENSG00000143158.10	MPC2	1	167936749	1_82	0	0.0278469193289148	11.1308633765098	2.94308906841034e-06	1.52813459101864	1
ENSG00000143147.14	GPR161	1	168137545	1_82	0	0.0189429402211492	7.64262024798437	1.3746339513712e-06	-0.93052233584947	2
ENSG00000143155.12	TIPRL	1	168178654	1_82	0	0.0140151708895833	4.81329644128856	6.40528420278417e-07	-0.13568096121367	2
ENSG00000143178.12	TBX19	1	168289142	1_82	0	0.0216682059231573	8.88612745574245	1.82823866357555e-06	-0.957363966023411	1
ENSG00000143185.3	XCL2	1	168544200	1_82	0	0.0240319237008684	9.85820727067628	2.24948902330312e-06	1.15103386467447	1
ENSG00000143196.4	DPT	1	168728935	1_82	0	0.0137957663261385	4.66584724931278	6.11186486307898e-07	-0.112986798279676	1
ENSG00000143153.12	ATP1B1	1	169119441	1_83	0	0.0645397575795124	11.7416842411443	7.19540301276737e-06	1.55097847121965	1
ENSG00000143156.13	NME7	1	169330256	1_83	0	0.0324361712040662	5.210194940349	1.60465233950246e-06	0.483621878048546	3
ENSG00000117475.13	BLZF1	1	169368400	1_83	0	0.031549978254289	4.9488399758785	1.4825176477233e-06	-0.422978854352588	1
ENSG00000117477.12	CCDC181	1	169447020	1_83	0	0.0398367966197903	7.15245466657594	2.70543384687001e-06	0.848882682865832	3
ENSG00000198734.10	F5	1	169579654	1_83	0	0.034537014439499	5.8026624087064	1.90287164014728e-06	0.572244295826461	1
ENSG00000000457.13	SCYL3	1	169891332	1_83	0	0.0973645432757218	15.7015218900431	1.45157666073966e-05	2.32869828744906	3
ENSG00000075945.12	KIFAP3	1	170081461	1_83	0	0.0312868050452729	4.86983373749574	1.44668089735773e-06	-0.470662609949937	2
ENSG00000120370.12	GORAB	1	170532026	1_83	0	0.0321002115251925	5.11195481252063	1.55808912806109e-06	-0.262678875037137	1
ENSG00000007933.12	FMO3	1	171095563	1_85	0	0.0186752541560031	12.3303005681511	2.18644008555167e-06	1.42074311558549	1
ENSG00000094963.13	FMO2	1	171187344	1_85	0	0.0169150325863422	11.4517262367274	1.8392518132144e-06	-1.27411743150306	1
ENSG00000010932.16	FMO1	1	171248552	1_85	0	0.00829455052257089	4.79986153115361	3.78023642411535e-07	-0.181179953344673	2
ENSG00000076258.9	FMO4	1	171314704	1_85	0	0.00957191007171665	6.11814280096967	5.56052267388313e-07	-0.647060320596271	1
ENSG00000117523.15	PRRC2C	1	171493432	1_85	0	0.00821125407617773	4.7023584983452	3.66625461812663e-07	0.161401287145692	1
ENSG00000117533.14	VAMP4	1	171742190	1_85	0	0.0231127456588074	14.3305620032194	3.14493851695037e-06	-1.57416622091645	1
ENSG00000010165.19	METTL13	1	171781437	1_85	0	0.00838920241618057	4.90699303964937	3.90871055891754e-07	-0.23078937478657	2
ENSG00000197959.13	DNM3	1	171841377	1_85	0	0.0101326977409522	6.61765496319568	6.366879118097e-07	-0.824027230271552	1
ENSG00000135845.9	PIGC	1	172444386	1_85	0	0.017041076271228	11.4885841686099	1.8589209732971e-06	-1.32385210470831	1
ENSG00000094975.13	SUCO	1	172532503	1_85	0	0.00984431342129366	6.38454927261958	5.96778367357523e-07	0.679141010262881	1
ENSG00000117560.7	FASLG	1	172658079	1_85	0	0.0082296354208059	4.72965981624349	3.69579520614897e-07	-0.0862522450425369	1
ENSG00000120337.8	TNFSF18	1	172801624	1_85	0	0.0105058347649466	7.3879202705694	7.36970599699972e-07	-1.15676770006846	3
ENSG00000117601.13	SERPINC1	1	173916899	1_85	1	0.433561054852249	27.2965791779772	0.000112371424279437	-5.00133501844911	2
ENSG00000152061.23	RABGAP1L	1	174159002	1_85	1	0.0343923602292799	26.035620061959	8.50212142239276e-06	4.41094140561066	2
ENSG00000120333.4	MRPS14	1	175023749	1_85	0	0.00976195584956907	10.5062084899859	9.73823500499536e-07	-2.4038731843813	1
ENSG00000120332.15	TNN	1	175068086	1_85	0	0.016046138701865	13.8956988170474	2.11713392371374e-06	-2.15886565238666	2
ENSG00000152092.15	ASTN1	1	177165470	1_86	0	0.0113093120151283	9.22357145553977	9.90450326482941e-07	-1.23984398748372	1
ENSG00000235750.9	KIAA0040	1	175184769	1_86	0	0.201379971498123	34.8733619438269	6.66818267940104e-05	3.07784906500546	2
ENSG00000143207.19	RFWD2	1	176207223	1_86	0	0.0140248943676581	10.392072816181	1.38388237061043e-06	1.42666735303606	1
ENSG00000120341.18	SEC16B	1	177967390	1_87	0	0.110005816987196	18.7235717282173	1.9556977960851e-05	-2.03775814845599	1
ENSG00000075391.16	RASAL2	1	178093905	1_87	0	0.0406476844551889	10.184549405647	3.93074641143034e-06	1.57083731460002	1
ENSG00000116194.12	ANGPTL1	1	178869250	1_87	0	0.0247149356268298	5.76147056673388	1.35204214068538e-06	-0.392074483736557	1
ENSG00000116199.11	FAM20B	1	179025509	1_89	0	0.0176776544096827	5.72274439166581	9.60564173558348e-07	0.786641491434753	2
ENSG00000186283.13	TOR3A	1	179079774	1_89	0	0.0161697367471578	4.97210834858038	7.63380268091782e-07	-0.418313934262004	3
ENSG00000143322.19	ABL2	1	179189646	1_89	0	0.0171329802507126	5.56468996393363	9.05255732670707e-07	-0.431549837353164	1
ENSG00000162782.15	TDRD5	1	179592019	1_89	0	0.0180490583844269	6.28738658082306	1.0775119873406e-06	0.557209318896603	1
ENSG00000169905.12	TOR1AIP2	1	179878267	1_89	0	0.0206525673377617	7.12482943155679	1.39715926627256e-06	0.832986813350841	1
ENSG00000135837.15	CEP350	1	179954679	1_89	0	0.0371443550301326	12.7621520095083	4.50105305066272e-06	-1.45900096189993	2
ENSG00000116260.16	QSOX1	1	180154677	1_89	0	0.0309739458521838	11.36463466068	3.3423306425279e-06	-1.39217683137238	1
ENSG00000121454.5	LHX4	1	180228613	1_89	0	0.0164394693569785	5.24565368702339	8.1881314727912e-07	0.146042037734032	2
ENSG00000230124.6	ACBD6	1	180511523	1_89	0	0.0398749521417886	13.6997779711277	5.18693851907411e-06	2.35033457049065	1
ENSG00000135823.13	STX6	1	181048307	1_89	0	0.0155646714526458	4.70796239588315	6.95777435038003e-07	0.220033355248468	1
ENSG00000153029.14	MR1	1	181052721	1_89	0	0.0155812392321404	4.69204853983514	6.9416368320692e-07	0.0605165788281973	1
ENSG00000162783.10	IER5	1	181089136	1_89	0	0.0300055087157177	10.6658817480368	3.03875128422048e-06	1.07593881536207	1
ENSG00000198216.10	CACNA1E	1	181412848	1_90	0	0.022775395818998	4.91893185292843	1.06373668278093e-06	-0.230654896020547	1
ENSG00000135821.17	GLUL	1	182392343	1_90	0	0.0634022454833309	14.6099668291506	8.79531232462758e-06	2.15335258109491	1
ENSG00000203730.2	TEDDM1	1	182400603	1_90	0	0.130817465663035	21.6275272561282	2.68639577679495e-05	2.63999972763252	1
ENSG00000135828.11	RNASEL	1	182575680	1_90	0	0.029255531209201	7.27532262247176	2.02095964639215e-06	-0.904404952210015	2
ENSG00000143333.6	RGS16	1	182604092	1_90	0	0.145781278106043	22.6988784843236	3.14198096908264e-05	-2.28616985571111	1
ENSG00000135862.5	LAMC1	1	183023026	1_91	0	0.0450016216672682	12.3355185774184	5.27087810336829e-06	1.86088568755297	1
ENSG00000058085.14	LAMC2	1	183186170	1_91	0	0.0213257620005314	5.29058701271657	1.07128695452151e-06	0.653723912140082	1
ENSG00000157064.10	NMNAT2	1	183427266	1_91	0	0.0701509506146993	16.5679255971111	1.10356798491327e-05	-2.2003082209433	1
ENSG00000116698.21	SMG7	1	183471970	1_91	0	0.173867688799174	25.4494427629004	4.20140507264889e-05	2.64499475788558	2
ENSG00000116701.14	NCF2	1	183591057	1_91	0	0.0217329618931098	5.46827848475182	1.12841003370766e-06	0.413641961928425	1
ENSG00000198756.10	COLGALT2	1	184037985	1_91	0	0.0222211946036014	5.67701534258253	1.19780154100113e-06	0.598804405646351	1
ENSG00000198860.11	TSEN15	1	184051811	1_91	0	0.0207629194686705	5.03937651527036	9.93487995963348e-07	-0.349766673432751	1
ENSG00000116667.12	C1orf21	1	184606961	1_91	0	0.0517091753774128	13.6554142409672	6.70455392086247e-06	2.00500173568501	1
ENSG00000116406.18	EDEM3	1	184736303	1_92	0	0.050079915700186	11.0874645519861	5.2722164311159e-06	1.5948805121066	1
ENSG00000135842.16	FAM129A	1	184901717	1_92	0	0.0332338827828995	7.15507996908181	2.2578390113251e-06	-0.977954817766726	2
ENSG00000121486.11	TRMT1L	1	185156912	1_92	0	0.0583753698958258	12.0855907955077	6.69876785637165e-06	1.57048836920264	1
ENSG00000116668.12	SWT1	1	185156912	1_92	0	0.0583753698958258	12.0855907955077	6.69876785637165e-06	-1.57048836920264	1
ENSG00000116679.15	IVNS1ABP	1	185317057	1_92	0	0.040394202338497	8.83625788120718	3.3891033704459e-06	-1.13881104141903	2
ENSG00000047410.13	TPR	1	186376034	1_92	0	0.0760886729379056	14.4683023653256	1.04528563649327e-05	1.56167852188309	1
ENSG00000262180.1	OCLM	1	186400270	1_92	0	0.053148009913834	11.116778858291	5.61000657979026e-06	1.2790180459513	1
ENSG00000116703.13	PDC	1	186466092	1_92	0	0.0282913351539666	5.41327776123643	1.45415651099198e-06	-0.512044124771116	1
ENSG00000150681.9	RGS18	1	192158507	1_96	0	0.18939405244805	27.4994186126204	4.945238545177e-05	3.20624199230218	1
ENSG00000090104.11	RGS1	1	192575665	1_96	0	0.0166558846861411	5.29651428433346	8.37635837732935e-07	0.396539148288062	2
ENSG00000116750.13	UCHL5	1	193058704	1_96	0	0.0227457842336714	9.84196561995491	2.12559321698766e-06	1.66987037593828	1
ENSG00000023572.8	GLRX2	1	193106302	1_96	0	0.0221458880061703	9.56668916378427	2.01164878568725e-06	1.64263930776126	1
ENSG00000134371.10	CDC73	1	193121735	1_96	0	0.332521281880815	20.0205412300049	6.32109993899327e-05	4.00142905920009	1
ENSG00000162687.16	KCNT2	1	196606472	1_98	0	0.0263543309372285	4.7095928414107	1.17850859608177e-06	-0.600677574639193	1
ENSG00000000971.15	CFH	1	196651341	1_98	0	0.050145516014429	10.7917357779993	5.1383159505417e-06	-1.6301722457537	2
ENSG00000177888.7	ZBTB41	1	197200897	1_98	0	0.0889560948691515	16.2823977480215	1.37528107139355e-05	1.75979455075345	1
ENSG00000203724.10	C1orf53	1	197902889	1_99	0	0.0378277331908441	7.60083702252946	2.73004078044906e-06	0.783607194426285	1
ENSG00000081237.18	PTPRC	1	198638643	1_99	0	0.0445231455594922	9.14437618271179	3.86578165017975e-06	-0.992463833313975	1
ENSG00000081248.10	CACNA1S	1	201112815	1_101	0	0.019392141505546	5.42363716875488	9.98651127549265e-07	0.338764604630849	2
ENSG00000118197.13	DDX59	1	200667218	1_101	0	0.0176756033522131	4.77070189391449	8.00670677267745e-07	-0.203658922160348	2
ENSG00000118200.14	CAMSAP2	1	200649903	1_101	0	0.0181285429666704	5.50107561932081	9.46908275202342e-07	0.591767785183237	1
ENSG00000116852.14	KIF21B	1	201012797	1_101	1	0.0993134021071457	19.6757841284663	1.85539894502722e-05	4.07426652121062	1
ENSG00000232237.3	ASCL5	1	201116393	1_101	0	0.0191595254783145	5.31331353130767	9.66601777258992e-07	0.297619000403451	1
ENSG00000116857.16	TMEM9	1	201151602	1_101	0	0.0262796386325151	8.1261909281851	2.02770049803003e-06	-0.793976038708467	2
ENSG00000163395.16	IGFN1	1	201190333	1_101	0	0.0188580656526217	5.15781002260512	9.23548871323397e-07	-0.0892632707715746	1
ENSG00000081277.12	PKP1	1	201282928	1_101	0	0.0274017495171233	8.68619113793551	2.25998247041878e-06	0.987046860618735	1
ENSG00000174307.6	PHLDA3	1	201468871	1_101	0	0.0212334795833989	6.36803996556113	1.28387974130738e-06	0.600692092501868	1
ENSG00000159173.18	TNNI1	1	201661333	1_102	0	0.0214366343244735	4.68283582537289	9.53153679238712e-07	-0.0545695916768955	1
ENSG00000198700.9	IPO9	1	201828710	1_102	0	0.0640300850784158	16.1261146136049	9.80417868449274e-06	2.35109709320547	1
ENSG00000198892.6	SHISA4	1	201888432	1_102	0	0.399515947553357	19.3822919019648	7.35252731249096e-05	3.62413928519473	1
ENSG00000163431.12	LMOD1	1	201900129	1_102	0	0.0605944939068723	15.6049996103405	8.97830431460455e-06	-2.50225085159934	2
ENSG00000134375.10	TIMM17A	1	201963880	1_102	0	0.0282148432686746	7.32359478495681	1.96200154789152e-06	0.89071073813131	1
ENSG00000176393.10	RNPEP	1	201977433	1_102	0	0.0248308685563806	6.16488091802002	1.4534965318473e-06	0.744560050901195	2
ENSG00000170075.8	GPR37L1	1	202113933	1_102	0	0.0214485081125495	4.70001909836851	9.57181087378174e-07	0.0163293849828115	2
ENSG00000143862.7	ARL8A	1	202144707	1_102	0	0.0575147978053641	13.7574184428372	7.51300955262698e-06	-1.59662671334843	1
ENSG00000143851.15	PTPN7	1	202161992	1_102	0	0.0345804139076129	9.20528555674033	3.02248983734833e-06	1.03236780208545	1
ENSG00000133067.17	LGR6	1	202194388	1_102	0	0.0438865800456946	11.2800753440472	4.70046838629668e-06	1.40567166851239	1
ENSG00000077157.21	PPP1R12B	1	202348568	1_102	0	0.0229440912995273	5.28662530227641	1.15171968326232e-06	-0.467829852893968	2
ENSG00000117139.16	KDM5B	1	202808087	1_102	0	0.0336634739553037	8.91715931085445	2.85024934214705e-06	1.05923034747469	1
ENSG00000183155.4	RABIF	1	202864723	1_102	0	0.0431938028400368	11.152342350593	4.57388173622844e-06	-1.37800504457776	2
ENSG00000117153.15	KLHL12	1	202928138	1_102	0	0.0517527902168418	12.8174864196069	6.29845501985543e-06	1.52879915426539	1
ENSG00000159346.12	ADIPOR1	1	202958751	1_102	0	0.047921515568588	12.2225676719743	5.56148015515521e-06	-1.40572388836958	1
ENSG00000143847.15	PPFIA4	1	203027461	1_102	0	0.0217719068224679	4.83243932320106	9.98988004614247e-07	-0.242307936767493	2
ENSG00000133048.12	CHI3L1	1	203186284	1_102	0	0.0254467079660004	6.29626661166233	1.52129035628335e-06	-0.702341800213047	2
ENSG00000133063.15	CHIT1	1	203274075	1_102	0	0.0213683888842431	4.65672605497518	9.44821713952951e-07	0.00620522238366355	1
ENSG00000159388.5	BTG2	1	203305808	1_102	0	0.0300121386230332	7.82388596938818	2.22954813312143e-06	-0.872836523489769	1
ENSG00000122176.10	FMOD	1	203352044	1_102	0	0.0214949009529328	4.71279867572429	9.61859708177201e-07	0.134507088672238	1
ENSG00000174567.7	GOLT1A	1	204214495	1_103	0	0.0616921521529747	13.3603511805387	7.82609637333569e-06	-1.51666884249272	1
ENSG00000058668.14	ATP2B4	1	203627152	1_103	0	0.0418724483518111	9.92370171021061	3.94547643631263e-06	1.10938098714282	2
ENSG00000122188.12	LAX1	1	203764731	1_103	0	0.0295924939999293	6.70652334569614	1.88441436286199e-06	-0.693523113939628	2
ENSG00000058673.16	ZC3H11A	1	203795675	1_103	0	0.0309857508316364	7.63251259141719	2.24557182416093e-06	1.36154655746319	1
ENSG00000257315.2	ZBED6	1	203759089	1_103	0	0.025077750730098	5.17967296453049	1.23335562266586e-06	0.379859165966381	1
ENSG00000182004.12	SNRPE	1	203861428	1_103	0	0.0376061901517993	9.58047622368642	3.42092719775104e-06	1.64138586524736	2
ENSG00000143842.14	SOX13	1	204072756	1_103	0	0.143788998484911	22.5588163188758	3.07991948716859e-05	2.62254547415625	1
ENSG00000143845.14	ETNK2	1	204151824	1_103	0	0.0309312979265143	7.29252265922332	2.14177245113174e-06	0.935360852318887	1
ENSG00000158615.8	PPP1R15B	1	204412110	1_103	0	0.030811745140503	7.12383853240145	2.08414418506284e-06	-0.945973195138294	1
ENSG00000198625.12	MDM4	1	204525308	1_103	0	0.0287457162924051	6.44122540947686	1.75808160234958e-06	-0.827298995186046	1
ENSG00000170382.11	LRRN2	1	204619973	1_103	0	0.252661485865398	26.9710485499967	6.47044683908729e-05	3.3006586579247	1
ENSG00000184144.11	CNTN2	1	204977540	1_104	0	0.0335349553527431	7.88629979088158	2.51112546179723e-06	1.15508560850012	2
ENSG00000174529.7	TMEM81	1	205084986	1_104	0	0.0300932363481596	10.6026652216159	3.02957244188552e-06	2.619283706392	1
ENSG00000133059.16	DSTYK	1	205210869	1_104	0	0.0313298330352326	11.2790141650881	3.35526339841464e-06	-2.69761244124789	2
ENSG00000133069.15	TMCC2	1	205228229	1_104	0	0.084533344306528	16.0059035048081	1.28471158957539e-05	-1.60879134394955	1
ENSG00000162873.14	KLHDC8A	1	205354897	1_104	0	0.02469681085103	5.49435475824643	1.28841261904773e-06	0.931915935600707	1
ENSG00000117266.15	CDK18	1	205505034	1_104	0	0.0283410910873112	6.29110295358335	1.69293683745569e-06	-0.76638298847035	2
ENSG00000158711.13	ELK4	1	205631216	1_104	0	0.0283303494024669	6.30584064647496	1.6962596022609e-06	-0.871845711274034	1
ENSG00000158715.5	SLC45A3	1	205680045	1_104	0	0.0319014202566007	7.40500132409989	2.24301695095611e-06	0.755291779256766	2
ENSG00000069275.12	NUCKS1	1	205749340	1_104	0	0.0364558709820819	8.92093330602672	3.08798489948791e-06	1.23898085813118	1
ENSG00000117280.12	RAB29	1	205775418	1_104	0	0.0236713479205818	4.67966028153873	1.05180374365665e-06	-0.0454928141291304	1
ENSG00000133065.10	SLC41A1	1	205813381	1_104	0	0.0971358132834219	17.6871855701255	1.63130628672112e-05	1.90380279057779	2
ENSG00000162877.12	PM20D1	1	205805769	1_104	0	0.0453847118071714	10.4996561313572	4.524619415447e-06	-1.27242327906961	2
ENSG00000263528.7	IKBKE	1	206470213	1_105	0	0.0356215629932696	11.647117035341	3.93938845367727e-06	1.36875859554622	2
ENSG00000143486.15	EIF2D	1	206604136	1_105	0	0.0190816777479919	5.87772647250214	1.06493555174925e-06	-0.52126245936093	1
ENSG00000162889.10	MAPKAPK2	1	206688684	1_105	0	0.0180264155524495	5.3443089985359	9.14741400789071e-07	-0.518332178974844	1
ENSG00000162894.11	FCMR	1	206922206	1_105	0	0.0178080562406018	5.25749863674693	8.88982238630402e-07	0.434689663870545	1
ENSG00000162896.5	PIGR	1	206945992	1_105	0	0.0433188223806104	13.2387578158059	5.44529328664439e-06	-1.71234501491061	1
ENSG00000182795.12	C1orf116	1	207032059	1_105	0	0.0177735098922746	5.31565915795393	8.97072870998825e-07	-0.214193217951621	1
ENSG00000123843.12	C4BPB	1	207087851	1_105	0	0.01923917436676	5.9803697795578	1.09247590123829e-06	0.166727652842387	1
ENSG00000123838.10	C4BPA	1	207104083	1_105	0	0.028653021353849	9.77215566070001	2.65863180860987e-06	1.30484251071856	1
ENSG00000196352.14	CD55	1	207321334	1_105	0	0.0312967860841219	10.6917123193117	3.17719889601463e-06	-1.41566499137855	2
ENSG00000203710.10	CR1	1	207518704	1_105	0	0.0254724420822182	8.07805487197857	1.95377603888656e-06	0.671912234034367	1
ENSG00000117335.19	CD46	1	207761504	1_105	0	0.380991873939478	20.293073966051	7.34109675299399e-05	3.7079938419521	1
ENSG00000174059.16	CD34	1	207911570	1_105	0	0.0446552318421828	14.0242572040516	5.94633829792938e-06	1.67121927389821	1
ENSG00000123689.5	G0S2	1	209675255	1_106	0	0.0541906567777806	12.9789557403976	6.67823293133075e-06	-1.5705790240272	1
ENSG00000117595.10	IRF6	1	209806682	1_106	0	0.0245829940526719	5.50398163956303	1.28472196501446e-06	-0.616028883350143	1
ENSG00000117597.17	DIEXF	1	209827828	1_106	0	0.0229866309262806	4.87265979736699	1.06350322253936e-06	0.323745972217282	3
ENSG00000143473.12	KCNH1	1	211084819	1_107	0	0.0204863202974849	4.80784349155825	9.35215458974159e-07	0.340450380621932	2
ENSG00000117625.13	RCOR3	1	211258687	1_107	0	0.0833978001000222	18.1254875287254	1.43529670677005e-05	2.24223401398056	1
ENSG00000082512.14	TRAF5	1	211326278	1_107	0	0.0207254357274742	4.91680157259368	9.67573016744852e-07	0.210598430483129	1
ENSG00000170385.9	SLC30A1	1	211578806	1_107	0	0.0849767340760486	18.3068797124138	1.47710633422966e-05	2.03712874429578	1
ENSG00000117650.12	NEK2	1	211675781	1_107	0	0.0208930016179867	4.9924287637945	9.90398813494767e-07	0.21722717663794	1
ENSG00000143493.12	INTS7	1	212035474	1_107	0	0.024236804454253	6.38762249011558	1.46998193300784e-06	-0.746186302523168	1
ENSG00000143476.17	DTL	1	212035474	1_107	0	0.024236804454253	6.38762249011558	1.46998193300784e-06	0.746186302523168	1
ENSG00000065600.12	TMEM206	1	212414848	1_107	0	0.0232427510556772	5.99385516901013	1.32279081977522e-06	-0.582802362343514	3
ENSG00000162772.16	ATF3	1	212565261	1_107	0	0.0225644724021523	5.71547205120148	1.2245448201125e-06	0.425270300949922	1
ENSG00000123685.8	BATF3	1	212700127	1_108	0	0.0266571748119603	7.27939520087067	1.84249710775892e-06	0.767499769091212	1
ENSG00000117697.14	NSL1	1	212790876	1_108	0	0.0284808635710783	7.88424904093782	2.13211626972934e-06	-0.929407624571886	1
ENSG00000203705.10	TATDN3	1	212708415	1_108	0	0.0388628593001659	10.7158616943201	3.95420559929356e-06	1.35349844832309	2
ENSG00000174606.13	ANGEL2	1	213004666	1_108	0	0.0367559176484539	10.2145311765342	3.56486513931385e-06	-1.29712620160169	2
ENSG00000136643.11	RPS6KC1	1	213051377	1_108	0	0.0481922866906669	12.7345635411491	5.82718753732099e-06	1.55129619135281	1
ENSG00000143499.13	SMYD2	1	214238055	1_108	0	0.0202658924075543	4.72941490273774	9.10061087084515e-07	-0.172142825563769	3
ENSG00000152104.11	PTPN14	1	214552794	1_109	0	0.125741705085424	21.5315844318543	2.57070789385682e-05	-2.56609825345361	1
ENSG00000117724.12	CENPF	1	214603593	1_109	0	0.0243762066798217	5.85142037976558	1.35433100275059e-06	0.630474039167016	1
ENSG00000136636.12	KCTD3	1	215567710	1_109	0	0.0270655962194656	6.83626240232551	1.75684610258129e-06	-0.721115568695982	1
ENSG00000092978.10	GPATCH2	1	217631213	1_110	0	0.199159352590102	27.7215396832423	5.24222250338533e-05	3.03654068537659	2
ENSG00000067533.5	RRP15	1	218285209	1_110	0	0.0188697719383023	5.03888880394921	9.02815117577114e-07	0.279778088264724	1
ENSG00000143353.11	LYPLAL1	1	219173128	1_111	0	0.0316179326510632	4.65914563780503	1.39874050957685e-06	0.01823558272073	1
ENSG00000136628.17	EPRS	1	220067520	1_112	0	0.0508187303232026	12.6367119289444	6.09754890606566e-06	1.59396569534108	1
ENSG00000162813.17	BPNT1	1	220090248	1_112	0	0.0231613452669319	5.2130197259776	1.14643792852783e-06	0.326151322610751	1
ENSG00000162817.6	C1orf115	1	220689350	1_112	0	0.0472659710860905	11.9480552372357	5.36220240963743e-06	1.63993285191773	1
ENSG00000186205.12	MARC1	1	220786898	1_112	0	0.130983893926049	21.7761547598427	2.70829824453604e-05	-2.40735617134809	1
ENSG00000154305.16	MIA3	1	222620428	1_114	0	0.263208793386009	32.5746721664442	8.14100168620235e-05	3.3800671511001	1
ENSG00000197520.10	FAM177B	1	222736869	1_114	0	0.0799683545533684	21.2696729473121	1.61501428766673e-05	-2.36549865956832	1
ENSG00000187554.11	TLR5	1	223142969	1_114	0	0.0192618550619184	8.12174456229647	1.48540483686434e-06	-0.94577635915321	1
ENSG00000203697.11	CAPN8	1	223681238	1_114	0	0.158862210502145	27.4766382214041	4.14459017928557e-05	-2.90585971405891	1
ENSG00000143514.16	TP53BP2	1	223840297	1_114	0	0.131531618963752	25.6982310272758	3.20945131081307e-05	-3.29303855886326	1
ENSG00000143753.12	DEGS1	1	224176179	1_114	0	0.0178231023106964	7.45985166000498	1.26244041245454e-06	-0.841945937788578	2
ENSG00000143748.17	NVL	1	224330140	1_114	0	0.0142952100456514	5.55565596151062	7.54090173675627e-07	0.830172571977638	1
ENSG00000143771.11	CNIH4	1	224356329	1_114	0	0.199382710508815	17.5874694343331	3.32957075410497e-05	-3.53193961429088	2
ENSG00000162923.14	WDR26	1	224436689	1_114	0	0.310152071661837	18.7620124259772	5.52524451894449e-05	-3.67352166494241	1
ENSG00000185842.15	DNAH14	1	224895338	1_115	0	0.0217821219719704	4.65731260758154	9.63236590895541e-07	0.0609657540787133	1
ENSG00000143815.14	LBR	1	225438447	1_115	0	0.0371603530063428	9.69025801258624	3.41910602622768e-06	1.26317225420457	1
ENSG00000154380.17	ENAH	1	225654042	1_115	0	0.0689908277561781	15.5760256097386	1.02034115722602e-05	1.88173426937219	1
ENSG00000143819.12	EPHX1	1	225810039	1_115	0	0.0309922262795196	7.97632100071341	2.3472145818587e-06	-1.13360693253125	1
ENSG00000243709.1	LEFTY1	1	225912195	1_115	0	0.0232534863120033	5.27160238921696	1.16393336371732e-06	-0.33412303639491	2
ENSG00000143811.18	PYCR2	1	225924245	1_115	0	0.0224118364157768	4.92510366859134	1.04806982425807e-06	0.308927985160872	2
ENSG00000143768.12	LEFTY2	1	225941740	1_115	0	0.0335215606649072	8.71663803486189	2.77440998385518e-06	0.970914261117533	1
ENSG00000143751.9	SDE2	1	225999428	1_115	0	0.0343624488346043	8.9506013508178	2.92034202089307e-06	-1.23821638879942	1
ENSG00000163041.9	H3F3A	1	226062051	1_115	0	0.1002593378149	19.181318920458	1.82599967088392e-05	2.57520058559277	2
ENSG00000183814.15	LIN9	1	226309688	1_115	0	0.0388448907110093	10.1096140029818	3.72877239480732e-06	-1.27272662793282	1
ENSG00000143799.12	PARP1	1	226408138	1_115	0	0.0297142249641208	7.57927167005881	2.13840163569679e-06	-0.790353736187311	1
ENSG00000203685.9	STUM	1	226601745	1_115	0	0.0376553849857536	9.81538271846476	3.50939075035894e-06	1.13059497818022	1
ENSG00000143772.9	ITPKB	1	226730197	1_116	0	0.132173485857063	23.3012937183116	2.92429899516562e-05	-2.84296480645579	2
ENSG00000143801.16	PSEN2	1	226902799	1_116	0	0.0191078433968419	4.84282038000688	8.78632839782429e-07	-0.838279046523922	1
ENSG00000163050.16	COQ8A	1	226898123	1_116	0	0.103561055408314	20.9116675472175	2.05628132089257e-05	-2.48171406294954	1
ENSG00000143776.18	CDC42BPA	1	227312600	1_116	0	0.272165613212552	30.6490672332761	7.92041453306873e-05	-3.70019119196101	2
ENSG00000143740.14	SNAP47	1	227729944	1_116	0	0.0247898239200025	7.28878694641173	1.71563972912474e-06	1.35574982178793	1
ENSG00000081692.12	JMJD4	1	227735217	1_116	0	0.0188941642499151	4.73729277112465	8.49875498182311e-07	0.248299326430675	1
ENSG00000143816.7	WNT9A	1	227901132	1_116	0	0.0915316589537468	19.7140657944684	1.713345436574e-05	-2.40347331483906	1
ENSG00000162910.18	MRPL55	1	228109044	1_116	0	0.0187386488119279	4.65972886429705	8.29079765537383e-07	0.0942460107078903	1
ENSG00000143774.16	GUK1	1	228140298	1_116	0	0.0994282498369548	20.5164886384146	1.93691349827886e-05	-2.09845359294878	1
ENSG00000181873.12	IBA57	1	228163386	1_116	0	0.0226907651928164	6.45682322393194	1.39112269190227e-06	-0.740913317329469	1
ENSG00000154370.15	TRIM11	1	228407706	1_116	0	0.0197940531600934	5.17397788317694	9.72426301949827e-07	-0.488704118367932	1
ENSG00000162931.11	TRIM17	1	228416547	1_116	0	0.0187355997599754	4.65820188080175	8.28673218631822e-07	0.0553688102135578	2
ENSG00000168159.11	RNF187	1	228484557	1_116	0	0.0491389065268496	13.7539684580434	6.41727881685023e-06	1.63824110577639	3
ENSG00000069248.11	NUP133	1	229508410	1_117	0	0.0367089448986697	5.80583770025041	2.02364435546736e-06	-0.45739421367615	1
ENSG00000135744.7	AGT	1	230716787	1_118	0	0.0365573947481653	6.61101257005627	2.2947776848082e-06	0.731026717896247	1
ENSG00000135773.12	CAPN9	1	230747823	1_118	0	0.0303020754892815	4.83942842236304	1.39239945099052e-06	-0.260138721247832	1
ENSG00000119280.16	C1orf198	1	230865487	1_118	0	0.0297303526761887	4.65986459986258	1.31543912699825e-06	-0.0015761097987329	2
ENSG00000173409.13	ARV1	1	230978849	1_118	0	0.0298734664384022	4.7051359079043	1.33461250339828e-06	0.165242518211576	1
ENSG00000116906.11	GNPAT	1	231241335	1_118	0	0.0297742736542358	4.67375837407852	1.3213103251447e-06	0.398885022737181	1
ENSG00000116903.7	EXOC8	1	231337950	1_118	0	0.0297200439287166	4.65659743411676	1.31406103705254e-06	0.0853249901347598	1
ENSG00000010072.15	SPRTN	1	231341128	1_118	0	0.0791050196166147	13.9647915116164	1.04890437196714e-05	-2.36146416702191	1
ENSG00000116918.13	TSNAX	1	231528861	1_118	0	0.0607748290668432	11.4384421302823	6.60067002087853e-06	-1.78198507271103	1
ENSG00000116991.10	SIPA1L2	1	232562054	1_119	0	0.0308907417277309	6.45561871688976	1.89349256989448e-06	-0.706529627952318	1
ENSG00000212916.4	MAP10	1	232805207	1_119	0	0.0260623726011355	4.85442007559859	1.2012923220407e-06	-0.174825384103629	2
ENSG00000135778.11	NTPCR	1	232950261	1_119	0	0.0262237278832581	4.91251099784511	1.22319405639115e-06	-0.162664061114758	1
ENSG00000135749.18	PCNX2	1	233295495	1_120	0	0.0625109036321999	9.90962552289881	5.88180221892854e-06	1.18130689041894	1
ENSG00000135750.14	KCNK1	1	233663763	1_120	0	0.0380361253315438	5.18813532780242	1.87372116414386e-06	-0.355876673731616	1
ENSG00000168275.14	COA6	1	234372231	1_120	0	0.0369290604633046	4.90881326592352	1.72124292049186e-06	-0.274628908327553	1
ENSG00000173726.10	TOMM20	1	235128439	1_121	0	0.0319772294597013	4.77085929741547	1.44855449660461e-06	-0.156111639091162	1
ENSG00000152904.11	GGPS1	1	235326535	1_121	0	0.0618932393067263	11.0365015617863	6.48592673875974e-06	-1.42396740306422	1
ENSG00000116957.12	TBCE	1	235549778	1_121	0	0.0516562183717972	9.31284692405536	4.5677515179943e-06	1.06333054389859	1
ENSG00000162885.12	B3GALNT2	1	235504390	1_121	0	0.0399630127449274	6.87751255670925	2.60967851608623e-06	0.810596609637488	1
ENSG00000168243.10	GNG4	1	235651207	1_121	0	0.186152915231598	21.8054679980929	3.85418583322349e-05	-2.58895216436504	1
ENSG00000143669.13	LYST	1	235876281	1_122	0	0.0718434579290457	13.8906397849301	9.47560336311128e-06	-1.70121453156877	2
ENSG00000116962.14	NID1	1	236065381	1_122	0	0.0583495472290271	11.9002486771378	6.59311914605119e-06	-1.36676588786864	1
ENSG00000077585.13	GPR137B	1	236143235	1_122	0	0.0277620301460372	4.86508261516323	1.28244526315656e-06	0.172419542149968	1
ENSG00000086619.13	ERO1B	1	236261292	1_122	0	0.0635858668584345	12.7210249184883	7.68033381539551e-06	1.75361078974706	2
ENSG00000116977.18	LGALS8	1	236537835	1_122	0	0.0286524872059578	5.16248055407561	1.4044883878032e-06	-0.393730125715187	2
ENSG00000119285.10	HEATR1	1	236604526	1_122	0	0.0276972250779286	4.84307232030236	1.27366323063579e-06	0.391691700574501	1
ENSG00000077522.12	ACTN2	1	236686652	1_122	0	0.0361511597774191	7.35601762993151	2.52500587425859e-06	0.852503018707506	2
ENSG00000116984.12	MTR	1	236795952	1_122	0	0.0367509307346815	7.51155166992773	2.62117126352091e-06	-0.900571079465794	1
ENSG00000198626.15	RYR2	1	237112768	1_122	0	0.057481500090391	11.7572753790569	6.41700208667095e-06	1.27862983465376	1
ENSG00000182901.16	RGS7	1	241357612	1_126	0	0.0675742024574277	11.9343135188169	7.6573018658819e-06	-1.34763190073505	1
ENSG00000117009.11	KMO	1	241531649	1_127	0	0.0281733067618019	4.94079886402358	1.3216984945071e-06	0.238828033515225	1
ENSG00000203668.2	CHML	1	241640356	1_127	0	0.198768605866991	23.8346905592177	4.49836515479484e-05	2.69874898349015	1
ENSG00000054277.13	OPN3	1	241632982	1_127	0	0.117023244357356	18.5523577587295	2.06143023548196e-05	2.38505924900381	1
ENSG00000174371.16	EXO1	1	241847755	1_127	0	0.0463981807700504	9.65663677572054	4.25426212756222e-06	1.10112376531596	1
ENSG00000143702.15	CEP170	1	243254761	1_128	2	0.606732281026903	25.2446325562725	0.000145433197502357	-5.07520814780092	2
ENSG00000054282.15	SDCCAG8	1	243248552	1_128	0	0.0298398481313239	13.0565580545882	3.69932689062388e-06	0.765665187121306	2
ENSG00000117020.16	AKT3	1	243851993	1_128	0	0.0352994940275646	19.5258740142471	6.54449831129431e-06	-3.37680301634799	1
ENSG00000173728.10	C1orf100	1	244353032	1_129	0	0.0399830194264585	6.08178019376046	2.30889245555912e-06	-0.59787764316911	1
ENSG00000179397.17	C1orf101	1	244454207	1_129	0	0.117350782267264	16.4156396639727	1.8291157788647e-05	-2.43749290698422	1
ENSG00000203667.9	COX20	1	244834651	1_129	0	0.0366908112227534	5.26892807264864	1.83559548472072e-06	0.3672084630425	1
ENSG00000162849.15	KIF26B	1	245155106	1_129	0	0.0371068877311296	5.37553949437328	1.89397387447504e-06	0.431789025686359	1
ENSG00000185420.18	SMYD3	1	246508586	1_130	0	0.0148111106687093	4.9434724881819	6.95211816690232e-07	0.295743975659838	1
ENSG00000162852.13	CNST	1	246588488	1_130	0	0.0406545575987879	14.4448628324435	5.57596524837316e-06	-1.63162008825565	1
ENSG00000153207.14	AHCTF1	1	246930108	1_130	0	0.0375470189939534	13.6925351483792	4.88153855268395e-06	1.56091878647593	1
ENSG00000277462.1	ZNF670	1	247078334	1_130	0	0.0189587098177461	7.25826247472361	1.3065885417433e-06	0.807208517613844	2
ENSG00000188295.14	ZNF669	1	247104366	1_130	0	0.0144279957520236	4.69797292157762	6.43596852918246e-07	0.119658383887012	1
ENSG00000196418.12	ZNF124	1	247128051	1_130	0	0.0148641257785126	4.97694255183911	7.02424087838432e-07	0.25953508364729	3
ENSG00000162714.12	ZNF496	1	247332083	1_131	0	0.0365568282467512	5.8373078116016	2.02618222043847e-06	-0.595633152422259	1
ENSG00000162711.16	NLRP3	1	247390245	1_131	0	0.0369266604367239	5.93246541807058	2.08004458920317e-06	-0.568051614616364	1
ENSG00000162722.8	TRIM58	1	247857146	1_131	0	0.0392220679529415	6.50288178012969	2.42177473053222e-06	0.738579139815787	2
ENSG00000238243.3	OR2W3	1	247858854	1_131	0	0.033264831160472	4.94589997345234	1.56216912164564e-06	0.340372984202132	2
ENSG00000175137.10	SH3BP5L	1	248826485	1_131	0	0.0327362572536698	4.79471513325683	1.49035329250802e-06	0.1150143773074	1
ENSG00000171163.15	ZNF692	1	248859244	1_131	0	0.179964187503864	21.2665648463043	3.63396576422206e-05	2.32396405315949	1
ENSG00000184731.5	FAM110C	2	47011	2_1	0	0.0332653263523242	4.87835994804029	1.5408594517145e-06	0.0920251103841391	2
ENSG00000143727.15	ACP1	2	263270	2_1	0	0.0572325283323875	10.0240158245052	5.44730976357597e-06	-1.42481203104999	2
ENSG00000172554.11	SNTG2	2	950636	2_1	0	0.048353089724926	8.41946808134687	3.8655053796456e-06	1.0940000409373	2
ENSG00000171853.15	TRAPPC12	2	3379970	2_2	0	0.0167730978110636	4.84555768059926	7.71710561592908e-07	0.239202637907286	2
ENSG00000182551.13	ADI1	2	3519673	2_2	0	0.0250652769417996	8.61786550223781	2.05101868114445e-06	0.9454517536649	1
ENSG00000171865.9	RNASEH1	2	3558879	2_2	0	0.0271817000432177	9.38077738537499	2.42110063865116e-06	-1.13153052983885	1
ENSG00000171863.12	RPS7	2	3577209	2_2	0	0.01968760331221	6.34854702517557	1.18676461232237e-06	0.663405687836294	3
ENSG00000151360.9	ALLC	2	3577209	2_2	0	0.0337136775809033	11.4112626750532	3.65289533240035e-06	-1.27814234845905	2
ENSG00000118004.17	COLEC11	2	3594771	2_2	0	0.0179796338395349	5.4969892017963	9.38432680721004e-07	0.488380094278309	2
ENSG00000214866.8	DCDC2C	2	3706944	2_2	0	0.0179074060177783	5.45922842174601	9.28242274748864e-07	0.485313123300621	1
ENSG00000134326.11	CMPK2	2	6869802	2_5	0	0.033693420825066	5.95166355188011	1.9040610784738e-06	0.540578234872214	1
ENSG00000151692.14	RNF144A	2	6917071	2_5	0	0.0513240585438734	9.93883738802347	4.84344055110194e-06	1.37107393803797	1
ENSG00000134313.15	KIDINS220	2	8837357	2_6	0	0.0203171316226972	4.66159377659399	8.99278512035988e-07	0.0345354077139062	1
ENSG00000143797.11	MBOAT2	2	9004209	2_6	0	0.0303980416290872	8.42926559862139	2.43294751675426e-06	1.15680546039975	1
ENSG00000151693.9	ASAP2	2	9163467	2_6	0	0.0304728926401227	8.4898916877695	2.45647997424628e-06	-0.982754444042495	1
ENSG00000119185.12	ITGB1BP1	2	9419374	2_6	0	0.0203051136796762	4.65744529595304	8.97946753557793e-07	0.120064962544558	2
ENSG00000134330.18	IAH1	2	9474089	2_6	0	0.0232964127254252	5.93582640088958	1.31300880857592e-06	-0.595221417738265	1
ENSG00000151694.12	ADAM17	2	9555759	2_6	0	0.0262117102177818	7.03542295284891	1.75098717882609e-06	0.921549560217995	2
ENSG00000134308.13	YWHAQ	2	9557243	2_6	0	0.0606628237883738	14.9045253422854	8.58495788458204e-06	1.8368013140211	1
ENSG00000115750.16	TAF1B	2	9843557	2_6	0	0.0231927980622996	5.88953872369132	1.29697565751976e-06	0.624120668142538	2
ENSG00000134317.17	GRHL1	2	9951172	2_6	0	0.0283494508186615	7.80453972717778	2.10082241552172e-06	-0.915622850616267	2
ENSG00000172059.10	KLF11	2	10063157	2_6	0	0.200448160507435	26.4109320968507	5.02670270618555e-05	2.7144656553696	1
ENSG00000205795.4	CYS1	2	10088738	2_6	0	0.0214989364474711	5.18593532927467	1.05862335084953e-06	-0.406802590961643	1
ENSG00000171848.13	RRM2	2	10121909	2_6	0	0.0214318128294766	5.17706707616763	1.05351347900711e-06	-0.305011834671482	1
ENSG00000115758.12	ODC1	2	10448012	2_7	0	0.024159091581768	9.23291997656457	2.11795665775042e-06	-1.08950402496325	1
ENSG00000115761.15	NOL10	2	10689644	2_7	0	0.0153520090949256	4.97717232209962	7.25513157825684e-07	0.32086177544183	2
ENSG00000143882.10	ATP6V1C2	2	10722013	2_7	0	0.0165025527133629	5.65451771644502	8.86021161475516e-07	-0.410298469414473	1
ENSG00000134318.13	ROCK2	2	11347918	2_7	0	0.0226627293247423	8.63181078626369	1.85742599965329e-06	1.02648546139255	1
ENSG00000134324.11	LPIN1	2	11784824	2_7	0	0.0451565957990963	15.1380946169124	6.49067414672125e-06	-1.64938529780247	1
ENSG00000071575.11	TRIB2	2	12717952	2_8	0	0.0480729872684939	9.59262149206246	4.37860546971457e-06	1.13422989529084	1
ENSG00000079785.14	DDX1	2	15591459	2_9	0	0.0252865688132841	7.7691751478644	1.86535807743149e-06	0.442405316817943	2
ENSG00000197872.11	FAM49A	2	16666179	2_10	0	0.0520730700812485	15.1605809510649	7.4959455585678e-06	-1.6819240917135	1
ENSG00000163032.11	VSNL1	2	17538936	2_10	0	0.0210541028073729	6.60862618818964	1.32112929586245e-06	1.07761426697497	1
ENSG00000178295.14	GEN1	2	17754513	2_10	0	0.0601795194340511	16.5395923208651	9.45085092296458e-06	-1.95076254655657	1
ENSG00000170745.11	KCNS3	2	17924048	2_10	0	0.0665955829973598	17.5081576410616	1.10709087270569e-05	-2.07006944347146	1
ENSG00000240857.1	RDH14	2	18560992	2_11	0	0.0520000419395668	8.06813278489803	3.9835853623188e-06	0.944143737846797	1
ENSG00000118965.14	WDR35	2	19973494	2_13	0	0.0126312546878758	7.39612103243567	8.87049587563853e-07	0.908650456643024	2
ENSG00000132031.12	MATN3	2	20012886	2_13	0	0.0196076664999763	11.5301223095206	2.14663013871339e-06	1.30902068200153	2
ENSG00000068697.6	LAPTM4A	2	20052246	2_13	0	0.0157870699968826	9.51937884848483	1.42694601310197e-06	-1.08099178729251	1
ENSG00000055917.15	PUM2	2	20352364	2_13	0	0.0097993258489868	5.0747327319047	4.72179111229354e-07	0.281982424201121	1
ENSG00000118960.12	HS1BP3	2	20641962	2_13	0	0.0102674542740401	5.5071697931072	5.36894111453912e-07	0.438449261282872	1
ENSG00000143869.6	GDF7	2	20618194	2_13	0	0.0213513973341513	12.3244844213482	2.49857539849563e-06	1.36510508507006	2
ENSG00000118961.14	LDAH	2	20683456	2_13	0	0.0095643039286516	4.84452452420762	4.39948583711502e-07	-0.194966606482863	1
ENSG00000084674.14	APOB	2	21044375	2_13	0	0.0267774196613239	14.0830296794262	3.58065284024455e-06	-1.61716568308377	2
ENSG00000119778.14	ATAD2B	2	23927186	2_14	0	0.0318498600849011	7.18201525011977	2.17195712835356e-06	-0.719077908517059	2
ENSG00000173960.13	UBXN2A	2	23927186	2_14	0	0.0246506022582023	4.76848518617771	1.11610581000965e-06	-0.125255349709074	3
ENSG00000205639.9	MFSD2B	2	24012104	2_14	0	0.0246133264066226	4.75423167814262	1.11108695671043e-06	0.107694017194893	1
ENSG00000163026.11	WDCP	2	24047480	2_14	0	0.0460158902795068	10.6630601060634	4.6589396293549e-06	-1.24262068442449	1
ENSG00000119782.13	FKBP1B	2	24031978	2_14	0	0.0244273598748801	4.68291907078841	1.08615193420961e-06	0.0333788292780293	2
ENSG00000219626.8	FAM228B	2	24064728	2_14	0	0.026104878233129	5.30776583329302	1.31562107871472e-06	-0.522473529633425	2
ENSG00000115129.13	TP53I3	2	24084600	2_14	0	0.0433976859143161	10.107362196162	4.16487333609896e-06	-1.56016733914981	3
ENSG00000176732.6	PFN4	2	24123159	2_14	0	0.0247354097960585	4.80077167580179	1.1275285776246e-06	-0.16277118259471	2
ENSG00000186453.12	FAM228A	2	24124223	2_14	0	0.0246997044154654	4.7872156009408	1.12272175996831e-06	0.117651416287793	2
ENSG00000198399.14	ITSN2	2	24359729	2_14	0	0.0559897579732525	12.5287707020208	6.66061679208228e-06	-1.96795658125811	2
ENSG00000084676.15	NCOA1	2	24488675	2_15	0	0.0212875079408297	6.07978078536103	1.2288818791363e-06	0.775103618131972	2
ENSG00000138092.10	CENPO	2	24795392	2_15	0	0.0197041614735787	5.21550292006419	9.7577918022433e-07	-0.15365902492673	1
ENSG00000138031.14	ADCY3	2	24921458	2_15	0	0.0218589612295161	5.997867668625	1.24486941290418e-06	-0.227525203997005	1
ENSG00000115137.11	DNAJC27	2	24971717	2_15	0	0.0357972262597623	12.5403541269104	4.26242327103207e-06	2.12386692659833	1
ENSG00000084710.13	EFR3B	2	25041751	2_15	0	0.0184002453517854	5.08254136202728	8.87977440436578e-07	-0.399310571894487	1
ENSG00000119772.16	DNMT3A	2	25343038	2_15	0	0.0351151551624196	10.4814224478904	3.4947186196143e-06	1.08441742466551	1
ENSG00000138101.18	DTNB	2	25673259	2_15	0	0.0266831018935582	8.27497585639203	2.09652693692287e-06	0.993834610094872	1
ENSG00000157833.12	GAREM2	2	26165399	2_15	0	0.0292797982599577	8.92939559124634	2.48249018681563e-06	-0.928641275608997	1
ENSG00000138029.13	HADHB	2	26241540	2_15	0	0.0216766727098019	6.10906453760492	1.25737473693689e-06	-0.442207345433463	1
ENSG00000084754.10	HADHA	2	26244785	2_15	0	0.0255855207844433	8.02704348527646	1.9500568557148e-06	1.19123512715179	1
ENSG00000157884.10	CIB4	2	26570247	2_15	0	0.0314425282091033	9.56598015249294	2.85590877905469e-06	1.10998230202131	2
ENSG00000084764.10	MAPRE3	2	26971145	2_16	0	0.0607940644662252	17.4867730551796	1.0094115046078e-05	-3.78637364457005	1
ENSG00000228474.5	OST4	2	27068793	2_16	0	0.114527277432471	23.3350504040233	2.5375527369702e-05	4.05898728501209	1
ENSG00000138080.13	EMILIN1	2	27078189	2_16	0	0.0293795686561812	12.455496787373	3.47459240596545e-06	-3.12042068954649	1
ENSG00000138030.12	KHK	2	27086538	2_16	0	0.147132968301655	26.1207742417889	3.64916448141041e-05	-4.2367582700443	1
ENSG00000138028.15	CGREF1	2	27101095	2_16	0	0.0385441000030295	12.2898373563711	4.49781347998381e-06	-1.7221717156751	1
ENSG00000138073.13	PREB	2	27134751	2_16	0	0.0179531427107604	4.93848806082974	8.41844517855093e-07	0.0297603825961417	1
ENSG00000138085.16	ATRAID	2	27209632	2_16	0	0.0794307375312093	18.8527624584947	1.42187358911006e-05	2.9683057888615	2
ENSG00000138074.14	SLC5A6	2	27235922	2_16	0	0.0204534719096772	5.97478615341881	1.16034410789495e-06	-1.12871613442758	1
ENSG00000084774.13	CAD	2	27215949	2_16	0	0.135571536215584	24.3533947936415	3.1349124976154e-05	-3.38788324664169	2
ENSG00000115194.10	SLC30A3	2	27275976	2_16	0	0.115920479613141	20.4046791538405	2.24588407856724e-05	-2.03695972570685	1
ENSG00000138100.13	TRIM54	2	27264937	2_16	0	0.0270940726792253	8.58413818098218	2.20835245412982e-06	1.05284404941414	1
ENSG00000163794.6	UCN	2	27308797	2_16	0	0.0190857361660918	5.2720234669603	9.55396503464259e-07	0.724794410176926	1
ENSG00000115234.10	SNX17	2	27369556	2_16	0	0.0492946529977408	16.1668455491892	7.56697849764857e-06	-3.1137981740857	1
ENSG00000163795.13	ZNF513	2	27380806	2_16	0	0.0417277103956161	14.5079632939475	5.74815407394814e-06	-2.94905672686569	2
ENSG00000138002.14	IFT172	2	27489541	2_16	0	0.0246864649193429	7.44854715883783	1.74593420058035e-06	1.10367989612783	1
ENSG00000084734.8	GCKR	2	27497518	2_16	0	0.0250138763762445	7.5614694604976	1.79591012274858e-06	-1.11811789845742	1
ENSG00000221843.4	C2orf16	2	27536773	2_16	0	0.14120499740176	31.9215464527801	4.27987797330463e-05	-4.4158485473015	1
ENSG00000243943.9	ZNF512	2	27584757	2_16	0	0.0252685495787277	11.2185207893969	2.69161728068196e-06	2.8771493350741	1
ENSG00000198522.13	GPN1	2	27628084	2_16	0	0.028324560544145	12.5857512438875	3.38485228641865e-06	-2.99854627915304	2
ENSG00000176714.9	CCDC121	2	27629397	2_16	0	0.0721411216418518	18.1290494945232	1.24181048333196e-05	-2.20227867540983	1
ENSG00000158019.20	BRE	2	27891044	2_16	0	0.0228485261803394	6.63721855951294	1.43993108511048e-06	0.065916062611275	1
ENSG00000171174.13	RBKS	2	27891044	2_16	0	0.0228485261803394	6.63721855951294	1.43993108511048e-06	0.065916062611275	1
ENSG00000075426.11	FOSL2	2	28391534	2_17	0	0.181593266088435	23.7500867574938	4.09507949655044e-05	2.63886232141232	1
ENSG00000213639.9	PPP1CB	2	28751600	2_17	0	0.0277759521655837	11.0179323159638	2.90580490487713e-06	2.19992299701485	1
ENSG00000163806.15	SPDYA	2	28782736	2_17	1	0.707128583649593	24.4543323834775	0.000164191851558374	-4.59147517209937	2
ENSG00000171103.10	TRMT61B	2	28869984	2_17	1	0.0608862822218823	18.2922296499506	1.05750760262669e-05	-3.87006171461085	1
ENSG00000163811.11	WDR43	2	28895415	2_17	0	0.0245503447839727	8.66617444228708	2.02014442465865e-06	-1.85859891362687	1
ENSG00000189350.12	TOGARAM2	2	28978931	2_17	0	0.0234228950734984	5.45050622627112	1.21220147966538e-06	0.242650527488647	2
ENSG00000179270.6	C2orf71	2	29074004	2_18	0	0.0735399446137959	13.478344077398	9.41146505761155e-06	-1.68362109559085	1
ENSG00000171094.16	ALK	2	29874613	2_18	0	0.0294813657602812	4.79491815350404	1.34222769017703e-06	0.480871646410888	1
ENSG00000213626.11	LBH	2	30252208	2_19	0	0.0924953438569523	13.4429986325469	1.18062893426192e-05	-1.59582463803025	1
ENSG00000172954.13	LCLAT1	2	30448107	2_19	0	0.0401783583326961	5.45689156381929	2.08178036645016e-06	-0.3915447264067	2
ENSG00000158089.14	GALNT14	2	31158089	2_19	0	0.107335406204166	14.6386221424329	1.49190304974205e-05	-1.68321820868212	1
ENSG00000214711.9	CAPN14	2	31231799	2_19	0	0.043304737279783	6.19199011710041	2.54602731973685e-06	-0.595680516768516	1
ENSG00000013016.15	EHD3	2	31234492	2_19	0	0.0468365461246737	6.94399379666725	3.0881016136563e-06	0.78016663563912	2
ENSG00000152683.14	SLC30A6	2	32163854	2_20	0	0.100330119243688	15.4753295389965	1.47424149526471e-05	2.42469971816445	1
ENSG00000091106.18	NLRC4	2	32264782	2_20	0	0.0390291529781548	6.44084167994628	2.38687209436847e-06	-0.847339915119547	1
ENSG00000119820.10	YIPF4	2	32264782	2_20	0	0.0399389107965946	6.65893453751875	2.52521499168541e-06	-0.986398000909716	2
ENSG00000115760.13	BIRC6	2	32354691	2_20	0	0.0350492008133977	5.42402795465852	1.80508407869794e-06	-0.758910104147485	1
ENSG00000018699.11	TTC27	2	32678481	2_20	0	0.0326037294147474	4.74116142221266	1.46774097610532e-06	-0.26637427292208	1
ENSG00000049323.15	LTBP1	2	32947291	2_20	0	0.106044358114337	16.0144252610363	1.61248736908849e-05	1.89056704880261	1
ENSG00000152689.17	RASGRP3	2	33531453	2_21	0	0.0149246669621212	4.98308079089518	7.0615489516943e-07	0.252131764054496	1
ENSG00000119812.18	FAM98A	2	33598472	2_21	0	0.0164970359193777	5.9217988574354	9.27591944951875e-07	-0.692533232138014	2
ENSG00000115808.11	STRN	2	36965464	2_23	0	0.0120335031373354	4.71122465428597	5.38298644657533e-07	0.204770925982708	1
ENSG00000008869.11	HEATR5B	2	37084196	2_23	0	0.0269446045211418	12.2747934772958	3.14038868782569e-06	-2.15116830687831	1
ENSG00000152133.14	GPATCH11	2	37097965	2_23	0	0.0139625854395508	6.10325933329884	8.09142595766354e-07	1.0653948759189	1
ENSG00000055332.16	EIF2AK2	2	37156965	2_23	0	0.0209417957595711	9.90490187092507	1.96952498147996e-06	-2.15663376872989	2
ENSG00000218739.9	CEBPZOS	2	37195255	2_23	0	0.0284640290721033	12.7913625129373	3.45708914373668e-06	2.11792547095343	3
ENSG00000115816.14	CEBPZ	2	37231568	2_23	0	0.0888395515351425	23.626613732756	1.99299053182939e-05	3.4264398696915	1
ENSG00000003509.15	NDUFAF7	2	37231568	2_23	0	0.0888395515351423	23.626613732756	1.99299053182939e-05	-3.4264398696915	1
ENSG00000115825.9	PRKD3	2	37324522	2_23	0	0.0147725332741182	6.63019553802956	9.29990924623063e-07	-0.587251008843369	1
ENSG00000163171.7	CDC42EP3	2	37729698	2_23	0	0.0120366239853951	4.7136807536951	5.38718954209363e-07	-0.16790269345694	1
ENSG00000115841.19	RMDN2	2	37923332	2_24	0	0.0405361574422102	9.08139754431262	3.4953660404827e-06	-1.12384031100985	1
ENSG00000138061.11	CYP1B1	2	38089429	2_24	0	0.0459831099343896	10.3350817826234	4.51242144544407e-06	1.2275346844019	1
ENSG00000143889.15	HNRNPLL	2	38603270	2_24	0	0.0763849156632421	14.9048051309046	1.08101396048273e-05	1.8087898520309	1
ENSG00000143891.16	GALM	2	38666042	2_24	0	0.0271761550200237	5.31629171341489	1.37181078007017e-06	-0.186916725850764	1
ENSG00000152147.10	GEMIN6	2	38751622	2_24	0	0.148372027495587	21.442555457037	3.02082780516829e-05	-2.57326927341626	1
ENSG00000163214.20	DHX57	2	38875912	2_25	0	0.159153142857249	23.4870595359536	3.54928819539142e-05	-2.56689695677145	1
ENSG00000188010.12	MORN2	2	38875912	2_25	0	0.159153142857249	23.4870595359536	3.54928819539142e-05	-2.56689695677145	1
ENSG00000214694.10	ARHGEF33	2	38882417	2_25	0	0.114717961157216	21.5996941304114	2.35275344410289e-05	2.44154966368118	1
ENSG00000115904.12	SOS1	2	39160168	2_25	0	0.0212752746547997	5.12503263800789	1.03530713637204e-06	0.327501604584277	1
ENSG00000138050.14	THUMPD2	2	39782915	2_25	0	0.0673320496214894	12.9888412782449	8.30404399506671e-06	2.94163112593172	1
ENSG00000143924.18	EML4	2	42169582	2_26	0	0.0101166215882703	4.68270547965272	4.49810662441048e-07	-0.110361218261826	2
ENSG00000115944.14	COX7A2L	2	42425044	2_26	0	0.0108064631390986	5.29959315773997	5.43780342499251e-07	0.415495891267254	1
ENSG00000057935.13	MTA3	2	42494666	2_26	0	0.0161757985843349	9.0761976003102	1.39401378961091e-06	-1.05167732280076	1
ENSG00000162881.6	OXER1	2	42764706	2_26	0	0.0106190765286981	5.13599102186867	5.17855273665753e-07	-0.349865021525327	1
ENSG00000162882.14	HAAO	2	42763196	2_26	0	0.0266535426923971	13.7665967729283	3.48400629347557e-06	-1.59178023695892	2
ENSG00000152518.7	ZFP36L2	2	43226582	2_27	0	0.0464955491290379	5.3940130655817	2.38133651886122e-06	-0.345469219776044	1
ENSG00000115970.18	THADA	2	43595379	2_27	0	0.182114067084328	18.6647138982358	3.22747009910282e-05	2.42218527773635	1
ENSG00000152527.13	PLEKHH2	2	43711419	2_27	0	0.0431192580269947	4.67893251342617	1.9156468821789e-06	0.182700804290941	2
ENSG00000223658.7	C1GALT1C1L	2	43676123	2_27	0	0.0479947130884924	5.69535171067365	2.59544210193733e-06	0.76384546420337	1
ENSG00000138036.18	DYNC2LI1	2	43771587	2_27	0	0.047620656755515	5.62103044140132	2.54160885377878e-06	0.459507517510415	2
ENSG00000138095.18	LRPPRC	2	43901773	2_27	0	0.0516504793495488	6.39313684421038	3.13534801791458e-06	0.768693848870343	3
ENSG00000138079.13	SLC3A1	2	44275649	2_28	0	0.0223236120900319	6.14887124067409	1.30333861608046e-06	0.590515797448179	1
ENSG00000138078.15	PREPL	2	44361802	2_28	0	0.0193584671011441	4.81047071535443	8.84211047344289e-07	-0.186555015536092	1
ENSG00000143919.14	CAMKMT	2	44361802	2_28	0	0.0246844461577525	7.0940024950508	1.66269320184625e-06	-0.792258930456487	2
ENSG00000170577.7	SIX2	2	45009664	2_28	0	0.0315345439789919	9.40082752860468	2.81481616760385e-06	1.12062896242128	1
ENSG00000068784.12	SRBD1	2	45607790	2_28	0	0.0766135893356377	17.8429951778261	1.29798885762332e-05	-1.98372028015967	2
ENSG00000250565.6	ATP6V1E2	2	46539307	2_29	0	0.0804666552261689	13.1078729287714	1.00148758209222e-05	1.77821272277452	2
ENSG00000119729.11	RHOQ	2	46541404	2_29	0	0.0479794047051863	8.16507139801432	3.71973703499943e-06	1.13252840094363	3
ENSG00000151665.12	PIGF	2	46614722	2_29	0	0.143667118229987	18.7647574254845	2.55975106212054e-05	2.18817234117551	1
ENSG00000119878.5	CRIPT	2	46616492	2_29	0	0.057107096987343	9.82237315702645	5.32603369342547e-06	-1.40035870601189	2
ENSG00000171150.7	SOCS5	2	46698650	2_29	0	0.0376764594421665	5.87416144687464	2.10142241126788e-06	0.644096440770408	1
ENSG00000143933.16	CALM2	2	47176244	2_30	0	0.0189613456862235	5.00765751555621	9.01573569861528e-07	-0.0444489005927684	1
ENSG00000119888.10	EPCAM	2	47351042	2_30	0	0.0195333589851368	5.2370884114034	9.71324255842709e-07	0.500571623274146	1
ENSG00000095002.13	MSH2	2	47403074	2_30	0	0.0868619455511149	18.7868563393977	1.54946247785695e-05	-1.96597889944224	1
ENSG00000170820.11	FSHR	2	48595242	2_31	0	0.0451816306865417	14.8034516020177	6.3507100701538e-06	-2.7608444298341	1
ENSG00000243244.5	STON1	2	48595242	2_31	0	0.0451816306865417	14.8034516020177	6.3507100701538e-06	2.7608444298341	1
ENSG00000242441.7	GTF2A1L	2	48595242	2_31	0	0.0451816306865417	14.8034516020177	6.3507100701538e-06	-2.7608444298341	1
ENSG00000068781.21	STON1-GTF2A1L	2	48595242	2_31	0	0.0451816306865417	14.8034516020177	6.3507100701538e-06	-2.7608444298341	1
ENSG00000170802.15	FOXN2	2	48315598	2_31	1	0.739666915913108	27.2791149897118	0.000191586042777865	-5.29949181346699	2
ENSG00000162869.15	PPP1R21	2	48441151	2_31	0	0.0205215090239904	5.82247048941555	1.13452477914942e-06	-0.68638714036351	1
ENSG00000138039.14	LHCGR	2	48727766	2_31	0	0.0340530383682355	10.0415957483908	3.24680344573826e-06	-1.06460086790094	3
ENSG00000143942.4	CHAC2	2	53767730	2_36	0	0.00241867386206751	4.97285079976885	1.14203690246325e-07	0.61325699058496	1
ENSG00000068912.13	ERLEC1	2	53785773	2_36	0	0.00285370038004495	8.06774346909346	2.18603872119269e-07	-1.56625360368015	1
ENSG00000115239.21	ASB3	2	53787166	2_36	0	0.00259281456733318	5.80698148252882	1.42961565735532e-07	-0.866220610663635	1
ENSG00000119737.5	GPR75	2	53860333	2_36	0	0.00261243069405104	6.45685245528956	1.60163310556194e-07	-1.23664087850832	1
ENSG00000068878.14	PSME4	2	53970692	2_36	0	0.00292845900502781	10.2338298530196	2.84560580233176e-07	2.45354864257974	2
ENSG00000170634.12	ACYP2	2	53971158	2_36	3	0.0993766182597957	21.2538327571464	2.00548246687601e-05	4.24886681203031	2
ENSG00000115306.15	SPTBN1	2	54456574	2_36	0	0.00273458430281326	5.40613124105906	1.4037032255406e-07	-0.865283103037554	2
ENSG00000214595.11	EML6	2	54710605	2_36	0	0.0215062469594572	21.8040708902044	4.45245573678049e-06	-1.89136841415229	1
ENSG00000143947.13	RPS27A	2	55233148	2_36	0	0.00245062488250458	4.98560304750449	1.16009066660069e-07	0.416914832625103	1
ENSG00000162994.15	CLHC1	2	55231189	2_36	0	0.00264301471645789	5.71144603275787	1.43331965256025e-07	-0.605856133314455	1
ENSG00000085760.14	MTIF2	2	55265299	2_36	0	0.00262993710815607	5.71452944160973	1.42699757250801e-07	-0.652884123282223	1
ENSG00000275052.4	PPP4R3B	2	55619798	2_36	0	0.00363281883030975	8.16537864607051	2.81655000114454e-07	-0.632272294765334	1
ENSG00000115380.19	EFEMP1	2	55924122	2_36	0	0.00242112208041301	4.93933524491431	1.13548810497961e-07	0.435075750459033	1
ENSG00000055813.5	CCDC85A	2	56183655	2_37	0	0.268619777195961	26.4394054054368	6.74352645246028e-05	2.94691155687879	1
ENSG00000028116.16	VRK2	2	57906783	2_39	0	0.00726113525080496	9.94884253677935	6.85921601706417e-07	0.417130676993512	2
ENSG00000115421.12	PAPOLG	2	60754753	2_40	0	0.163611413760567	23.8212871002162	3.70063470637757e-05	2.57610679957315	1
ENSG00000162929.13	KIAA1841	2	61065721	2_40	0	0.0201657309857267	5.54567680918692	1.0618567259903e-06	0.691407860913781	1
ENSG00000237651.6	C2orf74	2	61145372	2_40	0	0.0187945504111501	4.76539014202593	8.50408906864013e-07	-0.280298718007239	1
ENSG00000173209.22	AHSA2	2	61177873	2_40	0	0.0905499905787565	18.9052542746359	1.6254302174911e-05	2.44890705993003	1
ENSG00000082898.16	XPO1	2	61538854	2_40	0	0.0191344787273172	5.01571316781349	9.1126926937325e-07	0.501009521599992	1
ENSG00000170264.12	FAM161A	2	61854082	2_40	0	0.028990471698779	8.71699406655453	2.39949267727144e-06	0.78349059876312	1
ENSG00000186889.9	TMEM17	2	62506118	2_41	0	0.0438387872370694	10.5775272571739	4.40291276820248e-06	-1.24396547341488	1
ENSG00000014641.17	MDH1	2	63588667	2_41	0	0.0221853744455209	4.66812962393419	9.8334761073329e-07	0.290259916100626	1
ENSG00000143951.15	WDPCP	2	63822493	2_41	0	0.0241931661030326	5.56109439958859	1.27746900362608e-06	0.468691699459813	1
ENSG00000143952.19	VPS54	2	64036747	2_41	0	0.0483809405718693	11.9169507086758	5.4744040338246e-06	-1.37792327930042	1
ENSG00000197329.11	PELI1	2	64144830	2_41	0	0.0227325412399259	4.88368911398319	1.0541281090279e-06	-0.114347880957507	1
ENSG00000119862.12	LGALSL	2	64453833	2_42	0	0.201345384372929	20.804613593108	3.97739505178089e-05	-2.48830476291804	1
ENSG00000115902.10	SLC1A4	2	64988655	2_42	0	0.0840031480108059	12.1695181873571	9.7065823269788e-06	1.46389758779441	2
ENSG00000138069.16	RAB1A	2	65129770	2_42	0	0.0776644232510334	11.4136312137303	8.41672919552551e-06	1.34256950300686	1
ENSG00000138071.13	ACTR2	2	65226589	2_42	0	0.0447664553555086	6.1541432732881	2.61587933776805e-06	-0.637595377019687	1
ENSG00000143971.7	ETAA1	2	67397170	2_44	0	0.0676466517697569	11.7066410950976	7.51927565614228e-06	-1.69043066537633	1
ENSG00000197223.11	C1D	2	68111647	2_45	0	0.0386383424994694	4.68055999647392	1.71717161580238e-06	-0.152278112137322	1
ENSG00000243667.6	WDR92	2	68157965	2_45	0	0.0420243947008596	5.47589892101958	2.18501431473194e-06	-0.698778730335278	1
ENSG00000115946.7	PNO1	2	68159129	2_45	0	0.172170836670699	19.1387271767012	3.12874406162754e-05	2.36528083136376	1
ENSG00000119865.8	CNRIP1	2	68320518	2_45	0	0.0393930249243943	4.86360346723606	1.81917670870317e-06	0.326018987670431	1
ENSG00000115956.9	PLEK	2	68365183	2_45	0	0.0549577172722937	8.02468701092782	4.18749387517061e-06	1.18324836161968	2
ENSG00000204923.3	FBXO48	2	68467123	2_45	0	0.0514376704398238	7.39455331104532	3.61152505994471e-06	-0.877578511742601	2
ENSG00000169621.9	APLF	2	68462021	2_45	0	0.0418524557127169	5.43704624500708	2.16063481244566e-06	0.452121705410659	1
ENSG00000169618.6	PROKR1	2	68653304	2_45	0	0.0458585783995785	6.30377827999809	2.74485188160478e-06	0.643092175012354	1
ENSG00000163219.11	ARHGAP25	2	68679972	2_45	0	0.0392841679457834	4.83740829719188	1.80437873838481e-06	0.168473660517836	1
ENSG00000169604.19	ANTXR1	2	69012709	2_46	0	0.0420012397370504	4.97403464874093	1.98366491712873e-06	0.367599862441093	1
ENSG00000198380.12	GFPT1	2	69392043	2_46	0	0.0683032633278379	9.60445232746023	6.22890138857728e-06	-1.5275771950708	1
ENSG00000169599.12	NFU1	2	69423598	2_46	0	0.0409472700305605	4.733311046353	1.84029477917973e-06	-0.066056005770316	2
ENSG00000244617.2	ASPRV1	2	69964228	2_46	0	0.13654480413335	16.3327091229981	2.11753600350059e-05	-2.14443073897658	1
ENSG00000115998.7	C2orf42	2	70248695	2_46	0	0.0744811292331043	10.4354123932805	7.37994738852488e-06	1.28698321127175	1
ENSG00000143977.13	SNRPG	2	70293366	2_46	0	0.0493396094565662	6.50191490469054	3.04603146771927e-06	0.480952239578185	2
ENSG00000035141.7	FAM136A	2	70301469	2_46	0	0.0447366413910497	5.57212870822099	2.36691091555532e-06	-0.746695966733195	2
ENSG00000183733.6	FIGLA	2	70790197	2_47	0	0.0145830899413826	4.69863178485588	6.50606448280373e-07	0.16521387728844	3
ENSG00000075340.22	ADD2	2	70767997	2_47	0	0.0207200711587836	7.86939266100072	1.54820995378135e-06	-0.976333627733428	1
ENSG00000152672.7	CLEC4F	2	70884060	2_47	0	0.0145655603029504	4.69096994569816	6.48764746989067e-07	0.137986782126805	2
ENSG00000116031.8	CD207	2	70874204	2_47	0	0.0149460600575563	4.93375204775061	7.00166680100002e-07	0.271130081523407	1
ENSG00000116035.2	VAX2	2	70900566	2_47	0	0.0211205386627987	8.1129845030664	1.62698306906417e-06	-0.887296383263217	1
ENSG00000116039.11	ATP6V1B1	2	70874717	2_47	0	0.0150446363310963	4.96297548581526	7.08959164665457e-07	-0.194615202470039	1
ENSG00000144031.11	ANKRD53	2	70978846	2_47	0	0.0161995044122143	5.72754587032272	8.80983351349747e-07	0.549840982840695	1
ENSG00000144043.11	TEX261	2	70994388	2_47	0	0.0150201046680561	4.98364303341352	7.10750678802291e-07	0.375707989166533	1
ENSG00000124357.12	NAGK	2	71063928	2_47	0	0.0157903710141964	5.49745393631929	8.24235527525551e-07	0.436266234288364	1
ENSG00000124370.10	MCEE	2	71124357	2_47	0	0.0844327846245795	20.6859907789185	1.6583829964322e-05	-2.54845547157681	2
ENSG00000124383.8	MPHOSPH10	2	71130504	2_47	0	0.0664513844132925	18.6362069089038	1.17586903407701e-05	-2.3318581327618	1
ENSG00000075292.18	ZNF638	2	71298568	2_47	0	0.109215583464729	22.8896592090054	2.37367542663204e-05	2.96055932021294	1
ENSG00000144036.15	EXOC6B	2	72821809	2_47	0	0.0161850003230355	6.6299813905823	1.01887854828514e-06	0.671218422891009	2
ENSG00000135625.7	EGR4	2	73294038	2_48	0	0.0657166286469757	21.7039004327164	1.3542862235589e-05	-2.34811944450665	1
ENSG00000115297.10	TLX2	2	74513834	2_48	0	0.0152575592738743	6.4023113254465	9.27511389675048e-07	0.670086497453614	1
ENSG00000135631.16	RAB11FIP5	2	73156338	2_48	0	0.118421440533232	29.4733128816045	3.31403194964419e-05	4.08440033466966	2
ENSG00000135632.11	SMYD5	2	73214385	2_48	0	0.0227852378935207	9.22146712431504	1.99503714611746e-06	-0.315653503918754	1
ENSG00000135624.15	CCT7	2	73234064	2_48	0	0.0949565150568489	27.0072430110268	2.43501934865887e-05	-3.76578878869246	1
ENSG00000144035.3	NAT8	2	73641201	2_48	1	0.111575585678731	25.9733775043395	2.75166145113034e-05	5.20195063145123	1
ENSG00000144034.14	TPRKB	2	73737087	2_48	0	0.0124769382015204	4.88973217706086	5.79282612612983e-07	0.622096224142239	1
ENSG00000144048.10	DUSP11	2	73780218	2_48	0	0.0127463637783204	10.1598899742894	1.22962507415639e-06	2.51098990584535	1
ENSG00000124356.15	STAMBP	2	73828835	2_48	0	0.0252284443808684	10.1340904559463	2.42757493893286e-06	0.123096724642641	2
ENSG00000163017.13	ACTG2	2	73892381	2_48	0	0.0202225810009544	12.6626855533051	2.43141898147826e-06	-2.61014519787479	1
ENSG00000114956.19	DGUOK	2	73938926	2_48	0	0.0755386823388181	21.8803843477315	1.56935699756408e-05	2.12123426791304	1
ENSG00000187605.15	TET3	2	73983315	2_48	0	0.0123199802604004	4.65771657790889	5.4485440568922e-07	0.110186283047038	1
ENSG00000114978.17	MOB1A	2	74178928	2_48	0	0.0443027601311826	16.2445499872116	6.83338462107561e-06	-1.9023635882916	1
ENSG00000065911.11	MTHFD2	2	74198820	2_48	0	0.0208856127750269	9.52515415040247	1.88893333720491e-06	1.17026115758295	1
ENSG00000188687.17	SLC4A5	2	74343527	2_48	0	0.0128690543677589	5.07748152447854	6.2042942127467e-07	-0.427652167395392	2
ENSG00000204843.12	DCTN1	2	74372241	2_48	0	0.0128208997933134	5.03923087848807	6.1345139604309e-07	0.41068896481697	1
ENSG00000284308.1	C2orf81	2	74421241	2_48	0	0.0143112423292557	5.88130645676648	7.99187241643416e-07	0.572363745822563	1
ENSG00000005448.16	WDR54	2	74421241	2_48	0	0.0143112423292557	5.88130645676648	7.99187241643416e-07	-0.572363745822563	1
ENSG00000114993.16	RTKN	2	74442009	2_48	0	0.0262633838097389	11.8951654858676	2.96632386330637e-06	-1.39800103111422	2
ENSG00000239779.6	WBP1	2	74454375	2_48	0	0.0620664503228224	19.0843756364039	1.12468851704262e-05	-1.88284973773199	2
ENSG00000115275.11	MOGS	2	74465064	2_48	0	0.0173443830604375	7.73387787031219	1.27366015614933e-06	0.924364660019598	2
ENSG00000135637.13	CCDC142	2	74483364	2_48	0	0.018391041548853	8.06252972445865	1.40791051056212e-06	-0.938272064085466	1
ENSG00000115282.19	TTC31	2	74483364	2_48	0	0.018391041548853	8.06252972445865	1.40791051056212e-06	0.938272064085466	1
ENSG00000179528.15	LBX2	2	74502935	2_48	0	0.0126652017191213	4.93721743861255	5.93733785214221e-07	0.244207761432213	1
ENSG00000115289.13	PCGF1	2	74548714	2_48	0	0.012334868736309	4.66946069069985	5.46888325729101e-07	-0.0683786104533622	1
ENSG00000115325.13	DOK1	2	74548714	2_48	0	0.012334868736309	4.66946069069985	5.46888325729101e-07	-0.0683786104533622	1
ENSG00000115318.11	LOXL3	2	74554450	2_48	0	0.0163812153926383	7.15629486405783	1.1130937501791e-06	0.872688377659763	1
ENSG00000115350.11	POLE4	2	74956893	2_48	0	0.0124179579833865	4.71847240522676	5.56351165744455e-07	0.0612524721536061	1
ENSG00000115353.10	TACR1	2	75160999	2_48	0	0.0712364650715969	20.9402204624992	1.41638398333463e-05	-2.23821469395172	1
ENSG00000115363.13	EVA1A	2	75569460	2_49	0	0.109379081444818	13.6871006923286	1.42148778116717e-05	-0.936738578478666	2
ENSG00000005436.13	GCFC2	2	75702004	2_49	0	0.048845012831286	7.28345310757745	3.37796350572258e-06	0.303665201891057	2
ENSG00000176204.13	LRRTM4	2	77593322	2_50	0	0.0306228079094283	6.08818940511624	1.77023352768844e-06	0.492867408309351	1
ENSG00000163541.11	SUCLG1	2	84459875	2_53	0	0.0244372958307791	8.11347138066125	1.88259652047873e-06	1.10152855157308	1
ENSG00000115423.18	DNAH6	2	84482091	2_53	0	0.0491436170734717	14.7143403377654	6.86602391849334e-06	1.75588876183954	2
ENSG00000034510.5	TMSB10	2	84905643	2_53	0	0.0237489094281531	7.84476225254899	1.7689715739112e-06	-0.954158434732621	1
ENSG00000152291.13	TGOLN2	2	85328087	2_54	0	0.0324603735236088	11.2204233492834	3.45827999972237e-06	-1.31618942265144	3
ENSG00000115459.17	ELMOD3	2	85286115	2_54	0	0.016274380035761	4.67434618406791	7.22308496346592e-07	0.119763053648301	1
ENSG00000042493.15	CAPG	2	85414064	2_54	0	0.0189379518853402	6.07374190240513	1.09216118718285e-06	0.543879935128408	1
ENSG00000152292.16	SH2D6	2	85418827	2_54	0	0.191347671903698	27.9139748933862	5.0715681169674e-05	-2.76636960651785	1
ENSG00000115486.11	GGCX	2	85584951	2_54	0	0.0329816606023534	11.2156728788303	3.51232948134793e-06	-1.3963821892305	1
ENSG00000118640.10	VAMP8	2	85561017	2_54	0	0.191537658094292	27.992968119258	5.09096978358007e-05	-2.96296635451476	2
ENSG00000168899.4	VAMP5	2	85584469	2_54	0	0.185618516298259	27.8472402822055	4.90795820674918e-05	-2.92594264923591	1
ENSG00000168883.19	USP39	2	85616225	2_54	0	0.0171069929369145	5.13261836962776	8.33700470927094e-07	0.38501012993704	1
ENSG00000168878.16	SFTPB	2	85660396	2_54	0	0.0225141162895178	7.68872928054686	1.64364064206358e-06	-0.873270390925941	1
ENSG00000115523.16	GNLY	2	85705880	2_54	0	0.0167370916161199	4.93050224632124	7.83553312920522e-07	0.326663767711193	1
ENSG00000168874.12	ATOH8	2	85822344	2_54	0	0.0785842044655579	19.510572343054	1.45580319247101e-05	-2.14424713657602	1
ENSG00000115525.17	ST3GAL5	2	85904899	2_54	0	0.0326835890298596	11.2858800662189	3.50237438922675e-06	1.51370065552495	2
ENSG00000068654.15	POLR1A	2	86105533	2_54	0	0.0189658750435225	6.12264743569734	1.10257853549231e-06	-0.788411489309224	2
ENSG00000132300.18	PTCD3	2	86105686	2_54	0	0.0223362618821937	7.62724770071554	1.61761714126305e-06	1.09668852599996	1
ENSG00000132305.20	IMMT	2	86195484	2_54	0	0.0162429065569646	4.65936158768918	7.18600570500252e-07	-0.0233382404114854	1
ENSG00000132313.14	MRPL35	2	86198734	2_54	0	0.016658486179473	4.86940214452091	7.70208970231088e-07	-0.145511972517903	3
ENSG00000068615.17	REEP1	2	86208944	2_54	0	0.0178824858345338	5.60040405301502	9.50921458304438e-07	0.648831708553781	2
ENSG00000115548.16	KDM3A	2	86438385	2_54	0	0.0431472778306979	13.7041525752899	5.61439524677935e-06	-1.55222709529279	1
ENSG00000115561.15	CHMP3	2	86563593	2_54	0	0.0166175724233084	5.02020597166051	7.92111854706639e-07	-0.781229114294243	3
ENSG00000172116.21	CD8B	2	86861841	2_54	0	0.0180989949230951	5.53794881347668	9.51701584339571e-07	-0.122561861473597	1
ENSG00000172086.7	KRCC1	2	88056216	2_55	0	0.039135605620491	7.12362460997287	2.64710081205798e-06	-0.778992707546161	1
ENSG00000115593.14	SMYD1	2	88070279	2_55	0	0.0305596736962473	4.78730728557952	1.38911248344041e-06	-0.206274028292144	1
ENSG00000163586.9	FABP1	2	88136482	2_55	0	0.0332337874427704	5.57871322996187	1.76039964382844e-06	0.467872763781664	2
ENSG00000144115.16	THNSL2	2	88153919	2_55	0	0.0301657571495911	4.66498393866194	1.33617019503237e-06	0.0259940815584493	4
ENSG00000144026.11	ZNF514	2	95125518	2_57	0	0.027459990524739	8.33424276010338	2.17302101467283e-06	0.736347806176592	3
ENSG00000233757.6	AC092835.2	2	95207631	2_57	0	0.0623215404452445	16.2084195269093	9.59127284129749e-06	1.8004254934224	1
ENSG00000186281.12	GPAT2	2	96025125	2_57	0	0.0177499307935316	4.66431345631514	7.86107228099014e-07	-0.854201102052082	2
ENSG00000274286.1	ADRA2B	2	96090799	2_57	0	0.0182016686961952	5.00739064967514	8.65406346852509e-07	-1.52372289808632	2
ENSG00000158050.4	DUSP2	2	96145593	2_57	0	0.0380006463537829	11.4746428247273	4.14025944300532e-06	0.640837319061967	2
ENSG00000084090.13	STARD7	2	96208677	2_57	0	0.0184141851628304	5.04145159069212	8.81465875543122e-07	-0.58342331970253	1
ENSG00000135956.8	TMEM127	2	96266108	2_57	0	0.12020646122635	23.5904947566793	2.69254058497045e-05	-3.55818555113168	1
ENSG00000144021.2	CIAO1	2	96266108	2_57	0	0.217256443561279	29.336460427556	6.05170536771209e-05	-3.892655972741	2
ENSG00000198885.9	ITPRIPL1	2	96325754	2_57	0	0.0179752990661488	4.76392312801281	8.13089338519278e-07	-0.141510208056652	1
ENSG00000163121.9	NEURL3	2	96506388	2_57	0	0.0520979433788705	15.4554352092867	7.64538244582332e-06	-2.89233102881343	1
ENSG00000196843.15	ARID5A	2	96535945	2_57	0	0.025592820653778	8.46227582813452	2.05637694973554e-06	-1.99604280278516	1
ENSG00000114988.11	LMAN2L	2	96730666	2_57	0	0.0483639856187967	14.8363886134475	6.81314576364585e-06	-2.25364931169386	3
ENSG00000158158.11	CNNM4	2	96759824	2_57	0	0.161044472626663	26.5966082087498	4.06695602141712e-05	-3.38485150242461	2
ENSG00000168758.10	SEMA4C	2	96921312	2_57	0	0.0345677315027962	11.5374382656899	3.78684620101459e-06	-1.48549506302916	1
ENSG00000144199.11	FAHD2B	2	97095539	2_57	0	0.0334837140765079	11.1594572364834	3.54792224838515e-06	-2.06788095015412	1
ENSG00000135976.17	ANKRD36	2	97109064	2_57	0	0.0336665526108959	11.2177916531165	3.58594326580181e-06	-2.08845840277439	1
ENSG00000196912.12	ANKRD36B	2	97589830	2_57	0	0.0315933248334309	9.41606945756949	2.82463530476405e-06	-0.596400530870452	1
ENSG00000115073.7	ACTR1B	2	97658891	2_57	0	0.602876568583886	22.5372589836996	0.000129011046178043	-3.97776934548786	1
ENSG00000115085.13	ZAP70	2	97713755	2_57	0	0.171440641019817	24.6190873421545	4.00758855586114e-05	-2.3116974667566	1
ENSG00000075568.16	TMEM131	2	97995803	2_57	0	0.0346250977940251	10.2883394324327	3.3824679445689e-06	1.19746051682025	1
ENSG00000144191.11	CNGA3	2	98359522	2_57	0	0.0325726674422806	10.6755361995219	3.30172136192346e-06	-1.63462460546512	1
ENSG00000185674.9	LYG2	2	99254906	2_58	0	0.01712423181803	5.74550727821524	9.34193571320537e-07	0.550936660492293	1
ENSG00000115446.11	UNC50	2	98608705	2_58	0	0.0521885065065678	16.2573887364914	8.0560667488386e-06	1.81048389682253	1
ENSG00000071073.12	MGAT4A	2	98730539	2_58	0	0.0193635559218669	6.89845325761605	1.26833575863797e-06	-0.706718870638981	1
ENSG00000273045.5	C2orf15	2	99141233	2_58	0	0.0152987714022558	4.68889721387089	6.81121618371835e-07	0.146332634871427	1
ENSG00000135951.14	TSGA10	2	99155070	2_58	0	0.015919015257752	5.06133246381236	7.65029992175929e-07	0.459298004679211	1
ENSG00000144182.16	LIPT1	2	99157239	2_58	0	0.0153540222874966	4.72267699701503	6.88506123063639e-07	0.260873665006462	1
ENSG00000158411.11	MITD1	2	99180175	2_58	0	0.0168035655351569	5.56826014260965	8.884200632669e-07	-0.626218538658155	1
ENSG00000185414.19	MRPL30	2	99178686	2_58	0	0.0154632387342634	4.78909624801003	7.031555726879e-07	0.312304997099672	1
ENSG00000144214.9	LYG1	2	99287422	2_58	0	0.019415847406219	6.92375534636801	1.27642546652115e-06	-0.533488308888115	2
ENSG00000135945.9	REV1	2	99489284	2_58	0	0.0156094410677903	4.87728219230833	7.22874047663457e-07	-0.314903703168531	2
ENSG00000144218.18	AFF3	2	100143348	2_58	0	0.0203096467312075	7.34626475969826	1.41666231853425e-06	-0.880170707823392	1
ENSG00000170500.12	LONRF2	2	100334113	2_58	0	0.0231396139753745	8.5718110453881	1.88332857308468e-06	-0.901804072904963	1
ENSG00000115539.13	PDCL3	2	100562712	2_58	0	0.0156461322544277	4.89928341638569	7.278417391585e-07	0.175305530302312	1
ENSG00000163162.8	RNF149	2	101303817	2_59	0	0.183092785831171	22.8111793072988	3.96566813599546e-05	2.64618869585186	1
ENSG00000196460.12	RFX8	2	101474758	2_59	0	0.0364019834297697	7.16848648427554	2.4777068138127e-06	-0.674781302860524	1
ENSG00000115590.13	IL1R2	2	101991888	2_59	0	0.0610099665426079	12.0729863113361	6.99379489663665e-06	1.35469611400558	1
ENSG00000115598.9	IL1RL2	2	102186984	2_60	0	0.0260763318246542	5.09328930813564	1.2610788476605e-06	0.540782121953091	1
ENSG00000115602.16	IL1RL1	2	102309801	2_60	0	0.0360837114988326	8.15632519585514	2.79449367874339e-06	1.23954654221743	1
ENSG00000115604.10	IL18R1	2	102311189	2_60	0	0.0258168154838995	4.99914873019589	1.22545149304048e-06	0.338953656312153	2
ENSG00000170417.15	TMEM182	2	102735320	2_60	0	0.233353731521095	26.3594534091313	5.8404800830601e-05	3.05649358176681	1
ENSG00000198914.3	POU3F3	2	104855039	2_62	0	0.0564467813219606	9.4098740767987	5.04336489755068e-06	-1.08027973179431	1
ENSG00000135966.12	TGFBRAP1	2	105330291	2_62	0	0.0365644977056752	5.28929668008624	1.83634778787718e-06	0.374702272916247	1
ENSG00000135974.9	C2orf49	2	105336368	2_62	0	0.034727644231321	4.8022610155511	1.58350151022618e-06	0.0249070006641168	1
ENSG00000071051.13	NCK2	2	105744677	2_63	0	0.143599053827781	16.6303019221865	2.26750946741897e-05	2.26377188157374	2
ENSG00000119147.9	C2orf40	2	106022264	2_63	0	0.0480248651077257	6.04459888717843	2.75632889142457e-06	-0.646913118607802	2
ENSG00000115652.14	UXS1	2	106193504	2_63	0	0.0472790966190002	5.89597075245927	2.64680463803264e-06	-0.754260360263151	1
ENSG00000115665.8	SLC5A7	2	107986299	2_65	0	0.0864721152487461	18.274293115772	1.50042422035778e-05	-1.90380247698302	2
ENSG00000198203.9	SULT1C2	2	108287884	2_65	0	0.0836882118099486	17.9936598559194	1.42981942047737e-05	-2.00230699644116	2
ENSG00000198075.9	SULT1C4	2	108328271	2_65	0	0.0229425181962082	5.86622168032207	1.27790024159004e-06	0.671353722865238	1
ENSG00000135968.20	GCC2	2	108450343	2_65	0	0.0559373554387606	14.3086607515673	7.599732641268e-06	1.97522953838314	1
ENSG00000153201.15	RANBP2	2	108719562	2_65	0	0.0321291154304042	8.90535456280354	2.71673564535019e-06	1.07676146695739	1
ENSG00000163006.11	CCDC138	2	108791703	2_65	0	0.0208571409051838	4.95364074715596	9.81017329013956e-07	0.337263150240385	1
ENSG00000186522.14	SEPT10	2	109574715	2_65	0	0.0219030064001887	5.32620256950438	1.10769145795169e-06	0.179874494487457	1
ENSG00000198142.4	SOWAHC	2	109614115	2_65	1	0.176972400034587	20.5452269627626	3.45234254814505e-05	4.20027399153819	1
ENSG00000115008.5	IL1A	2	112784230	2_66	0	0.0201326395086445	5.76564384833969	1.10216324971854e-06	-0.666276137007782	2
ENSG00000144061.12	NPHP1	2	110205149	2_66	0	0.0356366629655578	11.1424366639219	3.77028864968248e-06	1.3183370288194	1
ENSG00000169679.14	BUB1	2	110678318	2_66	0	0.0272545459525053	8.61322896504371	2.22896033562386e-06	0.970439048715674	1
ENSG00000153094.22	BCL2L11	2	111118962	2_66	0	0.0256114330525757	8.02791125821087	1.95224284302481e-06	0.961923121878286	1
ENSG00000153107.11	ANAPC1	2	112773135	2_66	0	0.0359475506043738	11.2245314748473	3.83120086977022e-06	1.43530913366518	1
ENSG00000153208.16	MERTK	2	111898815	2_66	0	0.0338165125656216	10.6472597192642	3.41872416952406e-06	1.34260120267705	2
ENSG00000153214.9	TMEM87B	2	112055305	2_66	0	0.0492807314164309	14.2137771736585	6.65095553759149e-06	-1.82263325330109	1
ENSG00000144152.12	FBLN7	2	112140392	2_66	0	0.0875633925029176	19.7177552414218	1.63937175172438e-05	2.1542977939375	1
ENSG00000144161.12	ZC3H8	2	112258785	2_66	0	0.0413707335986361	12.5539000760985	4.93138927507329e-06	1.93662918237523	1
ENSG00000188177.13	ZC3H6	2	112274635	2_66	0	0.0184109627273331	4.92663700273762	8.61240530854198e-07	0.607947928499374	1
ENSG00000169629.11	RGPD8	2	112434543	2_66	0	0.0511696959223582	14.5713924880278	7.07964187297249e-06	-2.1001775666827	2
ENSG00000114999.7	TTL	2	112479174	2_66	0	0.0222461463197559	6.70327247315525	1.41592111755829e-06	-0.737973673061972	1
ENSG00000125630.15	POLR1B	2	112544150	2_66	0	0.0273575604485585	8.64876481389382	2.24661602196648e-06	1.14639167547968	1
ENSG00000125611.15	CHCHD5	2	112584474	2_66	0	0.0990152127113642	20.908059880288	1.96568107676623e-05	-2.68030537160808	2
ENSG00000144136.10	SLC20A1	2	112646085	2_66	0	0.0179168546302716	4.67141820908251	7.94708606024944e-07	-0.0763152121159898	1
ENSG00000169607.12	CKAP2L	2	112765001	2_66	0	0.0200792360235487	5.74070053083022	1.09448414230285e-06	0.506837849764176	1
ENSG00000175497.16	DPP10	2	114778464	2_67	0	0.0171163177558893	5.33420299332146	8.66916513873279e-07	0.490310822219557	1
ENSG00000125618.16	PAX8	2	113232816	2_67	0	0.0178035132120612	5.70336629741578	9.64127283363399e-07	0.512575617903114	2
ENSG00000144134.18	RABL2A	2	113627581	2_67	0	0.0228100346860096	8.02998648535158	1.73915446798323e-06	-1.11930459156268	2
ENSG00000115084.13	SLC35F5	2	113756814	2_67	0	0.0315575468033172	11.0861984198573	3.32187494545574e-06	1.60936878412125	1
ENSG00000115091.11	ACTR3	2	113889855	2_67	0	0.0162574600338582	4.85154576425669	7.4891102532176e-07	-0.285251979344647	1
ENSG00000088205.12	DDX18	2	117812637	2_69	0	0.0157637332909288	7.51016935834122	1.1241032561822e-06	0.819576134727239	2
ENSG00000125633.10	CCDC93	2	118013438	2_69	0	0.0215774072681099	10.4556518295598	2.14213959418115e-06	1.36451365805163	4
ENSG00000125629.14	INSIG2	2	118004610	2_69	0	0.0796097195082203	22.8383171925436	1.72634499870693e-05	-2.2851231410845	2
ENSG00000115107.19	STEAP3	2	119263743	2_69	0	0.0157666914056094	7.5119253323904	1.12457707683187e-06	0.922424934675409	2
ENSG00000186132.14	C2orf76	2	119366701	2_69	0	0.0145653968195292	6.76937312615507	9.36198995441477e-07	-0.733273155746367	1
ENSG00000155368.16	DBI	2	119366701	2_69	0	0.0145653968195292	6.76937312615507	9.36198995441477e-07	-0.733273155746367	1
ENSG00000171227.6	TMEM37	2	119429724	2_69	0	0.0456528061499837	17.5267761549762	7.59743362233697e-06	1.85604042152251	1
ENSG00000144120.12	TMEM177	2	119679105	2_69	0	0.0121783139611987	5.09352780482963	5.88983656899205e-07	-0.20196370242914	1
ENSG00000088179.8	PTPN4	2	119724424	2_69	0	0.016240056084377	7.78918126448968	1.20109326598199e-06	0.872293944766572	2
ENSG00000115109.13	EPB41L5	2	120013132	2_69	0	0.0182848788903491	8.90130868704818	1.54540867950672e-06	-1.12927870520597	1
ENSG00000144118.13	RALB	2	120236344	2_69	0	0.0185906127050892	9.05688466423228	1.59871090513876e-06	1.18922270600257	1
ENSG00000074047.21	GLI2	2	120735673	2_70	0	0.0419696526775955	7.39321216238839	2.94622520962433e-06	-1.01575583275369	2
ENSG00000155438.11	NIFK	2	121736192	2_70	0	0.0376820122113202	6.37316523288667	2.28027203450879e-06	0.826450973923711	1
ENSG00000136717.14	BIN1	2	127101837	2_74	0	0.0253197912427913	4.65848674261742	1.11995966340401e-06	-0.166800226222386	2
ENSG00000186684.12	CYP27C1	2	127238080	2_74	0	0.0265780287262948	5.1149203358857	1.2908002394641e-06	0.380795672211682	1
ENSG00000163161.12	ERCC3	2	127288972	2_75	0	0.0400816453799419	4.82594298970853	1.83664459577009e-06	0.212176134687208	3
ENSG00000169967.16	MAP3K2	2	127388145	2_75	0	0.0394106192577965	4.66613714227562	1.74609614993531e-06	0.0542019979019197	3
ENSG00000115718.17	PROC	2	127418286	2_75	0	0.0394125166808231	4.6665926877279	1.74635069169262e-06	-0.0699195757667362	1
ENSG00000163166.14	IWS1	2	127524687	2_75	0	0.0722485423653114	10.438287280512	7.16070416080216e-06	-1.41505661100968	2
ENSG00000169994.18	MYO7B	2	127665171	2_75	0	0.0666066907547545	9.65884968207773	6.10858555822186e-06	-1.35222653153515	1
ENSG00000144230.16	GPR17	2	127647887	2_75	0	0.0411929024009381	5.08489452835825	1.98884866808832e-06	0.353432128315867	4
ENSG00000072163.19	LIMS2	2	127634893	2_75	0	0.0408389050548843	5.00315958117	1.94006303870028e-06	-0.412436358762484	4
ENSG00000136709.11	WDR33	2	127811674	2_75	0	0.0527371198784358	7.43026107756149	3.72064195270928e-06	1.02107642032553	1
ENSG00000144231.10	POLR2D	2	127857926	2_75	0	0.0773418006978457	11.0928660258004	8.1462070428166e-06	-1.41910974363067	2
ENSG00000136715.17	SAP130	2	128028089	2_75	0	0.082393700817637	11.7022184033325	9.15502651044288e-06	1.43696192064449	1
ENSG00000136731.12	UGGT1	2	128091085	2_75	0	0.0396060206090547	4.7129454194072	1.77235622980299e-06	-0.030777319390084	1
ENSG00000136720.6	HS6ST1	2	128319352	2_75	0	0.0486241689911396	6.65812853004059	3.07398513843238e-06	0.749719678969659	1
ENSG00000152076.18	CCDC74B	2	130144976	2_78	0	0.0373635888190053	5.49104998371132	1.94805573383463e-06	-0.4592546019719	1
ENSG00000136699.19	SMPD4	2	130182517	2_78	0	0.0362703479015433	5.21030757431924	1.79437198194615e-06	-0.377580710671656	1
ENSG00000152082.13	MZT2B	2	130181715	2_78	0	0.036131616848176	5.17408726962694	1.77508250028661e-06	-0.367662701604701	1
ENSG00000136710.9	CCDC115	2	130343161	2_78	0	0.0757025587932222	12.2163103872126	8.78108163204972e-06	-1.50559778048525	1
ENSG00000136718.9	IMP4	2	130342325	2_78	0	0.0388206778171448	5.85294994810616	2.15742308261934e-06	0.798235069749441	1
ENSG00000072135.12	PTPN18	2	130356437	2_78	0	0.0940318294608169	14.3087400573212	1.27753755755824e-05	1.6814916837418	1
ENSG00000075886.10	TUBA3D	2	131475952	2_78	0	0.0647420255021144	10.7165194319311	6.5877549360602e-06	1.79424696576933	2
ENSG00000173272.15	MZT2A	2	131573672	2_78	0	0.0587130101015264	9.78266946917971	5.45367336413379e-06	-1.20152045638438	1
ENSG00000163040.14	CCDC74A	2	131527737	2_78	0	0.0737791993353015	11.9690331906768	8.38475555580037e-06	2.18843844454017	2
ENSG00000183840.6	GPR39	2	132417191	2_79	0	0.0242502298129546	7.2387576853094	1.66677621516782e-06	-0.867604053329158	1
ENSG00000150551.10	LYPD1	2	132619006	2_79	0	0.0183515725448498	4.66371763411309	8.1264885861032e-07	-0.174548544221538	2
ENSG00000152128.13	TMEM163	2	134719289	2_80	0	0.0576703503246617	9.75283375329135	5.34048632912225e-06	-2.05590930191956	2
ENSG00000082258.12	CCNT2	2	134918338	2_80	0	0.0745506369475408	12.209814254458	8.64286664844573e-06	2.35750082863044	1
ENSG00000115839.17	RAB3GAP1	2	135052002	2_80	0	0.0481011210350129	8.0261821671996	3.66573956848336e-06	1.57685144358472	1
ENSG00000121988.17	ZRANB3	2	135530703	2_80	0	0.0395189770918868	6.16289597004847	2.31253294460612e-06	-1.25475703583151	1
ENSG00000144224.16	UBXN4	2	135741596	2_80	0	0.0470629885524635	7.8189734225331	3.49403004877316e-06	-1.67939353725692	1
ENSG00000076003.4	MCM6	2	135876201	2_80	0	0.0362233811553921	5.33934786162551	1.83643093025778e-06	1.23166907706836	2
ENSG00000121966.6	CXCR4	2	136122815	2_80	0	0.0396259009110914	6.18828614849629	2.328342863801e-06	0.452420995727812	1
ENSG00000144229.11	THSD7B	2	136765602	2_81	0	0.0738777693542279	12.5692787972412	8.81701399505851e-06	-1.9982111447197	1
ENSG00000150540.13	HNMT	2	137964027	2_82	0	0.0279598887537497	7.51614583741672	1.99539111520472e-06	-1.22007529115889	1
ENSG00000115919.14	KYNU	2	142877245	2_85	0	0.0466321818013019	10.6102614853134	4.69795896753153e-06	1.52202585662625	2
ENSG00000121989.14	ACVR2A	2	147844091	2_88	0	0.0195421493070187	13.3191630771971	2.4714205881152e-06	1.74095028688943	1
ENSG00000115947.13	ORC4	2	148020703	2_88	0	0.0185964306623447	12.8253591755303	2.2646262047078e-06	1.70137011904618	1
ENSG00000187123.14	LYPD6	2	149329628	2_88	0	0.00886969900654944	4.84528954728847	4.08061868664701e-07	-0.307349611393217	2
ENSG00000115963.13	RND3	2	150496125	2_89	0	0.0487012106419603	5.97808064355262	2.76438751833762e-06	-0.586753686765128	1
ENSG00000123610.4	TNFAIP6	2	151357910	2_90	0	0.0610226830947648	11.9592927429566	6.92937703992633e-06	-1.61132899328473	1
ENSG00000080345.17	RIF1	2	151415393	2_90	0	0.0534316857056473	10.6925198921538	5.42470766895444e-06	-1.7175388505435	2
ENSG00000183091.19	NEB	2	151734675	2_91	0	0.0479185599501057	9.29758178719995	4.23029995120446e-06	1.23250140327742	1
ENSG00000157827.19	FMNL2	2	152335141	2_91	0	0.0429100654526863	8.2496903799482	3.36119897992721e-06	-0.921754307018485	1
ENSG00000177917.10	ARL6IP6	2	152717014	2_91	0	0.229740415212864	24.6598257539215	5.37928806831007e-05	3.39469700338078	2
ENSG00000144278.14	GALNT13	2	153470259	2_92	0	0.0314182804572621	4.66818508009607	1.39260475961246e-06	0.0481070406581209	1
ENSG00000162989.4	KCNJ3	2	154694783	2_93	0	0.0208640301424747	5.09696831759737	1.00973528374627e-06	0.22084269196627	1
ENSG00000115159.15	GPD2	2	156437527	2_93	0	0.043395842944158	12.6950262317083	5.23093264706109e-06	1.80921786707465	1
ENSG00000136542.8	GALNT5	2	157257153	2_94	0	0.0329437263187502	6.02321224726759	1.88407542712288e-06	-0.586406790246107	1
ENSG00000115165.9	CYTIP	2	157488690	2_94	0	0.0351758620023595	6.64228011280471	2.2184994837448e-06	-0.721133543003953	2
ENSG00000115170.13	ACVR1	2	157876051	2_95	0	0.0415903737528416	8.58749579000312	3.39122618647509e-06	1.03435637445977	1
ENSG00000153237.17	CCDC148	2	158456264	2_95	0	0.182474286361739	22.9350194683283	3.97372843215386e-05	3.0307946775808	1
ENSG00000144283.21	PKP4	2	158456221	2_95	0	0.0543684216684016	11.1318895526833	5.74662702639967e-06	-1.72527742735056	2
ENSG00000163331.11	DAPL1	2	158794343	2_96	0	0.0229105931597399	7.395695019849	1.60883951208032e-06	0.82822861600168	1
ENSG00000196151.10	WDSUB1	2	159286471	2_96	0	0.0179438612032199	5.17367802916651	8.81480473095882e-07	0.510614089590694	1
ENSG00000136536.14	MARCH7	2	159712509	2_96	0	0.10641076212003	18.7073380312091	1.89014422713874e-05	-3.28512399205758	2
ENSG00000241399.6	CD302	2	159798611	2_96	0	0.134278854039453	20.6308337787367	2.63040004338024e-05	3.34983626475681	1
ENSG00000153246.12	PLA2R1	2	160062509	2_96	0	0.0551657007905471	15.3774447176086	8.05472487338133e-06	-1.79202017389773	1
ENSG00000115221.10	ITGB6	2	160267510	2_96	0	0.0576840715537756	16.0835908315584	8.80919694989711e-06	-1.81052933169629	3
ENSG00000136560.13	TANK	2	161137402	2_97	0	0.242338049124972	23.1258654314553	5.32129086479567e-05	-2.69640587723101	2
ENSG00000197635.9	DPP4	2	162074215	2_97	0	0.0740017550197211	11.3586737436277	7.98117882721734e-06	-1.67251960155916	2
ENSG00000182263.13	FIGN	2	163614686	2_99	0	0.209898715140844	25.7879614261686	5.13953927102151e-05	2.6477337121303	1
ENSG00000082438.15	COBLL1	2	164843369	2_100	0	0.0188355965614233	5.22004127896651	9.33578225608056e-07	0.450062542692426	1
ENSG00000169507.9	SLC38A11	2	164970433	2_100	0	0.020931181161895	6.35208887689484	1.26243114224296e-06	0.853620846148236	1
ENSG00000115339.13	GALNT3	2	165796128	2_100	0	0.0337172013381465	11.8629476161459	3.79788253895323e-06	-2.07786067682863	1
ENSG00000123607.14	TTC21B	2	165954060	2_100	0	0.181907675293596	23.3234792733907	4.02848505894612e-05	3.555842329481	2
ENSG00000169432.14	SCN9A	2	166375953	2_101	0	0.0205567693369811	4.72037258177944	9.21358270649366e-07	0.386221242635265	1
ENSG00000136546.13	SCN7A	2	166493861	2_101	0	0.0320324092645181	8.89468407902412	2.7053130585265e-06	-1.13079045123274	2
ENSG00000198648.10	STK39	2	168246633	2_102	0	0.017777301295239	7.68846371338508	1.29778514527772e-06	-0.987900668685091	1
ENSG00000172292.14	CERS6	2	168616761	2_102	0	0.371976218406604	23.9806366973212	8.46980245888848e-05	-3.6243381824104	1
ENSG00000163072.15	NOSTRIN	2	168786836	2_102	0	0.0129808742387917	4.65846886742837	5.7417534052502e-07	0.00467853374707288	1
ENSG00000152253.8	SPC25	2	168874133	2_102	0	0.027246076840746	11.8190318924051	3.05761836650617e-06	1.53135419746296	2
ENSG00000073737.16	DHRS9	2	169079550	2_102	0	0.0135876994959401	5.06315660468977	6.53227847522826e-07	-0.213668135034009	1
ENSG00000163093.11	BBS5	2	169478998	2_103	0	0.0333603322359439	4.7790295574146	1.51379644316021e-06	0.110997788004007	2
ENSG00000239474.6	KLHL41	2	169509786	2_103	0	0.0346226687808818	5.12973932905256	1.68637142484713e-06	0.442482893158166	1
ENSG00000138399.17	FASTKD1	2	169573465	2_103	0	0.0376048159522375	5.9106075439002	2.11043989493034e-06	-0.715938666451701	1
ENSG00000138398.15	PPIG	2	169584491	2_103	0	0.0368720572097748	5.72454153412133	2.0041742432049e-06	-0.659050353316222	1
ENSG00000154479.12	CCDC173	2	169694453	2_103	0	0.0799730543404533	13.103075364649	9.94979925714626e-06	-1.57817471594543	2
ENSG00000213160.9	KLHL23	2	169694539	2_103	0	0.0380327646679525	6.01763144542699	2.17310583777128e-06	0.693754601682198	2
ENSG00000138382.14	METTL5	2	169825274	2_103	0	0.0526334134978808	9.09972237774894	4.54765045504072e-06	-1.48988750186174	2
ENSG00000144357.16	UBR3	2	169827007	2_103	0	0.0385644257566714	6.1489468578306	2.25156767675541e-06	0.740349694290009	1
ENSG00000115844.10	DLX2	2	172103018	2_104	0	0.0213751706449201	6.65569357258831	1.35082878401007e-06	-0.118901802612735	1
ENSG00000204335.3	SP5	2	170705962	2_104	0	0.0255266032266976	8.3049953165815	2.01293530304371e-06	-0.901056674377441	2
ENSG00000204334.7	ERICH2	2	170784343	2_104	0	0.0238722983952928	8.07649149290113	1.83068815307525e-06	-1.11161307100872	1
ENSG00000128683.13	GAD1	2	170821869	2_104	0	0.0692860279199801	17.2578798508472	1.13535192957088e-05	-1.6844240415771	1
ENSG00000123600.19	METTL8	2	171431665	2_104	0	0.0174440455464843	4.89385886827246	8.1058030912295e-07	0.293109137319695	2
ENSG00000115827.13	DCAF17	2	171435106	2_104	0	0.017090354814546	5.21201206938364	8.4577314004693e-07	-0.783918290028428	1
ENSG00000071967.11	CYBRD1	2	171505166	2_104	0	0.0176302536889802	5.00990156960609	8.38658497398122e-07	-0.325553151372483	2
ENSG00000077380.15	DYNC1I2	2	171687403	2_104	0	0.199614173941601	19.1630765694239	3.63206830701798e-05	-4.11555350992753	1
ENSG00000128708.12	HAT1	2	171922612	2_104	0	0.0209765884673224	6.48286239004686	1.29121647245765e-06	-0.37629248572542	1
ENSG00000115840.13	SLC25A12	2	171759913	2_104	0	0.152891347804319	18.8854328577613	2.74161993533024e-05	4.10689592022917	2
ENSG00000172878.13	METAP1D	2	171999243	2_104	0	0.0178281301935468	5.42020673207859	9.17527405528361e-07	-0.53115449521201	1
ENSG00000144355.14	DLX1	2	172084313	2_104	0	0.0196157001653865	6.83805701274502	1.27360257577836e-06	-1.48019828067112	2
ENSG00000091409.14	ITGA6	2	172427651	2_105	0	0.0112593357797877	7.14579730555236	7.63942832920453e-07	0.803701506567824	1
ENSG00000152256.13	PDK1	2	172548683	2_105	0	0.00996813542747821	6.01587718467572	5.69390593174233e-07	-0.619339807164621	2
ENSG00000091428.17	RAPGEF4	2	172635859	2_105	0	0.00862893838700341	4.68485374019922	3.83840504721905e-07	-0.0441791317645685	1
ENSG00000138430.15	OLA1	2	174248983	2_105	0	0.0293382802455633	17.2384940250561	4.80210190773243e-06	2.12074054101211	1
ENSG00000138433.15	CIR1	2	174396420	2_105	0	0.00877876525703059	5.61552136839133	4.68080896797762e-07	0.899218723042945	1
ENSG00000144306.14	SCRN3	2	174396715	2_105	0	0.00893085664808579	6.15140918542635	5.216330885391e-07	-1.30106014721913	2
ENSG00000154518.9	ATP5G3	2	175185320	2_106	0	0.0412460980601072	9.55075150935766	3.74039796903362e-06	-1.25761239134064	1
ENSG00000144320.13	LNPK	2	176002028	2_106	0	0.0455946936853239	10.5009830309536	4.54612796189743e-06	-1.37250024291038	1
ENSG00000128652.11	HOXD3	2	176140887	2_106	0	0.110030087983181	18.9609494463655	1.98092912496273e-05	2.07530468161489	1
ENSG00000170166.5	HOXD4	2	176151101	2_106	0	0.0493374716443811	11.2501611754284	5.27027201416107e-06	1.37638575945231	1
ENSG00000128645.14	HOXD1	2	176188365	2_106	0	0.0397518476647895	9.20137885316764	3.4730227546776e-06	1.11573500611786	2
ENSG00000196659.9	TTC30B	2	177553107	2_107	0	0.0466753130443119	5.616615611378	2.48919740130498e-06	0.563268331642494	1
ENSG00000079156.16	OSBPL6	2	178194574	2_108	0	0.0132108308862678	8.23031257662015	1.03239016683617e-06	0.927966320277174	1
ENSG00000180228.12	PRKRA	2	178461089	2_108	0	0.0110480364577925	6.37646714537064	6.6890219614853e-07	-0.572943864772577	1
ENSG00000204311.12	DFNB59	2	178451344	2_108	0	0.00946426561772062	5.08758521951842	4.57189254166541e-07	-0.530728004752851	1
ENSG00000079150.17	FKBP7	2	178471873	2_108	0	0.0137708548980876	8.095317106969	1.0585031735703e-06	0.868487670640093	1
ENSG00000116095.10	PLEKHA3	2	178471873	2_108	0	0.0114452791076664	6.63603622125839	7.21161498707592e-07	-0.805714984803891	2
ENSG00000155657.26	TTN	2	178830510	2_108	0	0.0137480314132225	8.38692424924281	1.09481473289379e-06	1.00448813817761	2
ENSG00000163492.14	CCDC141	2	179049620	2_108	0	0.0161036913602373	9.98548512346192	1.52683463900256e-06	1.289893817012	2
ENSG00000187231.13	SESTD1	2	179341707	2_108	0	0.0148398298963136	8.67259200290541	1.2220113378838e-06	0.789687219580347	1
ENSG00000170035.15	UBE2E3	2	180967386	2_109	0	0.0360461183497105	5.54117100760162	1.89652011940972e-06	-0.637763581912733	1
ENSG00000150722.10	PPP1R1C	2	182002852	2_110	0	0.0655824381136745	15.0874216467449	9.39506918515886e-06	-1.84096582683612	1
ENSG00000162998.4	FRZB	2	182866669	2_110	0	0.026417122021248	6.46813515131111	1.62241511937284e-06	-0.683424522178153	1
ENSG00000162999.12	DUSP19	2	183071139	2_110	0	0.0239035811251175	5.52748039892189	1.25454885331212e-06	0.510714706954416	2
ENSG00000170396.7	ZNF804A	2	184598393	2_112	0	0.00846667075036489	5.82147516966727	4.67997052194282e-07	0.303673258263663	2
ENSG00000188738.14	FSIP2	2	185425362	2_112	0	0.0293411757101588	17.3824331467885	4.84267670512173e-06	1.76457385243906	1
ENSG00000065548.17	ZC3H15	2	186486293	2_112	0	0.00797501984298277	5.57283022049522	4.219927418867e-07	-0.34992972714679	1
ENSG00000138448.11	ITGAV	2	186590551	2_112	0	0.0226346807035016	15.0663666583398	3.23802577596806e-06	1.73034106417678	1
ENSG00000144369.12	FAM171B	2	186694495	2_112	0	0.0079930565801396	5.38659789346349	4.08813134857427e-07	-0.517006487942434	1
ENSG00000003436.15	TFPI	2	187566010	2_112	0	0.0507327191420576	21.6906813998745	1.04486151223882e-05	-2.05103121707411	1
ENSG00000168542.14	COL3A1	2	188974074	2_112	0	0.00728166598781388	4.65735383273274	3.22008536024465e-07	0.0185713471896908	1
ENSG00000204262.11	COL5A2	2	189180039	2_113	0	0.0625332295218037	13.8373964686393	8.21604179112419e-06	-1.8525615559678	2
ENSG00000115368.9	WDR75	2	189460946	2_113	0	0.036357740402187	8.68582924343734	2.99851046175031e-06	1.21489708383454	1
ENSG00000138381.9	ASNSD1	2	189661498	2_113	0	0.0282988112909257	6.32142644846844	1.69855916514437e-06	0.896490272477098	1
ENSG00000128699.13	ORMDL1	2	189784079	2_113	0	0.0266522867877415	5.75692473420851	1.45687545368852e-06	-0.72889704954195	2
ENSG00000064933.17	PMS1	2	189783193	2_113	0	0.02421804301947	4.85575283754994	1.11658815313335e-06	0.171316864823465	2
ENSG00000198130.15	HIBCH	2	190341243	2_113	0	0.0283727502713377	6.34600323131679	1.70961815552188e-06	0.481004628903933	1
ENSG00000151689.12	INPP1	2	190343621	2_113	0	0.0273075590672698	5.98562683377263	1.55199356537231e-06	0.865219148839088	1
ENSG00000151690.14	MFSD6	2	190408754	2_113	0	0.0264633830321308	5.6899716138962	1.42972614615248e-06	0.628784064940031	1
ENSG00000189362.11	NEMP2	2	190534430	2_113	0	0.0245780469537257	4.99453337911373	1.16557355726284e-06	0.437782381430133	1
ENSG00000138386.16	NAB1	2	190646582	2_113	0	0.0429209571454242	10.2565353320561	4.1799152419122e-06	-1.42414690071564	1
ENSG00000115419.12	GLS	2	190967766	2_113	0	0.105625755857767	18.8912696709045	1.89464729495642e-05	2.48581624942882	1
ENSG00000138378.17	STAT4	2	191151202	2_114	0	0.0203379443372699	7.91346256404794	1.5281676555069e-06	-0.840297651195398	1
ENSG00000128641.18	MYO1B	2	191245493	2_114	0	0.0252131577823556	9.98755061355455	2.39102232741614e-06	1.1858881532751	1
ENSG00000173559.12	NABP1	2	191677959	2_114	0	0.0145480037448419	4.78235008583461	6.60605470649527e-07	-0.148866131401042	1
ENSG00000168497.4	SDPR	2	191834973	2_114	0	0.0171288079298855	6.33388731919656	1.0301367224981e-06	-0.622684409982071	1
ENSG00000144339.11	TMEFF2	2	192148802	2_114	0	0.0168978654843391	6.32093746597776	1.01416995228747e-06	0.765138134743599	1
ENSG00000196950.13	SLC39A10	2	195575506	2_115	0	0.0216137574856961	4.73565001518824	9.71867970958541e-07	0.314029498992283	1
ENSG00000118997.13	DNAH7	2	196068738	2_116	0	0.290018492456782	28.8753419169975	7.95152123278237e-05	-3.34555978113519	1
ENSG00000081320.10	STK17B	2	196216491	2_116	0	0.044386209162182	10.3356388692109	4.35594892301006e-06	-1.2108384637532	1
ENSG00000138411.10	HECW2	2	196593392	2_116	0	0.0628223874559945	13.6416104644976	8.13724660669987e-06	2.78091151627829	2
ENSG00000144395.17	CCDC150	2	196640040	2_116	0	0.0449207441443261	10.4493241666094	4.4568964219733e-06	2.07427810448296	1
ENSG00000187944.2	C2orf66	2	196761227	2_116	0	0.140582656804575	21.4587429991026	2.86439839581118e-05	-3.17458468334204	2
ENSG00000197121.14	PGAP1	2	196928772	2_116	0	0.089481622028047	17.0423368482745	1.44797275331088e-05	-2.76208438856898	1
ENSG00000119042.16	SATB2	2	199484076	2_118	0	0.00871642779148607	7.83416954361877	6.48378939338122e-07	-0.476829336867137	1
ENSG00000226124.6	FTCDNL1	2	199851396	2_118	1	0.477865759168702	49.7075573997873	0.000225541119782669	-8.31350935719993	1
ENSG00000178074.5	C2orf69	2	199911021	2_118	0	0.0134183257956706	11.9248040808693	1.51931204738645e-06	3.47574539197858	1
ENSG00000162971.10	TYW5	2	199938354	2_118	0	0.0102506383527412	28.4098032227253	2.76513623985167e-06	-5.5941035536074	1
ENSG00000162972.10	MAIP1	2	199955089	2_118	1	0.445095827810798	49.2174583342773	0.000208003241231685	8.13516217404816	2
ENSG00000163535.17	SGO2	2	200510475	2_118	0	0.00653566220403334	5.44040905524554	3.37612524324892e-07	-0.604388234406833	1
ENSG00000155729.12	KCTD18	2	200519526	2_118	0	0.00681253097819912	7.55727693527982	4.88845052435704e-07	-1.61715134777873	1
ENSG00000240344.8	PPIL3	2	200889218	2_119	0	0.041044134527094	5.00147182974485	1.94915477519055e-06	-0.300639887956921	1
ENSG00000119013.8	NDUFB3	2	201074667	2_119	0	0.0549853794313679	7.77863338772099	4.06113967490216e-06	0.97493753028233	1
ENSG00000003402.19	CFLAR	2	201116120	2_119	0	0.0401401908675479	4.79060474555246	1.8258587217518e-06	-0.316739866946494	1
ENSG00000003400.14	CASP10	2	201183110	2_119	0	0.0592693068558057	8.49398527700333	4.780119445977e-06	1.46303231725139	1
ENSG00000064012.21	CASP8	2	201233408	2_119	0	0.0396061751137011	4.66382609958347	1.75389119808535e-06	-0.00403710284360712	1
ENSG00000155749.12	ALS2CR12	2	201320409	2_119	0	0.0472389314442971	6.33445573227864	2.84123245859251e-06	0.712729061263721	1
ENSG00000082146.12	STRADB	2	201387816	2_119	0	0.0647649696785848	9.34133669455031	5.74442533830876e-06	-1.20994643017031	1
ENSG00000115993.12	TRAK2	2	201451036	2_119	0	0.0678387441807684	9.78523795925112	6.30298956176134e-06	-1.25803304437011	1
ENSG00000082126.17	MPP4	2	201664756	2_119	0	0.0953428368209754	13.0643602430628	1.18269732317816e-05	-1.60325222064301	1
ENSG00000003393.14	ALS2	2	201780819	2_119	0	0.0396322857326603	4.67006400484605	1.75739485206584e-06	-0.0513010791168802	1
ENSG00000155760.2	FZD7	2	202034208	2_120	0	0.0195225726034598	5.60725540485767	1.03940495212097e-06	0.0815439306374432	1
ENSG00000116030.16	SUMO1	2	202238678	2_120	0	0.0293633508366334	9.44563956914337	2.63350641433699e-06	0.974447698522655	1
ENSG00000138439.11	FAM117B	2	202634789	2_120	0	0.0867746536058415	19.7604043611172	1.62811888143271e-05	-2.52109326098725	1
ENSG00000138380.17	CARF	2	202921551	2_120	0	0.128209570705057	23.5618984893765	2.86832344928606e-05	-2.87022107869104	1
ENSG00000138442.9	WDR12	2	203014780	2_120	0	0.126241327952567	23.412622455786	2.80639638966797e-05	-2.69889919472494	1
ENSG00000144426.18	NBEAL1	2	203014780	2_120	0	0.0516484971732159	14.7903994378335	7.25328912014734e-06	1.94247314839759	2
ENSG00000178562.17	CD28	2	203708579	2_120	0	0.0211349536868144	6.35233541146288	1.27477083427694e-06	-0.465192114363969	1
ENSG00000183671.12	GPR1	2	206217980	2_122	0	0.0667904348416571	19.8161780741038	1.25669985232259e-05	-2.27860336224954	1
ENSG00000204186.7	ZDBF2	2	206276156	2_122	0	0.0656969523695585	19.6096809733856	1.22324415284258e-05	2.55737484600332	1
ENSG00000114948.12	ADAM23	2	206443099	2_122	0	0.014739360509994	5.98224730761481	8.37221554975177e-07	0.534815416685148	2
ENSG00000138400.12	MDH1B	2	206764159	2_122	0	0.0130817034823582	4.82796767392874	5.99688956614695e-07	-0.286071223625169	3
ENSG00000118246.13	FASTKD2	2	206765614	2_122	0	0.0131209087844825	4.96784617130139	6.1891278289548e-07	-0.449113952649617	1
ENSG00000118263.14	KLF7	2	207166747	2_122	0	0.0180326417549531	7.68052666783359	1.3150666162518e-06	0.561704308390334	1
ENSG00000144401.14	METTL21A	2	207632745	2_122	0	0.0192165033256401	8.27326422186882	1.50955401197745e-06	-0.947367143410522	1
ENSG00000163249.11	CCNYL1	2	207712007	2_122	0	0.0128969288833917	4.7090073383903	5.76651025984061e-07	-0.253544359776461	1
ENSG00000138413.13	IDH1	2	208266212	2_123	0	0.0431829190226924	4.89496251241144	2.00705263860478e-06	-0.215068204124125	1
ENSG00000115020.16	PIKFYVE	2	208241865	2_123	0	0.0446468115784259	5.21107275663632	2.209098003067e-06	0.34488340393892	2
ENSG00000144406.18	UNC80	2	209772130	2_124	0	0.0874067458466849	20.0155929247305	1.66115748850398e-05	-2.25828216032491	2
ENSG00000078018.19	MAP2	2	209419488	2_124	0	0.0310281040872162	10.1503176349055	2.9904205557849e-06	1.65802247259621	1
ENSG00000197713.14	RPE	2	210002122	2_124	0	0.0173226387680356	4.67025321032702	7.68160326988298e-07	0.0940493129405679	1
ENSG00000115365.11	LANCL1	2	210477778	2_124	0	0.0173735057665317	4.69775153757968	7.74952177480333e-07	-0.0315459861174627	1
ENSG00000021826.14	CPS1	2	210477778	2_124	0	0.0173735057665317	4.69775153757968	7.74952177480333e-07	-0.0315459861174627	1
ENSG00000178568.14	ERBB4	2	212539139	2_125	0	0.033541883382178	14.6860075798161	4.67722852306323e-06	3.41660814172673	1
ENSG00000144451.18	SPAG16	2	213282149	2_126	0	0.0278192735468602	4.88460640660848	1.29024669851485e-06	0.519342782778954	2
ENSG00000138376.10	BARD1	2	214809500	2_127	0	0.0206118338516141	6.22525739278958	1.21834796581507e-06	-0.649224145068915	2
ENSG00000138363.14	ATIC	2	215312057	2_127	0	0.0195235287989061	5.71598483812503	1.05961179096873e-06	0.520617103810728	3
ENSG00000118242.15	MREG	2	216033935	2_127	0	0.024684116950955	7.91975394866075	1.85620817610978e-06	1.09023432738978	1
ENSG00000163449.10	TMEM169	2	216082628	2_127	0	0.0373906315901863	11.8351455392453	4.2017847535479e-06	-1.46646205659565	1
ENSG00000079246.15	XRCC5	2	216108211	2_127	0	0.017479629808844	4.67844327361182	7.76481290039793e-07	0.293259128273945	1
ENSG00000138375.12	SMARCAL1	2	216412329	2_127	0	0.0190234025513077	5.47248470359875	9.88485154222762e-07	-0.540630398854558	3
ENSG00000115457.9	IGFBP2	2	216632342	2_127	0	0.357456834397649	34.2793081703983	0.000116346426858961	-3.71893275549493	1
ENSG00000163497.2	FEV	2	218984911	2_129	0	0.0247387107474037	5.55253932960028	1.30426578921518e-06	0.690511618949879	1
ENSG00000171450.5	CDK5R2	2	218959212	2_129	0	0.0687050153125411	14.8624716754409	9.69564883536884e-06	-1.828158884447	1
ENSG00000231672.6	DIRC3	2	217764120	2_129	0	0.0274851478693224	6.24104221206745	1.62874312137865e-06	0.681260069813196	1
ENSG00000188282.12	RUFY4	2	218034950	2_129	0	0.110181439464344	19.4536994745195	2.03520443894615e-05	-2.17147209684441	2
ENSG00000163466.15	ARPC2	2	218216699	2_129	0	0.0837005999245152	16.9144321823039	1.34426035534416e-05	-1.97361909995456	1
ENSG00000179921.14	GPBAR1	2	218259499	2_129	0	0.0277763241225465	6.20139347663411	1.63554107767366e-06	0.460193115295967	1
ENSG00000135926.14	TMBIM1	2	218292256	2_129	0	0.0448937512220574	10.5893888300982	4.5139234293479e-06	1.11609590831268	2
ENSG00000018280.16	SLC11A1	2	218381984	2_129	0	0.0240850195965933	4.98007920524549	1.13888703973608e-06	-0.221682519996153	1
ENSG00000135913.10	USP37	2	218568666	2_129	0	0.0234245250883144	4.72452075777964	1.05081424847482e-06	-0.0309914205107155	1
ENSG00000144580.13	CNOT9	2	218568666	2_129	0	0.0234245250883144	4.72452075777964	1.05081424847482e-06	0.0309914205107155	1
ENSG00000115556.13	PLCD4	2	218607609	2_129	0	0.040025591249676	9.87191508814043	3.75177308883019e-06	-1.47844776090779	2
ENSG00000074582.12	BCS1L	2	218658710	2_129	0	0.0389109055093341	9.74636268589853	3.60090200659619e-06	-1.59407363510153	1
ENSG00000115568.15	ZNF142	2	218658710	2_129	0	0.0285953078981274	6.79399457911867	1.84466441489685e-06	1.1081345591178	2
ENSG00000163481.7	RNF25	2	218672243	2_129	0	0.0237503002403954	4.84025827160864	1.0915283920295e-06	0.057294656143311	1
ENSG00000135929.8	CYP27A1	2	218782764	2_129	0	0.0298748434911277	7.0207431907044	1.99152665274402e-06	-1.08511584603915	1
ENSG00000187736.12	NHEJ1	2	219160586	2_129	0	0.0275803685905289	8.68533092493665	2.27448895953657e-06	1.98485753172741	2
ENSG00000213901.10	SLC23A3	2	219170383	2_129	0	0.0244036061616713	7.78924357271343	1.80487316931415e-06	2.09863723301615	1
ENSG00000158552.12	ZFAND2B	2	219193550	2_129	0	0.30282732775801	19.8341350380951	5.70303092726586e-05	-4.0241346826126	1
ENSG00000115657.12	ABCB6	2	219218557	2_129	0	0.0250905993124552	5.94004297036371	1.41513547606451e-06	0.978027998701837	1
ENSG00000198925.10	ATG9A	2	219229250	2_129	0	0.0274525382292012	5.96377894790633	1.55453834632165e-06	-0.255097267678136	2
ENSG00000163521.15	GLB1L	2	219248662	2_129	0	0.0524215219986688	15.4572562370655	7.69377407347642e-06	-2.7091871765319	2
ENSG00000115661.13	STK16	2	219241237	2_129	0	0.109096930048432	22.739835420337	2.35557666701358e-05	-3.11507704692053	1
ENSG00000127824.13	TUBA4A	2	219278362	2_129	0	0.0317525096968713	7.25672287831692	2.18784218805205e-06	0.434970379060179	1
ENSG00000054356.13	PTPRN	2	219312881	2_129	0	0.0270662512525587	6.6675228399595	1.71352331432915e-06	-1.13115220829381	1
ENSG00000123992.18	DNPEP	2	219399651	2_129	0	0.0236825571032199	4.80755193467143	1.08106043809749e-06	0.00356150287227463	1
ENSG00000175084.11	DES	2	219418182	2_129	0	0.0278540948821692	6.62961800335397	1.75337557585559e-06	0.87498714692173	1
ENSG00000144591.18	GMPPA	2	219498443	2_129	0	0.161966279140836	23.1843177398264	3.56546618691825e-05	-2.48416953600545	1
ENSG00000123989.13	CHPF	2	219543916	2_129	0	0.024586611828354	5.42786041218446	1.26714044145226e-06	-0.764485200814802	1
ENSG00000188760.10	TMEM198	2	219543916	2_129	0	0.024586611828354	5.42786041218446	1.26714044145226e-06	-0.764485200814802	1
ENSG00000123999.4	INHA	2	219572251	2_129	0	0.0249770415681617	5.52586337406226	1.3105045594669e-06	0.722895084668942	1
ENSG00000124006.14	OBSL1	2	219572251	2_129	0	0.0249770415681617	5.52586337406226	1.3105045594669e-06	0.722895084668942	1
ENSG00000144589.21	STK11IP	2	219597918	2_130	0	0.0152526378116392	4.6790198824325	6.77637209026012e-07	0.0341883709083787	1
ENSG00000116106.11	EPHA4	2	221574191	2_130	0	0.0185668473684809	6.50831044526193	1.14737088307667e-06	-0.650330649715073	1
ENSG00000163082.9	SGPP2	2	222426505	2_131	0	0.0288742105406192	7.19507582288346	1.97261754083496e-06	0.832010337490787	1
ENSG00000123983.13	ACSL3	2	222860958	2_131	0	0.0220465875814994	4.65670125372614	9.74803661588251e-07	0.0917617245538527	1
ENSG00000152056.16	AP1S3	2	223837891	2_131	0	0.0292940944202496	7.33113250740156	2.03914703924479e-06	-0.894620599799057	1
ENSG00000036257.12	CUL3	2	224584259	2_132	0	0.0341917931649643	18.8027218337481	6.10435800032163e-06	-4.18546246769302	1
ENSG00000135905.18	DOCK10	2	225041976	2_133	0	0.026203730524554	6.03954921024473	1.50267494630582e-06	0.632283486205805	1
ENSG00000144468.16	RHBDD1	2	226836102	2_133	0	0.0629225867431448	14.3391723031092	8.56698582452466e-06	-1.86985986661035	1
ENSG00000081052.11	COL4A4	2	227152676	2_133	0	0.0237068710208169	5.09753672831515	1.14744531554002e-06	0.331888428343081	4
ENSG00000169031.18	COL4A3	2	227152676	2_133	0	0.0232266776070225	4.9051494137563	1.0817744739512e-06	0.251726262716202	3
ENSG00000168958.19	MFF	2	227321093	2_134	0	0.0186311672433322	4.86111348902855	8.59950040856349e-07	0.415959172138695	1
ENSG00000173744.17	AGFG1	2	227469803	2_134	0	0.123359362111501	22.4954065852845	2.63489527602077e-05	-2.34449970345568	3
ENSG00000135917.13	SLC19A3	2	227717801	2_134	0	0.0570130656120802	15.370179631555	8.32052507456754e-06	1.62667417706014	2
ENSG00000153823.18	PID1	2	229280662	2_135	0	0.0749460193703465	20.723201142903	1.47469704539736e-05	-2.25920915171648	1
ENSG00000163053.10	SLC16A14	2	230067335	2_135	0	0.0154350252115213	5.7781887149774	8.46830442019446e-07	0.357914379499802	1
ENSG00000135899.17	SP110	2	230227818	2_135	0	0.0137650454040337	4.70559451581503	6.15020434903491e-07	0.00999150682787141	1
ENSG00000185404.16	SP140L	2	230328083	2_135	0	0.03965488682753	14.6574736924924	5.51890902270537e-06	1.78497375619822	1
ENSG00000067066.16	SP100	2	230415917	2_135	0	0.0150888986425689	5.56570837108829	7.97398445521644e-07	-0.367199460000497	1
ENSG00000135916.15	ITM2C	2	230860693	2_135	0	0.030417353500915	12.1524328408641	3.50979742889812e-06	-1.37409478808322	2
ENSG00000135898.9	GPR55	2	230908490	2_135	0	0.0143853158610802	5.1183864729013	6.99117018095344e-07	0.32701240304896	3
ENSG00000204128.5	C2orf72	2	231048341	2_136	0	0.0389490887121488	8.05642051658788	2.9794549592943e-06	1.13408858110782	1
ENSG00000135914.5	HTR2B	2	231125386	2_136	0	0.0282927648521782	5.03889939805207	1.35365650489821e-06	0.481283802249561	2
ENSG00000135931.17	ARMC9	2	231198864	2_136	0	0.0560238564047432	11.5078339559682	6.12158640573112e-06	-1.50832822312025	1
ENSG00000115053.15	NCL	2	231483954	2_136	0	0.0271933825566352	4.66563632010106	1.20467947855675e-06	-0.226467112946482	1
ENSG00000171596.6	NMUR1	2	231526615	2_136	0	0.0342628341340415	6.84462946656301	2.22674570464518e-06	-0.755599820369917	3
ENSG00000187514.16	PTMA	2	231707301	2_136	0	0.032062501341093	6.21810615644106	1.89301009305105e-06	-0.637220173351132	1
ENSG00000144524.17	COPS7B	2	231781537	2_136	0	0.0287585840261748	5.19275099451632	1.41795482066504e-06	0.541446500314736	1
ENSG00000156973.13	PDE6D	2	231789271	2_136	0	0.029142487555708	5.31770710469923	1.47145989406936e-06	0.427841062672651	1
ENSG00000221944.6	TIGD1	2	232550122	2_136	0	0.0324691247221948	6.33702138537257	1.95367874179986e-06	-0.712483391894437	1
ENSG00000135930.13	EIF4E2	2	232549631	2_136	0	0.0297451111905098	5.51061022110256	1.55636941220167e-06	-0.520349006491145	1
ENSG00000115468.11	EFHD1	2	232623867	2_136	0	0.027409005136144	4.74000654039774	1.23358650573613e-06	-0.137384156794424	1
ENSG00000204120.14	GIGYF2	2	232694905	2_137	0	0.0235686297482925	15.0752728492386	3.37362582026046e-06	-3.63869694308334	2
ENSG00000182600.9	C2orf82	2	232856815	2_137	0	0.0900981838283851	19.5852654556977	1.6754940725756e-05	-2.7532264615721	1
ENSG00000066248.14	NGEF	2	233013260	2_137	0	0.0236770882123335	4.81195795177169	1.08180133403728e-06	-0.00130240503737639	1
ENSG00000168918.13	INPP5D	2	233181220	2_137	0	0.0290796419197059	6.84759619703282	1.89070857232813e-06	-0.777702426838249	1
ENSG00000077044.10	DGKD	2	233354365	2_137	0	0.0723674367778839	15.3844212845949	1.05711382164231e-05	1.73249804161138	1
ENSG00000085982.13	USP40	2	233566769	2_137	0	0.209141579383304	25.2149281866885	5.00720665508329e-05	-2.60760349299778	1
ENSG00000123485.11	HJURP	2	233854491	2_137	0	0.0300707839293397	7.16763097764556	2.04652844161512e-06	-0.834439033354262	1
ENSG00000157985.18	AGAP1	2	235492560	2_139	0	0.0414111688291599	7.59436596906018	2.98611416182588e-06	-0.826642193115864	1
ENSG00000132321.16	IQCA1	2	236508787	2_139	0	0.14529181987409	19.7020445673458	2.71800253558755e-05	2.11339957920944	1
ENSG00000124839.12	RAB17	2	237597210	2_140	0	0.0361629841668834	4.78666329490001	1.6435939625294e-06	-0.258231658640014	3
ENSG00000177483.11	RBM44	2	237779250	2_140	0	0.0368909858853455	4.9750650441756	1.74267508235399e-06	-0.207332824102718	3
ENSG00000132329.10	RAMP1	2	237883491	2_141	0	0.0402818269699823	5.12463174130476	1.96005933542336e-06	-0.389166680596988	1
ENSG00000184182.18	UBE2F	2	237966682	2_141	0	0.0384322440313295	4.67980537763666	1.70773678091551e-06	-0.132518231223212	1
ENSG00000132330.16	SCLY	2	238060509	2_141	0	0.054924762209926	8.06887926778572	4.20802972980623e-06	-1.34617995942021	2
ENSG00000144488.14	ESPNL	2	238099977	2_141	0	0.0713685222529489	10.5723075127105	7.1643020564946e-06	1.41597530264012	3
ENSG00000168427.8	KLHL30	2	238124947	2_141	0	0.0462361195046216	6.43149582975762	2.82351933931663e-06	0.750649757781573	1
ENSG00000178752.15	ERFE	2	238158500	2_141	0	0.0503004636358124	7.23180938151867	3.45395245652412e-06	0.900210266228176	1
ENSG00000144485.10	HES6	2	238240329	2_141	0	0.0386582345477522	4.7352783101225	1.73814067454376e-06	-0.365996385408076	1
ENSG00000204104.11	TRAF3IP1	2	238320731	2_141	0	0.0383381031015013	4.65659934238033	1.69510611377505e-06	-0.282139271496881	3
ENSG00000065802.11	ASB1	2	238426679	2_141	0	0.0427581433047748	5.68974104072193	2.30998274545896e-06	-0.464236038799348	1
ENSG00000233608.3	TWIST2	2	238851092	2_141	0	0.0479998357368246	6.78689569486171	3.09320228751328e-06	0.78973907964772	1
ENSG00000130414.11	NDUFA10	2	240027070	2_142	0	0.0207454737879708	4.77445921210361	9.40469990281159e-07	-0.217225513403905	2
ENSG00000063660.8	GPC1	2	240468024	2_142	0	0.0205874472535825	4.70263230302084	9.19265410389817e-07	-0.163032698880246	1
ENSG00000142327.12	RNPEPL1	2	240566209	2_142	0	0.0400797829811712	10.9809627145588	4.1789115110793e-06	1.35454717748919	1
ENSG00000142330.19	CAPN10	2	240586423	2_142	0	0.0357582143433575	9.90182192311624	3.36192740762782e-06	-1.18035531956067	1
ENSG00000178623.11	GPR35	2	240605715	2_142	0	0.0621523470810149	15.1522558227171	8.94194974224579e-06	-1.66968199332561	1
ENSG00000162804.13	SNED1	2	240958781	2_144	0	0.0794905300724706	12.9120360306224	9.74557614452433e-06	-1.66176875331443	2
ENSG00000122085.16	MTERF4	2	241094178	2_144	0	0.0435920864292112	7.17678434211281	2.97053688187386e-06	-0.751700174019853	2
ENSG00000115687.13	PASK	2	241150158	2_144	0	0.0398118861948719	6.31746956238145	2.38810440054974e-06	0.85931347694866	1
ENSG00000115685.14	PPP1R7	2	241147445	2_144	0	0.0340382911751199	4.83624318455427	1.56305146042982e-06	-0.143069246626303	2
ENSG00000146205.13	ANO7	2	241189001	2_144	0	0.122085074880165	17.0804778756569	1.97997628177384e-05	-1.93820763302779	2
ENSG00000168385.17	SEPT2	2	241315963	2_144	0	0.0366583722545184	5.53687463533035	1.92723761853188e-06	-0.562626825638063	1
ENSG00000115677.16	HDLBP	2	241317232	2_144	0	0.0447706232226895	7.42977450750754	3.15839301074046e-06	-0.985848441043871	1
ENSG00000006607.13	FARP2	2	241256909	2_144	0	0.170437688126418	20.3915499962016	3.29999490938573e-05	2.58839044570229	3
ENSG00000115694.14	STK25	2	241509731	2_144	0	0.0446279913292248	7.39950755307272	3.13550541141175e-06	-0.862327319918004	1
ENSG00000176720.4	BOK	2	241558436	2_144	0	0.0339474855602788	4.81101471750539	1.55074965962896e-06	0.0357710374493434	2
ENSG00000168397.16	ATG4B	2	241670838	2_144	0	0.0380381139099179	5.88622285554321	2.12595012702781e-06	0.585443456765653	1
ENSG00000168393.12	DTYMK	2	241682911	2_144	0	0.100815717195356	15.2109033116414	1.45606461056262e-05	-2.00047428865824	1
ENSG00000168395.15	ING5	2	241687407	2_144	0	0.0828793578745587	13.3143602571756	1.04776546138861e-05	1.68400991306657	1
ENSG00000204099.11	NEU4	2	241809136	2_144	0	0.0754101798670731	12.4051038384303	8.8823478581605e-06	1.7946605780499	2
ENSG00000134121.9	CHL1	3	197407	3_1	0	0.0374264796522117	8.05818002572055	2.86360651328822e-06	0.844894498335026	1
ENSG00000134115.12	CNTN6	3	870095	3_1	0	0.0276215349646152	5.19170393864529	1.36161750002109e-06	0.336098142482033	3
ENSG00000091181.19	IL5RA	3	3126901	3_4	0	0.0105121860282066	4.90250221703878	4.89337200755872e-07	0.239872661515992	1
ENSG00000072756.16	TRNT1	3	3129338	3_4	0	0.0253410667105508	13.1525100105112	3.16468821652093e-06	1.45874043620346	1
ENSG00000113851.14	CRBN	3	3178805	3_4	0	0.0313664526433473	15.1619455324474	4.51562360208628e-06	1.6466140435956	1
ENSG00000175928.5	LRRN1	3	3821595	3_4	0	0.0113119447421	5.588335903733	6.0022927650849e-07	0.599573943114389	1
ENSG00000170364.12	SETMAR	3	4303252	3_4	0	0.0104963873452509	4.88843667392478	4.87199954824859e-07	0.259216070050251	1
ENSG00000144455.13	SUMF1	3	4368850	3_4	0	0.0119357283129506	6.09054804782304	6.90244087200549e-07	0.563624997449935	4
ENSG00000150995.18	ITPR1	3	4492945	3_4	0	0.010264860777442	4.67985556566599	4.5612398488481e-07	0.0815700528953291	1
ENSG00000134109.10	EDEM1	3	5183011	3_4	0	0.0126053062325338	6.60135653487886	7.90103502461936e-07	-0.690627719895956	1
ENSG00000071282.11	LMCD1	3	8502071	3_6	0	0.0339734047842554	6.99013252868513	2.25487192970443e-06	-0.690161643930824	1
ENSG00000182533.6	CAV3	3	8733537	3_7	0	0.0305106076105243	5.05708265613984	1.4650360296955e-06	0.24751216003188	2
ENSG00000180914.10	OXTR	3	8769543	3_7	0	0.0297261314458442	4.81152456164756	1.3580585614467e-06	-0.288483583058203	1
ENSG00000070950.9	RAD18	3	8963418	3_7	0	0.0355224093423863	6.49258325785101	2.189864982006e-06	-0.700812536897981	2
ENSG00000168137.15	SETD5	3	9397062	3_7	0	0.0647854173707354	12.2021758700611	7.50605838102722e-06	1.76916737799138	1
ENSG00000163719.19	MTMR14	3	9649842	3_8	0	0.0150455482940157	4.662301824543	6.66048417767516e-07	0.0239401389600048	1
ENSG00000214021.15	TTLL3	3	9807893	3_8	0	0.103610725367822	22.6946495152113	2.23267541943403e-05	-2.33712220074379	1
ENSG00000163701.18	IL17RE	3	9897936	3_8	0	0.0316596014359601	11.5325427723999	3.46679302414918e-06	-1.36849405915158	2
ENSG00000163703.17	CRELD1	3	9938785	3_8	0	0.0171449635023242	5.81461090348882	9.46574106235707e-07	0.557518807877488	1
ENSG00000125037.12	EMC3	3	10010880	3_8	0	0.0218363974162068	8.02935004041837	1.66478739129505e-06	0.924772643032479	2
ENSG00000144554.10	FANCD2	3	10025967	3_8	0	0.0150810666596686	4.70170306858025	6.73262855269063e-07	-0.0078271197706794	1
ENSG00000254999.3	BRK1	3	10115548	3_8	0	0.0747926395420784	19.4961251807331	1.38453698618452e-05	1.97817945230659	2
ENSG00000157017.15	GHRL	3	10290784	3_8	0	0.0186232290221279	6.57391605014982	1.16245603006307e-06	1.22029118190479	2
ENSG00000157087.17	ATP2B2	3	10708383	3_8	0	0.0190776932663685	7.28591883328617	1.31979836936792e-06	1.36630327508446	1
ENSG00000157103.10	SLC6A1	3	10992142	3_9	0	0.021905903734222	7.54246645358153	1.56881581544233e-06	0.775174146953643	2
ENSG00000197548.12	ATG7	3	11272224	3_9	0	0.0171634503863568	5.25249382744907	8.55987743900069e-07	-0.129068733101751	3
ENSG00000144559.10	TAMM41	3	11818635	3_9	0	0.0336133404746042	11.5743935855542	3.6940886873878e-06	-1.35932386977434	1
ENSG00000157150.4	TIMP4	3	12159406	3_9	0	0.116922559567457	23.5137951170095	2.61046840067749e-05	2.71069818028239	1
ENSG00000132170.19	PPARG	3	12288284	3_9	0	0.119083148823562	23.6928195684855	2.67894904833339e-05	2.46868264655726	1
ENSG00000154743.17	TSEN2	3	12484699	3_9	0	0.0194650456388451	6.43306125798578	1.18896894153117e-06	0.639921074293151	1
ENSG00000075975.15	MKRN2	3	12547742	3_9	0	0.017970234415264	5.68330688731111	9.69733160702492e-07	0.608102740249369	2
ENSG00000225526.4	MKRN2OS	3	12561203	3_9	0	0.0193514459151083	6.37812407849116	1.17193569138012e-06	0.630382420840231	1
ENSG00000088726.15	TMEM40	3	12769053	3_9	0	0.0190218173523372	6.21687229634687	1.1228489842564e-06	-0.483931729903946	1
ENSG00000144711.13	IQSEC1	3	13073352	3_10	0	0.0469666111763003	10.7123135835825	4.77716123434474e-06	-1.36184937838419	1
ENSG00000163528.12	CHCHD4	3	14124463	3_10	0	0.0389756310862978	8.98870970916388	3.32650291086229e-06	-1.12428239661362	1
ENSG00000170876.7	TMEM43	3	14127579	3_10	0	0.0312602941779114	7.02436596919874	2.08495932898899e-06	-0.844900008942731	2
ENSG00000131389.16	SLC6A6	3	14394914	3_10	0	0.762643833980827	20.3866462207835	0.000147626711823516	3.72427898822226	1
ENSG00000144596.12	GRIP2	3	14532402	3_10	0	0.0584046227496428	12.6796854357353	7.03158286767941e-06	-1.48622690629546	1
ENSG00000154781.15	CCDC174	3	14660765	3_10	0	0.150198949337222	21.8241060043897	3.1124383221135e-05	-2.39376727328532	1
ENSG00000154783.11	FGD5	3	14850291	3_11	0	0.0406346687620841	6.92094001969652	2.67029477603657e-06	-0.844984110053858	1
ENSG00000131368.7	MRPS25	3	15064685	3_11	0	0.0332118152919604	5.01401853554269	1.58116046139226e-06	-0.293282861997505	1
ENSG00000131381.12	RBSN	3	15099772	3_11	0	0.121120849393401	17.4122382049851	2.00249252855924e-05	2.09709848288322	1
ENSG00000131375.9	CAPN7	3	15206289	3_11	0	0.0433444018475405	7.53277468952128	3.10016913699076e-06	-1.03175591327476	1
ENSG00000131370.15	SH3BP5	3	15340705	3_11	0	0.0903811850304967	14.5610386434585	1.24959069472515e-05	-1.60923529231533	1
ENSG00000206562.11	METTL6	3	15420851	3_11	0	0.0444698734690605	7.77584107218815	3.28330075196767e-06	1.09696977551722	1
ENSG00000206561.12	COLQ	3	15521294	3_11	0	0.0322868162914731	4.74741347114779	1.45539097402736e-06	-0.127760301654042	2
ENSG00000131373.14	HACL1	3	15601668	3_11	0	0.0341949299179047	5.28950864113136	1.71741181264018e-06	0.628322811174071	1
ENSG00000206560.11	ANKRD28	3	15859466	3_11	0	0.0688723163680998	11.9448997059495	7.81132296030476e-06	-1.74072890255335	1
ENSG00000154814.13	OXNAD1	3	16265068	3_12	0	0.043997109050976	12.8933893230499	5.38627638279227e-06	-1.67165290293743	1
ENSG00000131378.13	RFTN1	3	16378893	3_12	0	0.0560375531168137	13.8989359520507	7.39533946410141e-06	-1.61747033710101	2
ENSG00000144566.10	RAB5A	3	19946616	3_14	0	0.118269372223795	19.3719894214575	2.17542398032794e-05	-2.20929030693862	1
ENSG00000183977.13	PP2D1	3	20012089	3_14	0	0.0277067125973138	5.49823387866867	1.44645726152307e-06	0.480829879141755	2
ENSG00000182247.9	UBE2E2	3	23202760	3_17	0	0.0544655476548518	11.966996485986	6.18877131537738e-06	1.65326610721303	1
ENSG00000197885.10	NKIRAS1	3	23946511	3_18	0	0.00811040983802114	8.64713435317426	6.65905196914821e-07	-2.17702821784738	1
ENSG00000151090.17	THRB	3	24363559	3_18	0	0.00804067512022599	5.55026528772718	4.23744089421389e-07	-0.104911288123681	1
ENSG00000033867.16	SLC4A7	3	27484217	3_20	0	0.0409756988279781	4.7532007503739	1.84931087198998e-06	-0.210532009439762	2
ENSG00000163512.13	AZI2	3	28348860	3_21	0	0.0487843317573338	11.8525012289637	5.49019495345498e-06	-1.51988591572188	1
ENSG00000197385.5	ZNF860	3	31981522	3_23	0	0.0314410468527636	9.53564149254789	2.84671709430824e-06	-1.25154061560914	1
ENSG00000144645.13	OSBPL10	3	31979041	3_23	0	0.0803848405964582	18.1741767929335	1.3871591793158e-05	-2.23539507689962	2
ENSG00000170293.8	CMTM8	3	32238447	3_23	0	0.0445470566078672	12.7593208758955	5.39689501639282e-06	1.41736886076282	2
ENSG00000153551.13	CMTM7	3	32391850	3_24	0	0.0346902680917302	4.68844181079732	1.5443067979741e-06	-0.0566700427033025	2
ENSG00000091317.7	CMTM6	3	32502466	3_24	0	0.0350435952763911	4.78416559567791	1.59188707410102e-06	-0.170019340748223	1
ENSG00000144635.8	DYNC1LI1	3	32374954	3_24	0	0.0357084716053865	4.96174281346481	1.682297920278e-06	-0.227331851790852	1
ENSG00000188167.8	TMPPE	3	33097052	3_24	0	0.0664260925059946	10.8613926748633	6.85048970322644e-06	-1.50183193694536	2
ENSG00000170266.15	GLB1	3	33103989	3_24	0	0.0513300384409774	8.40148239140738	4.09472658151632e-06	1.17329075144657	1
ENSG00000170275.14	CRTAP	3	33113893	3_24	0	0.042514890253594	6.61267798185556	2.6694133830964e-06	0.909634956861256	2
ENSG00000173705.8	SUSD5	3	33218911	3_25	0	0.00785710827751041	4.89979163167721	3.6554238959463e-07	0.193026400226345	2
ENSG00000153558.13	FBXL2	3	33277306	3_25	0	0.00870399234169383	5.78636984632398	4.78213779492699e-07	-0.697587944897187	2
ENSG00000153560.11	UBP1	3	33443467	3_25	0	0.0624894112863266	23.0737820743891	1.36906042459748e-05	2.5504893268347	1
ENSG00000170248.13	PDCD6IP	3	33797856	3_25	0	0.0222698811616499	14.8097335009742	3.13157299894036e-06	-1.53564506301231	1
ENSG00000144681.10	STAC	3	36380288	3_26	0	0.146624979912833	20.7587080520111	2.89005217640146e-05	-2.50964913747306	2
ENSG00000178567.7	EPM2AIP1	3	36993455	3_27	0	0.0237609514717179	7.50382514990991	1.69294921323293e-06	-1.61366211709586	1
ENSG00000076242.14	MLH1	3	36996225	3_27	0	0.0246117071169398	5.50218988370758	1.28580381244991e-06	-0.144753850542979	1
ENSG00000093167.17	LRRFIP2	3	37186242	3_27	0	0.0220004243503061	10.7717595836484	2.25016883951216e-06	2.70425250037842	1
ENSG00000144674.16	GOLGA4	3	37243088	3_27	0	0.0252564202153333	5.69550033356545	1.36584391804915e-06	-0.143634425778073	1
ENSG00000198590.11	C3orf35	3	37386585	3_27	0	0.0250357394559513	5.62856746201994	1.33799871331944e-06	-0.127522858999875	1
ENSG00000144668.11	ITGA9	3	37452932	3_27	0	0.0806076204953948	14.9768302264718	1.14628709918475e-05	0.857743743799045	1
ENSG00000172940.11	SLC22A13	3	38266019	3_27	0	0.0280429046275259	6.95800372067627	1.85269977341855e-06	0.849641885603893	1
ENSG00000144671.10	SLC22A14	3	38281135	3_27	0	0.0246108808357514	5.56631160937641	1.30074471327809e-06	-0.411480454649397	2
ENSG00000093217.9	XYLB	3	38345025	3_28	0	0.0189347073351573	5.25503229021295	9.44781504130192e-07	-0.690436587414825	2
ENSG00000183873.15	SCN5A	3	38558965	3_28	0	0.0297697801505282	10.8231286795259	3.05932662346762e-06	-2.31453906620137	1
ENSG00000168356.11	SCN11A	3	38947836	3_28	0	0.0237554231890955	7.02176157218452	1.58382154693568e-06	-0.659148387310795	1
ENSG00000114742.13	WDR48	3	39051835	3_28	0	0.0198948714819426	5.38324632803159	1.01691063115353e-06	0.436562942571482	1
ENSG00000114745.13	GORASP1	3	39107217	3_28	0	0.0196811065869015	5.34875200512347	9.99538144664142e-07	0.442999184186803	2
ENSG00000168026.18	TTC21A	3	39108012	3_28	0	0.0228054976836173	6.63828052929018	1.43744935560805e-06	0.579381861127178	1
ENSG00000168334.8	XIRP1	3	39192679	3_28	0	0.103947113514991	21.1093123286464	2.08345400107219e-05	-2.33988582515052	1
ENSG00000168329.13	CX3CR1	3	39406713	3_28	0	0.0194949115549959	5.25589574032547	9.72893737062276e-07	-0.488412677135854	1
ENSG00000144659.10	SLC25A38	3	39383433	3_28	0	0.0201382431981124	5.60510813317235	1.07177339806626e-06	0.50048840856285	1
ENSG00000168028.13	RPSA	3	39407090	3_28	0	0.0192477999514704	5.13388391167427	9.38262884843794e-07	0.395812929953762	1
ENSG00000114784.3	EIF1B	3	40309786	3_29	0	0.0718623997557941	14.9183752686181	1.01793639003816e-05	-1.70424547355139	1
ENSG00000168032.8	ENTPD3	3	40387447	3_29	0	0.0310564179012722	6.94712339184546	2.04858397680222e-06	0.966478568662207	1
ENSG00000188846.13	RPL14	3	40396629	3_29	0	0.221134818692284	26.0175843015957	5.46287793857136e-05	2.64458537323239	1
ENSG00000177873.12	ZNF619	3	40477330	3_29	0	0.0371718854390067	8.64443584338774	3.05104520457331e-06	-1.18756045420034	1
ENSG00000172888.11	ZNF621	3	40524103	3_29	0	0.0246218788175768	4.76052856638583	1.11294515153311e-06	0.266350649536516	1
ENSG00000168038.10	ULK4	3	41963289	3_30	0	0.0451615348796717	6.75726671301102	2.89759145018792e-06	-0.995013344958611	1
ENSG00000182606.14	TRAK1	3	42014240	3_30	0	0.0372019022412894	4.92104348959327	1.73828005492872e-06	0.36564333315414	1
ENSG00000187094.11	CCK	3	42261819	3_30	0	0.0370411366359474	4.88009858882643	1.71636755944486e-06	0.425096195046578	1
ENSG00000114812.12	VIPR1	3	42557488	3_32	0	0.0496052756770308	23.4022845069562	1.10225865895656e-05	2.40868150576604	1
ENSG00000114857.17	NKTR	3	42603651	3_32	0	0.0389321968612312	21.0755821776318	7.79086874327861e-06	2.27757394063643	1
ENSG00000093183.13	SEC22C	3	42615379	3_32	0	0.00980873090253487	7.97698639251109	7.42932005329798e-07	-0.887745720763641	1
ENSG00000114853.13	ZBTB47	3	42653125	3_32	0	0.0103963786989567	8.7304974395385	8.61823787118195e-07	1.33166529709633	2
ENSG00000157119.11	KLHL40	3	42685226	3_32	0	0.00906658924259296	7.40540515192489	6.37514638404496e-07	-0.873233194114315	1
ENSG00000010282.14	HHATL	3	42682335	3_32	0	0.00979810158598737	8.13296779608657	7.56638415670826e-07	1.05475704187554	1
ENSG00000244607.5	CCDC13	3	42770079	3_32	0	0.00683869339425403	4.74774409813364	3.08288860418115e-07	0.289068098579039	1
ENSG00000181061.13	HIGD1A	3	42800848	3_32	0	0.00692151373733352	4.88045952021034	3.20744484453142e-07	-0.379721733290249	1
ENSG00000144648.15	ACKR2	3	42804792	3_32	0	0.0171527908091172	13.1177462733677	2.13644351121511e-06	-1.4218226805569	1
ENSG00000180432.5	CYP8B1	3	42876414	3_32	0	0.00772388861641327	5.8700424974287	4.30501475756771e-07	-0.669718397642053	1
ENSG00000182983.14	ZNF662	3	42905991	3_32	0	0.00681022567599465	4.68381353822923	3.02871562502327e-07	0.210318041859944	1
ENSG00000144649.8	FAM198A	3	43015593	3_32	0	0.0104501636818521	8.69088008544814	8.6235134955356e-07	-1.08172635552002	1
ENSG00000144647.5	POMGNT2	3	43106160	3_32	0	0.00686916835239126	4.73654411712415	3.08932176352136e-07	0	1
ENSG00000011198.7	ABHD5	3	43689274	3_32	0	0.00983967302894584	8.10494797784394	7.57230843907026e-07	-0.836447089157925	2
ENSG00000160746.12	ANO10	3	43691692	3_32	0	0.0079376491165416	5.98932620196126	4.5140593094891e-07	-0.139145502515291	1
ENSG00000179152.19	TCAIM	3	44338372	3_32	0	0.0178270841418515	13.571087639646	2.29716592841119e-06	1.84017587765425	2
ENSG00000225873.3	LINC00694	3	44439661	3_32	0	0.0377811731583511	20.3256163939175	7.29149464031616e-06	2.26959777015543	1
ENSG00000178917.15	ZNF852	3	44510929	3_32	0	0.00920419904236258	7.80153451071958	6.81810103425091e-07	-1.41086035550825	1
ENSG00000196345.12	ZKSCAN7	3	44555404	3_32	0	0.00729884329219044	5.42250624082123	3.757954319554e-07	-0.676842114007694	1
ENSG00000144792.9	ZNF660	3	44578516	3_32	0	0.0247285533860387	16.4026423760235	3.85132282864845e-06	-2.11123935689912	2
ENSG00000186448.14	ZNF197	3	44584405	3_32	0	0.00728836785837828	5.40331356848609	3.73927884514454e-07	-0.656290229002722	1
ENSG00000169981.10	ZNF35	3	44636977	3_32	0	0.00804795492173282	6.13995541518044	4.6918935417328e-07	-0.530959532168448	1
ENSG00000196653.11	ZNF502	3	44721338	3_32	0	0.00816488974386864	6.35978096462733	4.93048770118467e-07	-0.747861346350425	1
ENSG00000163807.5	KIAA1143	3	44761638	3_32	0	0.126672533476481	31.8086344899605	3.82582304759934e-05	-3.34775308757611	1
ENSG00000163808.16	KIF15	3	44761638	3_32	0	0.126672533476481	31.8086344899605	3.82582304759934e-05	-3.34775308757611	1
ENSG00000163815.5	CLEC3B	3	45002501	3_32	0	0.00931996399026513	7.70168911147169	6.81549831777409e-07	-0.934140293847796	1
ENSG00000163814.7	CDCP1	3	45120530	3_32	0	0.0501495941129964	23.374124460794	1.11301283204721e-05	2.20197937860264	1
ENSG00000249992.1	TMEM158	3	45120530	3_32	0	0.0218473128571168	15.5199394089677	3.21947788403895e-06	1.74274081077635	3
ENSG00000011376.9	LARS2	3	45388191	3_32	0	0.0154222182698793	12.3128457500782	1.80302887142807e-06	1.32888586919074	2
ENSG00000144791.9	LIMD1	3	45554458	3_32	0	0.00680207735833105	4.65638825246603	3.00737890044417e-07	-0.0607019166895619	2
ENSG00000211456.10	SACM1L	3	45679619	3_32	0	0.01195820281726	9.90459892577336	1.12460550692202e-06	-1.17635386195784	2
ENSG00000163817.15	SLC6A20	3	45796521	3_32	0	0.0221260194108093	15.6760784271932	3.29335171162997e-06	1.63863128043248	1
ENSG00000172215.5	CXCR6	3	45940684	3_32	0	0.00791611659695446	6.07569418368611	4.56673157157345e-07	0.558245563931172	1
ENSG00000163820.14	FYCO1	3	45921310	3_32	0	0.00906399084351317	7.30843344747143	6.28986249722805e-07	-0.91138897610181	2
ENSG00000163823.3	CCR1	3	46208517	3_32	0	0.00680263690947702	4.65703572172049	3.00804450230053e-07	-0.0288678125231579	1
ENSG00000121797.9	CCRL2	3	46406413	3_32	0	0.00780020883407517	5.91995936542045	4.38452300077087e-07	-0.634535033325741	1
ENSG00000241186.9	TDGF1	3	46574146	3_32	0	0.00685988942710847	4.73461594724774	3.08389277027136e-07	-0.153634341407097	1
ENSG00000261603.1	PRSS46	3	46735496	3_33	0	0.0316582184039762	4.76448572251099	1.43218756134639e-06	0.251928136936508	2
ENSG00000163827.12	LRRC2	3	46625734	3_33	0	0.0414244892026571	7.30585079640566	2.87359366330475e-06	-0.871517939136396	1
ENSG00000178038.16	ALS2CL	3	46697649	3_33	0	0.035403802069217	5.82015804295136	1.95651003023426e-06	-0.644710567494798	1
ENSG00000181585.3	TMIE	3	46698154	3_33	0	0.0700254290811554	12.3063099581459	8.18240600110961e-06	-1.47939769163882	2
ENSG00000188086.13	PRSS45	3	46744963	3_33	0	0.0381080329138599	6.51599034782946	2.35773158094038e-06	0.756624863416598	2
ENSG00000160801.13	PTH1R	3	46877889	3_33	0	0.0395812143963752	6.8748722941428	2.58375390932382e-06	-0.730369906580108	2
ENSG00000160796.16	NBEAL2	3	46979634	3_33	0	0.034490405605059	5.57324774282266	1.82517304912202e-06	0.561728535040708	2
ENSG00000160799.11	CCDC12	3	46982458	3_33	0	0.0314330180279211	4.69714415076149	1.40190106886411e-06	-0.215603252052568	1
ENSG00000181555.20	SETD2	3	47163449	3_33	0	0.0493670057058729	8.97005764683728	4.20464580635243e-06	-1.1163997629291	1
ENSG00000163832.15	ELP6	3	47513447	3_33	0	0.0319998235320214	4.86573868234658	1.47840615268065e-06	-0.15896997026746	1
ENSG00000114646.9	CSPG5	3	47580841	3_33	0	0.0430442855453284	7.66929714434933	3.13450137880841e-06	-0.871592341195645	1
ENSG00000173473.10	SMARCC1	3	47781357	3_34	0	0.0358760900837233	4.65654586611746	1.58623083396779e-06	-0.303797327569106	1
ENSG00000047849.21	MAP4	3	48089403	3_34	0	0.083454896484785	12.7046718627376	1.00672921549776e-05	-2.23277022887667	1
ENSG00000164045.11	CDC25A	3	48188134	3_34	0	0.0977483921583329	14.2341830633088	1.32111178348033e-05	-2.6664228210338	1
ENSG00000164047.4	CAMP	3	48226335	3_34	0	0.0930511768907639	13.7566286410578	1.21543371987658e-05	-2.6295131005352	1
ENSG00000164048.13	ZNF589	3	48241756	3_34	0	0.0548036575509006	8.67532769735896	4.51432507518091e-06	-1.51418583530917	1
ENSG00000172113.8	NME6	3	48301179	3_34	0	0.0647229003258572	10.2632869105903	6.3072760186275e-06	2.29047718012505	2
ENSG00000164051.13	CCDC51	3	48440024	3_34	0	0.0672639943789752	10.6319654565598	6.79037263058069e-06	-1.92784946991879	1
ENSG00000232112.3	TMA7	3	48440237	3_34	0	0.0665319874125727	10.5271845341444	6.65028303723509e-06	-1.917523085771	1
ENSG00000213689.11	TREX1	3	48467186	3_34	0	0.0630932968942104	10.0194756904521	6.00240941208548e-06	1.82361087055254	1
ENSG00000164054.15	SHISA5	3	48527074	3_34	0	0.0385065370866571	5.32557737783529	1.94714619350421e-06	0.580062779489237	1
ENSG00000114268.11	PFKFB4	3	48562408	3_34	0	0.0367453953481055	4.8828450807396	1.70362210557862e-06	0.431265925626234	1
ENSG00000145040.3	UCN2	3	48563473	3_34	0	0.037734013788134	5.13387004182371	1.83939614258402e-06	0.335940182021332	2
ENSG00000114270.17	COL7A1	3	48595323	3_34	0	0.0475238878443775	7.31973913702841	3.30297253839077e-06	0.782867330915396	1
ENSG00000008300.16	CELSR3	3	48662086	3_34	0	0.0999513813237304	14.4508052835538	1.37144452926514e-05	-2.22369486766941	1
ENSG00000213672.7	NCKIPSD	3	48686026	3_34	0	0.0435365836784784	6.48824739161445	2.68212580462686e-06	0.505323382212557	1
ENSG00000068745.14	IP6K2	3	48694528	3_34	0	0.0380387018200283	5.20994121394704	1.88172392503853e-06	-0.439725464366532	2
ENSG00000114302.15	PRKAR2A	3	48845667	3_34	0	0.0405335647733729	5.81116321527562	2.23653279206799e-06	1.35480507692224	1
ENSG00000177479.19	ARIH2	3	48917953	3_34	0	0.0620873082662506	9.86578910430787	5.81610255995157e-06	1.14632575823555	1
ENSG00000178467.17	P4HTM	3	48987668	3_34	0	0.0674681719458016	10.6609200153971	6.82953326781034e-06	-2.31651949768749	1
ENSG00000178252.17	WDR6	3	49007280	3_34	0	0.0922149213934444	13.6692150831886	1.19685675231805e-05	2.52366023741495	2
ENSG00000178057.14	NDUFAF3	3	49023895	3_34	0	0.0407892629308302	5.87070967558275	2.27370364560582e-06	-1.36577502746997	1
ENSG00000178149.16	DALRD3	3	49023895	3_34	0	0.0407892629308302	5.87070967558275	2.27370364560582e-06	-1.36577502746997	1
ENSG00000185909.14	KLHDC8B	3	49171432	3_34	0	0.085801574621752	12.972251709094	1.05683702978596e-05	2.39097372107209	1
ENSG00000173421.16	CCDC36	3	49199901	3_34	0	0.119659272583651	16.2071007770206	1.84140402368846e-05	-2.74187127693173	1
ENSG00000188315.7	C3orf62	3	49277527	3_34	0	0.0716439470110696	11.2367064713922	7.6439165481244e-06	-1.82547547637834	1
ENSG00000114316.12	USP4	3	49340655	3_35	0	0.0287094746574965	11.977305941181	3.26498947362671e-06	1.79713470334737	1
ENSG00000233276.3	GPX1	3	49359318	3_35	0	0.0296498313087268	12.3028043578213	3.46356818239684e-06	1.82713898528239	1
ENSG00000145022.4	TCTA	3	49327397	3_35	0	0.0937438420220013	23.8816107814847	2.12570875665169e-05	-3.31500696690636	1
ENSG00000145020.15	AMT	3	49422917	3_35	0	0.0306473700610815	12.600241848386	3.66665028567397e-06	-1.85050273597713	1
ENSG00000145029.13	NICN1	3	49429438	3_35	0	0.0296266147462954	12.2953308871143	3.45875378729905e-06	-1.82696082194294	1
ENSG00000173531.15	MST1	3	49688745	3_35	0	0.0398556239649927	14.7861580552519	5.59554449701919e-06	-1.75412855094333	2
ENSG00000164068.15	RNF123	3	49687375	3_35	0	0.026076817668519	29.6526208058909	7.34201168032957e-06	-0.358883398750423	2
ENSG00000176095.11	IP6K1	3	49785476	3_35	0	0.0467316201890856	21.0864677792624	9.35647091085932e-06	1.6186344825641	1
ENSG00000187492.8	CDHR4	3	49798017	3_35	0	0.0412612739963697	20.003891008612	7.8370841442095e-06	1.489316300181	1
ENSG00000185614.4	FAM212A	3	49803410	3_35	0	0.0154311799914756	6.22907209416882	9.12682852551291e-07	0.442902039803491	1
ENSG00000183763.8	TRAIP	3	49856597	3_35	0	0.0208672786818349	21.0622042888355	4.17317919585321e-06	-3.20017972979481	1
ENSG00000164078.12	MST1R	3	49904003	3_35	0	0.0223278675949767	44.9053045253196	9.52011710964359e-06	-2.82510604748884	1
ENSG00000004534.14	RBM6	3	49937901	3_35	1	0.603567425221301	53.2006540081409	0.000304887880132388	3.30195004558023	1
ENSG00000003756.16	RBM5	3	50088563	3_35	0	0.0336290635483612	48.8953241790864	1.56127534138155e-05	2.65596130077191	1
ENSG00000188338.14	SLC38A3	3	50204954	3_35	2	0.793373434022843	43.7700676651026	0.000329725297583268	1.40197800435299	1
ENSG00000012171.19	SEMA3B	3	50267465	3_35	0	0.0160764413595734	6.0499295777637	9.23501567504764e-07	-0.251832072674534	1
ENSG00000179564.3	LSMEM2	3	50278688	3_35	0	0.0327975706336343	17.1585455234227	5.34342286005133e-06	-1.44369136796776	1
ENSG00000214706.10	IFRD2	3	50280884	3_35	0	0.0156820876795961	6.62374618642353	9.86290742920337e-07	-2.5001256456957	1
ENSG00000243477.5	NAT6	3	50295266	3_35	0	0.0919660190946188	27.4838357592378	2.39994964225245e-05	2.80558080016069	2
ENSG00000186792.16	HYAL3	3	50295266	3_35	0	0.0338981164231228	17.6652805172242	5.68582517347451e-06	-2.25009218213336	1
ENSG00000068028.17	RASSF1	3	50336862	3_35	0	0.0235661819148982	14.95547654019	3.34646955667702e-06	1.55695376220811	1
ENSG00000114395.10	CYB561D2	3	50350442	3_35	0	0.0648199368694842	21.7674735215454	1.3397199524058e-05	2.31665715050022	1
ENSG00000007402.11	CACNA2D2	3	50504484	3_35	0	0.015204579677127	8.94242163481731	1.29100212929456e-06	0.235943577704452	1
ENSG00000114735.9	HEMK1	3	50569633	3_35	0	0.0150592304656554	7.9102649999034	1.13107449512859e-06	-0.0587563431017551	1
ENSG00000114738.10	MAPKAPK3	3	50611291	3_35	0	0.0259656440258222	10.4654049810656	2.58019503147055e-06	-1.2221371654062	1
ENSG00000164080.13	RAD54L2	3	51535000	3_35	0	0.0152495113355099	6.29507978127493	9.11495570391493e-07	-1.44867446644354	2
ENSG00000164081.12	TEX264	3	51671304	3_35	0	0.0236126051074238	9.41495381417978	2.11086031370574e-06	0.920414701402514	1
ENSG00000164082.14	GRM2	3	51702328	3_35	0	0.015548014475807	6.36710769904647	9.39971160426487e-07	0.501842714850803	1
ENSG00000041880.14	PARP3	3	51940709	3_36	0	0.0126401976164173	5.1678080006565	6.20236943086657e-07	-0.789506448457871	1
ENSG00000162244.10	RPL29	3	51993314	3_36	0	0.0161844915513366	6.72777347613813	1.03387448474016e-06	-0.518269283397423	1
ENSG00000239732.3	TLR9	3	52227452	3_36	0	0.0125788636997631	5.05777372775073	6.04085211887988e-07	0.911174619451306	1
ENSG00000164088.17	PPM1M	3	52244928	3_36	0	0.0152173731218038	6.19094500846485	8.94528192430339e-07	-0.439353753012557	3
ENSG00000168237.17	GLYCTK	3	52291743	3_36	0	0.100667985092756	36.1205715989265	3.45257711242386e-05	5.6171364593988	1
ENSG00000114841.17	DNAH1	3	52316196	3_36	0	0.0203432396888679	10.7404937139429	2.07463527601663e-06	1.93115262744686	1
ENSG00000010319.6	SEMA3G	3	52443064	3_36	0	0.0127576719343787	5.7525532234705	6.96834224065111e-07	-1.28532411162789	2
ENSG00000114854.7	TNNC1	3	52454186	3_36	0	0.012625158139868	5.32905606946209	6.38828838500373e-07	-1.05149637821698	2
ENSG00000010322.15	NISCH	3	52455611	3_36	0	0.0132414572084832	5.17387070094887	6.50502169513658e-07	-0.480562710016923	1
ENSG00000010327.10	STAB1	3	52495250	3_36	0	0.0128662302353175	5.82805880944945	7.11987945720077e-07	1.33316466088419	1
ENSG00000168273.7	SMIM4	3	52533601	3_36	0	0.0309113099882088	24.994588115964	7.33602481323385e-06	5.36801337974649	1
ENSG00000168268.10	NT5DC2	3	52532898	3_36	0	0.0167604187456328	16.661070545506	2.65146052045433e-06	4.11067229800293	2
ENSG00000163938.16	GNL3	3	52685800	3_36	0	0.186285013642045	31.978641481597	5.65633762951572e-05	5.99069023986454	1
ENSG00000163939.18	PBRM1	3	52686064	3_36	0	0.404742394151119	33.1198350373631	0.000127281199100937	-6.18759906619317	1
ENSG00000016864.18	GLT8D1	3	52705620	3_36	0	0.129921093552972	21.9580177675372	2.70875793369986e-05	1.15365291572835	2
ENSG00000114904.12	NEK4	3	52771077	3_36	0	0.0185550285873718	20.5195262620474	3.61515027242842e-06	4.88529121107082	1
ENSG00000055955.15	ITIH4	3	52830844	3_36	0	0.0299248166202389	16.7107494498911	4.74815428392819e-06	-2.95270175295057	3
ENSG00000272573.5	MUSTN1	3	52833204	3_36	0	0.0127471887100209	5.26639153558109	6.37418928624821e-07	0.969526869199594	1
ENSG00000213533.11	TMEM110	3	52897955	3_36	0	0.0324166186956977	25.4302692410806	7.82737368082417e-06	-4.89505062939419	1
ENSG00000163935.13	SFMBT1	3	53046121	3_36	0	0.0293735931768855	17.5604416173642	4.89767435837089e-06	-3.29459912240457	1
ENSG00000163933.9	RFT1	3	53088241	3_36	0	0.0168009180048637	6.58017147552922	1.04970585672259e-06	0.13849859494569	2
ENSG00000163932.13	PRKCD	3	53155654	3_36	0	0.0126209403268741	4.9664374952431	5.95160478404577e-07	0.434569174322108	1
ENSG00000056736.9	IL17RB	3	53852885	3_36	0	0.130644473244105	24.9609327847725	3.09634432418781e-05	2.45010563423837	1
ENSG00000180376.16	CCDC66	3	56557027	3_39	0	0.0280255210733255	5.02246545822025	1.33649719458593e-06	-0.295829373340555	1
ENSG00000163946.13	FAM208A	3	56682894	3_39	0	0.0468445324223916	9.87876957279193	4.3939909753887e-06	-1.62778419454394	1
ENSG00000163947.11	ARHGEF3	3	57078950	3_39	0	0.0325123463466055	6.42254530356008	1.9826811877942e-06	-0.640700168842566	2
ENSG00000174840.8	PDE12	3	57556472	3_39	0	0.0275264809724719	4.85323255425369	1.26846705747968e-06	-0.229034265613696	1
ENSG00000168374.10	ARF4	3	57598389	3_39	0	0.0275526351738378	4.86217832638304	1.27201262440393e-06	0.342000519528761	2
ENSG00000174839.12	DENND6A	3	57692733	3_39	0	0.0270736142774666	4.69703086092732	1.20744413849582e-06	0.137061576929038	2
ENSG00000163681.14	SLMAP	3	57759311	3_39	0	0.0291327938669299	5.38752573847684	1.4902834918231e-06	-0.369050685914624	1
ENSG00000163687.13	DNASE1L3	3	58212877	3_40	0	0.0154724706079565	8.21267888119519	1.20654050211624e-06	1.21416475439872	2
ENSG00000163686.14	ABHD6	3	58236095	3_40	0	0.0111318839982262	5.13024364476105	5.42255617616335e-07	-0.633831809106684	2
ENSG00000163684.11	RPP14	3	58306531	3_40	0	0.0311078274103859	14.7757081111421	4.36430788457479e-06	-1.91385633279518	1
ENSG00000168297.15	PXK	3	58332721	3_40	0	0.0118227182438345	5.69353798670026	6.39141413882963e-07	0.791535229758502	2
ENSG00000168291.12	PDHB	3	58434315	3_40	0	0.147093984191619	29.7056468810925	4.14888428637957e-05	-3.28423000686668	2
ENSG00000168306.12	ACOX2	3	58530656	3_40	0	0.010711824693423	4.77045221789381	4.8519956575732e-07	0.383437771543005	2
ENSG00000168309.16	FAM107A	3	58578972	3_40	0	0.0135115996540758	6.94334547872026	8.90785092466676e-07	-0.832982546901533	2
ENSG00000163689.19	C3orf67	3	59049363	3_40	0	0.111769766725424	27.0051931968142	2.86595277538781e-05	-2.71698965661944	1
ENSG00000163618.17	CADPS	3	62875160	3_42	0	0.0248937194411228	7.06070397949017	1.6689187405975e-06	-1.02828357048859	2
ENSG00000163632.12	C3orf49	3	63819161	3_43	0	0.20627732530378	24.1614581561587	4.73229738875749e-05	1.79176751594533	1
ENSG00000163634.11	THOC7	3	63863367	3_43	0	0.0205183412313518	19.0333602965525	3.70813138631504e-06	4.00451130721693	1
ENSG00000163637.12	PRICKLE2	3	64445875	3_43	0	0.0590042319522911	16.1987445312738	9.07531931539895e-06	2.34923331353084	1
ENSG00000144741.17	SLC25A26	3	66236632	3_45	0	0.0369335403723595	10.1990661143426	3.57666894637608e-06	-1.29050937173921	1
ENSG00000163378.13	EOGT	3	69009872	3_46	0	0.0400794763560907	6.94476865922156	2.64287862735516e-06	-0.787930411937996	2
ENSG00000144747.15	TMF1	3	69052218	3_46	0	0.135044544927614	18.6378896918142	2.38985295186209e-05	-2.13433029270932	1
ENSG00000163380.15	LMOD3	3	69122652	3_46	0	0.102744265118026	15.9589976052079	1.55689956224712e-05	1.71134111829022	1
ENSG00000187098.14	MITF	3	69738563	3_47	0	0.0468006091432993	10.288647313339	4.57201011721486e-06	1.4535665949077	1
ENSG00000163412.12	EIF4E3	3	71741217	3_48	0	0.00925568529636367	5.61274644197918	4.9326624807957e-07	-0.676912537484952	1
ENSG00000170837.2	GPR27	3	71735170	3_48	0	0.0648927040105646	22.9404568036675	1.41349842688575e-05	-2.25296204961119	2
ENSG00000163602.10	RYBP	3	72347178	3_48	0	0.00834878821108154	4.67506906290607	3.70602949907729e-07	0.0501427552875809	3
ENSG00000144736.13	SHQ1	3	72861735	3_49	0	0.0296984663475207	6.80974728190362	1.92027051868375e-06	-0.753731873457641	1
ENSG00000172986.12	GXYLT2	3	72887991	3_49	0	0.0269418626983921	5.89207831377968	1.50727857477379e-06	0.524210760231879	2
ENSG00000163605.14	PPP4R2	3	72996720	3_49	0	0.0560220904968222	12.8214049765418	6.8201248589247e-06	2.0056050052268	1
ENSG00000255423.1	EBLN2	3	73060925	3_49	0	0.0730816167797961	15.3639416398385	1.0661251591844e-05	2.25502118955106	2
ENSG00000113805.8	CNTN3	3	74496950	3_50	0	0.0386701871005418	5.91399269437116	2.17147310053903e-06	0.680425800413015	2
ENSG00000227124.8	ZNF717	3	75784818	3_51	0	0.0286328846918724	5.4906341402327	1.4927428760757e-06	0.625723482737073	1
ENSG00000185008.17	ROBO2	3	75906907	3_51	0	0.11934991837082	18.4557383668905	2.09146667004842e-05	-1.91642248141014	1
ENSG00000114480.12	GBE1	3	81761728	3_54	0	0.0523716339781344	10.4871714232669	5.21497088100121e-06	1.30433495069693	2
ENSG00000064835.10	POU1F1	3	87255411	3_57	0	0.0893823076548415	17.3405148901086	1.47167173398759e-05	2.21164956966859	1
ENSG00000206538.8	VGLL3	3	86991242	3_57	0	0.0301714916426994	6.99752490160078	2.00465033601311e-06	-0.767071648934171	1
ENSG00000083937.8	CHMP2B	3	87218090	3_57	0	0.0514636647481515	12.0508182162183	5.88863507302052e-06	1.78320296173737	2
ENSG00000044524.10	EPHA3	3	89108441	3_59	0	0.0508342348375703	9.63509064247305	4.65060540838937e-06	1.23777803950507	1
ENSG00000184500.14	PROS1	3	93972160	3_59	0	0.0758487605128191	13.459933931676	9.69368299153099e-06	1.76156531999307	2
ENSG00000178750.2	STX19	3	94032097	3_59	0	0.0640419866064685	11.8375231422492	7.19818548139619e-06	-1.96603590486996	1
ENSG00000178700.7	DHFR2	3	94062771	3_59	0	0.0444816769346302	8.36745028938303	3.53404185931098e-06	-1.44674229145779	1
ENSG00000178694.9	NSUN3	3	94062771	3_59	0	0.0444816769346302	8.36745028938303	3.53404185931098e-06	1.44674229145779	1
ENSG00000080224.17	EPHA6	3	96335388	3_61	0	0.0230982402691432	5.74741769852922	1.26051800193465e-06	0.845245559885342	1
ENSG00000113966.9	ARL6	3	97768942	3_61	0	0.0367464183945634	10.1230788694701	3.53203527961709e-06	0.985588610885541	1
ENSG00000231861.2	OR5K2	3	98506344	3_62	0	0.0480687687888464	6.54366087441612	2.98662832189112e-06	-0.732553395395354	1
ENSG00000080822.16	CLDND1	3	98523270	3_62	0	0.0480679209644021	6.54350213946843	2.98650319670298e-06	0.711768809543743	1
ENSG00000064225.12	ST3GAL6	3	98729973	3_62	0	0.0554797703119758	7.9077624028542	4.16567767895354e-06	-1.02493554422962	1
ENSG00000144810.15	COL8A1	3	99717580	3_63	0	0.0439343390771725	8.00773958352124	3.34049968765186e-06	-1.04383583750105	1
ENSG00000036054.12	TBC1D23	3	100258513	3_63	0	0.0318489060245822	4.9654922873297	1.5015998900943e-06	-0.100386357510476	2
ENSG00000114021.11	NIT2	3	100334239	3_63	0	0.047207649952571	8.6895872866145	3.89501314930789e-06	1.30809368033776	1
ENSG00000154174.7	TOMM70	3	100410524	3_63	0	0.0308377291860816	4.66119053716316	1.36482397567143e-06	0	1
ENSG00000206535.7	LNP1	3	100402006	3_63	0	0.0439198656775736	8.00453003604209	3.3380607682929e-06	-0.87490003804899	1
ENSG00000181458.10	TMEM45A	3	100492481	3_63	0	0.0308357813736437	4.66059570255483	1.36456360883158e-06	0.05787074758825	1
ENSG00000114354.13	TFG	3	100709274	3_63	0	0.03440845517366	5.69511487291871	1.8606515962482e-06	0.445621160676302	1
ENSG00000154175.16	ABI3BP	3	100992739	3_64	0	0.0642039200140008	13.7816956527451	8.40159218126198e-06	1.56239176208601	3
ENSG00000081148.11	IMPG2	3	101319284	3_64	0	0.025471890713026	5.02274626330304	1.21478611346697e-06	-0.295664568638143	2
ENSG00000138468.15	SENP7	3	101513077	3_64	0	0.0353084477247322	8.10125805441015	2.71599201009045e-06	-1.10149478288148	1
ENSG00000174173.6	TRMT10C	3	101561866	3_64	0	0.0251131145468255	4.8892821038704	1.16585105609906e-06	-0.258899243718583	1
ENSG00000066422.4	ZBTB11	3	101678167	3_64	0	0.0246759170240436	4.7240702143812	1.10684559738911e-06	0.26153182712334	1
ENSG00000170017.12	ALCAM	3	105117326	3_66	0	0.0472371742171294	14.9465099690454	6.70380082555554e-06	-1.71003163208105	1
ENSG00000114439.18	BBX	3	107521020	3_67	0	0.0339060512198613	12.136635723877	3.90726554331237e-06	1.80074755498813	2
ENSG00000196776.14	CD47	3	108073693	3_67	0	0.0187835486215512	6.57910919809778	1.17338933049397e-06	0.470657815288971	2
ENSG00000114446.4	IFT57	3	108223968	3_67	0	0.0174998760366579	5.91508599141646	9.82864008013443e-07	0.687068742426968	1
ENSG00000163519.13	TRAT1	3	108822467	3_67	0	0.0193552114631794	6.86048870826696	1.26081210893923e-06	-0.770191854674929	1
ENSG00000172139.14	SLC9C1	3	112337105	3_69	0	0.023422874634238	5.71875899309312	1.27186022293095e-06	0.499216892329929	1
ENSG00000177707.10	NECTIN3	3	111070094	3_69	0	0.0476737117487798	12.4298164950307	5.62653571729735e-06	-1.63492720794859	1
ENSG00000144824.20	PHLDB2	3	111732903	3_69	0	0.0249669650702311	6.31913739545287	1.49803151053251e-06	-0.690999703740484	1
ENSG00000144827.8	ABHD10	3	111978592	3_69	0	0.138347657273993	22.7165674244692	2.98408997937866e-05	-2.44553491436884	1
ENSG00000174500.12	GCSAM	3	112132970	3_69	0	0.0391170253519668	10.5545786410453	3.92016293777983e-06	-1.29121726963458	2
ENSG00000091972.18	CD200	3	112329897	3_69	0	0.0230783281980761	5.57944900266218	1.22262438754882e-06	0.402607028434463	2
ENSG00000138459.8	SLC35A5	3	112561371	3_69	0	0.0513815000241306	13.1416833887085	6.41143399375266e-06	-1.70000590712015	2
ENSG00000091986.15	CCDC80	3	112647969	3_69	0	0.0228024874232443	5.46642562601641	1.18354034056229e-06	-0.496534106639291	2
ENSG00000163606.10	CD200R1	3	112975136	3_69	0	0.0218019162692811	5.04476331366061	1.0443182301484e-06	0.329673978766445	1
ENSG00000163608.14	NEPRO	3	113020058	3_69	0	0.0326458614527655	8.84569310798568	2.74193653180827e-06	-1.04401402001994	2
ENSG00000144857.14	BOC	3	113210516	3_70	0	0.0424531867183204	5.14774936494967	2.07503337482029e-06	-0.430165868792699	2
ENSG00000206530.10	CFAP44	3	113440894	3_70	0	0.0408077695171697	4.77329075383094	1.84951621679836e-06	-0.0711293491644085	1
ENSG00000163611.11	SPICE1	3	113514737	3_70	0	0.0649533768285749	9.19563944381062	5.67127968603219e-06	1.34801166773549	1
ENSG00000072858.10	SIDT1	3	113607822	3_70	0	0.168403718906346	18.4933504380107	2.95709089500304e-05	-1.98971174557512	1
ENSG00000114573.9	ATP6V1A	3	113746914	3_70	0	0.0455227881959956	5.80971612677898	2.51119919404299e-06	0.6827087574597	1
ENSG00000178075.19	GRAMD1C	3	113829383	3_70	0	0.0480073570763945	6.3142087310501	2.87822094234993e-06	-0.72450419027286	1
ENSG00000163617.10	CCDC191	3	114056663	3_70	0	0.0467696576199719	6.06617621386567	2.69386984736621e-06	0.564269740947761	1
ENSG00000144847.12	IGSF11	3	119146150	3_74	0	0.0427806483346066	11.4685599726258	4.65858097469806e-06	-1.49966124604952	1
ENSG00000121578.12	B4GALT4	3	119237041	3_74	0	0.0219978134869434	5.1949978106092	1.08508130521716e-06	-0.391532639284472	2
ENSG00000163389.10	POGLUT1	3	119469366	3_74	0	0.040639078301312	10.9820719918067	4.23765437613397e-06	-1.36770470852024	3
ENSG00000113845.9	TIMMDC1	3	119498467	3_74	0	0.143939509435484	23.1752613380719	3.16739374849618e-05	-2.50253399307261	1
ENSG00000121594.11	CD80	3	119559610	3_74	0	0.0569711445040477	14.1912913931639	7.67669451241942e-06	1.72750767454493	1
ENSG00000144843.11	ADPRH	3	119579762	3_74	0	0.0210856092508885	4.7971401522182	9.60430532021314e-07	0.190177144618794	2
ENSG00000183833.16	MAATS1	3	119702426	3_74	0	0.0208461283878545	4.68986204078938	9.28288290924825e-07	0.27980864760892	1
ENSG00000082701.14	GSK3B	3	120094435	3_74	0	0.0209043149540424	4.71601982898447	9.36071363248453e-07	0.152840099264401	1
ENSG00000175697.10	GPR156	3	120284297	3_74	0	0.165061664794536	24.5371976148611	3.84563957509779e-05	2.98666245927979	2
ENSG00000163428.3	LRRC58	3	120348950	3_74	0	0.0901601075559636	18.5964734234445	1.59199761106304e-05	-2.44652008592595	1
ENSG00000065518.7	NDUFB4	3	120596154	3_74	0	0.0207852713340805	4.6623987639759	9.20158219648309e-07	0.066780138284947	1
ENSG00000145087.12	STXBP5L	3	120907582	3_75	0	0.0904978514739625	11.9864345386327	1.02997262821128e-05	-1.89686727518564	1
ENSG00000051341.13	POLQ	3	121546329	3_75	0	0.043222212593849	4.91869526531893	2.0186187778155e-06	0.1207236262452	1
ENSG00000180353.10	HCLS1	3	121659058	3_75	0	0.0589797988074448	7.87459429599322	4.4099013204574e-06	1.00025398682799	2
ENSG00000173226.16	IQCB1	3	121835482	3_75	0	0.0511146732737909	6.51111327495351	3.16008116084517e-06	0.716057963321317	1
ENSG00000145088.8	EAF2	3	121835057	3_75	0	0.0474345111801681	5.80099868727736	2.61273036981141e-06	-0.570809546566712	1
ENSG00000163406.10	SLC15A2	3	121897763	3_75	0	0.0737192402562585	10.0099189363526	7.00662392957186e-06	-1.48769600065067	1
ENSG00000114013.15	CD86	3	122056287	3_75	0	0.060924971347495	8.18438713750564	4.73455204095537e-06	1.02676107660389	2
ENSG00000121552.3	CSTA	3	122325058	3_76	0	0.0316586456243031	5.08568041107442	1.52875817896908e-06	0.322890953982051	1
ENSG00000114023.15	FAM162A	3	122384273	3_76	0	0.0387095450439328	6.98285642793472	2.56654318760758e-06	-0.714655268886299	1
ENSG00000196981.3	WDR5B	3	122416395	3_76	0	0.0768592133823345	13.4687859111581	9.82928170252645e-06	1.39236254705854	2
ENSG00000138496.16	PARP9	3	122564248	3_76	0	0.045409314475531	8.46588694864447	3.65018442018734e-06	1.30414072518029	1
ENSG00000173200.12	PARP15	3	122577791	3_76	0	0.0524738078334996	9.78053540023139	4.87306951423766e-06	-1.22331479828818	2
ENSG00000173193.13	PARP14	3	122627488	3_76	0	0.0555073417755121	10.7709166320878	5.67675944029364e-06	1.89821687861582	4
ENSG00000169087.10	HSPBAP1	3	122793902	3_76	0	0.042423425682769	7.76653501804737	3.12845877391097e-06	1.14425146985541	1
ENSG00000082684.14	SEMA5B	3	122956245	3_76	0	0.0466941361086875	8.71691174774229	3.86475876485022e-06	-0.831562005193641	2
ENSG00000121542.11	SEC22A	3	123201160	3_76	0	0.0368536377616507	6.50427658511433	2.27602359681526e-06	0.760843695537214	1
ENSG00000065534.18	MYLK	3	123879815	3_77	0	0.020747296194871	4.94282823404431	9.73720744906744e-07	-0.488535542909522	1
ENSG00000160145.15	KALRN	3	124114767	3_77	0	0.0270824690373505	7.6881103953937	1.97699359785585e-06	-1.15191324369459	1
ENSG00000114491.13	UMPS	3	124728945	3_77	0	0.0691481560402111	16.5153915156722	1.08434348315661e-05	-2.13013746929167	2
ENSG00000082781.11	ITGB5	3	124877029	3_77	0	0.0429209978370742	11.6865977767908	4.76272278148459e-06	1.60392771937665	2
ENSG00000173702.7	MUC13	3	124953514	3_77	0	0.023233368893836	6.00550813905177	1.32482753175644e-06	0.673683046255204	1
ENSG00000163885.11	CFAP100	3	126396313	3_78	0	0.0226147830793907	4.71386660773385	1.01220181544545e-06	-0.374810380443437	1
ENSG00000163848.19	ZNF148	3	125372911	3_78	0	0.074718388900948	14.9955127132739	1.06386424987135e-05	-1.37175991998032	1
ENSG00000114520.10	SNX4	3	125519684	3_78	0	0.0338846014944608	8.150680357235	2.62236802648775e-06	0.642434554693692	1
ENSG00000144909.7	OSBPL11	3	125596819	3_78	0	0.0288622895587313	7.42118305361337	2.03376758162649e-06	-1.24608221131835	1
ENSG00000189366.9	ALG1L	3	125977496	3_78	0	0.0293685432159058	7.58731694665134	2.11576791849925e-06	-1.48988942845155	2
ENSG00000114547.9	ROPN1B	3	125968016	3_78	0	0.0849934927513692	18.0220150892264	1.4544085615481e-05	-2.46388732498436	1
ENSG00000114544.16	SLC41A3	3	126020852	3_78	0	0.0319254139729258	7.61428850458553	2.30814592584537e-06	0.972228457886416	3
ENSG00000144908.13	ALDH1L1	3	126197538	3_78	0	0.0381467280750035	9.45011632828997	3.42288134841554e-06	-0.805618409711432	1
ENSG00000070476.14	ZXDC	3	126479806	3_78	0	0.0645073093203282	14.6000952720036	8.94256311188398e-06	-1.86288365966831	1
ENSG00000180767.9	CHST13	3	126524576	3_79	0	0.0213760199037685	4.82008120785072	9.78314740469791e-07	-0.185896415916217	2
ENSG00000197763.14	TXNRD3	3	126655421	3_79	0	0.0483071509075755	12.5158044138515	5.7407361756739e-06	1.64209694467554	1
ENSG00000114554.11	PLXNA1	3	126988533	3_79	0	0.0413671729226496	11.044705861542	4.33817825304515e-06	1.48285791916039	2
ENSG00000163870.14	TPRA1	3	127573490	3_79	0	0.0276088546058322	7.22649060215868	1.89440673337332e-06	-0.978321845312789	2
ENSG00000114631.10	PODXL2	3	127634127	3_79	0	0.0436856347797086	11.5614903921185	4.79567639699955e-06	1.17665341935051	1
ENSG00000058262.9	SEC61A1	3	128050756	3_79	0	0.0213691274309848	4.81701517212608	9.77377191459669e-07	0.240918651513806	1
ENSG00000175792.11	RUVBL1	3	128153663	3_79	0	0.0210067020782808	4.65638275543505	9.28760945952908e-07	-0.222577747100609	2
ENSG00000132394.10	EEFSEC	3	128148554	3_79	0	0.119114809742302	21.2018062938785	2.39792734659648e-05	3.06120168254626	2
ENSG00000179348.11	GATA2	3	128496932	3_80	0	0.0326970058791326	9.07603066146071	2.81774272106353e-06	1.40032674062397	1
ENSG00000163902.11	RPN1	3	128683677	3_80	0	0.0208302452463712	4.83010837059233	9.55319526823417e-07	0	1
ENSG00000114656.10	KIAA1257	3	129002467	3_80	0	0.0412689154506076	10.8045021911166	4.23375004663111e-06	-1.16140898459807	1
ENSG00000172780.16	RAB43	3	129101723	3_80	0	0.0584840574278212	14.4558734784324	8.02747996241818e-06	-2.1488648039648	2
ENSG00000240682.9	ISY1	3	129161573	3_80	0	0.0470123425558388	12.4178329212473	5.54313047242495e-06	1.99729986975197	1
ENSG00000169714.16	CNBP	3	129183756	3_80	0	0.0687946959806461	15.1159659641559	9.87388939172695e-06	1.59471204083662	1
ENSG00000181789.14	COPG1	3	129249799	3_80	0	0.103933587338675	19.9821744485425	1.97195073326899e-05	2.93168996365934	1
ENSG00000183624.13	HMCES	3	129277834	3_80	0	0.0906256232628665	18.6925586797492	1.60848552073717e-05	2.79459817757828	2
ENSG00000172771.11	EFCAB12	3	129428575	3_80	0	0.0207644799181547	4.78606800094185	9.43620396252111e-07	0.10906700826398	1
ENSG00000163913.11	IFT122	3	129442145	3_80	0	0.0208140870362656	4.80287070597378	9.4919547368986e-07	-0.0327824857855475	2
ENSG00000251287.8	ALG1L2	3	130015125	3_80	0	0.0351940178181513	9.71778588332108	3.24738344376632e-06	-0.985582708880583	2
ENSG00000206384.10	COL6A6	3	130511949	3_80	0	0.0213603795889096	5.03926594636831	1.02205352801888e-06	0.23397208713137	1
ENSG00000196455.7	PIK3R4	3	130746630	3_81	0	0.160765782697219	20.204452931857	3.08416860323887e-05	3.18513320261115	1
ENSG00000017260.19	ATP2C1	3	130848337	3_81	0	0.0322685646498925	4.73228914771157	1.44993427813779e-06	0.584451108741417	1
ENSG00000114670.13	NEK11	3	131029889	3_81	0	0.0460725860744411	8.10173484088039	3.54419829287263e-06	-0.950188968519648	1
ENSG00000198585.11	NUDT16	3	131380796	3_81	0	0.0324584300157571	4.78765709004377	1.47552965871578e-06	-0.240505321841365	2
ENSG00000114686.8	MRPL3	3	131502955	3_81	0	0.0321442146329038	4.69586514716739	1.4332298104571e-06	0.186723268458026	1
ENSG00000196353.11	CPNE4	3	132277529	3_82	0	0.0285527948312709	6.10495504499296	1.65511620856659e-06	1.25186413303203	2
ENSG00000014257.15	ACPP	3	132316910	3_82	0	0.0447113319666956	10.3433560498639	4.39113186725151e-06	-1.4498678811515	2
ENSG00000138246.15	DNAJC13	3	132465147	3_82	0	0.0252853622215004	4.96074553858918	1.19100484088114e-06	-0.248018100199898	1
ENSG00000240303.7	ACAD11	3	132658573	3_82	0	0.0579743785706893	12.8139061723124	7.05366838909713e-06	1.38206171953146	1
ENSG00000081307.12	UBA5	3	132654315	3_82	0	0.024505380643627	4.66599230916701	1.08568257673307e-06	-0.0962176043080101	1
ENSG00000113971.19	NPHP3	3	132718123	3_82	0	0.025039502217247	4.86880338837487	1.15756483448748e-06	0.290340283527566	2
ENSG00000091527.15	CDV3	3	133573541	3_83	0	0.0243740446107158	5.92460662920509	1.37114858126044e-06	-0.48548149233222	1
ENSG00000091513.14	TF	3	133649014	3_83	0	0.0429377483764052	11.246330595879	4.58508624626104e-06	1.31964729416088	1
ENSG00000144867.11	SRPRB	3	133782563	3_83	0	0.0212460466730258	4.66193239386099	9.40462534670821e-07	-0.0662191225732231	1
ENSG00000154917.10	RAB6B	3	133884636	3_83	0	0.0773641536234967	16.7070576788352	1.22726160472286e-05	1.70797949194476	3
ENSG00000163785.12	RYK	3	134251127	3_83	0	0.0232920673668623	5.54260012076216	1.22579820543849e-06	0.534006318866162	1
ENSG00000182923.16	CEP63	3	134482172	3_83	0	0.0282243756564238	7.25868794886278	1.9452699010754e-06	0.838191541697671	2
ENSG00000129055.12	ANAPC13	3	134486229	3_83	0	0.0265501310119463	6.69560748654729	1.68792852097836e-06	0.789858189376724	1
ENSG00000154928.16	EPHB1	3	134597811	3_83	0	0.02507906296033	6.21451242715861	1.47984341165294e-06	-0.703136613250913	2
ENSG00000174611.11	KY	3	134650578	3_83	0	0.0235423100870785	5.61472379584804	1.25509000033378e-06	-0.612087573327656	1
ENSG00000174579.3	MSL2	3	136196980	3_84	0	0.0421332131788821	13.4950011893122	5.39877097892628e-06	2.71043710890009	1
ENSG00000114054.13	PCCB	3	136241643	3_84	0	0.0245026999606439	11.5970381299534	2.69810237310237e-06	-2.99907555287987	1
ENSG00000118007.12	STAG1	3	136752490	3_84	0	0.0314542932296958	11.6925920661345	3.49211169470944e-06	2.52617150426812	1
ENSG00000168917.8	SLC35G2	3	136818232	3_84	0	0.086150345936011	27.492109562337	2.24886035559548e-05	-4.32254958622654	1
ENSG00000174564.12	IL20RB	3	136957860	3_84	0	0.0235476870159184	5.52270387034931	1.23480223912899e-06	-1.06471740835797	1
ENSG00000066405.12	CLDN18	3	137998902	3_85	0	0.0231329388081277	5.58005693680109	1.2256510346274e-06	-0.565080845118492	1
ENSG00000158163.14	DZIP1L	3	138107263	3_85	0	0.0283168762844914	7.48273489185726	2.01188475096725e-06	-0.890161661058378	2
ENSG00000118017.3	A4GNT	3	138110199	3_85	0	0.0211282092595398	4.72827358634668	9.48555363458168e-07	-0.254038862128498	2
ENSG00000138231.12	DBR1	3	138174902	3_85	0	0.105318965986836	20.0178087953277	2.00179924005973e-05	1.85684159027149	2
ENSG00000114098.17	ARMC8	3	138187696	3_85	0	0.0224900314686654	5.31515127149524	1.13501888904693e-06	0.429764655125222	1
ENSG00000158186.12	MRAS	3	138327228	3_85	0	0.022426322803809	5.28849082286727	1.12612661025279e-06	-0.535987570782573	1
ENSG00000158220.13	ESYT3	3	138435332	3_85	0	0.049054828415559	12.679182132022	5.90568662466018e-06	2.15523586907181	1
[truncated: 7,363 more rows]
