# Supplementary material for: Adjusting for genetic confounders in transcriptome-wide association studies improves discovery of risk genes of complex traits
Source: Nat Genet. 2024 Jan 26;56(2):336–47. doi: 10.1038/s41588-023-01648-9 (PMC10864181; doi:10.1038/s41588-023-01648-9)
Supplement: Supplementary file 5 — cTWAS results of all analyzed genes across all tissues for IBD, SCZ, and SBP. Results are stored separately for each combination of traits and tissues. Column legends for each set of results are the same as in Supplementary Table 1. [file 41588_2023_1648_MOESM5_ESM.zip › SCZ_Esophagus_Mucosa.csv]

id	genename	chrom	pos	region_tag	cs_index	PIP	tau2	PVE	z	num_eqtl
ENSG00000131591.17	C1orf159	1	1091327	1_1	0	0.0107030197085667	4.81657643512066	4.89488145548855e-07	0.128555147330203	1
ENSG00000162576.16	MXRA8	1	1362042	1_1	0	0.019274715679925	10.4264813774556	1.90819673837796e-06	1.19761777868308	1
ENSG00000235098.8	ANKRD65	1	1422081	1_1	0	0.0160764858198303	8.69409223458009	1.32712784638451e-06	0.999932755820527	1
ENSG00000215790.6	SLC35E2	1	1762664	1_1	0	0.0112238438820316	5.26902038363173	5.61524736484977e-07	-0.319458106864419	1
ENSG00000008130.15	NADK	1	1780791	1_1	0	0.0135731836688309	7.07983773481844	9.12436031069811e-07	-0.897608347575825	1
ENSG00000169885.9	CALML6	1	1906935	1_1	0	0.056653567669657	20.7928536931606	1.11850713434622e-05	2.52064566841911	1
ENSG00000178821.12	TMEM52	1	1922670	1_1	0	0.010669109436107	4.78637020369266	4.84877300223312e-07	0.432144592769429	2
ENSG00000162585.16	FAAP20	1	2189679	1_2	0	0.00532932408040321	8.41899672354515	4.26019882371721e-07	1.57213172456277	1
ENSG00000116151.13	MORN1	1	2366816	1_2	0	0.00694618119261625	7.85137212514863	5.17832216638551e-07	-0.770372832587873	2
ENSG00000157916.19	RER1	1	2392128	1_2	0	0.00722922062360587	8.78550560257489	6.0305321303993e-07	1.23372284809889	2
ENSG00000149527.17	PLCH2	1	2419657	1_2	0	0.0150875002044163	17.7665336070942	2.54517346919618e-06	-2.34346683968073	2
ENSG00000157873.17	TNFRSF14	1	2556224	1_2	0	0.00585339681950892	6.36558543968799	3.53788503076226e-07	1.40618521860803	1
ENSG00000157870.14	FAM213B	1	2585342	1_2	0	0.17021660712125	35.8650833775913	5.79657115275103e-05	3.61395740709652	2
ENSG00000142606.15	MMEL1	1	2632557	1_2	0	0.0276773676263494	18.7174103760099	4.91889940931344e-06	-2.15984203398326	1
ENSG00000215912.12	TTC34	1	2800905	1_2	0	0.0419656601599094	24.9041910652339	9.92347764675609e-06	3.1442938116322	1
ENSG00000130762.14	ARHGEF16	1	3453260	1_2	0	0.0051409408415638	5.06299568897717	2.47142571242562e-07	0.329781811009337	1
ENSG00000162591.15	MEGF6	1	3529732	1_2	0	0.00711281638196359	8.06343969361113	5.44577051859062e-07	0.865900685226638	1
ENSG00000116213.15	WRAP73	1	3654319	1_2	0	0.0191612360010823	17.6486456141481	3.21094080510604e-06	-1.83053519297619	2
ENSG00000235169.7	SMIM1	1	3772844	1_3	0	0.0164292574662985	6.94490706319752	1.08338238687392e-06	-0.748575825534955	1
ENSG00000116198.12	CEP104	1	3857169	1_3	0	0.018500284278966	8.06816304343336	1.41726305012025e-06	0.962624865476917	1
ENSG00000169598.15	DFFB	1	3876164	1_3	0	0.0158444651483761	6.59152098995705	9.91655031430183e-07	0.718908962241536	1
ENSG00000198912.10	C1orf174	1	3900386	1_3	0	0.0285228362069024	12.1556527091161	3.29206490068277e-06	-1.36486503931941	2
ENSG00000196581.10	AJAP1	1	4654467	1_4	0	0.0133276112681971	10.9524998013268	1.38599916222383e-06	1.17728906226605	1
ENSG00000069424.14	KCNAB2	1	5999377	1_5	0	0.0178219838394111	6.68439720353933	1.13113825687615e-06	0.736561915319733	1
ENSG00000131697.17	NPHP4	1	5938960	1_5	0	0.0144236471597363	4.7405883866007	6.49239201445831e-07	0.026778070155595	1
ENSG00000116254.17	CHD5	1	6218354	1_5	0	0.0311126375505215	11.4373203524414	3.37876908671559e-06	0.924326578959978	1
ENSG00000158286.12	RNF207	1	6206026	1_5	0	0.0640308610068102	19.3003971735041	1.17341864523906e-05	1.93489410465774	1
ENSG00000116251.9	RPL22	1	6208961	1_5	0	0.0146983630155517	4.956457177071	6.91731772912761e-07	0.281417837359551	1
ENSG00000097021.19	ACOT7	1	6349434	1_5	0	0.0144949038468115	5.0614658621937	6.96608946204984e-07	-0.773472978414189	1
ENSG00000069812.11	HES2	1	6424818	1_5	0	0.0166351083341845	6.39921370241294	1.01076371743897e-06	0.708330509429177	1
ENSG00000187017.15	ESPN	1	6424615	1_5	0	0.0178067264681335	7.81274150012225	1.32094562049139e-06	1.48737527853607	3
ENSG00000215788.9	TNFRSF25	1	6489459	1_5	0	0.0144313709201064	5.06196077379762	6.93623440529655e-07	0.746592095523645	1
ENSG00000171680.21	PLEKHG5	1	6489459	1_5	0	0.0144313709201064	5.06196077379762	6.93623440529655e-07	0.746592095523645	1
ENSG00000173662.20	TAS1R1	1	6555635	1_5	0	0.0150095796984053	5.60391943122326	7.98652417691065e-07	0.85573042530117	1
ENSG00000204859.12	ZBTB48	1	6579883	1_5	0	0.0630156722577134	19.6141335342143	1.17358648133375e-05	-2.36476484635245	2
ENSG00000041988.15	THAP3	1	6625714	1_5	0	0.0959578399099521	27.4294313659305	2.49916347047321e-05	-3.57998697280877	2
ENSG00000007923.15	DNAJC11	1	6701201	1_5	0	0.115350963771577	23.5463211167743	2.57894266326264e-05	2.42947325658826	3
ENSG00000049245.12	VAMP3	1	7781270	1_6	0	0.0102243936441483	4.7613486378135	4.62237250517808e-07	0.220322284794005	1
ENSG00000049249.8	TNFRSF9	1	7936834	1_6	0	0.015211458690904	9.00460926038873	1.30056820099256e-06	1.20345469255699	1
ENSG00000116288.12	PARK7	1	7954388	1_6	0	0.0104610269656495	4.95834843395694	4.92502864398389e-07	-0.160629797018671	2
ENSG00000142599.17	RERE	1	8424763	1_6	1	0.0733095856438711	33.3970854323342	2.32469900183956e-05	5.30624848570117	2
ENSG00000074800.13	ENO1	1	8879251	1_6	0	0.0102795316140936	5.61116479704772	5.47676047049328e-07	-1.14803695493336	2
ENSG00000142583.17	SLC2A5	1	9088125	1_6	0	0.0111616004565127	5.54715535484261	5.87887462171311e-07	-0.417149345925377	1
ENSG00000180758.11	GPR157	1	9128930	1_6	0	0.0120266752387831	6.34869032545748	7.24981833455642e-07	0.661932166142598	1
ENSG00000049239.12	H6PD	1	9221777	1_6	0	0.0182458910978489	10.2795961451349	1.78089587529196e-06	1.18429564251946	3
ENSG00000171621.13	SPSB1	1	9281073	1_6	0	0.109002611490772	27.3926170704542	2.83509637122449e-05	-2.50354805026474	1
ENSG00000171608.15	PIK3CD	1	9643802	1_7	0	0.0193999111594977	4.86625424198921	8.96379536015871e-07	-0.150820739417427	1
ENSG00000171603.16	CLSTN1	1	9865323	1_7	0	0.0209364749205393	5.59481346152661	1.11220942025435e-06	0.518247302391135	1
ENSG00000178585.14	CTNNBIP1	1	9885480	1_7	0	0.0191733248143764	4.75400017072104	8.65473987740323e-07	0.0547367892892263	1
ENSG00000162444.11	RBP7	1	9997145	1_7	0	0.0302414439352552	9.11693431826666	2.61787403907466e-06	-0.949578627053922	2
ENSG00000130939.18	UBE4B	1	9998812	1_7	0	0.0356400262578569	10.6949959446159	3.61922877659834e-06	1.88756019526868	1
ENSG00000054523.17	KIF1B	1	10206826	1_7	0	0.0732641816220105	17.6756245769279	1.22960003920177e-05	2.4743646913985	2
ENSG00000142657.20	PGD	1	10398423	1_7	0	0.0361781018386089	10.8392851234997	3.72343532022722e-06	1.45930751807861	1
ENSG00000175279.21	CENPS	1	10429947	1_7	0	0.0291286426180097	8.75721040619964	2.42205180741093e-06	1.02075777037263	1
ENSG00000241563.3	CORT	1	10450625	1_7	0	0.0192181844325997	4.77633197986887	8.71573984508289e-07	0.382828428136786	1
ENSG00000160049.11	DFFA	1	10466087	1_7	0	0.0209159409625784	5.58543838830824	1.10925672325694e-06	0.414783921537159	2
ENSG00000120948.16	TARDBP	1	11012060	1_8	0	0.062417607741395	17.8204944541528	1.05614674851119e-05	-1.92968916403883	2
ENSG00000116649.9	SRM	1	11060199	1_8	0	0.016486263114739	5.01918529692914	7.85692943531051e-07	0.282896525715958	1
ENSG00000171824.13	EXOSC10	1	11077721	1_8	0	0.0170840416899081	5.35914689311653	8.69328025070209e-07	0.254583201493267	1
ENSG00000198793.12	MTOR	1	11262571	1_8	0	0.0166120343633978	5.09171724568341	8.03127498186426e-07	0.171470436821062	1
ENSG00000132879.13	FBXO44	1	11657243	1_8	0	0.0189982718944063	6.37336058642826	1.14968796693877e-06	-0.587760425036794	1
ENSG00000116663.10	FBXO6	1	11663463	1_8	0	0.0160113639171713	4.74026106264586	7.20655965138153e-07	-0.00342729253925835	1
ENSG00000177674.15	AGTRAP	1	11731833	1_9	0	0.0449945665687154	14.4102416650446	6.15642699129423e-06	-1.48355649208864	3
ENSG00000177000.10	MTHFR	1	11809173	1_9	0	0.0257811086688169	9.0556868077911	2.21676869730183e-06	-1.44903075874379	1
ENSG00000011021.21	CLCN6	1	11805747	1_9	0	0.0308668841386861	10.782275939858	3.16009857941605e-06	-1.42799674263917	2
ENSG00000116685.15	KIAA2013	1	11926172	1_9	0	0.0460441953730693	14.6330327465243	6.39744600810389e-06	-1.77820267305136	2
ENSG00000083444.16	PLOD1	1	11935119	1_9	0	0.264874592885747	32.1710923501751	8.09102431582673e-05	-3.44867524505726	1
ENSG00000116688.16	MFN2	1	11971524	1_9	0	0.0200374310866778	6.64402908052515	1.26406953074409e-06	0.654885155872233	2
ENSG00000116691.10	MIIP	1	12017057	1_9	0	0.0165743325733243	4.83182024624775	7.60403688788544e-07	0.00505363430236188	1
ENSG00000048707.13	VPS13D	1	12232414	1_9	0	0.0165494821794544	4.81750575761028	7.57014239588582e-07	-0.13225180637396	1
ENSG00000162496.8	DHRS3	1	12595877	1_9	0	0.0308492987545745	10.7767608966279	3.15668277508774e-06	1.13644437303505	1
ENSG00000162493.16	PDPN	1	13583657	1_10	0	0.0166800743785853	4.83403624378952	7.65605918220877e-07	-0.141104874231583	1
ENSG00000116731.22	PRDM2	1	13619984	1_10	0	0.0165224548467481	4.74341915867941	7.44155119433339e-07	0.0648147378580044	2
ENSG00000142634.12	EFHD2	1	15400852	1_11	0	0.0101637749205536	6.85190925219855	6.61247492502752e-07	0.727895755899279	1
ENSG00000132906.17	CASP9	1	15525539	1_11	0	0.0126101593152451	8.90595024518153	1.06634622234932e-06	1.12974198154441	2
ENSG00000116138.12	DNAJC16	1	15527155	1_11	0	0.0116104801542193	8.1190867270082	8.95065376424866e-07	1.06229606977204	1
ENSG00000197312.11	DDI2	1	15617889	1_11	0	0.00826298750040566	4.88180333325632	3.83014108909547e-07	-0.255327334611871	1
ENSG00000116786.11	PLEKHM2	1	15683319	1_11	0	0.0107580469977955	7.39287724466554	7.55169304839104e-07	-0.861115957928404	3
ENSG00000162461.7	SLC25A34	1	15737203	1_11	0	0.0213849975650614	13.9468994173794	2.83194145427007e-06	-1.39431807809728	1
ENSG00000233954.6	UQCRHL	1	15809022	1_11	0	0.0119355776685817	8.382135944888	9.49938610672641e-07	-1.10019479677428	1
ENSG00000186510.11	CLCNKA	1	16018713	1_11	0	0.00932894725603917	6.0361691751146	5.34676920024816e-07	0.493987448604776	1
ENSG00000184908.17	CLCNKB	1	16044217	1_11	0	0.0120177396414447	8.44751335702585	9.63937941684832e-07	1.14886246353635	1
ENSG00000185519.8	FAM131C	1	16073889	1_11	0	0.0126326975889254	8.92300397785839	1.07029767786194e-06	-1.16975741817124	1
ENSG00000142627.12	EPHA2	1	16085382	1_11	0	0.00858456715931644	5.24499317646349	4.27524223527861e-07	-0.504843311288237	1
ENSG00000142632.16	ARHGEF19	1	16212818	1_11	0	0.0474929380360281	21.6119278832966	9.74585495167506e-06	2.68213234780307	1
ENSG00000132881.11	RSG1	1	16237140	1_11	0	0.0125577789325977	8.86630437344382	1.0571895618112e-06	-1.34503864607615	2
ENSG00000037637.10	FBXO42	1	16331141	1_11	0	0.0118145037896866	8.28500090204346	9.29405937776537e-07	-1.03579120772432	2
ENSG00000055070.16	SZRD1	1	16352580	1_11	0	0.0362863542144882	19.0166449625725	6.55201119545632e-06	2.50970627226574	1
ENSG00000157191.19	NECAP2	1	16440864	1_11	0	0.0109170480036731	7.53264349970884	7.80818385089705e-07	0.800515211008052	2
ENSG00000058453.16	CROCC	1	16963416	1_12	0	0.0244098257654732	12.7561088217924	2.95651639591872e-06	1.88818578991325	1
ENSG00000117122.13	MFAP2	1	16980428	1_12	0	0.0404737067449963	17.6120906348044	6.76832632142055e-06	-2.44822698798404	2
ENSG00000159363.17	ATP13A2	1	16999460	1_12	0	0.0137594797110544	7.28054506539877	9.51181299614231e-07	-1.339176242409	2
ENSG00000117115.12	PADI2	1	17095253	1_12	0	0.0106994400955596	4.88412518060955	4.96186832157334e-07	-0.498555145931997	1
ENSG00000159339.13	PADI4	1	17305756	1_12	0	0.0135039443548224	7.10184432274352	9.10603225953207e-07	-0.745615887833685	2
ENSG00000074964.16	ARHGEF10L	1	17522711	1_12	0	0.011956400645739	5.94201200642469	6.74576769313935e-07	0.546309826762842	1
ENSG00000142623.9	PADI1	1	17134229	1_12	0	0.0173081330775838	9.46944880424797	1.55622476761134e-06	-1.23495311796038	3
ENSG00000142619.4	PADI3	1	17191166	1_12	0	0.0199203950220769	10.812107582439	2.04505833820788e-06	1.24160333922544	2
ENSG00000179023.8	KLHDC7A	1	18471209	1_13	0	0.00956524408904125	5.58264742284695	5.0702999736596e-07	0.928963618113314	3
ENSG00000159423.16	ALDH4A1	1	18902477	1_13	0	0.0120181397930738	7.21837079603478	8.23709045984422e-07	0.773155831943718	2
ENSG00000127481.14	UBR4	1	19208650	1_13	0	0.0151342242731158	9.35882971269404	1.34486628881873e-06	-1.07754166269894	1
ENSG00000127463.13	EMC1	1	19246729	1_13	0	0.00937869716870043	4.85097771023377	4.31985519250255e-07	0.18218947999702	2
ENSG00000053372.4	MRTO4	1	19253475	1_13	0	0.0094808250013394	4.95428334450293	4.45989226877483e-07	-0.290380202487219	1
ENSG00000162482.4	AKR7A3	1	19288862	1_13	0	0.0349902008692411	17.2522681899711	5.73178686850403e-06	-1.78796577378898	2
ENSG00000053371.12	AKR7A2	1	19193766	1_13	0	0.0118577002677414	7.18090668052823	8.0849464543882e-07	0.755973595056755	4
ENSG00000158747.13	NBL1	1	19638205	1_13	0	0.00933947871385687	4.81148678432159	4.2667709607261e-07	0.0892973073151804	1
ENSG00000169914.5	OTUD3	1	19882213	1_13	0	0.0298349485877779	15.8830725783796	4.49942700955108e-06	1.72857117032871	4
ENSG00000188257.10	PLA2G2A	1	19975471	1_13	0	0.0108375932757767	6.24428234082607	6.42558653876714e-07	-0.613499014695082	1
ENSG00000127472.10	PLA2G5	1	20035367	1_13	0	0.00952970785825324	4.99975021825244	4.52402808106721e-07	0.238230024688324	1
ENSG00000117215.14	PLA2G2D	1	20115561	1_13	0	0.0126764783414509	7.71157383259714	9.28194597954928e-07	-0.793951586946845	2
ENSG00000162545.5	CAMK2N1	1	20482821	1_14	0	0.0173828868506718	5.1230903770125	8.45573409572664e-07	-0.230027226992423	1
ENSG00000090432.6	MUL1	1	20500193	1_14	0	0.0176684126377396	5.37285466912589	9.01363616254791e-07	0.372076085427906	1
ENSG00000183114.7	FAM43B	1	20550427	1_14	0	0.0538940788441751	15.6098001684276	7.98795838336329e-06	1.69014509147792	3
ENSG00000158825.5	CDA	1	20589745	1_14	0	0.0185416671216351	5.80247181545618	1.02154903136081e-06	-0.48144783943	2
ENSG00000158828.7	PINK1	1	20589208	1_14	0	0.0183185846399172	5.74571824117621	9.99386865664963e-07	0.475629203641856	2
ENSG00000117245.12	KIF17	1	20685321	1_14	0	0.0225210029859925	7.59782357529983	1.62470429961043e-06	0.756033801563595	1
ENSG00000189410.11	SH2D5	1	20508105	1_14	0	0.0295258515387832	10.4544546938035	2.93090143383066e-06	-1.21097883041517	2
ENSG00000075151.20	EIF4G3	1	21174602	1_14	0	0.0698232947891349	15.4164597819652	1.02207411454927e-05	-3.34229767196779	1
ENSG00000117298.14	ECE1	1	21345480	1_14	0	0.0305326250324529	9.75198810283471	2.82718809761668e-06	-0.83104537902949	1
ENSG00000187980.6	PLA2G2C	1	20174949	1_14	0	0.0190318906106675	6.01654388748501	1.08724249530845e-06	-0.557173935952658	2
ENSG00000142794.18	NBPF3	1	21439197	1_15	0	0.0126865612127579	4.7842901824048	5.76313548098854e-07	0.210468104183644	2
ENSG00000076864.19	RAP1GAP	1	21620723	1_15	0	0.0139721212967544	5.58824960896481	7.41370908799984e-07	0.408323813172824	2
ENSG00000090686.15	USP48	1	21782050	1_15	0	0.0226634910447385	9.46444001182836	2.03666278747732e-06	-1.17652285704526	3
ENSG00000142798.17	HSPG2	1	21936377	1_15	0	0.0230023124428723	10.0642007959574	2.19810375430996e-06	-0.944154480460819	1
ENSG00000070831.15	CDC42	1	22049997	1_15	0	0.0134810852589637	7.57631395099339	9.69795612545035e-07	-1.45270403008995	2
ENSG00000162552.14	WNT4	1	22186518	1_15	0	0.0212539577438321	9.86580631288801	1.99099328208809e-06	-1.32591094456248	2
ENSG00000173372.16	C1QA	1	22636557	1_15	0	0.0129664322316297	5.02678361021564	6.18882328043905e-07	-0.352504482669444	1
ENSG00000133216.16	EPHB2	1	22848863	1_16	0	0.0150064476141296	6.37253845433263	9.08003992517604e-07	0.651605655078188	1
ENSG00000169641.13	LUZP1	1	23177591	1_16	0	0.0156470628848137	6.77130649511923	1.0060109244524e-06	0.716347821368361	1
ENSG00000125944.18	HNRNPR	1	23350098	1_16	0	0.0219487476247842	10.0039800528516	2.08487469780489e-06	-1.10573998032393	1
ENSG00000204219.9	TCEA3	1	23420932	1_16	0	0.0134158225444604	5.304207186972	6.75670847903187e-07	0.401145237390252	1
ENSG00000088280.18	ASAP3	1	23484404	1_16	0	0.0126470189704461	4.74179190977324	5.69413891612165e-07	0.0864505939156935	3
ENSG00000142676.12	RPL11	1	23691734	1_17	0	0.0425807270599909	16.6611689777566	6.73621497504929e-06	-1.74650749799735	1
ENSG00000117308.14	GALE	1	23800401	1_17	0	0.012490046298013	4.91709664555082	5.83136451078962e-07	0.21390897872192	1
ENSG00000142677.3	IL22RA1	1	24126588	1_17	0	0.0128589729800731	5.19448167268654	6.34228711849457e-07	0.342417069167455	2
ENSG00000185436.11	IFNLR1	1	24189333	1_17	0	0.0126222602466523	5.01742523115059	6.0133355205855e-07	-0.195786640144298	1
ENSG00000158055.15	GRHL3	1	24314529	1_17	0	0.0126327251602831	5.02531917974899	6.02778974538714e-07	0.254126394179316	1
ENSG00000001460.17	STPG1	1	24414863	1_17	0	0.0158334715805313	7.17860692136643	1.07922927398223e-06	-0.82705477125284	2
ENSG00000001461.16	NIPAL3	1	24415622	1_17	0	0.0123673331312798	4.8230194188195	5.66359861098504e-07	0.112431427252427	2
ENSG00000133226.16	SRRM1	1	24602497	1_17	0	0.0394653146085074	15.9285497728924	5.96882990604139e-06	-1.99641322004388	1
ENSG00000169504.14	CLIC4	1	24745177	1_17	0	0.0192982524768445	9.06799187706319	1.66160007502555e-06	1.17592126799541	1
ENSG00000175707.8	KDF1	1	26952062	1_18	0	0.0272447136063414	9.96064570207976	2.5767194542946e-06	1.38541213072564	2
ENSG00000188672.17	RHCE	1	25430369	1_18	0	0.0164793404319975	4.80676465909727	7.5212509916404e-07	-0.110037477685257	1
ENSG00000204178.9	TMEM57	1	25430369	1_18	0	0.0164793404319975	4.80676465909727	7.5212509916404e-07	0.110037477685257	1
ENSG00000162430.16	SELENON	1	25766161	1_18	0	0.0215579915556082	7.44772242569964	1.52450613534008e-06	0.84857865939932	2
ENSG00000117640.17	MTFR1L	1	25818183	1_18	0	0.0185005935812009	5.93951801266236	1.04336019313402e-06	-0.615087213641124	1
ENSG00000117632.22	STMN1	1	25929240	1_18	0	0.0210161446888768	7.17724390721921	1.43221478210257e-06	-0.792312299922199	1
ENSG00000158006.13	PAFAH2	1	25998029	1_18	0	0.0245139817605848	8.63839826490041	2.01068703836415e-06	1.09697377672811	1
ENSG00000158008.9	EXTL1	1	26019793	1_18	0	0.0201653110223073	6.76114665582082	1.29456147270229e-06	-0.778758332128501	2
ENSG00000197245.5	FAM110D	1	26158522	1_18	0	0.0309578151535408	10.5574985543496	3.10333550513045e-06	-1.28138274848995	1
ENSG00000142675.17	CNKSR1	1	26171145	1_18	0	0.0638846690031191	17.8156378846912	1.08067579078878e-05	2.28096637557714	1
ENSG00000130695.14	CEP85	1	26233678	1_18	0	0.0369263301501155	12.5916979476964	4.41486921102916e-06	-1.41465705691032	1
ENSG00000142669.14	SH3BGRL3	1	26271790	1_18	0	0.0176903192459186	5.39420996244102	9.06068253433375e-07	-0.148669567161568	1
ENSG00000169442.8	CD52	1	26317723	1_18	0	0.0227859813578017	7.86233052946808	1.70104746456764e-06	1.30689395770429	1
ENSG00000158062.20	UBXN11	1	26317588	1_18	0	0.0257157621691828	8.85366263319728	2.16182117588144e-06	1.22079393809752	2
ENSG00000176092.14	AIM1L	1	26356868	1_18	0	0.016422678183912	4.76793913769987	7.43484779989402e-07	0.0722550240311882	1
ENSG00000176083.17	ZNF683	1	26372612	1_18	0	0.017866020389706	5.44791465218158	9.24177768826356e-07	-0.204612518818929	1
ENSG00000117682.16	DHDDS	1	26419708	1_18	0	0.017503680265978	5.35455411081015	8.89918182290767e-07	0.430849539986112	3
ENSG00000198830.10	HMGN2	1	26471849	1_18	0	0.0165383307342205	4.83622759516651	7.59444078645888e-07	-0.338228362283162	2
ENSG00000117676.13	RPS6KA1	1	26533204	1_18	0	0.0284506765899812	10.2538494759845	2.76998191423672e-06	-1.45754298819974	1
ENSG00000117713.18	ARID1A	1	26693253	1_18	0	0.0330079302722519	12.3484913380361	3.8701659835299e-06	2.67637160860518	1
ENSG00000060642.10	PIGV	1	26787956	1_18	0	0.0637337788554168	17.3825630501299	1.05191555990174e-05	3.10472486377495	1
ENSG00000204160.11	ZDHHC18	1	26827212	1_18	0	0.0172489117939952	5.30791218038849	8.69326316582102e-07	0.499868504221744	1
ENSG00000175793.11	SFN	1	26863833	1_18	0	0.0166547455302408	4.98320987638368	7.88033312586195e-07	0.561101633843851	1
ENSG00000090273.13	NUDC	1	26896515	1_18	0	0.0177737101533292	6.26179497430804	1.05675505528898e-06	-1.33946386336343	2
ENSG00000174950.10	CD164L2	1	27367112	1_19	0	0.00552369685104126	4.83432734907363	2.53549808721972e-07	0.255971723802209	1
ENSG00000142733.14	MAP3K6	1	27357905	1_19	0	0.00562043057818995	5.01358835137745	2.67556593142091e-07	-0.210879598117572	2
ENSG00000142748.12	FCN3	1	27367112	1_19	0	0.00552369685104126	4.83432734907363	2.53549808721972e-07	0.255971723802209	1
ENSG00000090020.10	SLC9A1	1	27123409	1_19	0	0.0149931804595501	14.749441575831	2.09974590501173e-06	2.07702362233336	2
ENSG00000142784.15	WDTC1	1	27234636	1_19	0	0.0115863786314604	12.1704177062811	1.33890757181111e-06	-1.53116224452683	1
ENSG00000186501.14	TMEM222	1	27307573	1_19	0	0.192001791088556	39.6486567116234	7.22821654692169e-05	3.53800003276211	2
ENSG00000142765.17	SYTL1	1	27340744	1_19	0	0.557935634458227	30.1707625496842	0.000159833490431328	4.04243590879983	2
ENSG00000126705.13	AHDC1	1	27604387	1_19	0	0.0671121597854181	28.7068196313856	1.82929477015584e-05	-2.69677297082544	1
ENSG00000000938.12	FGR	1	27634281	1_19	0	0.00562259955374478	5.0211239240868	2.68062146402967e-07	0.390800674845132	1
ENSG00000126709.14	IFI6	1	27671883	1_19	0	0.00645775803400461	6.31369198588246	3.87135106497113e-07	0.787179633591158	1
ENSG00000130775.15	THEMIS2	1	27881801	1_19	0	0.00571044573528712	5.18500238796871	2.81135938527407e-07	-0.525181536978897	3
ENSG00000117748.9	RPA2	1	27912369	1_19	0	0.00823014180629111	8.70049817490984	6.79905939771786e-07	1.04235622825743	2
ENSG00000130768.14	SMPDL3B	1	27934515	1_19	0	0.00643037229880894	6.38892363779725	3.90086761804222e-07	0.834544323868859	3
ENSG00000158156.7	XKR8	1	27959966	1_19	0	0.0140415054370771	13.4891009597485	1.79843221925588e-06	-1.39191630620748	2
ENSG00000158161.15	EYA3	1	28088507	1_19	0	0.0146510917076581	13.6933862926326	1.90492658768443e-06	-1.12215829391603	2
ENSG00000169403.11	PTAFR	1	28193341	1_19	0	0.0134653186517488	13.2587667368652	1.69518523938071e-06	1.35854282599972	1
ENSG00000126698.10	DNAJC8	1	28232589	1_19	0	0.0200612944273433	17.0418402254592	3.24618179557796e-06	-1.71928049376007	1
ENSG00000130770.17	ATPIF1	1	28236165	1_19	0	0.00844681442760065	8.85873446068808	7.10496648747822e-07	-0.966623301466812	2
ENSG00000130766.4	SESN2	1	28259165	1_19	0	0.0197740984043516	16.8734003270402	3.16808407378522e-06	-1.78682126848489	1
ENSG00000204138.12	PHACTR4	1	28366038	1_19	0	0.00583182509243818	5.35655334890296	2.96611046821209e-07	-0.57702387530815	1
ENSG00000180198.15	RCC1	1	28318402	1_19	0	0.0131157750116322	13.1034547298885	1.63183847122358e-06	-1.4001947451107	2
ENSG00000180098.9	TRNAU1AP	1	28553045	1_19	0	0.0187626519806802	16.5420988608924	2.94701422318056e-06	1.64174100431463	1
ENSG00000198492.15	YTHDF2	1	28736724	1_19	0	0.00609828950730806	5.80455612068901	3.36104594517353e-07	0.524325080030247	1
ENSG00000159023.19	EPB41	1	28886822	1_19	0	0.0200539923183297	17.0837708830527	3.25298439067247e-06	-1.89347087613793	1
ENSG00000253304.1	TMEM200B	1	29123661	1_19	0	0.0055280111896413	4.85211947704432	2.54681733061561e-07	-0.0965887578477984	2
ENSG00000116350.16	SRSF4	1	29184422	1_19	0	0.00770731330811014	7.90157142658638	5.78247655776905e-07	-1.31901037939614	1
ENSG00000116353.15	MECR	1	29130966	1_19	0	0.140913703419288	35.6182374666107	4.76565995431717e-05	3.29721041916402	3
ENSG00000060656.19	PTPRU	1	29236440	1_19	0	0.0152829022125148	14.4732172330017	2.10023703139491e-06	1.67721805830603	1
ENSG00000162511.7	LAPTM5	1	30757348	1_20	0	0.00640868473018619	8.23064876729138	5.00841575746464e-07	0.973717011461656	2
ENSG00000121766.15	ZCCHC17	1	31292838	1_20	0	0.105280757025666	21.2077856061845	2.12002860238243e-05	-3.88030389459924	1
ENSG00000168528.11	SERINC2	1	31425792	1_20	0	0.00624942208481927	8.82414467375911	5.23612341706361e-07	-1.38761968820239	1
ENSG00000142910.15	TINAGL1	1	31572137	1_20	0	0.00555403491741124	6.92700286831742	3.65301428090571e-07	0.698823388388227	2
ENSG00000162517.12	PEF1	1	31645212	1_20	0	0.00443376010295204	4.81401941494174	2.02664380417452e-07	-0.22670458276454	1
ENSG00000084636.17	COL16A1	1	31723393	1_20	0	0.0056372305847251	6.95153701753486	3.72086605196607e-07	-0.641750846317662	1
ENSG00000134668.12	SPOCD1	1	31814028	1_20	0	0.00627375488259363	7.93935909180972	4.72944728032296e-07	0.744948090616063	3
ENSG00000025800.13	KPNA6	1	32108863	1_21	0	0.0266465003685877	13.175107523532	3.33343310243242e-06	-1.60312708411667	1
ENSG00000084652.15	TXLNA	1	32179560	1_21	0	0.0237396544315625	12.0687693979409	2.72041260678453e-06	-1.50994865460589	1
ENSG00000084623.11	EIF3I	1	32222176	1_21	0	0.0205291107962906	10.6788482628206	2.08157446176551e-06	1.38181198006749	1
ENSG00000160055.19	TMEM234	1	32222176	1_21	0	0.0205291107962905	10.6788482628206	2.0815744617655e-06	-1.38181198006749	1
ENSG00000116478.11	HDAC1	1	32333602	1_21	0	0.0174049882387363	9.1017335699722	1.50416420495525e-06	1.00279130137885	1
ENSG00000162526.6	TSSK3	1	32366691	1_21	0	0.0110373938398197	4.75929924805882	4.98777608788459e-07	0.108041527649329	1
ENSG00000225828.1	FAM229A	1	32366691	1_21	0	0.0110373938398197	4.75929924805882	4.98777608788459e-07	0.108041527649329	1
ENSG00000176261.15	ZBTB8OS	1	32650758	1_21	0	0.011050475339328	4.77057883818946	5.00552268422612e-07	-0.0918335764830099	1
ENSG00000162521.18	RBBP4	1	32650943	1_21	0	0.0115357517123976	5.17987974143116	5.67365565214191e-07	0.230091879795816	1
ENSG00000162520.14	SYNC	1	32705224	1_21	0	0.0111385500739895	4.84617687488754	5.12537114152802e-07	-0.0618182695309045	1
ENSG00000134684.10	YARS	1	32817927	1_21	0	0.0260910064185668	12.9732336480352	3.21393040487337e-06	1.4613826010786	1
ENSG00000160097.16	FNDC5	1	32871796	1_21	0	0.0219002684132039	11.29709672868	2.34916586574014e-06	-1.40045172629149	2
ENSG00000121905.9	HPCA	1	32886832	1_21	0	0.015234072854926	7.83039228346202	1.13265316972323e-06	0.800719485930303	1
ENSG00000004455.16	AK2	1	33080995	1_21	0	0.0133511859751166	6.57243179350264	8.3318862097479e-07	1.10300715651031	1
ENSG00000142920.16	AZIN2	1	33080995	1_21	0	0.0133511859751166	6.57243179350264	8.3318862097479e-07	-1.10300715651031	1
ENSG00000116525.13	TRIM62	1	33181349	1_21	0	0.0332096868658183	15.2879834225965	4.82072525374818e-06	-2.11523042136644	1
ENSG00000160094.14	ZNF362	1	33257610	1_21	0	0.0318849009448187	14.8969031160954	4.51001994190227e-06	2.04769874042647	1
ENSG00000121903.14	ZSCAN20	1	33468801	1_21	0	0.0110300047280756	4.75292223659058	4.97775828839987e-07	0.102724625441525	1
ENSG00000189280.3	GJB5	1	34630051	1_22	0	0.0094558776438346	6.30921560347166	5.66466993059117e-07	-0.533967075639383	3
ENSG00000188910.7	GJB3	1	34783625	1_22	0	0.0145202323731883	10.3474227363353	1.42660307445261e-06	-1.20776159886954	1
ENSG00000189433.5	GJB4	1	34759991	1_22	0	0.00917767320208285	6.01351293492961	5.24032515935377e-07	0.651333322950236	3
ENSG00000187513.8	GJA4	1	34789622	1_22	0	0.0159820879614049	11.6375928709501	1.76601371961624e-06	1.50814780699481	1
ENSG00000163866.8	SMIM12	1	34855641	1_22	0	0.0116535109585237	8.3047508772621	9.1892654015442e-07	0.932204797519698	1
ENSG00000163867.16	ZMYM6	1	35031112	1_22	0	0.0206759018225041	13.6661846834878	2.68292877574586e-06	-1.51850415229524	1
ENSG00000197056.9	ZMYM1	1	35080556	1_22	0	0.0195533492154664	15.2804374014975	2.83696736243144e-06	-2.49581455813105	1
ENSG00000116819.6	TFAP2E	1	35573174	1_22	0	0.189346973534892	24.2363516297569	4.35735565679363e-05	4.23988844068056	1
ENSG00000126067.11	PSMB2	1	35641909	1_22	0	0.181346006729499	24.7281376800018	4.25791319824302e-05	-4.28515227822419	1
ENSG00000142686.7	C1orf216	1	35719866	1_22	0	0.143354667029342	23.6621523935478	3.22079794296758e-05	4.24773306986884	1
ENSG00000134698.10	AGO4	1	35808529	1_22	0	0.0346486101111622	19.7081012409503	6.48377595405343e-06	3.37125297191159	2
ENSG00000054116.11	TRAPPC3	1	36159921	1_22	0	0.0131042526172676	12.0810023838953	1.50318565780186e-06	2.73775055285535	1
ENSG00000054118.13	THRAP3	1	36224998	1_22	0	0.0144874571584478	9.37270647835617	1.28930176763603e-06	0.140151944022118	1
ENSG00000214193.10	SH3D21	1	36307804	1_22	0	0.0654736141541286	24.0905470310884	1.49765014629538e-05	-1.87481550431983	1
ENSG00000142694.6	EVA1B	1	36322287	1_22	0	0.0167479193808258	12.4948094157448	1.98695437412101e-06	-1.64198619758705	2
ENSG00000181817.5	LSM10	1	36397922	1_22	0	0.00814169618943439	4.99419303439294	3.86080274952209e-07	0.426744049964244	1
ENSG00000116885.18	OSCP1	1	36399959	1_22	0	0.00805938587866517	4.79216553350917	3.6671709706783e-07	0.193211533902057	3
ENSG00000119535.17	CSF3R	1	36482335	1_22	0	0.00802646360073056	4.75808751033595	3.62621927978144e-07	-0.121431416013471	1
ENSG00000163874.10	ZC3H12A	1	37474837	1_23	0	0.0153306642684692	5.12594827340786	7.46161074433195e-07	-0.477755368369683	1
ENSG00000163875.15	MEAF6	1	37513172	1_23	0	0.0186800911536476	7.01219732804196	1.24374262020916e-06	-1.13791428429128	1
ENSG00000163877.10	SNIP1	1	37525857	1_23	0	0.0395491526462599	14.204369266414	5.33404326289191e-06	1.96800546789131	2
ENSG00000163879.10	DNALI1	1	37558221	1_23	0	0.0148804302406621	4.84160897655712	6.84073231814331e-07	0.23712525101725	1
ENSG00000134697.12	GNL2	1	37595971	1_23	0	0.0348016313485119	12.9734743667579	4.28699816006074e-06	1.73949518328338	1
ENSG00000116922.14	C1orf109	1	37692045	1_23	0	0.0151253164358414	4.99727416652085	7.17686939414758e-07	-0.281224986028706	3
ENSG00000134690.10	CDCA8	1	37692586	1_23	0	0.0220088697395674	8.57962974798441	1.79293144132158e-06	1.05641050900688	1
ENSG00000185090.14	MANEAL	1	37794831	1_23	0	0.123764563902875	25.3612296312257	2.98032769835101e-05	-2.85687512795401	1
ENSG00000197982.13	C1orf122	1	37806988	1_23	0	0.0151862757717499	5.03570860859296	7.26121457265308e-07	0.697797426102211	1
ENSG00000188786.9	MTF1	1	37859751	1_23	0	0.29960659058944	34.5507187615998	9.82892103019191e-05	-3.40021459658637	1
ENSG00000204084.12	INPP5B	1	37946386	1_23	0	0.02449641873308	9.60427034066909	2.23390330134194e-06	1.13911540249985	2
ENSG00000183431.11	SF3A3	1	37990434	1_23	0	0.0147438902393515	4.75369780882388	6.65489267972664e-07	0.643799400115017	1
ENSG00000183386.9	FHL3	1	37996149	1_23	0	0.015849438159932	5.44317600002788	8.19150396001328e-07	0.197068866335976	1
ENSG00000183520.11	UTP11	1	37996149	1_23	0	0.015849438159932	5.44317600002788	8.19150396001328e-07	0.197068866335976	1
ENSG00000185668.7	POU3F1	1	38047752	1_23	0	0.113468678805244	24.4950502755492	2.63907498436601e-05	2.27053117297403	1
ENSG00000116981.3	NT5C1A	1	39672451	1_24	0	0.0227154683754544	14.6829529932967	3.16688651871014e-06	-1.82373889144774	1
ENSG00000116954.7	RRAGC	1	38853575	1_24	0	0.00978571147856522	6.73911347551636	6.26170456073169e-07	0.585541781125756	1
ENSG00000214114.8	MYCBP	1	38875190	1_24	0	0.0362034004283062	18.8822708830316	6.49084120258778e-06	-2.38394577118095	1
ENSG00000131233.9	GJA9	1	38882116	1_24	0	0.0356566178574729	18.7382774893184	6.34405894285794e-06	-2.37551724646893	1
ENSG00000158315.10	RHBDL2	1	38944140	1_24	0	0.0080521901327415	4.85259940834724	3.7101020788508e-07	-0.351554797267226	1
ENSG00000174574.15	AKIRIN1	1	38991334	1_24	0	0.0406546595067399	19.9506901059631	7.70132848309325e-06	-2.54234325683085	2
ENSG00000168653.10	NDUFS5	1	39026790	1_24	0	0.00944979650681443	6.34296300594628	5.69130724628689e-07	0.712938591339204	1
ENSG00000127603.23	MACF1	1	39155285	1_24	0	0.0989680567709763	28.1646839037841	2.64665492653327e-05	-3.2574040735394	1
ENSG00000183682.7	BMP8A	1	39491596	1_24	0	0.0118513508664858	8.54299214987227	9.61336119350634e-07	1.01201016818125	1
ENSG00000090621.13	PABPC4	1	39570256	1_24	0	0.0100692053941712	6.79863886604844	6.50001814913281e-07	1.47837251772097	1
ENSG00000163909.7	HEYL	1	39640410	1_24	0	0.0168755464657538	11.7869160430285	1.88866717343727e-06	-1.58602956991115	2
ENSG00000116985.11	BMP8B	1	39788850	1_25	0	0.00728170538729223	6.38630259855216	4.41550105744086e-07	0.619546678322842	1
ENSG00000043514.15	TRIT1	1	39883661	1_25	0	0.0516693680673293	24.6873131292186	1.2111679567282e-05	-2.2763503709168	1
ENSG00000131236.16	CAP1	1	40039999	1_25	0	0.00704974714926065	6.11492309197114	4.09319030323132e-07	-0.65914262710424	3
ENSG00000131238.16	PPT1	1	40096750	1_25	0	0.027606770810621	18.1002625622568	4.74458117480665e-06	-1.66115955596322	2
ENSG00000084073.8	ZMPSTE24	1	40256236	1_25	0	0.00669651228792889	5.73146688513827	3.64428097990713e-07	-0.544112893206212	1
ENSG00000049089.13	COL9A2	1	40312895	1_25	0	0.00698107973748041	5.96795938700095	3.9559050068078e-07	-0.523179421967922	1
ENSG00000084070.11	SMAP2	1	40388068	1_25	0	0.0593708112373343	25.5231808635152	1.43881573256623e-05	-2.15276826324069	2
ENSG00000187815.9	ZFP69	1	40476033	1_25	0	0.0115810499300524	11.8988742383015	1.30843214517161e-06	-1.96918104180699	2
ENSG00000117010.15	ZNF684	1	40531781	1_25	0	0.00835457339496615	7.78770776705782	6.17776411614658e-07	-1.01940115147451	1
ENSG00000179862.6	CITED4	1	40862628	1_25	0	0.0171219057261868	14.3337687947383	2.33028958017117e-06	1.44626214139041	4
ENSG00000171793.13	CTPS1	1	40979451	1_25	0	0.0121635751354549	12.4366798900015	1.4363593144347e-06	1.87256439428171	2
ENSG00000171790.15	SLFNL1	1	41023050	1_25	0	0.00618504050823898	4.82158951561859	2.83158875673687e-07	-0.15965967167387	2
ENSG00000186973.10	FAM183A	1	43110773	1_26	0	0.0173771861212317	6.34887450587463	1.04754718043379e-06	0.715425632111146	3
ENSG00000127124.14	HIVEP3	1	41646383	1_26	0	0.0163910944865427	5.79123279502541	9.01314532528402e-07	0.336672873094619	1
ENSG00000198815.8	FOXJ3	1	42335341	1_26	0	0.0240487076049382	9.45503253010327	2.15899763299372e-06	1.13273374883444	1
ENSG00000177181.14	RIMKLA	1	42390069	1_26	0	0.137195983008022	26.4215008635461	3.44188437258732e-05	-3.15043425892713	1
ENSG00000066185.12	ZMYND12	1	42452404	1_26	0	0.0247461471608387	9.72875920498517	2.28592744809935e-06	-1.65693509795093	2
ENSG00000186409.14	CCDC30	1	42463308	1_26	0	0.0203066903965741	7.83717250822485	1.51110955115995e-06	1.61058022307192	2
ENSG00000171960.10	PPIH	1	42659030	1_26	0	0.0146834736790116	4.74170230246914	6.61089851231644e-07	-0.0102974039289971	1
ENSG00000164007.10	CLDN19	1	42740306	1_26	0	0.0159922170989735	5.55615488070341	8.43685173358117e-07	0.405384116518476	1
ENSG00000117385.15	P3H1	1	42766833	1_26	0	0.0154613374131146	5.23409949762627	7.68398359127722e-07	0.630423890499015	2
ENSG00000164008.14	C1orf50	1	42767127	1_26	0	0.0152886936097542	5.12697845443385	7.4426786241336e-07	0.592043155708627	1
ENSG00000274386.5	TMEM269	1	42784384	1_26	0	0.0163367114121479	5.75952818856551	8.93406159314891e-07	-0.47123638119701	1
ENSG00000177868.11	SVBP	1	42816309	1_26	0	0.0150162062856637	4.95538095115949	7.06536608999974e-07	-0.0379418337057679	2
ENSG00000164010.13	ERMAP	1	42838697	1_26	0	0.0151343427458868	5.03016483292592	7.22841666664837e-07	0.320351009194797	1
ENSG00000117394.20	SLC2A1	1	42959411	1_26	0	0.215771345995265	31.062818280586	6.3640271471243e-05	3.04598934487486	1
ENSG00000179178.10	TMEM125	1	43269525	1_26	0	0.02863829705156	11.128667731663	3.02613126234334e-06	1.2195872990749	1
ENSG00000117395.12	EBNA1BP2	1	43223072	1_26	0	0.0146989335736996	4.75173798204011	6.63186548905533e-07	0.0294533698002919	1
ENSG00000253313.5	C1orf210	1	43280777	1_26	0	0.018702817763705	7.05092725482164	1.25213360975398e-06	-0.738116913888202	1
ENSG00000066056.13	TIE1	1	43300755	1_27	0	0.0490074927484405	23.7169276546761	1.10361681768722e-05	3.18446978909538	1
ENSG00000117400.16	MPL	1	43338669	1_27	0	0.0121699938152399	9.11699630512808	1.05351211233572e-06	-1.93444085033214	1
ENSG00000117399.13	CDC20	1	43359194	1_27	0	0.0170696687027011	13.6433506865682	2.21127894770589e-06	-2.49172791644628	1
ENSG00000066322.14	ELOVL1	1	43526177	1_27	0	0.0166054154808489	10.2361474819315	1.6139262221151e-06	-1.30783276607016	1
ENSG00000159479.16	MED8	1	43389819	1_27	0	0.0101162156308752	5.29907092158127	5.08996981389855e-07	-0.7793178926352	1
ENSG00000198198.15	SZT2	1	43370338	1_27	0	0.0142354798306273	8.58064779835761	1.15981730252413e-06	1.39181735448712	1
ENSG00000142949.16	PTPRF	1	43526161	1_27	0	0.0189753337063533	11.5557721959793	2.0820242850539e-06	-1.42519357328332	1
ENSG00000117408.10	IPO13	1	43947230	1_27	0	0.0117637830566409	5.91700606333839	6.6091623154581e-07	0.117925035933132	1
ENSG00000132768.13	DPH2	1	43973302	1_27	0	0.0297081565198883	25.6050510208947	7.22268618306904e-06	4.13483374695594	1
ENSG00000117410.13	ATP6V0B	1	43974113	1_27	0	0.0107693277373982	9.41458375080004	9.62691448029295e-07	2.46662659572044	1
ENSG00000117411.16	B4GALT2	1	43980979	1_27	0	0.0243494059224121	17.8380543329671	4.12413856909035e-06	-2.88347032103896	1
ENSG00000159214.12	CCDC24	1	43991070	1_27	0	0.0107372258402324	9.2696126339612	9.45041914034761e-07	2.44245059124053	1
ENSG00000196517.11	SLC6A9	1	44014338	1_27	0	0.0101021227112228	4.74410706039712	4.55055656956172e-07	-0.056730182719994	3
ENSG00000178028.13	DMAP1	1	44213884	1_27	0	0.143498710252722	30.4127232351771	4.14381830220941e-05	3.482595959337	1
ENSG00000126106.13	TMEM53	1	44673580	1_28	0	0.0217482497679601	6.24052435046899	1.28867318271365e-06	-0.822073732536716	1
ENSG00000198520.10	C1orf228	1	44674693	1_28	0	0.0216955284757424	6.21728161683329	1.28076122182074e-06	-0.605255272390058	1
ENSG00000142945.12	KIF2C	1	44739744	1_28	0	0.0336476791862053	10.4240087518077	3.33033007002622e-06	-1.18001380209076	1
ENSG00000188396.3	TCTEX1D4	1	44806240	1_28	0	0.0399367772801849	12.0730792901934	4.57813364000899e-06	1.74472424234155	1
ENSG00000126107.14	HECTD3	1	45010991	1_28	0	0.0344101159222576	10.6394011192853	3.47616766229898e-06	-1.54944668192132	2
ENSG00000162415.6	ZSWIM5	1	45299929	1_28	0	0.0211072403583009	5.95440870593913	1.19334905474674e-06	-0.695210298893466	1
ENSG00000132781.17	MUTYH	1	45336998	1_28	0	0.0509224363867991	14.420010688301	6.97223719565479e-06	1.61711193511001	2
ENSG00000280670.2	CCDC163	1	45499668	1_28	0	0.0217532810828088	6.2427198685076	1.28942478988284e-06	-0.771798716546526	1
ENSG00000132763.14	MMACHC	1	45500626	1_28	0	0.0207385939029577	5.78591072610764	1.1393271131954e-06	-0.479033207910163	1
ENSG00000117448.13	AKR1A1	1	45546834	1_28	0	0.0194074035032483	5.15184978618172	9.49353648840199e-07	0.242954792764396	2
ENSG00000159588.14	CCDC17	1	45624129	1_28	0	0.0205368098456754	5.69243293780359	1.11001360453989e-06	0.443809199223237	1
ENSG00000159592.10	GPBP1L1	1	45688394	1_28	0	0.088236455810095	19.7814425797351	1.65730870700804e-05	-2.37085494646498	1
ENSG00000159596.6	TMEM69	1	45687531	1_28	0	0.0186544319262401	4.77381223237812	8.45560638424105e-07	-0.105816266189257	2
ENSG00000197429.10	IPP	1	45746959	1_28	0	0.0262248440121073	8.032310078899	2.00009569946261e-06	-1.1318320790935	1
ENSG00000086015.20	MAST2	1	45787339	1_28	0	0.0185999110667699	4.74585680867078	8.38152211178535e-07	0.0285453948418258	1
ENSG00000117461.14	PIK3R3	1	46132601	1_28	0	0.0186156353559539	4.75393357024623	8.40288401319165e-07	-0.0765097752166059	1
ENSG00000117472.9	TSPAN1	1	46174934	1_28	0	0.018948591704355	4.92328555668238	8.85787119557175e-07	-0.262459850995741	1
ENSG00000085998.13	POMGNT1	1	46198577	1_28	0	0.0361864108384727	11.1234705889801	3.8219343007131e-06	1.1601764444631	1
ENSG00000171357.5	LURAP1	1	46201118	1_28	0	0.0253541392858238	7.7087695436887	1.85580068680567e-06	-0.778088127226798	2
ENSG00000085999.11	RAD54L	1	46263241	1_28	0	0.034291320583547	10.606008264097	3.45329411397766e-06	-1.00448537009124	1
ENSG00000173660.11	UQCRH	1	46309111	1_28	0	0.030817845897354	9.58011716067953	2.80330593380446e-06	1.14531526780609	1
ENSG00000117480.15	FAAH	1	46392353	1_28	0	0.0206016739771243	5.72263288837641	1.11942704055432e-06	-0.663779264883291	3
ENSG00000079277.19	MKNK1	1	46574922	1_29	0	0.0218542348131607	8.06988007840027	1.67455756990645e-06	-0.926141986485174	2
ENSG00000142961.14	MOB3C	1	46639328	1_29	0	0.0213700709976172	7.85562047114086	1.5939836229193e-06	-0.922807479594982	1
ENSG00000186118.8	TEX38	1	46668649	1_29	0	0.0165661552632772	5.42313619547653	8.53040470082632e-07	0.51594222698465	1
ENSG00000123472.12	ATPAF1	1	46674003	1_29	0	0.0171228594069268	5.73862750305178	9.33000170184385e-07	0.597373260413717	1
ENSG00000159658.10	EFCAB14	1	46716796	1_29	0	0.0185023752771961	6.4785196957927	1.13815304745877e-06	-0.742134408266062	2
ENSG00000142973.13	CYP4B1	1	46819478	1_29	0	0.0258075283220418	9.66146955468106	2.36748370805538e-06	-1.35602814570099	1
ENSG00000187048.12	CYP4A11	1	46943747	1_29	0	0.0685352786229013	19.0892036913183	1.24222250106707e-05	-2.22868308575741	2
ENSG00000186377.7	CYP4X1	1	47025688	1_29	0	0.0453928393503477	15.0913809216825	6.50449713964219e-06	-1.96510723725502	2
ENSG00000162365.11	CYP4A22	1	47137271	1_29	0	0.0171476176517948	5.75242123060822	9.3659507239538e-07	0.785751847684867	1
ENSG00000162366.7	PDZK1IP1	1	47180174	1_29	0	0.0172457003550495	5.80687072221965	9.5086834611282e-07	-0.69805062540081	1
ENSG00000162367.11	TAL1	1	47227548	1_29	0	0.049912752406426	16.0091148924851	7.5871075018006e-06	-1.77225519495817	1
ENSG00000123473.15	STIL	1	47316447	1_29	0	0.0327800492553147	11.9558266628774	3.72123081426846e-06	1.48200205778866	1
ENSG00000162368.13	CMPK1	1	47333764	1_29	0	0.0497695337195667	15.9813070345506	7.5521961994988e-06	-1.93586693345344	1
ENSG00000269113.3	TRABD2B	1	47997102	1_30	0	0.018387999205344	6.29876377378047	1.09973284022603e-06	0.682981320985534	1
ENSG00000117834.12	SLC5A9	1	48219762	1_30	0	0.0221078119746284	8.05969812222704	1.6918503072453e-06	0.872413105605516	2
ENSG00000132122.11	SPATA6	1	48472491	1_30	0	0.0184763124834609	6.34452400392305	1.11304248139255e-06	0.555003346833702	1
ENSG00000162373.12	BEND5	1	48777294	1_31	0	0.010277835591183	6.52122152468983	6.36396842747164e-07	-1.353828552932	1
ENSG00000123091.4	RNF11	1	51236170	1_32	0	0.0275856933014101	15.3523779693656	4.02121185467104e-06	1.97480640510905	1
ENSG00000142700.11	DMRTA2	1	50423583	1_32	0	0.015982752367785	9.79535744112525	1.48651486294313e-06	1.41533083999934	1
ENSG00000203995.9	ZYG11A	1	52842285	1_33	0	0.00946049875653199	4.77543110480756	4.28967128400996e-07	-0.0743926614828595	1
ENSG00000085831.15	TTC39A	1	51268714	1_33	0	0.0102061552737721	5.49905000732563	5.32901861343768e-07	-0.471244178921199	2
ENSG00000085832.16	EPS15	1	51534159	1_33	0	0.0140899879561222	8.54748298880313	1.143526580142e-06	0.962148663329979	1
ENSG00000078618.21	NRDC	1	51826904	1_33	0	0.0182207360662066	11.0443987969112	1.91075671289285e-06	-1.18470502399613	2
ENSG00000198841.3	KTI12	1	52034079	1_33	0	0.00947421259032921	4.82116869350498	4.33703423309462e-07	-0.0744863288083226	1
ENSG00000134717.17	BTF3L4	1	52056854	1_33	0	0.0133822323450989	7.97425430766732	1.01324867471951e-06	0.799185048614167	1
ENSG00000154222.14	CC2D1B	1	52352516	1_33	0	0.0133331195603479	7.97435883529879	1.0095432857456e-06	-0.930542883174812	1
ENSG00000134744.13	ZCCHC11	1	52553683	1_33	0	0.00970259464638601	5.02169114192932	4.62631588042761e-07	-0.29513164914186	1
ENSG00000116157.5	GPX7	1	52602242	1_33	0	0.0106759057510495	5.89859192706015	5.9793018740572e-07	0.348440500341965	3
ENSG00000182183.14	FAM159A	1	52633013	1_33	0	0.0113701238399531	6.47272324403684	6.98794744169485e-07	0.54976522311578	1
ENSG00000162378.12	ZYG11B	1	52732158	1_33	0	0.00966676466752392	4.95321939673403	4.54638392818347e-07	0.0998178213689876	1
ENSG00000121310.16	ECHDC2	1	52926925	1_33	0	0.0205383073515113	11.9892083572671	2.3380433177886e-06	-1.25923970764156	3
ENSG00000116171.17	SCP2	1	52926925	1_33	0	0.0105528049463743	5.7758672197567	5.78738678727755e-07	-0.505729684562762	3
ENSG00000162383.11	SLC1A7	1	53105300	1_33	0	0.0137470161847085	8.3861509937093	1.09463295389137e-06	0.93459984511269	3
ENSG00000157184.6	CPT2	1	53196294	1_33	0	0.0452104761177993	19.7045543506874	8.45868971955061e-06	2.96760067379365	2
ENSG00000162384.13	C1orf123	1	53218652	1_33	0	0.0364590013935797	15.779157164757	5.46243104748845e-06	3.0031877829989	1
ENSG00000174332.5	GLIS1	1	53737935	1_33	0	0.0142701723245425	8.6770545037582	1.17570655574619e-06	1.0069312178821	1
ENSG00000203985.10	LDLRAD1	1	54017963	1_34	0	0.059261542019506	23.8555276336899	1.34233023154769e-05	-2.35260747243216	2
ENSG00000162398.11	LEXM	1	54806101	1_34	0	0.0132078928284858	9.44419283201261	1.18439285570155e-06	1.11370761266498	1
ENSG00000058799.14	YIPF1	1	53890329	1_34	0	0.0124157969973805	8.85484889753422	1.04388619565756e-06	-0.949210695273032	3
ENSG00000211452.10	DIO1	1	53890974	1_34	0	0.0113538961842938	8.00315697542016	8.62787115645258e-07	-0.947749827572692	1
ENSG00000081870.11	HSPB11	1	53945795	1_34	0	0.00953393975052363	6.33994361778892	5.73925069539076e-07	-0.433456727403898	1
ENSG00000116205.12	TCEANC2	1	54022577	1_34	0	0.00867094977429428	5.43715338668203	4.47646973271938e-07	-0.253355663075652	2
ENSG00000116221.15	MRPL37	1	54183963	1_34	0	0.00808260373629677	4.76877524779205	3.65978471252431e-07	-0.0569600889470969	2
ENSG00000215883.10	CYB5RL	1	54154524	1_34	0	0.00878762925355148	5.56431999346131	4.64281330358172e-07	0.464040518586365	3
ENSG00000157216.15	SSBP3	1	54413433	1_34	0	0.00949248829913463	6.29847941105015	5.67692532252169e-07	-0.619274335047476	1
ENSG00000162390.17	ACOT11	1	54538733	1_34	0	0.0648657433734617	24.7345289501799	1.52340873102967e-05	-2.26542336463665	2
ENSG00000162391.11	FAM151A	1	54569596	1_34	0	0.0381541076141458	19.5977526395289	7.09978126439921e-06	-1.97920153111774	1
ENSG00000184313.19	MROH7	1	54641793	1_34	0	0.0133366227906709	9.53664366417715	1.20764370039473e-06	1.0659455947698	1
ENSG00000162396.5	PARS2	1	54764162	1_34	0	0.0126643850914056	9.04374154849603	1.08750095555649e-06	0.998224116354967	3
ENSG00000006555.10	TTC22	1	54795252	1_34	0	0.00832058635694965	5.04479080743297	3.98560716743499e-07	-0.304659483148051	2
ENSG00000116133.11	DHCR24	1	54863432	1_34	0	0.0448837636338063	21.1641532393366	9.0196058746277e-06	-2.10873784334463	1
ENSG00000143001.4	TMEM61	1	54997708	1_34	0	0.00865920411745347	5.42425806259703	4.45980342864186e-07	0.398798706984227	1
ENSG00000173406.15	DAB1	1	58546759	1_37	0	0.0156630824322063	4.79586241861989	7.13249286886986e-07	-0.191829417353915	2
ENSG00000162600.11	OMA1	1	58546732	1_37	0	0.0261627399215858	9.70007197632108	2.40965894089473e-06	1.31456892107872	2
ENSG00000184292.6	TACSTD2	1	58575905	1_37	0	0.0189217214481968	6.60022303295556	1.18581421718565e-06	-0.822915064874808	2
ENSG00000162601.9	MYSM1	1	58700166	1_37	0	0.049713417552661	15.8779549760609	7.49489551270692e-06	2.09961976782501	1
ENSG00000134716.9	CYP2J2	1	59926822	1_38	0	0.0165916794163649	10.6922782152838	1.68444949940723e-06	1.24784969966875	2
ENSG00000162604.12	TM2D1	1	61723869	1_39	0	0.0179196870420211	6.20486895264676	1.05574839788244e-06	-0.613348609551096	1
ENSG00000132849.19	PATJ	1	61742665	1_39	0	0.0835559732278548	21.0605185865161	1.67087499494833e-05	2.21852439634986	2
ENSG00000132854.18	KANK4	1	62318984	1_39	0	0.0493125097906495	15.9239879128936	7.45600761371038e-06	1.68674039394522	1
ENSG00000116641.17	DOCK7	1	62684169	1_39	0	0.0625753481248584	18.2347942009739	1.08343169744117e-05	2.06189450612356	1
ENSG00000125703.14	ATG4C	1	62784304	1_39	0	0.0283109142253147	10.5808465556363	2.84427580534985e-06	1.28493242320999	2
ENSG00000187140.5	FOXD3	1	63322827	1_40	0	0.0171113823585731	8.84674357318639	1.43736124792573e-06	0.877125728971683	1
ENSG00000088035.15	ALG6	1	63373549	1_40	0	0.0141874441128275	7.23424430094732	9.74528919256261e-07	0.827668061159665	1
ENSG00000203965.12	EFCAB7	1	63523814	1_40	0	0.0131687098730453	6.22907829728188	7.78868995550505e-07	0.229441988797293	1
ENSG00000142856.16	ITGB3BP	1	63598707	1_40	0	0.0115505946147628	5.30966932951565	5.82330066690164e-07	-0.589512115230926	1
ENSG00000079739.15	PGM1	1	63592409	1_40	0	0.0119279467377089	5.45884745848836	6.18249888282409e-07	-0.254669542535083	2
ENSG00000162437.14	RAVER2	1	64745289	1_41	0	0.00931536410398504	5.39860321192784	4.77505787918978e-07	0.415077522682189	1
ENSG00000162434.11	JAK1	1	64966741	1_41	0	0.0112752134622816	7.08377352242215	7.58379940596747e-07	-0.667145796882811	1
ENSG00000162433.14	AK4	1	65149741	1_41	0	0.0196013245091368	12.6167362016288	2.34817163765263e-06	1.44022237330825	1
ENSG00000213625.8	LEPROT	1	65420279	1_41	0	0.0107675145184795	6.76755693604836	6.91902310749704e-07	-0.632112483517342	1
ENSG00000116678.19	LEPR	1	65429130	1_41	0	0.0103933854743862	6.60747470863094	6.52063575638153e-07	-0.784621788167573	1
ENSG00000118473.21	SGIP1	1	66607631	1_42	0	0.0184104813949778	9.0280182534632	1.57817431102854e-06	1.18647292160168	1
ENSG00000152760.9	TCTEX1D1	1	66762015	1_42	0	0.0125388228219966	5.48905225477428	6.53508931837821e-07	-0.623507463474354	1
ENSG00000116704.7	SLC35D1	1	67054457	1_42	0	0.0307611935592541	13.9390031715241	4.07129241518363e-06	-1.39486748619358	1
ENSG00000081985.10	IL12RB2	1	67223925	1_42	0	0.0119055269823035	4.98198079388881	5.63181096934627e-07	-0.171847294923892	1
ENSG00000116717.11	GADD45A	1	67687523	1_42	0	0.0131568237388522	6.02659694192759	7.5287105442609e-07	-0.644628971793285	1
ENSG00000172380.5	GNG12	1	67833367	1_42	0	0.0293943496213943	14.2001290079082	3.96326892579955e-06	-2.30346181299785	2
ENSG00000116729.13	WLS	1	68232448	1_43	0	0.0334592015826526	11.4369216654219	3.63347450092442e-06	1.4636767278401	3
ENSG00000024526.16	DEPDC1	1	68497714	1_43	0	0.016628605607792	4.74302738076035	7.48874187713616e-07	-0.233500642652638	1
ENSG00000033122.18	LRRC7	1	69568154	1_44	0	0.0144472521056874	4.78497783080107	6.56390940216376e-07	0.200798988663012	1
ENSG00000066557.5	LRRC40	1	70204629	1_44	0	0.0144046009948128	4.7567779456913	6.50596178512776e-07	0.189155392466909	1
ENSG00000116754.13	SRSF11	1	70207243	1_44	0	0.0146221533330715	4.8997871740506	6.8027724945769e-07	-0.78878971609256	1
ENSG00000197568.13	HHLA3	1	70356074	1_44	0	0.0307304922896382	12.0032450037413	3.50239871663068e-06	1.63290189602074	1
ENSG00000116761.11	CTH	1	70411075	1_44	0	0.0144477179249639	4.78528646752037	6.56454443427346e-07	-0.0611836541645443	1
ENSG00000050628.20	PTGER3	1	71047606	1_45	0	0.0196849446041864	10.5176909540226	1.96585734436551e-06	1.12056951787694	1
ENSG00000132485.13	ZRANB2	1	71080715	1_45	0	0.0466339821905782	18.798656978411	8.32389747942429e-06	2.20228821457025	2
ENSG00000162620.15	LRRIQ3	1	74198025	1_47	0	0.00797939456407038	5.03833730928274	3.81728492163198e-07	0.336003670034083	1
ENSG00000254685.6	FPGT	1	74194517	1_47	0	0.00775502138933948	4.76709635314739	3.51021992287171e-07	-0.214535584887172	1
ENSG00000116783.14	TNNI3K	1	74234228	1_47	0	0.0100776293503658	7.2595941940586	6.94653331071518e-07	-0.725012692547712	1
ENSG00000116791.13	CRYZ	1	74703302	1_47	0	0.007824837249367	4.85232907505453	3.60514682131005e-07	0.110306188118327	2
ENSG00000162623.15	TYW3	1	74733056	1_47	0	0.0450299888730504	21.5874020170893	9.2299556830513e-06	-2.10627239458349	2
ENSG00000137968.16	SLC44A5	1	75399340	1_47	0	0.0147882326193819	10.9135005791954	1.53241976924078e-06	1.17690826692806	1
ENSG00000117054.13	ACADM	1	75724883	1_47	0	0.00994674887127833	7.13517753382219	6.73881189169148e-07	-0.703422612872044	2
ENSG00000137955.15	RABGGTB	1	75786326	1_47	0	0.013671215242738	10.1646332437513	1.31946000625548e-06	1.21296744345199	2
ENSG00000057468.6	MSH4	1	75795152	1_47	0	0.00789212569502429	4.93376002653794	3.69716993092575e-07	-0.310620374060452	2
ENSG00000117069.14	ST6GALNAC5	1	76867670	1_48	0	0.00606525704306493	4.77829059139283	2.75181456761961e-07	-0.126548534323736	1
ENSG00000142892.14	PIGK	1	77221177	1_48	0	0.00620113159125479	5.00556246886451	2.9472788656901e-07	-0.271056946470033	2
ENSG00000077254.14	USP33	1	77760195	1_48	0	0.0100571055345938	9.44968283053666	9.02376208199417e-07	1.15653483147273	1
ENSG00000162614.18	NEXN	1	77888019	1_48	0	0.0175920565475137	14.767048081295	2.46665095127134e-06	-1.59321574937324	2
ENSG00000162613.16	FUBP1	1	77979478	1_48	0	0.00613115635056794	4.86513282175089	2.83226893754482e-07	0.0876868677798015	2
ENSG00000162616.8	DNAJB4	1	77888900	1_48	0	0.0245844009087607	18.1751398530306	4.24262637649498e-06	1.95624409986705	1
ENSG00000137960.5	GIPC2	1	77979050	1_48	0	0.00605500970736483	4.75046502113918	2.73116768429849e-07	-0.000523310675289675	2
ENSG00000122420.9	PTGFR	1	78304263	1_48	0	0.0122945363422832	11.4404433441541	1.3355261822911e-06	1.37284426733065	1
ENSG00000137959.15	IFI44L	1	78619516	1_48	0	0.00659786355186376	5.54459515984128	3.47352611281614e-07	-0.387883360594386	1
ENSG00000137965.10	IFI44	1	78649621	1_48	0	0.0343332958330831	20.8396680919059	6.79365815589612e-06	-2.26674948433495	1
ENSG00000162618.13	ADGRL4	1	79006491	1_48	0	0.0189741824248912	15.5646328109038	2.80413777635861e-06	1.54747967136335	2
ENSG00000203943.8	SAMD13	1	84298566	1_51	0	0.0117004040507376	4.83746389541022	5.37422683274983e-07	0.192280361263543	1
ENSG00000171517.5	LPAR3	1	84883290	1_52	0	0.0587609241757525	20.8775386899418	1.16483741424639e-05	2.20968950207565	1
ENSG00000117133.10	RPF1	1	84478825	1_52	0	0.125943697314911	28.3802834771109	3.3938337529697e-05	2.73895943581249	4
ENSG00000174021.10	GNG5	1	84506653	1_52	0	0.0190250714665918	10.0307762184541	1.81200017491292e-06	1.16352907553164	2
ENSG00000122432.17	SPATA1	1	84506243	1_52	0	0.0111483611475321	4.93361392689188	5.22244154080829e-07	0.360257197977147	2
ENSG00000117151.12	CTBS	1	84570855	1_52	0	0.0114547644229408	5.19183149740109	5.64682264440394e-07	0.27329335125518	2
ENSG00000117155.16	SSX2IP	1	84691138	1_52	0	0.015458211451027	8.04876713267821	1.18137017657965e-06	0.971997579383935	2
ENSG00000153898.12	MCOLN2	1	84940211	1_52	0	0.0327672497186542	15.2382235249738	4.74101934627972e-06	-1.89501588659698	2
ENSG00000055732.12	MCOLN3	1	85043600	1_52	0	0.0263144602143858	13.1339853886005	3.28162076724446e-06	-1.61251931363123	2
ENSG00000097096.8	SYDE2	1	85244232	1_52	0	0.0135226288903672	6.77311349248173	8.6965476168527e-07	1.03004726945018	1
ENSG00000142867.12	BCL10	1	85276340	1_52	0	0.0140917481333757	7.16611644071881	9.58839970157544e-07	0.782609030404677	2
ENSG00000153904.18	DDAH1	1	85461724	1_52	0	0.0109402481728006	4.75416894084707	4.93854688356098e-07	0.103102099189494	2
ENSG00000117174.10	ZNHIT6	1	85707295	1_52	0	0.0122174674051665	5.80586800237031	6.73512629157964e-07	-0.681203109159403	3
ENSG00000171502.14	COL24A1	1	86154916	1_53	0	0.0127912587992695	4.92532057229822	5.98198314719542e-07	0.0273192243439192	2
ENSG00000122417.15	ODF2L	1	86379880	1_53	0	0.0231344439854003	10.5828322196917	2.32465427745824e-06	1.36783292973133	1
ENSG00000016602.9	CLCA4	1	86527555	1_53	0	0.0138845716803322	5.70705696503945	7.52388400034461e-07	0.284981460258418	2
ENSG00000183291.15	SELENOF	1	86913954	1_53	0	0.0305301955111869	13.2412549842785	3.83845214952335e-06	1.74597571721722	1
ENSG00000153936.16	HS2ST1	1	86914303	1_53	0	0.0125586339197166	4.75043301072813	5.664648886408e-07	-0.108124609429088	2
ENSG00000065243.19	PKN2	1	88684130	1_54	0	0.0140033994861699	4.84528580759067	6.4424384044856e-07	0.187350486444304	1
ENSG00000137944.17	KYAT3	1	88992014	1_54	0	0.0157238868502536	5.95048460064955	8.88402234801174e-07	0.583446408171121	1
ENSG00000213516.9	RBMXL1	1	88992014	1_54	0	0.0157238868502536	5.95048460064955	8.88402234801174e-07	0.583446408171121	1
ENSG00000117226.11	GBP3	1	89015900	1_54	0	0.0153139766764778	5.69848601295067	8.28599877452682e-07	-0.439997352205359	2
ENSG00000162645.12	GBP2	1	89151259	1_54	0	0.0143941765521709	5.10771901246805	6.98089683096385e-07	-0.371237512913299	1
ENSG00000162654.8	GBP4	1	89198593	1_54	0	0.0142647800556607	5.02161399558232	6.80151723080663e-07	-0.235177564150576	1
ENSG00000154451.14	GBP5	1	89276834	1_54	0	0.0233023016680926	9.70898427784268	2.1481767649695e-06	1.16765065490307	1
ENSG00000197147.13	LRRC8B	1	89522381	1_54	0	0.0174722052864682	6.95671264439588	1.15411526464473e-06	0.916361656197896	1
ENSG00000162664.16	ZNF326	1	89996218	1_55	0	0.00947210457193692	4.74710631210698	4.26945891513123e-07	0.098363750501492	1
ENSG00000122482.20	ZNF644	1	91022402	1_55	0	0.00967200670541302	4.94586519496577	4.54209549457622e-07	0.167206527965415	1
ENSG00000097046.12	CDC7	1	91500849	1_56	0	0.265685622905457	33.1194617986525	8.35504361862975e-05	3.5601947121392	2
ENSG00000172031.6	EPHX4	1	92029879	1_56	0	0.0193480625410529	7.62892929645834	1.40151732039297e-06	1.217024988029	1
ENSG00000284413.1	BTBD8	1	92080411	1_56	0	0.0152114853079814	4.78323724999636	6.90861421152215e-07	0.223846220718612	1
ENSG00000069712.12	KIAA1107	1	92167501	1_56	0	0.0154949568980644	5.14964462281437	7.57643721594198e-07	0.644096440770416	1
ENSG00000174842.16	GLMN	1	92299545	1_56	0	0.0275688451020887	11.8879103284532	3.11187032067307e-06	2.1918099781874	1
ENSG00000067208.14	EVI5	1	92744283	1_56	0	0.0169077995321114	7.15150487464485	1.14810583920519e-06	-1.92738728355782	2
ENSG00000154511.11	FAM69A	1	92960610	1_56	0	0.0199023807283852	7.55073920306755	1.42689460871071e-06	0.977516227249933	2
ENSG00000117500.12	TMED5	1	93180650	1_57	0	0.0174112501271075	5.87294244869466	9.70919215673768e-07	-0.571942070246725	2
ENSG00000122483.17	CCDC18	1	93179181	1_57	0	0.0271816167337963	10.1334607188605	2.61535393234818e-06	-1.22768443686219	2
ENSG00000117505.12	DR1	1	93350843	1_57	0	0.0172798521145346	5.80062014807698	9.51725805003513e-07	0.563202522732247	1
ENSG00000137942.16	FNBP1L	1	93448904	1_57	0	0.0171950270525751	5.75364362074106	9.39384129109161e-07	-0.547547193882207	1
ENSG00000067334.13	DNTTIP2	1	93879160	1_57	0	0.0178421772232583	6.106382019234	1.03449695379793e-06	-0.686929231150766	2
ENSG00000023909.9	GCLM	1	93909020	1_57	0	0.040335387684169	13.9264953470672	5.33366175682914e-06	-1.65820844657369	2
ENSG00000117528.11	ABCD3	1	94411329	1_58	0	0.00890373159906155	4.88981141561183	4.13391522955572e-07	-0.248732825135223	1
ENSG00000143036.16	SLC44A3	1	94818674	1_58	0	0.022093510237032	13.5014540149797	2.83232222881911e-06	-1.34759016125075	4
ENSG00000117519.15	CNN3	1	94902902	1_58	0	0.0106457088905189	6.41243759973577	6.48179266273617e-07	0.892733167510266	1
ENSG00000172339.9	ALG14	1	95073027	1_58	0	0.0378490494587255	19.3788433371677	6.96434417593719e-06	2.47298795361298	2
ENSG00000188641.12	DPYD	1	97918144	1_60	0	0.00428004552809769	10.6517820317547	4.32880533729116e-07	2.5401577326597	1
ENSG00000162627.16	SNX7	1	98661649	1_60	0	0.00808037392468219	10.4053739144336	7.98337530666719e-07	1.20728327463244	2
ENSG00000099260.10	PALMD	1	99665088	1_61	0	0.0326046798105403	11.011774383829	3.40905997009679e-06	1.2961919254428	1
ENSG00000162688.16	AGL	1	99848136	1_61	0	0.0268179527768107	9.13697790741044	2.32662073001477e-06	1.12034093409903	1
ENSG00000117620.14	SLC35A3	1	99968379	1_61	0	0.0173111513226679	4.95051947023734	8.1371837364071e-07	-0.342240613774928	2
ENSG00000156875.13	MFSD14A	1	100037134	1_61	0	0.021123483119586	6.85212427697307	1.37432092802699e-06	-0.787500739345934	2
ENSG00000156876.9	SASS6	1	100132743	1_61	0	0.0687145615227572	18.2219937297564	1.18889108149665e-05	2.06357890908517	1
ENSG00000122435.9	TRMT13	1	100133310	1_61	0	0.0309826878462209	10.5216642697513	3.09528703253423e-06	-1.41947152517016	1
ENSG00000122477.12	LRRC39	1	100178174	1_61	0	0.0216414288201844	7.08377708904316	1.4556206693118e-06	-0.731140203721618	2
ENSG00000137996.12	RTCA	1	100269328	1_61	0	0.0388239259346006	12.6911439040858	4.67840284621418e-06	-1.46948424943459	2
ENSG00000079335.18	CDC14A	1	100353172	1_61	0	0.0194777896371156	6.07682250758824	1.12386363646189e-06	-0.59365991759703	1
ENSG00000181656.6	GPR88	1	100538206	1_62	0	0.0147187901819557	5.15919379817554	7.21026709806423e-07	0.397397160412926	1
ENSG00000162692.10	VCAM1	1	100716391	1_62	0	0.0146280266991561	5.1001982914577	7.08386380091091e-07	-0.150057302288586	2
ENSG00000162694.13	EXTL2	1	100895622	1_62	0	0.0671615249386266	19.7554794968299	1.25981136073688e-05	-1.86578168561671	1
ENSG00000162695.11	SLC30A7	1	100895622	1_62	0	0.0671615249386265	19.7554794968299	1.25981136073688e-05	1.86578168561671	1
ENSG00000185946.15	RNPC3	1	103519124	1_65	0	0.00967113853793566	6.66191061724081	6.1174975319205e-07	-0.903888902094497	2
ENSG00000240038.6	AMY2B	1	103509781	1_65	0	0.00873234780114807	5.74986280018363	4.76744732904979e-07	-0.836567388950992	2
ENSG00000134215.15	VAV3	1	107965542	1_67	0	0.0152302064115174	5.63565197429707	8.14980751932432e-07	0.585174845968587	1
ENSG00000085491.15	SLC25A24	1	108200420	1_67	0	0.0732889417609046	20.7587642160418	1.44456584976722e-05	-2.41808945711772	2
ENSG00000162636.15	FAM102B	1	108558011	1_67	0	0.0144400075620273	5.12752278207519	7.03027666188429e-07	-0.39194537884473	1
ENSG00000162639.15	HENMT1	1	108662004	1_67	0	0.0157130787856905	5.93341453406239	8.85244782866019e-07	0.542351754959578	1
ENSG00000134186.11	PRPF38B	1	108678631	1_67	0	0.0183058704756669	7.39130589440472	1.28472139946644e-06	0.783830072328226	1
ENSG00000116266.10	STXBP3	1	108748271	1_67	0	0.0208259019163342	8.62375242946814	1.70528705678851e-06	-1.17748640011525	2
ENSG00000162641.18	AKNAD1	1	108834814	1_67	0	0.0167165568905086	6.52416511043507	1.03554546451375e-06	0.654737125407058	1
ENSG00000121957.12	GPSM2	1	108866143	1_67	0	0.0149904912650678	5.48432916708233	7.80614790196398e-07	0.417913633823268	2
ENSG00000121940.15	CLCC1	1	108930299	1_67	0	0.0145363458139975	5.19093235921873	7.16470003899365e-07	0.382791144596931	1
ENSG00000197780.9	TAF13	1	109027758	1_67	0	0.0311917859696702	12.493565167937	3.7001900028145e-06	1.5743987782011	4
ENSG00000031698.12	SARS	1	109214673	1_67	0	0.0145266287403396	5.18455552188836	7.15111502783473e-07	-0.214843322164466	2
ENSG00000143126.7	CELSR2	1	109247173	1_67	0	0.0191342144865818	7.81406122830889	1.41966163005132e-06	0.764058270226974	1
ENSG00000134222.16	PSRC1	1	109275908	1_67	0	0.0276330949946709	11.3312871246909	2.97307709535383e-06	1.26859068672726	1
ENSG00000143106.12	PSMA5	1	109419102	1_67	0	0.0141790926207884	4.95365567377662	6.66916791146553e-07	-0.306929759551532	2
ENSG00000143028.8	SYPL2	1	109467180	1_67	0	0.0337623157578744	13.2543301474308	4.24900662371743e-06	1.42642926406587	1
ENSG00000162650.16	ATXN7L2	1	109480522	1_67	0	0.0409898625498921	15.1215856821795	5.88533506759485e-06	-1.6222902624305	2
ENSG00000174151.14	CYB561D1	1	109494012	1_67	0	0.01774585035688	7.09459320183618	1.19542328284551e-06	-0.924836551116725	1
ENSG00000181754.6	AMIGO1	1	109509517	1_67	0	0.0413318566446269	15.2016958732432	5.96587776627076e-06	-1.59799417682512	1
ENSG00000156097.12	GPR61	1	109539929	1_67	0	0.0902586523826923	22.8022337957939	1.95417582343326e-05	-2.26336990202618	1
ENSG00000168765.16	GSTM4	1	109632269	1_67	0	0.0197851784157423	8.13373454862096	1.52801410234483e-06	0.89887033150775	3
ENSG00000213366.12	GSTM2	1	109666812	1_67	0	0.0188711695466944	7.68181247630595	1.37644833424754e-06	0.848217691342129	3
ENSG00000134184.12	GSTM1	1	109648984	1_67	0	0.0254494337387147	10.5423938388125	2.54750330853504e-06	1.196783992505	4
ENSG00000134202.10	GSTM3	1	109635226	1_67	0	0.0214678310607274	8.91403431087258	1.81702066745799e-06	1.03789488383107	2
ENSG00000134201.10	GSTM5	1	109712056	1_67	0	0.0188311734810781	7.66154456953207	1.36990709016379e-06	-0.86967551429829	3
ENSG00000184371.13	CSF1	1	109957553	1_68	0	0.00894636853401265	4.74958968005599	4.03459804241669e-07	-0.265421135398387	1
ENSG00000168710.17	AHCYL1	1	109984850	1_68	0	0.0286674548755009	15.8655327215258	4.318582230674e-06	1.69905233830182	1
ENSG00000143093.14	STRIP1	1	110034040	1_68	0	0.0339327815733401	17.4845585501942	5.63341220104841e-06	-2.03648778373294	2
ENSG00000197106.6	SLC6A17	1	110150641	1_68	0	0.015520757096729	9.9977839394896	1.47337754258908e-06	1.2102347591556	2
ENSG00000168679.17	SLC16A4	1	110373396	1_68	0	0.0125396302880023	7.96434202390121	9.48270043742961e-07	-0.808622369085805	1
ENSG00000134248.13	LAMTOR5	1	110379690	1_68	0	0.0200234243575382	12.4298827273017	2.36321252362555e-06	-1.46823695826788	2
ENSG00000143125.5	PROK1	1	110450727	1_68	0	0.0153767709053823	9.90882061357572	1.44672007175871e-06	1.47534369378258	1
ENSG00000143119.12	CD53	1	110873219	1_68	0	0.00998466699937373	5.79447106714675	5.49344499923717e-07	-0.0159197334639034	2
ENSG00000121931.15	LRIF1	1	110964484	1_68	0	0.0197967161961733	12.3211703104224	2.31602111548025e-06	-1.81049277279264	1
ENSG00000156171.14	DRAM2	1	111137593	1_68	0	0.0205427984051801	12.6747929108837	2.4722812396332e-06	1.90030017453642	2
ENSG00000134255.13	CEPT1	1	111137326	1_68	0	0.0138447182942826	8.90796870752053	1.17100891898732e-06	-1.0305117975749	1
ENSG00000162777.16	DENND2D	1	111192559	1_68	0	0.112283309525021	29.1447551318319	3.1072272180429e-05	-3.33880641121426	2
ENSG00000064886.13	CHI3L2	1	111200918	1_69	0	0.00718456652216803	5.15686811376783	3.51790406287739e-07	0.383284703147523	1
ENSG00000085465.12	OVGP1	1	111427097	1_69	0	0.00692119133012159	4.80179608570606	3.1556001288859e-07	0.14460164482769	1
ENSG00000143110.11	C1orf162	1	111473751	1_69	0	0.0068771790741714	4.74114935603835	3.09593166779355e-07	-0.0298077123122156	1
ENSG00000116473.14	RAP1A	1	111613057	1_69	0	0.00824314749903488	6.46395713915333	5.05928256570391e-07	0.756329051213279	1
ENSG00000197852.9	FAM212B	1	111726071	1_69	0	0.0337616555927336	19.9291456171465	6.38866053840309e-06	-2.02366871213646	2
ENSG00000171385.9	KCND3	1	112070406	1_69	0	0.00880629290482771	7.09261853622977	5.93057941588805e-07	1.23373012312108	1
ENSG00000143079.14	CTTNBP2NL	1	112398322	1_69	0	0.0629785922755178	25.955099690989	1.55207622714941e-05	-2.9543507780996	1
ENSG00000116489.12	CAPZA1	1	112620907	1_69	0	0.0344342239801938	20.1187301942826	6.57791509245347e-06	2.62824830853193	1
ENSG00000155363.18	MOV10	1	112673164	1_69	0	0.04034814930734	21.6444250813277	8.29214849173878e-06	-2.71755100133771	1
ENSG00000184599.13	FAM19A3	1	112720490	1_69	0	0.0163890172353209	13.0103553200265	2.02460108981906e-06	1.48043222707121	1
ENSG00000155380.11	SLC16A1	1	112950240	1_70	0	0.0193308903889057	6.343977441744	1.16442329474585e-06	0.479548128399475	1
ENSG00000116793.15	PHTF1	1	113758713	1_70	0	0.0163553569743481	4.74795208177119	7.37333135783693e-07	-0.0824778581957499	1
ENSG00000134242.15	PTPN22	1	113871109	1_70	0	0.022611213557939	7.842647265452	1.68377458913691e-06	0.986135282365939	1
ENSG00000118655.4	DCLRE1B	1	113871109	1_70	0	0.022611213557939	7.842647265452	1.68377458913691e-06	0.986135282365939	1
ENSG00000188761.11	BCL2L15	1	113886718	1_70	0	0.0201093128628221	6.72129331741382	1.28335697756006e-06	0.765180202515869	2
ENSG00000134262.12	AP4B1	1	113905292	1_70	0	0.024468746563975	8.59830162175699	1.99766101961096e-06	1.05822596617683	1
ENSG00000163349.21	HIPK1	1	113905292	1_70	0	0.024468746563975	8.59830162175699	1.99766101961096e-06	1.05822596617683	1
ENSG00000116774.11	OLFML3	1	113982039	1_70	0	0.016426434174142	4.78933416808982	7.46991800547832e-07	-0.035394284567387	1
ENSG00000197323.11	TRIM33	1	114510877	1_71	0	0.00845344674145532	5.45069678021424	4.37505221665461e-07	-0.111691023084772	1
ENSG00000116752.5	BCAS2	1	114581126	1_71	0	0.00824595854706911	6.15716451362648	4.82080208006693e-07	0.972592245781375	1
ENSG00000175984.14	DENND2C	1	114669904	1_71	0	0.0601224129349659	22.9193430192861	1.30838622571986e-05	1.84485964080768	1
ENSG00000213281.4	NRAS	1	114716596	1_71	0	0.00807003429680475	5.06449436196708	3.88068926461276e-07	0.272784804344052	1
ENSG00000134198.9	TSPAN2	1	115089792	1_71	0	0.015173096935696	10.0486552427847	1.44770333724683e-06	0.509529648675303	2
ENSG00000134258.16	VTCN1	1	117210906	1_72	0	0.00690750451200484	5.04784531063906	3.31073646092233e-07	-0.326098685895728	1
ENSG00000173218.14	VANGL1	1	115642000	1_72	0	0.0078697781913889	6.28795131140343	4.69860632550921e-07	-0.638796609053045	1
ENSG00000118729.11	CASQ2	1	115766579	1_72	0	0.00682071239297732	4.92763613766636	3.19128628271177e-07	-0.0415900891242533	1
ENSG00000163393.12	SLC22A15	1	115977322	1_72	0	0.0166728186890485	13.4390510094792	2.12752673649254e-06	1.55371224604921	1
ENSG00000173212.4	MAB21L3	1	116125196	1_72	0	0.00777756278680974	6.17585719759932	4.56076996493473e-07	-0.603757644063572	1
ENSG00000163399.15	ATP1A1	1	116285665	1_72	0	0.00741543373822595	5.72245118972342	4.02917427387781e-07	0.519476050768986	1
ENSG00000116815.15	CD58	1	116547871	1_72	0	0.00686212094105032	4.98517320974226	3.24814955442901e-07	-0.27030551643329	2
ENSG00000143061.17	IGSF3	1	116621969	1_72	0	0.00668904297013739	4.74232878497257	3.01198665196842e-07	-0.0123711533668627	1
ENSG00000116824.4	CD2	1	116755162	1_72	0	0.0181075177624308	14.2271486596122	2.44609987905839e-06	1.49954822618856	1
ENSG00000134247.9	PTGFRN	1	116931588	1_72	0	0.0214698526515273	15.8547693768704	3.23211191197473e-06	-1.58272029417783	2
ENSG00000134256.12	CD101	1	116982694	1_72	0	0.0139297320814129	11.724356534045	1.55070496350301e-06	1.2659282757589	3
ENSG00000116830.11	TTF2	1	117060534	1_72	0	0.00699606256604135	5.16894523559211	3.4336261862781e-07	-0.320667373853802	1
ENSG00000134253.9	TRIM45	1	117122142	1_72	0	0.00791735977231545	6.34526765627229	4.77010263073212e-07	-0.651453576213154	2
ENSG00000198162.12	MAN1A2	1	117332841	1_72	0	0.0260703548423856	17.7131179523381	4.38469464272475e-06	2.11813423046784	3
ENSG00000177551.5	NHLH2	1	115815630	1_72	0	0.0223369742259426	16.2335132566172	3.4429780969023e-06	-1.74203500410592	2
ENSG00000092607.13	TBX15	1	118988780	1_73	0	0.00734378646527267	5.24317739678711	3.65604884270009e-07	0.358532205523603	1
ENSG00000116874.11	WARS2	1	119012523	1_73	0	0.00836859089201225	6.47569680920227	5.1456025880593e-07	-0.664988454907918	2
ENSG00000092621.11	PHGDH	1	119659675	1_73	0	0.00820425984749407	6.32153858442502	4.92447114287991e-07	0.634307241877034	2
ENSG00000134240.11	HMGCS2	1	119770159	1_73	0	0.00697207400302213	4.75412259070796	3.14723926791766e-07	0.0982753225488969	2
ENSG00000117281.15	CD160	1	145718303	1_73	0	0.0178533270123019	13.660580760049	2.31571825791521e-06	1.59395749243348	1
ENSG00000265491.4	RNF115	1	145825142	1_73	0	0.0186225620875324	14.1154690380334	2.49592850752405e-06	1.66090013227822	1
ENSG00000131788.15	PIAS3	1	145878094	1_73	0	0.00976764334395386	7.92321866129899	7.34833305035493e-07	-0.896735084994695	1
ENSG00000198483.12	ANKRD35	1	145878094	1_73	0	0.00976764334395386	7.92321866129899	7.34833305035493e-07	-0.896735084994695	1
ENSG00000272031.2	ANKRD34A	1	145959360	1_73	0	0.0069707715775339	4.75041778643705	3.14419921448441e-07	0.0987019333555698	1
ENSG00000121851.12	POLR3GL	1	145963899	1_73	0	0.0073058646827886	5.19117022997256	3.60109261906798e-07	0.439151618238223	1
ENSG00000168509.19	HFE2	1	146036954	1_73	0	0.032264381094315	19.3270353774589	5.9208761545191e-06	-1.93138917103151	1
ENSG00000131778.18	CHD1L	1	147243554	1_73	0	0.00946563680256574	7.55927279068903	6.79402673125011e-07	-0.728320164052593	1
ENSG00000131781.12	FMO5	1	147245375	1_73	0	0.0119074190878751	10.0457161931648	1.13578450739538e-06	1.91983358448535	1
ENSG00000162836.11	ACP6	1	147656613	1_73	0	0.00730141004470464	5.1870639570313	3.59605014132377e-07	-0.264646762491082	2
ENSG00000265107.2	GJA5	1	147773393	1_73	0	0.027362704084529	17.9719343411344	4.66929414917721e-06	-2.04954783747962	2
ENSG00000163202.4	LCE3D	1	152578800	1_75	0	0.0375536958711313	22.0778279503767	7.87238683172495e-06	-2.11252608769148	1
ENSG00000143450.16	OAZ3	1	151762531	1_75	0	0.00826271277552348	7.75759104043537	6.08621001130783e-07	0.81113476216312	2
ENSG00000182134.15	TDRKH	1	151789148	1_75	0	0.00743285675544725	6.70573525407075	4.7325974271692e-07	0.7987633360607	1
ENSG00000213171.2	LINGO4	1	151805451	1_75	0	0.0256698724776664	18.4163533528975	4.48874306455234e-06	-1.92555637753197	2
ENSG00000143365.17	RORC	1	151829475	1_75	0	0.0134791836936768	12.378482257189	1.5842670407107e-06	1.35975378389746	1
ENSG00000225556.1	C2CD4D	1	151853515	1_75	0	0.00647802868934211	5.45537316075872	3.35555781978977e-07	-0.323376626069266	1
ENSG00000196407.11	THEM5	1	151855337	1_75	0	0.00758307178648177	6.96507923182032	5.01497330118563e-07	-0.622957483319658	1
ENSG00000159445.12	THEM4	1	151907622	1_75	0	0.0373130387511443	22.0218665287691	7.80211131203108e-06	2.1029264828396	1
ENSG00000197747.8	S100A10	1	151993591	1_75	0	0.00601831209730874	4.74126040391585	2.70935498636298e-07	0.0634238011634669	2
ENSG00000197915.5	HRNR	1	152220810	1_75	0	0.025106117827789	18.2362427504586	4.34722705738028e-06	-1.87495551085647	2
ENSG00000143631.10	FLG	1	152325041	1_75	0	0.00992866559803385	9.38253752316807	8.84521900610917e-07	1.26992736734101	1
ENSG00000143536.7	CRNN	1	152415009	1_75	0	0.0060966616732463	4.85165200005285	2.80853043170692e-07	-0.35042267306509	3
ENSG00000169509.5	CRCT1	1	152513776	1_75	0	0.0114240087166891	10.7302664812072	1.16392884230339e-06	1.35326107503466	1
ENSG00000163207.6	IVL	1	152908196	1_75	0	0.0157619709465893	13.8305197772557	2.06988597300873e-06	-1.53259733688524	2
ENSG00000169474.4	SPRR1A	1	152985356	1_75	0	0.00615249886297686	4.94367744319507	2.88801248107465e-07	0.288487700785776	1
ENSG00000241794.1	SPRR2A	1	153057485	1_75	0	0.0140892982611539	12.8151152506503	1.71438862319332e-06	1.37141157890082	1
ENSG00000159516.8	SPRR2G	1	153141601	1_75	0	0.0151811673451939	13.0965541859758	1.88781576504205e-06	-1.28292812017303	2
ENSG00000159527.3	PGLYRP3	1	153304947	1_75	0	0.0060300121992648	4.77033822150314	2.73127078659708e-07	0.197539749185581	2
ENSG00000163218.14	PGLYRP4	1	153348872	1_75	0	0.0114271790246994	10.7783308576872	1.16946691257177e-06	-1.20271874850252	1
ENSG00000203782.5	LOR	1	153260702	1_75	0	0.0110677190486242	10.9430201743143	1.14998644897109e-06	-1.40944984711797	2
ENSG00000163220.10	S100A9	1	153357702	1_75	0	0.014695053379679	13.2473298387389	1.8484040631087e-06	1.38096411874205	1
ENSG00000143556.8	S100A7	1	153460264	1_75	0	0.00767647381703185	7.53062566216278	5.48896206930066e-07	0.982419336878576	1
ENSG00000197956.9	S100A6	1	153535924	1_75	0	0.0113301612151437	11.3814349415906	1.22442025815047e-06	1.41128089331024	2
ENSG00000196420.7	S100A5	1	153541765	1_75	0	0.00627646698502093	5.10900902233445	3.04473370695002e-07	0.250805432491062	1
ENSG00000188015.9	S100A3	1	153625640	1_75	0	0.00751946453507502	6.56281136472321	4.68569734588802e-07	0.411343662999758	2
ENSG00000196154.11	S100A4	1	153549456	1_75	0	0.00602270530552773	4.78936945161032	2.7388443387024e-07	-0.232207018524232	2
ENSG00000196754.10	S100A2	1	153567710	1_75	0	0.00741188006552285	6.65112513387094	4.68080876896979e-07	0.638499522438334	1
ENSG00000188643.10	S100A16	1	153567844	1_75	0	0.00668653315581158	5.67406965176357	3.60240935594118e-07	-0.560209853095527	2
ENSG00000189334.8	S100A14	1	153567844	1_75	0	0.00654372458058627	5.52031145280784	3.42993578934565e-07	0.565467312682096	2
ENSG00000160678.11	S100A1	1	153628302	1_75	0	0.00628190125803696	5.26503527158341	3.14043484458201e-07	-0.691923377258191	2
ENSG00000189171.14	S100A13	1	153627648	1_75	0	0.00669974667657425	5.60983494612118	3.56866566364776e-07	0.417168754992059	1
ENSG00000143553.10	SNAPIN	1	153657644	1_75	0	0.00810434885379263	7.0399363895682	5.41731711669136e-07	0.091195468367349	1
ENSG00000169418.9	NPR1	1	153678582	1_75	0	0.0293045235205486	21.1047357807742	5.87235065309502e-06	-2.60039888095979	1
ENSG00000143554.13	SLC27A3	1	153774134	1_75	0	0.00861235239681557	7.77503842925371	6.35801770367044e-07	0.605469793823359	1
ENSG00000198837.9	DENND4B	1	153940147	1_75	0	0.00609220179858216	5.65070009354373	3.26869151266977e-07	1.04373722506586	1
ENSG00000143570.17	SLC39A1	1	153969609	1_75	0	0.0109661307315312	12.2883043757473	1.27950732309094e-06	1.97141847636774	1
ENSG00000143578.15	CREB3L4	1	153966654	1_75	0	0.19331229384791	21.0416471486022	3.8622164080543e-05	4.23050466469319	1
ENSG00000143569.18	UBAP2L	1	154219315	1_75	0	0.010041241821077	12.7479266334143	1.21541440250917e-06	2.66157139681626	1
ENSG00000143612.19	C1orf43	1	154217487	1_75	0	0.0115608433548234	14.1681329391705	1.55524758863693e-06	2.7928845324231	2
ENSG00000143595.12	AQP10	1	154321199	1_75	0	0.00649309803230425	5.59205660378402	3.44763209808048e-07	0.425721803085531	2
ENSG00000143515.16	ATP8B2	1	154325898	1_75	0	0.160257148918243	37.1216454026778	5.64861567385171e-05	3.57080963749234	1
ENSG00000160712.12	IL6R	1	154422736	1_75	0	0.099597721505325	32.7360427220475	3.09580059079826e-05	-3.47598993689226	2
ENSG00000169291.9	SHE	1	154502081	1_75	0	0.0101256958674416	9.71614535999493	9.34149270961873e-07	-1.77167446868706	2
ENSG00000163239.12	TDRD10	1	154502081	1_75	0	0.0408558565087864	23.8979160758464	9.27068335948081e-06	-2.9861639876183	1
ENSG00000160714.9	UBE2Q1	1	154559434	1_75	0	0.0100916342182277	9.87132355649805	9.45876171043439e-07	-1.55999651266237	1
ENSG00000163468.14	CCT3	1	156364325	1_76	0	0.013570271150077	15.3059974186199	1.9721845761698e-06	-1.8606195200188	1
ENSG00000143603.18	KCNN3	1	154818652	1_76	2	0.747713761433142	27.1209489510143	0.000192547396967272	4.91449395988577	1
ENSG00000163344.5	PMVK	1	154936792	1_76	0	0.181176778069797	26.3523279754368	4.53334650983518e-05	4.42591706807242	1
ENSG00000163346.16	PBXIP1	1	154943630	1_76	0	0.250881728360787	27.409773300298	6.52937892815674e-05	-4.51550316396416	1
ENSG00000160691.18	SHC1	1	154974220	1_76	0	0.00477525096458864	5.71803159759911	2.5926276516819e-07	-1.03576122438433	1
ENSG00000160685.13	ZBTB7B	1	154997170	1_76	0	0.0142726514457209	19.6183348467553	2.65866855820637e-06	-3.18070503661915	1
ENSG00000163354.14	DCST2	1	155033615	1_76	0	0.0183176765053944	23.7095859594087	4.12374452307573e-06	-3.70279502278638	1
ENSG00000163357.10	DCST1	1	155033615	1_76	0	0.179939551537797	41.148538951734	7.0303743381099e-05	-5.01081354195634	2
ENSG00000143537.13	ADAM15	1	155063135	1_76	0	0.0434971823354364	28.719754441753	1.18614899217787e-05	-3.56070027434908	1
ENSG00000143590.13	EFNA3	1	155081243	1_76	0	0.0133234403425113	17.2199064973594	2.17843480621727e-06	2.30078017175125	1
ENSG00000169242.11	EFNA1	1	155127471	1_76	0	0.00489323076873682	5.60511876326834	2.60422146212886e-07	-0.217804607818626	2
ENSG00000169241.17	SLC50A1	1	155134221	1_76	0	0.00474860265083121	5.15694462573303	2.3251752710786e-07	0.131577732345656	2
ENSG00000169231.13	THBS3	1	155202934	1_76	0	0.00761014891883682	10.0758331359389	7.28067288078445e-07	-1.12826716838299	1
ENSG00000177628.15	GBA	1	155237835	1_76	0	0.00699734236071536	8.8615586713747	5.88763173181932e-07	-1.23012200934617	1
ENSG00000116521.10	SCAMP3	1	155262283	1_76	0	0.0109119092657832	10.7259042525399	1.111301904681e-06	-2.00810481914978	1
ENSG00000132676.15	DAP3	1	155688550	1_76	0	0.204893563102775	21.5905979356041	4.20039740646931e-05	3.35929133636638	1
ENSG00000163374.19	YY1AP1	1	155688550	1_76	0	0.204893563102774	21.5905979356041	4.20039740646928e-05	-3.35929133636638	1
ENSG00000116580.18	GON4L	1	155859720	1_76	0	0.0470003273928893	16.1268268947533	7.19692876680014e-06	-2.67224451535059	1
ENSG00000132718.8	SYT11	1	155859720	1_76	0	0.0470003273928892	16.1268268947533	7.19692876680013e-06	-2.67224451535059	1
ENSG00000143622.10	RIT1	1	155910600	1_76	0	0.0544766024872536	18.2856627262702	9.45840957438435e-06	-2.7255901662373	2
ENSG00000132680.10	KIAA0907	1	155934601	1_76	0	0.0268422210540779	16.0267721161109	4.08471638204277e-06	-1.92914447750278	1
ENSG00000116584.17	ARHGEF2	1	155981711	1_76	0	0.0156858929298811	12.3355632890953	1.83723888587441e-06	-2.00399520339448	1
ENSG00000163479.13	SSR2	1	156020665	1_76	0	0.0058440593034661	8.32920046055199	4.6218444560211e-07	1.0028233105807	1
ENSG00000116586.11	LAMTOR2	1	156054582	1_76	0	0.0585414688464887	27.2088928509658	1.51241815566405e-05	3.25662183542195	2
ENSG00000132698.14	RAB25	1	156061029	1_76	0	0.0378593943698469	22.9595552167841	8.25343108973305e-06	2.83660292773841	1
ENSG00000196189.12	SEMA4A	1	156146697	1_76	0	0.00590862454203833	7.49140351984283	4.20287991527143e-07	-1.31629677263258	2
ENSG00000160785.13	SLC25A44	1	156193904	1_76	0	0.004693405951681	4.74947335361094	2.11656188924855e-07	0.225499400253617	3
ENSG00000242252.1	BGLAP	1	156238425	1_76	0	0.0576135017365358	29.5398609187259	1.61595817271315e-05	3.01146473532752	2
ENSG00000160781.15	PAQR6	1	156248323	1_76	0	0.00573849216376343	6.88993291021905	3.75413756567232e-07	1.12995417144354	1
ENSG00000198952.8	SMG5	1	156282500	1_76	0	0.012712102208406	14.6607795868823	1.76958666669857e-06	-1.80716674538865	1
ENSG00000163472.18	TMEM79	1	156282500	1_76	0	0.00474858072951523	4.88674005477127	2.20333462981039e-07	-0.0804530015345006	2
ENSG00000187862.11	TTC24	1	156579671	1_77	0	0.0391439220771364	14.5030751245144	5.39041040043342e-06	1.60730406249937	2
ENSG00000163382.11	NAXE	1	156590832	1_77	0	0.0216774004756355	8.8325191158896	1.81798034603624e-06	-1.06747430678449	1
ENSG00000160818.16	GPATCH4	1	156601724	1_77	0	0.014454589765632	4.96273147830359	6.81120488766088e-07	-0.307367725622355	2
ENSG00000132688.10	NES	1	156677793	1_77	0	0.076100502388425	20.9526235045492	1.513991126922e-05	2.11743481537775	1
ENSG00000143320.8	CRABP2	1	156689976	1_77	0	0.0217359102197192	8.8582845245376	1.82820483797715e-06	1.12928190303621	2
ENSG00000143319.16	ISG20L2	1	156728554	1_77	0	0.0145706392494553	5.03898710156308	6.9713879146522e-07	0.223504770204146	1
ENSG00000143303.11	RRNAD1	1	156728554	1_77	0	0.0141327940040301	4.74805647484311	6.37149433890304e-07	0.136800402193795	2
ENSG00000143294.14	PRCC	1	156750590	1_77	0	0.0247493186975313	10.1008156970411	2.3736522416975e-06	-1.18350290545626	1
ENSG00000198400.11	NTRK1	1	156815564	1_77	0	0.0161294747045375	6.00855540444344	9.20211572635091e-07	-0.552086083977801	1
ENSG00000027869.11	SH2D2A	1	156815979	1_77	0	0.0177612296595724	6.92845595840697	1.16844126800261e-06	-0.762411663660113	1
ENSG00000027644.4	INSRR	1	156868349	1_77	0	0.0794873679599775	21.3788675056366	1.61354175733316e-05	-1.90377405773586	1
ENSG00000117036.11	ETV3	1	157138777	1_77	0	0.0547173869176778	17.7397625926433	9.21659596279279e-06	1.78511110827908	1
ENSG00000143297.18	FCRL5	1	157552226	1_77	0	0.0320967250008839	12.593807906488	3.83809025131984e-06	-1.56308990246269	1
ENSG00000160856.20	FCRL3	1	157700967	1_77	0	0.0144143391350108	4.93614604647091	6.75585209876512e-07	0.330089108268696	2
ENSG00000163534.14	FCRL1	1	157819468	1_77	0	0.0178916796178017	6.99833229893247	1.18889382015812e-06	0.775444232589848	1
ENSG00000158477.6	CD1A	1	158254492	1_78	0	0.0527657506819463	20.3358826966642	1.01885538679949e-05	2.25257934587054	1
ENSG00000158488.15	CD1E	1	158353463	1_78	0	0.0151202319623277	8.34029467906001	1.19739446420892e-06	-0.989906120833895	1
ENSG00000163563.7	MNDA	1	158831951	1_78	0	0.0104842896716857	4.85123970241532	4.82935512513574e-07	-0.116285528268947	1
ENSG00000163564.14	PYHIN1	1	158930485	1_78	0	0.0103671010412294	4.7442259937436	4.6700345847402e-07	-0.00878304789927926	1
ENSG00000163565.18	IFI16	1	159000146	1_78	0	0.0247122862236437	13.034688308085	3.05851752127251e-06	-1.59894050426061	1
ENSG00000163568.14	AIM2	1	159193329	1_78	0	0.232487969542474	35.1634867547877	7.76228910314882e-05	-3.47656089967987	1
ENSG00000179639.10	FCER1A	1	159289239	1_78	0	0.0217190021562919	11.7990605604576	2.43323858936552e-06	-1.53836882342738	1
ENSG00000158716.8	DUSP23	1	159752563	1_78	0	0.0139405418551132	7.56567582873528	1.00143964519553e-06	-0.912174827574096	2
ENSG00000158714.10	SLAMF8	1	159834863	1_78	0	0.0258463010726421	13.464386291189	3.30432197573469e-06	1.4920280631935	2
ENSG00000188004.9	C1orf204	1	159838871	1_78	0	0.0665569321810111	22.5921228203908	1.42773541691052e-05	-2.14943940912083	2
ENSG00000243284.1	VSIG8	1	159862336	1_78	0	0.0153557569726892	8.48773325180557	1.23754314612639e-06	0.969930300864259	2
ENSG00000158764.6	ITLN2	1	160954636	1_80	0	0.00218340453833277	5.69609017309123	1.18088732549802e-07	-0.396254314051385	2
ENSG00000162723.9	SLAMF9	1	159954467	1_80	0	0.00204937261985638	5.08565670810686	9.89612944756179e-08	-0.241151079910593	1
ENSG00000162729.13	IGSF8	1	160102029	1_80	0	0.00748980366759611	17.2851532126927	1.22925239681143e-06	-1.79563374110657	1
ENSG00000132681.16	ATP1A4	1	160151660	1_80	0	0.00270312489279101	7.65264646400282	1.96415229614834e-07	0.939657742324579	3
ENSG00000143318.12	CASQ1	1	160177358	1_80	0	0.00199530228714506	4.82221056062841	9.13591955859105e-08	0.20442480026794	3
ENSG00000162734.12	PEA15	1	160213617	1_80	0	0.00239644375353498	6.52617493074842	1.48498937952379e-07	0.747040752748143	1
ENSG00000132716.18	DCAF8	1	160262886	1_80	0	0.0989354341960052	40.9058629392813	3.8426853064624e-05	3.68907047512228	1
ENSG00000162735.18	PEX19	1	160286214	1_80	0	0.0910611632291162	40.1025723621442	3.46739103265981e-05	3.65860288012397	1
ENSG00000162736.15	NCSTN	1	160342475	1_80	0	0.116765217703141	42.5143091749912	4.7135271903345e-05	-3.75278623146824	1
ENSG00000066294.14	CD84	1	160579090	1_80	0	0.00215784524137819	5.54896966030315	1.1369203532195e-07	-0.520830044631314	2
ENSG00000117091.9	CD48	1	160711718	1_80	0	0.00199747195015132	4.83709175984657	9.17407766061035e-08	0.147957439253608	1
ENSG00000026751.16	SLAMF7	1	160740367	1_80	0	0.00200532871577108	4.87266685548812	9.27790004338888e-08	-0.191684245649799	1
ENSG00000122223.12	CD244	1	160862065	1_80	0	0.00206155978628253	5.1227285137372	1.00275461933986e-07	-0.395110739433652	1
ENSG00000179914.4	ITLN1	1	160884736	1_80	0	0.0158711716289843	24.3448561477007	3.66871180807736e-06	2.28130612101717	1
ENSG00000158769.17	F11R	1	161021085	1_80	0	0.00198251661318372	4.76674869462577	8.97297563376384e-08	-0.050230347357583	1
ENSG00000215845.10	TSTD1	1	161039733	1_80	0	0.00485057407637335	13.2696961868701	6.11155209227125e-07	1.36034220088683	1
ENSG00000162755.13	KLHDC9	1	161072273	1_80	0	0.00212643598021323	5.42859024235639	1.09606616278139e-07	-0.402834880452827	2
ENSG00000158793.13	NIT1	1	161109119	1_80	0	0.00310907189423226	9.01191698493825	2.66039022873828e-07	1.02518364023862	2
ENSG00000143224.17	PPOX	1	161168345	1_80	0	0.0033444043408235	9.71302939977516	3.08440130719861e-07	1.08253512573082	2
ENSG00000158850.14	B4GALT3	1	161177981	1_80	0	0.00270880405423435	7.72599754790813	1.98714497814032e-07	-0.819237444421455	1
ENSG00000158864.12	NDUFS2	1	161216523	1_80	0	0.021863362338052	27.5189560313442	5.71276426516075e-06	-2.32364499003232	1
ENSG00000158869.10	FCER1G	1	161214307	1_80	0	0.0034383293141016	9.94306455619173	3.2461241511953e-07	-1.17021568289368	2
ENSG00000158874.11	APOA2	1	161223893	1_80	0	0.00215367518423115	5.55464635153823	1.13588408481817e-07	-0.411654423662765	1
ENSG00000158882.14	TOMM40L	1	161224731	1_80	0	0.00462918761468534	12.782172573755	5.61832497457199e-07	1.38916768022182	2
ENSG00000143252.14	SDHC	1	161311979	1_80	0	0.00217272743194752	5.63080515982143	1.16164424264567e-07	-0.464774537468579	1
ENSG00000143226.13	FCGR2A	1	161505035	1_80	0	0.0759970859750647	39.1169635308593	2.82266586959322e-05	-3.14038785658642	1
ENSG00000173110.7	HSPA6	1	161523790	1_80	0	0.0112522931572732	21.0955384136626	2.25387096736597e-06	-2.09108657292895	1
ENSG00000203747.10	FCGR3A	1	161550682	1_80	0	0.00272132027054584	7.74518935851097	2.0012857061976e-07	-0.88584039597342	1
ENSG00000162747.9	FCGR3B	1	161631042	1_80	0	0.00201791568931986	4.93916528650563	9.46354765926407e-08	0.154739454601592	1
ENSG00000072694.20	FCGR2B	1	161646545	1_80	0	0.00238934765711918	6.53208290871168	1.48193252758678e-07	0.6453658726906	1
ENSG00000118217.5	ATF6	1	161766482	1_80	0	0.00199162904651418	4.80646566519983	9.08932625940967e-08	0.170135302734942	2
ENSG00000198929.12	NOS1AP	1	162068986	1_80	0	0.00202159792798751	4.95171884980167	9.50491327858083e-08	-0.211179383747482	3
ENSG00000171722.12	SPATA46	1	162381664	1_80	0	0.00289469406135157	8.32870658228421	2.2891678044093e-07	-0.843916164825065	2
ENSG00000239887.4	C1orf226	1	162381664	1_80	0	0.00313806025502894	9.10817358318077	2.71387583483204e-07	-0.94359745129992	3
ENSG00000198574.5	SH2D1B	1	162388605	1_80	0	0.00337527529615345	9.76106974177502	3.12826844066961e-07	1.1098917975281	3
ENSG00000152332.15	UHMK1	1	162379537	1_80	0	0.00198250403729483	4.7754920793463	8.98937724545996e-08	-0.072140128309902	2
ENSG00000117143.13	UAP1	1	162426059	1_80	0	0.00198210464947923	4.75945584183104	8.95738577744012e-08	0.0826717338945463	1
ENSG00000162733.16	DDR2	1	162631124	1_80	0	0.00204776058353051	5.10154143586781	9.91923077500308e-08	-0.281058741007541	1
ENSG00000132196.13	HSD17B7	1	162790761	1_80	0	0.0125117454463869	22.1974554517716	2.63705076216866e-06	2.08651263227659	3
ENSG00000117152.13	RGS4	1	163069063	1_80	0	0.0020626501703227	5.14628392556755	1.00789830946285e-07	0.447514457234379	2
ENSG00000143228.12	NUF2	1	163266611	1_80	0	0.0120399227807118	21.8450692329643	2.49732188898568e-06	-2.06337520176743	1
ENSG00000162761.14	LMX1A	1	165356504	1_81	0	0.0169166448656695	6.58536945758514	1.05777128717973e-06	0.662440840797597	1
ENSG00000143198.12	MGST3	1	165630621	1_81	0	0.120161205455182	25.5861481105523	2.91921836715357e-05	-2.8588180504857	2
ENSG00000143149.12	ALDH9A1	1	165695645	1_81	0	0.0150014673894028	5.43896510711443	7.74724716444262e-07	-0.774206585725091	2
ENSG00000143183.16	TMCO1	1	165808704	1_81	0	0.0480320469203482	16.5999895930584	7.57070471344949e-06	-1.85672663704703	1
ENSG00000143179.14	UCK2	1	165846702	1_81	0	0.202570328957522	30.8974299209244	5.94286118519497e-05	-2.89344530131331	1
ENSG00000188859.6	FAM78B	1	166167240	1_81	0	0.0158186532801093	5.94494500491537	8.92924512448716e-07	0.650454355251058	1
ENSG00000143195.12	ILDR2	1	166974886	1_83	0	0.00420109874743368	6.23086900393407	2.48547218593695e-07	1.12733500021707	2
ENSG00000143194.12	MAEL	1	166975891	1_83	0	0.00894390032587578	13.7064521809788	1.1639904112123e-06	2.05676285203769	1
ENSG00000152382.5	TADA1	1	166875791	1_83	0	0.0159252706053502	17.2837349879044	2.61349585781668e-06	-1.23454099185446	1
ENSG00000198821.10	CD247	1	167546035	1_83	0	0.00698422872602467	10.5912400257345	7.02364674907966e-07	1.12500508924222	1
ENSG00000143162.7	CREG1	1	167545895	1_83	0	0.00445816781747188	6.31315277683349	2.6723916649065e-07	0.575312551629854	2
ENSG00000198771.10	RCSD1	1	167630073	1_83	0	0.00512172068145211	7.62383790259651	3.70754935127585e-07	0.777451499450014	2
ENSG00000197965.11	MPZL1	1	167705500	1_83	0	0.00884746312913609	12.8147475643733	1.07653019032814e-06	-1.39308476513059	3
ENSG00000143164.15	DCAF6	1	167936173	1_83	0	0.00624785227902114	9.47443008513107	5.62058143905245e-07	-1.2263300398323	2
ENSG00000143158.10	MPC2	1	167936173	1_83	0	0.00487333994802841	7.13455582237772	3.3013460092892e-07	0.909146755326108	2
ENSG00000143155.12	TIPRL	1	168178854	1_83	0	0.0173992072584765	19.1630696944486	3.16586168862247e-06	-1.92952043291472	2
ENSG00000213064.9	SFT2D2	1	168225689	1_83	0	0.00495258669635157	7.32974520784513	3.44681807516478e-07	0.749664546855191	1
ENSG00000143178.12	TBX19	1	168281906	1_83	0	0.0063567404248448	9.67416153503843	5.83909053592524e-07	-1.03743208432551	1
ENSG00000143185.3	XCL2	1	168544200	1_83	0	0.00680087639385274	10.3384826984464	6.6760423604815e-07	1.15103386467447	1
ENSG00000143184.4	XCL1	1	168544200	1_83	0	0.00680087639385274	10.3384826984464	6.6760423604815e-07	-1.15103386467447	1
ENSG00000143196.4	DPT	1	168728523	1_83	0	0.00460359777124053	6.6327272745677	2.89925829378132e-07	0.617917933169393	1
ENSG00000143153.12	ATP1B1	1	168894016	1_83	0	0.0173346059813719	19.1962635443928	3.15957067981373e-06	1.8950646148035	2
ENSG00000143156.13	NME7	1	169354127	1_83	0	0.00415000385705866	5.65157239757412	2.22697423501955e-07	-0.449416048181559	1
ENSG00000117475.13	BLZF1	1	169364597	1_83	0	0.00398544814780832	5.26217583925374	1.99131477544157e-07	-0.407954614249136	2
ENSG00000117477.12	CCDC181	1	169456327	1_83	0	0.00638451750483016	9.73777312898129	5.90316783456254e-07	1.08019542200082	1
ENSG00000198734.10	F5	1	169589797	1_83	0	0.00486379532620318	7.16073461992706	3.30697008835931e-07	0.725227102659533	1
ENSG00000000460.16	C1orf112	1	169661963	1_83	0	0.00377075381764735	4.74369694570215	1.69840989838095e-07	-0.291765027390833	1
ENSG00000007908.15	SELE	1	169763878	1_83	0	0.0210238889001732	20.9832119428838	4.18873047965188e-06	-2.15461728797616	1
ENSG00000171806.11	METTL18	1	169794673	1_83	0	0.00853722951907465	12.3651647248384	1.00233815014633e-06	1.74232033486343	1
ENSG00000000457.13	SCYL3	1	169894024	1_83	0	0.00959326044373565	13.4620890464379	1.22624172828234e-06	-1.83947354119792	1
ENSG00000075945.12	KIFAP3	1	170084040	1_83	0	0.0141652801225383	17.1729603495655	2.30976465452096e-06	-2.0372007042883	1
ENSG00000120370.12	GORAB	1	170532434	1_83	0	0.008412399920807	12.318587703596	9.8396177502597e-07	-1.45108471656795	1
ENSG00000094963.13	FMO2	1	171185893	1_84	0	0.00896585275465345	5.01893433419272	4.27268142441431e-07	-0.238116154205011	2
ENSG00000010932.16	FMO1	1	171169250	1_84	0	0.0157869001033389	10.4086585223833	1.56023141630711e-06	-1.1454846775791	1
ENSG00000076258.9	FMO4	1	171169250	1_84	0	0.00911889463009796	5.17997953202261	4.48505360323765e-07	-0.347023083930161	2
ENSG00000117523.15	PRRC2C	1	171486183	1_84	0	0.00894955100981809	5.00161823336326	4.25019821028891e-07	0.250260232626736	1
ENSG00000034971.16	MYOC	1	171647381	1_84	0	0.0470638311119572	20.8853326241576	9.33310324294426e-06	-2.52176948458696	1
ENSG00000117533.14	VAMP4	1	171742012	1_84	0	0.0127321923371874	8.35821181000992	1.01044798002238e-06	-0.942740324662769	1
ENSG00000010165.19	METTL13	1	171781437	1_84	0	0.046775409324015	20.8258700976894	9.24949769600815e-06	-2.5226950110073	3
ENSG00000197959.13	DNM3	1	171836704	1_84	0	0.0108980877290847	6.87654002922744	7.11570068849421e-07	-0.91578588720066	1
ENSG00000135845.9	PIGC	1	172443657	1_84	0	0.0121827219005164	7.93787677503267	9.18218587808266e-07	-0.803857750450063	2
ENSG00000094975.13	SUCO	1	172495953	1_84	0	0.0098833867562792	5.94613030402454	5.58004381947118e-07	-0.509639633662029	1
ENSG00000120337.8	TNFSF18	1	173051434	1_84	0	0.00986753225235693	5.93084653378138	5.55677276969436e-07	-0.521752220200301	1
ENSG00000117592.8	PRDX6	1	173477795	1_85	0	0.0220659621918758	14.3314937881598	3.00269849486923e-06	-2.96762518854163	2
ENSG00000117593.9	DARS2	1	173823764	1_85	0	0.0252386199980965	11.0390251049433	2.64541445691251e-06	1.7111115041111	1
ENSG00000152061.23	RABGAP1L	1	174159856	1_85	0	0.0139068285765567	6.79828072385229	8.97686289541423e-07	-0.665769905350329	1
ENSG00000120333.4	MRPS14	1	175023749	1_85	0	0.017352169115495	10.6075155740497	1.74769179186993e-06	-2.4038731843813	1
ENSG00000120332.15	TNN	1	175068086	1_85	0	0.0239703740645498	11.2383619933219	2.55785089778334e-06	-1.41211365025309	2
ENSG00000235750.9	KIAA0040	1	175193171	1_86	0	0.00458559702922223	6.82086467450576	2.96983770942673e-07	0.672010086459475	1
ENSG00000143207.19	RFWD2	1	176207359	1_86	0	0.0040583408544923	5.53976130958314	2.13470058744156e-07	-0.300103450559522	1
ENSG00000240021.9	TEX35	1	178512615	1_87	0	0.0259338373009467	13.8098722909616	3.40058661520965e-06	-1.38036509774506	2
ENSG00000120341.18	SEC16B	1	177921018	1_87	0	0.0125905414397095	6.95570900951882	8.31540121602266e-07	-1.2448180094394	1
ENSG00000075391.16	RASAL2	1	178093563	1_87	0	0.0118228243031898	6.11166306317848	6.86085176287567e-07	0.890554665159273	3
ENSG00000116191.17	RALGPS2	1	178632357	1_87	0	0.0104262357327759	5.00903634723343	4.95882885644415e-07	-0.0947139818394189	3
ENSG00000116199.11	FAM20B	1	179032305	1_89	0	0.0149797100672499	11.6482502978824	1.65676724067145e-06	-1.13135919120356	1
ENSG00000186283.13	TOR3A	1	179081458	1_89	0	0.0074255316990639	4.82442747065075	3.40150203319013e-07	0.105654616011865	2
ENSG00000143322.19	ABL2	1	179134699	1_89	0	0.00741265293957583	4.76885321167326	3.35648737897752e-07	-0.0624090987650319	2
ENSG00000162782.15	TDRD5	1	179591583	1_89	0	0.00879335509415313	6.60723715303433	5.51660518410075e-07	0.588315154328893	1
ENSG00000135837.15	CEP350	1	179954679	1_89	0	0.0139832593641276	10.7909698140372	1.43273637649931e-06	-1.06691758783159	2
ENSG00000116260.16	QSOX1	1	180154450	1_89	0	0.00773136867967628	5.14390838177416	3.77613059058974e-07	-0.358230979097473	1
ENSG00000121454.5	LHX4	1	180270400	1_89	0	0.0091610400545773	6.69495314788327	5.82357564246159e-07	-1.36747193799256	2
ENSG00000230124.6	ACBD6	1	180502528	1_89	0	0.0130343970073993	10.2205815275779	1.26492258946184e-06	-1.66613509700108	2
ENSG00000143324.13	XPR1	1	180633745	1_89	0	0.0120386880382379	8.44720880289701	9.6558339098667e-07	-0.131024036510896	1
ENSG00000153029.14	MR1	1	181030192	1_89	0	0.0163939040948492	10.8521951466491	1.68926343505149e-06	0.313818098766791	1
ENSG00000203730.2	TEDDM1	1	182400603	1_90	0	0.0783572872935127	23.6889650474646	1.76247463862793e-05	2.63999972763252	1
ENSG00000135862.5	LAMC1	1	183023890	1_91	0	0.0216645869338338	12.5656254275811	2.58482960608655e-06	1.83690644788954	1
ENSG00000058085.14	LAMC2	1	183186170	1_91	0	0.0121147217797941	7.01847237874887	8.07334360581403e-07	0.760645597297942	2
ENSG00000116698.21	SMG7	1	183472962	1_91	0	0.0364493466834361	17.5552538185247	6.07567113453657e-06	1.73954002262701	1
ENSG00000116701.14	NCF2	1	183591057	1_91	0	0.00953687979593376	4.74037984133798	4.29256468352113e-07	-0.111556498784549	2
ENSG00000162704.15	ARPC5	1	183635461	1_91	0	0.0110285629220417	6.12378620084446	6.41263235507167e-07	-0.702327059663401	2
ENSG00000143344.15	RGL1	1	183635770	1_91	0	0.0105214055884809	5.67554288609557	5.6699413812861e-07	-0.585113137320508	1
ENSG00000198756.10	COLGALT2	1	183966697	1_91	0	0.0220856913765154	12.7498623061947	2.67370747628784e-06	-1.49632792572379	1
ENSG00000198860.11	TSEN15	1	184046529	1_91	0	0.0300873657216159	15.7118183753543	4.48857009828225e-06	-1.92569831383774	2
ENSG00000116667.12	C1orf21	1	184606961	1_91	0	0.0254920082657449	14.1228223782222	3.41840050894707e-06	2.00500173568501	1
ENSG00000116406.18	EDEM3	1	184755965	1_92	0	0.0427923921156193	16.8689472334575	6.85412374515092e-06	2.07148573536652	1
ENSG00000135842.16	FAM129A	1	184934371	1_92	0	0.0131166839140838	5.23172039092966	6.51577343803446e-07	0.601271825399008	1
ENSG00000121481.10	RNF2	1	185052278	1_92	0	0.0168594361058863	7.76202931047364	1.24255528221146e-06	-1.09623465119199	1
ENSG00000121486.11	TRMT1L	1	185156912	1_92	0	0.0301658180919272	12.893107560438	3.69292179217061e-06	1.57048836920264	1
ENSG00000116668.12	SWT1	1	185156912	1_92	0	0.0301658180919272	12.893107560438	3.69292179217061e-06	-1.57048836920264	1
ENSG00000116679.15	IVNS1ABP	1	185317057	1_92	0	0.0160975325727049	7.0799107528636	1.08214259628995e-06	0.77872697013571	1
ENSG00000262180.1	OCLM	1	186400270	1_92	0	0.0288326628135014	12.382838297801	3.39002071169798e-06	1.2790180459513	1
ENSG00000162670.10	BRINP3	1	189510317	1_94	0	0.0484462817033196	13.2969867163651	6.11661410458157e-06	-2.33336704731511	1
ENSG00000150681.9	RGS18	1	192158507	1_96	0	0.15574835240176	32.9354358461935	4.87062028207762e-05	3.43500398319637	2
ENSG00000090104.11	RGS1	1	192575665	1_96	0	0.00942831965554514	7.22670698011892	6.46952120867473e-07	0.77935166272569	2
ENSG00000116750.13	UCHL5	1	193058704	1_96	0	0.0112982565344275	10.5201214997306	1.12857281259901e-06	1.66987037593828	1
ENSG00000023572.8	GLRX2	1	193106302	1_96	0	0.0109786101691685	10.2241230100265	1.0657880025134e-06	1.64263930776126	1
ENSG00000134371.10	CDC73	1	193121735	1_96	0	0.201942882134623	21.025281693765	4.0315102669356e-05	4.00142905920009	1
ENSG00000162687.16	KCNT2	1	196606472	1_98	0	0.0121221555802141	4.79680906673067	5.52115173052002e-07	-0.600677574639193	1
ENSG00000116785.13	CFHR3	1	196762056	1_98	0	0.0121018760938975	4.78083230980695	5.49355667967351e-07	0.0711311174852522	1
ENSG00000177888.7	ZBTB41	1	197229295	1_98	0	0.0307015067127003	13.6782439317866	3.98737820590686e-06	1.54208780025866	1
ENSG00000203724.10	C1orf53	1	197902889	1_99	0	0.017707216453048	7.87970535944448	1.32482242718173e-06	0.783607194426285	1
ENSG00000151414.14	NEK7	1	198157576	1_99	0	0.0387586170604728	15.3883149676876	5.66313267474264e-06	2.07441455528563	1
ENSG00000116833.13	NR5A2	1	200052133	1_100	0	0.0111866637689018	4.84552332663859	5.14681633144158e-07	0.202332736290372	1
ENSG00000163362.10	C1orf106	1	200894323	1_101	1	0.0329703633412123	19.1944708893891	6.00893180050401e-06	-3.84359784804276	2
ENSG00000118197.13	DDX59	1	200669007	1_101	0	0.0105037722860194	6.67681407681391	6.65904542993051e-07	0.459870708737925	2
ENSG00000118200.14	CAMSAP2	1	200694546	1_101	0	0.0103023597715699	8.55451240402728	8.36814831810767e-07	1.29472374539778	2
ENSG00000116852.14	KIF21B	1	201022624	1_101	0	0.00815177406149592	5.03191154757525	3.89477639465863e-07	-0.627483688036574	1
ENSG00000232237.3	ASCL5	1	201109960	1_101	0	0.00831226361348669	4.90012535642009	3.86744276398092e-07	0.14191875690638	1
ENSG00000116857.16	TMEM9	1	201128481	1_101	0	0.00944675533872874	6.03165331769904	5.41023881770774e-07	-0.538141695179289	1
ENSG00000081277.12	PKP1	1	201331714	1_101	0	0.012995933008821	9.20959848766799	1.13643750340751e-06	-1.00607769629493	1
ENSG00000118194.18	TNNT2	1	201376224	1_101	0	0.00874806160665864	5.48446480401628	4.55557796246467e-07	0.494752980872501	1
ENSG00000159166.13	LAD1	1	201395528	1_101	0	0.0572541521752176	23.5145758922248	1.27832574343336e-05	2.19673057464593	2
ENSG00000159173.18	TNNI1	1	201406530	1_101	0	0.00992969527150012	6.50577575051876	6.13383948682716e-07	-0.526708547615707	1
ENSG00000198700.9	IPO9	1	201828710	1_102	0	0.0298213856847251	16.121868272208	4.56499792726644e-06	-2.35109709320547	1
ENSG00000198892.6	SHISA4	1	201887834	1_102	0	0.496626832421321	21.5254121166698	0.000101503040658437	3.9101737760833	2
ENSG00000134375.10	TIMM17A	1	201963880	1_102	0	0.0138806490325494	7.29919917473785	9.6201619821123e-07	0.89071073813131	1
ENSG00000176393.10	RNPEP	1	201979953	1_102	0	0.0165528506141565	9.31356056414906	1.46381413152793e-06	-1.22973811961211	2
ENSG00000170075.8	GPR37L1	1	202113933	1_102	0	0.016840614619037	8.9375098319657	1.42913043101833e-06	0.948456763087964	1
ENSG00000143862.7	ARL8A	1	202144707	1_102	0	0.0302601267152136	14.3502248160167	4.12312825276276e-06	-1.59662671334843	1
ENSG00000143851.15	PTPN7	1	202161992	1_102	0	0.0172336501295384	9.32731127504209	1.52626919580104e-06	1.03236780208545	1
ENSG00000077152.9	UBE2T	1	202333104	1_102	0	0.011220800930381	5.14431597101673	5.48086228695554e-07	-0.287188485653582	1
ENSG00000077157.21	PPP1R12B	1	202348568	1_102	0	0.0124220140301788	6.00979688664043	7.08841615339945e-07	-0.586638839145854	2
ENSG00000117139.16	KDM5B	1	202809133	1_102	0	0.0173520771906803	9.26690089935481	1.52680434231555e-06	-1.08800321017709	1
ENSG00000183155.4	RABIF	1	202888450	1_102	0	0.0253839995030895	12.7648156961679	3.07660680309686e-06	-1.51252174525259	1
ENSG00000117153.15	KLHL12	1	202928138	1_102	0	0.0174161743719624	9.1195352787334	1.50807475080882e-06	1.11102790989471	3
ENSG00000159346.12	ADIPOR1	1	202937378	1_102	0	0.0135803193973747	6.86403040788563	8.85088259294508e-07	0.811838665966945	2
ENSG00000159348.12	CYB5R1	1	202968506	1_102	0	0.0157147771635041	8.26996063713069	1.23398268637326e-06	0.967554536480885	1
ENSG00000163485.16	ADORA1	1	203090600	1_102	0	0.0330556334876723	15.4464936478545	4.8481136433766e-06	-1.7857726921309	1
ENSG00000159388.5	BTG2	1	203299924	1_102	0	0.0130315552492981	6.56833237027872	8.12734633956591e-07	0.619061287532498	1
ENSG00000122176.10	FMOD	1	203348034	1_102	0	0.0130417966659456	6.55546906724269	8.11780461315969e-07	-0.701637711125944	1
ENSG00000174567.7	GOLT1A	1	204214495	1_103	0	0.0337803905259004	14.411645209961	4.62248621615682e-06	-1.51666884249272	1
ENSG00000188783.5	PRELP	1	203475432	1_103	0	0.0137790078677373	6.65931710832649	8.71254513277771e-07	0.711862967574607	1
ENSG00000058668.14	ATP2B4	1	203710806	1_103	0	0.0119542673609011	5.22178506307706	5.92706040232277e-07	-0.275219109947656	1
ENSG00000122188.12	LAX1	1	203764731	1_103	0	0.0145529220141987	7.04181798122845	9.73043809405797e-07	-0.693626840757521	2
ENSG00000058673.16	ZC3H11A	1	203795675	1_103	0	0.0145151739778625	7.74732309444897	1.06775425453046e-06	-1.36154655746319	1
ENSG00000257315.2	ZBED6	1	203795675	1_103	0	0.0145151739778625	7.74732309444897	1.06775425453046e-06	-1.36154655746319	1
ENSG00000182004.12	SNRPE	1	203861428	1_103	0	0.017033805978845	9.42241393769618	1.52395194427431e-06	1.61158683261913	2
ENSG00000143845.14	ETNK2	1	204151824	1_103	0	0.0140603080328655	7.11882736276348	9.50387450893922e-07	-0.935360852318887	1
ENSG00000133056.13	PIK3C2B	1	204430938	1_103	0	0.011697086075099	5.06799341586703	5.62873917216731e-07	-0.16505504618228	2
ENSG00000198625.12	MDM4	1	204517114	1_103	0	0.042104611164952	14.3920755971772	5.75374339501073e-06	-3.21365570647681	1
ENSG00000170382.11	LRRN2	1	204535399	1_103	0	0.729806689259411	22.3016225756985	0.000154540281215779	4.11790996508842	2
ENSG00000186007.9	LEMD1	1	205457492	1_104	0	0.0140595140757296	7.22058402748899	9.63917875097038e-07	-1.01213049783338	1
ENSG00000184144.11	CNTN2	1	205043956	1_104	0	0.043503201593425	21.7778234365	8.99566117115854e-06	3.19486577481724	1
ENSG00000174529.7	TMEM81	1	205084091	1_104	0	0.0332591441846077	13.9037103992752	4.39075475104468e-06	1.43738119608996	1
ENSG00000133059.16	DSTYK	1	205114992	1_104	0	0.0496651691439699	23.8056509179118	1.12261121500635e-05	-3.72442695663927	2
ENSG00000133069.15	TMCC2	1	205228229	1_104	0	0.0432570741724823	16.9495821003636	6.9616716051198e-06	-1.60879134394955	1
ENSG00000117266.15	CDK18	1	205504902	1_104	0	0.0337607123658111	14.9788945695283	4.80163078599722e-06	-1.70118572146769	1
ENSG00000174514.12	MFSD4A	1	205574159	1_104	0	0.0111862725826632	4.74453308986216	5.03937032802212e-07	-0.1380864084632	1
ENSG00000158711.13	ELK4	1	205631216	1_104	0	0.0133727512558578	6.384460457188	8.10666757789127e-07	-0.871845711274034	1
ENSG00000069275.12	NUCKS1	1	205749340	1_104	0	0.017817019942501	9.38302053931608	1.58735889467984e-06	1.23898085813118	1
ENSG00000117280.12	RAB29	1	205775418	1_104	0	0.0111850650535004	4.76547266804037	5.06106475651927e-07	-0.0454928141291304	1
ENSG00000133065.10	SLC41A1	1	205813381	1_104	0	0.0422275640654885	17.0322208295402	6.82911939323721e-06	1.86818056189701	2
ENSG00000162877.12	PM20D1	1	205820154	1_104	0	0.0993935139223672	25.0061821481625	2.35995016377888e-05	-2.36153658658017	1
ENSG00000117322.17	CR2	1	207454573	1_106	0	0.0265847502432428	23.3864546097176	5.90329340544139e-06	-2.17585525972121	1
ENSG00000263528.7	IKBKE	1	206473875	1_106	0	0.00495624120592608	7.47997625432298	3.52005986925541e-07	-0.735890422516992	2
ENSG00000143486.15	EIF2D	1	206602743	1_106	0	0.00532868743407144	8.09398406762251	4.09524594017305e-07	-0.832757332792141	3
ENSG00000162889.10	MAPKAPK2	1	206667058	1_106	0	0.0037524629217156	4.83956651932608	1.72432954679612e-07	-0.216019791311647	2
ENSG00000136634.5	IL10	1	206773321	1_106	0	0.00410638163369648	5.73132413961794	2.23466113899698e-07	-0.596137725388576	1
ENSG00000162892.15	IL24	1	206895327	1_106	0	0.00980020064689724	13.9848714069319	1.30134018694799e-06	1.62845706246446	1
ENSG00000162894.11	FCMR	1	206923405	1_106	0	0.00643393056126285	9.96834961929964	6.08971583784015e-07	1.26662008760609	1
ENSG00000162896.5	PIGR	1	206945992	1_106	0	0.0107135659930935	14.7940836533554	1.50494114517527e-06	-1.71234501491061	1
ENSG00000182795.12	C1orf116	1	207032059	1_106	0	0.00399342481792697	5.39843371594082	2.04696625260371e-07	-0.214193217951621	1
ENSG00000123843.12	C4BPB	1	207088956	1_106	0	0.00639491938195524	9.98391084286184	6.06224054356618e-07	-1.20765820358906	1
ENSG00000123838.10	C4BPA	1	207105106	1_106	0	0.00371402146061672	4.74460307027081	1.67317624955789e-07	0.11532908415344	1
ENSG00000196352.14	CD55	1	207320873	1_106	0	0.00443338395957338	6.50265765716403	2.7373077870704e-07	-0.796390699081483	2
ENSG00000117335.19	CD46	1	207751561	1_106	0	0.281937112513994	27.9805095429238	7.49040436316887e-05	-3.9298370088883	2
ENSG00000174059.16	CD34	1	207911570	1_106	0	0.0140358739805951	17.1062525579456	2.27977368715278e-06	1.67121927389821	1
ENSG00000076356.6	PLXNA2	1	208229913	1_106	0	0.00371491274590463	4.74522885210205	1.67379850974271e-07	-0.160974032244661	3
ENSG00000196878.14	LAMB3	1	209654144	1_106	0	0.00638282940154167	9.88344045679268	5.9898891296837e-07	1.08461698127281	1
ENSG00000009790.14	TRAF3IP3	1	209756234	1_106	0	0.00454102978775006	6.65198880494053	2.86815922359092e-07	0.658084788902254	1
ENSG00000162757.4	C1orf74	1	209785254	1_106	0	0.0039413633964851	5.30298630374191	1.98456067430355e-07	0.410840736823295	1
ENSG00000082497.11	SERTAD4	1	210233595	1_106	0	0.00376680110494176	4.8795846701284	1.74523110266968e-07	0.134053814412977	1
ENSG00000143473.12	KCNH1	1	211134467	1_107	0	0.00987813322089126	5.00450067723335	4.69389130003908e-07	-0.334929492022758	1
ENSG00000082512.14	TRAF5	1	211326378	1_107	0	0.0218258678437162	12.5661501128583	2.60418097255497e-06	1.3742847127082	1
ENSG00000170385.9	SLC30A1	1	211602400	1_107	0	0.0126604352755577	7.36774502389472	8.85687717216728e-07	0.766754018278264	1
ENSG00000117650.12	NEK2	1	211675781	1_107	0	0.00992162015030629	5.04630776407073	4.75394033276849e-07	0.21722717663794	1
ENSG00000143493.12	INTS7	1	212035474	1_107	0	0.0116083983956665	6.54129868134451	7.20997370991616e-07	0.746186302523168	1
ENSG00000143476.17	DTL	1	212035474	1_107	0	0.0116083983956665	6.54129868134451	7.20997370991616e-07	0.746186302523168	1
ENSG00000065600.12	TMEM206	1	212415353	1_107	0	0.0117776775922653	6.67919786855433	7.46932519329825e-07	0.733463463313874	2
ENSG00000123685.8	BATF3	1	212699839	1_108	0	0.00970311315498995	4.98912796085711	4.5965621402724e-07	0.206636932642493	1
ENSG00000117697.14	NSL1	1	212792127	1_108	0	0.0143593614804939	8.61656139495632	1.17480696356792e-06	-1.11396715432456	1
ENSG00000203705.10	TATDN3	1	212706610	1_108	0	0.0126178701842699	7.54276269155642	9.0367838805155e-07	0.816631634963399	1
ENSG00000162769.12	FLVCR1	1	212859565	1_108	0	0.00977926373783033	5.07186849311843	4.70946463451615e-07	0.358130374033756	3
ENSG00000174606.13	ANGEL2	1	213004666	1_108	0	0.0158437680336598	9.67707654886147	1.45579441390959e-06	-1.14130797129725	1
ENSG00000143499.13	SMYD2	1	214280940	1_108	0	0.00962549886065733	4.88494248687886	4.46457474902952e-07	0.0282233419412879	1
ENSG00000152104.11	PTPN14	1	214495426	1_109	0	0.0189917289860231	10.8276172164603	1.95251687023502e-06	-1.31161892345837	2
ENSG00000117724.12	CENPF	1	214602949	1_109	0	0.0116540548868428	6.16971689673463	6.82715389115126e-07	0.623542198906477	1
ENSG00000092978.10	GPATCH2	1	217631425	1_111	0	0.00596397819566441	5.05893104064255	2.8647861163108e-07	0.37583404702349	1
ENSG00000067533.5	RRP15	1	218285209	1_111	0	0.00600942229413737	5.13106900536403	2.92777687324027e-07	0.279778088264724	1
ENSG00000092969.11	TGFB2	1	218346025	1_111	0	0.00577484141808993	4.75268659968192	2.60601335223268e-07	-0.10191651668196	2
ENSG00000143353.11	LYPLAL1	1	219173128	1_111	0	0.00576813836271428	4.74164975608262	2.59694371908078e-07	0.01823558272073	1
ENSG00000136628.17	EPRS	1	220043811	1_112	0	0.0251222816245387	13.4096281300396	3.19869779489917e-06	1.6304462526659	1
ENSG00000162813.17	BPNT1	1	220090556	1_112	0	0.028584702254687	14.6471179287021	3.9754221014569e-06	-1.72996774543298	1
ENSG00000067704.9	IARS2	1	220093626	1_112	0	0.0150366249718588	8.5047935619064	1.21425958766275e-06	1.05453393945502	2
ENSG00000162817.6	C1orf115	1	220688326	1_112	0	0.0341082337632543	16.3435089070822	5.29300045874958e-06	-1.83049096330223	2
ENSG00000186205.12	MARC1	1	220786518	1_112	0	0.0362955907012799	16.9413332991193	5.83846730244401e-06	-1.90345804872292	1
ENSG00000136630.12	HLX	1	220887051	1_112	0	0.0105104822502164	5.09241718676958	5.08210946393196e-07	0.323605479763056	1
ENSG00000154305.16	MIA3	1	222622827	1_114	0	0.11748692439562	31.8920092488045	3.55769581594666e-05	3.12561172634379	1
ENSG00000162819.11	BROX	1	222708030	1_114	0	0.0825158267385286	28.3653537885063	2.22240321558466e-05	2.94892776081283	1
ENSG00000186063.12	AIDA	1	222712777	1_114	0	0.0131215869408601	11.0312683414427	1.37438753689016e-06	-1.72550670562168	1
ENSG00000197520.10	FAM177B	1	222736869	1_114	0	0.0451800428162678	22.8058133161708	9.78339526087095e-06	-2.36549865956832	1
ENSG00000187554.11	TLR5	1	223129512	1_114	0	0.00842571416571414	7.0769719224218	5.66176176694493e-07	0.687659463606304	1
ENSG00000203697.11	CAPN8	1	223665771	1_114	0	0.0132211614491488	11.1176861750024	1.39566573482858e-06	1.75697130225081	2
ENSG00000162909.17	CAPN2	1	223704636	1_114	0	0.0167351489248653	13.4119584967555	2.13117532442048e-06	2.00332810349895	2
ENSG00000143753.12	DEGS1	1	224176106	1_114	0	0.0248772044134792	16.673987296674	3.93856881413542e-06	1.64146149118367	1
ENSG00000143771.11	CNIH4	1	224356827	1_114	0	0.326376178732899	21.3141833469249	6.60517832999273e-05	-3.82336879813776	2
ENSG00000143786.7	CNIH3	1	224435983	1_114	0	0.0103165442920882	9.41686864802377	9.22440062478531e-07	1.23759516749284	1
ENSG00000162923.14	WDR26	1	224437373	1_114	0	0.0477930561165528	17.0962107942171	7.75821950538781e-06	-3.2521240946494	1
ENSG00000185842.15	DNAH14	1	224895916	1_115	0	0.048655347692143	19.7206205170696	9.11063301584563e-06	-2.27476090990958	1
ENSG00000154380.17	ENAH	1	225747795	1_115	0	0.201404049431475	33.8331681699225	6.47005931988689e-05	3.32109196617458	1
ENSG00000143742.12	SRP9	1	225778101	1_115	0	0.0123965579010205	6.61675880094419	7.78832047636602e-07	0.918457656034144	2
ENSG00000143819.12	EPHX1	1	225809711	1_115	0	0.0145540154323909	8.14613972841794	1.12572440914001e-06	1.11869631577266	1
ENSG00000196187.11	TMEM63A	1	225880099	1_115	0	0.0241570894256813	12.986946669014	2.97885292210187e-06	-1.61000554405736	1
ENSG00000243709.1	LEFTY1	1	225911608	1_115	0	0.0179606768018293	10.1531083296071	1.73148651932276e-06	-1.08055159779287	2
ENSG00000143811.18	PYCR2	1	225924245	1_115	0	0.0126654346873136	6.82121542496195	8.20312372556939e-07	0.72538490857805	2
ENSG00000143751.9	SDE2	1	225999428	1_115	0	0.0161543705273007	9.14132048588689	1.40215611992082e-06	-1.23821638879942	1
ENSG00000163041.9	H3F3A	1	226070308	1_115	0	0.0520129151267397	20.36635159499	1.00582361699952e-05	2.58051519505126	1
ENSG00000182827.8	ACBD3	1	226129783	1_115	0	0.0287645500033693	14.6595840754623	4.00383922185412e-06	-2.23731362808735	2
ENSG00000143799.12	PARP1	1	226408138	1_115	0	0.0139221416637468	7.72290559351993	1.02090227433798e-06	-0.790353736187311	1
ENSG00000203685.9	STUM	1	226539678	1_115	0	0.0382378944944888	17.3955626165517	6.31582149303991e-06	1.77413330544377	2
ENSG00000143772.9	ITPKB	1	226738931	1_116	0	0.0514262798030292	21.072461520122	1.0289582998845e-05	-2.02717391935601	1
ENSG00000143801.16	PSEN2	1	226870643	1_116	0	0.0591796297448386	22.4341074432731	1.2606032892277e-05	2.48888841213077	1
ENSG00000163050.16	COQ8A	1	226897761	1_116	0	0.0265834024235624	14.7193659702603	3.71532719010159e-06	-1.71627162131242	1
ENSG00000143740.14	SNAP47	1	227729944	1_116	0	0.00972756401910568	5.12376459483325	4.73250043820311e-07	0.37172794382182	2
ENSG00000081692.12	JMJD4	1	227735217	1_116	0	0.00940243397903595	4.80023835399132	4.28549005934784e-07	0.248299326430675	1
ENSG00000143816.7	WNT9A	1	227901132	1_116	0	0.0576794498133381	22.1851624204752	1.21501354225541e-05	-2.40347331483906	1
ENSG00000162910.18	MRPL55	1	228109044	1_116	0	0.00934332630143453	4.74022640746267	4.20530983000061e-07	0.0942460107078903	1
ENSG00000143774.16	GUK1	1	228140298	1_116	0	0.0570006243263008	22.0702310552858	1.19449377046374e-05	-2.09845359294878	1
ENSG00000162931.11	TRIM17	1	228372438	1_116	0	0.00977634797321036	5.17137733478603	4.80043148613166e-07	0.490517509323689	2
ENSG00000168159.11	RNF187	1	228484557	1_116	0	0.0258363129580291	14.4463359117903	3.54393413959465e-06	1.63443318783247	1
ENSG00000154429.10	CCSAP	1	229330094	1_117	0	0.0315182314090036	12.3014299082365	3.68141547037957e-06	1.46725711643908	1
ENSG00000143632.14	ACTA1	1	229433845	1_117	0	0.0143227869909346	4.75776552819171	6.47035285640644e-07	-0.00393029791240893	1
ENSG00000069248.11	NUP133	1	229508410	1_117	0	0.0161643423021121	5.91152037938677	9.07307762569735e-07	-0.45739421367615	1
ENSG00000143641.9	GALNT2	1	230059935	1_117	0	0.131316125950854	26.2351154106919	3.2711347724089e-05	-2.42293635852102	1
ENSG00000177614.10	PGBD5	1	230427709	1_117	0	0.0142972681438825	4.74076233925738	6.43574226350504e-07	0.0123337857818113	1
ENSG00000135744.7	AGT	1	230713948	1_118	0	0.0187743436987379	7.60919621908282	1.35644111251826e-06	0.860945876777845	1
ENSG00000135773.12	CAPN9	1	230745584	1_118	0	0.0211724860946968	8.75810584385471	1.76067599265934e-06	0.998999470571499	1
ENSG00000119280.16	C1orf198	1	230866337	1_118	0	0.0225025188483786	9.34076170948629	1.99577153407707e-06	1.01471272716887	2
ENSG00000173409.13	ARV1	1	230978849	1_118	0	0.0143649543982457	5.05434626096392	6.89392635178131e-07	-0.232385542505834	2
ENSG00000182118.7	FAM89A	1	231016391	1_118	0	0.0144282488163339	5.09628510406625	6.98175710898839e-07	0.350825123309185	1
ENSG00000143633.12	C1orf131	1	231241335	1_118	0	0.013913645624842	4.74997975246047	6.275236426908e-07	0.398885022737181	1
ENSG00000116906.11	GNPAT	1	231240905	1_118	0	0.0141100189448576	4.88365507934019	6.54289539201657e-07	0.576788263021733	2
ENSG00000116903.7	EXOC8	1	231332860	1_118	0	0.0175459249590157	6.96303199005957	1.1600375698818e-06	-1.4188875941756	1
ENSG00000135766.8	EGLN1	1	231426482	1_118	0	0.0140920088355577	4.87142597592812	6.51818092771837e-07	0.0803422747200822	1
ENSG00000116918.13	TSNAX	1	231528861	1_118	0	0.0299239801193232	12.0718366358868	3.42996828173716e-06	-1.78198507271103	1
ENSG00000162946.21	DISC1	1	231627258	1_118	0	0.0139734738097381	4.79085987686245	6.35645901132404e-07	0.372941943297072	1
ENSG00000116991.10	SIPA1L2	1	232562054	1_120	0	0.00788708632625512	7.18258001270915	5.37891230420931e-07	0.774273592676867	2
ENSG00000212916.4	MAP10	1	232808823	1_120	0	0.00660041335751982	5.48927049874587	3.44019581865984e-07	-0.417095601490801	1
ENSG00000135778.11	NTPCR	1	232935057	1_120	0	0.0126995652788011	11.7168786053457	1.41285691631417e-06	1.235819289316	1
ENSG00000135749.18	PCNX2	1	233079296	1_120	0	0.00879717311652317	8.22134569752136	6.86725928634026e-07	-0.901238574589713	2
ENSG00000143674.10	MAP3K21	1	233329424	1_120	0	0.00641392258833584	5.21684040918626	3.17708374069228e-07	0.358814676379346	1
ENSG00000135750.14	KCNK1	1	233658857	1_120	0	0.00803050331932975	7.35397077294971	5.60740677779929e-07	0.840832260627254	1
ENSG00000183780.12	SLC35F3	1	234321753	1_120	0	0.0185973917768164	15.3558340839627	2.7115826593673e-06	1.53708518037161	1
ENSG00000168275.14	COA6	1	234375757	1_120	0	0.00620843341655464	4.90735299878249	2.89285538506911e-07	-0.206646463606542	1
ENSG00000059588.9	TARBP1	1	234410268	1_120	0	0.00632408003000162	5.08276283076277	3.05207076807966e-07	-0.266633799365132	1
ENSG00000173726.10	TOMM20	1	235129799	1_121	0	0.0145085863463766	4.88771020807964	6.73329968191475e-07	0.209127706162731	1
ENSG00000116957.12	TBCE	1	235368142	1_121	0	0.0175283104395899	6.69183331450839	1.11373679472353e-06	0.669812000279537	3
ENSG00000168243.10	GNG4	1	235626574	1_121	0	0.0377386975992339	14.0402333808579	5.0310499798977e-06	1.95392554093906	2
ENSG00000143669.13	LYST	1	235900299	1_122	0	0.0130388911123104	4.74069997408008	5.86922185743775e-07	-0.0507334261538682	1
ENSG00000116962.14	NID1	1	236065637	1_122	0	0.0313734688572204	13.1355080494886	3.91297264204028e-06	1.4015726556586	1
ENSG00000086619.13	ERO1B	1	236233511	1_122	0	0.0581891207782038	19.0972212255774	1.0551382597687e-05	2.18927005992902	2
ENSG00000186197.13	EDARADD	1	236472846	1_122	0	0.0162334280478136	6.83045030152769	1.05282690047301e-06	0.692939634864183	1
ENSG00000116977.18	LGALS8	1	236531362	1_122	0	0.0130460472801325	4.74592909724262	5.87892054452076e-07	-0.00231470565820379	1
ENSG00000077522.12	ACTN2	1	236686652	1_122	0	0.0132833593283023	4.91774030419894	6.20255906340314e-07	0.254522425271812	1
ENSG00000198626.15	RYR2	1	237112768	1_122	0	0.029099548290229	12.4133648601087	3.42983450303808e-06	1.27862983465376	1
ENSG00000133019.11	CHRM3	1	239386955	1_124	0	0.00813601956101151	5.0867156546196	3.92958640187703e-07	0.406214243354805	1
ENSG00000155816.19	FMN2	1	240418878	1_126	0	0.0150627309666086	4.94558938141174	7.07325265610069e-07	-0.21399586675996	1
ENSG00000091483.6	FH	1	241520642	1_127	0	0.0135315268263889	5.35125161039189	6.87542535186527e-07	0.382324167017922	1
ENSG00000054277.13	OPN3	1	241638293	1_127	0	0.0842858961702306	22.9718366671703	1.83843392408573e-05	2.30991362935063	2
ENSG00000174371.16	EXO1	1	241847755	1_127	0	0.0137275175759456	5.48833178064866	7.15368417378561e-07	0.425098871304977	2
ENSG00000143702.15	CEP170	1	243254880	1_128	0	0.159596947019136	23.3259791183951	3.53477568272088e-05	-4.49684108417326	1
ENSG00000054282.15	SDCCAG8	1	243256404	1_128	0	0.313342727153229	25.2616936720084	7.51587381805254e-05	-4.34134460370832	2
ENSG00000117020.16	AKT3	1	243848640	1_128	0	0.0266326410433427	19.1076754170009	4.83191724637468e-06	-2.15694288555946	1
ENSG00000179456.10	ZBTB18	1	244245806	1_129	0	0.14615284192973	26.4223039713518	3.66669972440063e-05	-2.75844858356281	1
ENSG00000035687.9	ADSS	1	244407083	1_129	0	0.0399577604673791	13.6920532966728	5.19477948627053e-06	1.89071499004078	1
ENSG00000203667.9	COX20	1	244836094	1_129	0	0.0183408604296116	6.22589073281359	1.0842229531566e-06	0.568127527514931	1
ENSG00000203666.12	EFCAB2	1	244972007	1_129	0	0.0311359380777221	11.2927050374489	3.33854578301895e-06	-1.30882352557305	1
ENSG00000162849.15	KIF26B	1	245155106	1_129	0	0.0170318745577825	5.51888953054093	8.92506828675367e-07	-0.43178902568636	1
ENSG00000197472.14	ZNF695	1	247008034	1_130	0	0.00696906466878733	5.34365453118633	3.53598378202168e-07	-0.384989862300514	1
ENSG00000185420.18	SMYD3	1	246488275	1_130	0	0.0706354580704502	27.5499509541329	1.84774056235744e-05	-2.63929307386727	2
ENSG00000162852.13	CNST	1	246566688	1_130	0	0.0364534342976689	21.1430445831963	7.31818479809938e-06	-2.09096197674519	1
ENSG00000143653.9	SCCPDH	1	246721765	1_130	0	0.007977257002317	6.62842898626096	5.0206689782384e-07	0.67374597592295	2
ENSG00000277462.1	ZNF670	1	247078730	1_130	0	0.0165495778565175	13.5797429217878	2.13390885466511e-06	1.49894076711462	1
ENSG00000188295.14	ZNF669	1	247062347	1_130	0	0.00673782360645558	5.02286175898564	3.21342567573031e-07	-0.280911264647651	3
ENSG00000196418.12	ZNF124	1	247128051	1_130	0	0.00825688040899797	6.95611995513777	5.45356449801714e-07	-0.721217560395892	2
ENSG00000162714.12	ZNF496	1	247321312	1_131	0	0.0160663668224318	5.21764432077789	7.95956888723633e-07	0.370924655539328	2
ENSG00000162722.8	TRIM58	1	247856300	1_131	0	0.0224096990289927	8.39682098647116	1.78668633193897e-06	1.00550861043232	3
ENSG00000238243.3	OR2W3	1	247863850	1_131	0	0.0167696183790121	5.62649215080636	8.95897436160292e-07	0.508447155998578	1
ENSG00000175137.10	SH3BP5L	1	248826485	1_131	0	0.0162637556423928	5.334166039869	8.23729780553937e-07	0.363020727315814	2
ENSG00000171161.12	ZNF672	1	248834509	1_131	0	0.0198202373590953	7.22273256772327	1.35927641878447e-06	0.743249674221026	1
ENSG00000171163.15	ZNF692	1	248859244	1_131	0	0.107321669999841	23.5861584531242	2.40348840090977e-05	2.32396405315949	1
ENSG00000184731.5	FAM110C	2	47208	2_1	0	0.0154896458522472	4.7510175118798	6.98755945772259e-07	-0.21416603418321	1
ENSG00000143727.15	ACP1	2	264429	2_1	0	0.0202436224096773	7.3068768070804	1.40448598602864e-06	1.01068807809344	1
ENSG00000035115.21	SH3YL1	2	266895	2_1	0	0.0196716226319049	7.03294084271325	1.31363449980408e-06	0.969231864216973	1
ENSG00000189292.15	ALKAL2	2	200477	2_1	0	0.0279138202300527	10.3824063957043	2.75178626336466e-06	-1.55344508312313	1
ENSG00000151353.14	TMEM18	2	676782	2_1	0	0.0181777161375243	6.27846143680453	1.08365227006424e-06	-0.651135871980609	2
ENSG00000172554.11	SNTG2	2	951538	2_1	0	0.0246872892974632	9.20542739599433	2.15781774465623e-06	1.15653792548493	2
ENSG00000032389.12	TSSC1	2	3401074	2_2	0	0.00800000092152875	5.24498225222292	3.98411124890193e-07	0.337001199266469	1
ENSG00000171853.15	TRAPPC12	2	3379970	2_2	0	0.00850490859585518	5.82712469327334	4.7056688213734e-07	0.551390721988557	3
ENSG00000171865.9	RNASEH1	2	3558879	2_2	0	0.0120081202748232	9.11067533766588	1.03877860612201e-06	-1.02256023049273	2
ENSG00000171863.12	RPS7	2	3562665	2_2	0	0.0593493303440646	24.4437737581552	1.37746786269045e-05	-2.28226670100404	2
ENSG00000118004.17	COLEC11	2	3594575	2_2	0	0.00780879757175756	5.01491152593244	3.71830351376595e-07	0.292166690025671	3
ENSG00000214866.8	DCDC2C	2	3693825	2_2	0	0.007785135401846	4.98605397172618	3.68570475045105e-07	-0.19669275281529	2
ENSG00000115738.9	ID2	2	8678930	2_6	0	0.0111824419147341	5.93038864829569	6.29676091374362e-07	0.665289327329481	1
ENSG00000134313.15	KIDINS220	2	8837357	2_6	0	0.00997738355518685	4.74749268466875	4.49757453050607e-07	0.0345354077139062	1
ENSG00000143797.11	MBOAT2	2	9004209	2_6	0	0.0150488679541742	8.63806759426172	1.23429175074798e-06	1.15680546039975	1
ENSG00000151693.9	ASAP2	2	9169750	2_6	0	0.0386886485113274	17.6050802916606	6.46723982052217e-06	-1.73265732190024	2
ENSG00000119185.12	ITGB1BP1	2	9407999	2_6	0	0.0165549066207239	9.53910092747366	1.49944857574192e-06	-1.12168827540865	2
ENSG00000134330.18	IAH1	2	9473312	2_6	0	0.0111054255152694	5.75483260506287	6.06827558901322e-07	-0.542352493139659	2
ENSG00000151694.12	ADAM17	2	9555759	2_6	0	0.0110199928524795	5.69251211611318	5.95638379310471e-07	0.52783668599195	2
ENSG00000134308.13	YWHAQ	2	9661659	2_6	0	0.0120677570192232	6.57549760894352	7.53446774769873e-07	-0.711218903204158	1
ENSG00000115750.16	TAF1B	2	9838855	2_6	0	0.0122448675447109	6.67342563628013	7.7589028452618e-07	0.745617892081272	2
ENSG00000134317.17	GRHL1	2	9874278	2_6	0	0.0433232733600868	18.7431669052347	7.71012878586011e-06	2.0823361393392	1
ENSG00000205795.4	CYS1	2	10080534	2_6	0	0.0103552481301203	5.10037410301345	5.01487299351906e-07	0.268976706858029	1
ENSG00000115756.12	HPCAL1	2	10402146	2_7	0	0.088095609547522	29.7016771141867	2.48446357693648e-05	2.77986705554324	1
ENSG00000115758.12	ODC1	2	10407975	2_7	0	0.0671292297566992	27.0400749022845	1.72352247550638e-05	2.63159150551117	1
ENSG00000115761.15	NOL10	2	10647841	2_7	0	0.0209561171755482	15.8214626279697	3.14814585085446e-06	-1.7828617917269	3
ENSG00000162975.4	KCNF1	2	10868816	2_7	0	0.0131791872336902	11.3947669024952	1.42590788366889e-06	1.27636460166445	1
ENSG00000162976.12	PQLC3	2	11148932	2_7	0	0.00670809039537978	4.96767723841748	3.16409616308466e-07	0.101598322086758	1
ENSG00000134318.13	ROCK2	2	11347918	2_7	0	0.010675968298466	9.38819862452471	9.51671232791431e-07	1.08529923676892	2
ENSG00000169016.16	E2F6	2	11466058	2_7	0	0.016544508504702	13.5636497391035	2.13072711657454e-06	-1.79023069193526	1
ENSG00000196208.13	GREB1	2	11472941	2_7	0	0.0676504387448232	27.1154720070047	1.74174744872371e-05	-2.62028898908016	1
ENSG00000134324.11	LPIN1	2	11727299	2_7	0	0.0122858622104766	10.7259140289791	1.25123057636354e-06	-1.26306734978032	1
ENSG00000071575.11	TRIB2	2	12717952	2_8	0	0.0227601020975958	10.0385854203737	2.16942240721569e-06	1.13422989529084	1
ENSG00000151779.12	NBAS	2	15561827	2_9	0	0.0179216597396684	13.5028233993612	2.29773644095201e-06	2.41213387164249	1
ENSG00000079785.14	DDX1	2	15590379	2_9	0	0.00816100012556176	5.55291634827287	4.30290653216818e-07	0.790898063001502	2
ENSG00000134323.11	MYCN	2	15997489	2_9	0	0.0116202803054042	8.67156935193814	9.56779150356762e-07	1.08121928355317	1
ENSG00000197872.11	FAM49A	2	16632988	2_10	0	0.00885860183763165	5.77695251659274	4.85916198364945e-07	-0.527079695450824	1
ENSG00000163032.11	VSNL1	2	17541387	2_10	0	0.0103080538752989	7.21913387684161	7.06576472544852e-07	0.969805288840219	1
ENSG00000178295.14	GEN1	2	17752895	2_10	0	0.0377111261543324	19.6214294665156	7.0258284618024e-06	-2.17895626520207	2
ENSG00000163029.15	SMC6	2	17789464	2_10	0	0.0290034615975361	17.0985216568506	4.70875174470751e-06	1.97393197667917	1
ENSG00000170745.11	KCNS3	2	17879175	2_10	0	0.0114719426366372	8.23777198787848	8.97313352880217e-07	-1.0055260967082	1
ENSG00000240857.1	RDH14	2	18556522	2_11	0	0.0169814689038772	4.74115654066967	7.64463836797091e-07	-0.0402135789527196	1
ENSG00000118965.14	WDR35	2	19989328	2_12	0	0.0160652085034793	4.74102177736825	7.23195497189056e-07	0.147426752835454	1
ENSG00000132031.12	MATN3	2	20009334	2_12	0	0.0164601529862172	4.97278450532356	7.77196620949089e-07	0.188474266645256	1
ENSG00000068697.6	LAPTM4A	2	20052509	2_12	0	0.0172264493130402	5.40712025110689	8.84421304384873e-07	0.43719522916625	1
ENSG00000055917.15	PUM2	2	20352364	2_12	0	0.0170643139890097	5.31684506177477	8.61470152918213e-07	0.281982424201121	1
ENSG00000143878.9	RHOB	2	20447480	2_12	0	0.0172068124233807	5.39623157511897	8.81634141421184e-07	-0.370159312059261	1
ENSG00000143869.6	GDF7	2	20969651	2_13	0	0.0083159649966319	5.16797668564282	4.08066173125348e-07	0.29986262661888	1
ENSG00000084674.14	APOB	2	21044338	2_13	0	0.0216519961257879	13.8756515751386	2.85265153295433e-06	-1.75394061490541	2
ENSG00000119771.14	KLHL29	2	23386174	2_15	0	0.00503480671491263	8.34198284771492	3.98794804851602e-07	-0.889371017278777	2
ENSG00000119778.14	ATAD2B	2	23920505	2_15	0	0.00482993998639947	7.95623759260782	3.64877324767192e-07	-0.814044948600496	2
ENSG00000173960.13	UBXN2A	2	23929664	2_15	0	0.00456504097454125	7.42389025417058	3.21790797402022e-07	-0.729986874032694	1
ENSG00000205639.9	MFSD2B	2	24009112	2_15	0	0.00353862834032537	4.99664330584036	1.67884536437682e-07	0.168307303174982	2
ENSG00000163026.11	WDCP	2	24049787	2_15	0	0.00359594272163422	5.13441645851923	1.75307805824751e-07	-0.322061935247517	1
ENSG00000119782.13	FKBP1B	2	24048636	2_15	0	0.00755173949656851	11.84138238389	8.49076464064953e-07	-1.83192382398559	2
ENSG00000115128.6	SF3B6	2	24078062	2_15	0	0.00348762348597476	4.87101937229918	1.61304635138045e-07	0.0661279312538972	2
ENSG00000219626.8	FAM228B	2	24064728	2_15	0	0.00416667100631685	6.52300840337081	2.58068231340192e-07	-0.69541825053339	2
ENSG00000115129.13	TP53I3	2	24064728	2_15	0	0.00413163578806675	6.50383611061104	2.5514614818285e-07	-0.493252446868631	3
ENSG00000176732.6	PFN4	2	24123159	2_15	0	0.00351271736550396	4.90867637457648	1.63721232292807e-07	0.277599956044588	2
ENSG00000186453.12	FAM228A	2	24174047	2_15	0	0.00355399955694802	5.00511521378181	1.68899687159406e-07	0.473175907932479	3
ENSG00000084676.15	NCOA1	2	24427587	2_15	0	0.00428854195214901	6.50510059327957	2.6488726330949e-07	-0.580491313471246	2
ENSG00000138092.10	CENPO	2	24791113	2_15	0	0.0038632910107842	5.66915017855628	2.07956635367194e-07	-0.430425195018273	1
ENSG00000115137.11	DNAJC27	2	24971258	2_15	0	0.00407806335425276	7.40280675247479	2.86647248674323e-07	1.40354610311631	2
ENSG00000115138.10	POMC	2	25166290	2_15	0	0.0085507853967719	15.666181676216	1.27193981560762e-06	2.40301787804495	1
ENSG00000119772.16	DNMT3A	2	25260101	2_15	0	0.00756649000422138	14.713022792811	1.05704570817605e-06	-2.56828021809369	2
ENSG00000138101.18	DTNB	2	25673919	2_15	0	0.00469439807959182	8.21642212763281	3.66235175915562e-07	-1.24486369851978	1
ENSG00000143970.16	ASXL2	2	25878763	2_15	0	0.0347224597126045	26.1050717893384	8.60662283275367e-06	-2.30614597800158	1
ENSG00000084731.14	KIF3C	2	25983137	2_15	0	0.00345061772004107	4.75012616611791	1.55632176088012e-07	0.205810623419592	1
ENSG00000157833.12	GAREM2	2	26164530	2_15	0	0.0055793384820032	9.19331233645302	4.8702597177925e-07	-0.928641275609394	1
ENSG00000138029.13	HADHB	2	26241540	2_15	0	0.00406725284459952	6.19036123554488	2.39064208818706e-07	-0.442207345433463	1
ENSG00000084754.10	HADHA	2	26244785	2_15	0	0.00601772004686296	10.2525876878577	5.85818212095194e-07	1.29873992192398	2
ENSG00000173567.14	ADGRF3	2	26311933	2_15	0	0.00346613569089016	4.78189629145976	1.57377669590801e-07	0.055750541125349	1
ENSG00000084764.10	MAPRE3	2	26971145	2_16	0	0.0350095262866923	18.9849796158855	6.31093586010616e-06	-3.78637364457005	1
ENSG00000138080.13	EMILIN1	2	27078536	2_16	0	0.0821046894318825	27.2830613993267	2.12695577483688e-05	2.86775568536173	1
ENSG00000138030.12	KHK	2	27086538	2_16	0	0.093079794216965	28.6118646793212	2.52870969493806e-05	-4.2367582700443	1
ENSG00000138028.15	CGREF1	2	27111471	2_16	0	0.0594649688943743	25.1954018654818	1.42259042918792e-05	-4.13632411046397	2
ENSG00000138085.16	ATRAID	2	27209632	2_16	0	0.0219783524005617	13.1139794035455	2.73669895653954e-06	2.2259500872503	2
ENSG00000138074.14	SLC5A6	2	27214170	2_16	0	0.0154735777176471	9.79572572001819	1.43921194125844e-06	-1.65571677689808	2
ENSG00000084774.13	CAD	2	27218777	2_16	0	0.0512515887670585	21.3920038220294	1.04101310582236e-05	-2.94214102026158	1
ENSG00000115194.10	SLC30A3	2	27275976	2_16	0	0.0376827707362875	19.5937445429682	7.01063999960173e-06	3.04033101557377	2
ENSG00000163794.6	UCN	2	27308797	2_16	0	0.0102130868824334	5.6373189758639	5.4667225435812e-07	0.724794410176926	1
ENSG00000115211.15	EIF2B4	2	27369556	2_16	0	0.0319940542610606	19.1241319115603	5.80962906696045e-06	3.1137981740857	1
ENSG00000163795.13	ZNF513	2	27380806	2_16	0	0.0131416526999709	9.27529888578656	1.1573781940925e-06	-1.85202232876719	1
ENSG00000115216.13	NRBP1	2	27428508	2_16	0	0.0146446025185106	11.0868081809743	1.54163484883249e-06	-2.33498999134095	1
ENSG00000157992.12	KRTCAP3	2	27444317	2_16	0	0.0145750835160196	8.75700955183599	1.21189298665557e-06	1.15564268806813	1
ENSG00000198522.13	GPN1	2	27628084	2_16	0	0.0170046875960949	15.0675090947962	2.43280621554082e-06	-3.13255914387818	2
ENSG00000176714.9	CCDC121	2	27629397	2_16	0	0.0396592654346072	18.9830600421583	7.14839074966332e-06	-2.20227867540983	1
ENSG00000119760.15	SUPT7L	2	27674968	2_16	0	0.0186121650669711	18.9290392562387	3.3452059780502e-06	-4.10024354761116	1
ENSG00000158019.20	BRE	2	27889824	2_16	0	0.0091953382811657	5.13855865010351	4.48648712141438e-07	-0.834857006409238	1
ENSG00000171174.13	RBKS	2	27891044	2_16	0	0.0091626299183184	6.08720871282411	5.29585072553321e-07	1.37431363423344	2
ENSG00000213639.9	PPP1CB	2	28751273	2_17	0	0.0197297764770292	16.731953843035	3.13448517202235e-06	3.57544660148605	2
ENSG00000163806.15	SPDYA	2	28782736	2_17	1	0.566687948356303	25.2913299108221	0.000136085871915211	-4.59143832043371	2
ENSG00000171103.10	TRMT61B	2	28869813	2_17	1	0.0411976527944867	18.8068054387635	7.3567314290021e-06	-3.88005802812778	1
ENSG00000163811.11	WDR43	2	28895415	2_17	0	0.0113070940485637	8.96912578891832	9.62938422954267e-07	-1.85859891362687	1
ENSG00000189350.12	TOGARAM2	2	28957249	2_17	0	0.00977007108319084	6.95409950247911	6.4511333730989e-07	1.51094538807443	1
ENSG00000179270.6	C2orf71	2	29072810	2_18	0	0.0368241097386433	14.4583182423505	5.05530581280069e-06	1.7195578916833	2
ENSG00000115295.19	CLIP4	2	29053434	2_18	0	0.0140918717404516	5.26390896337919	7.04327180209965e-07	0.413666034463625	3
ENSG00000119801.12	YPEL5	2	30166676	2_18	0	0.0206906640065022	8.93057796934455	1.75449199707152e-06	-1.16421850354438	1
ENSG00000214711.9	CAPN14	2	31231799	2_19	0	0.020753599807263	6.26619072436322	1.23479381121383e-06	-0.595680516768516	1
ENSG00000162949.16	CAPN13	2	30729624	2_19	0	0.0266409638823522	8.5727881210343	2.168549903184e-06	0.988430356820234	1
ENSG00000172954.13	LCLAT1	2	30443328	2_19	0	0.0223470314778365	7.00209783614804	1.48574888200774e-06	0.98257618640487	2
ENSG00000158089.14	GALNT14	2	31154628	2_19	0	0.0182306209022444	5.01381370825673	8.67894728248776e-07	-0.223441070886138	2
ENSG00000013016.15	EHD3	2	31218327	2_19	0	0.0225355942462251	7.02465311428637	1.50311183562201e-06	0.75448791450928	3
ENSG00000158125.9	XDH	2	31429541	2_20	0	0.132346482333295	25.7531401721945	3.23623455708066e-05	-3.1359042737269	1
ENSG00000162961.13	DPY30	2	32040056	2_20	0	0.0251763072953732	9.58911356309452	2.29228118417268e-06	-1.31842520571368	1
ENSG00000152683.14	SLC30A6	2	32165299	2_20	0	0.0167982102743793	5.72109666216058	9.12514334976196e-07	1.13231111722432	2
ENSG00000091106.18	NLRC4	2	32264782	2_20	0	0.0191443036728153	6.9692937025831	1.26685158308447e-06	-0.847339915119547	1
ENSG00000119820.10	YIPF4	2	32277438	2_20	0	0.0162935723651916	5.42991455094398	8.40053036257929e-07	0.49533995761184	1
ENSG00000115760.13	BIRC6	2	32356560	2_20	0	0.0202747532563672	7.51769283835221	1.44722998304896e-06	0.891515290444169	1
ENSG00000018699.11	TTC27	2	32678481	2_20	0	0.0153285617628478	4.84740891498152	7.05518590773403e-07	-0.26637427292208	1
ENSG00000049323.15	LTBP1	2	32947295	2_20	0	0.0193909508934409	7.09178274673529	1.30572562134579e-06	-0.878780821074969	1
ENSG00000152689.17	RASGRP3	2	33531453	2_21	0	0.00682410071931139	5.08470533861056	3.29464491907355e-07	0.252131764054496	1
ENSG00000150938.9	CRIM1	2	36392488	2_23	0	0.0107230981612205	11.0707771914752	1.12718652599926e-06	1.35683070133689	2
ENSG00000171055.14	FEZ2	2	36647723	2_23	0	0.0142487045747589	13.7793050961164	1.86423258664267e-06	-1.4541523307938	2
ENSG00000205221.12	VIT	2	36712445	2_23	0	0.0134559498712726	13.2334812671814	1.69077518138987e-06	-1.27891517484065	2
ENSG00000115808.11	STRN	2	36962758	2_23	0	0.0958513214657698	32.1699305365816	2.92782843710797e-05	3.88194452865362	1
ENSG00000152133.14	GPATCH11	2	37081570	2_23	0	0.0138670792081708	13.5210506755696	1.78029853107555e-06	2.38650478328196	1
ENSG00000055332.16	EIF2AK2	2	37156965	2_23	0	0.00950559450417177	9.92398220801234	8.95700172202098e-07	1.73989003816164	2
ENSG00000218739.9	CEBPZOS	2	37198486	2_23	0	0.0563249736115671	26.9742011895289	1.4426035152522e-05	3.49554709316048	1
ENSG00000115816.14	CEBPZ	2	37231568	2_23	0	0.0428248584811984	24.3232370449061	9.89041934192395e-06	3.31655845157677	2
ENSG00000003509.15	NDUFAF7	2	37255382	2_23	0	0.00825523796679606	8.58199391187365	6.72690347064243e-07	1.36917987494133	1
ENSG00000115825.9	PRKD3	2	37262480	2_23	0	0.00671401089448676	6.61713254486975	4.21841470560763e-07	-0.87353451822751	3
ENSG00000115841.19	RMDN2	2	37944992	2_24	0	0.0486207481459858	18.6383370081318	8.60451100032647e-06	-2.18752415817711	1
ENSG00000143891.16	GALM	2	38666042	2_24	0	0.0121679281487617	5.39083515254738	6.2283080573136e-07	-0.186916725850764	1
ENSG00000115875.18	SRSF7	2	38751622	2_24	0	0.0797125658779299	23.3479043279848	1.76714461142074e-05	-2.57326927341626	1
ENSG00000163214.20	DHX57	2	38875912	2_25	0	0.0660951026948842	22.7895806450112	1.43022054454638e-05	-2.28121864959207	2
ENSG00000188010.12	MORN2	2	38875912	2_25	0	0.116821093952185	28.1606704043777	3.1236448879264e-05	-2.56689695677145	1
ENSG00000214694.10	ARHGEF33	2	38882417	2_25	0	0.0354436983329987	18.00063252313	6.0579292139329e-06	2.12770522869607	2
ENSG00000115904.12	SOS1	2	39124428	2_25	0	0.0428428540204491	19.0970834858353	7.76860137868143e-06	2.06656484152929	1
ENSG00000138050.14	THUMPD2	2	39778359	2_25	0	0.167618678757547	19.0899269377982	3.03825398402157e-05	3.64037764804106	2
ENSG00000162878.12	PKDCC	2	42042073	2_26	0	0.00483812824784491	5.1797663688752	2.37949581139902e-07	0.254002324928219	1
ENSG00000143924.18	EML4	2	42169582	2_26	0	0.00462214018372564	4.74597468097102	2.08288804229672e-07	-0.0697870862943643	1
ENSG00000115944.14	COX7A2L	2	42397070	2_26	0	0.00462667575134934	4.75529036305123	2.08902434658409e-07	0.0243765535359442	2
ENSG00000057935.13	MTA3	2	42494666	2_26	0	0.00752014377941201	9.37137569713167	6.691552503211e-07	-1.05167732280076	1
ENSG00000162881.6	OXER1	2	42764706	2_26	0	0.00485109417797158	5.20518953352939	2.39758300018449e-07	-0.349865021525327	1
ENSG00000162882.14	HAAO	2	42787032	2_26	0	0.00675132088234631	8.34601521180555	5.35014212042032e-07	0.909837202412721	2
ENSG00000152527.13	PLEKHH2	2	43636950	2_27	0	0.0218874750482927	6.16508331462487	1.28124449020583e-06	0.722595200730878	2
ENSG00000223658.7	C1GALT1C1L	2	43676344	2_27	0	0.0211028101747903	5.81594265389804	1.16535382187923e-06	-0.643186225744422	1
ENSG00000138036.18	DYNC2LI1	2	43771587	2_27	0	0.0212030945504963	5.86127446385594	1.18001819863221e-06	0.504528941210467	3
ENSG00000138095.18	LRPPRC	2	43954295	2_27	0	0.0188604880280679	4.74230244762177	8.49257852777754e-07	-0.0411634827647919	3
ENSG00000143919.14	CAMKMT	2	44361802	2_28	0	0.0116861606551228	7.3056997207678	8.10645669638412e-07	-0.793889928276646	2
ENSG00000170577.7	SIX2	2	45009664	2_28	0	0.0150800239267366	9.73587962390129	1.39403803410869e-06	1.12062896242128	1
ENSG00000250565.6	ATP6V1E2	2	46513385	2_29	0	0.0469323045798148	15.4678630347985	6.89286218071006e-06	1.7868789775694	3
ENSG00000119729.11	RHOQ	2	46540365	2_29	0	0.0325150912310617	11.9320809092675	3.68382137280657e-06	1.45813708539718	2
ENSG00000151665.12	PIGF	2	46617108	2_29	0	0.0288936519934884	10.798558170337	2.96254943889134e-06	1.36816102414911	1
ENSG00000119878.5	CRIPT	2	46616492	2_29	0	0.0190028028237204	6.78768683334741	1.22472012878391e-06	-0.71978101353013	1
ENSG00000068724.15	TTC7A	2	46898371	2_29	0	0.0203499505837939	7.44221999976658	1.43801448213005e-06	0.647786976969231	2
ENSG00000180398.11	MCFD2	2	46941864	2_29	0	0.0248388184117656	9.34927495094824	2.20498815765844e-06	-1.22183493308478	2
ENSG00000143933.16	CALM2	2	47176244	2_30	0	0.0316354781291807	17.1259617027442	5.14430569217371e-06	-2.20390129927809	2
ENSG00000119888.10	EPCAM	2	47363623	2_30	0	0.00855115631787762	4.7437711140563	3.85164248585502e-07	0.147442317960644	1
ENSG00000095002.13	MSH2	2	47403074	2_30	0	0.0456644139359554	20.2200142620694	8.76711579268557e-06	-1.96597889944224	1
ENSG00000184261.4	KCNK12	2	47584758	2_30	0	0.0149500127283196	9.71892181597808	1.37961226812525e-06	0.925207971387378	1
ENSG00000116062.14	MSH6	2	47792275	2_30	0	0.00971506689055535	11.4543496174254	1.05660734842187e-06	-2.48823134271022	1
ENSG00000138081.20	FBXO11	2	47901270	2_30	0	0.0461680999451101	24.3220620855241	1.06620273195052e-05	-2.97865526433864	1
ENSG00000243244.5	STON1	2	48528021	2_31	0	0.0197839527368749	13.7675609555543	2.58623193800424e-06	2.37969609909205	2
ENSG00000242441.7	GTF2A1L	2	48595242	2_31	0	0.0250266959161584	16.7164990463619	3.97233842663221e-06	-2.7608444298341	1
ENSG00000068781.21	STON1-GTF2A1L	2	48595242	2_31	0	0.0250266959161584	16.7164990463619	3.97233842663221e-06	-2.7608444298341	1
ENSG00000170802.15	FOXN2	2	48305249	2_31	0	0.0267199004378351	19.0897657658013	4.84320477642762e-06	-3.25402518574935	1
ENSG00000162869.15	PPP1R21	2	48439199	2_31	0	0.00883280801916964	4.92699675688308	4.13217270216104e-07	0.785184301211325	3
ENSG00000138039.14	LHCGR	2	48727766	2_31	0	0.0120628736935854	7.73213792583479	8.85620721820833e-07	-0.728384112697084	3
ENSG00000179915.22	NRXN1	2	51224848	2_33	0	0.023504550929539	10.3703170057367	2.31441580942292e-06	1.10783377615746	1
ENSG00000143942.4	CHAC2	2	53767465	2_35	0	0.00937821617593404	4.85416738272547	4.32247394266578e-07	0.326511620908028	2
ENSG00000068912.13	ERLEC1	2	53786407	2_35	0	0.0164496606036819	17.486265073843	2.73118674576743e-06	-3.40456787604081	2
ENSG00000115239.21	ASB3	2	53787166	2_35	0	0.00964601722837433	7.90768139899503	7.24260155065623e-07	-1.74692643208761	2
ENSG00000119737.5	GPR75	2	53710040	2_35	0	0.0162105677452885	17.2654983859107	2.65750898460828e-06	-3.49009346502357	2
ENSG00000170634.12	ACYP2	2	53971890	2_35	0	0.0124259917690717	8.11451674577799	9.57394921029945e-07	1.0828528875903	2
ENSG00000115306.15	SPTBN1	2	54455804	2_35	0	0.0122095707563855	6.510607713251	7.54778153231236e-07	0.109968516058773	1
ENSG00000214595.11	EML6	2	54723899	2_36	0	0.00944829360687771	9.11337928908496	8.17579931959524e-07	1.90998427936651	1
ENSG00000115310.17	RTN4	2	54922335	2_36	0	0.0412279098663826	28.1825585355314	1.10323779705933e-05	-3.83483531371211	2
ENSG00000143947.13	RPS27A	2	55233148	2_36	0	0.00557067668879097	5.07185574437441	2.68270082645864e-07	0.416914832625103	1
ENSG00000162994.15	CLHC1	2	55214429	2_36	0	0.00543717406482436	4.8496045424064	2.50366927235862e-07	-0.105116509763195	1
ENSG00000115355.15	CCDC88A	2	55419625	2_36	0	0.0168363573509122	13.6420916248001	2.18085350660876e-06	-1.34525001470174	1
ENSG00000163001.11	CFAP36	2	55521949	2_36	0	0.00544593695353646	5.40743869978291	2.7961573747252e-07	-1.13401634344453	1
ENSG00000275052.4	PPP4R3B	2	55634510	2_36	0	0.00567774286283662	6.41211128168431	3.45679931875817e-07	1.41489280975574	1
ENSG00000138035.14	PNPT1	2	55692356	2_36	0	0.00680694542948312	6.36669157399416	4.11493971690767e-07	0.198982122590371	1
ENSG00000115380.19	EFEMP1	2	55923246	2_36	0	0.0105766611080808	10.5808717746062	1.06259419081323e-06	0.945184235734244	1
ENSG00000055813.5	CCDC85A	2	56183655	2_37	0	0.18519905187548	30.1143998790806	5.29554141305835e-05	2.94691155687879	1
ENSG00000028116.16	VRK2	2	58111318	2_39	0	0.00849853604126693	7.47183300452732	6.02932471973482e-07	0.303523740881616	1
ENSG00000119866.20	BCL11A	2	60286515	2_40	0	0.0159819717226898	10.177240826417	1.5443929347576e-06	1.52154205618574	2
ENSG00000162924.13	REL	2	60881694	2_40	0	0.00897359657638819	4.79442029473261	4.08507506243744e-07	-0.0706086260430863	1
ENSG00000162927.13	PUS10	2	61017315	2_40	0	0.0105045556119859	6.76423030059862	6.74673212223156e-07	-1.03829902604087	1
ENSG00000162929.13	KIAA1841	2	61065721	2_40	0	0.00971132088675419	5.69442036415581	5.25079695972053e-07	-0.691407860913781	1
ENSG00000237651.6	C2orf74	2	61152398	2_40	0	0.009003368110857	4.84257907041851	4.139797753177e-07	-0.247764816508694	1
ENSG00000173209.22	AHSA2	2	61177274	2_40	0	0.0181518386041249	12.0166745122264	2.07110594869096e-06	1.89114668765297	2
ENSG00000115464.14	USP34	2	61471028	2_40	0	0.0147484154073546	9.69232151892145	1.35728350351028e-06	1.65720773362398	1
ENSG00000082898.16	XPO1	2	61538854	2_40	0	0.00917669854923164	5.11404552720833	4.45603355269159e-07	0.501009521599992	1
ENSG00000170264.12	FAM161A	2	61854082	2_40	0	0.0113177812690342	6.94585151865075	7.46421582400712e-07	0.635221542108627	2
ENSG00000115484.14	CCT4	2	61888641	2_40	0	0.0103671462852936	6.18421299278492	6.08752926903422e-07	-0.582894634175389	1
ENSG00000170340.10	B3GNT2	2	62415168	2_41	0	0.0103089831362387	4.74850081144489	4.64803877661949e-07	-0.104350040643155	1
ENSG00000186889.9	TMEM17	2	62506118	2_41	0	0.021151219198158	11.0700007469487	2.22320982474491e-06	-1.24396547341488	1
ENSG00000115504.14	EHBP1	2	62579224	2_41	0	0.010859538466095	5.27750013399679	5.44173035093333e-07	-0.439855504485942	1
ENSG00000014641.17	MDH1	2	63588667	2_41	0	0.0105148667504494	4.94173229704589	4.93378687592147e-07	0.576205593844007	2
ENSG00000143952.19	VPS54	2	64019122	2_41	0	0.0260187340043333	13.6656448936456	3.37608746354318e-06	-1.63042671795401	1
ENSG00000197329.11	PELI1	2	64144908	2_41	0	0.0103269485772787	4.7658839496376	4.6731839261271e-07	0.142662873167594	1
ENSG00000119862.12	LGALSL	2	64453833	2_42	0	0.116542455367115	22.9933711475302	2.54439310535763e-05	-2.48830476291804	1
ENSG00000119844.15	AFTPH	2	64524123	2_42	0	0.0194337443862654	5.62194444458336	1.03738611908523e-06	-0.532679743947054	1
ENSG00000115902.10	SLC1A4	2	64988123	2_42	0	0.0273268859037821	8.88393029410812	2.30511545532811e-06	-1.06343513956619	2
ENSG00000138069.16	RAB1A	2	65129770	2_42	0	0.0380793127129471	12.07139241468	4.36459414952142e-06	1.34256950300686	1
ENSG00000143995.19	MEIS1	2	66409804	2_43	0	0.0394229649775866	12.6104604140331	4.72038720117804e-06	1.31141967812821	1
ENSG00000143971.7	ETAA1	2	67398882	2_44	0	0.145956452582411	26.9298490425074	3.73211154296912e-05	-2.95915754264525	2
ENSG00000197223.11	C1D	2	68046965	2_45	0	0.0272525069581674	8.28457378646763	2.14374945176665e-06	-0.89477207634047	2
ENSG00000243667.6	WDR92	2	68157965	2_45	0	0.0215669281605154	6.04432402962448	1.23775140171469e-06	-0.698778730335278	1
ENSG00000115946.7	PNO1	2	68167052	2_45	0	0.0264563080337958	8.00038830024228	2.00972993468529e-06	1.03077255089489	1
ENSG00000221823.10	PPP3R1	2	68241155	2_45	0	0.0200997009089596	5.37071475473608	1.02498870314221e-06	-0.499016551276846	2
ENSG00000119865.8	CNRIP1	2	68320518	2_45	0	0.0193673434121499	5.01601216731095	9.22414309081386e-07	0.326018987670431	1
ENSG00000204923.3	FBXO48	2	68467123	2_45	0	0.0459075543955657	13.3013147112609	5.79797212859861e-06	-1.56136497585765	2
ENSG00000169621.9	APLF	2	68467927	2_45	0	0.0204154545055062	5.51970272375224	1.06997132342698e-06	-0.52697943612883	2
ENSG00000163219.11	ARHGAP25	2	68679529	2_45	0	0.0188318663796204	4.74813980377061	8.49012840505566e-07	0.0544869576012065	2
ENSG00000169604.19	ANTXR1	2	69012709	2_46	0	0.0198771624141186	5.08042264319265	9.58852105158719e-07	-0.367599862441093	1
ENSG00000169599.12	NFU1	2	69423598	2_46	0	0.0319662182178749	9.63146821472739	2.92335227321542e-06	1.19567310436821	1
ENSG00000196975.15	ANXA4	2	69645260	2_46	0	0.0275383358561765	8.20073439071796	2.14431130404003e-06	-0.899000968440406	1
ENSG00000124380.10	SNRNP27	2	69895604	2_46	0	0.0219456622560146	6.02693638937378	1.2558642439059e-06	0.468671988149674	1
ENSG00000059728.10	MXD1	2	69897673	2_46	0	0.050513408247417	14.0412654606168	6.73457694337618e-06	2.18332609283794	1
ENSG00000244617.2	ASPRV1	2	69944578	2_46	0	0.0194087984173275	4.85258144983298	8.94270449148969e-07	-0.657138029153993	1
ENSG00000115998.7	C2orf42	2	70248695	2_46	0	0.0368899362202536	11.0085562510715	3.85598794108416e-06	1.28698321127175	1
ENSG00000116001.15	TIA1	2	70249121	2_46	0	0.0350241666534545	10.5092489298565	3.4949171644157e-06	-1.23926817358091	1
ENSG00000116005.11	PCYOX1	2	70255319	2_46	0	0.0205163609387158	5.38295043004936	1.04861993142775e-06	0.666045022327233	1
ENSG00000143977.13	SNRPG	2	70294146	2_46	0	0.0194828246913223	4.8889122551249	9.04402100285379e-07	-0.037760533495258	1
ENSG00000035141.7	FAM136A	2	70302110	2_46	0	0.0193650208095918	4.83096771901772	8.8827921541659e-07	-0.117260172351804	2
ENSG00000075340.22	ADD2	2	70705223	2_47	0	0.00725781537573877	4.91324154636536	3.38587896085465e-07	-0.191530156822184	1
ENSG00000152672.7	CLEC4F	2	70820139	2_47	0	0.00785692302419383	5.66671795369218	4.22747932565911e-07	0.456221640283606	1
ENSG00000116035.2	VAX2	2	70899595	2_47	0	0.010221621058357	8.09988282393324	7.86132786829793e-07	0.8295811584861	1
ENSG00000116039.11	ATP6V1B1	2	70887150	2_47	0	0.00723676146997798	4.85485392346151	3.33593685938564e-07	-0.0872006846210099	1
ENSG00000144043.11	TEX261	2	70992614	2_47	0	0.00714166706816899	4.74369314903535	3.21672241629775e-07	-0.0276046200209168	2
ENSG00000124357.12	NAGK	2	71063928	2_47	0	0.00904046300281958	7.03290552764218	6.03702332222169e-07	0.767018083634447	4
ENSG00000124370.10	MCEE	2	71070852	2_47	0	0.0266952123699883	17.2877372826166	4.38196526857721e-06	1.93347702909943	2
ENSG00000003137.8	CYP26B1	2	72022281	2_47	0	0.00900181400223965	6.99531660115648	5.97908609453179e-07	-0.808778003200139	1
ENSG00000115297.10	TLX2	2	74513834	2_48	0	0.00871985064144254	6.85803463626534	5.678140272515e-07	0.670086497453614	1
ENSG00000144040.12	SFXN5	2	73073331	2_48	0	0.0103170521986248	9.03786418774716	8.85357836163516e-07	-1.25141465395504	1
ENSG00000135631.16	RAB11FIP5	2	73109319	2_48	0	0.0159158703003931	14.6443752271309	2.21308776035725e-06	1.82925591185481	2
ENSG00000135632.11	SMYD5	2	73214385	2_48	0	0.0138400496175658	10.0072305713429	1.31507024100161e-06	-0.315653503918754	1
ENSG00000135624.15	CCT7	2	73233389	2_48	0	0.0401576068623514	26.3775259330853	1.00577139370508e-05	-3.92142960668498	1
ENSG00000116127.17	ALMS1	2	73451886	2_48	0	0.0103785705173221	8.29208031861359	8.17143701190963e-07	0.613806965590117	1
ENSG00000114956.19	DGUOK	2	73908670	2_48	0	0.00811357532414247	6.65779721043824	5.12908896482617e-07	0.723854846983679	3
ENSG00000163170.11	BOLA3	2	74127352	2_48	0	0.00837966074806584	6.84283309997334	5.44452229755714e-07	-0.641108539332283	1
ENSG00000114978.17	MOB1A	2	74185066	2_48	0	0.00947259400373735	7.80135502857459	7.01675581236843e-07	-0.76411138070911	1
ENSG00000065911.11	MTHFD2	2	74198911	2_48	0	0.0114594591714634	9.55416497629522	1.03957123628706e-06	1.27884310167957	1
ENSG00000188687.17	SLC4A5	2	74343527	2_48	0	0.00715231365542868	5.28366671894688	3.58822249042498e-07	-0.42628762619734	2
ENSG00000204843.12	DCTN1	2	74372241	2_48	0	0.0071235514922896	5.24189653846101	3.54554016492733e-07	0.41068896481697	1
ENSG00000284308.1	C2orf81	2	74421241	2_48	0	0.00810976659640184	6.2550614526676	4.81656397076326e-07	-0.572363745822563	1
ENSG00000005448.16	WDR54	2	74421241	2_48	0	0.00810976659640184	6.2550614526676	4.81656397076326e-07	-0.572363745822563	1
ENSG00000114993.16	RTKN	2	74442009	2_48	0	0.00688800822653934	4.86896190592269	3.184398646262e-07	0.243918108328157	2
ENSG00000115274.14	INO80B	2	74451794	2_48	0	0.00841386685599499	6.552469871457	5.23477554419546e-07	-0.62368687232534	1
ENSG00000115275.11	MOGS	2	74451794	2_48	0	0.00834862318668672	6.67295452273093	5.289692441195e-07	0.699475450530703	2
ENSG00000239779.6	WBP1	2	74460654	2_48	0	0.0612035531409905	25.1700671753995	1.46271059451553e-05	-2.22347603492154	1
ENSG00000135637.13	CCDC142	2	74483364	2_48	0	0.0107045049469104	8.71831976711613	8.86128649194262e-07	-0.938272064085466	1
ENSG00000115282.19	TTC31	2	74483364	2_48	0	0.0107045049469104	8.71831976711613	8.86128649194262e-07	0.938272064085466	1
ENSG00000179528.15	LBX2	2	74502935	2_48	0	0.00696768473861265	5.02285724485461	3.32304883962888e-07	0.244207761432213	1
ENSG00000115289.13	PCGF1	2	74506707	2_48	0	0.0133405590428947	10.8780675842526	1.37791738240681e-06	-1.03456286927379	1
ENSG00000115317.11	HTRA2	2	74530427	2_48	0	0.00957392204484986	7.83796447323009	7.12509360764614e-07	-0.686021826990506	1
ENSG00000115325.13	DOK1	2	74548714	2_48	0	0.00677624956943568	4.74405392012273	3.05236458474442e-07	-0.0683786104533622	1
ENSG00000115350.11	POLE4	2	74958729	2_48	0	0.0109053678276509	9.30491030604393	9.63495978756801e-07	1.06137618723732	2
ENSG00000115353.10	TACR1	2	75155265	2_48	0	0.00915554611011782	7.56863401462776	6.5795949136454e-07	-0.966975343865993	2
ENSG00000115363.13	EVA1A	2	75569824	2_49	0	0.0575890593907834	14.8591147664639	8.12513001367626e-06	-0.952447775862888	1
ENSG00000005436.13	GCFC2	2	75711125	2_49	0	0.0260707816766573	8.48318321555816	2.09995648926015e-06	0.411424857912303	2
ENSG00000143954.12	REG3G	2	79026020	2_51	0	0.00756398633034883	4.79435000032324	3.44332382549544e-07	-0.341794011838997	1
ENSG00000163541.11	SUCLG1	2	84460497	2_53	0	0.0599560108868866	24.3389083602937	1.38557877535151e-05	-2.32227629308365	1
ENSG00000152284.4	TCF7L1	2	85131018	2_54	0	0.00919386498688979	5.55513666738145	4.84942521730625e-07	-0.52761641071332	1
ENSG00000152291.13	TGOLN2	2	85326957	2_54	0	0.0117514350564447	7.9217846407183	8.83916687902754e-07	-0.95890577586047	2
ENSG00000042445.13	RETSAT	2	85399583	2_54	0	0.0315292892161759	17.2360955894812	5.16000914182197e-06	-1.80682818153573	1
ENSG00000115459.17	ELMOD3	2	85355541	2_54	0	0.00988028537291286	6.22021875254887	5.83542569713884e-07	-0.572723434117776	1
ENSG00000042493.15	CAPG	2	85394936	2_54	0	0.0574148908227756	23.0740303209877	1.25789792031839e-05	-2.15323463584515	4
ENSG00000168906.12	MAT2A	2	85539177	2_54	0	0.02425150185963	14.4804090413588	3.33439361547614e-06	-1.95951452272484	1
ENSG00000118640.10	VAMP8	2	85560000	2_54	0	0.0208046478280169	13.2459127113337	2.61661396076597e-06	-1.60962195952947	2
ENSG00000168899.4	VAMP5	2	85535086	2_54	0	0.0876812997363325	26.8633577520087	2.23647821168101e-05	2.42896613379904	3
ENSG00000168890.13	TMEM150A	2	85591674	2_54	0	0.0109489413901073	7.15483230181342	7.43821944288741e-07	0.747132644086357	1
ENSG00000168883.19	USP39	2	85593250	2_54	0	0.0114821960774496	7.60906190547306	8.29570830856017e-07	0.847884529047223	2
ENSG00000168887.10	C2orf68	2	85613235	2_54	0	0.151194184739796	31.986758989405	4.59200891383375e-05	3.03581168656822	1
ENSG00000115523.16	GNLY	2	85685839	2_54	0	0.00941721678684793	5.78880473682055	5.17617398197566e-07	-0.400548680315734	3
ENSG00000168874.12	ATOH8	2	85711284	2_54	0	0.00856981860739436	4.90770644345568	3.99344404553407e-07	0.187203641152353	1
ENSG00000115525.17	ST3GAL5	2	85905905	2_54	0	0.0369739355703809	18.6014316663226	6.53039495572889e-06	2.10242940115977	1
ENSG00000068654.15	POLR1A	2	86105533	2_54	0	0.0099755450652832	6.35970883371372	6.02380999190935e-07	-0.768903553496921	2
ENSG00000132305.20	IMMT	2	86195693	2_54	0	0.00844544022005256	4.77731864519475	3.83092719479431e-07	0.0731708839284769	1
ENSG00000132313.14	MRPL35	2	86198734	2_54	0	0.00856371277124368	4.86398036630801	3.95504384644889e-07	-0.313244846731569	3
ENSG00000068615.17	REEP1	2	86338344	2_54	0	0.028785557149048	16.0811773902447	4.395313724063e-06	-1.93652882303042	1
ENSG00000115561.15	CHMP3	2	86563593	2_54	0	0.00852586302372493	4.93161222403646	3.99231378380356e-07	-0.640290761620876	2
ENSG00000153563.15	CD8A	2	86807953	2_54	0	0.0099686870681297	6.87550184580764	6.50788339478574e-07	-1.50500982153485	1
ENSG00000172116.21	CD8B	2	86861841	2_54	0	0.00962717412769187	5.81957026435494	5.31969998322061e-07	-0.122561861473597	1
ENSG00000183281.14	PLGLB1	2	86924219	2_54	0	0.0112787267754766	7.86287791160846	8.42052181336162e-07	-0.97360136739141	1
ENSG00000172086.7	KRCC1	2	88056216	2_55	0	0.0178359508725283	7.35758466800056	1.24603124517106e-06	-0.778992707546161	1
ENSG00000163586.9	FABP1	2	88129052	2_55	0	0.0137680030126536	4.88778568780149	6.38970053313356e-07	0.184830464997486	1
ENSG00000144115.16	THNSL2	2	88170372	2_55	0	0.0171655798873147	6.99181437853505	1.13958248610892e-06	0.740314004086456	1
ENSG00000153574.8	RPIA	2	88692315	2_55	0	0.0369548915193679	14.3378280372864	5.03098121632836e-06	-1.81402181659499	2
ENSG00000144026.11	ZNF514	2	95125518	2_57	0	0.0160561483286397	8.48241555328635	1.29317801618646e-06	0.475197567507609	4
ENSG00000233757.6	AC092835.2	2	95207631	2_57	0	0.0376737837969097	16.9149899741778	6.05073847978569e-06	1.8004254934224	1
ENSG00000174501.14	ANKRD36C	2	95991827	2_57	0	0.0114051123524596	7.31738495239607	7.92415327942749e-07	-2.02681704208799	1
ENSG00000186281.12	GPAT2	2	96082306	2_57	0	0.0125706712818494	6.69012731575758	7.98528184356995e-07	0.362868060636164	1
ENSG00000274286.1	ADRA2B	2	96092356	2_57	0	0.0111885247806602	5.66839498999393	6.0218555054328e-07	-0.221775853284501	1
ENSG00000188886.3	ASTL	2	96138165	2_57	0	0.0104654412962749	6.21739301984872	6.17821850634233e-07	1.74260190209819	2
ENSG00000158050.4	DUSP2	2	96145593	2_57	0	0.0101660474334682	4.78673293482235	4.62049735721799e-07	-0.115570432482433	1
ENSG00000084090.13	STARD7	2	96208677	2_57	0	0.0103673803224862	5.11209280729566	5.03228416577226e-07	-0.58342331970253	1
ENSG00000135956.8	TMEM127	2	96243311	2_57	0	0.0333489887155114	18.6410886394232	5.90270850833639e-06	-2.93805632240861	2
ENSG00000144021.2	CIAO1	2	96266108	2_57	0	0.0506215641625406	22.9239068061399	1.10184775560029e-05	-3.55818555113168	1
ENSG00000144028.14	SNRNP200	2	96305671	2_57	0	0.0666900244915761	24.1103218006083	1.5267266292394e-05	-3.03995070735616	1
ENSG00000198885.9	ITPRIPL1	2	96325754	2_57	0	0.0115864765177159	5.82025180258744	6.40310401240747e-07	-0.141510208056652	1
ENSG00000163121.9	NEURL3	2	96506388	2_57	0	0.0163118779389705	12.0612421273147	1.86807107401514e-06	2.89233102881343	1
ENSG00000196843.15	ARID5A	2	96533514	2_57	0	0.0213464273111934	14.5307468836398	2.94517112107111e-06	-3.12487563836902	2
ENSG00000114988.11	LMAN2L	2	96739703	2_57	0	0.797720733083192	23.8207622155287	0.000180427998036157	-4.48435324961598	2
ENSG00000163126.14	ANKRD23	2	96855717	2_57	0	0.0144620714669403	10.0224215021638	1.37626024075744e-06	-2.1493994635369	1
ENSG00000213337.8	ANKRD39	2	96862002	2_57	0	0.012645178235386	8.0974524752347	9.72233899256636e-07	1.5097212979369	1
ENSG00000144199.11	FAHD2B	2	97091610	2_57	0	0.0506674502781279	22.7750650510337	1.09568589989781e-05	-3.21267464285473	2
ENSG00000135976.17	ANKRD36	2	97600855	2_57	0	0.082533750673331	23.387193743494	1.83276630526066e-05	2.37968705772354	1
ENSG00000135940.6	COX5B	2	97648394	2_57	0	0.0202289414739797	10.267641429155	1.97215592345265e-06	0.670046791949985	1
ENSG00000115073.7	ACTR1B	2	97658891	2_57	0	0.0102975622545716	5.70132284207953	5.57451973069419e-07	-0.702980158516838	2
ENSG00000228486.10	LINC01125	2	97663592	2_57	0	0.0173575379529772	8.99758760627974	1.48289910899597e-06	-0.527079695451043	1
ENSG00000115085.13	ZAP70	2	97713755	2_57	0	0.0832522855718723	23.3414919270309	1.84510962189059e-05	-2.3116974667566	1
ENSG00000075568.16	TMEM131	2	97996336	2_57	0	0.0218291226253181	13.2304458973752	2.74225702996107e-06	2.26108576641755	1
ENSG00000144191.11	CNGA3	2	98362265	2_57	0	0.0313996297554132	16.1534698767632	4.81601410390992e-06	-1.97620130150281	1
ENSG00000040933.15	INPP4A	2	98461032	2_58	0	0.0080873824387202	5.99453497343632	4.60321092998946e-07	0.595215398465118	1
ENSG00000183513.8	COA5	2	98608705	2_58	0	0.0252531105938326	16.8552898201849	4.04155508004548e-06	1.81048389682253	1
ENSG00000115446.11	UNC50	2	98621329	2_58	0	0.0215955596760158	15.3578394375585	3.14914010965327e-06	1.68839181866414	1
ENSG00000071073.12	MGAT4A	2	98731454	2_58	0	0.0119975435423025	9.74851492736683	1.11052462365284e-06	-1.14887620671162	1
ENSG00000196872.11	KIAA1211L	2	98927015	2_58	0	0.0143514059098797	11.4559078922457	1.56106633460389e-06	-1.39638586868537	1
ENSG00000273045.5	C2orf15	2	99141233	2_58	0	0.00711551455821313	4.77707689473174	3.22749769176848e-07	0.146332634871427	1
ENSG00000144182.16	LIPT1	2	99155070	2_58	0	0.00740505412055015	5.156309062721	3.62547215782034e-07	0.459298004679211	1
ENSG00000185414.19	MRPL30	2	99179774	2_58	0	0.00780962078700898	5.66214501505261	4.19863702392888e-07	0.436056835981338	1
ENSG00000144214.9	LYG1	2	99300497	2_58	0	0.00822114271624663	6.15055459971623	4.80113438807557e-07	-0.44342380934421	3
ENSG00000115514.11	TXNDC9	2	99340840	2_58	0	0.00720889118207546	4.90103410268087	3.35469924664988e-07	-0.199241876655023	1
ENSG00000135945.9	REV1	2	99490335	2_58	0	0.00774322259629245	5.58094833798561	4.10324211240538e-07	0.623062815332629	1
ENSG00000115526.10	CHST10	2	100417235	2_58	0	0.0222642644303763	15.6495063255134	3.30831146656865e-06	-2.08590948033893	2
ENSG00000115539.13	PDCL3	2	100562583	2_58	0	0.00779753844552134	5.64742239717048	4.18124093317715e-07	-0.627701737383699	2
ENSG00000170485.16	NPAS2	2	100820707	2_58	0	0.0412438745374802	21.5682143290196	8.44638832662571e-06	2.34416107777141	1
ENSG00000175874.9	CREG2	2	101386663	2_60	0	0.0245768432150069	12.5896513476554	2.93790128280946e-06	-1.57244972881265	2
ENSG00000158435.7	CNOT11	2	101252764	2_60	0	0.0451726838145609	18.4405959008814	7.90948563381951e-06	1.93783083401852	1
ENSG00000163162.8	RNF149	2	101310349	2_60	0	0.0258101009099371	13.0585953728553	3.20024748205846e-06	1.63698851044059	1
ENSG00000196460.12	RFX8	2	101419993	2_60	0	0.0135568374948473	6.90720981867781	8.89116020572255e-07	-0.623072890491193	2
ENSG00000115590.13	IL1R2	2	101982292	2_60	0	0.0144243875210411	7.4985978803456	1.02701040364005e-06	0.812755093968932	2
ENSG00000115594.11	IL1R1	2	102064141	2_60	0	0.0414701422186475	17.6142578413657	6.9358113309915e-06	-2.39170647123557	2
ENSG00000115598.9	IL1RL2	2	102177822	2_60	0	0.0728453907224466	23.0767429517059	1.59615104437844e-05	-2.95514839067927	2
ENSG00000115602.16	IL1RL1	2	102310626	2_60	0	0.0109334852752483	4.85830341085116	5.0436002207818e-07	-0.259550536533227	1
ENSG00000115607.9	IL18RAP	2	102418584	2_60	0	0.0111342418895085	5.0315552851783	5.3193712020367e-07	-0.28597304838163	1
ENSG00000135953.10	MFSD9	2	102718510	2_60	0	0.24262885566156	35.2225784313675	8.11448555636476e-05	-3.409257202704	1
ENSG00000135973.2	GPR45	2	105241362	2_62	0	0.0351756736281174	12.4948929325107	4.17323036719523e-06	-1.9022835675146	2
ENSG00000135972.8	MRPS9	2	105053782	2_62	0	0.0215116472242839	7.77995118975703	1.58908795662851e-06	-0.906213477853062	1
ENSG00000135966.12	TGFBRAP1	2	105330291	2_62	0	0.0167732875034301	5.40293152436751	8.60488461797244e-07	0.374702272916247	1
ENSG00000071051.13	NCK2	2	105731829	2_63	0	0.0710565580931373	17.25923514641	1.16445607096982e-05	2.10370043950711	2
ENSG00000119147.9	C2orf40	2	106023277	2_63	0	0.0215904677550699	5.77126509431891	1.1831245648878e-06	-0.431131406365159	3
ENSG00000115652.14	UXS1	2	106193777	2_63	0	0.0298188624701914	8.86423781074952	2.50974655976956e-06	1.21776548151784	1
ENSG00000144057.15	ST6GAL2	2	106886900	2_64	0	0.0406042737711404	15.8957676401946	6.1284500376469e-06	-2.18121701047826	2
ENSG00000135960.9	EDAR	2	108989311	2_65	0	0.0119022865379964	6.54055063673747	7.39166218450067e-07	0.641117618191725	2
ENSG00000196228.3	SULT1C3	2	108238712	2_65	0	0.011501610318614	6.29666576243887	6.87648796085478e-07	-0.703472852236425	2
ENSG00000115665.8	SLC5A7	2	108080697	2_65	0	0.0101235516133872	5.14891421354051	4.94932478718551e-07	-0.244397221306198	1
ENSG00000198203.9	SULT1C2	2	108287884	2_65	0	0.0374163562062649	17.5854775622198	6.24759768059871e-06	-1.88583398676435	1
ENSG00000198075.9	SULT1C4	2	108370544	2_65	0	0.0108092865385624	5.89461883292932	6.04992726796363e-07	0.54122624295476	2
ENSG00000135968.20	GCC2	2	108432164	2_65	0	0.0285102417790579	15.0854686649648	4.08373078665136e-06	1.97419660077413	1
ENSG00000169756.16	LIMS1	2	108534528	2_65	0	0.0202731107558034	11.7405692925471	2.25999222928646e-06	-1.44753902985746	1
ENSG00000153201.15	RANBP2	2	108719562	2_65	0	0.0158654445195455	9.27871517198381	1.39777569621313e-06	1.07676146695739	1
ENSG00000163006.11	CCDC138	2	108786314	2_65	0	0.0101546423774762	5.21542446549356	5.02865324957054e-07	-0.381291554386747	3
ENSG00000186522.14	SEPT10	2	109574715	2_65	0	0.0114763814725862	12.835643477447	1.3986853243823e-06	-3.01035105895742	3
ENSG00000198142.4	SOWAHC	2	109614275	2_65	0	0.0129417017372869	14.0114131283043	1.72175249838034e-06	3.13705395743188	1
ENSG00000115008.5	IL1A	2	112766390	2_67	0	0.00397780208605658	6.81533144267328	2.57411265214235e-07	0.664191924975827	2
ENSG00000136696.10	IL36B	2	113037600	2_67	0	0.00428882035378986	7.5302184545521	3.06649900077547e-07	-0.841891119933604	2
ENSG00000136695.14	IL36RN	2	113058420	2_67	0	0.00407898835688636	7.05385646547954	2.73197348922678e-07	-0.851183286772715	2
ENSG00000136697.12	IL1F10	2	113068898	2_67	0	0.00827644150601781	13.777826195589	1.08273393520454e-06	-1.55083559860513	1
ENSG00000144063.3	MALL	2	110119880	2_67	0	0.0252497781323079	24.4175248471809	5.85405234557657e-06	-2.30825562490683	1
ENSG00000169679.14	BUB1	2	110678318	2_67	0	0.00500370553674245	8.99450207412684	4.27332837962646e-07	0.970439048715674	1
ENSG00000153107.11	ANAPC1	2	111884850	2_67	0	0.00998442599281202	15.5629716150471	1.47541102488342e-06	-1.88729512005394	1
ENSG00000153208.16	MERTK	2	111904580	2_67	0	0.0252857275865397	24.4311352613633	5.86565478691901e-06	2.37735096217201	2
ENSG00000144152.12	FBLN7	2	112120602	2_67	0	0.00353638508337328	5.69852630461466	1.91346051205393e-07	-0.598447260336105	2
ENSG00000188177.13	ZC3H6	2	112274743	2_67	0	0.00410960851343811	7.12487630924615	2.78019449074911e-07	-0.796232298328634	1
ENSG00000169629.11	RGPD8	2	112434543	2_67	0	0.0133694422650892	18.3436747117254	2.32861144332393e-06	-2.09843807492681	2
ENSG00000125630.15	POLR1B	2	112545886	2_67	0	0.00427815892636763	7.5065806428452	3.04927410164328e-07	0.850058763130759	3
ENSG00000125611.15	CHCHD5	2	112582142	2_67	0	0.0404376265255839	28.9412718409262	1.11122157834252e-05	-2.80747397253285	2
ENSG00000144136.10	SLC20A1	2	112645729	2_67	0	0.00342873207451977	5.40503775378186	1.75966371469095e-07	0.363764038340343	1
ENSG00000169607.12	CKAP2L	2	112765001	2_67	0	0.00362565980584173	5.93522588344878	2.04325090907648e-07	0.506837849764176	1
ENSG00000125637.15	PSD4	2	113108948	2_67	0	0.00424985695034197	7.44354824911526	3.00366653959516e-07	-0.847401781562346	2
ENSG00000144134.18	RABL2A	2	113627627	2_67	0	0.00375457359305909	6.266944849141	2.23415803943699e-07	-0.678323680885185	2
ENSG00000115084.13	SLC35F5	2	113756814	2_67	0	0.00766054746947864	13.0423543613346	9.48665704806068e-07	1.60936878412125	1
ENSG00000088205.12	DDX18	2	117812637	2_69	0	0.00711979444960698	7.37398436639769	4.98502183514375e-07	-0.800938192010406	2
ENSG00000125633.10	CCDC93	2	118013438	2_69	0	0.00838452993204963	8.92894290647426	7.10847044768184e-07	1.08020507763401	2
ENSG00000125629.14	INSIG2	2	118088243	2_69	0	0.0870656839863017	31.4259085018796	2.59795877115695e-05	-2.73706353229754	2
ENSG00000115107.19	STEAP3	2	119219679	2_69	0	0.0210952402330409	17.7248633833223	3.55029768101383e-06	-1.88090876369774	2
ENSG00000186132.14	C2orf76	2	119278003	2_69	0	0.0159392265440654	15.0480213637587	2.27742476648708e-06	-1.57510047569081	1
ENSG00000155368.16	DBI	2	119350514	2_69	0	0.00621466290465866	6.08151396188831	3.58861345858362e-07	0.552714568182496	1
ENSG00000171227.6	TMEM37	2	119429724	2_69	0	0.0165969355904851	15.4338922850573	2.43220832303672e-06	-1.63041568816358	2
ENSG00000080293.9	SCTR	2	119525231	2_69	0	0.00830628746208994	8.83976225881477	6.97180030177643e-07	0.989973837190111	1
ENSG00000144120.12	TMEM177	2	119667896	2_69	0	0.0065064534346525	6.51761468303081	4.02652504226698e-07	-0.613857744236072	2
ENSG00000226479.3	TMEM185B	2	120221746	2_69	0	0.00669359429204763	6.78715751543269	4.31364807578272e-07	0.805640525789072	2
ENSG00000144118.13	RALB	2	120246665	2_69	0	0.0067332764661544	6.84334788954126	4.37514511236024e-07	0.856687522036772	1
ENSG00000074047.21	GLI2	2	120735812	2_70	0	0.0161062879690791	5.82921364470582	8.91461987456247e-07	0.388715043270139	2
ENSG00000115112.7	TFCP2L1	2	121294179	2_70	0	0.0147400481539742	4.98361343476184	6.97494274570181e-07	0.339721397162442	1
ENSG00000074054.17	CLASP1	2	121648873	2_70	0	0.0151777236158827	5.26269728511467	7.58424627010831e-07	0.637145943195645	2
ENSG00000211460.11	TSN	2	121736192	2_70	0	0.017385270416408	6.55856299563685	1.08264865666072e-06	0.826450973923711	1
ENSG00000136732.14	GYPC	2	126601913	2_74	0	0.0139231192578375	9.96315423441952	1.31713652547572e-06	-1.18825348565973	2
ENSG00000136717.14	BIN1	2	127166615	2_74	0	0.0374052333333325	19.4231882300205	6.89843035208753e-06	2.01269031628391	1
ENSG00000186684.12	CYP27C1	2	127178739	2_74	0	0.0209016155039438	13.8416733130051	2.74704545775302e-06	1.63308200657447	1
ENSG00000163161.12	ERCC3	2	127292424	2_75	0	0.019457271960919	4.79863459597803	8.86537328614474e-07	0.102548087829197	2
ENSG00000169967.16	MAP3K2	2	127388669	2_75	0	0.0193624633214123	4.75196163794313	8.73636822949849e-07	-0.00185695841543262	2
ENSG00000115718.17	PROC	2	127428112	2_75	0	0.0197182496340323	4.92595409379602	9.2226582832235e-07	-0.23432303027587	1
ENSG00000163166.14	IWS1	2	127526497	2_75	0	0.0689082483405322	16.9814157224313	1.11107276227721e-05	-2.02536862677209	1
ENSG00000169994.18	MYO7B	2	127638592	2_75	0	0.0289310756016226	8.59609959327975	2.36136659651962e-06	-1.12486373302095	2
ENSG00000144230.16	GPR17	2	127647887	2_75	0	0.0202649195335762	5.18731752685014	9.98125413288589e-07	0.335083297984322	3
ENSG00000072163.19	LIMS2	2	127643208	2_75	0	0.0194388066357285	4.78956190107023	8.84021417656587e-07	0.105637779273336	3
ENSG00000136709.11	WDR33	2	127811674	2_75	0	0.0260155982698834	7.5777851804324	1.87186060340687e-06	1.02107642032553	1
ENSG00000144231.10	POLR2D	2	127857926	2_75	0	0.0390612563186937	11.4817425846241	4.25844860406828e-06	-1.37064726548652	1
ENSG00000136715.17	SAP130	2	128029482	2_75	0	0.0384057658217755	11.3187310903935	4.12754263902944e-06	1.42933150029152	1
ENSG00000136731.12	UGGT1	2	128091310	2_75	0	0.0200342455943379	5.077895412543	9.65948876709093e-07	0.274212260886362	1
ENSG00000136720.6	HS6ST1	2	128490001	2_75	0	0.0243322246160294	6.93708007305615	1.60271359612776e-06	0.653069786914689	1
ENSG00000222014.5	RAB6C	2	129979058	2_78	0	0.0527060264241254	17.0464427929936	8.53083294674094e-06	1.73411998987256	2
ENSG00000136699.19	SMPD4	2	130182517	2_78	0	0.0155957622253199	5.35721928332908	7.93310907268454e-07	-0.377580710671656	1
ENSG00000152082.13	MZT2B	2	130181715	2_78	0	0.0155302183936326	5.3170404539336	7.84052103698971e-07	-0.367662701604701	1
ENSG00000136718.9	IMP4	2	130346951	2_78	0	0.0311606615922589	11.9792557000847	3.5443279686044e-06	1.38828764169594	1
ENSG00000072135.12	PTPN18	2	130363576	2_78	0	0.0393330070741978	14.2192034086797	5.31043153366999e-06	1.60645212696002	1
ENSG00000136002.18	ARHGEF4	2	130916712	2_78	0	0.0146188624590431	4.7402094723674	6.57973663605388e-07	0.0195331121963527	1
ENSG00000115762.16	PLEKHB2	2	131098926	2_78	0	0.126308281133127	25.6321948178478	3.07407895052299e-05	-3.01175846952426	1
ENSG00000075886.10	TUBA3D	2	131475454	2_78	0	0.0620544477720524	18.631608492625	1.09779351688688e-05	2.64700654362857	2
ENSG00000163040.14	CCDC74A	2	131527783	2_78	0	0.0285605713758339	11.143129634496	3.02184003946327e-06	-1.97903676547449	2
ENSG00000150551.10	LYPD1	2	132651812	2_79	0	0.0108573660758722	7.21799653565158	7.4411240929325e-07	-0.822588376515172	1
ENSG00000176771.16	NCKAP5	2	133568910	2_79	0	0.00838885023894198	4.75606263585144	3.78832651390886e-07	0.0668594558620709	1
ENSG00000152128.13	TMEM163	2	134723708	2_80	0	0.0166274162192057	5.95438248919339	9.40067186769295e-07	-1.49098708868746	1
ENSG00000082258.12	CCNT2	2	134918338	2_80	0	0.0349744733898761	13.0741530069781	4.34172331830954e-06	2.35750082863044	1
ENSG00000115839.17	RAB3GAP1	2	135051671	2_80	0	0.0164012547636211	5.82365019758577	9.06921614014856e-07	-1.12576812280793	1
ENSG00000048991.16	R3HDM1	2	135530703	2_80	0	0.017098871659642	6.22123888877121	1.01004733590718e-06	1.19089734928867	2
ENSG00000076003.4	MCM6	2	135876201	2_80	0	0.0159334537941818	5.54754085595889	8.39281850203733e-07	1.22010003517475	2
ENSG00000121966.6	CXCR4	2	136117336	2_80	0	0.0259679314802717	10.2166110100129	2.51907797972431e-06	1.03591524931777	1
ENSG00000144229.11	THSD7B	2	136765568	2_81	0	0.0270634614779993	10.5363063964715	2.70750415200919e-06	-1.66012217247682	2
ENSG00000150540.13	HNMT	2	137964079	2_82	0	0.0153935368284123	9.32308980443267	1.36268564024316e-06	1.50385335550912	1
ENSG00000115919.14	KYNU	2	142877384	2_85	0	0.0116643258966433	4.97948275829089	5.51494613355943e-07	-0.532095321334838	2
ENSG00000121989.14	ACVR2A	2	147844091	2_88	0	0.0185920640721643	20.794433818459	3.67089619910338e-06	2.24208127912811	2
ENSG00000204406.12	MBD5	2	148028212	2_88	0	0.0045934596595506	5.73776582526215	2.50253478553426e-07	-0.411459505626344	1
ENSG00000150556.16	LYPD6B	2	149036478	2_88	0	0.0190868962544347	20.350642055533	3.68816910333556e-06	-2.27408688586312	2
ENSG00000187123.14	LYPD6	2	149339585	2_88	0	0.0137555770164908	16.2837458299687	2.12681896618902e-06	1.57920108557213	1
ENSG00000184898.6	RBM43	2	151261443	2_90	0	0.0150365392360731	5.95846915356606	8.50706956213822e-07	-0.838048997692592	2
ENSG00000123609.10	NMI	2	151290158	2_90	0	0.0202477323288082	8.79948958289405	1.69173085042039e-06	-1.28867316068734	1
ENSG00000123610.4	TNFAIP6	2	151357910	2_90	0	0.0298901608869798	12.5292842151271	3.55591941537862e-06	-1.61132899328473	1
ENSG00000080345.17	RIF1	2	151433909	2_90	0	0.0186763326795157	8.02754430900028	1.42354666927251e-06	-1.27168732206628	1
ENSG00000183091.19	NEB	2	151733507	2_91	0	0.0243166057761447	9.89924721850615	2.28561207099462e-06	-1.30879173415938	1
ENSG00000182389.19	CACNB4	2	152039785	2_91	0	0.0148652223713556	6.79750337182963	9.59440923605528e-07	-1.64478117780807	1
ENSG00000115145.9	STAM2	2	152121827	2_91	0	0.439857471358389	24.7080312610465	0.000103192352235401	-4.15705957714209	2
ENSG00000157827.19	FMNL2	2	152335141	2_91	0	0.0180144587930678	7.31941275931019	1.25197268787907e-06	-0.921754307018485	1
ENSG00000177917.10	ARL6IP6	2	152717752	2_91	0	0.135404114756017	27.8906262182809	3.58581206733634e-05	3.50819047109872	1
ENSG00000177519.3	RPRM	2	153476363	2_92	0	0.0143873536522973	4.75507332443067	6.49584321399847e-07	0.0478101421292444	1
ENSG00000115159.15	GPD2	2	156433100	2_93	0	0.0108931019979134	6.12491474622298	6.33503494740982e-07	0.31791387783927	1
ENSG00000115170.13	ACVR1	2	157876051	2_95	0	0.0196116953999522	8.94968559550597	1.6665575478494e-06	1.03435637445977	1
ENSG00000153237.17	CCDC148	2	158456264	2_95	0	0.104006411291542	25.1013602602636	2.47887578496187e-05	3.03079467758081	1
ENSG00000144283.21	PKP4	2	158457154	2_95	0	0.0376436288001929	15.2010446450777	5.43328283858851e-06	-1.72998618157811	2
ENSG00000163331.11	DAPL1	2	158749925	2_96	0	0.0484786169414677	21.4836246570616	9.88906369532235e-06	1.99575490620886	5
ENSG00000115183.14	TANC1	2	159198421	2_96	0	0.00831175684311325	5.294796130143	4.17868341286443e-07	0.307074498972628	1
ENSG00000123636.17	BAZ2B	2	159615286	2_96	0	0.0109761592080557	7.59100509737785	7.91128586737136e-07	0.612216400247007	1
ENSG00000136536.14	MARCH7	2	159714171	2_96	0	0.00957149177039629	6.38425796211739	5.80212998200627e-07	0.412408610317913	1
ENSG00000241399.6	CD302	2	159789899	2_96	0	0.333019980099707	22.3607466073739	7.07056285744341e-05	3.97428282937909	1
ENSG00000054219.10	LY75	2	159904571	2_96	0	0.00790786085419215	5.44867812173739	4.09117040068937e-07	-0.968247616825609	1
ENSG00000153246.12	PLA2R1	2	160055121	2_96	0	0.0213452764807789	14.8795997670189	3.01571593602567e-06	-1.76777828294588	4
ENSG00000115233.11	PSMD14	2	161310502	2_97	0	0.0186736511904507	5.08324199841153	9.01295960756817e-07	0.359552029858741	1
ENSG00000197635.9	DPP4	2	162074215	2_97	0	0.0386296655048494	12.0519914629611	4.42055867830274e-06	-1.69853106482734	1
ENSG00000078098.13	FAP	2	162230915	2_97	0	0.0246091213259675	7.72276368969661	1.80453890703888e-06	0.832666224742128	1
ENSG00000115267.5	IFIH1	2	162294461	2_97	0	0.0180148398947273	4.7401957318464	8.10819301343385e-07	0.00357858391925403	1
ENSG00000182263.13	FIGN	2	163614686	2_99	0	0.135697608929808	29.0782962660166	3.74661052721379e-05	2.6477337121303	1
ENSG00000115290.9	GRB14	2	164621693	2_100	0	0.00819686351179671	5.0148616823493	3.90304950158154e-07	0.237919804472147	1
ENSG00000082438.15	COBLL1	2	164843369	2_100	0	0.00821525773232679	4.97443940817447	3.88027704779776e-07	-0.00731407877533629	2
ENSG00000169507.9	SLC38A11	2	164946589	2_100	0	0.00952542537860168	6.62465728084433	5.99163282510995e-07	0.889421238275051	2
ENSG00000178662.15	CSRNP3	2	165469352	2_100	0	0.025344894380786	13.8804303599418	3.34034107590896e-06	-0.890554696291389	1
ENSG00000123607.14	TTC21B	2	165954114	2_100	0	0.0161691055015694	12.0943223137691	1.85679915552249e-06	1.72886879713495	1
ENSG00000136546.13	SCN7A	2	166493861	2_101	0	0.0108159736654191	6.23767050561213	6.40597807803626e-07	1.00415967585567	1
ENSG00000198648.10	STK39	2	168213827	2_102	0	0.00657849492414131	5.02681118516259	3.13990503676569e-07	0.129374523648775	1
ENSG00000163072.15	NOSTRIN	2	168804475	2_102	0	0.0128907639321716	11.4284420336689	1.3988240221855e-06	-1.39518986232791	2
ENSG00000163093.11	BBS5	2	169430656	2_103	0	0.0172174954339976	5.72149974130928	9.35356688045833e-07	-0.753695533723202	2
ENSG00000239474.6	KLHL41	2	169509786	2_103	0	0.0163767274188508	5.24363449950744	8.15374132460885e-07	-0.442482893158166	1
ENSG00000154479.12	CCDC173	2	169694446	2_103	0	0.0282172505222409	10.4473349386894	2.79909481052393e-06	1.57146967280672	1
ENSG00000213160.9	KLHL23	2	169694622	2_103	0	0.0935035321377477	22.0658618361522	1.95905355337526e-05	2.2232206974578	1
ENSG00000138382.14	METTL5	2	169824241	2_103	0	0.0237607535093376	8.80044123348696	1.98546416493187e-06	-1.14489094493644	2
ENSG00000144357.16	UBR3	2	169827007	2_103	0	0.0183781719372667	6.34443369997142	1.1071145804389e-06	-0.740349694290009	1
ENSG00000071909.18	MYO3B	2	170178390	2_103	0	0.0227882709268381	8.40050779429651	1.81766694714526e-06	-0.994988672740463	1
ENSG00000128683.13	GAD1	2	170816965	2_104	0	0.0458437913387293	20.5621794024699	8.95049528092394e-06	-1.85740618226367	1
ENSG00000115806.12	GORASP2	2	170928386	2_104	0	0.0081818830934195	4.8870844845687	3.79664956801358e-07	-0.149216139744786	1
ENSG00000123600.19	METTL8	2	171431665	2_104	0	0.00834505831845089	4.97537607764815	3.94232738223279e-07	0.31732318431776	1
ENSG00000115827.13	DCAF17	2	171435106	2_104	0	0.00818302272610538	5.30705468126453	4.12348782406346e-07	-0.783918290028428	1
ENSG00000071967.11	CYBRD1	2	171521922	2_104	0	0.0080867629987097	4.80979905939961	3.69316784070923e-07	-0.278880775860975	2
ENSG00000077380.15	DYNC1I2	2	171686195	2_104	0	0.175627218373616	21.0718259362323	3.51391611617529e-05	-4.22310376382773	1
ENSG00000128708.12	HAT1	2	171922612	2_104	0	0.0108556644554716	7.21838662063705	7.44035996349165e-07	-0.37629248572542	1
ENSG00000172878.13	METAP1D	2	172035855	2_104	0	0.00944439813530817	9.34617972761512	8.38119242596168e-07	-2.590172998081	2
ENSG00000144355.14	DLX1	2	172083184	2_104	0	0.0243333964224486	14.8490242562896	3.43082088261123e-06	-1.34423286692685	2
ENSG00000091409.14	ITGA6	2	172382234	2_105	0	0.00398541282582132	4.91654695873725	1.86050526102891e-07	0.228204307685486	2
ENSG00000152256.13	PDK1	2	172555453	2_105	0	0.00438514649235677	5.84061417866581	2.43186813068854e-07	-0.547333304895375	2
ENSG00000091428.17	RAPGEF4	2	173009553	2_105	0	0.00407828197399063	5.1383307756004	1.98974171352783e-07	-0.412700373097504	1
ENSG00000091436.16	MAP3K20	2	173076013	2_105	0	0.0560285931332485	28.9038885001652	1.53767087178311e-05	-3.33805138321137	1
ENSG00000144354.13	CDCA7	2	173356289	2_105	0	0.00444125035348897	5.97969508078901	2.52163190445227e-07	-0.435623752825548	1
ENSG00000138430.15	OLA1	2	174248967	2_105	0	0.0298730531512506	29.8275362135945	8.46046805559886e-06	-3.88640963193684	1
ENSG00000138433.15	CIR1	2	174396420	2_105	0	0.00400401812290174	5.73055059221649	2.17866161771398e-07	0.899218723042945	1
ENSG00000144306.14	SCRN3	2	174395627	2_105	0	0.00397420548212046	6.69032171642384	2.5246124349647e-07	-1.5399864262171	2
ENSG00000128656.13	CHN1	2	175004641	2_106	0	0.0138998123636448	6.52157355201179	8.60713730688699e-07	0.646764006796783	3
ENSG00000115966.16	ATF2	2	175168771	2_106	0	0.038991297096752	16.397470233196	6.07074416052045e-06	-2.12083959382426	1
ENSG00000154518.9	ATP5G3	2	175178369	2_106	0	0.0147931525845423	7.1155258018457	9.99459341289724e-07	-0.849080568676124	3
ENSG00000144320.13	LNPK	2	176002028	2_106	0	0.0265218886783071	12.6950424289313	3.1969511580784e-06	-1.89564792360302	3
ENSG00000128709.12	HOXD9	2	176116615	2_106	0	0.0119274559310376	5.06321710629492	5.73418588509166e-07	0.268511023646429	1
ENSG00000128652.11	HOXD3	2	176136443	2_106	0	0.0260064976784035	12.5074339723309	3.08849914130736e-06	1.47199150233754	2
ENSG00000170166.5	HOXD4	2	176151101	2_106	0	0.0234448519999501	11.5144473686785	2.56323244288614e-06	1.37638575945231	1
ENSG00000128645.14	HOXD1	2	176188365	2_106	0	0.0162289325970569	7.99923264048474	1.23263836524245e-06	0.958632329436079	1
ENSG00000018510.13	AGPS	2	177392663	2_107	0	0.0558565977564	14.7466378595198	7.82104691675209e-06	-1.85903936013287	1
ENSG00000155636.14	RBM45	2	178111787	2_108	0	0.0518183413956017	27.8888718835847	1.37218242313924e-05	-3.06829662789995	1
ENSG00000079156.16	OSBPL6	2	178194574	2_108	0	0.00610542462363828	8.44429952228865	4.89527281497542e-07	-0.927966320277174	1
ENSG00000204311.12	DFNB59	2	178447910	2_108	0	0.00679511301660951	8.8769427430982	5.72739979693157e-07	0.887529596025777	2
ENSG00000079150.17	FKBP7	2	178471873	2_108	0	0.00640518763835252	8.35566414605404	5.08171411330738e-07	0.868487670640093	1
ENSG00000155657.26	TTN	2	178831108	2_108	0	0.00435773341090817	5.16885945674108	2.13871432717382e-07	-0.169049936337217	1
ENSG00000187231.13	SESTD1	2	179264306	2_108	0	0.00503241833059132	6.47779723023139	3.09529097811107e-07	0.696598082691574	2
ENSG00000144331.18	ZNF385B	2	179861799	2_108	0	0.00539449293977379	7.2420598223718	3.70945522904006e-07	0.985494656244519	1
ENSG00000163510.13	CWC22	2	180008387	2_108	0	0.00417076793331883	4.78226328149377	1.89385578373519e-07	-0.20168825841279	1
ENSG00000170035.15	UBE2E3	2	180964569	2_109	0	0.0153620766574447	4.79474945399731	6.99380055313886e-07	-0.299172190497402	2
ENSG00000188452.13	CERKL	2	181680491	2_110	0	0.0538690600006431	20.9092488994568	1.06948630199322e-05	2.07354358682737	1
ENSG00000162998.4	FRZB	2	182866669	2_110	0	0.0105330474065993	5.26819296224759	5.26881693713009e-07	0.458359693549265	2
ENSG00000162999.12	DUSP19	2	183094733	2_110	0	0.0100985499331725	4.86716323159619	4.66694116173639e-07	-0.44603201139261	1
ENSG00000163002.12	NUP35	2	183115667	2_110	0	0.0173394655113875	10.0199513449676	1.64967622601879e-06	1.64759780617599	1
ENSG00000170396.7	ZNF804A	2	184598393	2_112	0	0.069466664016225	34.2807578240436	2.26112334642171e-05	3.17200976378676	1
ENSG00000188738.14	FSIP2	2	185749356	2_112	0	0.00385155507408796	6.32151894074535	2.31182498264028e-07	0.887212410954088	1
ENSG00000138448.11	ITGAV	2	186591394	2_112	0	0.0086256326888563	14.2116610208053	1.16394697833232e-06	-1.78809233684448	2
ENSG00000144369.12	FAM171B	2	186669456	2_112	0	0.00332968595615768	4.8301168961307	1.52706777527548e-07	-0.0185750314141783	1
ENSG00000144366.15	GULP1	2	188279894	2_112	0	0.089454758263917	33.8099113869391	2.87173840183358e-05	-3.355137250032	1
ENSG00000168542.14	COL3A1	2	188974074	2_112	0	0.0033048649859716	4.74176012979796	1.4879580911948e-07	0.0185713471896908	1
ENSG00000204262.11	COL5A2	2	189180361	2_113	0	0.0153249239386734	7.48966117831446	1.08982783459716e-06	1.01966845068366	1
ENSG00000115368.9	WDR75	2	189443611	2_113	0	0.0156077157299136	7.66409377823037	1.13578872574507e-06	1.04511530713049	1
ENSG00000138449.10	SLC40A1	2	189576083	2_113	0	0.0117825940900241	4.98411005936211	5.57604072708081e-07	0.190251042680549	1
ENSG00000138381.9	ASNSD1	2	189661479	2_113	0	0.0145212551334439	6.97589128514101	9.61836505960049e-07	0.978507776291461	1
ENSG00000128699.13	ORMDL1	2	189780324	2_113	0	0.0143658951730815	6.87332498843472	9.37555463210228e-07	-0.916517213564153	2
ENSG00000064933.17	PMS1	2	189784079	2_113	0	0.0115892195139075	4.82648337076647	5.3110745802272e-07	-0.245958917972159	1
ENSG00000198130.15	HIBCH	2	190344069	2_113	0	0.0120488476441893	5.19697510140129	5.94557067238548e-07	0.252489590376279	1
ENSG00000151689.12	INPP1	2	190343621	2_113	0	0.01328111625838	6.12485135852718	7.72373791354718e-07	0.865219148839088	1
ENSG00000151690.14	MFSD6	2	190407424	2_113	0	0.0123732938185693	5.45011395890868	6.40307082913301e-07	0.547360254831278	1
ENSG00000138386.16	NAB1	2	190646582	2_113	0	0.0212661853501841	10.6186707720114	2.14415979044586e-06	1.42414690071564	1
ENSG00000138378.17	STAT4	2	191237092	2_114	0	0.0115205088316308	10.035331458978	1.09774326042555e-06	1.15637847053544	1
ENSG00000173559.12	NABP1	2	191630999	2_114	0	0.00665485995133353	4.77284449513541	3.01587683820613e-07	0.0849209618642449	1
ENSG00000144339.11	TMEFF2	2	192199407	2_114	0	0.0162871292454904	13.1159252884684	2.02834055287302e-06	-1.31574963535839	1
ENSG00000196950.13	SLC39A10	2	195785826	2_116	0	0.0124644609008433	5.42466181052635	6.42012619282587e-07	0.637109904068503	1
ENSG00000081320.10	STK17B	2	196173006	2_116	0	0.0116097562251475	4.74806887100153	5.23404566479985e-07	-0.0769476728112189	1
ENSG00000138411.10	HECW2	2	196593392	2_116	0	0.0304019357385813	13.9464450189345	4.02589229996111e-06	-2.75464650510564	2
ENSG00000144395.17	CCDC150	2	196640040	2_116	0	0.0130038957652949	5.82880070557794	7.19697647239911e-07	-1.03637331928112	2
ENSG00000187944.2	C2orf66	2	196810956	2_116	0	0.0522595433222035	19.1684332381469	9.5115133901869e-06	-3.04357742842622	3
ENSG00000197121.14	PGAP1	2	196928772	2_116	0	0.0485297472533058	18.4520626941769	8.50257257876676e-06	-2.76208438856898	1
ENSG00000226124.6	FTCDNL1	2	199760858	2_118	0	0.00289077803503712	6.65062860077053	1.82547058226486e-07	-1.30416040508946	2
ENSG00000178074.5	C2orf69	2	199911021	2_118	0	0.00692217222698555	13.0977029400651	8.60864766982146e-07	3.47574539197858	1
ENSG00000162971.10	TYW5	2	199955782	2_118	1	0.309798891741982	47.1732311225854	0.000138762744465954	-7.97963743237511	1
ENSG00000162972.10	MAIP1	2	199954933	2_118	1	0.226139447132977	46.3738016966523	9.95741077226615e-05	7.94597983407881	2
ENSG00000196141.13	SPATS2L	2	200305923	2_118	0	0.00448687741581988	10.2552723348915	4.36906794968639e-07	-1.18003088849846	2
ENSG00000155729.12	KCTD18	2	200510969	2_118	0	0.00266569161616848	5.71914662914002	1.44756653382487e-07	-1.19268999386357	2
ENSG00000013441.15	CLK1	2	200864612	2_119	0	0.0169557361067371	4.75287022594117	7.65191261708601e-07	0.183794900477321	1
ENSG00000240344.8	PPIL3	2	200889218	2_119	0	0.0175912410262155	5.10414369093181	8.52543932657463e-07	-0.300639887956921	1
ENSG00000155744.9	FAM126B	2	201166268	2_119	0	0.020244621033317	6.44623609661527	1.23911968388371e-06	-0.634591821062801	1
ENSG00000003402.19	CFLAR	2	201116120	2_119	0	0.0171412291118858	4.85673500714714	7.90467037858917e-07	0.304129608175918	2
ENSG00000003400.14	CASP10	2	201183110	2_119	0	0.0262475154624384	8.93132033729335	2.2258775200165e-06	1.25597687467383	2
ENSG00000155749.12	ALS2CR12	2	201357198	2_119	0	0.0170453848688997	4.80320749548722	7.77383926449073e-07	-0.0926800690725489	2
ENSG00000115993.12	TRAK2	2	201450484	2_119	0	0.0215253986828691	7.03274476082617	1.43738615252514e-06	-0.682554295891377	1
ENSG00000155755.18	TMEM237	2	201643412	2_119	0	0.0187677269230946	5.72240755030508	1.01973624875881e-06	-0.515642284024944	1
ENSG00000003393.14	ALS2	2	201780819	2_119	0	0.0169568237160205	4.75348225756485	7.65338884889177e-07	-0.0513010791168802	1
ENSG00000155760.2	FZD7	2	202030416	2_120	0	0.0139117989906472	9.48751073888243	1.25323631592832e-06	-0.61741781638158	2
ENSG00000116030.16	SUMO1	2	202238678	2_120	0	0.0143860730302577	9.80702443308327	1.33960547773275e-06	-0.974447698522655	1
ENSG00000055044.10	NOP58	2	202270116	2_120	0	0.0241069496338896	14.7386400233727	3.3736270411086e-06	-2.19746187953128	1
ENSG00000138439.11	FAM117B	2	202631852	2_120	0	0.0086576238309326	4.97089826988489	4.08630692972683e-07	0.251060835870245	2
ENSG00000138380.17	CARF	2	202912503	2_120	0	0.0164818559718362	11.1044990206536	1.73781075882384e-06	1.52956231498363	1
ENSG00000138442.9	WDR12	2	203014780	2_120	0	0.0692463558787365	24.9199610391255	1.63848201693873e-05	-2.69889919472494	1
ENSG00000144426.18	NBEAL1	2	203016111	2_120	0	0.020599459582473	13.2345083458327	2.58857668930176e-06	1.7132156150724	1
ENSG00000178562.17	CD28	2	203706103	2_120	0	0.00851579378075007	4.81376376286939	3.8923089608465e-07	-0.391951032846075	1
ENSG00000023228.13	NDUFS1	2	206158029	2_122	0	0.0180527932101464	15.1956184737023	2.60471484462322e-06	-2.09443632440133	2
ENSG00000204186.7	ZDBF2	2	206292888	2_122	0	0.0158643780730839	13.9949116132899	2.10809708627797e-06	1.96325462825651	1
ENSG00000138400.12	MDH1B	2	206702719	2_122	0	0.00594103125704437	4.86593703865547	2.74489489369928e-07	0.0542499123424197	3
ENSG00000118246.13	FASTKD2	2	206765369	2_122	0	0.0059264912037299	4.85327482351712	2.73105172438311e-07	-0.0610225202567878	1
ENSG00000144401.14	METTL21A	2	207627845	2_122	0	0.0089212209798526	8.33338863798985	7.05900240704346e-07	0.743818924508844	1
ENSG00000163249.11	CCNYL1	2	207666959	2_122	0	0.156196472742592	35.0715238637701	5.20143595703349e-05	-3.34182565762063	2
ENSG00000163251.3	FZD5	2	207844965	2_123	0	0.0257198465928848	7.23264958902968	1.76629482035298e-06	0.792419129292012	1
ENSG00000138413.13	IDH1	2	208266212	2_123	0	0.0203919180984022	5.01144016956949	9.70326795921912e-07	-0.215068204124125	1
ENSG00000115020.16	PIKFYVE	2	208266212	2_123	0	0.0203919180984022	5.01144016956949	9.70326795921912e-07	0.215068204124125	1
ENSG00000078018.19	MAP2	2	209422351	2_124	0	0.0222357965395926	14.3921110629612	3.03860739257511e-06	1.5751329444729	2
ENSG00000197713.14	RPE	2	210002122	2_124	0	0.0133361319397844	9.51124106628694	1.20438259149526e-06	1.22431117616197	2
ENSG00000115365.11	LANCL1	2	210477778	2_124	0	0.00812509321250454	4.7936005850489	3.69817615004449e-07	-0.0315459861174627	1
ENSG00000021826.14	CPS1	2	210477778	2_124	0	0.00812509321250454	4.7936005850489	3.69817615004449e-07	-0.0315459861174627	1
ENSG00000030419.16	IKZF2	2	213152393	2_126	0	0.0123873408054276	4.75752719045889	5.59573014103028e-07	0.0339216705189243	1
ENSG00000144451.18	SPAG16	2	213283575	2_126	0	0.0258470340145055	11.322391825098	2.7787296248397e-06	1.82350831476551	1
ENSG00000144452.14	ABCA12	2	215138684	2_127	0	0.0103671561820912	6.84840048888678	6.74133932146442e-07	-0.757889470116894	1
ENSG00000138376.10	BARD1	2	214809500	2_127	0	0.0100356468381343	6.53902638132495	6.23097280884754e-07	-0.676123783995338	2
ENSG00000138363.14	ATIC	2	215312057	2_127	0	0.00834845881845903	4.78756005514088	3.79505383327096e-07	0.135072363438675	3
ENSG00000115425.13	PECR	2	216180331	2_127	0	0.0461301021177397	21.1393378596946	9.25919419443127e-06	-2.18020872936663	1
ENSG00000079246.15	XRCC5	2	216108009	2_127	0	0.0137475660120318	9.53672162203	1.24486517059979e-06	-1.04884379047835	1
ENSG00000138375.12	SMARCAL1	2	216412329	2_127	0	0.269562860106062	38.8400455129172	9.94116272157806e-05	-3.75905727155208	3
ENSG00000115457.9	IGFBP2	2	216540689	2_127	0	0.0131647027674271	9.12401435870946	1.14049770293917e-06	1.19636442412997	2
ENSG00000231672.6	DIRC3	2	217428841	2_129	0	0.0094596302835217	6.20480864398542	5.5731399905146e-07	-0.670745576193004	2
ENSG00000188282.12	RUFY4	2	218077590	2_129	0	0.0119345301700355	8.15879569697367	9.24546548516759e-07	-0.724324672587207	1
ENSG00000163464.7	CXCR1	2	218162165	2_129	0	0.011180008352115	7.58142644144011	8.04804600697373e-07	0.66611804448549	1
ENSG00000163466.15	ARPC2	2	218216699	2_129	0	0.0344141981838576	18.780215696484	6.13671039057325e-06	1.97361909995456	1
ENSG00000127837.9	AAMP	2	218270205	2_129	0	0.0155491324551748	10.6678226370196	1.57499560560711e-06	1.09172933340978	1
ENSG00000127838.13	PNKD	2	218270227	2_129	0	0.00969439489092627	6.30018594745425	5.79924518704172e-07	0.455107489552469	1
ENSG00000135926.14	TMBIM1	2	218292256	2_129	0	0.0140635871473798	9.70387682029452	1.29580240158046e-06	0.951501747161514	2
ENSG00000018280.16	SLC11A1	2	218381984	2_129	0	0.00840751987243649	5.08949790842043	4.06293841563348e-07	-0.221682519996153	1
ENSG00000135913.10	USP37	2	218567846	2_129	0	0.0155077829033188	11.2725634933821	1.65985365672769e-06	1.63018291700033	1
ENSG00000144580.13	CNOT9	2	218568666	2_129	0	0.00815551627782962	4.80732966012161	3.72265474999667e-07	-0.0309914205107155	1
ENSG00000115556.13	PLCD4	2	218608011	2_129	0	0.01622806760514	11.7066992612715	1.80384271487264e-06	1.66654564991835	1
ENSG00000074582.12	BCS1L	2	218658710	2_129	0	0.0141049930781607	10.4377312801074	1.39790090447612e-06	-1.59407363510153	1
ENSG00000115568.15	ZNF142	2	218659366	2_129	0	0.0104952656421339	7.5264007774644	7.50029201927989e-07	1.17808168715164	2
ENSG00000163481.7	RNF25	2	218672243	2_129	0	0.00826877808007764	4.92056448960715	3.86325754318085e-07	0.057294656143311	1
ENSG00000163482.11	STK36	2	218672452	2_129	0	0.0143259287795012	10.2308672114529	1.39165835872128e-06	-1.30699376319231	2
ENSG00000135912.10	TTLL4	2	218718174	2_129	0	0.0110722893813791	7.87804322372837	8.2823424611304e-07	1.19527792647783	1
ENSG00000135929.8	CYP27A1	2	218758088	2_129	0	0.0109229851721275	7.68693065406439	7.97244816209173e-07	1.13194822520765	1
ENSG00000163501.6	IHH	2	219061090	2_129	0	0.0090948789586891	9.13052156317736	7.8847859289769e-07	-2.23169612626612	2
ENSG00000187736.12	NHEJ1	2	219160400	2_129	0	0.00898084427991686	7.58679691865214	6.4695343350394e-07	1.64945524493728	2
ENSG00000213901.10	SLC23A3	2	219170383	2_129	0	0.00870665835372719	8.40427797133769	6.94783199511885e-07	2.09863723301615	1
ENSG00000144567.10	FAM134A	2	219176369	2_129	0	0.179585759517686	21.8819226157026	3.73125362487721e-05	-4.00724112471343	2
ENSG00000115649.15	CNPPD1	2	219178043	2_129	0	0.00904504294989394	5.85004324921882	5.02420217322028e-07	-0.547140220998764	1
ENSG00000158552.12	ZFAND2B	2	219221819	2_129	0	0.00839342919778263	5.04345783254438	4.01943696514019e-07	0.184971429517528	1
ENSG00000115657.12	ABCB6	2	219218731	2_129	0	0.00934187031717171	6.58089951374857	5.83736016899082e-07	0.971846487216783	1
ENSG00000198925.10	ATG9A	2	219230067	2_129	0	0.0172563524887498	12.8346046778562	2.10294975573828e-06	-1.67457252892425	1
ENSG00000163516.13	ANKZF1	2	219229585	2_129	0	0.0097407315021687	6.28534407632722	5.81323696293606e-07	0.407920466289147	2
ENSG00000163521.15	GLB1L	2	219243701	2_129	0	0.038103074800791	22.8516321337683	8.26750838900409e-06	-2.91016160819345	1
ENSG00000127824.13	TUBA4A	2	219278362	2_129	0	0.0109040459196134	7.22363293081363	7.47895185856391e-07	0.434970379060179	1
ENSG00000175084.11	DES	2	219418537	2_129	0	0.0118310687645596	8.09685603380266	9.09573487083486e-07	-0.700012586237818	1
ENSG00000072195.14	SPEG	2	219434550	2_129	0	0.0112622569700498	7.82194925139597	8.36445835240985e-07	0.939170850144341	1
ENSG00000144591.18	GMPPA	2	219498443	2_129	0	0.0913088149448404	27.6274922437472	2.39525397052197e-05	-2.48416953600545	1
ENSG00000123989.13	CHPF	2	219543916	2_129	0	0.00868599908386214	5.67846331648783	4.68325710370099e-07	-0.764485200814802	1
ENSG00000188760.10	TMEM198	2	219547560	2_129	0	0.0148080651181605	10.1977675455194	1.4338404249408e-06	-1.18682600334397	1
ENSG00000123999.4	INHA	2	219568391	2_129	0	0.00968067755032365	6.53965137782991	6.01115253615727e-07	0.821475954445366	1
ENSG00000124006.14	OBSL1	2	219572251	2_129	0	0.00939817208235705	6.37289789443347	5.68692826251701e-07	0.825853567435002	2
ENSG00000144589.21	STK11IP	2	219597918	2_130	0	0.00696189759393306	4.76421929649529	3.14931985579293e-07	0.0341883709083787	1
ENSG00000116106.11	EPHA4	2	221574191	2_130	0	0.00853459334446205	6.68798253285384	5.41970140078361e-07	-0.650330649715073	1
ENSG00000163082.9	SGPP2	2	222423832	2_131	0	0.0112480569419813	5.83523882810853	6.23208745025779e-07	0.602909995357847	2
ENSG00000123983.13	ACSL3	2	222819468	2_131	0	0.0155776693440934	8.93905567722446	1.32218285182251e-06	-1.00857913808784	2
ENSG00000152049.6	KCNE4	2	223050132	2_131	0	0.0311118240929945	15.5571346381918	4.59570858024701e-06	-1.64922238227456	1
ENSG00000085449.14	WDFY1	2	223944812	2_131	0	0.0251954548789328	13.5345335707639	3.23789599014018e-06	1.54494266823209	1
ENSG00000135919.12	SERPINE2	2	224040838	2_132	0	0.0269747014468308	13.6464744352004	3.49521994047874e-06	-1.69083423487556	1
ENSG00000124019.9	FAM124B	2	224441115	2_132	0	0.0133995204075916	9.23339133920127	1.17475660077961e-06	-1.976642072315	2
ENSG00000135905.18	DOCK10	2	225041976	2_133	0	0.0122516343836484	6.2020379074419	7.21482565900472e-07	0.632283486205805	1
ENSG00000081052.11	COL4A4	2	227153955	2_133	0	0.0105104414352766	4.74212808388337	4.73251101466384e-07	-0.010149818850504	1
ENSG00000169031.18	COL4A3	2	227153955	2_133	0	0.0105104414352766	4.74212808388337	4.73251101466384e-07	-0.010149818850504	1
ENSG00000168958.19	MFF	2	227325269	2_134	0	0.00874707948097664	4.7683423732953	3.96029830909463e-07	0.176168486787753	1
ENSG00000135917.13	SLC19A3	2	227717801	2_134	0	0.0293097810368579	16.2716006571419	4.52835272584005e-06	1.62590997803175	2
ENSG00000153832.11	FBXO36	2	229865428	2_136	0	0.0055261595292686	8.46718416815041	4.44283128020819e-07	0.950132551264371	1
ENSG00000163053.10	SLC16A14	2	230060869	2_136	0	0.041099973495966	27.6271321123706	1.07813896730662e-05	-2.35003993015981	1
ENSG00000079263.18	SP140	2	230203422	2_136	0	0.0204000248042705	20.9059636984679	4.04947091670867e-06	-2.11601110962785	1
ENSG00000135899.17	SP110	2	230178660	2_136	0	0.00428014230020979	6.04013210539235	2.45472045833998e-07	-0.599634619274221	2
ENSG00000135898.9	GPR55	2	230961356	2_136	0	0.00990193017428065	14.0131767755654	1.31750980792932e-06	1.44055353883414	2
ENSG00000204128.5	C2orf72	2	231040165	2_136	0	0.00488452994850652	7.29465949641697	3.38318072641013e-07	0.844373688765516	2
ENSG00000173692.12	PSMD1	2	231058845	2_136	0	0.00505329855915737	7.61733410154409	3.65489882450797e-07	-0.871156518393699	1
ENSG00000135914.5	HTR2B	2	231125386	2_136	0	0.00373303684516146	4.74147183329628	1.68063285041401e-07	0.0238149046562954	1
ENSG00000135931.17	ARMC9	2	231197437	2_136	0	0.00865576483388619	12.7332596329606	1.04650772851481e-06	1.42088388699842	2
ENSG00000156966.6	B3GNT7	2	231394665	2_136	0	0.00383693341712854	5.00211690766379	1.82236555189036e-07	0.223907833264938	1
ENSG00000171596.6	NMUR1	2	231529808	2_136	0	0.00427265598809978	6.02350570946212	2.44368177698841e-07	-0.513683141348856	2
ENSG00000187514.16	PTMA	2	231636550	2_136	0	0.00378480589265162	4.87223772634438	1.75093279943293e-07	-0.149048049981375	3
ENSG00000156973.13	PDE6D	2	231784663	2_136	0	0.00502412205493041	7.56232568451506	3.60755495339247e-07	0.869108387630804	1
ENSG00000144535.19	DIS3L2	2	231965325	2_136	0	0.00563558683942711	8.65348402528861	4.63049627681016e-07	-0.973248118984653	1
ENSG00000221944.6	TIGD1	2	232550122	2_136	0	0.00463076489511805	6.78790772166901	2.98459947860818e-07	-0.712483391894437	1
ENSG00000135930.13	EIF4E2	2	232550122	2_136	0	0.00378838514407731	4.88121238606524	1.75581690579537e-07	0.187124154644096	2
ENSG00000244122.2	UGT1A7	2	233681597	2_137	0	0.0119126248989633	5.50777571510955	6.22990050340107e-07	0.614313482299786	2
ENSG00000242366.3	UGT1A8	2	233616985	2_137	0	0.0114604056810164	5.12153590435136	5.57310993123282e-07	-0.422071820962396	1
ENSG00000167165.18	UGT1A6	2	233691470	2_137	0	0.0139212184413025	6.97665640886299	9.22193336919565e-07	0.911005728110216	1
ENSG00000244474.5	UGT1A4	2	233718402	2_137	0	0.011108279854414	4.83500691398899	5.0996610169787e-07	0.190755879902881	1
ENSG00000204120.14	GIGYF2	2	232693280	2_137	0	0.0530955921494823	33.9380034619969	1.71096905579854e-05	5.075652037112	2
ENSG00000182600.9	C2orf82	2	232856815	2_137	0	0.0144799702465744	9.41097739812822	1.29389727032493e-06	-2.01151026987618	2
ENSG00000066248.14	NGEF	2	233013260	2_137	0	0.0709836588134589	23.6453233596405	1.59367968048637e-05	-2.6074734553335	2
ENSG00000085978.21	ATG16L1	2	233211910	2_137	0	0.0137563223338807	6.67115479627494	8.71366297468356e-07	-0.590727105552095	3
ENSG00000085982.13	USP40	2	233565958	2_137	0	0.123094273916716	27.5426501718708	3.21914822219236e-05	-2.54906209595336	2
ENSG00000185038.14	MROH2A	2	233828479	2_137	0	0.0118580380582198	5.41819741991782	6.10049480737707e-07	-0.406010804685579	1
ENSG00000123485.11	HJURP	2	233856106	2_137	0	0.0111144262939892	4.79253715536234	5.05766354986606e-07	-0.0466629461764946	1
ENSG00000188042.7	ARL4C	2	234498502	2_138	0	0.0396817040970282	13.7740682609094	5.1897918773778e-06	-1.44265279344024	1
ENSG00000130147.15	SH3BP4	2	234951552	2_138	0	0.0253915150577483	9.48567411863177	2.28693705934533e-06	1.12927239886653	1
ENSG00000132321.16	IQCA1	2	236506648	2_140	0	0.00702898647826833	5.04127709475876	3.36457856513257e-07	-0.28135692055699	2
ENSG00000115648.13	MLPH	2	237489522	2_140	0	0.00682631300109526	4.7631290290796	3.08727944103575e-07	-0.132254612196074	1
ENSG00000124839.12	RAB17	2	237582615	2_140	0	0.00992766326628858	8.32575459663725	7.84816347378121e-07	0.891587638339895	2
ENSG00000177483.11	RBM44	2	237783839	2_140	0	0.0108123133997158	9.1383870888514	9.38178708032605e-07	-1.00294607683962	2
ENSG00000132329.10	RAMP1	2	237867634	2_141	0	0.0606295810977183	16.1255948229069	9.28320001390437e-06	-1.58518467584532	2
ENSG00000144488.14	ESPNL	2	238099356	2_141	0	0.0312097546097593	9.71450587384404	2.87877992819592e-06	1.2463683408053	3
ENSG00000168427.8	KLHL30	2	238142909	2_141	0	0.0236098980789928	7.03924758285139	1.57803906249566e-06	-0.754207953686667	1
ENSG00000178752.15	ERFE	2	238157706	2_141	0	0.0248507537204518	7.52961470981368	1.77668205590185e-06	-0.684019182809934	1
ENSG00000132323.8	ILKAP	2	238202829	2_141	0	0.0358373104273531	11.043140583157	3.75772856654607e-06	1.98778413411293	1
ENSG00000144485.10	HES6	2	238234995	2_141	0	0.0209855048538942	5.91206692593109	1.17802948376037e-06	-0.630675135671397	1
ENSG00000204104.11	TRAF3IP1	2	238320731	2_141	0	0.0186210120504604	4.76961157318921	8.43303087604889e-07	-0.0410036499121022	2
ENSG00000065802.11	ASB1	2	238426593	2_141	0	0.022586205707978	6.61505139230771	1.41864554506835e-06	-0.551850129788767	2
ENSG00000068024.16	HDAC4	2	239166779	2_142	0	0.0161689443167273	9.89389027590749	1.51895935117414e-06	-1.10084929676912	2
ENSG00000130414.11	NDUFA10	2	240027070	2_142	0	0.0103449818481227	5.63771520192892	5.53771068847111e-07	-0.457282033522484	1
ENSG00000063660.8	GPC1	2	240440346	2_142	0	0.0128959178226787	7.7370577373554	9.47382790883378e-07	-0.994958799935799	2
ENSG00000188542.9	DUSP28	2	240572854	2_142	0	0.0386480502142832	18.2422259150654	6.69426368888268e-06	1.72613548419926	1
ENSG00000142327.12	RNPEPL1	2	240584791	2_142	0	0.017379928004444	10.583229964854	1.74647994496323e-06	1.21257277558868	1
ENSG00000144504.15	ANKMY1	2	240540529	2_142	0	0.0102166201951031	5.51885029789715	5.35369048094787e-07	0.294701295831596	1
ENSG00000178623.11	GPR35	2	240596709	2_142	0	0.0317345925532422	16.3468166970221	4.92564962705836e-06	1.74558237777946	1
ENSG00000172478.17	C2orf54	2	240879596	2_144	0	0.0172291786706963	5.13262201749781	8.39655726358452e-07	-0.513938594458544	2
ENSG00000142330.19	CAPN10	2	240639691	2_144	0	0.0940856884987615	21.531714259504	1.92353269209825e-05	-2.1188745858854	1
ENSG00000130294.15	KIF1A	2	240819820	2_144	0	0.0248849391289044	8.64768480184236	2.0433079805902e-06	1.14608052772114	1
ENSG00000226321.5	CROCC2	2	240896369	2_144	0	0.0166000166360244	4.7775298054819	7.53024879413794e-07	-0.162002497349233	1
ENSG00000162804.13	SNED1	2	240988183	2_144	0	0.0340390710237518	11.6529286714788	3.76625901254468e-06	-1.45063983336313	2
ENSG00000115687.13	PASK	2	241125889	2_144	0	0.0320395562758276	11.071206231504	3.36805232814491e-06	1.53654921039479	3
ENSG00000115685.14	PPP1R7	2	241149506	2_144	0	0.0183206828113529	5.71917042381449	9.94883185008982e-07	-0.367328048006198	1
ENSG00000146205.13	ANO7	2	241189299	2_144	0	0.0333168686721926	11.4467440728278	3.62112524923188e-06	-1.28025668743788	3
ENSG00000168385.17	SEPT2	2	241315963	2_144	0	0.0180911268892677	5.59876018943417	9.61733806278452e-07	-0.562626825638063	1
ENSG00000115677.16	HDLBP	2	241317232	2_144	0	0.0224627260415925	7.66750754491829	1.63536262940184e-06	-0.985848441043871	1
ENSG00000006607.13	FARP2	2	241356233	2_144	0	0.14126915351716	25.5822249250162	3.43149248964339e-05	2.7767984101405	2
ENSG00000115694.14	STK25	2	241509931	2_144	0	0.0165373562633522	4.74143640709886	7.44514926833233e-07	0.0831051339564336	1
ENSG00000176720.4	BOK	2	241558436	2_144	0	0.0167617742602377	4.87008359079414	7.75092973445937e-07	-0.0136361042349072	2
ENSG00000168397.16	ATG4B	2	241636401	2_144	0	0.0388585409878801	12.9271684414668	4.76965860289758e-06	1.50075498071507	1
ENSG00000168393.12	DTYMK	2	241687407	2_144	0	0.0456666761137235	14.4844156627581	6.28055146098215e-06	-1.68400991306657	1
ENSG00000168395.15	ING5	2	241687407	2_144	0	0.0477805201532834	14.9217212025884	6.76966521052385e-06	1.79844243370968	2
ENSG00000091181.19	IL5RA	3	3126271	3_4	0	0.00817864418249992	9.94815547842226	7.7254053371886e-07	1.0679367550625	1
ENSG00000113851.14	CRBN	3	3176089	3_4	0	0.00663049394491766	7.95281959313578	5.00684803711705e-07	-0.877828197460895	2
ENSG00000170364.12	SETMAR	3	4303349	3_4	0	0.00794375716868823	9.67100027607275	7.29448696058022e-07	1.07902979955418	1
ENSG00000144455.13	SUMF1	3	4368850	3_4	0	0.00579883495796485	6.67906822628474	3.6775113767079e-07	0.641511786009989	3
ENSG00000150995.18	ITPR1	3	4735860	3_4	0	0.00879595072484163	10.6403485669149	8.88660833757978e-07	1.30943139001417	1
ENSG00000134109.10	EDEM1	3	5190141	3_4	0	0.00475070809334921	4.78503650955657	2.15844505905181e-07	-0.123357627135514	1
ENSG00000071282.11	LMCD1	3	8504663	3_6	0	0.0121391821214785	4.74040309867533	5.46389188401231e-07	-0.0577069631958293	2
ENSG00000182533.6	CAV3	3	8730403	3_7	0	0.0136708537527599	4.82345072901938	6.26110346759975e-07	0.076464214292534	2
ENSG00000125046.14	SSUH2	3	8644682	3_7	0	0.0143186773060213	5.26486959357822	7.15793774746293e-07	0.379847085025236	2
ENSG00000180914.10	OXTR	3	8769477	3_7	0	0.0198301681665105	8.37327746940184	1.57659184871619e-06	-1.01306169896681	2
ENSG00000070950.9	RAD18	3	8963418	3_7	0	0.0196293138315473	8.27594551950149	1.54248211943906e-06	-0.936140110641083	2
ENSG00000196220.15	SRGAP3	3	9170514	3_7	0	0.0136825343313552	4.83159447588858	6.277033108446e-07	-0.237427746179401	1
ENSG00000168137.15	SETD5	3	9397385	3_7	0	0.0137805343024694	4.89962007626082	6.41100120871836e-07	-0.0748059519681246	1
ENSG00000132164.9	SLC6A11	3	10798999	3_8	0	0.23589990994212	40.9264307920954	9.16703824427706e-05	-4.06157134131203	2
ENSG00000163719.19	MTMR14	3	9649842	3_8	0	0.00671608651457967	4.7506318068957	3.02945880229642e-07	-0.0239401389600048	1
ENSG00000114026.21	OGG1	3	9749660	3_8	0	0.00732974422067168	5.60109993511806	3.89815889770373e-07	0.406002895388766	1
ENSG00000134072.10	CAMK1	3	9770367	3_8	0	0.0284709795670354	18.357006103751	4.96251301479176e-06	-1.91969454702108	1
ENSG00000241553.12	ARPC4	3	9788307	3_8	0	0.0087467165045646	7.22376617290508	5.999376631693e-07	0.761627235097999	1
ENSG00000214021.15	TTLL3	3	9807893	3_8	0	0.0165893750708193	13.2656100776393	2.08955906038093e-06	-1.51768207283038	3
ENSG00000171135.13	JAGN1	3	9890513	3_8	0	0.0223347427079228	16.1545689231151	3.42589244436071e-06	1.57517782029964	1
ENSG00000163702.18	IL17RC	3	9920473	3_8	0	0.00761711641943041	5.96327866145755	4.31293680148002e-07	-0.47307143870265	1
ENSG00000254999.3	BRK1	3	10115653	3_8	0	0.0811525339846704	28.338691267385	2.18363110404446e-05	2.51172720981512	2
ENSG00000134086.7	VHL	3	10140878	3_8	0	0.00731175166027454	5.48752701365176	3.80974142623955e-07	0.72008176584234	2
ENSG00000134070.4	IRAK2	3	10164461	3_8	0	0.00731641662197746	5.5385476155998	3.84761596653829e-07	-0.321229170707974	1
ENSG00000157014.10	TATDN2	3	10273419	3_8	0	0.00676474246910674	4.82120248394346	3.09673495464168e-07	0.103410887192128	1
ENSG00000157087.17	ATP2B2	3	10708383	3_8	0	0.00853289607599395	7.38305514509075	5.98177351225734e-07	1.36630327508446	1
ENSG00000157103.10	SLC6A1	3	11057018	3_9	0	0.00789734195881497	5.01720469208963	3.76218510898448e-07	-0.301921457975605	1
ENSG00000197548.12	ATG7	3	11271528	3_9	0	0.00775760393062375	4.84741135700679	3.57054799715776e-07	0.230849967883186	3
ENSG00000144559.10	TAMM41	3	11846020	3_9	0	0.0132999920655851	9.97936319149837	1.2602352044904e-06	1.15225171049607	2
ENSG00000157152.16	SYN2	3	11999743	3_9	0	0.0900851415781573	28.4185192147631	2.43081555565385e-05	3.39044652206523	2
ENSG00000132170.19	PPARG	3	12288284	3_9	0	0.0535926116879459	23.3485178280465	1.18812363456159e-05	2.26815958690851	2
ENSG00000154743.17	TSEN2	3	12484507	3_9	0	0.0113855267019171	8.49867264592621	9.18759037781246e-07	-1.38596582455512	3
ENSG00000075975.15	MKRN2	3	12555749	3_9	0	0.0143684305565247	10.7159843802103	1.46197114844428e-06	1.31037682755136	3
ENSG00000225526.4	MKRN2OS	3	12560995	3_9	0	0.0450206045784621	21.6626672946476	9.26020602733733e-06	-2.83348183350756	1
ENSG00000132155.11	RAF1	3	12664356	3_9	0	0.00849681271151182	5.71305410699111	4.60915994966073e-07	0.267814609181363	1
ENSG00000088726.15	TMEM40	3	12769053	3_9	0	0.0090839662985025	6.34880118378667	5.47601511511906e-07	-0.483931729903946	1
ENSG00000144712.11	CAND2	3	12796583	3_9	0	0.00801531753649265	5.15823126726698	3.92571654739073e-07	-0.368465507878144	2
ENSG00000144711.13	IQSEC1	3	13072626	3_10	0	0.0204477064597727	8.63095192583765	1.67571708015665e-06	1.06979925104399	1
ENSG00000163528.12	CHCHD4	3	14124463	3_10	0	0.0192071295818863	8.03279937088623	1.46496342906157e-06	-1.02960691353307	2
ENSG00000154767.14	XPC	3	14184353	3_10	0	0.0189636530808671	7.91091800646071	1.42444695707957e-06	0.901591502369636	1
ENSG00000131368.7	MRPS25	3	15065408	3_11	0	0.0170655220496219	5.53898223981035	8.97525812738066e-07	-0.509784614902284	1
ENSG00000131381.12	RBSN	3	15100839	3_11	0	0.0164451578965324	5.18554708735819	8.09710976580538e-07	-0.401502495408594	1
ENSG00000131375.9	CAPN7	3	15206289	3_11	0	0.0216716979103387	7.82216596966305	1.60959776960319e-06	-1.03175591327476	1
ENSG00000131370.15	SH3BP5	3	15335400	3_11	0	0.0237803148224695	8.71038488072133	1.96676441527974e-06	-0.939672277401911	2
ENSG00000206562.11	METTL6	3	15442762	3_11	0	0.0165805767438167	5.26383376638238	8.28703542891023e-07	0.424782295059095	2
ENSG00000206561.12	COLQ	3	15521671	3_11	0	0.015790677685844	4.79800511306495	7.19380849194251e-07	-0.103179718599758	1
ENSG00000131373.14	HACL1	3	15601536	3_11	0	0.0236902601084424	8.67429890345654	1.95119919938911e-06	1.23991711724836	2
ENSG00000169814.12	BTD	3	15601668	3_11	0	0.0167516304779578	5.36182674947164	8.52839404413097e-07	0.628322811174072	1
ENSG00000206560.11	ANKRD28	3	15857377	3_11	0	0.0275711305817495	10.1275280669434	2.65127897229372e-06	-1.4033204844075	1
ENSG00000131386.17	GALNT15	3	16187291	3_11	0	0.0257015903349475	9.45443942945547	2.3072421529315e-06	1.24804194383265	1
ENSG00000154813.9	DPH3	3	16260057	3_12	0	0.00988130271498688	5.66674602654605	5.31673910416554e-07	-0.380347244522387	1
ENSG00000154814.13	OXNAD1	3	16265068	3_12	0	0.0102025935624296	5.8402208825547	5.65766535440471e-07	0.489567728970113	2
ENSG00000131378.13	RFTN1	3	16478928	3_12	0	0.00956498672985373	5.62239758647214	5.10626467503823e-07	-0.782387588752033	2
ENSG00000182568.16	SATB1	3	18440698	3_13	0	0.0173205533362705	10.095444971813	1.66029257190291e-06	-1.33780369637722	1
ENSG00000163576.17	EFHB	3	19946690	3_14	0	0.0380821237373185	15.9795336923461	5.77806813020162e-06	-2.32560681059387	1
ENSG00000183977.13	PP2D1	3	20012089	3_14	0	0.013181876190848	5.82594475707497	7.29190475345926e-07	0.527850970198952	1
ENSG00000129810.14	SGO1	3	20187278	3_15	0	0.0118485806209178	4.92148344178098	5.53681168788374e-07	0.330337368844742	1
ENSG00000197885.10	NKIRAS1	3	23946455	3_18	0	0.0036901609769816	8.88671468094912	3.11375146975901e-07	-2.15502986262279	2
ENSG00000151090.17	THRB	3	24447374	3_18	0	0.00450736246429195	8.23302181330638	3.52353951736589e-07	1.00788138117862	2
ENSG00000077092.18	RARB	3	25173356	3_18	0	0.00560895713827092	9.93475184615905	5.29098513876678e-07	1.1857568841225	2
ENSG00000077097.15	TOP2B	3	25644817	3_19	0	0.0254387735920263	7.26675388012907	1.75522993890486e-06	-0.909718521364272	1
ENSG00000033867.16	SLC4A7	3	27484217	3_20	0	0.026544869076997	7.84243311803663	1.97664559109922e-06	-1.08155213768096	3
ENSG00000163508.12	EOMES	3	27723132	3_20	0	0.0378017246423058	11.2377175679535	4.0335470205642e-06	1.5228226848973	1
ENSG00000163512.13	AZI2	3	28348860	3_21	0	0.0238663611337416	12.389875855946	2.80769907879216e-06	-1.51988591572188	1
ENSG00000144642.21	RBMS3	3	28575079	3_21	0	0.0117138080228791	5.59600838154023	6.22406121230793e-07	-0.00535830737670335	1
ENSG00000163527.9	STT3B	3	31534943	3_24	0	0.00530106220957705	5.60024248056736	2.81881860443644e-07	-0.443494134387527	2
ENSG00000197385.5	ZNF860	3	31986180	3_24	0	0.0854322443685378	31.790597697367	2.57880144999272e-05	2.93128459581703	2
ENSG00000144645.13	OSBPL10	3	31985554	3_24	0	0.0480958134647743	26.2973344038524	1.2009264229367e-05	2.68483412162578	3
ENSG00000152642.10	GPD1L	3	32046642	3_24	0	0.00935241546986043	10.8548579614499	9.63929637116179e-07	1.35380938695498	2
ENSG00000170293.8	CMTM8	3	32238447	3_24	0	0.0079771464412326	9.35256873079676	7.08395624368661e-07	1.01304175143365	2
ENSG00000153551.13	CMTM7	3	32391850	3_24	0	0.00489000934257478	4.74699775516965	2.20407369793968e-07	-0.0382603784777782	1
ENSG00000091317.7	CMTM6	3	32466689	3_24	0	0.00533446821268024	5.58103648271262	2.82685407155844e-07	0.377626422578058	2
ENSG00000170275.14	CRTAP	3	33113772	3_24	0	0.00518065137100598	5.29008834181231	2.602224066233e-07	-0.410893855481605	2
ENSG00000173705.8	SUSD5	3	33219383	3_25	0	0.00364638841811682	4.95405335765018	1.71522463264289e-07	0.167436107454637	1
ENSG00000144681.10	STAC	3	36380643	3_26	0	0.0741229849390699	21.7977722852674	1.53413086728399e-05	-2.28889060811106	2
ENSG00000163673.7	DCLK3	3	36764355	3_28	0	0.00410351219796723	9.11262612870391	3.55055854409041e-07	1.31549883042738	1
ENSG00000168016.13	TRANK1	3	36904159	3_28	0	0.00296797599558907	10.4768138257105	2.95248029253921e-07	2.53632517376822	2
ENSG00000178567.7	EPM2AIP1	3	36993455	3_28	0	0.00306733496680267	7.6739939915602	2.23501301822539e-07	-1.61366211709586	1
ENSG00000076242.14	MLH1	3	36993455	3_28	0	0.00345243302431097	7.67455729202704	2.51579929755224e-07	-1.28621828408369	2
ENSG00000144674.16	GOLGA4	3	37228850	3_28	0	0.00332784571594824	7.92506867550992	2.50416888284921e-07	1.47995824140225	4
ENSG00000144677.14	CTDSPL	3	37939233	3_28	0	0.00307843558769283	5.77955961996458	1.68936003487451e-07	-0.59921649956617	1
ENSG00000136059.14	VILL	3	37989859	3_28	0	0.00366070648587669	7.28428170838928	2.53191451554849e-07	0.869864809963753	1
ENSG00000187091.13	PLCD1	3	38029646	3_28	0	0.0139902844356471	20.0030250646538	2.65717171070363e-06	-1.8656065398524	1
ENSG00000008226.19	DLEC1	3	38039461	3_28	0	0.00284437922256509	4.80154868266593	1.29677978209895e-07	0.0794673726090005	1
ENSG00000060971.17	ACAA1	3	38188430	3_28	0	0.00303706052156549	5.49318901367138	1.58407370923476e-07	-0.50712115682065	1
ENSG00000172939.8	OXSR1	3	37785574	3_28	0	0.00537981925612352	10.6268633983264	5.42837922696126e-07	1.08803249650836	2
ENSG00000172940.11	SLC22A13	3	38255326	3_28	0	0.0029035316717394	4.89715845206845	1.35010678773876e-07	-0.14184284137975	1
ENSG00000144671.10	SLC22A14	3	38310449	3_28	0	0.00300971881414625	5.46200161307231	1.56090022766867e-07	-0.53866633642126	2
ENSG00000179934.6	CCR8	3	39330021	3_28	0	0.00446593256407024	8.91195133869024	3.77904761701382e-07	-1.02567886484226	1
ENSG00000093217.9	XYLB	3	38346523	3_28	0	0.0029907571255382	5.180898485579	1.47124034471177e-07	-0.155742361442419	2
ENSG00000114739.13	ACVR2B	3	38446311	3_28	0	0.00907451051450059	15.764419472695	1.35830902846587e-06	-2.52420315662131	1
ENSG00000157036.12	EXOG	3	38495589	3_28	0	0.00538049672621477	11.1037938663925	5.6727175360991e-07	-1.38529872037969	2
ENSG00000168356.11	SCN11A	3	38947836	3_28	0	0.00377261255399453	7.33409763435056	2.62715858709551e-07	-0.659148387310795	1
ENSG00000114745.13	GORASP1	3	39107217	3_28	0	0.00316658400844616	5.72607635797651	1.72165269244669e-07	0.480409559579755	1
ENSG00000168026.18	TTC21A	3	39107217	3_28	0	0.0029405973513883	5.03230004216786	1.40507493262216e-07	0.123233099279128	3
ENSG00000168334.8	XIRP1	3	39192679	3_28	0	0.0256164555951073	25.4838104922035	6.19841717339543e-06	2.33988582515052	1
ENSG00000144659.10	SLC25A38	3	39360438	3_28	0	0.00293188269769284	5.03087536430476	1.40051429336431e-07	0.347222284024816	1
ENSG00000168028.13	RPSA	3	39406933	3_28	0	0.0029346406683155	5.01260921320437	1.39674194833196e-07	0.284765931668328	2
ENSG00000114784.3	EIF1B	3	40309786	3_29	0	0.037251541038407	16.0963568108861	5.6933676703846e-06	-1.70424547355139	1
ENSG00000188846.13	RPL14	3	40457354	3_29	0	0.0160214894366854	8.01490367030923	1.21926635988065e-06	-1.01835852057549	1
ENSG00000177873.12	ZNF619	3	40477330	3_29	0	0.018618894716195	9.44928096369183	1.67051375269872e-06	-1.18756045420034	1
ENSG00000172888.11	ZNF621	3	40532253	3_29	0	0.012036846016681	5.28862758698571	6.04439847928352e-07	0.570857335384847	1
ENSG00000168038.10	ULK4	3	41963289	3_30	0	0.0210254827977713	6.94703788885545	1.38689327206741e-06	-0.995013344958611	1
ENSG00000182606.14	TRAK1	3	42014240	3_30	0	0.0326266080941117	11.1575431412077	3.45651063789027e-06	-1.05974792966323	2
ENSG00000187094.11	CCK	3	42266931	3_30	0	0.0167179649626857	4.75705878495091	7.55125829319257e-07	0.249853495316989	1
ENSG00000008324.11	SS18L2	3	42557488	3_33	0	0.0263796053561971	25.0966691625003	6.28610710668451e-06	2.40868150576604	1
ENSG00000114857.17	NKTR	3	42603651	3_33	0	0.020462657272566	22.6326859945877	4.39739547527348e-06	2.27757394063643	1
ENSG00000114853.13	ZBTB47	3	42653125	3_33	0	0.00478427008354609	8.84233841474915	4.01680008605127e-07	1.28410726253263	1
ENSG00000157119.11	KLHL40	3	42685226	3_33	0	0.00427174767759309	7.70790843567518	3.12636396050017e-07	-0.873233194114315	1
ENSG00000010282.14	HHATL	3	42696805	3_33	0	0.00329395305103164	5.16994233391037	1.61696455728761e-07	-0.442114275143048	1
ENSG00000244607.5	CCDC13	3	42770079	3_33	0	0.00316649716201822	4.83518775200772	1.4537503840329e-07	0.289068098579039	1
ENSG00000181061.13	HIGD1A	3	42795494	3_33	0	0.00316543068206621	4.78805923175999	1.4390958430433e-07	0.00185135610503488	1
ENSG00000144648.15	ACKR2	3	42802658	3_33	0	0.00319417499290453	4.86755231903971	1.47627318161483e-07	-0.135977959393219	1
ENSG00000180432.5	CYP8B1	3	42876414	3_33	0	0.00315480756402642	4.76258279457951	1.42663478461816e-07	-0.229346927119843	2
ENSG00000240747.7	KRBOX1	3	42809057	3_33	0	0.00319987429780566	4.88393175519106	1.48388382761472e-07	-0.145697964308204	1
ENSG00000144647.5	POMGNT2	3	43106046	3_33	0	0.00315891473936625	4.81219875426515	1.44337393167437e-07	0.207742252583565	1
ENSG00000163788.13	SNRK	3	44041970	3_33	0	0.00655437701282946	12.8188146488398	7.97768131431257e-07	-2.05701774664228	1
ENSG00000011198.7	ABHD5	3	43689274	3_33	0	0.00316119679964666	4.77395366239913	1.43293710849404e-07	0.518172603975417	2
ENSG00000160746.12	ANO10	3	43691692	3_33	0	0.00370542518417016	6.17152608051628	2.17134090692075e-07	-0.139145502515291	1
ENSG00000179152.19	TCAIM	3	44338996	3_33	0	0.013047190937221	18.6317740086128	2.3081744145305e-06	2.15560718080555	1
ENSG00000225873.3	LINC00694	3	44439661	3_33	0	0.0199007133371661	21.8761304054575	4.13367705544611e-06	2.26959777015543	1
ENSG00000178917.15	ZNF852	3	44510851	3_33	0	0.00333775832772842	5.45971810466774	1.7303043706588e-07	-0.894737619448714	2
ENSG00000196345.12	ZKSCAN7	3	44533027	3_33	0	0.00333839048560058	5.3636695230653	1.70018641672905e-07	-0.554525156665938	2
ENSG00000144792.9	ZNF660	3	44578138	3_33	0	0.00647343868387595	11.5034525068786	7.07067115366392e-07	-1.57398664089652	2
ENSG00000186448.14	ZNF197	3	44584132	3_33	0	0.0031777117095817	4.87366519353376	1.47050864563256e-07	-0.40887358443169	1
ENSG00000169981.10	ZNF35	3	44656267	3_33	0	0.0041369646367766	7.19748998444891	2.82722436233302e-07	-0.832329092567968	1
ENSG00000196653.11	ZNF502	3	44721338	3_33	0	0.00384889515561293	6.64913205635257	2.42995614811581e-07	-0.747861346350425	1
ENSG00000186446.11	ZNF501	3	44721338	3_33	0	0.00384889515561293	6.64913205635257	2.42995614811581e-07	-0.747861346350425	1
ENSG00000163808.16	KIF15	3	44761638	3_33	0	0.101831458455467	37.7249494339352	3.64760688677754e-05	-3.34775308757611	1
ENSG00000169964.7	TMEM42	3	44861352	3_33	0	0.00316474446503545	4.8538349681289	1.4585490941322e-07	-0.437906333396906	1
ENSG00000075914.12	EXOSC7	3	44975427	3_33	0	0.00963981199494324	15.250897548418	1.39592268293065e-06	1.62177866060344	2
ENSG00000163812.13	ZDHHC3	3	44976413	3_33	0	0.00395752599342614	6.96665133145654	2.61785295309217e-07	-0.743383171662516	1
ENSG00000163815.5	CLEC3B	3	45002501	3_33	0	0.00436228769711855	7.94308428918487	3.2900376831963e-07	-0.934140293847796	1
ENSG00000163814.7	CDCP1	3	45114585	3_33	0	0.00736700711927651	12.8059147389736	8.95775319042011e-07	1.34833998118738	3
ENSG00000249992.1	TMEM158	3	45226648	3_33	0	0.00334051276956437	5.29408216936328	1.67919530278595e-07	-0.398249939390283	1
ENSG00000011376.9	LARS2	3	45485320	3_33	0	0.00674355812404381	11.9698562783072	7.66435191982523e-07	1.27766477827449	1
ENSG00000144791.9	LIMD1	3	45670809	3_33	0	0.00314935759091695	4.74035613093665	1.41752374376793e-07	-0.0613642435058568	1
ENSG00000211456.10	SACM1L	3	45689445	3_33	0	0.00340463355959808	5.4828607014234	1.77245404837422e-07	-0.388832493177445	1
ENSG00000163818.16	LZTFL1	3	45914618	3_33	0	0.00363508333112128	6.08019561331602	2.09859831405095e-07	-0.672920134965364	2
ENSG00000172215.5	CXCR6	3	45940684	3_33	0	0.00476055357822813	8.66743057873052	3.91782673955255e-07	0.920027357954731	2
ENSG00000163820.14	FYCO1	3	45963986	3_33	0	0.00853915762385116	14.1539899192626	1.14760203314708e-06	-1.58345972196429	2
ENSG00000173578.7	XCR1	3	46027272	3_33	0	0.00691479914820947	12.1673697386371	7.9886551116312e-07	-1.39336638153121	1
ENSG00000163823.3	CCR1	3	46208517	3_33	0	0.00314970556861471	4.74124909201644	1.41794742278752e-07	-0.0288678125231579	1
ENSG00000121807.5	CCR2	3	46354094	3_33	0	0.00322328657399618	4.95699204794196	1.51710115227569e-07	0.273452151895399	1
ENSG00000160791.13	CCR5	3	46370051	3_33	0	0.00446890405602518	8.03884839733101	3.41108283566001e-07	-0.947738417835353	3
ENSG00000012223.12	LTF	3	46468719	3_33	0	0.00886811384411645	14.5350044514063	1.22389405609497e-06	-1.56941967183929	1
ENSG00000188086.13	PRSS45	3	46603419	3_33	0	0.00468538598425761	8.50051348878866	3.7817074725463e-07	0.957028768599547	3
ENSG00000178038.16	ALS2CL	3	46694155	3_33	0	0.00488924966401172	8.90951280201639	4.13612416431823e-07	-0.987983554958363	2
ENSG00000181585.3	TMIE	3	46700908	3_33	0	0.00374324006379911	6.38102206284361	2.26795964921687e-07	0.599804689517948	2
ENSG00000178055.11	PRSS42	3	46834226	3_33	0	0.00371293071048551	6.29881347459492	2.22061356932751e-07	0.613347872290446	1
ENSG00000160801.13	PTH1R	3	46878191	3_33	0	0.00403598206677125	7.09623729061457	2.71941039959682e-07	-0.719031571624505	1
ENSG00000160808.9	MYL3	3	46891776	3_33	0	0.00329829413730121	5.18052807409911	1.62241073462518e-07	-0.295313061869357	1
ENSG00000160796.16	NBEAL2	3	46979634	3_33	0	0.00367303262450092	6.19646007046982	2.16105508984722e-07	0.593227870354047	3
ENSG00000160799.11	CCDC12	3	46982458	3_33	0	0.00320078403730717	4.89233081057389	1.48685831137232e-07	-0.215603252052568	1
ENSG00000181555.20	SETD2	3	47163449	3_33	0	0.00543570445286001	9.91287778044835	5.11626444594848e-07	-1.10489971062966	2
ENSG00000114650.18	SCAP	3	47476755	3_33	0	0.0039539784738688	6.89398558422578	2.58822524157224e-07	0.723086286822983	2
ENSG00000163832.15	ELP6	3	47499427	3_33	0	0.00412389907856015	7.29261679297984	2.8555437506278e-07	0.785975844439661	2
ENSG00000114646.9	CSPG5	3	47522280	3_33	0	0.00317173828639028	4.80776262794898	1.44789730140547e-07	0.115260297616265	1
ENSG00000164045.11	CDC25A	3	48187406	3_34	0	0.044224444425311	16.3158381347494	6.85123983405111e-06	-2.6682080270043	2
ENSG00000164047.4	CAMP	3	48226335	3_34	0	0.0417411079943366	15.7582163740202	6.24551749431342e-06	-2.6295131005352	1
ENSG00000164048.13	ZNF589	3	48265345	3_34	0	0.0553088013609666	18.4798976554425	9.70490313712624e-06	-2.79254994642474	1
ENSG00000172113.8	NME6	3	48292016	3_34	0	0.0242260856033046	10.5322704618697	2.42271677971868e-06	2.17875882827479	2
ENSG00000164049.14	FBXW12	3	48370245	3_34	0	0.0289222777594291	12.2302735499172	3.35866014056955e-06	-1.97071193031519	2
ENSG00000164050.12	PLXNB1	3	48333944	3_34	0	0.0510518794263701	17.7037712446899	8.58173147017553e-06	-2.75306689044398	1
ENSG00000164051.13	CCDC51	3	48440024	3_34	0	0.0279840286994295	11.9139896340534	3.16566425344249e-06	-1.92784946991879	1
ENSG00000232112.3	TMA7	3	48440024	3_34	0	0.0279840286994295	11.9139896340534	3.16566425344249e-06	1.92784946991879	1
ENSG00000164053.19	ATRIP	3	48446507	3_34	0	0.0266715505596356	11.4534989860924	2.90057328559504e-06	-1.8859977712815	1
ENSG00000213689.11	TREX1	3	48467186	3_34	0	0.0259504032797165	11.1908489425801	2.75743028829205e-06	1.82361087055254	1
ENSG00000164054.15	SHISA5	3	48503583	3_34	0	0.0403756991968419	15.4377390708349	5.91835687160185e-06	1.94182585211749	2
ENSG00000114268.11	PFKFB4	3	48489701	3_34	0	0.0210949447647059	9.20816927133535	1.84437439148941e-06	1.38161385023464	2
ENSG00000145040.3	UCN2	3	48562712	3_34	0	0.0155771507276209	6.31221019748388	9.33612959519096e-07	0.673059775546625	2
ENSG00000114270.17	COL7A1	3	48595323	3_34	0	0.017933806581758	7.65687634722103	1.30383162832089e-06	-0.782867330915396	1
ENSG00000008300.16	CELSR3	3	48662086	3_34	0	0.0443578377981415	16.3451319691313	6.8842430797769e-06	-2.22369486766941	1
ENSG00000068745.14	IP6K2	3	48730717	3_34	0	0.0132299633351274	4.75485748166976	5.97301412353512e-07	-0.246284870225584	1
ENSG00000114302.15	PRKAR2A	3	48847779	3_34	0	0.0357435625632576	14.2643862673752	4.84114760035699e-06	-1.9197133996349	1
ENSG00000177479.19	ARIH2	3	48919714	3_34	0	0.0327631238648519	13.4272407997912	4.17704811605568e-06	-2.39856815268025	1
ENSG00000178252.17	WDR6	3	48997778	3_34	0	0.0400889508377447	15.3689852407542	5.85015376044569e-06	2.42700599599162	2
ENSG00000178149.16	DALRD3	3	48997778	3_34	0	0.0349314512789445	14.0432220333226	4.65779948590372e-06	-2.44672017441999	1
ENSG00000178057.14	NDUFAF3	3	49023895	3_34	0	0.0157731637179276	6.43153986044056	9.63232601996868e-07	-1.36577502746997	1
ENSG00000172046.18	USP19	3	49120338	3_34	0	0.041658520412268	15.7391842810782	6.22563217727021e-06	-2.55340855652	1
ENSG00000185909.14	KLHDC8B	3	49171432	3_34	0	0.0399757763241061	15.3417542296883	5.82330214688304e-06	2.39097372107209	1
ENSG00000173421.16	CCDC36	3	49199961	3_34	0	0.0695873593061432	20.714155630008	1.36865815012508e-05	-2.839468265046	1
ENSG00000188315.7	C3orf62	3	49277527	3_34	0	0.0298027655494102	12.518011912613	3.54233249944292e-06	-1.82547547637834	1
ENSG00000114316.12	USP4	3	49340655	3_35	0	0.0175506471790551	13.7314521555195	2.28826859641845e-06	1.79713470334737	1
ENSG00000233276.3	GPX1	3	49354285	3_35	0	0.0125736158572238	14.8027594952869	1.76725926736749e-06	2.82294729013153	1
ENSG00000067560.10	RHOA	3	49413431	3_35	0	0.01581939805143	17.577327389712	2.64022046239159e-06	3.05632311070644	1
ENSG00000145022.4	TCTA	3	49412205	3_35	0	0.02166903936428	15.8721931741043	3.26568277680095e-06	-1.89217164396978	2
ENSG00000145020.15	AMT	3	49422917	3_35	0	0.0188425101896604	14.4352893471473	2.58262677428663e-06	-1.85050273597713	1
ENSG00000145029.13	NICN1	3	49429438	3_35	0	0.0181564010829856	14.0895943046885	2.42898958670383e-06	-1.82696082194294	1
ENSG00000173402.11	DAG1	3	49470414	3_35	0	0.0119560128654377	14.1707243060182	1.60870280593369e-06	2.76369476653775	1
ENSG00000164062.12	APEH	3	49696771	3_35	0	0.0159566130091386	12.6229466513018	1.91248860356088e-06	1.62882260673178	1
ENSG00000173531.15	MST1	3	49688252	3_35	0	0.0221174716818802	17.2073106720054	3.61364825110042e-06	2.88890511110164	1
ENSG00000164068.15	RNF123	3	49699132	3_35	0	0.00971162088114708	33.2770350338674	3.06855379230112e-06	-1.55271475553986	1
ENSG00000176095.11	IP6K1	3	49787937	3_35	0	0.00956197492451483	33.2846588291259	3.02196275181007e-06	-1.58199386597702	1
ENSG00000187492.8	CDHR4	3	49898669	3_35	0	0.012954355948842	50.8929662453017	6.25995176545357e-06	-2.7047125649388	1
ENSG00000164078.12	MST1R	3	49904003	3_35	0	0.0128621470148775	49.6208968988972	6.06003979304293e-06	-2.82510604748884	1
ENSG00000004534.14	RBM6	3	49937901	3_35	1	0.509837506714739	58.5673640236918	0.000283520754749364	3.30195004558023	1
ENSG00000003756.16	RBM5	3	50088563	3_35	0	0.0216547479051735	54.2297841959357	1.11503475732064e-05	2.65596130077191	1
ENSG00000001617.11	SEMA3F	3	50150357	3_35	0	0.00938579384600813	33.0904895741678	2.94897845958545e-06	0.319891926345383	1
ENSG00000188338.14	SLC38A3	3	50204954	3_35	2	0.674369302133044	48.7090820235531	0.000311892645623395	1.40197800435299	1
ENSG00000012171.19	SEMA3B	3	50267802	3_35	0	0.00833390173239057	10.0121525312334	7.92270032900403e-07	0.300254910295072	1
ENSG00000179564.3	LSMEM2	3	50278688	3_35	0	0.0173412803001819	17.5097875909186	2.88309818464808e-06	1.44369136796776	1
ENSG00000243477.5	NAT6	3	50295266	3_35	0	0.0464897429210901	28.6466900881119	1.26452957494109e-05	2.74538186403878	2
ENSG00000186792.16	HYAL3	3	50295266	3_35	0	0.0149389803668412	20.7452606749118	2.94264078246368e-06	-1.9400166909259	2
ENSG00000068028.17	RASSF1	3	50341515	3_35	0	0.0209941227503722	19.3585352366723	3.8589364118774e-06	1.6007138152246	1
ENSG00000007402.11	CACNA2D2	3	50504338	3_35	0	0.00828753955026795	9.49380878760537	7.4707377475798e-07	-0.205061760911502	1
ENSG00000114735.9	HEMK1	3	50568943	3_35	0	0.00926952466096376	10.2086967970236	8.98514657668319e-07	-0.641072363260551	1
ENSG00000088538.12	DOCK3	3	50673652	3_35	0	0.00955903668073255	8.89371384693658	8.07225136166712e-07	-0.419809758546366	1
ENSG00000145050.15	MANF	3	51384757	3_35	0	0.0310290404854425	16.8117919376084	4.95313025945125e-06	2.20316363127078	1
ENSG00000164080.13	RAD54L2	3	51589531	3_35	0	0.00944974580659041	9.69959825985806	8.70304582138906e-07	-1.8947054795674	1
ENSG00000164081.12	TEX264	3	51669048	3_35	0	0.00837976634839754	5.64013859048242	4.48765107206963e-07	0.304107978434582	2
ENSG00000164082.14	GRM2	3	51703949	3_35	0	0.0162649831881401	10.8120441379779	1.66977834874987e-06	-1.6989940521972	1
ENSG00000162244.10	RPL29	3	51993314	3_36	0	0.00732129369950296	6.23041401084669	4.33113910660161e-07	-0.518269283397423	1
ENSG00000164086.9	DUSP7	3	52057238	3_36	0	0.012696495282807	13.6947673269483	1.65095756438347e-06	-2.33895203529919	1
ENSG00000164087.7	POC1A	3	52154292	3_36	0	0.0161545882357623	16.2857044246865	2.49804258635886e-06	-2.54241109255105	1
ENSG00000247596.8	TWF2	3	52239405	3_36	0	0.0839525899946343	41.3293607267282	3.29450509488535e-05	-5.64416621672404	1
ENSG00000164088.17	PPM1M	3	52245578	3_36	0	0.0198965747856675	24.7978504316474	4.68478594007738e-06	4.52417559336387	1
ENSG00000168237.17	GLYCTK	3	52291743	3_36	0	0.076625746558043	40.4211055673053	2.94090031219377e-05	5.6171364593988	1
ENSG00000114841.17	DNAH1	3	52316196	3_36	0	0.0110325824915118	10.7461337221608	1.12571076885771e-06	1.66586246398795	2
ENSG00000010318.20	PHF7	3	52414035	3_36	0	0.00968268289047203	10.5163467115293	9.66847550978907e-07	-2.0187822155446	1
ENSG00000010319.6	SEMA3G	3	52444898	3_36	0	0.00848756682485119	7.07844900996705	5.70451480168605e-07	-0.0439601980042745	1
ENSG00000114854.7	TNNC1	3	52454186	3_36	0	0.00627808052121248	5.43331084270202	3.23883504882927e-07	-0.979486638196431	2
ENSG00000010322.15	NISCH	3	52454501	3_36	0	0.00712485222590342	5.92393881346612	4.00759496394156e-07	-0.659524405863187	1
ENSG00000010327.10	STAB1	3	52495757	3_36	0	0.00670055832308092	6.56269263014808	4.17532660369173e-07	1.42345208706032	1
ENSG00000168268.10	NT5DC2	3	52532998	3_36	0	0.00992543666832135	15.8245625556626	1.49134709593914e-06	3.68466269356892	3
ENSG00000163938.16	GNL3	3	52688546	3_36	0	0.00853903410183765	10.5062011589371	8.51827892448871e-07	-2.044237481351	1
ENSG00000163939.18	PBRM1	3	52685800	3_36	0	0.0981111922728336	38.9151019444086	3.62521795816935e-05	5.99069023986454	1
ENSG00000016864.18	GLT8D1	3	52705620	3_36	0	0.0381905035164084	18.7631398664012	6.80390587598186e-06	0.807738688610408	1
ENSG00000114904.12	NEK4	3	52768386	3_36	0	0.0268824262329564	30.2850958842657	7.73027266057829e-06	5.31741159500565	1
ENSG00000162267.12	ITIH3	3	52794612	3_36	0	0.0276178582967161	29.6365852017171	7.77169154844923e-06	-4.96009474697284	1
ENSG00000055955.15	ITIH4	3	52830677	3_36	0	0.00789342544323046	11.7214831773336	8.78507506260685e-07	-3.10479181342426	3
ENSG00000272573.5	MUSTN1	3	52833204	3_36	0	0.0136740835844884	20.4691042896079	2.65762968301438e-06	-4.07297164092611	2
ENSG00000163933.9	RFT1	3	53088241	3_36	0	0.0134852342934118	10.2376392418008	1.31085819885595e-06	0.0561980141858738	2
ENSG00000163932.13	PRKCD	3	53155654	3_36	0	0.00632098866178321	5.20795142748582	3.12571468545316e-07	-0.0898688169348737	2
ENSG00000163931.15	TKT	3	53254208	3_36	0	0.0301802416200697	19.1106038945967	5.4763919087371e-06	4.53116895307309	2
ENSG00000157388.15	CACNA1D	3	53464915	3_36	0	0.00829239877463794	10.2378696262387	8.06096750256602e-07	2.93741788547927	1
ENSG00000056736.9	IL17RB	3	53846762	3_36	0	0.0695033445721982	26.0864667934897	1.72154493079922e-05	2.46057174910668	2
ENSG00000113812.13	ACTR8	3	53881903	3_36	0	0.0453475067998713	22.2851996273423	9.59549404315876e-06	2.28713333194201	1
ENSG00000113811.10	SELENOK	3	53891990	3_36	0	0.035560851716554	20.0436901584852	6.76779556750456e-06	-2.06357109022411	1
ENSG00000157445.14	CACNA2D3	3	54121968	3_37	0	0.0137122203758224	5.62826771328816	7.32790664641688e-07	-0.285497694175745	1
ENSG00000114251.14	WNT5A	3	55511475	3_38	0	0.0909598253569596	22.5965260964196	1.9515904853912e-05	2.38280992942335	1
ENSG00000163946.13	FAM208A	3	56682894	3_39	0	0.0222986238462958	10.2762058309231	2.17574629589307e-06	-1.62778419454394	1
ENSG00000163947.11	ARHGEF3	3	56718947	3_39	0	0.0394865765278056	15.7597898067412	5.90877291883645e-06	2.33311135414552	1
ENSG00000144730.17	IL17RD	3	57123950	3_39	0	0.0209943994489015	9.69975488199822	1.93357762727267e-06	-1.12645519794431	2
ENSG00000157500.10	APPL1	3	57219295	3_39	0	0.0190717412119001	8.78170962497732	1.59025516403293e-06	1.38553755085531	1
ENSG00000174840.8	PDE12	3	57556472	3_39	0	0.0127582392145984	4.94610810728048	5.99172320153714e-07	-0.229034265613696	1
ENSG00000168374.10	ARF4	3	57597784	3_39	0	0.0133232115825731	5.35906009588667	6.77945759900706e-07	-0.387649110182289	1
ENSG00000174839.12	DENND6A	3	57692733	3_39	0	0.0125347252671317	4.77769808357447	5.68631505411303e-07	-0.0198540473939988	2
ENSG00000163681.14	SLMAP	3	57759311	3_39	0	0.0135312226799414	5.50673557641973	7.07503611197429e-07	-0.369050685914624	1
ENSG00000136068.14	FLNB	3	58056173	3_39	0	0.0181663657307808	8.31720792238353	1.43464024171525e-06	1.04045370400516	2
ENSG00000163687.13	DNASE1L3	3	58201595	3_40	0	0.0125021051001081	13.5475560897447	1.60820534081162e-06	-1.70175724738748	2
ENSG00000163686.14	ABHD6	3	58236095	3_40	0	0.00496564441637404	4.76503381605852	2.24666852414065e-07	-0.0547030741264694	3
ENSG00000163684.11	RPP14	3	58305894	3_40	0	0.00942196555984043	10.8542194886615	9.71040868618066e-07	-1.44002639475323	2
ENSG00000168297.15	PXK	3	58332721	3_40	0	0.0076265423670453	8.84311411588081	6.40369020123638e-07	-0.963762842007362	2
ENSG00000168291.12	PDHB	3	58434315	3_40	0	0.0803401372107319	31.45047461912	2.39914871744881e-05	-3.2292455287289	2
ENSG00000168309.16	FAM107A	3	58578972	3_40	0	0.00928475181168076	10.7146230593946	9.44592717884791e-07	-1.26493758066657	3
ENSG00000163689.19	C3orf67	3	59049363	3_40	0	0.062709149939867	29.0320418885818	1.72864531025236e-05	-2.71698965661944	1
ENSG00000189283.9	FHIT	3	61250788	3_41	0	0.0510899997807762	28.3492796916589	1.3752299637593e-05	-2.76922487616949	2
ENSG00000144724.19	PTPRG	3	61561600	3_41	0	0.00529961075396745	8.39665722053519	4.22520508396729e-07	0.990716736410408	1
ENSG00000163618.17	CADPS	3	62875160	3_42	0	0.0118487793648083	7.58496764451602	8.53345184195295e-07	-1.07260140372964	1
ENSG00000163632.12	C3orf49	3	63819161	3_43	0	0.124590076681907	26.4970754965901	3.13457592051353e-05	1.79176751594533	1
ENSG00000163634.11	THOC7	3	63826866	3_43	0	0.00897634473515474	5.64649855227493	4.81255982375016e-07	0.649749839948253	1
ENSG00000163636.10	PSMD6	3	64024465	3_43	0	0.00851706331205349	5.15808613510983	4.17134261776294e-07	-0.533886925123094	1
ENSG00000163637.12	PRICKLE2	3	64464660	3_43	0	0.0144155413931113	9.93978587131222	1.36052141767375e-06	1.05810402867193	1
ENSG00000144741.17	SLC25A26	3	66141678	3_45	0	0.00893774242009082	8.34620332590138	7.08295025661443e-07	-0.973347327967857	2
ENSG00000172340.14	SUCLG2	3	67367296	3_45	0	0.0560993560275805	25.9425803422882	1.3818739920015e-05	2.93062006174338	3
ENSG00000163378.13	EOGT	3	69014785	3_46	0	0.0157291273228084	5.20892705186873	7.77947519076172e-07	0.304573074737067	1
ENSG00000144747.15	TMF1	3	69044226	3_46	0	0.0166510701408695	5.75247679785401	9.09482658660357e-07	-0.450219588539964	1
ENSG00000144744.16	UBA3	3	69122652	3_46	0	0.0517388053981916	16.637411687786	8.17333984355911e-06	-1.71134111829022	1
ENSG00000163380.15	LMOD3	3	69121087	3_46	0	0.0504964084561386	16.4020705522819	7.86423644708815e-06	1.69513469766867	2
ENSG00000144746.6	ARL6IP5	3	69086648	3_46	0	0.0227703022728895	8.74326273085715	1.89033911803212e-06	-1.10526450563792	2
ENSG00000163412.12	EIF4E3	3	71730076	3_48	0	0.00453644164703593	6.26708894263728	2.6994704879563e-07	-0.720338588442105	1
ENSG00000170837.2	GPR27	3	71735170	3_48	0	0.00975269118966071	13.1987408579364	1.22223403102804e-06	-1.48053603590435	1
ENSG00000172986.12	GXYLT2	3	72887991	3_49	0	0.0112089867076429	4.90713223241974	5.22265709240955e-07	-0.0265824659042591	2
ENSG00000255423.1	EBLN2	3	73060925	3_49	0	0.0355126849780847	15.9334845351686	5.37268858980067e-06	2.22037078689224	1
ENSG00000121440.14	PDZRN3	3	73499339	3_49	0	0.01156498756397	5.20491247155174	5.71552327285443e-07	-0.314484138370572	2
ENSG00000113805.8	CNTN3	3	74520712	3_50	0	0.0193165983348219	6.68638155524174	1.22636345938934e-06	0.791700096678502	1
ENSG00000227124.8	ZNF717	3	75775725	3_51	0	0.028047284831607	12.1656331999798	3.23983535119057e-06	-1.36734167388595	1
ENSG00000114480.12	GBE1	3	81761728	3_54	0	0.0199194891269107	8.69090739333436	1.64376873207345e-06	1.01334217378245	1
ENSG00000083937.8	CHMP2B	3	87227121	3_57	0	0.0137435134804182	6.79990587040962	8.87356368289841e-07	-0.640937714939696	3
ENSG00000175105.6	ZNF654	3	88062530	3_58	0	0.0209893809090879	8.13672683132394	1.6216112992637e-06	-1.20893769727866	1
ENSG00000163320.10	CGGBP1	3	88054626	3_58	0	0.0153069770965778	5.12182836231286	7.44409402329379e-07	0.276120538917864	1
ENSG00000179021.9	C3orf38	3	88144755	3_58	0	0.0232871759434439	9.13047826642756	2.0188671816602e-06	1.30844488590973	2
ENSG00000044524.10	EPHA3	3	89107369	3_59	0	0.0255300299053973	10.3054037903687	2.4981225142455e-06	-1.64151662587725	1
ENSG00000184500.14	PROS1	3	93951399	3_59	0	0.0166870105916564	6.24000869851521	9.8869225815294e-07	0.589335647344964	2
ENSG00000178700.7	DHFR2	3	94062771	3_59	0	0.0219829205443981	8.8735646355014	1.85217024941423e-06	-1.44674229145779	1
ENSG00000178694.9	NSUN3	3	94062771	3_59	0	0.0219829205443981	8.8735646355014	1.85217024941423e-06	-1.44674229145779	1
ENSG00000113966.9	ARL6	3	97742614	3_61	0	0.0477038303537094	20.4812376655388	9.2769848177032e-06	2.10932000992318	1
ENSG00000080200.9	CRYBG3	3	97822174	3_61	0	0.0473051605872303	20.3982260300016	9.16216941115333e-06	-2.59124387421956	1
ENSG00000170854.17	RIOX2	3	97953468	3_61	0	0.102891604093045	27.9883678855711	2.73435506531901e-05	-2.99501020062364	1
ENSG00000231861.2	OR5K2	3	98506816	3_62	0	0.0224079834818995	6.79810137241254	1.44639798763078e-06	-0.725989782887637	1
ENSG00000154165.4	GPR15	3	98532142	3_62	0	0.0205035525069333	5.94872723953775	1.15811201603987e-06	0.668020840786724	1
ENSG00000064225.12	ST3GAL6	3	98684125	3_62	0	0.0374139508206742	11.7163451070541	4.16220170942639e-06	1.56011172359287	2
ENSG00000057019.15	DCBLD2	3	98902108	3_62	0	0.0503849247822087	14.589128574785	6.97954904079563e-06	1.78619706030528	1
ENSG00000144810.15	COL8A1	3	99638508	3_62	0	0.0182192850257775	4.82009981073351	8.33843904218177e-07	0.306877414729079	2
ENSG00000036054.12	TBC1D23	3	100261437	3_63	0	0.0172480838504303	7.10808258868755	1.16410114610481e-06	0.949833828168747	2
ENSG00000114021.11	NIT2	3	100334239	3_63	0	0.0149313830108199	5.73176667941123	8.12617060891248e-07	0.736011923648664	2
ENSG00000154174.7	TOMM70	3	100410524	3_63	0	0.0134640203728411	4.74542143158507	6.06662211897094e-07	0	1
ENSG00000206535.7	LNP1	3	100402006	3_63	0	0.019511374334486	8.28561741022141	1.5350061991603e-06	-0.874900038048991	1
ENSG00000181458.10	TMEM45A	3	100492450	3_63	0	0.024134305352019	10.319410523159	2.36476010386408e-06	1.38263334948634	2
ENSG00000114354.13	TFG	3	100709093	3_63	0	0.0157594836619296	6.24664293452133	9.34729744853651e-07	0.712839452352806	2
ENSG00000154175.16	ABI3BP	3	100993405	3_64	0	0.0232710846618703	11.5743678585223	2.55747445207185e-06	1.30505136494929	1
ENSG00000081148.11	IMPG2	3	101318245	3_64	0	0.0114178398988838	4.77843219607471	5.18044149931187e-07	-0.133147562897687	2
ENSG00000138468.15	SENP7	3	101511320	3_64	0	0.0188479020147754	9.55874773908966	1.71065098815319e-06	-1.2539015971371	2
ENSG00000174173.6	TRMT10C	3	101561866	3_64	0	0.011652670285209	4.97233560904811	5.50152750713473e-07	-0.258899243718583	1
ENSG00000081154.11	PCNP	3	101574832	3_64	0	0.0114362860131919	4.79380633677927	5.20550526588612e-07	-0.141228426371417	1
ENSG00000144815.15	NXPE3	3	101779233	3_64	0	0.0121194487709435	5.34647541656991	6.15244639247117e-07	0.366303674343352	1
[truncated: 7,878 more rows]
