# Supplementary material for: Adjusting for genetic confounders in transcriptome-wide association studies improves discovery of risk genes of complex traits
Source: Nat Genet. 2024 Jan 26;56(2):336–47. doi: 10.1038/s41588-023-01648-9 (PMC10864181; doi:10.1038/s41588-023-01648-9)
Supplement: Supplementary file 5 — cTWAS results of all analyzed genes across all tissues for IBD, SCZ, and SBP. Results are stored separately for each combination of traits and tissues. Column legends for each set of results are the same as in Supplementary Table 1. [file 41588_2023_1648_MOESM5_ESM.zip › SCZ_Esophagus_Muscularis.csv]

id	genename	chrom	pos	region_tag	cs_index	PIP	tau2	PVE	z	num_eqtl
ENSG00000131591.17	C1orf159	1	1095680	1_1	0	0.0152559288809216	6.21589781553567	9.00409189358781e-07	-0.595705025610414	2
ENSG00000127054.20	INTS11	1	1327764	1_1	0	0.0193157736025812	8.45713352536152	1.55107461690008e-06	-0.990840391758164	1
ENSG00000235098.8	ANKRD65	1	1418223	1_1	0	0.0199783057696851	8.77779276934745	1.66510404611704e-06	1.01854887851932	1
ENSG00000160075.11	SSU72	1	1774721	1_1	0	0.0250357218654482	10.9255617598115	2.59717546328659e-06	-1.71963968797903	1
ENSG00000008130.15	NADK	1	1755713	1_1	0	0.0137328047738384	5.21790954628756	6.80382585376809e-07	0.124966884534486	1
ENSG00000169885.9	CALML6	1	1913254	1_1	0	0.0932650745462994	23.6006590096302	2.08997248511646e-05	2.63527310646822	2
ENSG00000178821.12	TMEM52	1	1919749	1_1	0	0.0141652369693001	5.51204064728082	7.41367685990497e-07	0.520858032067866	1
ENSG00000162585.16	FAAP20	1	2189186	1_2	0	0.00678348333186052	7.35795630252042	4.73922538737019e-07	0.991961561315986	1
ENSG00000116151.13	MORN1	1	2335858	1_2	0	0.00780743404215056	6.92728179212048	5.13533258164522e-07	-0.591372907535054	3
ENSG00000157916.19	RER1	1	2391602	1_2	0	0.00640625653210158	5.30412075094928	3.22637708728084e-07	-0.414619731001833	3
ENSG00000157911.9	PEX10	1	2395636	1_2	0	0.0825651031463238	30.2923100041465	2.37479604629102e-05	-3.055988965144	1
ENSG00000149527.17	PLCH2	1	2426634	1_2	0	0.00918444918131089	9.77322489189174	8.52291985767887e-07	-1.54398602969599	1
ENSG00000157873.17	TNFRSF14	1	2535194	1_2	0	0.00945543029960783	8.41107748656088	7.55144960204115e-07	-0.172798941603627	2
ENSG00000157870.14	FAM213B	1	2512216	1_2	0	0.0116993697367557	11.5672542270578	1.28496158340834e-06	-2.15176581753471	2
ENSG00000142606.15	MMEL1	1	2633026	1_2	0	0.0494124077548248	24.8831987413912	1.16745358101556e-05	-3.09918323219615	1
ENSG00000215912.12	TTC34	1	2800905	1_2	0	0.0854030248127102	30.6785696247284	2.48774439590491e-05	3.47667289470069	3
ENSG00000130762.14	ARHGEF16	1	3454845	1_2	0	0.00614495815089411	4.80018853881927	2.80075178862549e-07	0.195641024141527	2
ENSG00000162591.15	MEGF6	1	3531796	1_2	0	0.00662473648878614	5.5120188494094	3.46718247579326e-07	0.475860349023022	2
ENSG00000116213.15	WRAP73	1	3656210	1_2	0	0.0149133630583917	13.050773536483	1.84803095332632e-06	-1.39154365625506	1
ENSG00000235169.7	SMIM1	1	3776468	1_3	0	0.0164522436324537	4.85618202412405	7.58608118122553e-07	-0.181721029570371	1
ENSG00000130764.9	LRRC47	1	3780573	1_3	0	0.0174652659541348	5.42370581582942	8.99432808546008e-07	-0.456285641791146	3
ENSG00000116198.12	CEP104	1	3857154	1_3	0	0.0190160366245798	6.2320781156917	1.12525328714214e-06	0.607279037559158	1
ENSG00000169598.15	DFFB	1	3856947	1_3	0	0.0167115366103117	5.00468925799263	7.94128712643399e-07	0.295233501995215	2
ENSG00000198912.10	C1orf174	1	3891607	1_3	0	0.0422338213836886	13.848537129689	5.5534347743089e-06	-1.5336583918636	2
ENSG00000069424.14	KCNAB2	1	5999377	1_5	0	0.0220615024032022	6.61377827966257	1.38542210648723e-06	0.736561915319733	1
ENSG00000131697.17	NPHP4	1	5897529	1_5	0	0.0181965217916648	4.8565015967816	8.39091486138089e-07	0.240428938207944	1
ENSG00000158286.12	RNF207	1	6198983	1_5	0	0.0419964032508914	13.6779645040251	5.45419883554964e-06	1.79669828994516	2
ENSG00000116237.15	ICMT	1	6235565	1_5	0	0.0224609062634256	6.61729153312293	1.41125320309191e-06	0.399700353417466	1
ENSG00000187017.15	ESPN	1	6424818	1_5	0	0.025446567710216	8.82610773235889	2.13253335639807e-06	-1.47727961831195	2
ENSG00000215788.9	TNFRSF25	1	6466259	1_5	0	0.0581105977774022	17.1799128245395	9.47924385193081e-06	2.17614202432327	1
ENSG00000171680.21	PLEKHG5	1	6495329	1_5	0	0.118177023822191	25.2872304025795	2.83747282485698e-05	3.13099962887932	2
ENSG00000173662.20	TAS1R1	1	6555635	1_5	0	0.0183259411253568	5.33780525613463	9.28808986712084e-07	-0.85573042530117	1
ENSG00000204859.12	ZBTB48	1	6580056	1_5	0	0.0539913885617636	17.820274473787	9.13558331331312e-06	-2.60200093488945	2
ENSG00000041988.15	THAP3	1	6625791	1_5	0	0.0236050410311974	8.85090992540129	1.98376433233189e-06	-1.52159867565176	1
ENSG00000007923.15	DNAJC11	1	6701642	1_5	1	0.235364025588158	29.979103350471	6.69971177585056e-05	-4.91692799881972	1
ENSG00000171735.18	CAMTA1	1	6830383	1_5	0	0.0343300973065642	10.9441979638858	3.56743748497409e-06	1.54083443502045	1
ENSG00000049245.12	VAMP3	1	7781270	1_6	0	0.0126854712739261	4.74072066632683	5.71016120989734e-07	0.220322284794005	1
ENSG00000116288.12	PARK7	1	7954508	1_6	0	0.0167097197819786	6.90232454781076	1.09512057804165e-06	0.444320026633696	2
ENSG00000116285.12	ERRFI1	1	8026467	1_6	0	0.0128250091273453	4.80457529058984	5.85073035519402e-07	-0.0614091559817941	1
ENSG00000162426.14	SLC45A1	1	8317768	1_6	0	0.0906961021341914	22.7280074559889	1.95725487147025e-05	-2.50288935697584	2
ENSG00000074800.13	ENO1	1	8887489	1_6	0	0.0141134138971586	5.53353090807699	7.4153527429699e-07	-0.119068208047206	1
ENSG00000142583.17	SLC2A5	1	9088411	1_6	0	0.0148110193931352	6.34828879465554	8.92768837718776e-07	-0.740192257238791	1
ENSG00000180758.11	GPR157	1	9128930	1_6	0	0.0161213215500523	7.029617900139	1.07604332157983e-06	-0.79627093562203	2
ENSG00000049239.12	H6PD	1	9221777	1_6	0	0.0156214891171546	6.76802253764026	1.00387958769065e-06	0.772724378202929	3
ENSG00000171608.15	PIK3CD	1	9651286	1_7	0	0.0233848168201457	4.72628723477208	1.04942518111375e-06	-0.0943146060884989	2
ENSG00000171603.16	CLSTN1	1	9824341	1_7	0	0.0432476985845719	10.6031040008033	4.35405007584278e-06	-1.31831165058712	2
ENSG00000162441.11	LZIC	1	9943171	1_7	0	0.0236690921315041	4.84135878403909	1.08804351678809e-06	-0.150182004129102	1
ENSG00000162444.11	RBP7	1	9991107	1_7	0	0.0233871885682199	4.72725329174193	1.04974614162543e-06	-0.00802382857526251	3
ENSG00000130939.18	UBE4B	1	10033313	1_7	0	0.0371005223334748	9.13285857879287	3.21724514015621e-06	1.72794939323178	1
ENSG00000142657.20	PGD	1	10398376	1_7	0	0.0475240160172128	11.5092170880037	5.19345427406395e-06	1.5498381541142	2
ENSG00000175279.21	CENPS	1	10429947	1_7	0	0.0352428137390366	8.64119795140299	2.89162469742532e-06	1.02075777037263	1
ENSG00000241563.3	CORT	1	10449646	1_7	0	0.0234533669310606	4.75416389496854	1.05870934008524e-06	0.38170847124204	1
ENSG00000160049.11	DFFA	1	10476578	1_7	0	0.0270181733215859	6.10259505701844	1.56555357072844e-06	0.539848778645279	1
ENSG00000009724.16	MASP2	1	11047382	1_8	0	0.0204042795367244	4.98202112512982	9.65215363898052e-07	-0.368645072490629	1
ENSG00000116649.9	SRM	1	11060199	1_8	0	0.021056769205113	5.28144358689422	1.05594616949672e-06	0.401396407866921	2
ENSG00000171819.4	ANGPTL7	1	11188180	1_8	0	0.0203036604526829	4.93500341187843	9.51391344381884e-07	0.254997367226986	1
ENSG00000116661.9	FBXO2	1	11648679	1_8	0	0.0252423472749908	7.00770824330863	1.67958948213422e-06	-0.7334156571216	2
ENSG00000116663.10	FBXO6	1	11673018	1_8	0	0.0198629892225147	4.72632963370529	8.91386416152415e-07	-0.029050846005954	1
ENSG00000116670.14	MAD2L2	1	11684155	1_8	0	0.0199027813183776	4.74536067195946	8.96768603000803e-07	0.112080858363484	1
ENSG00000177674.15	AGTRAP	1	11737129	1_9	0	0.0670936096728331	16.1816696670722	1.03086521629471e-05	-1.70018015823231	1
ENSG00000177000.10	MTHFR	1	11806394	1_9	0	0.0346122256863161	9.81048399629768	3.22416572828811e-06	-1.50175202330188	1
ENSG00000011021.21	CLCN6	1	11806394	1_9	0	0.0421003400311475	11.6869525203539	4.67180040481946e-06	-1.83148448121792	2
ENSG00000120937.8	NPPB	1	11859214	1_9	0	0.0777385737797887	17.6132008269348	1.30008651131137e-05	2.23630568335687	1
ENSG00000083444.16	PLOD1	1	11960355	1_9	0	0.040640911630458	11.3485632509939	4.37926998439304e-06	-1.56683799627027	1
ENSG00000116688.16	MFN2	1	11986006	1_9	0	0.0388217959998179	10.9095164928815	4.02141157013326e-06	1.3461372162079	1
ENSG00000028137.18	TNFRSF1B	1	12163394	1_9	0	0.0245550194620888	6.53343618920971	1.52327857327674e-06	-0.646633851662799	1
ENSG00000048707.13	VPS13D	1	12229081	1_9	0	0.0204870118450163	4.80928956653439	9.3552832674095e-07	0.154256335532771	1
ENSG00000162494.5	LRRC38	1	13512630	1_10	0	0.0211429067567164	5.16250210903993	1.03638789877118e-06	0.260316812873401	1
ENSG00000162493.16	PDPN	1	13582937	1_10	0	0.0201742949707117	4.71643309934354	9.03461066064534e-07	0.0244150606048275	3
ENSG00000142634.12	EFHD2	1	15411556	1_11	0	0.0100259296910936	5.28938394527786	5.03532079459875e-07	0.398776874148403	2
ENSG00000142615.7	CELA2A	1	15456727	1_11	0	0.0203690810657148	12.0152674431883	2.32381887784183e-06	1.4064016176762	1
ENSG00000215704.9	CELA2B	1	15466305	1_11	0	0.00988092271279861	5.15140805915395	4.83304514846352e-07	0.43429626969351	1
ENSG00000132906.17	CASP9	1	15526794	1_11	0	0.0129774755457429	7.73466491387259	9.5307948094625e-07	1.03680234271588	1
ENSG00000116138.12	DNAJC16	1	15527155	1_11	0	0.01323973283866	7.92438829971848	9.96190432766249e-07	1.06229606977204	1
ENSG00000197312.11	DDI2	1	15617889	1_11	0	0.0095685903601439	4.84723881844867	4.40392360579609e-07	-0.255327334611871	1
ENSG00000116786.11	PLEKHM2	1	15683361	1_11	0	0.0283405933607548	15.1613630801749	4.07985364182759e-06	1.71952489895257	1
ENSG00000162461.7	SLC25A34	1	15729237	1_11	0	0.011174064790784	6.3164525027389	6.70165114353807e-07	-0.499802276881676	1
ENSG00000162458.12	FBLIM1	1	15760669	1_11	0	0.0121866825699073	7.13859418057987	8.2602956070296e-07	0.767536165181534	1
ENSG00000116809.11	ZBTB17	1	15976487	1_11	0	0.0168076314177186	10.1887749271777	1.62601999253779e-06	1.14096611009942	1
ENSG00000186510.11	CLCNKA	1	16018188	1_11	0	0.0137500829751533	8.2831027949581	1.08142341026603e-06	0.903708798286854	2
ENSG00000173641.17	HSPB7	1	16019124	1_11	0	0.00952424220916526	4.80325192508624	4.34373371372041e-07	0.224606014945274	2
ENSG00000184908.17	CLCNKB	1	16043565	1_11	0	0.0124185286699108	7.31724971210172	8.62810491412976e-07	0.908499226441813	2
ENSG00000185519.8	FAM131C	1	16073889	1_11	0	0.0147194731677653	8.92944132952261	1.24799817745345e-06	1.16975741817124	1
ENSG00000142627.12	EPHA2	1	16156481	1_11	0	0.00992800872186761	5.19643611887811	4.898522865118e-07	-0.497510375165982	1
ENSG00000142632.16	ARHGEF19	1	16190090	1_11	0	0.141599181049772	30.7946956165903	4.14032138854345e-05	3.24937258702585	3
ENSG00000132881.11	RSG1	1	16237140	1_11	0	0.0117609863387289	6.80160350174844	7.59543153739285e-07	-0.923291306527981	1
ENSG00000037637.10	FBXO42	1	16354635	1_11	0	0.0110499027371096	6.21059749100822	6.51612243063652e-07	-0.740159296515531	2
ENSG00000055070.16	SZRD1	1	16352086	1_11	0	0.0324630372148692	16.4582677541211	5.07306783830224e-06	2.31738244530788	2
ENSG00000157191.19	NECAP2	1	16439071	1_11	0	0.0203215355591601	11.9930382549523	2.31410540800604e-06	1.33213507704204	1
ENSG00000219481.10	NBPF1	1	16488717	1_11	0	0.156180344716749	31.781967387402	4.71307717801413e-05	3.07992679616025	1
ENSG00000117122.13	MFAP2	1	16988930	1_12	0	0.0772777212067463	21.9207215908154	1.60844624066706e-05	-2.76000229744879	1
ENSG00000159363.17	ATP13A2	1	17011965	1_12	0	0.0176720425511808	7.77027641897697	1.30382893247686e-06	-1.51281695502098	1
ENSG00000117118.9	SDHB	1	17023303	1_12	0	0.0456728084868258	16.8341679567467	7.30040191727484e-06	-2.66830699930451	2
ENSG00000159339.13	PADI4	1	17305756	1_12	0	0.0347528361664716	14.2153598648243	4.69078478920673e-06	-1.6928003765751	1
ENSG00000179051.13	RCC2	1	17438641	1_12	0	0.0144983788058733	5.89101029226007	8.10973421129198e-07	-0.641008156157933	3
ENSG00000074964.16	ARHGEF10L	1	17545342	1_12	0	0.0128342458619274	4.73461435679744	5.76968844039477e-07	-0.039011063777971	2
ENSG00000117154.11	IGSF21	1	18103117	1_12	0	0.0174550950252224	7.65298032768054	1.26838241179876e-06	0.868593470698724	1
ENSG00000158748.3	HTR6	1	19665573	1_13	0	0.0187754227259067	9.7299252548792	1.73458914669698e-06	-1.29825157364415	1
ENSG00000159423.16	ALDH4A1	1	18902055	1_13	0	0.0121621987926409	5.62014142282403	6.49017995282302e-07	-0.519950663038488	1
ENSG00000169991.10	IFFO2	1	18976478	1_13	0	0.0122033592061626	5.62295510303685	6.51540486170301e-07	0.5228254194346	1
ENSG00000127481.14	UBR4	1	19110691	1_13	0	0.0143244156510179	7.19640863588024	9.78791360403001e-07	0.805423346550309	1
ENSG00000127463.13	EMC1	1	19227605	1_13	0	0.0192532340525414	9.8652213075722	1.8034658350406e-06	1.16983045218281	2
ENSG00000053372.4	MRTO4	1	19252082	1_13	0	0.0173102038047472	8.87528965770319	1.45875418068143e-06	-1.05981504087535	1
ENSG00000053371.12	AKR7A2	1	19311815	1_13	0	0.0336653773765354	15.225215381148	4.86680929608784e-06	1.65393243333819	3
ENSG00000040487.12	PQLC2	1	19262503	1_13	0	0.0133154285079935	6.44281668756471	8.1456982655743e-07	0.655710834085325	2
ENSG00000077549.17	CAPZB	1	19480198	1_13	0	0.0113241037562969	4.95277513536737	5.3253707357249e-07	0.184630527205023	2
ENSG00000173436.13	MINOS1	1	19598288	1_13	0	0.025967468247325	12.7091592302736	3.13360193663312e-06	1.68037731163977	1
ENSG00000162542.13	TMCO4	1	19824938	1_13	0	0.0112074118406668	4.84077825306694	5.1513127396518e-07	-0.200747907085275	1
ENSG00000169914.5	OTUD3	1	19885299	1_13	0	0.029409710573347	14.0010256398828	3.90974108698384e-06	1.57826900511765	3
ENSG00000188257.10	PLA2G2A	1	19958722	1_13	0	0.0156783280441699	8.00022523106064	1.19096598492009e-06	0.855139026717887	2
ENSG00000127472.10	PLA2G5	1	20067806	1_13	0	0.0326769730702531	15.0082919424402	4.65661664324821e-06	1.5401327055391	2
ENSG00000117215.14	PLA2G2D	1	20119239	1_13	0	0.0116045439496026	5.18574431335653	5.71395182169692e-07	0.356558761294419	1
ENSG00000162545.5	CAMK2N1	1	20487951	1_14	0	0.174878838513421	24.550075191509	4.07650034648232e-05	-2.51560213779149	2
ENSG00000090432.6	MUL1	1	20504675	1_14	0	0.0201212032285484	4.98751317855716	9.52873832306083e-07	-0.274992390820721	1
ENSG00000183114.7	FAM43B	1	20552663	1_14	0	0.097488114893342	19.2474565684673	1.78165010477919e-05	2.21953038649287	1
ENSG00000158825.5	CDA	1	20589038	1_14	0	0.0202423785846052	5.05433780951391	9.71456155972054e-07	0.266021139214157	3
ENSG00000117245.12	KIF17	1	20685321	1_14	0	0.0209675195191406	5.28584365272505	1.05234651212174e-06	-0.20297108232675	2
ENSG00000189410.11	SH2D5	1	20733294	1_14	0	0.0216891861599215	5.81791901064869	1.19814208858225e-06	-0.65883349900142	1
ENSG00000127483.17	HP1BP3	1	20787923	1_14	0	0.278338405627588	21.1042132142732	5.5775015268857e-05	-3.92854340297302	1
ENSG00000075151.20	EIF4G3	1	21181395	1_14	0	0.155002466681646	18.6043214589004	2.73810337935381e-05	3.72396598217159	1
ENSG00000117298.14	ECE1	1	21298652	1_14	0	0.0265034135199969	10.1471555129198	2.55354505982481e-06	1.98693932119969	2
ENSG00000187980.6	PLA2G2C	1	20174675	1_14	0	0.0205652636936104	5.21890629626649	1.01908680543653e-06	-0.33636031017507	3
ENSG00000142794.18	NBPF3	1	21440603	1_15	0	0.0148784278919818	4.72431982108581	6.6741157064021e-07	0.151506749505479	2
ENSG00000076864.19	RAP1GAP	1	21669538	1_15	0	0.019870720988812	7.63346072312801	1.44023213703576e-06	-0.854329820030605	1
ENSG00000090686.15	USP48	1	21764182	1_15	0	0.0368502615772913	11.9145514103136	4.16884422459733e-06	-1.21063733480497	5
ENSG00000142798.17	HSPG2	1	21851385	1_15	0	0.0199420172037773	7.7063646798845	1.45920409640174e-06	0.980971169881646	1
ENSG00000142789.19	CELA3A	1	22001714	1_15	0	0.0604434594607596	17.5804322290753	1.00896536464873e-05	-1.69371603991579	1
ENSG00000070831.15	CDC42	1	22052387	1_15	0	0.0331663599422136	14.5424191171852	4.57964551995948e-06	2.25545908545988	1
ENSG00000162552.14	WNT4	1	22143622	1_15	0	0.0310783947120135	16.0954927997808	4.74963518407071e-06	-3.38361695228607	1
ENSG00000184677.16	ZBTB40	1	22453334	1_15	0	0.0170650495619649	6.00996297759162	9.73815644791727e-07	-0.576574774373939	1
ENSG00000173372.16	C1QA	1	22634461	1_15	0	0.0175827844327265	6.41826533766836	1.07152600566155e-06	-0.736558502192487	1
ENSG00000159189.11	C1QC	1	22644432	1_15	0	0.0149337145694242	4.76139734992515	6.75149062604635e-07	0.130303878720592	1
ENSG00000173369.15	C1QB	1	22652153	1_15	0	0.0149345791797435	4.77316460900753	6.76856803121711e-07	-0.178201021693545	1
ENSG00000004487.15	KDM1A	1	23000786	1_16	0	0.0194911434768509	6.83918189586238	1.26572357618389e-06	-0.709741062606721	2
ENSG00000169641.13	LUZP1	1	23178302	1_16	0	0.0169249684779014	5.49772773787477	8.83503946748084e-07	-0.532635942410952	2
ENSG00000204219.9	TCEA3	1	23424647	1_16	0	0.0165749779614764	5.29928390362997	8.34002866692051e-07	-0.446658448220498	1
ENSG00000088280.18	ASAP3	1	23484404	1_16	0	0.0156051933669302	4.72686802843509	7.00390147967961e-07	-0.0154735887639191	3
ENSG00000117318.8	ID3	1	23559582	1_16	0	0.0159701657159976	4.94633528333025	7.50050268346057e-07	0.179804096050101	1
ENSG00000142676.12	RPL11	1	23691734	1_17	0	0.0505738262600958	16.3856019873527	7.86838515804949e-06	-1.74650749799735	1
ENSG00000057757.9	PITHD1	1	23782193	1_17	0	0.0151760987465939	4.89405779824432	7.05223270644085e-07	0.319694117832339	1
ENSG00000117308.14	GALE	1	23800401	1_17	0	0.0151730835809921	4.8921753878665	7.04811960471817e-07	0.21390897872192	1
ENSG00000179163.11	FUCA1	1	23868372	1_17	0	0.0150486743364739	4.81403595727509	6.8786778485262e-07	-0.250925260041334	1
ENSG00000142661.18	MYOM3	1	24088636	1_17	0	0.0160029691136435	5.39762299376341	8.20163638279191e-07	0.331532825553324	1
ENSG00000142677.3	IL22RA1	1	24152784	1_17	0	0.0153952334284708	5.03012887693034	7.35296988507513e-07	0.285766142389144	1
ENSG00000185436.11	IFNLR1	1	24187118	1_17	0	0.0176377982797279	6.32143253069449	1.05866187940617e-06	-0.670806861952498	2
ENSG00000001460.17	STPG1	1	24417113	1_17	0	0.0435358022467999	14.9444479961558	6.17765750060031e-06	1.78312414676157	2
ENSG00000169504.14	CLIC4	1	24745177	1_17	0	0.0235207345174399	9.05911828088726	2.02317852643267e-06	1.17592126799541	1
ENSG00000175707.8	KDF1	1	26875936	1_18	0	0.0285752358021858	7.79955934283538	2.11620280839612e-06	0.321630022554078	1
ENSG00000188672.17	RHCE	1	25430369	1_18	0	0.0197152350731314	4.77300791104858	8.93493733001373e-07	-0.110037477685257	1
ENSG00000204178.9	TMEM57	1	25430369	1_18	0	0.0197152350731314	4.77300791104858	8.93493733001373e-07	-0.110037477685257	1
ENSG00000157978.11	LDLRAP1	1	25568362	1_18	0	0.0199431867552827	4.87416381761052	9.2297954091844e-07	0.188864514121116	1
ENSG00000117643.14	MAN1C1	1	25744418	1_18	0	0.0225878441979492	6.07082050113675	1.30202574710299e-06	0.682639018750988	1
ENSG00000162430.16	SELENON	1	25754560	1_18	0	0.025887913953784	7.41713691615228	1.8231850421465e-06	0.931857565421843	2
ENSG00000117640.17	MTFR1L	1	25819958	1_18	0	0.0225508278243887	6.0689937514064	1.29950087501905e-06	-0.679357614794189	1
ENSG00000127423.10	AUNIP	1	25858853	1_18	0	0.0252206058866544	7.06256493854171	1.69127942862439e-06	-0.770850968662459	2
ENSG00000117632.22	STMN1	1	25951033	1_18	0	0.0737925779316917	17.4626112123326	1.22354307789446e-05	-2.04030017647032	1
ENSG00000158006.13	PAFAH2	1	25998029	1_18	0	0.0278799023012432	8.09128221945135	2.14193355143556e-06	1.09697377672811	1
ENSG00000158014.14	SLC30A2	1	26045653	1_18	0	0.0231844802361144	6.36146632280353	1.40039964900345e-06	0.779682368255729	1
ENSG00000175087.9	PDIK1L	1	26110771	1_18	0	0.019636875461828	4.73557539346139	8.8296306653657e-07	0.0792236576163726	2
ENSG00000197245.5	FAM110D	1	26161449	1_18	0	0.0203806575408797	5.03208763685991	9.73786578196855e-07	-0.138816320690673	2
ENSG00000236782.6	RP11-96L14.7	1	26170849	1_18	0	0.0268572117062497	7.89598233558831	2.01355959300123e-06	1.28310590529329	2
ENSG00000142675.17	CNKSR1	1	26170849	1_18	0	0.0198639374324963	4.90485254520551	9.25100021587786e-07	0.503107785953405	2
ENSG00000130695.14	CEP85	1	26234471	1_18	0	0.0408601241830004	11.7803072991192	4.57039460639128e-06	-1.35044679266736	1
ENSG00000169442.8	CD52	1	26317369	1_18	0	0.019869283057346	4.93259622440838	9.30583096815039e-07	0.309736081256006	1
ENSG00000158062.20	UBXN11	1	26306694	1_18	0	0.019621944099102	4.7396164869795	8.83044586478037e-07	-0.198424730521873	3
ENSG00000117682.16	DHDDS	1	26432257	1_18	0	0.0217045906359578	5.63147411372136	1.16056932637645e-06	0.365229373152961	2
ENSG00000198830.10	HMGN2	1	26474738	1_18	0	0.0199619796104726	4.8912015474093	9.27078614862573e-07	0.0686010504262328	1
ENSG00000060642.10	PIGV	1	26787521	1_18	0	0.0800221130469799	17.6943678534445	1.34444321451526e-05	3.13732155899784	2
ENSG00000142751.14	GPN2	1	26890178	1_18	0	0.0567885146629661	14.9330735611307	8.05206201114171e-06	-2.95522531070365	1
ENSG00000253368.3	TRNP1	1	26994239	1_18	0	0.0272003029059149	8.0200207238648	2.07131727720653e-06	-1.1735049184595	2
ENSG00000090020.10	SLC9A1	1	27167188	1_19	0	0.0163638549592279	12.4081301332894	1.92792155012793e-06	1.74524425682496	2
ENSG00000186501.14	TMEM222	1	27333009	1_19	0	0.159374983136729	34.4601353703754	5.21476242764103e-05	2.966915223635	2
ENSG00000142765.17	SYTL1	1	27342119	1_19	0	0.279035123331971	40.2928325677236	0.000106753978474043	3.61214318446576	1
ENSG00000142733.14	MAP3K6	1	27357905	1_19	0	0.00775416866520906	5.33056093712287	3.92469175132699e-07	0.370156390157827	3
ENSG00000126705.13	AHDC1	1	27604387	1_19	0	0.0815372469207312	27.8129787986556	2.15328217389909e-05	-2.69677297082544	1
ENSG00000126709.14	IFI6	1	27671883	1_19	0	0.00856169867083545	6.26814147134965	5.09560934539802e-07	0.787179633591158	1
ENSG00000130775.15	THEMIS2	1	27872858	1_19	0	0.00805283443064864	5.68821859390511	4.34933084012751e-07	-0.638198666100341	2
ENSG00000117748.9	RPA2	1	27914572	1_19	0	0.0132027809581573	10.37135521564	1.30016456020184e-06	1.15753495118573	1
ENSG00000130768.14	SMPDL3B	1	27934515	1_19	0	0.00936661883093581	7.11875910954299	6.33117825332243e-07	0.857348383483209	2
ENSG00000158156.7	XKR8	1	27959966	1_19	0	0.0170807143347985	12.8153405910422	2.07842127403425e-06	-1.44510345073361	2
ENSG00000158161.15	EYA3	1	28088507	1_19	0	0.0127315354750331	10.0267777214022	1.21210311874802e-06	-1.2935723210159	2
ENSG00000169403.11	PTAFR	1	28193341	1_19	0	0.0169763376254012	12.7569419769414	2.0563071276345e-06	1.35854282599972	1
ENSG00000130770.17	ATPIF1	1	28236165	1_19	0	0.0142830978123822	11.1172209454228	1.50770385086441e-06	1.21296933909487	2
ENSG00000130766.4	SESN2	1	28258033	1_19	0	0.0115651577978221	9.11584834298164	1.00102759782371e-06	0.883766840142617	1
ENSG00000204138.12	PHACTR4	1	28357453	1_19	0	0.0180711335239527	13.3507088461979	2.29079969425035e-06	-2.15458513067129	3
ENSG00000180198.15	RCC1	1	28318402	1_19	0	0.0175949098022044	13.0970757861236	2.18805775963729e-06	-1.39996628103687	2
ENSG00000180098.9	TRNAU1AP	1	28553045	1_19	0	0.0144770184454261	11.2452259555455	1.5457694181566e-06	-1.24867672197231	2
ENSG00000159023.19	EPB41	1	28886806	1_19	0	0.0257824620209091	16.7327280232829	4.09626962880507e-06	-1.83004151780839	1
ENSG00000253304.1	TMEM200B	1	29124455	1_19	0	0.00850346554047221	6.20351370485073	5.00877010758325e-07	-0.637597780852154	1
ENSG00000116353.15	MECR	1	29130966	1_19	0	0.0883924810050844	28.602468162679	2.40058026526153e-05	2.90979603149866	1
ENSG00000060656.19	PTPRU	1	29238102	1_19	0	0.00853207562857483	6.23513167305422	5.05123672958287e-07	0.349471619982644	2
ENSG00000162511.7	LAPTM5	1	30757348	1_20	0	0.00752090706042763	8.0351501232077	5.7380141374911e-07	0.960321458310079	2
ENSG00000162512.15	SDC3	1	30819761	1_20	0	0.00693763537164871	7.5302236000445	4.96040046374719e-07	-0.832732415725253	1
ENSG00000084628.9	NKAIN1	1	31239467	1_20	0	0.00532448548103492	4.93394883998165	2.49442060831495e-07	-0.398534788099007	1
ENSG00000060688.12	SNRNP40	1	31296178	1_20	0	0.0399840505562903	18.4189470854409	6.99276582785378e-06	-3.44943336991756	1
ENSG00000121766.15	ZCCHC17	1	31296178	1_20	0	0.22171426979206	22.8411112499012	4.80848506619101e-05	-4.07593931384222	2
ENSG00000121769.7	FABP3	1	31374572	1_20	0	0.00575193164795862	6.27446174050672	3.42679077262444e-07	-1.10784465346681	1
ENSG00000168528.11	SERINC2	1	31406459	1_20	0	0.00755454353427165	8.21739733937217	5.89440417959846e-07	-0.960050992181339	2
ENSG00000142910.15	TINAGL1	1	31576820	1_20	0	0.0149714098982533	15.2505545549145	2.16793238968931e-06	1.77519139801197	1
ENSG00000162517.12	PEF1	1	31642978	1_20	0	0.0102408865051418	11.3108940169367	1.09984600827148e-06	-1.42814244011431	2
ENSG00000084636.17	COL16A1	1	31703950	1_20	0	0.00542013767573601	5.07770733970599	2.61321643577562e-07	-0.481020203850001	1
ENSG00000121753.12	ADGRB2	1	31764679	1_20	0	0.00781403787171475	8.19867415233643	6.08298204715297e-07	0.729855023542494	1
ENSG00000134668.12	SPOCD1	1	31815509	1_20	0	0.00895880894174084	9.63053840384295	8.19215647525843e-07	0.993079432789832	3
ENSG00000184007.18	PTP4A2	1	31945136	1_20	0	0.0102771578132359	11.2480804294464	1.09761197202179e-06	-1.38529192455148	1
ENSG00000142698.14	C1orf94	1	34167058	1_21	0	0.031870614483025	13.6777422517563	4.13906502500909e-06	1.45752379345268	1
ENSG00000025800.13	KPNA6	1	32108863	1_21	0	0.0281273282529564	12.4847056203623	3.33429625634232e-06	-1.60312708411667	1
ENSG00000160051.11	IQCC	1	32205429	1_21	0	0.0269039118493531	12.0605099119913	3.08090635532828e-06	-1.56677888479158	1
ENSG00000084623.11	EIF3I	1	32222176	1_21	0	0.0219159664072084	10.1070620423419	2.10321153264908e-06	1.38181198006749	1
ENSG00000160055.19	TMEM234	1	32222176	1_21	0	0.0219159664072085	10.1070620423419	2.10321153264909e-06	-1.38181198006749	1
ENSG00000183615.5	FAM167B	1	32246849	1_21	0	0.0517251495679911	18.3231731949791	8.99911576435651e-06	1.98458483069835	1
ENSG00000116478.11	HDAC1	1	32272462	1_21	0	0.131919465401289	27.4815086804919	3.44228520628133e-05	2.512585991845	1
ENSG00000175130.6	MARCKSL1	1	32316644	1_21	0	0.0231372555880429	10.6232851017464	2.3338238723082e-06	1.09360133276047	1
ENSG00000162526.6	TSSK3	1	32366691	1_21	0	0.0124556341410645	4.74094600309541	5.60697021374299e-07	0.108041527649329	1
ENSG00000225828.1	FAM229A	1	32366691	1_21	0	0.0124556341410645	4.74094600309541	5.60697021374299e-07	0.108041527649329	1
ENSG00000176261.15	ZBTB8OS	1	32650758	1_21	0	0.0124700682554575	4.75192585719643	5.62646838945981e-07	-0.0918335764830099	1
ENSG00000162520.14	SYNC	1	32701286	1_21	0	0.0138404020774221	5.74062115234845	7.54405751368776e-07	-0.376065119282304	1
ENSG00000116497.17	S100PBP	1	32817174	1_21	0	0.0274803535162439	12.262710326626	3.19967730913023e-06	1.44867943864329	1
ENSG00000134684.10	YARS	1	32817927	1_21	0	0.0279235646494832	12.4153416195011	3.29175064431112e-06	-1.4613826010786	1
ENSG00000160097.16	FNDC5	1	32871796	1_21	0	0.0248715757533753	11.3117786892046	2.671354949524e-06	-1.39100863735628	2
ENSG00000142920.16	AZIN2	1	33080995	1_21	0	0.015328938503377	6.70987059713038	9.7661552392781e-07	-1.10300715651031	1
ENSG00000116525.13	TRIM62	1	33182762	1_21	0	0.0125940960200205	4.8457542367573	5.79463094125815e-07	0.263927989348722	1
ENSG00000160094.14	ZNF362	1	33238115	1_21	0	0.0262022696535855	11.8085332475443	2.93786790829189e-06	1.7783603468997	1
ENSG00000184389.9	A3GALT2	1	33324895	1_21	0	0.0346750157347766	14.4841109408197	4.76876483390468e-06	-2.06687672137028	1
ENSG00000121903.14	ZSCAN20	1	33471534	1_21	0	0.0965056373522839	24.3855735498395	2.23451387002056e-05	2.61932900337537	1
ENSG00000121904.17	CSMD2	1	34165500	1_21	0	0.0164281262440491	7.3673123671301	1.14919707596572e-06	0.791410278747278	1
ENSG00000189280.3	GJB5	1	34793636	1_22	0	0.0121256031540323	6.62513014889149	7.62772736182544e-07	-0.792036310664938	1
ENSG00000188910.7	GJB3	1	34802507	1_22	0	0.0108595286348308	5.50241532477592	5.67363952791887e-07	-0.364575261038017	1
ENSG00000163866.8	SMIM12	1	34850896	1_22	0	0.0208701887272873	11.573952404279	2.29353549248887e-06	1.22218240538197	2
ENSG00000163867.16	ZMYM6	1	35031112	1_22	0	0.025744749786304	13.6346310232152	3.33295508955025e-06	-1.51850415229524	1
ENSG00000116819.6	TFAP2E	1	35573174	1_22	0	0.199326468294902	23.8718411887164	4.51802141689323e-05	4.23988844068056	1
ENSG00000126067.11	PSMB2	1	35641909	1_22	0	0.193987961031254	24.284297560338	4.47298787368372e-05	-4.28515227822419	1
ENSG00000142686.7	C1orf216	1	35719096	1_22	0	0.176235625970984	23.8478268619876	3.99061574951103e-05	4.29731765127464	1
ENSG00000134698.10	AGO4	1	35808529	1_22	0	0.0116044188427952	6.29619730308099	6.9374381038217e-07	0.437058290872306	1
ENSG00000092847.11	AGO1	1	35870261	1_22	0	0.0166978640145137	12.6272916741171	2.00202054013567e-06	-3.09002441255171	1
ENSG00000092850.11	TEKT2	1	36066715	1_22	0	0.0739442587582776	25.9904208506637	1.82479956381436e-05	-3.96060470609234	1
ENSG00000214193.10	SH3D21	1	36322287	1_22	0	0.02287708949347	13.3479072291493	2.89942144962669e-06	-1.65102506568772	1
ENSG00000142694.6	EVA1B	1	36323945	1_22	0	0.0240634330865684	13.8617128017662	3.16717368797859e-06	-1.70102442075969	1
ENSG00000181817.5	LSM10	1	36397922	1_22	0	0.0103758397310016	5.23706140567283	5.15950832779537e-07	0.598401437824518	2
ENSG00000116885.18	OSCP1	1	36399959	1_22	0	0.0168989661560441	9.66410178397572	1.55066872686503e-06	-1.05520447646096	2
ENSG00000183317.16	EPHA10	1	37722357	1_23	0	0.0200221673583521	5.18025447888319	9.84826165850588e-07	0.502072278975282	1
ENSG00000163875.15	MEAF6	1	37522141	1_23	0	0.0214257084606003	5.82473056454577	1.18497292901029e-06	-0.851791623450802	2
ENSG00000163877.10	SNIP1	1	37554146	1_23	0	0.117104101858841	22.2284622414562	2.47160419537865e-05	2.48233591506468	1
ENSG00000163879.10	DNALI1	1	37548877	1_23	0	0.029940977510785	9.01421117246946	2.56266064673062e-06	1.45559357675846	2
ENSG00000134697.12	GNL2	1	37595971	1_23	0	0.0440002457352466	12.7001911321231	5.30594514421102e-06	1.73949518328338	1
ENSG00000116922.14	C1orf109	1	37691932	1_23	0	0.0278187444692093	8.31238829171463	2.19563802784003e-06	-1.1133662510903	2
ENSG00000188786.9	MTF1	1	37861712	1_23	0	0.0201290226410406	5.23096491672159	9.9977412449133e-07	-0.762659942696731	1
ENSG00000204084.12	INPP5B	1	37946386	1_23	0	0.0255077545202138	7.48550038178143	1.81296935186243e-06	-0.972220782004709	1
ENSG00000183431.11	SF3A3	1	37990434	1_23	0	0.0190902242483374	4.72707495660784	8.5684233426711e-07	0.643799400115017	1
ENSG00000183386.9	FHL3	1	37996149	1_23	0	0.0204577046927789	5.38453794053493	1.0459302977129e-06	0.197068866335976	1
ENSG00000183520.11	UTP11	1	37987369	1_23	0	0.0205048051134195	5.4068866460781	1.05268953975751e-06	0.892785561613536	2
ENSG00000158315.10	RHBDL2	1	38941917	1_25	0	0.00392449840885034	8.17762164070713	3.04725337711837e-07	-1.08274233068181	1
ENSG00000168653.10	NDUFS5	1	39026790	1_25	0	0.00317995335071186	6.23065669662144	1.88127363219551e-07	0.70563953983752	2
ENSG00000183682.7	BMP8A	1	39524254	1_25	0	0.0237636295346004	24.8083832235433	5.59768727355892e-06	-2.72838180530287	1
ENSG00000198754.5	OXCT2	1	39536141	1_25	0	0.0055013114867255	11.3468795744201	5.92707029579448e-07	1.41303412657226	2
ENSG00000116985.11	BMP8B	1	39788850	1_25	0	0.00323314396994046	6.40117018389074	1.96508714375596e-07	0.619546678322842	1
ENSG00000043514.15	TRIT1	1	39880989	1_25	0	0.0441508889235164	31.1923036688707	1.30762826349997e-05	-2.55616468021004	2
ENSG00000131236.16	CAP1	1	40039889	1_25	0	0.00291394428580405	5.36098788088543	1.48328111070955e-07	0.373640314500304	2
ENSG00000131238.16	PPT1	1	40096357	1_25	0	0.0130940096985946	19.8462318075488	2.46744860108054e-06	-1.90696072678769	1
ENSG00000084073.8	ZMPSTE24	1	40257123	1_25	0	0.00295861091377214	5.53164416523464	1.5539587533344e-07	-0.452470061351041	1
ENSG00000049089.13	COL9A2	1	40297423	1_25	0	0.00886904985011949	15.6502300891154	1.31793872677229e-06	-1.55524792189847	3
ENSG00000187815.9	ZFP69	1	40476033	1_25	0	0.0119419282151555	18.254111717168	2.06981989553399e-06	-2.04580239062525	2
ENSG00000164002.11	EXO5	1	40523948	1_25	0	0.00500769860293437	10.5986655613887	5.03949208347432e-07	1.10847241666134	1
ENSG00000117010.15	ZNF684	1	40531781	1_25	0	0.00414243246106161	8.68435408684439	3.41578365262322e-07	-1.01940115147451	1
ENSG00000117016.9	RIMS3	1	40664752	1_25	0	0.00343941599180142	7.03710150958968	2.29813702007374e-07	-0.925439270265539	1
ENSG00000117013.14	KCNQ4	1	40789715	1_25	0	0.00278417471415227	4.97064050237233	1.31403289084925e-07	-0.731301661618486	1
ENSG00000179862.6	CITED4	1	40862833	1_25	0	0.00386880607685103	8.07066543495254	2.9647201313143e-07	0.829328356177839	1
ENSG00000171790.15	SLFNL1	1	41023050	1_25	0	0.00281625913111483	5.08016759768349	1.35846373692719e-07	0.266853725867128	1
ENSG00000010803.16	SCMH1	1	41239838	1_25	0	0.113184382263931	37.5565117397444	4.03616720907256e-05	-2.56433684008939	3
ENSG00000204060.6	FOXO6	1	41363187	1_25	0	0.00372574312003759	7.38986478754402	2.61424807632125e-07	-0.5199621228336	1
ENSG00000198815.8	FOXJ3	1	42334072	1_26	0	0.0199552593828404	5.74851350504556	1.0892067648355e-06	0.434213776493399	2
ENSG00000177181.14	RIMKLA	1	42380694	1_26	0	0.0189503895009616	5.25723892031457	9.4596104407201e-07	-0.362090958660529	1
ENSG00000066185.12	ZMYND12	1	42459023	1_26	0	0.0400233760295925	12.390924822767	4.70884980284486e-06	-1.94129073308613	2
ENSG00000186409.14	CCDC30	1	42464495	1_26	0	0.0291798838882826	9.36828679896782	2.59562013165852e-06	1.80166772078707	1
ENSG00000164007.10	CLDN19	1	42740306	1_26	0	0.019370090674204	5.46553254092517	1.00522095843572e-06	0.405384116518476	1
ENSG00000117385.15	P3H1	1	42766833	1_26	0	0.0193059495541739	5.43403436616222	9.96118359148248e-07	0.664969167143116	2
ENSG00000164008.14	C1orf50	1	42767127	1_26	0	0.0180961204413254	4.81889238885923	8.27999554326733e-07	0.109596641515548	2
ENSG00000274386.5	TMEM269	1	42785692	1_26	0	0.0183438856150207	4.94810825939382	8.6184253329022e-07	-0.000930670079133312	1
ENSG00000177868.11	SVBP	1	42813461	1_26	0	0.0195395590288572	5.54838680344254	1.02938748799633e-06	-0.685345021909653	2
ENSG00000164010.13	ERMAP	1	42771846	1_26	0	0.0222019998239381	6.76349603758466	1.42580696401053e-06	0.688011439826701	1
ENSG00000117394.20	SLC2A1	1	42959411	1_26	0	0.239003321657098	30.0956936961505	6.82976391590664e-05	3.04598934487486	1
ENSG00000243710.7	CFAP57	1	43232297	1_26	0	0.0184495467443988	5.00271293754344	8.76372378795803e-07	0.340933767979827	1
ENSG00000179178.10	TMEM125	1	43269525	1_26	0	0.034305103948752	10.9145771105323	3.55519191717921e-06	1.2195872990749	1
ENSG00000117395.12	EBNA1BP2	1	43223072	1_26	0	0.0179123486646152	4.72192750444501	8.03099297638157e-07	0.0294533698002919	1
ENSG00000253313.5	C1orf210	1	43285671	1_26	0	0.0353521289268689	11.2022166863158	3.76025189009816e-06	1.22878025954287	1
ENSG00000066056.13	TIE1	1	43300755	1_27	0	0.0518947365302701	21.8540100880082	1.07684165636173e-05	3.18446978909538	1
ENSG00000117400.16	MPL	1	43337449	1_27	0	0.0635269355654879	24.6040698803187	1.48409688935962e-05	3.46320473756727	1
ENSG00000117399.13	CDC20	1	43359194	1_27	0	0.0206988079982257	13.3237863027007	2.61860740318836e-06	2.49172791644628	1
ENSG00000159479.16	MED8	1	43389819	1_27	0	0.0478563807518453	19.9534577379586	9.06682875504283e-06	-2.87939356839798	2
ENSG00000198198.15	SZT2	1	43389819	1_27	0	0.0127261759082341	5.10277646154763	6.16597645891979e-07	0.385538476795506	3
ENSG00000142949.16	PTPRF	1	43528225	1_27	0	0.0134757119782262	5.40496480826634	6.91579302765394e-07	-0.249889438019439	2
ENSG00000066135.12	KDM4A	1	43719555	1_27	0	0.012424986436151	5.70878583392582	6.73499179185128e-07	-1.09209666387484	1
ENSG00000126091.19	ST3GAL3	1	43801731	1_27	0	0.0124095856888851	5.33814143434411	6.2899146915894e-07	0.919016452864318	1
ENSG00000117407.16	ARTN	1	43933936	1_27	0	0.023291525807145	15.994319434723	3.53721209937116e-06	2.93745882862046	1
ENSG00000117408.10	IPO13	1	43947230	1_27	0	0.0146033718815807	5.98014856549959	8.29206150981711e-07	0.117925035933132	1
ENSG00000117411.16	B4GALT2	1	43976849	1_27	0	0.0493539204190721	30.6567245072864	1.43662958054846e-05	-4.6371187760301	1
ENSG00000159214.12	CCDC24	1	43991070	1_27	0	0.0258120780511842	20.9332382176965	5.13046562543168e-06	-3.8791444783542	2
ENSG00000196517.11	SLC6A9	1	44032329	1_27	0	0.0128580657498824	6.25559984269644	7.63733778483686e-07	-1.2622843572861	1
ENSG00000178028.13	DMAP1	1	44213884	1_27	0	0.16644005164506	29.7333726072745	4.69893472372869e-05	3.482595959337	1
ENSG00000117419.14	ERI3	1	44354576	1_27	0	0.0220612118874461	10.6435786971216	2.2295357382205e-06	-1.49018410468299	2
ENSG00000198520.10	C1orf228	1	44672527	1_28	0	0.0318883992379984	8.53388999832866	2.58390865113149e-06	-1.19266133239697	2
ENSG00000142945.12	KIF2C	1	44739744	1_28	0	0.0937220545500139	18.9489395529492	1.68625832853493e-05	-2.30259962363876	2
ENSG00000142937.11	RPS8	1	44774829	1_28	0	0.023388928509495	5.57710162421463	1.23855780758222e-06	-0.326216452844891	1
ENSG00000188396.3	TCTEX1D4	1	44806156	1_28	0	0.0286775631898194	7.52037059425408	2.04775919527128e-06	-0.981815706631571	1
ENSG00000222009.8	BTBD19	1	44809879	1_28	0	0.0419657564972457	11.1634285809082	4.44825884939694e-06	-1.61978874386085	2
ENSG00000117425.13	PTCH2	1	44842737	1_28	0	0.0614455466936159	14.8367862591746	8.65620732326204e-06	-2.08063248801166	1
ENSG00000126107.14	HECTD3	1	45011467	1_28	0	0.0252587360416194	6.30976299510108	1.51328963689432e-06	0.631603814334067	1
ENSG00000126088.13	UROD	1	45010817	1_28	0	0.0381828504809436	10.2575583376391	3.71885922924505e-06	-1.55251797910454	1
ENSG00000132781.17	MUTYH	1	45384647	1_28	0	0.0270650303531068	6.9681917476041	1.79071308945454e-06	0.780138103642189	1
ENSG00000070759.16	TESK2	1	45491131	1_28	0	0.0228186357069793	5.34205288017945	1.15743138495067e-06	0.386657238845662	1
ENSG00000280670.2	CCDC163	1	45499668	1_28	0	0.0249028701969979	6.17454705947938	1.45999680916339e-06	-0.771798716546526	1
ENSG00000132763.14	MMACHC	1	45500626	1_28	0	0.0241739345534334	5.89148433317072	1.35228884609133e-06	-0.479033207910163	1
ENSG00000117450.13	PRDX1	1	45523019	1_28	0	0.0247893774830353	6.13102209004773	1.44309824481115e-06	-0.756514872932345	1
ENSG00000117448.13	AKR1A1	1	45551015	1_28	0	0.0260716966198461	6.61166783451625	1.63673254270592e-06	0.694861965842968	2
ENSG00000159588.14	CCDC17	1	45624129	1_28	0	0.0235949383919449	5.66056617696756	1.2681660324833e-06	0.443809199223237	1
ENSG00000159592.10	GPBP1L1	1	45687876	1_28	0	0.0215076140032314	4.77888334519003	9.75924137894932e-07	-0.166279284376421	2
ENSG00000159596.6	TMEM69	1	45688394	1_28	0	0.100324326493167	19.6181401106924	1.86879421718396e-05	2.37085494646498	1
ENSG00000197429.10	IPP	1	45750903	1_28	0	0.025830899275418	6.52321730392281	1.59992184744577e-06	0.848437826971284	1
ENSG00000086015.20	MAST2	1	45787339	1_28	0	0.0239196137689447	5.79073453575385	1.31518005975922e-06	0.630671546522437	2
ENSG00000117461.14	PIK3R3	1	46132601	1_28	0	0.0213970575094175	4.72984165732956	9.60943940753899e-07	-0.0765097752166059	1
ENSG00000117472.9	TSPAN1	1	46174934	1_28	0	0.0218938579626042	4.94826458455672	1.02866178597837e-06	-0.262459850995741	1
ENSG00000085998.13	POMGNT1	1	46172865	1_28	0	0.0372439597592973	10.0190379956116	3.54306621788706e-06	0.973721770724012	1
ENSG00000171357.5	LURAP1	1	46207228	1_28	0	0.0225778118625039	5.24106067422665	1.12356560001763e-06	0.482782290575719	2
ENSG00000085999.11	RAD54L	1	46248570	1_28	0	0.0389264691635313	10.4422470633719	3.85954735477622e-06	-0.994994097638234	2
ENSG00000173660.11	UQCRH	1	46302736	1_28	0	0.0374809030648762	10.0798250915062	3.58724004600971e-06	1.28227148148624	2
ENSG00000117481.10	NSUN4	1	46340570	1_28	0	0.0268564961873551	6.89443547407297	1.75810763614393e-06	-0.649797933947432	2
ENSG00000117480.15	FAAH	1	46394077	1_28	0	0.024010733850565	5.82701185451355	1.32846076437847e-06	-0.694087253781147	2
ENSG00000079277.19	MKNK1	1	46574922	1_29	0	0.0219490829022856	6.40614342660106	1.33508966325223e-06	-0.619242160880395	1
ENSG00000142961.14	MOB3C	1	46616841	1_29	0	0.0225075986355007	6.64531342310323	1.42017553822056e-06	-0.747799779334023	1
ENSG00000159658.10	EFCAB14	1	46719483	1_29	0	0.0183764227329493	4.71664162814952	8.22983729644523e-07	0.0991816080995236	1
ENSG00000142973.13	CYP4B1	1	46815187	1_29	0	0.0323804484344495	10.1141109311201	3.10962463648604e-06	-1.4209116778185	1
ENSG00000162365.11	CYP4A22	1	46815187	1_29	0	0.0227581664927362	6.75070606984392	1.45876006647518e-06	-0.829751700477387	2
ENSG00000186377.7	CYP4X1	1	47023329	1_29	0	0.0405333740955686	12.2641433984937	4.7200584167269e-06	-1.36091547418981	1
ENSG00000123473.15	STIL	1	47243454	1_29	0	0.0221148730921287	6.47776292058851	1.36021292570797e-06	0.707069216238386	2
ENSG00000186790.5	FOXE3	1	47416825	1_29	0	0.0188135139808737	4.94005244946068	8.8246781959568e-07	0.450725673579387	2
ENSG00000117834.12	SLC5A9	1	48220046	1_30	0	0.0273747133570338	8.25427535461321	2.14548720828885e-06	0.902625177873773	2
ENSG00000132122.11	SPATA6	1	48472274	1_30	0	0.0196587886185661	5.101450101617	9.52243008753026e-07	0.298851920535502	1
ENSG00000162373.12	BEND5	1	48764313	1_31	0	0.0145085088831234	8.07558863557094	1.11248551487525e-06	-1.58080683373505	2
ENSG00000123091.4	RNF11	1	51235789	1_32	0	0.0170636558887637	8.12686831898305	1.31671779229023e-06	-0.889821822230807	2
ENSG00000085831.15	TTC39A	1	51344853	1_33	0	0.0132252448396976	6.51704523648964	8.1837405651418e-07	-0.736577094411543	2
ENSG00000085832.16	EPS15	1	51497266	1_33	0	0.0162898836433137	8.35451814318843	1.29222097313368e-06	0.965425609643672	2
ENSG00000117859.18	OSBPL9	1	51577431	1_33	0	0.0243557641508341	11.8782711261453	2.74696034930456e-06	1.30195323164325	1
ENSG00000078618.21	NRDC	1	51826904	1_33	0	0.0117136982988492	5.24608404875651	5.83480941506096e-07	-0.266624965674331	2
ENSG00000198841.3	KTI12	1	52034079	1_33	0	0.0113354697318794	4.90265179834831	5.27676760535914e-07	-0.550190303294925	2
ENSG00000154222.14	CC2D1B	1	52352516	1_33	0	0.0160080051403189	8.0849812527318	1.22889175120219e-06	-0.930542883174812	1
ENSG00000134744.13	ZCCHC11	1	52553683	1_33	0	0.0113243320999978	4.95190215688509	5.32453944731785e-07	-0.295131649141859	1
ENSG00000116157.5	GPX7	1	52601411	1_33	0	0.0113388116920018	4.95603297028437	5.3357948868576e-07	-0.459130548426026	3
ENSG00000182183.14	FAM159A	1	52631909	1_33	0	0.0126591939601585	5.98238046579927	7.19080448356561e-07	-0.66751099068507	1
ENSG00000162377.5	COA7	1	52676612	1_33	0	0.0110872665488826	4.73334640409878	4.98299182005338e-07	-0.0650100649732604	2
ENSG00000162378.12	ZYG11B	1	52726410	1_33	0	0.0308787522791468	14.3207441510713	4.19877619299617e-06	-1.47361652433079	2
ENSG00000121310.16	ECHDC2	1	52926925	1_33	0	0.0284877834742204	13.4783810247544	3.6458079361196e-06	-1.42535809162979	2
ENSG00000116171.17	SCP2	1	52927236	1_33	0	0.0131197140392439	6.20106578218642	7.72481530230598e-07	-0.496538706545289	1
ENSG00000174348.13	PODN	1	53062324	1_33	0	0.0116772342439011	5.24721741361632	5.81790262514239e-07	-0.442229790935746	1
ENSG00000157184.6	CPT2	1	53196294	1_33	0	0.0478421575744255	20.9800080550821	9.53045871820538e-06	2.9282009292661	2
ENSG00000162384.13	C1orf123	1	53219252	1_33	0	0.0258692384729707	12.5709722945439	3.08780531461539e-06	2.99358311658173	1
ENSG00000157193.15	LRP8	1	53280031	1_33	0	0.475534680340474	23.1092324655205	0.00010434343106976	4.10394810795641	1
ENSG00000174332.5	GLIS1	1	53737935	1_33	0	0.0169757684324476	8.72832764450971	1.40688266863905e-06	1.0069312178821	1
ENSG00000058799.14	YIPF1	1	53889688	1_34	0	0.0115434807743523	5.87801784057862	6.44265803889355e-07	-0.477698943938167	2
ENSG00000116212.14	LRRC42	1	53971018	1_34	0	0.0522931420723423	20.2863637109349	1.00727102647898e-05	2.1364603209748	1
ENSG00000116221.15	MRPL37	1	54206869	1_34	0	0.0102386246253898	4.74155469164826	4.60956328723888e-07	-0.0517983791475175	1
ENSG00000215883.10	CYB5RL	1	54154524	1_34	0	0.0106444145561641	5.1097327715316	5.16437018281772e-07	0.340330499777394	2
ENSG00000162390.17	ACOT11	1	54543445	1_34	0	0.0106373240516178	5.10341946944573	5.15455351106455e-07	0.260394551350692	1
ENSG00000162391.11	FAM151A	1	54580422	1_34	0	0.0116872173959981	5.99529506239822	6.65302386556923e-07	-0.536315641701045	2
ENSG00000184313.19	MROH7	1	54548340	1_34	0	0.0103404870550556	4.83532365233636	4.7474887136091e-07	0.109175248994702	1
ENSG00000243725.6	TTC4	1	54589647	1_34	0	0.0117366533635874	6.03529907117851	6.725746134944e-07	-0.576061069891557	3
ENSG00000162396.5	PARS2	1	54764778	1_34	0	0.0111150823109041	5.51965908199433	5.82535416780573e-07	0.408480489513618	1
ENSG00000006555.10	TTC22	1	54801441	1_34	0	0.0102804387042564	4.78015868006383	4.66607116608893e-07	0.168158228572076	1
ENSG00000116133.11	DHCR24	1	54886940	1_34	0	0.0219397051668064	11.9753034208086	2.49467922231327e-06	-1.37531960197501	1
ENSG00000143001.4	TMEM61	1	54980319	1_34	0	0.0102120112322199	4.71690283025703	4.57367825859536e-07	-0.00502317288170449	1
ENSG00000173406.15	DAB1	1	57746269	1_38	0	0.00445987637555523	6.28560448745131	2.66175002940314e-07	-0.665902518964459	3
ENSG00000162600.11	OMA1	1	58546315	1_38	0	0.0104384688246247	14.3297149295367	1.42027272221014e-06	1.56229534722908	2
ENSG00000162601.9	MYSM1	1	58699370	1_38	0	0.00587742624197407	8.89439340163218	4.96364735232287e-07	-1.10508115425722	1
ENSG00000172456.17	FGGY	1	59292674	1_38	0	0.00413388107471713	5.56840369040906	2.18567753206166e-07	-0.487715238929306	3
ENSG00000134709.10	HOOK1	1	59814713	1_38	0	0.0159613787594202	18.356670132832	2.78202932786293e-06	-1.92870656434414	1
ENSG00000134716.9	CYP2J2	1	59926822	1_38	0	0.00421400681210682	5.74974389232679	2.30060008072074e-07	0.503013806578903	1
ENSG00000162604.12	TM2D1	1	61723869	1_39	0	0.0215213437688702	6.18138381061929	1.26314291911797e-06	-0.613348609551096	1
ENSG00000132849.19	PATJ	1	62017951	1_39	0	0.115946818798368	22.4441844052441	2.47092783979186e-05	2.37187462902869	1
ENSG00000240563.1	L1TD1	1	62194418	1_39	0	0.0282007689901295	8.75683347186966	2.34479801957149e-06	1.10053638104283	3
ENSG00000132854.18	KANK4	1	62395590	1_39	0	0.0235360626287524	7.03323597381255	1.57176059517316e-06	-0.681503726077321	1
ENSG00000162607.12	USP1	1	62436136	1_39	0	0.0828685144182582	19.1403271446322	1.50603930567912e-05	2.1345776769517	2
ENSG00000116641.17	DOCK7	1	62690372	1_39	0	0.0282318824229434	8.7673514941073	2.35020449061181e-06	1.21969907244496	1
ENSG00000125703.14	ATG4C	1	62784595	1_39	0	0.0309633415053485	9.64896152804653	2.83678090131672e-06	1.0410145799317	1
ENSG00000187140.5	FOXD3	1	63322827	1_40	0	0.0209242655673029	8.75439559496489	1.73929716012716e-06	0.877125728971683	1
ENSG00000088035.15	ALG6	1	63388609	1_40	0	0.0278814433117156	12.4229233082397	3.28879234304179e-06	1.86611869374142	1
ENSG00000079739.15	PGM1	1	63593801	1_40	0	0.0137098077346548	4.88705028059922	6.3617349110889e-07	-0.317323825287718	2
ENSG00000162434.11	JAK1	1	64966741	1_41	0	0.0138486472815336	7.01611809296858	9.22574913643518e-07	-0.667145796882811	1
ENSG00000162433.14	AK4	1	65147235	1_41	0	0.0142546411103786	7.41907927403364	1.00416179969993e-06	0.836353818079728	2
ENSG00000213625.8	LEPROT	1	65428477	1_41	0	0.0139355182486755	7.48571583929362	9.90498582225977e-07	-1.02829391629531	1
ENSG00000118473.21	SGIP1	1	66533081	1_42	0	0.0221648656891571	9.24647046350528	1.94598051541382e-06	1.20994846150455	1
ENSG00000152760.9	TCTEX1D1	1	66762015	1_42	0	0.0150296385400556	5.48723803535046	7.8306846174977e-07	-0.623507463474354	1
ENSG00000198160.14	MIER1	1	66920571	1_42	0	0.014480029528811	5.15478207204979	7.08724022653929e-07	-0.3649336400242	1
ENSG00000081985.10	IL12RB2	1	67307648	1_42	0	0.0140450707623652	4.85937406575879	6.48039771115901e-07	-0.0159696610814901	1
ENSG00000116717.11	GADD45A	1	67686680	1_42	0	0.189826133838864	30.8711672531594	5.56424763740309e-05	-3.2591974339015	1
ENSG00000172380.5	GNG12	1	67833367	1_42	0	0.0240317253625584	10.0882937613122	2.30197217046152e-06	1.30892169561576	1
ENSG00000116729.13	WLS	1	68255075	1_43	0	0.0228060786224378	5.98574173739098	1.29618200760123e-06	0.593056650821728	1
ENSG00000118454.12	ANKRD13C	1	70349109	1_44	0	0.0302278381693861	9.84056049166089	2.82438775933819e-06	-1.31839395538336	1
ENSG00000197568.13	HHLA3	1	70355624	1_44	0	0.0343069861100795	11.0504358746052	3.59964251182518e-06	1.7241159974117	2
ENSG00000116761.11	CTH	1	70411075	1_44	0	0.0177258204465918	4.75773401945794	8.00762822704124e-07	-0.0611836541645443	1
ENSG00000050628.20	PTGER3	1	71047606	1_45	0	0.0528692135592784	18.0005397099452	9.03619873248034e-06	1.86252332193113	2
ENSG00000132485.13	ZRANB2	1	71081716	1_45	0	0.0223202914680937	9.7475546741065	2.06582219019765e-06	1.23779430301851	1
ENSG00000172260.14	NEGR1	1	72282986	1_46	0	0.0293267513900469	19.4479929249686	5.4154698488952e-06	2.66113396549324	1
ENSG00000254685.6	FPGT	1	74198465	1_47	0	0.00968957110696389	4.90623607415084	4.51388398070946e-07	0.220727161038703	2
ENSG00000116783.14	TNNI3K	1	74234567	1_47	0	0.00965705461111122	4.87441360331057	4.46955680551412e-07	-0.123582735813143	2
ENSG00000116791.13	CRYZ	1	74702183	1_47	0	0.0236236768567503	13.3659865488366	2.99809858809878e-06	-1.54221685431372	5
ENSG00000162623.15	TYW3	1	74733103	1_47	0	0.0378863694752408	17.8767184159366	6.4308471382956e-06	-1.82047503729882	2
ENSG00000137968.16	SLC44A5	1	75399340	1_47	0	0.0118396225502999	6.80476929534382	7.64977496712253e-07	0.62939814267523	3
ENSG00000137955.15	RABGGTB	1	75786199	1_47	0	0.0115906952035885	6.60339422108772	7.26731705176375e-07	0.736206592792179	2
ENSG00000057468.6	MSH4	1	75795152	1_47	0	0.0095061917639927	4.72532024668484	4.26515889128766e-07	-0.0689524473811637	3
ENSG00000117069.14	ST6GALNAC5	1	76866942	1_48	0	0.00749080663561152	4.74383665686051	3.3740825981758e-07	-0.111835768080947	1
ENSG00000142892.14	PIGK	1	77228410	1_48	0	0.0125321439871906	9.67304124887493	1.15102779890365e-06	-1.15697817387364	1
ENSG00000036549.12	ZZZ3	1	77684256	1_48	0	0.00875342504572707	6.13495067145878	5.09901734383936e-07	-0.683606892166876	1
ENSG00000162614.18	NEXN	1	77888019	1_48	0	0.0184964616995105	13.259740504323	2.32874040889172e-06	-1.59458647356572	2
ENSG00000162616.8	DNAJB4	1	78015827	1_48	0	0.00751547051058776	4.75837964237061	3.39556978678074e-07	-0.168104422576586	1
ENSG00000137960.5	GIPC2	1	77979050	1_48	0	0.00822448033447143	5.63398142605831	4.39968186287186e-07	0.489058021478847	1
ENSG00000137965.10	IFI44	1	78649621	1_48	0	0.0413192340846013	20.5020316130515	8.04352763468325e-06	-2.26674948433495	1
ENSG00000162618.13	ADGRL4	1	79007674	1_48	0	0.0115309607133712	8.74137222751428	9.57067355403836e-07	0.897916382946091	2
ENSG00000203943.8	SAMD13	1	84298566	1_51	0	0.0142715349840217	4.81259794677096	6.52150249353128e-07	0.192280361263543	1
ENSG00000117133.10	RPF1	1	84478825	1_52	0	0.0890980032562431	22.7475226363189	1.92441828170133e-05	2.35270059227354	3
ENSG00000117151.12	CTBS	1	84570855	1_52	0	0.0140888425245186	5.05476757288843	6.76198031983784e-07	0.255386745549946	2
ENSG00000117155.16	SSX2IP	1	84691138	1_52	0	0.02986120564609	12.2010361547421	3.45940532209245e-06	-1.43852606341922	2
ENSG00000153898.12	MCOLN2	1	84997425	1_52	0	0.0472020209112276	16.5876208623847	7.43433436652612e-06	-2.02293471892912	1
ENSG00000055732.12	MCOLN3	1	85048551	1_52	0	0.0157319721281407	6.10160286228742	9.11432482258391e-07	0.784154597775698	2
ENSG00000097096.8	SYDE2	1	85200644	1_52	0	0.0148488172256872	5.55324847466337	7.8295421114247e-07	0.632899830137357	2
ENSG00000142867.12	BCL10	1	85281246	1_52	0	0.0135978341960801	4.71828856381118	6.09188415845015e-07	-0.141616506572805	1
ENSG00000153904.18	DDAH1	1	85587205	1_52	0	0.014994807782427	5.646087048907	8.03870088885195e-07	-0.529955619773538	1
ENSG00000117174.10	ZNHIT6	1	85708549	1_52	0	0.0243103144136666	10.2396931939758	2.36360509167506e-06	-1.35310774247273	1
ENSG00000171502.14	COL24A1	1	86140114	1_53	0	0.0223513002945103	8.33810088446737	1.76956832407235e-06	0.994199919127311	1
ENSG00000122417.15	ODF2L	1	86396707	1_53	0	0.0158679168527233	5.08173983577309	7.65649036073788e-07	0.495738792991588	1
ENSG00000137975.7	CLCA2	1	86424561	1_53	0	0.0165167858897298	5.46225710644443	8.56633539393054e-07	-0.302033075793851	1
ENSG00000016602.9	CLCA4	1	86546626	1_53	0	0.0168325099880253	5.64208293858966	9.01749154152923e-07	-0.991110087750889	2
ENSG00000153936.16	HS2ST1	1	86914303	1_53	0	0.0172010681142083	5.84778779863168	9.55090262269505e-07	0.4310959322229	1
ENSG00000143013.12	LMO4	1	87331207	1_53	0	0.0183075127829961	6.44006878754517	1.11948234538595e-06	-0.649730754710201	1
ENSG00000065243.19	PKN2	1	88653278	1_54	0	0.017274753103335	4.90177518617057	8.04012192684542e-07	-0.123247203866612	2
ENSG00000137944.17	KYAT3	1	88956490	1_54	0	0.0244220543871487	8.19522092042462	1.9003791472807e-06	-1.03283114989073	3
ENSG00000213516.9	RBMXL1	1	88992014	1_54	0	0.0169957979576316	4.74714374715971	7.66075086904049e-07	-0.0432838480797044	2
ENSG00000117226.11	GBP3	1	89015900	1_54	0	0.0185736127572993	5.5905879220078	9.8594176825431e-07	-0.438233574696832	2
ENSG00000213512.1	GBP7	1	89182399	1_54	0	0.0174964630989904	5.02291761514355	8.34456528823449e-07	0.332210572278767	1
ENSG00000162654.8	GBP4	1	89198593	1_54	0	0.0173962554154967	4.96835537858602	8.206648356486e-07	-0.235177564150576	1
ENSG00000197147.13	LRRC8B	1	89557240	1_54	0	0.0200603970914482	6.32265543640961	1.20430485507492e-06	0.855708051406986	1
ENSG00000171488.14	LRRC8C	1	89708139	1_55	0	0.0523247473583255	19.3013105600765	9.5893978117756e-06	-2.02621962482346	1
ENSG00000162664.16	ZNF326	1	89987238	1_55	0	0.0349381005487054	15.4235166667601	5.11658383294307e-06	1.59616816435164	1
ENSG00000122482.20	ZNF644	1	91022402	1_55	0	0.0115806422667462	4.91761454215997	5.40735057810664e-07	0.167206527965415	1
ENSG00000162669.15	HFM1	1	91403932	1_55	0	0.0120990417858845	5.332663473539	6.1262194683158e-07	0.235270052891453	2
ENSG00000097046.12	CDC7	1	91500849	1_56	0	0.0196835220920134	5.035742929949	9.41160648809809e-07	-0.241356259886597	2
ENSG00000172031.6	EPHX4	1	92029879	1_56	0	0.023308171420757	7.37595301703211	1.6323893096378e-06	1.217024988029	1
ENSG00000284413.1	BTBD8	1	92080411	1_56	0	0.019125587346796	4.76588313643839	8.65477071446234e-07	0.223846220718612	1
ENSG00000069712.12	KIAA1107	1	92167501	1_56	0	0.0192937686897925	5.09529648522054	9.33434662562504e-07	0.644096440770416	1
ENSG00000162676.11	GFI1	1	92487304	1_56	0	0.0217600341965823	8.17977430552912	1.69004508829107e-06	2.10646799186761	2
ENSG00000067208.14	EVI5	1	92744283	1_56	0	0.0220037138728503	8.2760363158601	1.72908273130428e-06	-2.08094259780649	2
ENSG00000122406.12	RPL5	1	92790780	1_56	0	0.0196340048996262	5.04013148262441	9.39611141728935e-07	-0.365283398526268	2
ENSG00000154511.11	FAM69A	1	92961849	1_56	0	0.0258629050928518	7.21953545553785	1.77289884256304e-06	0.363744801626491	2
ENSG00000143033.17	MTF2	1	93079600	1_57	0	0.022778214916475	6.2725119829898	1.35662114752185e-06	0.666596299169461	1
ENSG00000117500.12	TMED5	1	93180650	1_57	0	0.0232472259408743	6.46656375817205	1.42738818385551e-06	-0.699646319675296	1
ENSG00000122483.17	CCDC18	1	93179625	1_57	0	0.0198349098268725	4.95607995063814	9.33395990387951e-07	-0.257971281304774	2
ENSG00000117505.12	DR1	1	93345343	1_57	0	0.0194725837791372	4.78078822312715	8.8393531215135e-07	0.143148432123466	2
ENSG00000137942.16	FNBP1L	1	93449728	1_57	0	0.0221166414638846	5.99194540070306	1.25830065229611e-06	-0.61304607525	1
ENSG00000137936.16	BCAR3	1	93847253	1_57	0	0.0250970392482816	7.19589601901946	1.7147656128666e-06	0.800718223857559	1
ENSG00000023909.9	GCLM	1	93909186	1_57	0	0.0201008790657363	5.08274402215737	9.7008700233084e-07	0.339138588140801	1
ENSG00000137962.12	ARHGAP29	1	94275736	1_58	0	0.0481332733491392	19.7452800636211	9.02414556540746e-06	1.97818358239922	1
ENSG00000117528.11	ABCD3	1	94411329	1_58	0	0.00889020231653936	4.82195691588308	4.07035573632586e-07	-0.248732825135223	1
ENSG00000143036.16	SLC44A3	1	94842418	1_58	0	0.0120742771636015	7.25645134574915	8.3192241376369e-07	0.629339223953149	1
ENSG00000117519.15	CNN3	1	94899861	1_58	0	0.00996146269808185	6.04217031046962	5.71496364944271e-07	-0.404970161245688	2
ENSG00000172339.9	ALG14	1	95158938	1_58	0	0.0382195213211062	19.2714263496761	6.99353092785254e-06	-2.1361312440023	1
ENSG00000152078.9	TMEM56	1	95118216	1_58	0	0.794933264090969	21.8506596500271	0.000164927326745066	-3.90744784383927	1
ENSG00000122481.16	RWDD3	1	95244202	1_58	0	0.0166578191497717	10.8510716116208	1.71628010869558e-06	0.907679151339415	1
ENSG00000188641.12	DPYD	1	97921399	1_60	0	0.00545352453930714	40.6386629701808	2.10433112813112e-06	-6.36723940337558	1
ENSG00000162627.16	SNX7	1	98661649	1_60	0	0.0950313241009048	30.6703787869061	2.76747251827417e-05	2.82506032916867	1
ENSG00000117600.12	PLPPR4	1	99263142	1_60	0	0.00492639505659065	4.76903119109502	2.23078027350853e-07	-0.0181554416170738	1
ENSG00000099260.10	PALMD	1	99650697	1_61	0	0.0224239282245962	5.24256867253018	1.11622878924147e-06	0.421740818913101	2
ENSG00000156869.12	FRRS1	1	99766518	1_61	0	0.0213364870904085	4.76948723466729	9.66255557552809e-07	0.0731437090061989	1
ENSG00000162688.16	AGL	1	99848840	1_61	0	0.0260987945896009	6.68823311818445	1.65740730282442e-06	0.710988269731344	1
ENSG00000117620.14	SLC35A3	1	99969054	1_61	0	0.0330643985644634	8.94658262105198	2.80876368305859e-06	-1.30485489911871	2
ENSG00000156875.13	MFSD14A	1	100038437	1_61	0	0.0370871525242091	10.0451418560372	3.5373412725476e-06	-1.44209505151077	1
ENSG00000156876.9	SASS6	1	100132743	1_61	0	0.0797724661437932	17.4384315964187	1.32086318969802e-05	2.06357890908517	1
ENSG00000122435.9	TRMT13	1	100132743	1_61	0	0.0621802164835841	15.018011697452	8.86670102452158e-06	-1.92315403734443	2
ENSG00000122477.12	LRRC39	1	100178174	1_61	0	0.023535128008315	5.70305340990574	1.27444588807601e-06	-0.382960393719822	1
ENSG00000137992.14	DBT	1	100249898	1_61	0	0.0253486002167195	6.41018067970621	1.54284269893857e-06	0.421310686614376	1
ENSG00000079335.18	CDC14A	1	100353172	1_61	0	0.024360183040981	6.03125114905342	1.39503581493257e-06	-0.59365991759703	1
ENSG00000181656.6	GPR88	1	100536067	1_62	0	0.0175748961367765	4.84526427823904	8.08551400950307e-07	0.264805684980047	2
ENSG00000162692.10	VCAM1	1	100721765	1_62	0	0.0173451398354296	4.7202554486632	7.77393140925689e-07	0.113632094080339	1
ENSG00000162694.13	EXTL2	1	100895622	1_62	0	0.0811673847591862	19.5270286704969	1.50492589044786e-05	-1.86488398919493	2
ENSG00000162695.11	SLC30A7	1	100895622	1_62	0	0.0819074842077354	19.6154966046235	1.52552837916604e-05	1.8319617915086	2
ENSG00000170989.8	S1PR1	1	101236803	1_62	0	0.0173634191740267	4.73026466083355	7.79862588637632e-07	0.227325383891209	2
ENSG00000185946.15	RNPC3	1	103529760	1_65	0	0.0110493721435598	5.99694931991447	6.29166189652318e-07	-0.768600979141367	2
ENSG00000240038.6	AMY2B	1	103558289	1_65	0	0.00992048818315949	5.01891201594694	4.72759237229332e-07	-0.56858581114298	2
ENSG00000243480.7	AMY2A	1	103586151	1_65	0	0.013188122108407	7.78072178935284	9.74316916856836e-07	1.1611201712051	1
ENSG00000134215.15	VAV3	1	107793911	1_66	0	0.0273607643288634	12.9647678401727	3.36814179393259e-06	-2.08895313332603	1
ENSG00000085491.15	SLC25A24	1	108202584	1_67	0	0.0178846565674529	4.96713639329867	8.43498058431069e-07	0.193215938776978	2
ENSG00000162641.18	AKNAD1	1	108823748	1_67	0	0.0314073860673932	10.3307931165249	3.08079537964133e-06	1.15211761595951	3
ENSG00000121957.12	GPSM2	1	108830912	1_67	0	0.0225349433329541	7.1651160954609	1.53312335199347e-06	0.768154520778965	1
ENSG00000121940.15	CLCC1	1	108945282	1_67	0	0.0200986881323008	6.07653245639166	1.15963397298486e-06	0.622987663926502	3
ENSG00000197780.9	TAF13	1	109075155	1_67	0	0.0186107835698832	5.34532252441724	9.4457396279032e-07	0.46566309783403	2
ENSG00000215717.5	TMEM167B	1	109090133	1_67	0	0.0175381839831068	4.78127897398757	7.96207204090033e-07	0.14333166251544	1
ENSG00000031698.12	SARS	1	109214673	1_67	0	0.0188070961639357	5.44505353641504	9.72347039225354e-07	0.546596591562734	1
ENSG00000134222.16	PSRC1	1	109278889	1_67	0	0.0559241242990969	15.8689358269329	8.42644504908741e-06	1.73466113768195	2
ENSG00000221986.6	MYBPHL	1	109307500	1_67	0	0.0185236057564303	5.30069937349518	9.32300892800678e-07	0.400782871021604	1
ENSG00000143028.8	SYPL2	1	109467180	1_67	0	0.0426369912107388	13.257867404609	5.36732159748053e-06	1.42642926406587	1
ENSG00000162650.16	ATXN7L2	1	109483259	1_67	0	0.0187124696624472	5.39711107247212	9.58936527549824e-07	0.416098596911757	2
ENSG00000174151.14	CYB561D1	1	109494012	1_67	0	0.0229411836207201	7.33520779526491	1.59781185483307e-06	-0.924836551116725	1
ENSG00000181754.6	AMIGO1	1	109501836	1_67	0	0.0406703493523963	12.8047459384258	4.94477193532402e-06	-1.43434964349243	2
ENSG00000168765.16	GSTM4	1	109635226	1_67	0	0.0215981531910855	6.76100679301734	1.38651759852597e-06	0.705886845960711	4
ENSG00000134184.12	GSTM1	1	109621257	1_67	0	0.0240788467764962	7.79613018981065	1.78242868541054e-06	0.822405771224059	4
ENSG00000213366.12	GSTM2	1	109667893	1_67	0	0.0222012886160515	7.02312645461387	1.48049200901944e-06	-0.752626202206309	3
ENSG00000134201.10	GSTM5	1	109709124	1_67	0	0.0279087680549295	9.20323670492382	2.4388138642239e-06	-1.02659250322896	4
ENSG00000134202.10	GSTM3	1	109741163	1_67	0	0.0260691858679112	8.55294901966723	2.11709696075195e-06	1.00540310784439	1
ENSG00000179902.12	C1orf194	1	109105830	1_67	0	0.0184433623593285	5.25944115369424	9.21037040250931e-07	0.325523367896639	1
ENSG00000184371.13	CSF1	1	109928142	1_68	0	0.0109814684447798	4.73612221788014	4.93833691166479e-07	-0.0833759626346977	1
ENSG00000143093.14	STRIP1	1	110034040	1_68	0	0.0839495714959375	24.2087092952762	1.92968986479819e-05	-2.54416600744336	1
ENSG00000168679.17	SLC16A4	1	110386854	1_68	0	0.0319443083232206	14.8887219822945	4.51594148712592e-06	-1.57640655742149	1
ENSG00000134248.13	LAMTOR5	1	110407817	1_68	0	0.0110354559614096	4.78258014417723	5.0112946089918e-07	0.491297187386274	1
ENSG00000143125.5	PROK1	1	110451368	1_68	0	0.0448312480418522	18.1354646537939	7.71981536155717e-06	-2.2370151556568	1
ENSG00000177301.14	KCNA2	1	110633365	1_68	0	0.0199668297707182	10.4099949090158	1.97359042388159e-06	-1.54445090501741	1
ENSG00000121931.15	LRIF1	1	110964484	1_68	0	0.0243299009653668	12.2909621649773	2.83938065898486e-06	-1.81049277279264	1
ENSG00000156171.14	DRAM2	1	111139496	1_68	0	0.0887687976380508	24.7547116334673	2.08648662866705e-05	3.00369362306962	2
ENSG00000173947.13	PIFO	1	111346062	1_69	0	0.0143480594490852	9.8466674353668	1.34146650846023e-06	1.11243886943855	1
ENSG00000085465.12	OVGP1	1	111427097	1_69	0	0.00840222844011007	4.77637056545945	3.81056957078638e-07	0.14460164482769	1
ENSG00000116455.13	WDR77	1	111449473	1_69	0	0.00840078569839953	4.77474520442756	3.80861877616901e-07	-0.144884675356257	1
ENSG00000121933.18	TMIGD3	1	111563822	1_69	0	0.00940456600867978	5.84324071824433	5.21783009925504e-07	-0.673409948538428	1
ENSG00000116473.14	RAP1A	1	111543408	1_69	0	0.00873868800283773	5.1480086020399	4.27152443164051e-07	0.313121932839906	1
ENSG00000197852.9	FAM212B	1	111759075	1_69	0	0.0106173812387786	6.99202562956864	7.04884271828569e-07	-0.959053485313414	2
ENSG00000134245.17	WNT2B	1	112464182	1_69	0	0.0239086588542209	14.6997713609297	3.3370536727199e-06	1.82748294272872	1
ENSG00000116489.12	CAPZA1	1	112614432	1_69	0	0.0146752678307068	10.0605829712834	1.40186624923215e-06	1.52335441416869	2
ENSG00000007341.18	ST7L	1	112540817	1_69	0	0.00885282230829631	5.27082953662519	4.43055482491716e-07	-0.311168836632374	2
ENSG00000155363.18	MOV10	1	112673015	1_69	0	0.171693196522254	33.9006706412014	5.52660941779753e-05	-3.38613680353304	2
ENSG00000155380.11	SLC16A1	1	112956760	1_70	0	0.0200661726390678	4.82660612389934	9.1961024462054e-07	-0.413153280946727	3
ENSG00000081026.18	MAGI3	1	113390166	1_70	0	0.0394852827579519	11.2866478102955	4.23153193356251e-06	1.33626472381644	1
ENSG00000116793.15	PHTF1	1	113758713	1_70	0	0.0198574862745523	4.72717889949104	8.912995889971e-07	-0.0824778581957499	1
ENSG00000134242.15	PTPN22	1	113871109	1_70	0	0.0274513319729166	7.81103257320294	2.03596012284946e-06	0.986135282365939	1
ENSG00000188761.11	BCL2L15	1	113886718	1_70	0	0.0237553898280879	6.43276171155899	1.45096528731349e-06	0.68189663829994	2
ENSG00000118655.4	DCLRE1B	1	113904943	1_70	0	0.0216135712110502	5.5332505582202	1.13554477837289e-06	-0.50303309138239	1
ENSG00000163349.21	HIPK1	1	113926975	1_70	0	0.019922098297205	4.75806802607405	9.00042717486426e-07	-0.0800078319811448	2
ENSG00000116774.11	OLFML3	1	113985346	1_70	0	0.0282784779211809	8.09426419570749	2.17335565949334e-06	-1.06941610308284	1
ENSG00000134200.3	TSHB	1	115032682	1_71	0	0.0110303029997664	9.30131663753663	9.74157701521083e-07	1.97306672547851	1
ENSG00000116752.5	BCAS2	1	114577676	1_71	0	0.00999619041386091	6.36792921705944	6.04407916934564e-07	1.11637167879888	1
ENSG00000175984.14	DENND2C	1	114669904	1_71	0	0.0706429536573412	22.4189243191821	1.50376861669175e-05	-1.84485964080768	1
ENSG00000213281.4	NRAS	1	114716596	1_71	0	0.00975659530214934	4.90179717216216	4.54099501148961e-07	0.272784804344052	1
ENSG00000009307.15	CSDE1	1	114758064	1_71	0	0.0714098665109882	20.6362347952486	1.39922023967234e-05	-3.57505119242448	1
ENSG00000134198.9	TSPAN2	1	115089303	1_71	0	0.00953356461798238	4.72096275087674	4.27349583590376e-07	0.0219052849919057	2
ENSG00000173218.14	VANGL1	1	115642000	1_72	0	0.0113645654294809	7.80980644752304	8.42733971063421e-07	-0.930435989579884	2
ENSG00000163393.12	SLC22A15	1	115976190	1_72	0	0.0118681784119691	8.22073457483648	9.2638622658617e-07	-0.97640650760908	1
ENSG00000134247.9	PTGFRN	1	116943732	1_72	0	0.0215859775417853	13.9004336556052	2.84903291660467e-06	-1.48283608930685	2
ENSG00000134256.12	CD101	1	117001562	1_72	0	0.0119454190458069	8.28220871658029	9.39387889481248e-07	0.909272652355665	2
ENSG00000116830.11	TTF2	1	117060534	1_72	0	0.00861732627832557	5.18906301801183	4.24579360650608e-07	-0.320667373853802	1
ENSG00000134253.9	TRIM45	1	117103122	1_72	0	0.0125117850135664	8.72133213326986	1.03609480509866e-06	-0.986024601567088	3
ENSG00000198162.12	MAN1A2	1	117366383	1_72	0	0.185180239057643	34.8469543724369	6.12712674103063e-05	3.42855904888189	3
ENSG00000183508.4	FAM46C	1	117601710	1_72	0	0.0100215106742351	6.61835249029624	6.29767847161494e-07	-0.634458111108713	2
ENSG00000092607.13	TBX15	1	118974734	1_73	0	0.0141394009423155	9.7119588324241	1.30387284098546e-06	1.19917151458255	1
ENSG00000116874.11	WARS2	1	119012523	1_73	0	0.0120109472307047	8.16493833579826	9.31166975191617e-07	-0.970872788102029	2
ENSG00000092621.11	PHGDH	1	119735449	1_73	0	0.0135821956601576	9.33068870693112	1.20331984714447e-06	-1.03410796923972	1
ENSG00000134240.11	HMGCS2	1	119770159	1_73	0	0.020086820367041	13.0466056657646	2.48831941745792e-06	-1.34626365250916	1
ENSG00000117281.15	CD160	1	145720709	1_73	0	0.0200203815937323	13.0149358686787	2.47406884396686e-06	1.52996799404061	1
ENSG00000265491.4	RNF115	1	145827673	1_73	0	0.0103751984544068	6.77773137069547	6.67695057270591e-07	-0.674487215847015	1
ENSG00000265241.6	RBM8A	1	145927840	1_73	0	0.0151256514245495	10.3517336452349	1.48670421730003e-06	1.25287619097172	1
ENSG00000271601.3	LIX1L	1	145955867	1_73	0	0.0142532654054486	9.78807081640726	1.32467357102849e-06	1.21491902344771	1
ENSG00000121851.12	POLR3GL	1	145963899	1_73	0	0.00869647992315603	5.10652098364916	4.21663506822005e-07	0.439151618238223	1
ENSG00000168509.19	HFE2	1	146036954	1_73	0	0.036763363792333	18.8124474454688	6.56686273250456e-06	-1.93138917103151	1
ENSG00000131791.7	PRKAB2	1	147171976	1_73	0	0.128220542843315	30.9628320659907	3.76960361521082e-05	-3.86630868832165	1
ENSG00000131778.18	CHD1L	1	147311853	1_73	0	0.044062731777351	20.5479252679843	8.59679940432068e-06	-3.33878062515314	1
ENSG00000131781.12	FMO5	1	147238135	1_73	0	0.0959392694648297	28.0940660399624	2.55922460754161e-05	3.61648388896573	2
ENSG00000162836.11	ACP6	1	147646379	1_73	0	0.00855669359210498	4.95322526190155	4.02431026593417e-07	0.464063737860337	4
ENSG00000265107.2	GJA5	1	147773551	1_73	0	0.0108408586170777	7.19385643125513	7.40496216057958e-07	0.989636546535194	1
ENSG00000178796.12	RIIAD1	1	151726940	1_74	0	0.0410472237989343	10.1463949128559	3.95451245504439e-06	-1.37302859353926	1
ENSG00000143450.16	OAZ3	1	151733765	1_74	0	0.0440741151348311	10.8293482371296	4.53193130365588e-06	1.09309819354468	2
ENSG00000143436.10	MRPL9	1	151762965	1_74	0	0.0307072573852241	7.36859396216886	2.14843912117138e-06	-0.77323314563475	2
ENSG00000182134.15	TDRKH	1	151775323	1_74	0	0.0285010215446516	6.65677284147512	1.80144729460049e-06	0.956951373042978	1
ENSG00000143365.17	RORC	1	151831413	1_74	0	0.050792399283498	12.1939767902955	5.8808687782373e-06	-1.46346230086405	1
ENSG00000225556.1	C2CD4D	1	151841315	1_74	0	0.0251823013903013	5.47619817074626	1.30939889485889e-06	-0.150726907840361	1
ENSG00000196407.11	THEM5	1	151853515	1_74	0	0.0261244188084869	5.82628337400253	1.44522557359014e-06	-0.323376626069266	1
ENSG00000159445.12	THEM4	1	151907622	1_74	0	0.0986267932117902	18.6455993215514	1.74609816802118e-05	2.1029264828396	1
ENSG00000197747.8	S100A10	1	151993591	1_74	0	0.0235134353690806	4.82298351993611	1.07678565185589e-06	-0.222041892014589	2
ENSG00000197915.5	HRNR	1	152220349	1_74	0	0.053227906777273	12.6453536185563	6.39098448103996e-06	-1.63573528539082	3
ENSG00000143631.10	FLG	1	152197185	1_74	0	0.0548333467486988	12.9319343090453	6.73295389296488e-06	1.93260276564205	3
ENSG00000143520.6	FLG2	1	152337610	1_74	0	0.0307867835273508	7.39330214534262	2.16122593194859e-06	0.776432795652234	1
ENSG00000143536.7	CRNN	1	152414760	1_74	0	0.111672348410733	19.8711140924106	2.10700352858685e-05	2.43622163221271	2
ENSG00000163207.6	IVL	1	152908247	1_74	0	0.0245689621288034	5.24125518433437	1.22269887513346e-06	-0.433435699151865	2
ENSG00000241794.1	SPRR2A	1	153057485	1_74	0	0.0248069992755445	5.33312261273038	1.2561838317324e-06	-0.51866568219753	2
ENSG00000203785.8	SPRR2E	1	153106201	1_74	0	0.0244015836594398	5.17613008461691	1.19928000239202e-06	0.49300289609102	2
ENSG00000163220.10	S100A9	1	153357702	1_75	0	0.0220184745209193	7.92251324956896	1.65633278382878e-06	0.794630165178601	2
ENSG00000143546.9	S100A8	1	153391654	1_75	0	0.0170337393096461	5.53136161676577	8.94621734246479e-07	0.358916544507465	1
ENSG00000196420.7	S100A5	1	153541765	1_75	0	0.0160762961726694	5.01197204498518	7.65053903457351e-07	0.250805432491062	1
ENSG00000188015.9	S100A3	1	153549177	1_75	0	0.0155865406961977	4.81502372494655	7.12599586414828e-07	-0.324231655026197	2
ENSG00000196154.11	S100A4	1	153549456	1_75	0	0.0156045107694327	4.78313014023699	7.08695624536416e-07	-0.206783364645816	2
ENSG00000196754.10	S100A2	1	153567844	1_75	0	0.0183030545608386	6.20648389261612	1.07861536790975e-06	0.600678092424052	1
ENSG00000188643.10	S100A16	1	153613108	1_75	0	0.0178778968137868	5.86817476178464	9.96131932589431e-07	-0.500778388958421	1
ENSG00000160678.11	S100A1	1	153622972	1_75	0	0.0158873155062499	5.07841962919192	7.66084191896016e-07	-0.791100863853342	2
ENSG00000189171.14	S100A13	1	153631636	1_75	0	0.0168508530806915	5.41397068554147	8.66233925874304e-07	-0.588152282711796	1
ENSG00000143553.10	SNAPIN	1	153658595	1_75	0	0.0504558997065265	15.2556438252528	7.30869590008779e-06	-1.26100446881274	2
ENSG00000169418.9	NPR1	1	153678582	1_75	0	0.0805230343590586	23.1852946497236	1.77267919795723e-05	-3.23129449220039	2
ENSG00000143554.13	SLC27A3	1	153774305	1_75	0	0.0217389878410322	7.55086982673299	1.55859651106711e-06	0.664676077358508	1
ENSG00000143614.9	GATAD2B	1	153924372	1_75	0	0.0175042567595513	6.6226598819884	1.10071154983483e-06	-1.22603517857522	1
ENSG00000198837.9	DENND4B	1	153940147	1_75	0	0.0156414333728812	5.51004344125859	8.18330934580293e-07	1.04373722506586	1
ENSG00000160741.16	CRTC2	1	153961727	1_75	0	0.0337208613666604	15.1193876216395	4.84094621943169e-06	-3.384507152714	1
ENSG00000143570.17	SLC39A1	1	153969609	1_75	0	0.0270043058697962	11.7875147291805	3.0224050322976e-06	1.97141847636774	1
ENSG00000143578.15	CREB3L4	1	153966654	1_75	0	0.226790594845342	19.8323558466296	4.27067716785509e-05	4.23050466469319	1
ENSG00000143569.18	UBAP2L	1	154287174	1_75	0	0.0192418803062815	6.62323961144129	1.21008359295824e-06	-0.549828008774332	1
ENSG00000143595.12	AQP10	1	154321199	1_75	0	0.0167294885134558	5.55171277133523	8.81875035967817e-07	0.427448226142036	2
ENSG00000143515.16	ATP8B2	1	154325898	1_75	0	0.244761035304131	32.0134618076353	7.43998941843377e-05	3.57080963749234	1
ENSG00000160712.12	IL6R	1	154405422	1_75	0	0.057349705300516	17.6418091151322	9.60664419871996e-06	-2.38505905881165	2
ENSG00000169291.9	SHE	1	154502081	1_75	0	0.0230743991181521	8.44259776246459	1.84971106900175e-06	-1.66183704280109	2
ENSG00000163239.12	TDRD10	1	154502424	1_75	0	0.0155364130956144	4.75459132184521	7.01392875643389e-07	0.400238390959992	1
ENSG00000160714.9	UBE2Q1	1	154559434	1_75	0	0.0251931954868613	9.49471973197776	2.27123882242993e-06	1.55999651266237	1
ENSG00000143603.18	KCNN3	1	154850431	1_76	1	0.0608798622477802	21.7733772866335	1.25862645500218e-05	-3.88080239836404	2
ENSG00000163348.3	PYGO2	1	154957827	1_76	0	0.00659066351214399	5.3508495695281	3.34849209222167e-07	0.990471862701515	1
ENSG00000160691.18	SHC1	1	154974220	1_76	0	0.00657370206346974	5.98978754727738	3.73868462744096e-07	-1.03576122438433	1
ENSG00000160685.13	ZBTB7B	1	155007875	1_76	1	0.163134461292354	26.3471652536239	4.08109782775078e-05	4.11690917810211	1
ENSG00000163354.14	DCST2	1	155033615	1_76	0	0.0386700461396726	28.0733757623361	1.03078176192664e-05	-4.01816749405464	2
ENSG00000163357.10	DCST1	1	155033615	1_76	0	0.0384918095476122	28.0518849456348	1.02524526935463e-05	-4.01689239647519	2
ENSG00000143590.13	EFNA3	1	155078247	1_76	0	0.00867177111060424	9.52454089778119	7.84240477403174e-07	1.66351208744914	2
ENSG00000169242.11	EFNA1	1	155127376	1_76	0	0.00886729903377304	8.38283395878313	7.0579668682464e-07	0.585498282008929	1
ENSG00000169241.17	SLC50A1	1	155135811	1_76	0	0.00629987583471137	4.9731334420833	2.97481182652306e-07	0.144498093703564	1
ENSG00000163462.17	TRIM46	1	155215184	1_76	0	0.0442735917363576	21.5163028947683	9.04502563701154e-06	2.77205955882056	1
ENSG00000177628.15	GBA	1	155244216	1_76	0	0.015537422624616	11.1472137780589	1.64453342787219e-06	-1.56540391233843	2
ENSG00000160767.20	FAM189B	1	155254510	1_76	0	0.0389454853057012	16.4520444760174	6.08379247981806e-06	2.40975744148231	1
ENSG00000143630.9	HCN3	1	155277916	1_76	0	0.0354712846683777	15.3690863573108	5.17633488361962e-06	-2.4657281410912	1
ENSG00000160753.15	RUSC1	1	155321640	1_76	0	0.00896557798357334	7.52392483686399	6.40501479969696e-07	-0.0422516797508579	1
ENSG00000116580.18	GON4L	1	155859720	1_76	0	0.0768944918031002	18.5074420799731	1.35126032901768e-05	2.67224451535059	1
ENSG00000132718.8	SYT11	1	155859720	1_76	0	0.0768944918031002	18.5074420799731	1.35126032901768e-05	-2.67224451535059	1
ENSG00000143622.10	RIT1	1	155911161	1_76	0	0.177585732568279	24.6535964854424	4.15705481713481e-05	-2.98855337622138	1
ENSG00000132680.10	KIAA0907	1	155934601	1_76	0	0.0308310090689949	16.8498700361478	4.93266579213295e-06	-1.92914447750278	1
ENSG00000163479.13	SSR2	1	156020665	1_76	0	0.00746023087071246	7.89929195306977	5.59548621176452e-07	1.0028233105807	1
ENSG00000116586.11	LAMTOR2	1	156055222	1_76	0	0.066437397594482	25.7162253157026	1.62224794045521e-05	-2.50635758253915	1
ENSG00000196189.12	SEMA4A	1	156183252	1_76	0	0.006440454799722	5.24695368313008	3.20864126098427e-07	-0.777334622018833	1
ENSG00000160785.13	SLC25A44	1	156191411	1_76	0	0.00677528963462093	5.8068986765155	3.73567865059054e-07	0.860217964178916	3
ENSG00000242252.1	BGLAP	1	156240066	1_76	0	0.036037442746498	21.8738843546695	7.48474956868646e-06	2.44300398629674	2
ENSG00000160781.15	PAQR6	1	156248323	1_76	0	0.028783850309557	19.8549171197482	5.42643197063648e-06	2.39824339257894	2
ENSG00000198715.11	GLMP	1	156298013	1_76	0	0.0139746287155968	12.9089839625053	1.71289103450127e-06	-1.68318574113072	1
ENSG00000163468.14	CCT3	1	156362428	1_76	0	0.016364363580715	14.473441723875	2.24889062300633e-06	-1.81196403504315	1
ENSG00000183856.10	IQGAP3	1	156572426	1_77	0	0.0199646661469535	6.3329604326292	1.20051122086736e-06	-0.622213604360172	1
ENSG00000160818.16	GPATCH4	1	156601175	1_77	0	0.0169582298293751	4.78191250097938	7.69980166880972e-07	-0.154366422919753	2
ENSG00000132702.12	HAPLN2	1	156618957	1_77	0	0.0368600952107018	12.1820421061631	4.26357538021943e-06	-1.38970597293313	1
ENSG00000132688.10	NES	1	156677793	1_77	0	0.0929707497875119	21.1321627455271	1.86546745578475e-05	2.11743481537775	1
ENSG00000143320.8	CRABP2	1	156705979	1_77	0	0.0197367454395675	6.22378123568054	1.16634560018405e-06	0.637690166284275	1
ENSG00000143319.16	ISG20L2	1	156728554	1_77	0	0.0171840644694221	4.90756495598615	8.0073598617086e-07	0.223504770204146	1
ENSG00000143303.11	RRNAD1	1	156728106	1_77	0	0.0174409856303761	5.0485361775223	8.36053162105246e-07	-0.287041851337937	1
ENSG00000143314.12	MRPL24	1	156725712	1_77	0	0.144021192769594	25.4737859907529	3.48351188091837e-05	2.44783624683062	1
ENSG00000143294.14	PRCC	1	156750758	1_77	0	0.0812489611652014	19.8134752178337	1.52853669697625e-05	-2.08363355023177	1
ENSG00000143321.18	HDGF	1	156768636	1_77	0	0.033569911532525	11.2873296576666	3.59781478993442e-06	-1.41752792600777	1
ENSG00000198400.11	NTRK1	1	156815564	1_77	0	0.0178767575098998	5.28299413989217	8.96739447815891e-07	0.552086083977801	1
ENSG00000187800.13	PEAR1	1	156893398	1_77	0	0.0203244404087714	6.50280689018087	1.25492234118792e-06	0.525772650206451	1
ENSG00000160838.13	LRRC71	1	156920880	1_77	0	0.033577219897575	11.2894110721546	3.59926164647879e-06	1.4580571365523	1
ENSG00000132694.18	ARHGEF11	1	157045234	1_77	0	0.0242289856930356	8.1753992959145	1.88079561495248e-06	1.01273896134958	1
ENSG00000158473.6	CD1D	1	158180266	1_78	0	0.0130133680389374	5.06123954082144	6.25380019350272e-07	0.441563331421965	2
ENSG00000158488.15	CD1E	1	158353463	1_78	0	0.13059372949732	27.2855366699575	3.3833912484719e-05	-2.79083932292705	2
ENSG00000163564.14	PYHIN1	1	158930485	1_78	0	0.0486985482848206	17.6475084312101	8.16012496860996e-06	-1.80264916890204	2
ENSG00000163565.18	IFI16	1	158999686	1_78	0	0.0312938107486187	13.4082145884751	3.98406853347584e-06	-1.62044130342539	1
ENSG00000163568.14	AIM2	1	159170586	1_78	0	0.10526937831998	25.1448648313653	2.51332563164678e-05	-2.79362544077998	2
ENSG00000162706.12	CADM3	1	159172360	1_78	0	0.0140241010681619	5.77068063874929	7.68421433277361e-07	0.796823250201778	1
ENSG00000179639.10	FCER1A	1	159288755	1_78	0	0.0163926874384948	7.25170180347795	1.12872330524301e-06	-0.612010568663488	2
ENSG00000181036.13	FCRL6	1	159800388	1_78	0	0.0170798032490301	7.64172765479458	1.23928677744131e-06	-0.833427456480293	1
ENSG00000158714.10	SLAMF8	1	159826640	1_78	0	0.0255466599948039	11.4719693379247	2.7827199542982e-06	-1.23939345211259	1
ENSG00000188004.9	C1orf204	1	159846523	1_78	0	0.0529599791075141	18.4555580510749	9.28052155189464e-06	-1.86989983019847	2
ENSG00000243284.1	VSIG8	1	159849701	1_78	0	0.0208693852020719	9.54645726149031	1.89168702315993e-06	1.04744897639855	1
ENSG00000158710.14	TAGLN2	1	159926189	1_78	0	0.0133262752541458	5.28656270942033	6.68928291593442e-07	0.36305148773959	1
ENSG00000085552.16	IGSF9	1	159945634	1_79	0	0.0104806657647308	6.71422499946639	6.68162594130225e-07	0.569852915654774	1
ENSG00000143315.6	PIGM	1	160031560	1_79	0	0.0337565953094228	17.836631672388	5.71700903025157e-06	-2.01588463140587	1
ENSG00000162729.13	IGSF8	1	160102029	1_79	0	0.0252117099198395	15.0504922201301	3.60288501495206e-06	-1.79563374110657	1
ENSG00000018625.14	ATP1A2	1	160131110	1_79	0	0.00866642201182111	4.91437775687	4.04394990092313e-07	-0.124427268008326	1
ENSG00000132681.16	ATP1A4	1	160144553	1_79	0	0.0163193931699458	10.9135419799912	1.69109157454742e-06	1.35822501335555	3
ENSG00000162735.18	PEX19	1	160284522	1_79	0	0.00949037060844293	5.77421835793442	5.20323897062918e-07	-0.56822786428829	2
ENSG00000122218.14	COPA	1	160343943	1_79	0	0.0353799377675992	18.2859692984453	6.14288588654574e-06	-2.19169291592984	1
ENSG00000171786.5	NHLH1	1	160370157	1_79	0	0.0929506416921112	27.6263991650988	2.43822663745831e-05	-2.64991714177915	1
ENSG00000162738.5	VANGL2	1	160410508	1_79	0	0.00848726221301654	4.71665034997456	3.80100726251451e-07	0.0155853168969029	1
ENSG00000162739.13	SLAMF6	1	160498531	1_79	0	0.0342500748503344	17.9754571486313	5.84573152556639e-06	-1.96662298973546	1
ENSG00000066294.14	CD84	1	160579789	1_79	0	0.0103906177984692	6.63249129095755	6.54358058983417e-07	-0.762997164194748	2
ENSG00000117090.14	SLAMF1	1	160635354	1_79	0	0.010849452559347	7.04183508144635	7.25422583479534e-07	0.714851014986614	1
ENSG00000117091.9	CD48	1	160673321	1_79	0	0.0088330933413685	5.09469954608926	4.27295966851195e-07	0.289566166019199	2
ENSG00000026751.16	SLAMF7	1	160786409	1_79	0	0.0130030584499459	8.75803356750634	1.08130825105749e-06	-1.03918630727993	1
ENSG00000179914.4	ITLN1	1	160894862	1_79	0	0.00928953376187369	5.57168608334704	4.91448432194061e-07	-0.435787320402681	1
ENSG00000158769.17	F11R	1	161021088	1_79	0	0.0140955231687555	9.52317194507088	1.27455981685741e-06	-1.02269325937837	3
ENSG00000215845.10	TSTD1	1	161030323	1_79	0	0.00978137238318977	6.0602083918239	5.62839733000638e-07	-0.522136063383446	3
ENSG00000158773.14	USF1	1	161044937	1_79	0	0.0170928159072192	11.3532816601754	1.84260575932116e-06	-1.22123867329476	1
ENSG00000162755.13	KLHDC9	1	161098329	1_79	0	0.00907684168466616	5.35239331627905	4.61296518790048e-07	-0.459027118750887	1
ENSG00000158793.13	NIT1	1	161118210	1_79	0	0.0162238560994264	10.8577977724549	1.67260438497674e-06	1.23246284750383	1
ENSG00000143224.17	PPOX	1	161159962	1_79	0	0.00868567728209657	4.93538555358859	4.0702601816586e-07	0.184957339982193	2
ENSG00000158850.14	B4GALT3	1	161177981	1_79	0	0.0497894761453892	21.5650459465815	1.01949556650482e-05	-2.18256607885321	2
ENSG00000158864.12	NDUFS2	1	161196933	1_79	0	0.0604136580642458	23.4314081984146	1.34409795368578e-05	-2.35817981790655	2
ENSG00000158869.10	FCER1G	1	161215268	1_79	0	0.0470102847887443	21.0123628948209	9.37918649964844e-06	-2.15461175357713	2
ENSG00000158882.14	TOMM40L	1	161224851	1_79	0	0.0108771752392718	7.06601501475677	7.29773481824903e-07	-0.746767328170503	2
ENSG00000248485.1	PCP4L1	1	161253956	1_79	0	0.0113248104418181	7.44813910250548	8.00895986252756e-07	0.827336523595667	3
ENSG00000158887.15	MPZ	1	161310092	1_79	0	0.00898857665562991	5.25988357127574	4.48915348564352e-07	0.341739037298154	2
ENSG00000143252.14	SDHC	1	161314507	1_79	0	0.00927184585525864	5.55364383418212	4.88924301311686e-07	0.534852330247233	3
ENSG00000143226.13	FCGR2A	1	161505171	1_79	0	0.00894756594173895	5.21658130344858	4.43188298325535e-07	-0.2260839472291	1
ENSG00000173110.7	HSPA6	1	161524532	1_79	0	0.0138755706855946	9.37397564085334	1.23501454271542e-06	-1.26768410098034	1
ENSG00000203747.10	FCGR3A	1	161550682	1_79	0	0.0111394139092139	7.29173596203012	7.71242000396452e-07	-0.88584039597342	1
ENSG00000072694.20	FCGR2B	1	161642439	1_79	0	0.0094906639846063	5.77450554613708	5.20365861634597e-07	-0.566712905126671	1
ENSG00000162746.14	FCRLB	1	161713346	1_79	0	0.00873175096806134	4.98546528320396	4.13337143820167e-07	-0.262842334067511	3
ENSG00000081721.11	DUSP12	1	161749589	1_79	0	0.00918453183318824	5.46405726806131	4.76507414847155e-07	-0.368669513910761	1
ENSG00000118217.5	ATF6	1	161766683	1_79	0	0.00960803333723126	5.89088747250981	5.3741851556004e-07	0.580933415758147	1
ENSG00000162745.10	OLFML2B	1	161967727	1_79	0	0.00853359576885715	4.7681814677833	3.8635117642396e-07	0.0895832745305843	1
ENSG00000198929.12	NOS1AP	1	162085794	1_79	0	0.00854420782386212	4.77994516442728	3.87785989778874e-07	-0.134730438088677	1
ENSG00000239887.4	C1orf226	1	162073920	1_79	0	0.0085835699862834	4.82345042693486	3.93118216401412e-07	0.157478590596886	2
ENSG00000117143.13	UAP1	1	162514287	1_80	0	0.00601992719552713	5.77880045680786	3.30313507923263e-07	-0.555237565154561	2
ENSG00000162733.16	DDR2	1	162764820	1_80	0	0.00542990397072107	4.86241309027037	2.50692532578906e-07	-0.140468771749714	1
ENSG00000132196.13	HSD17B7	1	162790775	1_80	0	0.0552344143728892	26.7703243394019	1.40397955473819e-05	2.40143535068585	1
ENSG00000143228.12	NUF2	1	163266611	1_80	0	0.0277025951886961	20.1829369828497	5.3088715409982e-06	-2.06337520176743	1
ENSG00000185630.18	PBX1	1	164555760	1_80	0	0.0391035752571592	23.9248503959224	8.88307020616824e-06	2.30709726791993	1
ENSG00000162763.3	LRRC52	1	165541692	1_81	0	0.039527707218919	12.4162228811743	4.66002794215519e-06	-1.45176422854136	1
ENSG00000162761.14	LMX1A	1	165355864	1_81	0	0.160784598013267	26.149232562496	3.99209427250456e-05	-2.65759156656219	1
ENSG00000143149.12	ALDH9A1	1	165649480	1_81	0	0.0237875089756003	7.56492424968253	1.7086414809345e-06	-1.16369030871176	2
ENSG00000143183.16	TMCO1	1	165746063	1_81	0	0.0348878447955463	11.2203675569853	3.71688070298606e-06	-1.37795603297472	1
ENSG00000143195.12	ILDR2	1	166966741	1_82	0	0.00933671972432204	5.92823590964716	5.2555381936646e-07	-0.0489344421848347	2
ENSG00000143194.12	MAEL	1	166975891	1_82	0	0.0152596380683026	11.969269044713	1.73424023969747e-06	2.04502338911612	2
ENSG00000143157.11	POGK	1	166839016	1_82	0	0.0191910007253348	14.1142086127228	2.57188503127946e-06	-2.32482414335593	1
ENSG00000152382.5	TADA1	1	166866514	1_82	0	0.009538851097874	6.23302163232041	5.64536596218424e-07	-0.468791052880078	1
ENSG00000143162.7	CREG1	1	167545296	1_82	0	0.008552414579725	5.29601663576718	4.30066369378467e-07	0.361457549455477	3
ENSG00000198771.10	RCSD1	1	167608239	1_82	0	0.00910349379901831	5.88463998504471	5.08657433803431e-07	-0.478172318953898	3
ENSG00000197965.11	MPZL1	1	167705500	1_82	0	0.0101022955558655	6.87962501582039	6.59906238471519e-07	-0.701526819151209	2
ENSG00000143199.17	ADCY10	1	167918686	1_82	0	0.015043792333121	10.6278670970218	1.5181016118005e-06	-1.26358898429692	1
ENSG00000143164.15	DCAF6	1	167958101	1_82	0	0.0101047128849109	6.91366084290235	6.63329704335245e-07	0.625036172342914	1
ENSG00000143158.10	MPC2	1	167936749	1_82	0	0.0164437450357321	11.3653035378596	1.77451293824671e-06	1.52813459101864	1
ENSG00000143147.14	GPR161	1	168137545	1_82	0	0.0109062967265164	7.6108285572936	7.8814594447757e-07	-0.905247040100667	2
ENSG00000143185.3	XCL2	1	168544200	1_82	0	0.0142114377534142	10.1015517511569	1.36308678406786e-06	1.15103386467447	1
ENSG00000143184.4	XCL1	1	168576520	1_82	0	0.00862214538223327	5.37962309852558	4.4041752081418e-07	-0.371942855644173	1
ENSG00000143196.4	DPT	1	168719277	1_82	0	0.00804278613626142	4.7221463077749	3.60614641918476e-07	-0.0243645681325136	1
ENSG00000143153.12	ATP1B1	1	169124160	1_83	0	0.0389426480273033	12.4499167249276	4.60351245739657e-06	1.55426496163292	2
ENSG00000143156.13	NME7	1	169367825	1_83	0	0.0204423877998127	6.29916862653979	1.2226784393944e-06	-0.588776952629658	1
ENSG00000117475.13	BLZF1	1	169368138	1_83	0	0.0175211050739353	4.83339620865716	8.04102269658013e-07	-0.321427199092207	1
ENSG00000117477.12	CCDC181	1	169435807	1_83	0	0.020910976216814	6.51474451789315	1.29350792525763e-06	0.674576349112786	2
ENSG00000198734.10	F5	1	169591019	1_83	0	0.0174814195614966	4.81185572294841	7.98705527661461e-07	0.212096592121208	1
ENSG00000000460.16	C1orf112	1	169661963	1_83	0	0.023534810491219	7.6398515873488	1.7072338943893e-06	-0.931380097803303	2
ENSG00000188404.8	SELL	1	169710933	1_83	0	0.0232989743798416	7.5439021976593	1.66889975148877e-06	-1.5101845106331	1
ENSG00000171806.11	METTL18	1	169795279	1_83	0	0.0273266584558246	9.06345759145585	2.35167787111951e-06	1.75236405038801	1
ENSG00000000457.13	SCYL3	1	169787840	1_83	0	0.0191763523056315	5.69125893667264	1.03626717590733e-06	1.04500282341608	2
ENSG00000075945.12	KIFAP3	1	170085160	1_83	0	0.0645108336621987	17.3117201976091	1.06040135786332e-05	-1.91336084764055	1
ENSG00000120370.12	GORAB	1	170532026	1_83	0	0.0184453223428784	5.32182797232528	9.32061303888098e-07	-0.466697770406654	3
ENSG00000007933.12	FMO3	1	171070942	1_85	0	0.0106778281611942	12.8875605818205	1.30662524269032e-06	1.41134163575105	3
ENSG00000094963.13	FMO2	1	171186788	1_85	0	0.00457120477598605	4.90530857204903	2.12909189048746e-07	0.198465575328624	2
ENSG00000010932.16	FMO1	1	171248306	1_85	0	0.00458762416988401	4.93829753616694	2.15110931986917e-07	-0.22489300714191	2
ENSG00000076258.9	FMO4	1	171314704	1_85	0	0.00462778045287993	5.01660628159702	2.20434802120904e-07	0.290107936424874	2
ENSG00000117523.15	PRRC2C	1	171486183	1_85	0	0.00461597282437565	4.99691096150361	2.19009145674296e-07	0.250260232626736	1
ENSG00000034971.16	MYOC	1	171652835	1_85	0	0.0487403960830887	26.8213328068555	1.24127156277415e-05	-2.71806235170453	1
ENSG00000117533.14	VAMP4	1	171742190	1_85	0	0.0129990127734967	14.7312767866107	1.81822722724575e-06	-1.57416622091645	1
ENSG00000010165.19	METTL13	1	171781417	1_85	0	0.00707344003650223	8.93844356932428	6.00329901890221e-07	1.15430589590943	2
ENSG00000197959.13	DNM3	1	171836704	1_85	0	0.00517915017667925	6.04224259497935	2.97135169708181e-07	-0.689945963839125	4
ENSG00000135845.9	PIGC	1	172395572	1_85	0	0.00483596686912768	5.43228702931518	2.49438463485446e-07	-0.418336915984038	2
ENSG00000094975.13	SUCO	1	172532059	1_85	0	0.00783212256019894	9.98208513745097	7.42331929991609e-07	1.11321386487259	2
ENSG00000120337.8	TNFSF18	1	173051434	1_85	0	0.016945237214674	16.6229509029179	2.67456509103689e-06	1.43558033785358	2
ENSG00000183831.6	ANKRD45	1	173692113	1_85	0	0.00469307355584059	6.80982947210821	3.03452691993153e-07	-1.14188021880862	1
ENSG00000076321.10	KLHL20	1	173714815	1_85	0	0.0569054986235809	32.9606177268285	1.78093050256026e-05	-4.14947755494044	2
ENSG00000117593.9	DARS2	1	173823764	1_85	0	0.0102219726322011	12.815450832014	1.24384424005551e-06	-1.7111115041111	1
ENSG00000117601.13	SERPINC1	1	173917488	1_85	0	0.0121911477664939	14.5226932642771	1.68108300150276e-06	-1.87486944346013	1
ENSG00000135870.11	RC3H1	1	174026841	1_85	0	0.103910319319426	24.9301910602198	2.45969740572527e-05	4.66491558564909	1
ENSG00000152061.23	RABGAP1L	1	174159002	1_85	0	0.0190187779959917	18.3091138515039	3.30633862820305e-06	2.42933030307058	2
ENSG00000120332.15	TNN	1	175068086	1_85	0	0.0102685795887115	15.2190126584772	1.48386451266812e-06	-2.15901297743077	2
ENSG00000152092.15	ASTN1	1	177165274	1_86	0	0.00622695934036444	9.09791791142659	5.37917211838686e-07	-1.2160987926206	1
ENSG00000116147.16	TNR	1	175744070	1_86	0	0.172109682897702	38.4991232519002	6.29149043347205e-05	-3.09599412070679	1
ENSG00000235750.9	KIAA0040	1	175170427	1_86	0	0.0170914081895569	17.8199305219443	2.89188653848434e-06	1.75730690073822	4
ENSG00000198797.6	BRINP2	1	177048037	1_86	0	0.00435099032221853	5.06294787437702	2.0916497847767e-07	0.0358743135895487	2
ENSG00000120341.18	SEC16B	1	177967464	1_87	0	0.235531559952752	30.3588105050038	6.7893978204614e-05	-2.81973482450875	1
ENSG00000075391.16	RASAL2	1	178093905	1_87	0	0.0162528884933041	7.46599190347455	1.15216709298584e-06	1.21734730326989	2
ENSG00000116191.17	RALGPS2	1	178727615	1_87	0	0.0129694053304447	5.66231771284535	6.97287201880475e-07	-0.221258864413564	1
ENSG00000116194.12	ANGPTL1	1	178872845	1_87	0	0.0117763679147849	4.72121306536724	5.27913006911013e-07	-0.0787969048777543	1
ENSG00000143340.6	FAM163A	1	179743304	1_89	0	0.0166798174236706	10.9528734906119	1.73466957298817e-06	1.21663358160675	2
ENSG00000116199.11	FAM20B	1	179026365	1_89	0	0.0123044424417809	8.23033798232805	9.61561366337745e-07	-0.810716991703546	2
ENSG00000186283.13	TOR3A	1	179081343	1_89	0	0.00870124906498127	4.84365727915011	4.0017725717631e-07	0.147478138302031	3
ENSG00000143322.19	ABL2	1	179229873	1_89	0	0.00865102696399267	4.73652437632428	3.89067396790576e-07	-0.219501400856678	1
ENSG00000057252.12	SOAT1	1	179709053	1_89	0	0.00905572157810364	5.17487408213245	4.44959255678385e-07	0.147004773075017	1
ENSG00000169905.12	TOR1AIP2	1	179878500	1_89	0	0.0261080203819087	14.6830797384978	3.63989199454881e-06	1.71463916758339	1
ENSG00000135837.15	CEP350	1	179954679	1_89	0	0.0207655961329033	12.9205352485229	2.54754758722885e-06	-1.45102670845362	2
ENSG00000116260.16	QSOX1	1	180160070	1_89	0	0.0147828203105548	9.78313002928627	1.37319597122744e-06	-1.18499355801814	1
ENSG00000121454.5	LHX4	1	180281203	1_89	0	0.00922737284978581	5.38303246158577	4.71631132242847e-07	0.147293121946755	1
ENSG00000230124.6	ACBD6	1	180503235	1_89	0	0.153511072714751	30.9166227024939	4.50639388877216e-05	3.48198758163459	2
ENSG00000135835.11	KIAA1614	1	180936558	1_89	0	0.034399663126224	16.2943912551999	5.32218205839236e-06	1.19493266627149	1
ENSG00000153029.14	MR1	1	181030075	1_89	0	0.0410016971929554	17.9247233946128	6.9783330569646e-06	1.22329060865294	1
ENSG00000198216.10	CACNA1E	1	181314560	1_90	0	0.0230689304145207	10.2828033494454	2.25235263615485e-06	1.30986047193015	1
ENSG00000203730.2	TEDDM1	1	182400603	1_90	0	0.0904263938188394	23.4347975415885	2.0121197056158e-05	2.63999972763252	1
ENSG00000135828.11	RNASEL	1	182569343	1_90	0	0.0175710285708113	7.69380554455627	1.28361796693504e-06	0.919824319675563	2
ENSG00000143333.6	RGS16	1	182604092	1_90	0	0.100360014919671	24.4585709712266	2.33071511763054e-05	-2.28616985571111	1
ENSG00000135862.5	LAMC1	1	183023890	1_91	0	0.0261091714057975	12.439690053254	3.08389828742858e-06	1.83690644788954	1
ENSG00000058085.14	LAMC2	1	183186170	1_91	0	0.0117210742643329	4.82993463540567	5.37534158961085e-07	0.499698749079422	2
ENSG00000157064.10	NMNAT2	1	183417693	1_91	0	0.0390277780905401	16.2815001378915	6.03344892955361e-06	-2.18280539360339	1
ENSG00000116698.21	SMG7	1	183471970	1_91	0	0.0955460665537426	24.9525826706464	2.26373566203056e-05	2.7218545940342	1
ENSG00000162704.15	ARPC5	1	183635770	1_91	0	0.0126616681731001	5.56164182992407	6.68638441179398e-07	-0.585113137320508	1
ENSG00000198756.10	COLGALT2	1	183966697	1_91	0	0.0264839495258515	12.5756548700608	3.16235599644143e-06	-1.49632792572379	1
ENSG00000198860.11	TSEN15	1	184051811	1_91	0	0.0199544448311847	9.88024944373806	1.8719961682088e-06	-1.23382838146003	2
ENSG00000116667.12	C1orf21	1	184606961	1_91	0	0.0307028864177996	13.9862612701962	4.07735231573429e-06	2.00500173568501	1
ENSG00000116406.18	EDEM3	1	184736303	1_92	0	0.0297597487053722	11.3376787045774	3.20369233322389e-06	1.5948805121066	1
ENSG00000135842.16	FAM129A	1	184974705	1_92	0	0.039968055259716	14.6940352914016	5.57636884972138e-06	-2.32115709941486	1
ENSG00000121486.11	TRMT1L	1	185156912	1_92	0	0.0358720804546022	12.661781307639	4.31269524455653e-06	1.57048836920264	1
ENSG00000116668.12	SWT1	1	185156912	1_92	0	0.0358720804546022	12.661781307639	4.31269524455653e-06	-1.57048836920264	1
ENSG00000116679.15	IVNS1ABP	1	185317057	1_92	0	0.0193879983531848	6.98546858023522	1.2859554238575e-06	0.77872697013571	1
ENSG00000157181.15	C1orf27	1	186376149	1_92	0	0.0483482215341476	15.3839178463748	7.06227869974416e-06	1.54589671764443	1
ENSG00000116703.13	PDC	1	186421171	1_92	0	0.0158624167984527	5.07666365914368	7.64619105061766e-07	-0.383509937414672	2
ENSG00000116711.9	PLA2G4A	1	186925270	1_93	0	0.0114241980492477	4.98232270247983	5.40449318239927e-07	-0.221745984010063	1
ENSG00000150681.9	RGS18	1	192158507	1_96	0	0.12722756859	29.2645272341309	3.5352500483624e-05	3.20624199230218	1
ENSG00000090104.11	RGS1	1	192561418	1_96	0	0.010927626652085	6.70087673532535	6.95272215625796e-07	0.653626100704018	3
ENSG00000116747.12	TROVE2	1	193058704	1_96	0	0.0135813037357208	10.3568292520776	1.3355669858093e-06	1.66987037593828	1
ENSG00000116750.13	UCHL5	1	193058704	1_96	0	0.0135813037357208	10.3568292520776	1.3355669858093e-06	1.66987037593828	1
ENSG00000023572.8	GLRX2	1	193104652	1_96	0	0.00939749271520218	6.29584792510248	5.61776572021604e-07	1.07189937418116	1
ENSG00000134371.10	CDC73	1	193121735	1_96	0	0.23111700594068	20.7882635721762	4.5619184142379e-05	4.00142905920009	1
ENSG00000162687.16	KCNT2	1	196419837	1_98	0	0.0172720709564903	6.17219947832351	1.01223596486086e-06	0.154625332563364	1
ENSG00000000971.15	CFH	1	196544193	1_98	0	0.0148262523805573	4.72273605948859	6.64848143192394e-07	-0.503127267493868	1
ENSG00000244414.6	CFHR1	1	196820070	1_98	0	0.0441953931339448	15.1383279167913	6.3526116492258e-06	-2.44003557971252	1
ENSG00000177888.7	ZBTB41	1	197200897	1_98	0	0.0542724371221391	17.1154977964669	8.81995269538788e-06	1.75979455075345	1
ENSG00000203724.10	C1orf53	1	197902889	1_99	0	0.0216935781416374	7.7970182824018	1.60604289277292e-06	0.783607194426285	1
ENSG00000162702.7	ZNF281	1	200397814	1_101	0	0.0102530369870701	4.78342031025979	4.65680941204694e-07	0.201932932954347	1
ENSG00000118197.13	DDX59	1	200667218	1_101	0	0.0102995904731812	4.88543092539322	4.77771490310914e-07	-0.201805405388205	3
ENSG00000118200.14	CAMSAP2	1	200624046	1_101	0	0.0210682119189581	10.6706183553654	2.13459094188232e-06	-1.13619830843316	1
ENSG00000116852.14	KIF21B	1	201027061	1_101	0	0.0148015232513619	15.0757032478385	2.11875816245574e-06	3.25799850728369	1
ENSG00000232237.3	ASCL5	1	201114378	1_101	0	0.0115952414552916	5.74043311622504	6.32006950764174e-07	0.37956935195813	1
ENSG00000116857.16	TMEM9	1	201140420	1_101	0	0.0108432811625814	5.26237541819751	5.41801175891799e-07	0.446383199394068	2
ENSG00000198700.9	IPO9	1	201828710	1_102	0	0.202332002831304	18.3933205201268	3.53363848492696e-05	-3.56743667151255	2
ENSG00000198892.6	SHISA4	1	201888432	1_102	0	0.23969898854614	19.0913768997527	4.34511074348531e-05	3.62413928519473	1
ENSG00000163431.12	LMOD1	1	201918329	1_102	0	0.0702888047523614	22.2203010829006	1.48297385475862e-05	-2.9446262559005	1
ENSG00000134375.10	TIMM17A	1	201963880	1_102	0	0.0168766231040229	7.41116966911543	1.18759867511372e-06	0.890710738131311	1
ENSG00000176393.10	RNPEP	1	201981821	1_102	0	0.0128064167053799	4.728818252585	5.75012980370022e-07	0.0670737380273135	3
ENSG00000170075.8	GPR37L1	1	202113933	1_102	0	0.0127891796232038	4.72152561255969	5.7335345481858e-07	-0.0616370430736244	2
ENSG00000143862.7	ARL8A	1	202144707	1_102	0	0.0359537663849704	14.2716881415084	4.87211057330129e-06	-1.59662671334843	1
ENSG00000143851.15	PTPN7	1	202161992	1_102	0	0.0209859720719638	9.44125492340908	1.88129201225767e-06	1.03236780208545	1
ENSG00000077157.21	PPP1R12B	1	202348568	1_102	0	0.0176400823554552	7.78077076645817	1.30322867040051e-06	-0.947104102339293	2
ENSG00000117139.16	KDM5B	1	202809133	1_102	0	0.0207711787334759	9.27293630566973	1.82884043932854e-06	-1.08800321017708	1
ENSG00000117153.15	KLHL12	1	202928968	1_102	0	0.0157444404920459	6.61993189896799	9.89642073004595e-07	0.788127449432346	2
ENSG00000159346.12	ADIPOR1	1	202958379	1_102	0	0.0297546208927429	12.6436193704379	3.5720968977717e-06	-1.48282660672997	1
ENSG00000143847.15	PPFIA4	1	203027461	1_102	0	0.0236007118310427	10.4386582167814	2.33919903983178e-06	1.2269094757114	1
ENSG00000163485.16	ADORA1	1	203090600	1_102	0	0.0390633550057204	15.3089012867717	5.67820359020009e-06	-1.7857726921309	1
ENSG00000133048.12	CHI3L1	1	203186952	1_102	0	0.0154612468005583	6.51400997647258	9.56291573212001e-07	-0.730541617111185	1
ENSG00000133063.15	CHIT1	1	203268512	1_102	0	0.015763885076896	6.67596265175301	9.99250916461425e-07	0.71651320952294	2
ENSG00000159388.5	BTG2	1	203304849	1_102	0	0.0683001615877266	20.5727964589984	1.33417395170911e-05	2.19820590190593	1
ENSG00000122176.10	FMOD	1	203350611	1_102	0	0.0132634022589728	5.06711576702172	6.3813588095855e-07	-0.294128767531961	1
ENSG00000174567.7	GOLT1A	1	204213637	1_103	0	0.0255426535771245	10.4874086550511	2.54349917580762e-06	-1.63998845516487	1
ENSG00000188783.5	PRELP	1	203426735	1_103	0	0.0142317013303565	4.78474824320648	6.46566664181456e-07	-0.163502146814017	3
ENSG00000188770.9	OPTC	1	203494512	1_103	0	0.0199036927891032	7.93284688348849	1.49920191526567e-06	0.860054973996875	1
ENSG00000122188.12	LAX1	1	203764698	1_103	0	0.0219148275418604	8.82903725235399	1.83716770871075e-06	-0.972002498058973	2
ENSG00000257315.2	ZBED6	1	203795675	1_103	0	0.0185137491199179	7.80210245334633	1.37152402655909e-06	-1.36154655746319	1
ENSG00000182004.12	SNRPE	1	203860891	1_103	0	0.0183681871873542	7.74893637640924	1.35146806685261e-06	1.35903059476809	2
ENSG00000143842.14	SOX13	1	204072756	1_103	0	0.0987352923881455	24.1399066903404	2.26310862843323e-05	2.62254547415625	1
ENSG00000143845.14	ETNK2	1	204151824	1_103	0	0.0186487494118034	7.50320141543039	1.32859836858514e-06	0.935360852318887	1
ENSG00000143850.13	PLEKHA6	1	204338374	1_103	0	0.0154268918105905	5.52257194852562	8.0894168106218e-07	-0.0230071422573691	1
ENSG00000198625.12	MDM4	1	204517114	1_103	0	0.113845522203912	24.0555442810126	2.60033042838946e-05	-3.21365570647681	1
ENSG00000170382.11	LRRN2	1	204601219	1_103	0	0.152150875746547	26.9776263496539	3.89740545268896e-05	3.21835035524503	1
ENSG00000163531.15	NFASC	1	204828332	1_104	0	0.0143632754116225	4.98764940590614	6.8021593719635e-07	0.131090365735337	1
ENSG00000184144.11	CNTN2	1	205043070	1_104	0	0.0139797891151161	4.80066000676654	6.37234038891434e-07	0.221130322294959	1
ENSG00000174529.7	TMEM81	1	205084986	1_104	0	0.017544513798235	10.5905610105166	1.76424014679407e-06	2.619283706392	1
ENSG00000117222.13	RBBP5	1	205114992	1_104	0	0.0535085964292223	22.3174624872798	1.13387653920143e-05	3.66434346667497	1
ENSG00000133059.16	DSTYK	1	205210869	1_104	0	0.0210770773094082	13.3529344135277	2.67229562792097e-06	-3.1004540042698	3
ENSG00000133069.15	TMCC2	1	205228229	1_104	0	0.0522415165557313	16.6442865234471	8.25616485285513e-06	-1.60879134394955	1
ENSG00000162873.14	KLHDC8A	1	205353681	1_104	0	0.0138750955672543	4.82604259152917	6.35805865750459e-07	0.507381186387334	1
ENSG00000117266.15	CDK18	1	205504902	1_104	0	0.0224382696799638	9.12279823156932	1.94363553196841e-06	-1.17697315493749	2
ENSG00000174514.12	MFSD4A	1	205556310	1_104	0	0.0140520876775911	4.87108154086354	6.49925605280294e-07	-0.137450327365117	2
ENSG00000158715.5	SLC45A3	1	205680045	1_104	0	0.0160915323393908	6.07384686954804	9.28022781726199e-07	0.5150256735512	2
ENSG00000069275.12	NUCKS1	1	205710759	1_104	0	0.0393455615719029	14.1783129157925	5.2968503372075e-06	-1.60169328878837	2
ENSG00000117280.12	RAB29	1	205770138	1_104	0	0.014200632247481	4.89840113681029	6.60479624987996e-07	0.206674496976958	2
ENSG00000133065.10	SLC41A1	1	205813381	1_104	0	0.0613472314296751	18.5378811108677	1.07982271095559e-05	1.89753888739881	2
ENSG00000263528.7	IKBKE	1	206470213	1_105	0	0.0210877639959871	12.131919098601	2.42916734812384e-06	1.37222410718719	2
ENSG00000266094.7	RASSF5	1	206507650	1_105	0	0.0141576419645292	8.49124158013683	1.14145690314951e-06	1.00635170935718	1
ENSG00000143486.15	EIF2D	1	206604136	1_105	0	0.0109415298002794	6.01092848147906	6.24477801586161e-07	-0.513764318039553	2
ENSG00000143479.15	DYRK3	1	206637932	1_105	0	0.00984125672768688	5.07995369394812	4.74687408295873e-07	0.181408905054086	1
ENSG00000162889.10	MAPKAPK2	1	206684062	1_105	0	0.0228298869848044	12.8333752422791	2.78190343924893e-06	-1.44966683309237	1
ENSG00000136634.5	IL10	1	206771966	1_105	0	0.00978983346442863	5.0855727861799	4.72729359159228e-07	-0.256470030291949	1
ENSG00000162894.11	FCMR	1	206923405	1_105	0	0.0151634479215244	8.94482542383587	1.28785577471527e-06	-1.26662008760609	1
ENSG00000162896.5	PIGR	1	206945992	1_105	0	0.0269520789041509	14.4982422075111	3.71026574705492e-06	1.97653729234268	2
ENSG00000182795.12	C1orf116	1	207032059	1_105	0	0.0102405175220938	5.50745168405546	5.35512974730387e-07	-0.214193217951621	1
ENSG00000123836.14	PFKFB2	1	207044014	1_105	0	0.0987957805002585	26.5533377540768	2.49089208710856e-05	-3.00633313210401	1
ENSG00000196352.14	CD55	1	207322082	1_105	0	0.0147910511473287	9.23453140493407	1.29691435777353e-06	-1.24485466592294	1
ENSG00000203710.10	CR1	1	207497093	1_105	0	0.0134798551644906	7.61716296684846	9.74935467417144e-07	0.646988974616115	2
ENSG00000117335.19	CD46	1	207751847	1_105	0	0.37623106586441	21.7813357862984	7.78102050820341e-05	3.91126759791031	2
ENSG00000174059.16	CD34	1	207911570	1_105	0	0.0103200158043109	5.48439656196018	5.37411071199011e-07	0.430856047268582	2
ENSG00000008118.9	CAMK1G	1	209583125	1_106	0	0.0130643165335985	5.09653767083414	6.32207043023852e-07	0.409307407148188	2
ENSG00000123689.5	G0S2	1	209675255	1_106	0	0.0316100461048848	13.5025147139199	4.05263214872e-06	-1.5705790240272	1
ENSG00000117595.10	IRF6	1	209806682	1_106	0	0.013759861110172	5.58848078887038	7.3013843285783e-07	-0.616028883350143	1
ENSG00000117597.17	DIEXF	1	209827828	1_106	0	0.0150119775828692	6.41478686085826	9.14360665357186e-07	0.796986046052721	1
ENSG00000082497.11	SERTAD4	1	210384567	1_106	0	0.0128725114380447	4.9562897897444	6.05783408427324e-07	0.213686426934598	1
ENSG00000143473.12	KCNH1	1	211134467	1_107	0	0.012949330482297	5.79624226729472	7.12674534976526e-07	-0.615997530775161	2
ENSG00000117625.13	RCOR3	1	211257612	1_107	0	0.0439528259053216	17.4433754650656	7.27972089307798e-06	2.12918631226675	2
ENSG00000170385.9	SLC30A1	1	211578806	1_107	0	0.0533663391726738	19.3110212723704	9.78520776118078e-06	2.03712874429578	1
ENSG00000143476.17	DTL	1	212035474	1_107	0	0.013950036788836	6.50221376535236	8.61259435571709e-07	0.746186302523168	1
ENSG00000066027.11	PPP2R5A	1	212283381	1_107	0	0.0769893497734049	22.8620623694447	1.67125782516054e-05	-2.39953674430694	2
ENSG00000065600.12	TMEM206	1	212414266	1_107	0	0.0122064989165803	5.23615448367483	6.06877400178734e-07	0.312876823838006	2
ENSG00000123685.8	BATF3	1	212699839	1_108	0	0.0117549136020959	4.96120339281683	5.53737416633309e-07	0.206636932642493	1
ENSG00000203705.10	TATDN3	1	212792127	1_108	0	0.0173690349160126	8.56073766836299	1.4118360723582e-06	1.11396715432456	1
ENSG00000143494.15	VASH2	1	212950961	1_108	0	0.011585069630533	4.82908709214504	5.31203689914435e-07	0.117842664420948	1
ENSG00000174606.13	ANGEL2	1	213004666	1_108	0	0.019842354994935	9.76925754792768	1.84056928827863e-06	-1.21404991373758	4
ENSG00000136643.11	RPS6KC1	1	213051377	1_108	0	0.0286091986547581	13.2555415322178	3.60081297567002e-06	1.55129619135281	1
ENSG00000143499.13	SMYD2	1	214280940	1_108	0	0.0116631528589694	4.85966407397505	5.38170160257629e-07	0.0282233419412879	1
ENSG00000152104.11	PTPN14	1	214346925	1_108	0	0.0142611659169499	6.92567960169173	9.37809926957987e-07	0.705070966559868	2
ENSG00000117724.12	CENPF	1	214602949	1_109	0	0.0161129270339473	7.3328153702464	1.12187013629377e-06	0.894392808541753	2
ENSG00000082482.13	KCNK2	1	215054667	1_109	0	0.0142018494489488	6.13465891880705	8.27242279435127e-07	-1.01552029153536	1
ENSG00000136636.12	KCTD3	1	215567710	1_109	0	0.0155269673563939	6.98115801821663	1.0292277925775e-06	-0.721115568695982	1
ENSG00000196482.16	ESRRG	1	216852042	1_110	0	0.0109914344708086	5.4114703038149	5.64764059658446e-07	0.515836601488102	2
ENSG00000092978.10	GPATCH2	1	217631213	1_110	0	0.0820468861891883	24.651587367046	1.92045612629072e-05	2.72602936331837	2
ENSG00000162814.10	SPATA17	1	217631293	1_110	0	0.0157872465884646	8.84524702171671	1.32590911209597e-06	1.15899944090961	2
ENSG00000067533.5	RRP15	1	218285209	1_110	0	0.0106598419526791	5.12125746984586	5.18351993273079e-07	0.279778088264724	1
ENSG00000143353.11	LYPLAL1	1	219173067	1_111	0	0.0178726828262834	4.71684570407441	8.00458489616583e-07	0.0299868962734462	2
ENSG00000136628.17	EPRS	1	219983085	1_112	0	0.0122236830163653	4.71671124879032	5.47442822546359e-07	-0.0619296961403581	1
ENSG00000162813.17	BPNT1	1	220089717	1_112	0	0.0139172731692494	5.9471266169353	7.85884518315982e-07	-0.638722453036921	2
ENSG00000067704.9	IARS2	1	220087955	1_112	0	0.0138522441568413	5.90269383875073	7.7636829637344e-07	-0.690766115252588	1
ENSG00000118873.15	RAB3GAP2	1	220272146	1_112	0	0.0730913929589315	21.8233636347962	1.51455596110498e-05	-2.3194179437523	1
ENSG00000162817.6	C1orf115	1	220688896	1_112	0	0.0184167791867538	8.60675215724814	1.50504808290279e-06	1.32912939125165	2
ENSG00000117791.15	MARC2	1	220745611	1_112	0	0.0211318708730468	9.91435665812489	1.98929817019718e-06	1.52031324180761	2
ENSG00000186205.12	MARC1	1	220786518	1_112	0	0.0707398114695907	21.5056843048187	1.44449007125791e-05	-2.16604286058864	2
ENSG00000154305.16	MIA3	1	222620290	1_114	0	0.195795537826716	34.8591081954668	6.48061854316556e-05	3.36287969367922	1
ENSG00000186063.12	AIDA	1	222712777	1_114	0	0.0163726916500102	11.2933751269116	1.75566331150248e-06	-1.72550670562168	1
ENSG00000197520.10	FAM177B	1	222736869	1_114	0	0.0543059911206071	22.6610941748522	1.1684927353755e-05	-2.36549865956832	1
ENSG00000162909.17	CAPN2	1	223701931	1_114	0	0.0139819026811725	9.73856368703674	1.29288108135882e-06	1.43750027840309	2
ENSG00000143514.16	TP53BP2	1	223840297	1_114	0	0.0969219750201531	27.9387331264686	2.57114376856597e-05	-3.29303855886326	1
ENSG00000143753.12	DEGS1	1	224176179	1_114	0	0.012809260825047	9.10843833586885	1.10781027320117e-06	-0.978236447755996	2
ENSG00000143748.17	NVL	1	224330652	1_114	0	0.0126810331690272	9.72746613844083	1.17125582286178e-06	1.50532990832924	1
ENSG00000143771.11	CNIH4	1	224379302	1_114	0	0.288830288054788	20.1169761721107	5.51699806546083e-05	-3.7814400745369	1
ENSG00000162923.14	WDR26	1	224436689	1_114	0	0.201208896091999	19.1720007175118	3.66278993167888e-05	-3.69152207293615	2
ENSG00000185842.15	DNAH14	1	224895338	1_115	0	0.0124239461636374	4.73461181225504	5.58523350815419e-07	0.00425808099760221	2
ENSG00000143815.14	LBR	1	225430457	1_115	0	0.0165154645834289	7.43547492983897	1.16599558351591e-06	0.878563612552311	2
ENSG00000154380.17	ENAH	1	225654042	1_115	0	0.0420299034601606	16.3450720623798	6.52292866206338e-06	1.88173426937219	1
ENSG00000143742.12	SRP9	1	225777848	1_115	0	0.0150363085365678	6.5447537482023	9.3439807681335e-07	-0.705127910378549	1
ENSG00000143819.12	EPHX1	1	225818396	1_115	0	0.0315704980643947	13.6050863286596	4.07830904123579e-06	-1.79325059321891	1
ENSG00000196187.11	TMEM63A	1	225898438	1_115	0	0.0466103829932518	17.3387334753576	7.67356964530596e-06	2.05291788583361	1
ENSG00000243709.1	LEFTY1	1	225903597	1_115	0	0.0167867567250889	7.59019469804222	1.2098098320524e-06	-0.750939703100171	4
ENSG00000143811.18	PYCR2	1	225924245	1_115	0	0.0128173902220977	5.03019844230657	6.12184207159567e-07	0.314800473379662	2
ENSG00000143768.12	LEFTY2	1	225941740	1_115	0	0.0193176756664765	8.92454375338954	1.63696083954555e-06	0.970914261117533	1
ENSG00000143751.9	SDE2	1	225999428	1_115	0	0.0195456209963519	9.03609153866933	1.67697848898738e-06	-1.23821638879942	1
ENSG00000163041.9	H3F3A	1	226062051	1_115	0	0.0621329586353809	20.1109587862787	1.18645755747897e-05	2.57508505673909	2
ENSG00000182827.8	ACBD3	1	226187723	1_115	0	0.0175725854543227	8.02477151032723	1.33895424444672e-06	-1.05228670248092	1
ENSG00000203685.9	STUM	1	226576966	1_115	0	0.103477578316467	25.0900981488651	2.46516511533359e-05	2.54120361412491	1
ENSG00000143772.9	ITPKB	1	226738931	1_116	0	0.0592820223684112	20.6536725306074	1.16256620610846e-05	-2.02717391935601	1
ENSG00000163050.16	COQ8A	1	226905856	1_116	0	0.0191072394252974	9.81695812333617	1.7810342893969e-06	-1.40260882280479	1
ENSG00000143776.18	CDC42BPA	1	227319345	1_116	0	0.0137802015189058	6.71372822851745	8.78449343247469e-07	-1.20640246381076	1
ENSG00000181450.17	ZNF678	1	227563411	1_116	0	0.0156478670579679	7.91977669656122	1.17669926201202e-06	1.2467499503197	2
ENSG00000143740.14	SNAP47	1	227729944	1_116	0	0.0113336500067707	4.86066663842687	5.23073876065979e-07	-0.0882053935257584	2
ENSG00000081692.12	JMJD4	1	227701806	1_116	0	0.011829576764769	5.26653973457164	5.91550694798813e-07	-0.32234320273854	1
ENSG00000143816.7	WNT9A	1	227901132	1_116	0	0.0670990259606408	21.8531883064259	1.39228588607422e-05	-2.40347331483906	1
ENSG00000162910.18	MRPL55	1	228102142	1_116	0	0.0111650022208341	4.7186143220772	5.00231103754833e-07	0.0495756304788579	2
ENSG00000143774.16	GUK1	1	228140298	1_116	0	0.0658593225728779	21.6723044407015	1.35525103881366e-05	-2.09845359294878	1
ENSG00000181873.12	IBA57	1	228163386	1_116	0	0.0139971737556264	6.86189842241577	9.11973114871268e-07	-0.740913317329468	1
ENSG00000154370.15	TRIM11	1	228407706	1_116	0	0.0119134327409625	5.33348810527711	6.03317114044535e-07	-0.488704118367932	1
ENSG00000162931.11	TRIM17	1	228500095	1_116	0	0.0112267358032431	4.77085907405466	5.08566193612836e-07	0.0446222246849903	2
ENSG00000196890.4	HIST3H2BB	1	228455746	1_116	0	0.0161608924910776	8.22600557373145	1.26226847934901e-06	-0.967565050540452	1
ENSG00000168159.11	RNF187	1	228484557	1_116	0	0.0668495555269582	21.8169990313606	1.38481236652665e-05	2.09344035452232	2
ENSG00000168118.11	RAB4A	1	229274101	1_117	0	0.0228431515413873	6.91586752286877	1.50003047783902e-06	-0.837535508862268	1
ENSG00000069248.11	NUP133	1	229508410	1_117	0	0.0205917671739918	5.92849225845279	1.15913834557125e-06	-0.45739421367615	1
ENSG00000135776.4	ABCB10	1	229592516	1_117	0	0.019877397225801	5.59273444076939	1.0555555940826e-06	-0.556573883238081	1
ENSG00000135775.13	COG2	1	230643133	1_118	0	0.0195439366362177	6.06904719745067	1.12623743205521e-06	0.497593717979265	1
ENSG00000135744.7	AGT	1	230773202	1_118	0	0.0170763778162935	4.78646142821956	7.76082186818901e-07	-0.0706621528974103	1
ENSG00000135773.12	CAPN9	1	230747823	1_118	0	0.0170950768178988	4.79685451693822	7.78619005785751e-07	-0.111920000734657	2
ENSG00000119280.16	C1orf198	1	230849794	1_118	0	0.0170304941265831	4.76090845070111	7.69864822792543e-07	-0.0352602463466183	3
ENSG00000173409.13	ARV1	1	230979465	1_118	0	0.0187029441364471	5.65092787191046	1.00352255367015e-06	-0.458009174981037	1
ENSG00000116906.11	GNPAT	1	231241335	1_118	0	0.0169724275495248	4.72845894045387	7.62010546988702e-07	0.398885022737181	1
ENSG00000116903.7	EXOC8	1	231337950	1_118	0	0.0169513712469092	4.71667993298328	7.59169302463457e-07	0.0853249901347599	1
ENSG00000010072.15	SPRTN	1	231344406	1_118	0	0.0468109347648242	14.4133560434214	6.4063376582425e-06	-2.38567032959216	1
ENSG00000116918.13	TSNAX	1	231528861	1_118	0	0.0359540584300904	11.8824317301011	4.05649219236612e-06	-1.78198507271103	1
ENSG00000162946.21	DISC1	1	231627073	1_118	0	0.0179608582504691	5.26620512651203	8.98094948585961e-07	0.463615489465571	1
ENSG00000116991.10	SIPA1L2	1	232597644	1_119	0	0.0282321478080377	11.1924416082408	3.00031016366324e-06	1.38091866805831	1
ENSG00000212916.4	MAP10	1	232804701	1_119	0	0.0151620337268189	5.27818723127218	7.5987060917425e-07	0.39602817236007	1
ENSG00000135778.11	NTPCR	1	232950261	1_119	0	0.0206768035770875	8.22550689204915	1.61489194941871e-06	-0.799027403672789	2
ENSG00000135750.14	KCNK1	1	233668642	1_120	0	0.0210014912920237	5.05417936388093	1.00785529443088e-06	-0.275414280553734	1
ENSG00000183780.12	SLC35F3	1	234277613	1_120	0	0.0896175949807291	19.011710887656	1.61775176723891e-05	2.01714486102216	1
ENSG00000059588.9	TARBP1	1	234479272	1_121	0	0.0263262237494574	8.41926123065758	2.10455339983121e-06	-0.942355417479673	1
ENSG00000173726.10	TOMM20	1	235090312	1_121	0	0.0225814761771845	6.9575526397563	1.49178496730059e-06	-0.74176854586845	1
ENSG00000054267.21	ARID4B	1	235329231	1_121	0	0.0227796267962243	7.04071797379337	1.52286340246189e-06	0.856115687328648	1
ENSG00000116957.12	TBCE	1	235391434	1_121	0	0.0199306404747422	5.76948900473587	1.09183246051358e-06	0.505223159976757	1
ENSG00000162885.12	B3GALNT2	1	235504390	1_121	0	0.0233714410803804	7.2849212106128	1.61661925643338e-06	0.810596609637488	1
ENSG00000168243.10	GNG4	1	235651207	1_121	0	0.125384073343205	23.540137108824	2.80252025082312e-05	-2.58895216436504	1
ENSG00000143669.13	LYST	1	235878146	1_122	0	0.0419841386009053	14.0435748337841	5.59835348443549e-06	-1.67360240171002	2
ENSG00000116962.14	NID1	1	236065381	1_122	0	0.0272050860797084	9.8934449580352	2.55561273199458e-06	-1.14351041708498	2
ENSG00000077585.13	GPR137B	1	236142585	1_122	0	0.0157916763784373	4.71893202883003	7.07569906864224e-07	0.029255305144615	1
ENSG00000086619.13	ERO1B	1	236281358	1_122	0	0.0187528162555644	6.35139029295408	1.13092211332482e-06	-0.591446862980972	1
ENSG00000116977.18	LGALS8	1	236514597	1_122	0	0.0737582148637405	19.4846991561117	1.36458784529884e-05	-2.08451620602418	2
ENSG00000119285.10	HEATR1	1	236530368	1_122	0	0.0199963549593255	6.96179947275514	1.32181216328507e-06	0.933894974208354	1
ENSG00000198626.15	RYR2	1	237112321	1_122	0	0.0281340686344929	10.2137554747159	2.72844620617164e-06	1.0792452984361	1
ENSG00000133019.11	CHRM3	1	239386955	1_124	0	0.00995934365890738	5.05873380135033	4.78376615645748e-07	0.406214243354805	1
ENSG00000162843.17	WDR64	1	241656106	1_127	0	0.0179249310057886	6.1525331114918	1.04714988448623e-06	-0.614009000771862	2
ENSG00000117009.11	KMO	1	241532492	1_127	0	0.0154933392985497	4.76809926589876	7.01435459615025e-07	0.0919029463886786	1
ENSG00000203668.2	CHML	1	241640356	1_127	0	0.147533672838634	26.559684468188	3.72058698325737e-05	2.69874898349015	1
ENSG00000054277.13	OPN3	1	241638293	1_127	0	0.0737602296789897	19.7149044615631	1.38074771756417e-05	2.31821880943844	1
ENSG00000054282.15	SDCCAG8	1	243248552	1_129	0	0.00865984505822803	12.9503573300438	1.06485204738855e-06	0.764455031122543	1
ENSG00000117020.16	AKT3	1	243851261	1_129	0	0.00472776903739602	7.19759280169127	3.23102949083922e-07	0.617994628977552	1
ENSG00000173728.10	C1orf100	1	243862697	1_129	0	0.112851773428059	51.5611157331441	5.52494668567074e-05	-6.11941875389467	2
ENSG00000035687.9	ADSS	1	244454207	1_129	0	0.0240861891509728	21.5619416014369	4.93120837724262e-06	-2.43749290698422	1
ENSG00000179397.17	C1orf101	1	244454207	1_129	0	0.0240861891509728	21.5619416014369	4.93120837724262e-06	-2.43749290698422	1
ENSG00000203667.9	COX20	1	244836094	1_129	0	0.00408928822531895	6.21133802425702	2.41173887142465e-07	0.568127527514931	1
ENSG00000203666.12	EFCAB2	1	244966160	1_129	0	0.00393310705835837	5.8210754011215	2.17388411737664e-07	-0.515793079215116	2
ENSG00000162849.15	KIF26B	1	245155106	1_129	0	0.0038067436551833	5.52081808853288	1.99551256479839e-07	-0.43178902568636	1
ENSG00000185420.18	SMYD3	1	246508553	1_130	0	0.0230557986951354	14.6921234407825	3.21634137046622e-06	-1.53558712121868	1
ENSG00000143653.9	SCCPDH	1	246723566	1_130	0	0.00977579558870911	6.54810872694863	6.07806570645968e-07	0.713844260819825	2
ENSG00000153207.14	AHCTF1	1	246968604	1_130	0	0.0248312802890842	15.3988446435424	3.6306521911911e-06	1.64544732089251	1
ENSG00000277462.1	ZNF670	1	247078730	1_130	0	0.020117866509015	13.3952636945217	2.55876608803284e-06	1.49894076711462	1
ENSG00000188295.14	ZNF669	1	247104366	1_130	0	0.00809143013185665	4.75792721455441	3.6554468969242e-07	0.119658383887012	1
ENSG00000196418.12	ZNF124	1	247170587	1_130	0	0.0199697238558934	13.324984638335	2.52659814667551e-06	-1.50828661350508	1
ENSG00000162714.12	ZNF496	1	247333032	1_131	0	0.0185946480542885	4.72067079604067	8.33468277336582e-07	-0.0855871884515073	1
ENSG00000162722.8	TRIM58	1	247852527	1_131	0	0.0213331913844513	6.02714631622535	1.22085745899206e-06	0.669122935482723	3
ENSG00000238243.3	OR2W3	1	247852011	1_131	0	0.0199319266709512	5.38089353938654	1.01835940153865e-06	0.489992162816477	2
ENSG00000175137.10	SH3BP5L	1	248810964	1_131	0	0.043204741887455	12.7684549988921	5.23802011554262e-06	1.42974254357091	2
ENSG00000171163.15	ZNF692	1	248859244	1_131	0	0.123587359342157	23.0075658561082	2.69986546368825e-05	2.32396405315949	1
ENSG00000184731.5	FAM110C	2	47011	2_1	0	0.0188521598768252	5.05618549342123	9.05068623491344e-07	0.187785840260237	2
ENSG00000143727.15	ACP1	2	264429	2_1	0	0.0239529858716612	7.33457691343093	1.66813856303788e-06	1.01068807809344	1
ENSG00000172554.11	SNTG2	2	956524	2_1	0	0.0265896760065252	8.32981520648387	2.10303165208827e-06	1.03638905946859	2
ENSG00000186487.17	MYT1L	2	2314360	2_2	0	0.0103070933748951	5.67815255411024	5.55700341557126e-07	0.350144306447214	1
ENSG00000171853.15	TRAPPC12	2	3379591	2_2	0	0.013264464792712	8.06891805249607	1.01625438597972e-06	0.937176189361257	2
ENSG00000182551.13	ADI1	2	3519673	2_2	0	0.0191625397279052	11.5614989373825	2.10360700641605e-06	1.22540310640798	2
ENSG00000171863.12	RPS7	2	3608153	2_2	0	0.00932764126156338	4.73258227813078	4.19148006335444e-07	0.0780328035288983	1
ENSG00000118004.17	COLEC11	2	3597420	2_2	0	0.00934665925288258	4.75186816443431	4.21714166121538e-07	-0.0727123244716195	3
ENSG00000151360.9	ALLC	2	3577209	2_2	0	0.0193705141842331	11.6641177084746	2.1453118889323e-06	-1.26558325985633	1
ENSG00000214866.8	DCDC2C	2	3703501	2_2	0	0.009315203468516	4.71994880368446	4.17471690188756e-07	0.0854092636220429	3
ENSG00000151692.14	RNF144A	2	6982463	2_5	0	0.0170418886155281	5.10533878129777	8.2611343602625e-07	-0.256190386024652	1
ENSG00000115738.9	ID2	2	8678763	2_6	0	0.0272197298204049	12.091834630732	3.12516826830685e-06	-1.25159920635177	1
ENSG00000134313.15	KIDINS220	2	8835601	2_6	0	0.0166610411262531	7.55398512111623	1.19502133320061e-06	-0.781435128437117	2
ENSG00000143797.11	MBOAT2	2	9003515	2_6	0	0.0164982873949118	7.49909614215896	1.17474926750805e-06	1.00371299472312	1
ENSG00000151693.9	ASAP2	2	9157461	2_6	0	0.0154454182984933	6.90486977195149	1.01263413589712e-06	-0.766037278754647	2
ENSG00000119203.13	CPSF3	2	9477822	2_6	0	0.015969808708042	7.22026989685262	1.09483971470376e-06	-0.780448252441237	1
ENSG00000151694.12	ADAM17	2	9555759	2_6	0	0.014609383011192	6.35431030504752	8.81450018215343e-07	0.716419748788892	2
ENSG00000115750.16	TAF1B	2	9842495	2_6	0	0.0153548898510654	6.81136424776409	9.93066216220424e-07	0.777514577847749	3
ENSG00000134317.17	GRHL1	2	9949726	2_6	0	0.024367541994219	11.1790823390296	2.58651662919098e-06	1.36094817805985	2
ENSG00000171848.13	RRM2	2	10121909	2_6	0	0.0128533089562598	5.15929774690151	6.29655404947494e-07	-0.305011834671482	1
ENSG00000115758.12	ODC1	2	10402878	2_7	0	0.0432422618387885	20.5250149606547	8.4273160444908e-06	-2.15219226114143	1
ENSG00000115761.15	NOL10	2	10682596	2_7	0	0.0222821864716316	14.1895441355002	3.00208956089806e-06	-1.57800944777234	2
ENSG00000143882.10	ATP6V1C2	2	10722013	2_7	0	0.00914535871484334	5.73906934713461	4.98355911324824e-07	-0.410298469414473	1
ENSG00000162976.12	PQLC3	2	11157468	2_7	0	0.00958412461489988	6.18277994370082	5.62643930258193e-07	-0.690538380704444	1
ENSG00000134318.13	ROCK2	2	11347918	2_7	0	0.0123754592484676	8.60449060619508	1.01107619638418e-06	0.990323884687439	2
ENSG00000169016.16	E2F6	2	11461438	2_7	0	0.0425362847393633	20.3669668688636	8.22589777636454e-06	2.23283343286392	1
ENSG00000134324.11	LPIN1	2	11784824	2_7	0	0.0263369586047599	15.7821763112927	3.94666176915188e-06	-1.64938529780247	1
ENSG00000071575.11	TRIB2	2	12717952	2_8	0	0.0276263396138323	9.92670661235656	2.60390976015341e-06	1.13422989529084	1
ENSG00000079785.14	DDX1	2	15591459	2_9	0	0.00959898614066656	5.09914753311828	4.64751006471984e-07	-0.55659410126728	1
ENSG00000197872.11	FAM49A	2	16666179	2_10	0	0.0311357812468843	15.797846997896	4.67041064488727e-06	-1.6819240917135	1
ENSG00000163032.11	VSNL1	2	17538936	2_10	0	0.0120683025334127	6.78449357100136	7.77429508259157e-07	1.07761426697497	1
ENSG00000178295.14	GEN1	2	17754513	2_10	0	0.0362129444692968	17.2424665976552	5.9287157505326e-06	1.95076254655657	1
ENSG00000170745.11	KCNS3	2	17929875	2_10	0	0.025521620028242	13.900652975638	3.36853323637635e-06	-1.56416587412515	3
ENSG00000185013.16	NT5C1B	2	18565659	2_11	0	0.0208579950984046	4.71831609191286	9.34451982736493e-07	0.017082859720944	2
ENSG00000143867.6	OSR1	2	19359082	2_11	0	0.040090792360291	10.9561667516466	4.17062046663427e-06	1.26432831765748	1
ENSG00000183891.5	TTC32	2	19901956	2_12	0	0.0263777481721436	7.57826345033418	1.89803760871907e-06	-0.861572779114961	1
ENSG00000118965.14	WDR35	2	19973494	2_12	0	0.0237033734698069	6.55956837649612	1.47632787395148e-06	0.893700468787818	2
ENSG00000115884.10	SDC1	2	20224301	2_12	0	0.0247265710301392	6.96214450907005	1.63457301435286e-06	-1.09353855082239	1
ENSG00000055917.15	PUM2	2	20352364	2_12	0	0.0207256722833882	5.2818313691342	1.03941876994241e-06	0.281982424201121	1
ENSG00000118960.12	HS1BP3	2	20637959	2_12	0	0.0212428456366026	5.51630664384235	1.11264978939316e-06	0.482889185920579	2
ENSG00000143869.6	GDF7	2	20959838	2_13	0	0.0264318616141692	14.2264353052485	3.57043591077745e-06	1.6174405571664	1
ENSG00000084674.14	APOB	2	21044589	2_13	0	0.029512223540353	14.8120657058447	4.15063896205098e-06	-1.76533820168537	1
ENSG00000119778.14	ATAD2B	2	23927186	2_14	0	0.0140600342236349	4.74490067346691	6.33447899283057e-07	-0.19339082627548	1
ENSG00000173960.13	UBXN2A	2	23927186	2_14	0	0.014433912705803	4.99387747141546	6.84414739036888e-07	-0.22704972000722	3
ENSG00000205639.9	MFSD2B	2	24009112	2_14	0	0.0143478329159092	4.93710259072026	6.72598445283396e-07	0.170584392482964	2
ENSG00000163026.11	WDCP	2	24047129	2_14	0	0.0324133790325958	12.6940333385183	3.90680143996089e-06	-1.9745561910833	1
ENSG00000119782.13	FKBP1B	2	24049526	2_14	0	0.0143208826054313	4.91930146514928	6.68914513977943e-07	-0.218013753988281	1
ENSG00000115128.6	SF3B6	2	24100740	2_14	0	0.0230201050196668	9.42993835076552	2.06116875713179e-06	1.68797057838212	1
ENSG00000115129.13	TP53I3	2	24084887	2_14	0	0.0432982593732565	15.4675680424808	6.35901529631048e-06	-2.18995726956337	1
ENSG00000176732.6	PFN4	2	24123824	2_14	0	0.0142506199958916	4.87263746372804	6.59318491362667e-07	0.195956507830153	1
ENSG00000186453.12	FAM228A	2	24174047	2_14	0	0.0435120449088871	15.5148486598035	6.40994693822477e-06	2.21232449281611	1
ENSG00000198399.14	ITSN2	2	24360529	2_14	0	0.0315100956153831	12.423930567502	3.7171161634371e-06	-1.97800262577793	1
ENSG00000084676.15	NCOA1	2	24492054	2_15	0	0.011239350212958	5.34105139407988	5.69987534167676e-07	0.0151145917907817	2
ENSG00000138092.10	CENPO	2	24795392	2_15	0	0.0111196667381106	5.26430232003904	5.55814650938079e-07	-0.15365902492673	1
ENSG00000115137.11	DNAJC27	2	24970202	2_15	0	0.0198743566181195	10.7759920364033	2.03351666994716e-06	1.49962581216277	2
ENSG00000084710.13	EFR3B	2	25041751	2_15	0	0.0104040880801755	5.15779994620131	5.09525484154683e-07	-0.399310571894487	1
ENSG00000115138.10	POMC	2	25170853	2_15	0	0.0123556377512105	7.90469423964707	9.27358462553025e-07	1.44803812468274	1
ENSG00000119772.16	DNMT3A	2	25343038	2_15	0	0.0186088110887744	11.3995338454471	2.01420243291759e-06	-1.62792644994971	2
ENSG00000138101.18	DTNB	2	25673259	2_15	0	0.015328142426284	8.52678397498707	1.2410011508646e-06	0.993834610094872	1
ENSG00000143970.16	ASXL2	2	25878534	2_15	0	0.0646709254722075	21.4221319547756	1.31543430287613e-05	2.22188636865583	1
ENSG00000084731.14	KIF3C	2	25982155	2_15	0	0.0127781110922175	6.59502882678951	8.00167217428105e-07	-0.823156975598515	1
ENSG00000157833.12	GAREM2	2	26165399	2_15	0	0.0117243047043508	6.02678426071479	6.7091907423238e-07	0.813514979272465	2
ENSG00000138029.13	HADHB	2	26241540	2_15	0	0.0122859705617508	6.20242158262714	7.23549336065296e-07	-0.442207345433463	1
ENSG00000084754.10	HADHA	2	26244479	2_15	0	0.0150816635156711	8.48860326011963	1.2155781356193e-06	1.22683756954669	2
ENSG00000173567.14	ADGRF3	2	26170127	2_15	0	0.0141509847526936	7.81057520573609	1.04946287098253e-06	-1.12227663084272	1
ENSG00000157856.10	DRC1	2	26402174	2_15	0	0.0115631123264679	5.7309758968647	6.29217399074485e-07	-0.530422749542393	1
ENSG00000157884.10	CIB4	2	26625383	2_15	0	0.0163795639580396	8.91297753214925	1.38618930804239e-06	-0.917154736559736	2
ENSG00000157851.16	DPYSL5	2	26847964	2_16	0	0.0130521429920506	5.88428851473043	7.29244527058457e-07	0.95642644378448	1
ENSG00000171303.6	KCNK3	2	26696561	2_16	0	0.02103277101004	9.55430154431047	1.90806354604487e-06	0.784052201795349	1
ENSG00000228474.5	OST4	2	27071114	2_16	0	0.0184902400199717	13.0979548816534	2.29955306341301e-06	-3.07941099733785	1
ENSG00000138080.13	EMILIN1	2	27078189	2_16	0	0.0192469774035576	13.5833023156034	2.48236305981988e-06	-3.12042068954649	1
ENSG00000138030.12	KHK	2	27087525	2_16	0	0.0472301506208173	19.0160047846344	8.52778034319362e-06	-3.73152096484705	1
ENSG00000138073.13	PREB	2	27134751	2_16	0	0.0120852473312107	5.04041189376351	5.78387591744129e-07	0.0297603825961417	1
ENSG00000138085.16	ATRAID	2	27209632	2_16	0	0.0422028709637554	16.7385886506588	6.7074621331504e-06	2.69189971189441	2
ENSG00000138074.14	SLC5A6	2	27235922	2_16	0	0.0142681193578832	6.415153335546	8.69102845579035e-07	-1.12871613442758	1
ENSG00000084774.13	CAD	2	27219036	2_16	0	0.0589046036714463	20.0225666784658	1.1198668363244e-05	-2.95682414946688	1
ENSG00000115194.10	SLC30A3	2	27275976	2_16	0	0.0910613965169367	22.0289202222196	1.90469268234823e-05	-2.03695972570685	1
ENSG00000163794.6	UCN	2	27302395	2_16	0	0.0147228931225002	7.73056984918845	1.08069231912516e-06	-1.8326880051354	2
ENSG00000115234.10	SNX17	2	27369556	2_16	0	0.0376396742717297	18.117246813	6.47493561159396e-06	-3.11379817408571	1
ENSG00000163795.13	ZNF513	2	27381412	2_16	0	0.0331572200455188	16.5994553605598	5.2259992976115e-06	-2.97302950747408	1
ENSG00000115216.13	NRBP1	2	27428508	2_16	0	0.0178794503948666	10.4625352840435	1.77618622282608e-06	-2.33498999134095	1
ENSG00000084734.8	GCKR	2	27497518	2_16	0	0.0182033147133869	8.47053550728064	1.46405954945924e-06	-1.11811789845742	1
ENSG00000198522.13	GPN1	2	27628084	2_16	0	0.0196842175319361	13.921928901461	2.60204596517695e-06	-3.00242705756145	2
ENSG00000176714.9	CCDC121	2	27629051	2_16	0	0.046555359453846	18.4716117194894	8.16529485266244e-06	-2.2418652710708	2
ENSG00000158019.20	BRE	2	27889824	2_16	0	0.0117875791033435	5.14762898667143	5.76141627025327e-07	-0.834857006409238	1
ENSG00000171174.13	RBKS	2	27891044	2_16	0	0.0162732877304712	7.07972383841049	1.09392870235601e-06	0.065916062611275	1
ENSG00000213639.9	PPP1CB	2	28751600	2_17	0	0.0151835479109289	11.1450943230062	1.60677257092982e-06	2.19992299701485	1
ENSG00000163806.15	SPDYA	2	28782736	2_17	1	0.613592745205232	25.0772027770851	0.000146102182856301	-4.59252833764462	2
ENSG00000171103.10	TRMT61B	2	28869984	2_17	1	0.0446771605803182	18.6551665878143	7.91374573478765e-06	-3.87006171461085	1
ENSG00000189350.12	TOGARAM2	2	28981189	2_17	0	0.0168863264229425	7.70582884451902	1.23552613254974e-06	-0.331209315770461	1
ENSG00000115295.19	CLIP4	2	29097582	2_18	0	0.0188311457036753	6.00810924614695	1.07426632311468e-06	0.679748958375739	2
ENSG00000119801.12	YPEL5	2	30166676	2_18	0	0.0253478551191844	8.83641906191174	2.12674253360051e-06	-1.16421850354438	1
ENSG00000213626.11	LBH	2	30245994	2_19	0	0.0372483198348884	10.1689771046659	3.59651067802515e-06	-1.1825933567944	1
ENSG00000172954.13	LCLAT1	2	30443328	2_19	0	0.0259543484666965	6.72559221264907	1.65744093062909e-06	0.936060537247748	2
ENSG00000158089.14	GALNT14	2	31005348	2_19	0	0.157293485258414	23.3452056315211	3.48662978584507e-05	-2.20349087822471	2
ENSG00000162959.13	MEMO1	2	32011261	2_20	0	0.0321479943975846	9.81258125427027	2.99526013775541e-06	1.25341098509258	1
ENSG00000152683.14	SLC30A6	2	32165765	2_20	0	0.0286037454972403	8.69702915987105	2.36206164825604e-06	1.53496711735896	2
ENSG00000091106.18	NLRC4	2	32264782	2_20	0	0.0235367078596968	6.83825927209418	1.52822984443441e-06	-0.847339915119547	1
ENSG00000115760.13	BIRC6	2	32356560	2_20	0	0.0250616223310127	7.43632931000183	1.76955958806952e-06	0.891515290444169	1
ENSG00000018699.11	TTC27	2	32678481	2_20	0	0.0190318972993613	4.81706831033574	8.7048699525549e-07	-0.26637427292208	1
ENSG00000150938.9	CRIM1	2	36357178	2_23	0	0.00751934276826405	5.67665467398379	4.05293608602065e-07	-0.411177175976109	1
ENSG00000115808.11	STRN	2	36965464	2_23	0	0.00683940468129063	4.78002448754606	3.10417230262694e-07	0.204770925982708	1
ENSG00000152133.14	GPATCH11	2	37097965	2_23	0	0.00791999687726919	6.1679088910172	4.63831625706309e-07	1.0653948759189	1
ENSG00000055332.16	EIF2AK2	2	37156965	2_23	0	0.0101324287872797	8.5001705885396	8.17783979643621e-07	-1.58036740397322	2
ENSG00000218739.9	CEBPZOS	2	37195255	2_23	0	0.0119943064324227	10.0981832590045	1.1500475172265e-06	1.28954875657813	3
ENSG00000115816.14	CEBPZ	2	37231568	2_23	0	0.0535657900802288	24.3757259821599	1.23977384778818e-05	3.4264398696915	1
ENSG00000115825.9	PRKD3	2	37292826	2_23	0	0.116803042924004	31.9854689154278	3.54735192338737e-05	3.46198563113487	4
ENSG00000115828.15	QPCT	2	37324522	2_23	0	0.00810206951847259	6.38329777040144	4.91064417221211e-07	2.00785246154404	2
ENSG00000138061.11	CYP1B1	2	38089429	2_24	0	0.0261341675753982	10.7754582543999	2.67387941018814e-06	1.2275346844019	1
ENSG00000119787.13	ATL2	2	38378251	2_24	0	0.036746504948787	14.1722242414163	4.94483097117799e-06	-2.00719691986601	1
ENSG00000163214.20	DHX57	2	38815354	2_25	0	0.0219178666225033	10.3177949708296	2.14724979594161e-06	-1.06926046777027	2
ENSG00000188010.12	MORN2	2	38874622	2_25	0	0.108243586190116	25.3609875065514	2.60654801366514e-05	-2.33885638316234	2
ENSG00000214694.10	ARHGEF33	2	38882417	2_25	0	0.0712571364060126	22.3838338770337	1.51446847059887e-05	2.44154966368118	1
ENSG00000115904.12	SOS1	2	39124428	2_25	0	0.0144209639151296	6.63843350973206	9.08986214102368e-07	0.695067507159541	2
ENSG00000138050.14	THUMPD2	2	39778359	2_25	0	0.0691163944076265	15.2188881903729	9.98760590413208e-06	3.21027690972345	3
ENSG00000162878.12	PKDCC	2	42062625	2_26	0	0.0188669498352648	16.1495276609946	2.89306982892959e-06	-1.6967540755086	1
ENSG00000143924.18	EML4	2	42168854	2_26	0	0.00569407879275719	4.79899246092031	2.59460312561271e-07	-0.188050353055926	1
ENSG00000057935.13	MTA3	2	42494666	2_26	0	0.00919358309997098	9.33132489552471	8.14564565030047e-07	-1.05167732280076	1
ENSG00000162881.6	OXER1	2	42766026	2_26	0	0.00686601868306913	6.56884613816939	4.28244177736736e-07	0.755584413630759	2
ENSG00000162882.14	HAAO	2	42766026	2_26	0	0.00738192400377591	7.25421027183409	5.08460367022635e-07	-0.832791863426465	3
ENSG00000152518.7	ZFP36L2	2	43226582	2_27	0	0.026080354917259	5.63527676072847	1.39548812146813e-06	-0.345469219776044	1
ENSG00000223658.7	C1GALT1C1L	2	43676123	2_27	0	0.0272369535484394	6.0490497822987	1.5643829918216e-06	0.76384546420337	1
ENSG00000152527.13	PLEKHH2	2	43636950	2_27	0	0.0242713216906968	4.95021949402159	1.14081514820787e-06	0.325829828421163	2
ENSG00000138036.18	DYNC2LI1	2	43774000	2_27	0	0.0281740506564346	6.37174550526971	1.70453180496571e-06	0.644704839271898	3
ENSG00000138075.11	ABCG5	2	43816254	2_27	0	0.0379761872630632	9.22597399241686	3.32675626217905e-06	-1.09373646845893	1
ENSG00000138095.18	LRPPRC	2	43995992	2_27	0	0.0333383261820268	7.97932273139973	2.52584804051601e-06	-1.12629736069373	1
ENSG00000138078.15	PREPL	2	44361802	2_28	0	0.0110191230918505	4.86437457883508	5.08945690661161e-07	-0.186555015536092	1
ENSG00000143919.14	CAMKMT	2	44361802	2_28	0	0.0141573873515585	7.24023484707412	9.73269614370575e-07	-0.79273653175975	2
ENSG00000170577.7	SIX2	2	45009664	2_28	0	0.018241039074493	9.64646709175477	1.67076457159754e-06	1.12062896242128	1
ENSG00000068784.12	SRBD1	2	45607790	2_28	0	0.0204319130143265	10.7247696762162	2.08062782357371e-06	-1.32362790415169	2
ENSG00000250565.6	ATP6V1E2	2	46539307	2_29	0	0.0548885194040437	14.9544784549313	7.79381663961384e-06	1.78062038507198	2
ENSG00000119729.11	RHOQ	2	46541404	2_29	0	0.054800489859789	14.9390046274573	7.77326545891789e-06	1.76555479816979	3
ENSG00000151665.12	PIGF	2	46617108	2_29	0	0.0350212848502415	10.6381309280229	3.53748659777487e-06	1.36816102414911	1
ENSG00000119878.5	CRIPT	2	46617440	2_29	0	0.0204992498627965	5.53018234744007	1.0764027965495e-06	-0.463521511276491	2
ENSG00000068724.15	TTC7A	2	46916048	2_29	0	0.0212509164789723	5.87276474218432	1.18499812982408e-06	-0.548553195933663	1
ENSG00000180398.11	MCFD2	2	46928080	2_29	0	0.0188259574828182	4.72055655060187	8.43815842656239e-07	-0.264883446715226	3
ENSG00000119888.10	EPCAM	2	47345021	2_30	0	0.0103608008433908	4.76267414656444	4.68534517504324e-07	0.211640165334624	2
ENSG00000095002.13	MSH2	2	47403074	2_30	0	0.0536524680840328	19.8797363579352	1.01273943719317e-05	-1.96597889944224	1
ENSG00000116062.14	MSH6	2	47785707	2_30	0	0.0127251340105754	8.08868482456342	9.77321999676001e-07	-1.60221666837947	1
ENSG00000170820.11	FSHR	2	48595242	2_31	0	0.0292781985892998	16.1808042835838	4.49823203203023e-06	-2.7608444298341	1
ENSG00000243244.5	STON1	2	48595242	2_31	0	0.0292781985892997	16.1808042835838	4.49823203203021e-06	2.7608444298341	1
ENSG00000242441.7	GTF2A1L	2	48595242	2_31	0	0.0212108256247366	12.9017039163459	2.59837627026334e-06	-2.52176038991129	2
ENSG00000068781.21	STON1-GTF2A1L	2	48595242	2_31	0	0.0292781985892997	16.1808042835838	4.49823203203021e-06	-2.7608444298341	1
ENSG00000162869.15	PPP1R21	2	48440711	2_31	0	0.0113153414821499	5.6257022553303	6.04424144932141e-07	-0.562574392943226	2
ENSG00000138039.14	LHCGR	2	48666193	2_31	0	0.0121111647873576	5.74752202912191	6.60942919668655e-07	-0.136452693165867	4
ENSG00000179915.22	NRXN1	2	51005739	2_33	0	0.0263440157475989	9.49332162088626	2.37463884879744e-06	0.977014111078479	1
ENSG00000143942.4	CHAC2	2	53767465	2_36	0	0.00143179190662568	5.27908133190637	7.17687947496369e-08	-0.409898885595126	1
ENSG00000115239.21	ASB3	2	53787166	2_36	0	0.00154423076532118	7.17892316179897	1.05261341919964e-07	-1.37450630746463	2
ENSG00000119737.5	GPR75	2	53860333	2_36	0	0.00135528047780908	4.89669413336429	6.30129129374929e-08	-0.41412596562835	2
ENSG00000068878.14	PSME4	2	53971924	2_36	0	0.00184778913942041	11.1907166624552	1.96339511870865e-07	2.62334866292389	2
ENSG00000170634.12	ACYP2	2	53968877	2_36	0	0.00173034744486678	10.3557524407362	1.70142328713998e-07	2.25764722954413	3
ENSG00000177994.15	C2orf73	2	54330223	2_36	0	0.00137635216472154	5.00432456486858	6.53992000211364e-08	0.526594786695817	2
ENSG00000115306.15	SPTBN1	2	54456574	2_36	0	0.00139389866223083	5.05891564090258	6.69554657721636e-08	-0.266142060486709	2
ENSG00000214595.11	EML6	2	54689195	2_36	0	0.00288075650440611	10.1361128255746	2.77252444517255e-07	1.69075560073406	2
ENSG00000115310.17	RTN4	2	55094338	2_36	0	0.00217738164365033	8.22904401534573	1.7013017132688e-07	-0.707736213153168	1
ENSG00000163001.11	CFAP36	2	55521949	2_36	0	0.00135928984956601	5.36643714280637	6.92620780545654e-08	-1.13401634344453	1
ENSG00000115380.19	EFEMP1	2	55923714	2_36	0	0.00329125310806844	13.9075793867965	4.34620519593066e-07	1.69342571857549	1
ENSG00000028116.16	VRK2	2	57907323	2_39	0	0.00450620304872007	15.8592454773165	6.7856378131263e-07	1.83697649543412	2
ENSG00000162927.13	PUS10	2	61017315	2_40	0	0.0117545508935872	5.64881601238528	6.30464833229772e-07	-0.794931497662122	2
ENSG00000162929.13	KIAA1841	2	61065721	2_40	0	0.011979316628263	5.67267414156392	6.4523404993215e-07	0.691407860913781	1
ENSG00000173209.22	AHSA2	2	61177274	2_40	0	0.0666087927160692	21.8874185014881	1.38427858680898e-05	2.80773351436768	2
ENSG00000082898.16	XPO1	2	61538854	2_40	0	0.0113098595426534	5.08896252566558	5.46492065773224e-07	0.501009521599992	1
ENSG00000170264.12	FAM161A	2	61854233	2_40	0	0.0110436723248838	4.79018235179939	5.02299742396492e-07	-0.258033342691123	3
ENSG00000115484.14	CCT4	2	61889168	2_40	0	0.0120191247850806	5.55869079274945	6.34370176795365e-07	0.472961130513809	1
ENSG00000186889.9	TMEM17	2	62506118	2_41	0	0.0349841305890781	13.9230137802308	4.62489348716391e-06	-1.60113194533743	2
ENSG00000115504.14	EHBP1	2	62676052	2_41	0	0.105118702027327	25.0978719388154	2.50503781106397e-05	-3.00884743067548	1
ENSG00000014641.17	MDH1	2	63588667	2_41	0	0.0124492911461003	4.72761586619907	5.58835776840002e-07	-0.290259916100626	1
ENSG00000143952.19	VPS54	2	64017407	2_41	0	0.0328939898302205	13.8648600058772	4.33041421248747e-06	-1.59521543969831	2
ENSG00000197329.11	PELI1	2	64144184	2_41	0	0.0124816832583553	4.74850319573598	5.62765271278076e-07	0.162445028069747	2
ENSG00000119862.12	LGALSL	2	64453888	2_42	0	0.0228710090120661	4.82871665500713	1.04861108389242e-06	0.179312605984804	1
ENSG00000119844.15	AFTPH	2	64524123	2_42	0	0.0247910291489821	5.59649581593628	1.31737111324781e-06	-0.532679743947054	1
ENSG00000115902.10	SLC1A4	2	64975602	2_42	0	0.0319978771788879	8.03145440955452	2.44012886462678e-06	0.930193172720797	2
ENSG00000011523.13	CEP68	2	65056838	2_42	0	0.0250246321835466	5.68586342495686	1.35101920711964e-06	0.558393336920783	1
ENSG00000138069.16	RAB1A	2	65129770	2_42	0	0.0477795928937673	11.874848833333	5.38725994541938e-06	1.34256950300686	1
ENSG00000138071.13	ACTR2	2	65268753	2_42	0	0.0226702574588714	4.74478266052343	1.02133960482021e-06	0.00215659909488754	1
ENSG00000143995.19	MEIS1	2	66772534	2_43	0	0.0382087945948997	10.4059176111814	3.77521001706337e-06	-1.17593012914282	1
ENSG00000197223.11	C1D	2	68067194	2_45	0	0.0302891838526669	7.45198766663569	2.14317233998495e-06	-0.783287744070001	2
ENSG00000243667.6	WDR92	2	68157965	2_45	0	0.0257712275228784	5.91085256708784	1.44638073606231e-06	-0.698778730335278	1
ENSG00000115946.7	PNO1	2	68157965	2_45	0	0.0479335742805949	11.8505849145338	5.39357842220041e-06	1.5680564922232	2
ENSG00000221823.10	PPP3R1	2	68282902	2_45	0	0.0227689006199874	4.73092262871114	1.02278724599758e-06	-0.0434749410653045	1
ENSG00000119865.8	CNRIP1	2	68320518	2_45	0	0.0266939336458036	6.24623061247504	1.58317158990672e-06	0.694633713128343	2
ENSG00000115956.9	PLEK	2	68365568	2_45	0	0.0250843616877923	5.65338926311181	1.3465092485404e-06	0.638981039024179	1
ENSG00000169621.9	APLF	2	68462021	2_45	0	0.0247783405584209	5.5364226517644	1.30256334093673e-06	0.45212170541066	1
ENSG00000169618.6	PROKR1	2	68653304	2_45	0	0.0271956559274941	6.42381090701483	1.65878340996277e-06	0.643092175012354	1
ENSG00000163219.11	ARHGAP25	2	68679529	2_45	0	0.0227621126836743	4.72808434492984	1.02186889835745e-06	0.0549570593474243	1
ENSG00000169604.19	ANTXR1	2	69012709	2_46	0	0.0238905666646156	5.0503163516643	1.14562486447553e-06	0.367599862441093	1
ENSG00000198380.12	GFPT1	2	69379204	2_46	0	0.0746770470534767	15.9997394144415	1.13448156354623e-05	-2.16104432862137	2
ENSG00000169599.12	NFU1	2	69423598	2_46	0	0.0379887999510268	9.47988052681676	3.41944667476477e-06	1.19567310436821	1
ENSG00000115977.18	AAK1	2	69664778	2_46	0	0.0395558226352569	9.86697018500471	3.70588239983112e-06	1.21433828552518	1
ENSG00000087338.4	GMCL1	2	69829233	2_46	0	0.023608626428792	4.9372556090384	1.10676069861985e-06	0.202459847949451	1
ENSG00000244617.2	ASPRV1	2	69963156	2_46	0	0.0767595373111264	16.2681059400341	1.18567793243833e-05	-1.99283025833964	2
ENSG00000115998.7	C2orf42	2	70248695	2_46	0	0.0444871498073245	10.9945743925974	4.64419451633391e-06	1.28698321127175	1
ENSG00000116005.11	PCYOX1	2	70255319	2_46	0	0.0247012194277477	5.36819583415939	1.25905337388378e-06	0.666045022327233	1
ENSG00000143977.13	SNRPG	2	70293743	2_46	0	0.0265081433658583	6.04104917614425	1.52050929225234e-06	0.430158119458214	2
ENSG00000035141.7	FAM136A	2	70301695	2_46	0	0.0234443489041458	4.8707484574998	1.0842546028405e-06	-0.456946794957992	1
ENSG00000183733.6	FIGLA	2	70888369	2_47	0	0.00967860431333001	6.0319479364982	5.54329149015112e-07	0.480510662541146	1
ENSG00000075340.22	ADD2	2	70767997	2_47	0	0.00954456371963286	5.86218484048685	5.31267178889578e-07	-0.637683358069545	2
ENSG00000152672.7	CLEC4F	2	70886266	2_47	0	0.00879926809840681	5.16107763450403	4.31205546845669e-07	0.311748737552249	2
ENSG00000116031.8	CD207	2	70884060	2_47	0	0.00890495810949687	5.27552738025235	4.46061929837738e-07	0.349806727873051	2
ENSG00000116039.11	ATP6V1B1	2	70592974	2_47	0	0.00844147317455635	4.76591286599218	3.81998572044152e-07	0.109089019908615	2
ENSG00000144031.11	ANKRD53	2	70979137	2_47	0	0.00852660152287921	4.83976570995917	3.91830016454134e-07	0.187959084737334	1
ENSG00000144043.11	TEX261	2	70975947	2_47	0	0.00866912584471968	5.00325338009639	4.11836848260266e-07	-0.29586703793597	2
ENSG00000124357.12	NAGK	2	71063928	2_47	0	0.009067743053918	5.48130892471341	4.71933581424341e-07	0.436266234288364	1
ENSG00000124370.10	MCEE	2	71133152	2_47	0	0.0104647972423063	6.77819755158052	6.73507501524783e-07	-0.827127391474806	1
ENSG00000124383.8	MPHOSPH10	2	71130504	2_47	0	0.0468550095416818	20.7846920040693	9.24691830619253e-06	-2.3318581327618	1
ENSG00000003137.8	CYP26B1	2	72150255	2_47	0	0.107093123358666	27.7845040480226	2.82528088216092e-05	-2.5078305625477	1
ENSG00000116096.5	SPR	2	72887223	2_47	0	0.0109839984239148	7.06138759238571	7.36457872210032e-07	-0.107145560354654	1
ENSG00000135631.16	RAB11FIP5	2	73156338	2_48	0	0.0171394826937236	13.5403832473201	2.20356600328365e-06	2.06751255420515	1
ENSG00000135624.15	CCT7	2	73234064	2_48	0	0.0678025238129751	28.9252301328163	1.86217323237819e-05	-3.76578878869246	1
ENSG00000144035.3	NAT8	2	73642539	2_48	1	0.0234781689199081	23.6622628264313	5.27494448875041e-06	4.89541582514498	2
ENSG00000144034.14	TPRKB	2	73737087	2_48	0	0.0080809944529362	4.98614493391791	3.82584264347277e-07	0.622096224142239	1
ENSG00000144048.10	DUSP11	2	73780009	2_48	0	0.00837763464546615	10.2362682914152	8.14255073951714e-07	2.42308580234812	1
ENSG00000124356.15	STAMBP	2	73829414	2_48	0	0.015921223515989	10.1242902042698	1.53051792934653e-06	0.0653844471038298	1
ENSG00000114956.19	DGUOK	2	73966180	2_48	0	0.00852946344615735	5.41109030269948	4.38231802168022e-07	0.457204525162342	1
ENSG00000163170.11	BOLA3	2	74148330	2_48	0	0.045453039413216	20.3381102809815	8.77750173941573e-06	2.31253691503214	2
ENSG00000114978.17	MOB1A	2	74178928	2_48	0	0.0930969794482853	26.850261463416	2.37345775616773e-05	-2.65879020376123	2
ENSG00000065911.11	MTHFD2	2	74198820	2_48	0	0.0130404862996886	9.33188233052258	1.15547469265924e-06	1.17026115758295	1
ENSG00000188687.17	SLC4A5	2	74361478	2_48	0	0.00826754097735238	5.12464820272733	4.02288678199011e-07	-0.422240871817304	1
ENSG00000204843.12	DCTN1	2	74372241	2_48	0	0.00824250597315723	5.09575543397078	3.98809269092202e-07	0.41068896481697	1
ENSG00000284308.1	C2orf81	2	74421241	2_48	0	0.00939912405934207	6.13988157627192	5.47954847652334e-07	0.572363745822563	1
ENSG00000005448.16	WDR54	2	74421241	2_48	0	0.00939912405934207	6.13988157627192	5.47954847652334e-07	-0.572363745822563	1
ENSG00000114993.16	RTKN	2	74442199	2_48	0	0.0227766503360018	14.8125373606856	3.20344085582046e-06	-1.64131593660465	1
ENSG00000239779.6	WBP1	2	74458316	2_48	0	0.0568947459900775	22.8990236105286	1.23704792318674e-05	-2.14034332845192	2
ENSG00000115275.11	MOGS	2	74465064	2_48	0	0.0115060524348957	8.12996757591617	8.88203661506042e-07	0.919190886046466	2
ENSG00000135637.13	CCDC142	2	74483364	2_48	0	0.0122796615078969	8.49522675929318	9.90509780255495e-07	-0.938272064085466	1
ENSG00000115282.19	TTC31	2	74483364	2_48	0	0.0122796615078969	8.49522675929318	9.90509780255495e-07	0.938272064085466	1
ENSG00000179528.15	LBX2	2	74502935	2_48	0	0.0122857568760125	8.51650803099443	9.93483992303362e-07	0.934594446099837	2
ENSG00000115289.13	PCGF1	2	74506707	2_48	0	0.0184822192461842	12.3760189409765	2.17186326612788e-06	1.15167221552125	2
ENSG00000115317.11	HTRA2	2	74530427	2_48	0	0.0112471242157429	7.85588397223479	8.38945886364994e-07	-0.686021826990506	1
ENSG00000115325.13	DOK1	2	74548714	2_48	0	0.00793118093578504	4.7250249723004	3.55827379758609e-07	-0.0683786104533622	1
ENSG00000115350.11	POLE4	2	74958729	2_48	0	0.00799790152100077	4.82885410500118	3.66705592501564e-07	-0.228011119195723	2
ENSG00000115353.10	TACR1	2	75155648	2_48	0	0.0107699952195489	7.5760175312453	7.74736252062616e-07	-0.963344171088002	1
ENSG00000115363.13	EVA1A	2	75569460	2_49	0	0.0278832858778025	8.22892799618073	2.1786356727754e-06	1.0570138197891	1
ENSG00000115364.13	MRPL19	2	75656150	2_49	0	0.0211946552492563	5.30088676525229	1.06677365222343e-06	-0.226242382435083	1
ENSG00000005436.13	GCFC2	2	75711125	2_49	0	0.0300816363092167	7.99812527144472	2.28447839468234e-06	0.32360630497919	2
ENSG00000176204.13	LRRTM4	2	77592858	2_50	0	0.0717686641028734	19.950503868567	1.35952164950556e-05	2.45366961198026	1
ENSG00000143954.12	REG3G	2	79025902	2_51	0	0.00925753010099228	4.76416175873094	4.18773342519303e-07	-0.0788644629099916	2
ENSG00000162951.10	LRRTM1	2	80343381	2_52	0	0.0430708301215703	14.0288720518585	5.73724496233163e-06	1.57709857800698	1
ENSG00000163541.11	SUCLG1	2	84459875	2_53	0	0.013908444753962	8.35847815539949	1.10383250395537e-06	1.10152855157308	1
ENSG00000115423.18	DNAH6	2	84482091	2_53	0	0.0255860914824609	14.1530320359388	3.43835595459209e-06	1.65580259314947	1
ENSG00000034510.5	TMSB10	2	84905643	2_53	0	0.0133736413954348	7.98657270825172	1.01416243546901e-06	-0.954158434732621	1
ENSG00000186854.10	TRABD2A	2	84906737	2_53	0	0.0127540227825506	7.53672799393013	9.12698689117451e-07	-0.888702955135327	1
ENSG00000176407.17	KCMF1	2	84964442	2_54	0	0.0117885786957059	5.36627960011077	6.00664742675203e-07	0.410486398035683	1
ENSG00000152291.13	TGOLN2	2	85326957	2_54	0	0.0132173469826229	6.46650114198173	8.1154208546592e-07	-0.708126503587175	3
ENSG00000115459.17	ELMOD3	2	85371898	2_54	0	0.0211517312035374	10.8986063845459	2.1888413446806e-06	1.2875499425287	1
ENSG00000042493.15	CAPG	2	85414064	2_54	0	0.0113495851028564	5.00447636325312	5.39306959683763e-07	-0.358433640650398	3
ENSG00000168906.12	MAT2A	2	85539422	2_54	0	0.0546647380004514	19.7701475263369	1.02615880927997e-05	2.14814114952465	1
ENSG00000115486.11	GGCX	2	85584951	2_54	0	0.0258601706613961	12.7421336732425	3.12875055907227e-06	-1.3963821892305	1
ENSG00000168899.4	VAMP5	2	85584469	2_54	0	0.0151255695410483	7.7226020680404	1.10910532499657e-06	-1.11100942327686	2
ENSG00000168883.19	USP39	2	85619962	2_54	0	0.0114332224642179	5.06804737484297	5.50182429364166e-07	-0.500004171924589	1
ENSG00000115523.16	GNLY	2	85685839	2_54	0	0.0110677500667993	4.76011906626837	5.00235554355992e-07	-0.0342377032006369	2
ENSG00000115525.17	ST3GAL5	2	85904899	2_54	0	0.0235321176522293	11.9193167645863	2.66323671583617e-06	1.5831218720309	1
ENSG00000068654.15	POLR1A	2	86105533	2_54	0	0.0156797727513125	8.04110639193668	1.19716212703141e-06	-1.11505203351988	2
ENSG00000132300.18	PTCD3	2	86116498	2_54	0	0.0118954805256876	5.34200522111143	6.03369975463382e-07	-0.00799176748455531	1
ENSG00000132305.20	IMMT	2	86195484	2_54	0	0.0113596821753373	5.11965273264549	5.52209763677148e-07	0.650203360503537	3
ENSG00000132313.14	MRPL35	2	86199443	2_54	0	0.0113729914592899	4.9860967428006	5.38434414545134e-07	-0.231172298819874	2
ENSG00000068615.17	REEP1	2	86208944	2_54	0	0.0111288056501813	4.84044594536887	5.1148314804894e-07	0.320371359206493	1
ENSG00000115548.16	KDM3A	2	86438385	2_54	0	0.0300495732126328	14.0635102812274	4.01263299552172e-06	-1.55222709529279	1
ENSG00000115561.15	CHMP3	2	86563844	2_54	0	0.0115020723942242	5.28544373891127	5.7723804592336e-07	-0.952828345262589	2
ENSG00000172086.7	KRCC1	2	88047780	2_55	0	0.0224123575348013	7.47067516798647	1.5898084172817e-06	-0.815683462078077	2
ENSG00000115593.14	SMYD1	2	88070279	2_55	0	0.0170271932124131	4.8578919039519	7.85395317548817e-07	-0.208466380341022	2
ENSG00000163586.9	FABP1	2	88129315	2_55	0	0.0187183934418482	5.75760334043343	1.02331115866549e-06	0.514076565089469	2
ENSG00000144115.16	THNSL2	2	88168057	2_55	0	0.0498534946007937	15.1186043796555	7.15656641611777e-06	1.6739386236652	3
ENSG00000172071.11	EIF2AK3	2	88633362	2_55	0	0.0192106184315606	6.00432109484249	1.09522324287956e-06	-0.838259214522765	1
ENSG00000249715.10	FER1L5	2	96633212	2_57	0	0.0458366188201189	17.6316064264351	7.67364764764679e-06	-2.90347070930417	1
ENSG00000144026.11	ZNF514	2	95125518	2_57	0	0.0153306898231871	7.18244214277221	1.04551731578484e-06	0.750477888296782	3
ENSG00000155066.15	PROM2	2	95283239	2_57	0	0.0203411474325436	9.86962008259379	1.90622113222083e-06	1.40449843109086	1
ENSG00000186281.12	GPAT2	2	96070820	2_57	0	0.0120935030709167	4.93320947058164	5.6647281454219e-07	-0.689507822039257	2
ENSG00000158050.4	DUSP2	2	96145593	2_57	0	0.0119641872512901	4.8314563473237	5.48856306004812e-07	-0.115570432482433	1
ENSG00000084090.13	STARD7	2	96208853	2_57	0	0.128506225463284	27.6880865152252	3.37842675361519e-05	3.30263217226299	1
ENSG00000135956.8	TMEM127	2	96266108	2_57	0	0.107322511347454	25.9018351814949	2.63948232988271e-05	-3.55818555113168	1
ENSG00000144021.2	CIAO1	2	96266108	2_57	0	0.180081164751503	31.0910285527455	5.31619346654954e-05	-3.88615910809643	2
ENSG00000198885.9	ITPRIPL1	2	96325754	2_57	0	0.0118281267211763	4.72309283198595	5.30444373541173e-07	-0.141510208056652	1
ENSG00000121152.9	NCAPH	2	96338620	2_57	0	0.0148244996928915	6.86437607398901	9.6622553600279e-07	-0.637347671991123	1
ENSG00000114988.11	LMAN2L	2	96734587	2_57	0	0.0515930765016988	18.7710041611192	9.1955207438266e-06	-2.2777608742128	3
ENSG00000158158.11	CNNM4	2	96762583	2_57	0	0.108678947453131	26.0284899539181	2.68591208718948e-05	-2.8068051648905	2
ENSG00000168763.15	CNNM3	2	96819373	2_57	0	0.0253658167967955	11.9717638292915	2.88339664661607e-06	2.02845161851887	1
ENSG00000168758.10	SEMA4C	2	96869566	2_57	0	0.104826738539933	25.671833475461	2.5552085831224e-05	3.17642647163023	2
ENSG00000168754.14	FAM178B	2	96907061	2_57	0	0.0816427264338383	23.2201729821255	1.8000325020662e-05	3.19495838468226	1
ENSG00000144199.11	FAHD2B	2	97095539	2_57	0	0.0240482143964922	11.4634601344536	2.61755585027233e-06	-2.06788095015412	1
ENSG00000135976.17	ANKRD36	2	97352062	2_57	0	0.114651967194357	26.5501352228655	2.89031811521081e-05	2.59161119313828	1
ENSG00000196912.12	ANKRD36B	2	97589830	2_57	0	0.0177474021736391	8.57114240352716	1.44434485389894e-06	-0.596400530870452	1
ENSG00000115073.7	ACTR1B	2	97658891	2_57	0	0.0133248358408092	5.85309381118158	7.40533566862747e-07	-0.917092554226791	2
ENSG00000115085.13	ZAP70	2	97713755	2_57	0	0.0828321191718314	23.3539110938974	1.83677429011001e-05	-2.3116974667566	1
ENSG00000075568.16	TMEM131	2	97995161	2_57	0	0.0182147417694039	8.81867585162155	1.52518945845311e-06	1.02918076555713	2
ENSG00000185674.9	LYG2	2	99254906	2_58	0	0.00875114073539185	4.75051544962276	3.94732422428285e-07	-0.0105650229166174	2
ENSG00000071073.12	MGAT4A	2	98703099	2_58	0	0.0128608588500384	8.39781569483897	1.0254953787573e-06	-0.894718794069077	2
ENSG00000196872.11	KIAA1211L	2	98912262	2_58	0	0.0093546770525299	5.38190548336813	4.78037825672237e-07	-0.334863064503865	1
ENSG00000135951.14	TSGA10	2	99155070	2_58	0	0.00909614682355919	5.11656474174322	4.41909494323312e-07	0.459298004679211	1
ENSG00000144182.16	LIPT1	2	99157239	2_58	0	0.00877818090470284	4.77972096687271	3.98386366254675e-07	0.260873665006462	1
ENSG00000158411.11	MITD1	2	99180175	2_58	0	0.00960471558236997	5.63167327898455	5.13593308812164e-07	-0.626218538658155	1
ENSG00000144214.9	LYG1	2	99287422	2_58	0	0.00983983949009504	5.86069107802608	5.47563184914342e-07	-0.328633246758266	3
ENSG00000115514.11	TXNDC9	2	99438571	2_58	0	0.00989870568083429	5.91718752743471	5.56148975411418e-07	0.764092691577519	1
ENSG00000135945.9	REV1	2	99488850	2_58	0	0.00878188192406004	4.78371035874724	3.98886985410102e-07	-0.102199680771094	2
ENSG00000144218.18	AFF3	2	100143348	2_58	0	0.0116377624230356	7.45050330829141	8.23289346872673e-07	-0.880170707823392	1
ENSG00000170500.12	LONRF2	2	100290666	2_58	0	0.00930594202520951	5.33245054685224	4.711775350966e-07	0.435909113277876	1
ENSG00000115526.10	CHST10	2	100417235	2_58	0	0.0257715342302853	15.0038553812588	3.67147470085229e-06	-1.96415742852998	2
ENSG00000115539.13	PDCL3	2	100562583	2_58	0	0.0186708850565094	11.936337636972	2.11608640513104e-06	-1.35347203080235	4
ENSG00000204634.12	TBC1D8	2	101118471	2_58	0	0.0117301126590639	7.52542081225707	8.38166637560907e-07	-1.07580183991306	1
ENSG00000158435.7	CNOT11	2	101252764	2_59	0	0.0580117581058954	17.1718033763	9.45865382658153e-06	1.93783083401852	1
ENSG00000163162.8	RNF149	2	101303817	2_59	0	0.118190920159951	24.128839305137	2.70780846566184e-05	2.64618869585186	1
ENSG00000196460.12	RFX8	2	101474613	2_59	0	0.0194028617706201	6.69043760463269	1.23258736424587e-06	-0.570970786587721	2
ENSG00000115590.13	IL1R2	2	101991888	2_59	0	0.0361657782060004	12.6288610466506	4.33670016148772e-06	1.35469611400558	1
ENSG00000115598.9	IL1RL2	2	102186984	2_60	0	0.0517578051433341	17.2634843387228	8.48402038111828e-06	2.46984966267991	2
ENSG00000115602.16	IL1RL1	2	102310521	2_60	0	0.0140626920816904	4.82864424131324	6.44749588271859e-07	-0.235256507409818	1
ENSG00000115604.10	IL18R1	2	102310670	2_60	0	0.0176303479532711	6.97495818941848	1.16761560074219e-06	-0.978316205056995	3
ENSG00000115607.9	IL18RAP	2	102418584	2_60	0	0.01685158184166	6.54574333751903	1.04736255499252e-06	-0.87457500425143	2
ENSG00000135953.10	MFSD9	2	102714331	2_60	0	0.200402723829104	30.6583405470867	5.83377480935494e-05	-3.16487646820708	1
ENSG00000170417.15	TMEM182	2	102738292	2_60	0	0.0897988135987494	22.6129909620471	1.92808424040627e-05	2.62304179566153	1
ENSG00000135972.8	MRPS9	2	105041763	2_62	0	0.0214477068034217	5.88155861445833	1.19776244051389e-06	-0.603116246635011	2
ENSG00000135966.12	TGFBRAP1	2	105330280	2_62	0	0.0227694914140797	6.45077275439701	1.39464113300122e-06	-1.02023800628122	1
ENSG00000135974.9	C2orf49	2	105338262	2_62	0	0.0319439260058674	9.67971698098323	2.93594791961741e-06	1.33563608974119	1
ENSG00000115641.18	FHL2	2	105429783	2_62	0	0.122928820350877	22.7579089099641	2.65633879864278e-05	2.35101912703054	1
ENSG00000071051.13	NCK2	2	105737706	2_63	0	0.0281663054838208	6.30082731490893	1.68509682060547e-06	0.931078654402424	1
ENSG00000119147.9	C2orf40	2	106020971	2_63	0	0.0238959125089859	4.73344640153754	1.07398565370701e-06	0.199367605475194	5
ENSG00000115652.14	UXS1	2	106193504	2_63	0	0.0273045332515881	6.00439783168244	1.55668812786928e-06	-0.754350169395792	2
ENSG00000144057.15	ST6GAL2	2	106839012	2_64	0	0.0242806116889363	9.01961643331299	2.07943375491769e-06	-1.29788230908589	2
ENSG00000115665.8	SLC5A7	2	108028702	2_65	0	0.0547984573616268	19.267252677066	1.00250263421247e-05	-1.90542985278407	1
ENSG00000198203.9	SULT1C2	2	108287884	2_65	0	0.0394331774712567	16.2663402106577	6.09044494136524e-06	-1.7907414605501	2
ENSG00000198075.9	SULT1C4	2	108370475	2_65	0	0.012219724662203	5.10289325382493	5.92073060088055e-07	-0.296553462998413	1
ENSG00000135968.20	GCC2	2	108432164	2_65	0	0.028165694846809	13.1891326022109	3.52723261140519e-06	1.84786445496451	2
ENSG00000169756.16	LIMS1	2	108534258	2_65	0	0.0179880489312928	8.78926045417464	1.50118353101626e-06	1.41233768550507	1
ENSG00000153201.15	RANBP2	2	108726165	2_65	0	0.0120108040462972	4.94397137413272	5.6382642459229e-07	-0.295607588841345	1
ENSG00000163006.11	CCDC138	2	108786656	2_65	0	0.0159555012651416	7.55077719354066	1.14393014550542e-06	-0.986204218950588	1
ENSG00000186522.14	SEPT10	2	109574715	2_65	0	0.0117691493528945	5.55297831837713	6.20538095884515e-07	0.884431943427543	3
ENSG00000198142.4	SOWAHC	2	109614115	2_65	1	0.115301110218911	21.1093847968739	2.31103467889417e-05	4.20027399153819	1
ENSG00000144061.12	NPHP1	2	110205149	2_66	0	0.0216611637960564	11.4457633088489	2.35409477775754e-06	1.3183370288194	1
ENSG00000169679.14	BUB1	2	110678318	2_66	0	0.0164573247339395	8.83417170296178	1.38045569105966e-06	0.970439048715674	1
ENSG00000153094.22	BCL2L11	2	111118962	2_66	0	0.0154016444131471	8.20477531583574	1.1998616751578e-06	0.961923121878286	1
ENSG00000153208.16	MERTK	2	111898486	2_66	0	0.0127822899591639	6.43635363189213	7.81170724876687e-07	0.663887186206474	2
ENSG00000153214.9	TMEM87B	2	112032527	2_66	0	0.0304294177418356	14.6856775385141	4.24311719403461e-06	-1.80836574124176	1
ENSG00000144152.12	FBLN7	2	112113153	2_66	0	0.0108000200512787	4.83928812754149	4.96253335720039e-07	-0.461020750601384	3
ENSG00000144161.12	ZC3H8	2	112246520	2_66	0	0.0597765907083177	21.1695842252327	1.20154728697563e-05	2.66305102604242	2
ENSG00000188177.13	ZC3H6	2	112274635	2_66	0	0.0109870213680673	5.00193733679021	5.21813862787441e-07	0.607947928499374	1
ENSG00000169629.11	RGPD8	2	112434559	2_66	0	0.0298449659988653	14.5004739761205	4.10913759077031e-06	-2.08487886161213	1
ENSG00000114999.7	TTL	2	112482606	2_66	0	0.0195723506758682	10.4812046451846	1.94783240111939e-06	-1.36744436962499	2
ENSG00000125630.15	POLR1B	2	112544150	2_66	0	0.0176021338803336	9.47291609321468	1.58323873706234e-06	1.22531501500768	2
ENSG00000125611.15	CHCHD5	2	112582142	2_66	0	0.0869559132850328	24.812977120526	2.0486859671053e-05	-2.90529478589941	1
ENSG00000144136.10	SLC20A1	2	112646085	2_66	0	0.0106869663929809	4.73958681536596	4.80941577056452e-07	-0.0763152121159898	1
ENSG00000169607.12	CKAP2L	2	112765001	2_66	0	0.0120287725323914	5.86037314994185	6.6933568407665e-07	0.506837849764176	1
ENSG00000175497.16	DPP10	2	114778464	2_67	0	0.00966194070649729	5.42074126007733	4.97302271597738e-07	0.490310822219557	1
ENSG00000125618.16	PAX8	2	113238217	2_67	0	0.00901434179388794	4.76384983139676	4.07745785477941e-07	0.021306481669765	1
ENSG00000144134.18	RABL2A	2	113627581	2_67	0	0.0134669572977165	8.56731878505246	1.09549854948087e-06	-1.16998925854617	2
ENSG00000115084.13	SLC35F5	2	113756814	2_67	0	0.0142424770461385	9.09840543871516	1.23040534967776e-06	1.22031507538844	2
ENSG00000115091.11	ACTR3	2	113889855	2_67	0	0.00916994994802767	4.92588255028099	4.28892463168115e-07	-0.285251979344647	1
ENSG00000088205.12	DDX18	2	117770496	2_69	0	0.00892100560552567	7.83233446921036	6.63441194327442e-07	-0.923956957854843	1
ENSG00000125633.10	CCDC93	2	118013874	2_69	0	0.0096287053284364	8.55512510496352	7.82152895835491e-07	1.12921387485985	1
ENSG00000125629.14	INSIG2	2	118088243	2_69	0	0.195712098929198	37.7327690590501	7.01186827603771e-05	-3.28373337033437	1
ENSG00000163064.6	EN1	2	118848184	2_69	0	0.00878776597469333	7.68985343868558	6.41643711415519e-07	-0.814381753392413	1
ENSG00000019169.10	MARCO	2	118926170	2_69	0	0.00678839099509665	5.24724281476353	3.38216979745403e-07	-0.516549203636569	2
ENSG00000115107.19	STEAP3	2	119224095	2_69	0	0.00915573026366723	8.07819705573079	7.02271152690157e-07	0.983248673606094	3
ENSG00000186132.14	C2orf76	2	119320838	2_69	0	0.00655720879003274	4.91952368789683	3.0629468817345e-07	0.22888872561347	1
ENSG00000155368.16	DBI	2	119366701	2_69	0	0.00803744465510359	6.84515206114426	5.22394375578868e-07	-0.733273155746367	1
ENSG00000171227.6	TMEM37	2	119429724	2_69	0	0.013152977208582	11.5106099583014	1.43753955105884e-06	1.33543970572657	3
ENSG00000080293.9	SCTR	2	119525231	2_69	0	0.00993859768423033	8.85509683328873	8.35633461335752e-07	0.989973837190111	1
ENSG00000144120.12	TMEM177	2	119679105	2_69	0	0.00673016675217419	5.16576311199885	3.30109260961873e-07	-0.20196370242914	1
ENSG00000088179.8	PTPN4	2	119760017	2_69	0	0.00657795724716781	4.94940320606838	3.09130088764628e-07	0.152186707634186	1
ENSG00000115109.13	EPB41L5	2	120013281	2_69	0	0.00777158452499982	6.52684839861764	4.81626635634143e-07	-0.763956157263605	1
ENSG00000226479.3	TMEM185B	2	120223118	2_69	0	0.0131135091525487	11.4821191741493	1.42967844889631e-06	-1.30109928540756	1
ENSG00000144118.13	RALB	2	120247403	2_69	0	0.0100716730550612	8.98106290631261	8.58868657582924e-07	1.14396593690904	1
ENSG00000074047.21	GLI2	2	120735673	2_70	0	0.0255126775800639	8.25523932813271	1.99978407608304e-06	1.03411636337327	1
ENSG00000115112.7	TFCP2L1	2	121285630	2_70	0	0.0197521621842101	5.8191338840768	1.09136592272847e-06	0.610331126626383	1
ENSG00000074054.17	CLASP1	2	121648873	2_70	0	0.018331968670952	5.10985138788763	8.89436141552029e-07	0.57021403658937	1
ENSG00000136732.14	GYPC	2	126607499	2_74	0	0.0196978768970185	11.2851354395759	2.11068581491243e-06	-1.32367807464556	2
ENSG00000136717.14	BIN1	2	127091360	2_74	0	0.0255815880435764	13.7730509027532	3.34545390434152e-06	-1.80084843478677	1
ENSG00000186684.12	CYP27C1	2	127178739	2_74	0	0.0257807039040802	13.8470526488238	3.38960827478243e-06	1.63308200657447	1
ENSG00000163161.12	ERCC3	2	127296171	2_75	0	0.0239152953771036	4.89338115677035	1.1111743078763e-06	0.188174670913559	2
ENSG00000169967.16	MAP3K2	2	127387545	2_75	0	0.0245549561718936	5.14482571349227	1.19951926457808e-06	-0.338160568118909	3
ENSG00000115718.17	PROC	2	127419130	2_75	0	0.0235352239948506	4.7408058105714	1.05941934586573e-06	0.0443965856653245	1
ENSG00000163166.14	IWS1	2	127526497	2_75	0	0.0818848770033116	16.7315564476477	1.30088061090184e-05	-2.02536862677209	1
ENSG00000169994.18	MYO7B	2	127635113	2_75	0	0.0425018370902006	10.3895621578501	4.19278260384225e-06	-1.3755982539816	2
ENSG00000144230.16	GPR17	2	127645955	2_75	0	0.0238611620091372	4.87179760685939	1.10376908005278e-06	0.220653613463494	4
ENSG00000072163.19	LIMS2	2	127648067	2_75	0	0.0241535690508697	4.9878141109716	1.1439023960031e-06	0.257233974765481	2
ENSG00000136709.11	WDR33	2	127811674	2_75	0	0.0318253277250817	7.61927703536488	2.30241733301692e-06	1.02107642032553	1
ENSG00000144231.10	POLR2D	2	127857631	2_75	0	0.0236239267167996	4.77663178402583	1.07144836798042e-06	-0.0833976029281218	2
ENSG00000136715.17	SAP130	2	128028089	2_75	0	0.0504795217899396	12.0434667385356	5.77250272179799e-06	1.43696192064449	1
ENSG00000136731.12	UGGT1	2	128091109	2_75	0	0.0274619413185859	6.21143706026079	1.61964830373698e-06	-0.641024043672465	1
ENSG00000233087.7	WTH3DI	2	131343041	2_78	0	0.0277600171130936	8.54827803190862	2.25317936585641e-06	-1.77762826016034	2
ENSG00000222014.5	RAB6C	2	129979968	2_78	0	0.0424966836218113	12.6222565804576	5.09318487336478e-06	1.38521045025993	1
ENSG00000136699.19	SMPD4	2	130182517	2_78	0	0.0197948596451478	5.32774929186722	1.00136775724043e-06	-0.377580710671656	1
ENSG00000152082.13	MZT2B	2	130181715	2_78	0	0.0197124820715245	5.28809602033082	9.89778556308241e-07	-0.367662701604701	1
ENSG00000136710.9	CCDC115	2	130342923	2_78	0	0.0419086024020295	12.4885166072887	4.96948553035573e-06	-1.45823176226156	1
ENSG00000136718.9	IMP4	2	130342325	2_78	0	0.0213227070957799	6.03498632831065	1.22184475403639e-06	0.798235069749441	1
ENSG00000072135.12	PTPN18	2	130356437	2_78	0	0.0488847340711299	13.9682397799444	6.48354210186635e-06	1.59668497202394	2
ENSG00000136002.18	ARHGEF4	2	130837191	2_78	0	0.0285582928994892	8.81859730886279	2.3912729534282e-06	0.716833603056288	1
ENSG00000075886.10	TUBA3D	2	131475952	2_78	0	0.0585184457851671	15.702929057389	8.72510874411918e-06	2.38174481469959	1
ENSG00000163040.14	CCDC74A	2	131527783	2_78	0	0.0323002705855491	9.99468727813921	3.06529846276839e-06	1.89430563624476	1
ENSG00000150551.10	LYPD1	2	132632312	2_79	0	0.010250598553931	4.72883774199093	4.6025767029213e-07	-0.169906666942371	1
ENSG00000152127.8	MGAT5	2	134116666	2_79	0	0.0201475333127205	11.232514124858	2.14880127344025e-06	-1.34455304077374	1
ENSG00000082258.12	CCNT2	2	134918338	2_80	0	0.0418498323837048	13.0203343069517	5.17384310683577e-06	2.35750082863044	1
ENSG00000121988.17	ZRANB3	2	135530703	2_80	0	0.0211895254135701	6.52108473972795	1.31201400346104e-06	-1.25475703583151	1
ENSG00000076003.4	MCM6	2	135876201	2_80	0	0.0192986597158685	5.6321466414237	1.03204467899796e-06	1.23312507735708	2
ENSG00000121966.6	CXCR4	2	136122815	2_80	0	0.0206857983487536	6.29204559246045	1.23583799850738e-06	0.452420995727812	1
ENSG00000150540.13	HNMT	2	137963983	2_82	0	0.0158158098118127	7.64349946761954	1.14783924757935e-06	-1.21522020807254	2
ENSG00000144228.8	SPOPL	2	138501652	2_82	0	0.0207943893681337	8.80033139719274	1.73757114303194e-06	0.342632070362974	1
ENSG00000115919.14	KYNU	2	142877384	2_85	0	0.0300602032068409	12.0657189521044	3.44383641482833e-06	1.64546182836477	1
ENSG00000121989.14	ACVR2A	2	147844091	2_88	0	0.0112198070905891	13.7566820820559	1.46553598783903e-06	1.74095028688943	1
ENSG00000204406.12	MBD5	2	148020703	2_88	0	0.0106642392561304	13.2456758247116	1.3412242551498e-06	-1.70137011904618	1
ENSG00000187123.14	LYPD6	2	149332418	2_88	0	0.00498386893740133	4.97610264219617	2.35479627297918e-07	-0.414579001997946	1
ENSG00000184898.6	RBM43	2	151261443	2_90	0	0.0181952514553743	5.89651516695663	1.01871072535753e-06	-0.837030939553164	2
ENSG00000123609.10	NMI	2	151289140	2_90	0	0.0368129641062924	12.615527519668	4.4096447118582e-06	-1.74363839087626	2
ENSG00000080345.17	RIF1	2	151415393	2_90	0	0.0221506929556228	7.76717782628234	1.6336084160514e-06	-1.24803968283557	1
ENSG00000183091.19	NEB	2	151688808	2_91	0	0.0246628163678934	8.48943578387783	1.98801150615092e-06	-0.832625228665489	1
ENSG00000162980.16	ARL5A	2	151837463	2_91	0	0.0204811431963208	6.65602291382	1.29439372582028e-06	0.659623024032189	1
ENSG00000182389.19	CACNB4	2	152099291	2_91	0	0.0695732741599722	18.2072867904946	1.20277688105008e-05	1.93400717771597	1
ENSG00000115145.9	STAM2	2	152174599	2_91	0	0.612008642237189	22.849452061623	0.000132779412181181	-4.27328536504201	2
ENSG00000157827.19	FMNL2	2	152335141	2_91	0	0.0182032113537288	5.74507222296641	9.92980914156119e-07	-0.487925267787274	2
ENSG00000196504.15	PRPF40A	2	152717014	2_91	0	0.0472355692775126	15.80391472105	7.08812272035225e-06	-2.49188180648209	1
ENSG00000177917.10	ARL6IP6	2	152717752	2_91	0	0.141988318878565	27.0367922442995	3.64506416627463e-05	3.50819047109872	1
ENSG00000177519.3	RPRM	2	153521256	2_92	0	0.0215531186583076	6.74600978567124	1.38055744868566e-06	-0.669910918895913	1
ENSG00000144278.14	GALNT13	2	153872085	2_92	0	0.0377967008074195	12.1071925813036	4.34504961747604e-06	1.64377423917981	1
ENSG00000115159.15	GPD2	2	156437479	2_93	0	0.0252605847606676	13.1686434576317	3.1585069432055e-06	1.8123919159134	1
ENSG00000136542.8	GALNT5	2	157257153	2_94	0	0.0183886875013721	6.14193410569068	1.07239129990662e-06	-0.586406790246107	1
ENSG00000153237.17	CCDC148	2	158457154	2_95	0	0.044310823932125	14.8388682099521	6.24321081489579e-06	1.86023371744334	1
ENSG00000144283.21	PKP4	2	158456221	2_95	0	0.0323909883155233	11.8367538724745	3.64044281487539e-06	-1.6857972442826	2
ENSG00000115183.14	TANC1	2	158968845	2_96	0	0.0161289786890789	9.34387065089129	1.43097182439598e-06	-1.04460117842821	1
ENSG00000196151.10	WDSUB1	2	159286274	2_96	0	0.00976107024052486	4.71831881186083	4.37302658042912e-07	-0.116963379007607	2
ENSG00000136536.14	MARCH7	2	159712509	2_96	0	0.0246472231798307	14.1106090028107	3.30225915129041e-06	-2.68289149672159	2
ENSG00000241399.6	CD302	2	159795853	2_96	0	0.0187698478772188	11.9928491584829	2.13737399418101e-06	2.40955658799623	2
ENSG00000054219.10	LY75	2	159903827	2_96	0	0.0177946134899253	11.5804512653171	1.95664230525868e-06	-2.07109355813352	1
ENSG00000153246.12	PLA2R1	2	160039386	2_96	0	0.0142673457788595	8.33413674481366	1.1290188828743e-06	-1.09592041737383	2
ENSG00000115221.10	ITGB6	2	160270221	2_96	0	0.0229230863866861	12.6273462565393	2.74841669109979e-06	-1.48479099788014	1
ENSG00000153250.19	RBMS1	2	160494127	2_96	0	0.017322932029519	10.0083037723919	1.64618741316701e-06	-1.13993335621639	1
ENSG00000136560.13	TANK	2	161137402	2_97	0	0.173103574934041	24.9911755159457	4.10761866311008e-05	-2.67384696172338	2
ENSG00000197635.9	DPP4	2	162074564	2_97	0	0.0233485829801913	5.47945030632268	1.21477240512552e-06	0.422635303583284	1
ENSG00000078098.13	FAP	2	162254424	2_97	0	0.0283492396316118	7.32928786047344	1.97287963962119e-06	0.919428530412174	1
ENSG00000115267.5	IFIH1	2	162294461	2_97	0	0.0215505579084093	4.71664725279691	9.65137770893289e-07	0.00357858391925403	1
ENSG00000182263.13	FIGN	2	163614467	2_99	0	0.147336176830606	27.8567802138964	3.89706554959833e-05	2.61624541874674	1
ENSG00000115290.9	GRB14	2	164646401	2_100	0	0.0106342615605665	5.43279696401165	5.48565144806695e-07	-0.484708681544187	1
ENSG00000169507.9	SLC38A11	2	164946589	2_100	0	0.0116664963087756	6.50134920285332	7.20180467509347e-07	0.868066588897939	2
ENSG00000153253.16	SCN3A	2	164970433	2_100	0	0.0116003057526516	6.44376478796767	7.09751815820612e-07	0.853620846148236	1
ENSG00000115339.13	GALNT3	2	165796677	2_100	0	0.010954858725974	6.73431018583355	7.00482507289298e-07	-1.4526655779118	3
ENSG00000123607.14	TTC21B	2	165954060	2_100	0	0.0468050080184519	15.4477427958152	6.86522460951702e-06	2.91457438282684	1
ENSG00000169432.14	SCN9A	2	166375953	2_101	0	0.0115051782432596	4.77837070608762	5.22000101463266e-07	0.386221242635265	1
ENSG00000136546.13	SCN7A	2	166498355	2_101	0	0.0121774702333074	5.3166020678104	6.14735975076451e-07	0.339720702685303	1
ENSG00000198648.10	STK39	2	168246633	2_102	0	0.0110162497384876	8.13500643685996	8.50920664394059e-07	-0.987900668685091	1
ENSG00000172292.14	CERS6	2	168626783	2_102	0	0.0945788357753425	28.7392213837985	2.58087136061214e-05	-3.21782124429525	1
ENSG00000163072.15	NOSTRIN	2	168786836	2_102	0	0.023400745393341	15.2890139390799	3.39708618188392e-06	-1.7560129826296	2
ENSG00000152253.8	SPC25	2	168861031	2_102	0	0.0130426719246414	9.73550377286235	1.20565318113288e-06	1.25026487170919	2
ENSG00000239474.6	KLHL41	2	169509786	2_103	0	0.0200591370429839	5.19264676712113	9.89004853087697e-07	-0.442482893158167	1
ENSG00000138399.17	FASTKD1	2	169573525	2_103	0	0.0190932046273312	4.72341389891555	8.56312388305654e-07	0.0959041648218327	1
ENSG00000138398.15	PPIG	2	169584491	2_103	0	0.0215123155424437	5.85795838920638	1.19654996584737e-06	-0.659050353316222	1
ENSG00000154479.12	CCDC173	2	169694539	2_103	0	0.0442004369163626	12.7385239262581	5.3461737139914e-06	-1.47094646267213	2
ENSG00000213160.9	KLHL23	2	169694446	2_103	0	0.0336056945764496	10.1122811768266	3.22670609676993e-06	-1.57146967280672	1
ENSG00000138382.14	METTL5	2	169824369	2_103	0	0.0288869888484665	8.66682226118126	2.37716627746809e-06	-1.33544178327962	2
ENSG00000144357.16	UBR3	2	169827714	2_103	0	0.045752203817955	13.070064781136	5.67789236199329e-06	1.88028915508557	1
ENSG00000204334.7	ERICH2	2	170786382	2_104	0	0.0174152115761586	10.1403092004194	1.67678488171985e-06	-1.20668111638952	1
ENSG00000128683.13	GAD1	2	170816965	2_104	0	0.0538825102492618	20.1610772014664	1.03147557772097e-05	-1.85740618226367	1
ENSG00000115806.12	GORASP2	2	170928918	2_104	0	0.0105538733659444	5.68059543937559	5.69250127331807e-07	-0.80610160273936	1
ENSG00000123600.19	METTL8	2	171356581	2_104	0	0.0110273707134598	5.49920933477986	5.75797299279669e-07	0.0539575354751115	2
ENSG00000071967.11	CYBRD1	2	171523139	2_104	0	0.0100572450189719	5.03736611722108	4.81038619145441e-07	-0.612875892932328	1
ENSG00000077380.15	DYNC1I2	2	171687403	2_104	0	0.149874183436282	19.7849191146943	2.81551928128876e-05	-4.11555350992753	1
ENSG00000128708.12	HAT1	2	171922612	2_104	0	0.0130749018146653	7.1070554640331	8.82318809544554e-07	-0.37629248572542	1
ENSG00000115840.13	SLC25A12	2	171995491	2_104	0	0.0104224954394989	8.16453418914035	8.0797983584903e-07	2.39369201361508	1
ENSG00000144355.14	DLX1	2	172077569	2_104	0	0.0119745746733275	7.2515759593335	8.2449854558903e-07	-1.46636670488453	1
ENSG00000091409.14	ITGA6	2	172427651	2_105	0	0.0051242769077664	5.34993518319359	2.60302600859169e-07	0.462536340173242	2
ENSG00000152256.13	PDK1	2	172555453	2_105	0	0.0154711494103389	15.6495526889826	2.29890966269983e-06	-1.65782298852114	1
ENSG00000144354.13	CDCA7	2	173246684	2_105	0	0.00963914403470001	11.3890541292179	1.04237388832418e-06	1.21940428388359	2
ENSG00000172845.14	SP3	2	173965538	2_105	0	0.0105896998632136	12.6091933132337	1.2678513901174e-06	-1.65551258904295	1
ENSG00000138430.15	OLA1	2	174248967	2_105	0	0.0360317609470311	29.4902488842439	1.00893066528564e-05	3.88640963193684	1
ENSG00000138433.15	CIR1	2	174396420	2_105	0	0.004919061322187	5.86964173145237	2.74151879225603e-07	1.01759153586851	2
ENSG00000144306.14	SCRN3	2	174396420	2_105	0	0.00750349511002268	11.6462359775969	8.29748710648403e-07	-2.28441859747076	2
ENSG00000163328.13	GPR155	2	174487330	2_105	0	0.00478782644553977	4.72846396389755	2.14959122022166e-07	0.00446418896555834	2
ENSG00000128656.13	CHN1	2	175004641	2_106	0	0.0704101210887576	20.5530120761151	1.37406717656807e-05	2.46366000699901	2
ENSG00000115966.16	ATF2	2	175168771	2_106	0	0.0452543380982182	16.283917746367	6.99707475699945e-06	-2.12083959382426	1
ENSG00000154518.9	ATP5G3	2	175185320	2_106	0	0.0229509428909014	9.79307395269058	2.13411079791276e-06	-1.25761239134064	1
ENSG00000144320.13	LNPK	2	175919410	2_106	0	0.0185645455628487	7.77552290138606	1.37060188360731e-06	-1.07682415160915	2
ENSG00000128652.11	HOXD3	2	176135968	2_106	0	0.153056822205154	28.2202517610272	4.1012002282347e-05	2.77508652501726	2
ENSG00000170166.5	HOXD4	2	176151087	2_106	0	0.0256683656456882	10.8590826070959	2.64660269788327e-06	1.32502859730736	1
ENSG00000128645.14	HOXD1	2	176188365	2_106	0	0.0196459092455938	8.31370311145434	1.55082945766576e-06	0.958632329436079	1
ENSG00000128654.13	MTX2	2	176269444	2_106	0	0.0738933202283969	21.0218281126029	1.47493560123709e-05	-2.43304791009234	1
ENSG00000018510.13	AGPS	2	177392486	2_107	0	0.0303420778141604	6.64961315496469	1.91575115157906e-06	0.924572130490214	1
ENSG00000196659.9	TTC30B	2	177553107	2_107	0	0.0274139729461695	5.68104133643684	1.4787587449738e-06	0.563268331642494	1
ENSG00000197557.6	TTC30A	2	177618043	2_107	0	0.0305538696513532	6.71604737449093	1.94839662785572e-06	0.687126497203654	1
ENSG00000204311.12	DFNB59	2	178447910	2_108	0	0.0091724326496867	9.6491916620688	8.40374491010507e-07	1.03480549603715	1
ENSG00000079150.17	FKBP7	2	178471873	2_108	0	0.00793309266347098	8.35790660790704	6.29560451140004e-07	0.886335120839732	2
ENSG00000116095.10	PLEKHA3	2	178480456	2_108	0	0.00548012956100452	5.3128217522428	2.76448010186422e-07	-0.528298604162024	1
ENSG00000155657.26	TTN	2	178831108	2_108	0	0.00538158696384217	5.16597472611408	2.63973321194797e-07	-0.169049936337217	1
ENSG00000163492.14	CCDC141	2	179049620	2_108	0	0.00921241239488524	10.2246466996015	8.94373820132659e-07	1.29302983710917	2
ENSG00000187231.13	SESTD1	2	179341707	2_108	0	0.00847780687968658	8.86883062159253	7.13916265581497e-07	0.789687219580347	1
ENSG00000144331.18	ZNF385B	2	179860841	2_108	0	0.00648586922184347	6.82091449861337	4.20056964729508e-07	-0.720137630497041	1
ENSG00000170035.15	UBE2E3	2	180968140	2_109	0	0.0307899619778088	9.55189177004378	2.79251775020218e-06	0.989221526763399	1
ENSG00000188452.13	CERKL	2	181548532	2_110	0	0.0126992623632028	5.12023133931032	6.17398366264029e-07	-0.27115495829799	1
ENSG00000115252.18	PDE1A	2	182425301	2_110	0	0.0180586844438349	8.46182685957389	1.45093394363178e-06	-1.07972950691804	1
ENSG00000077232.17	DNAJC10	2	182725810	2_110	0	0.0122497034517383	4.77853944536486	5.55799494275941e-07	0.0502858595778831	1
ENSG00000162998.4	FRZB	2	182866669	2_110	0	0.0148251812792098	6.5883805673719	9.27419208945399e-07	-0.683424522178153	1
ENSG00000162999.12	DUSP19	2	183056737	2_110	0	0.0144687135816823	6.35743920093497	8.73392648087576e-07	0.678750047123562	3
ENSG00000163002.12	NUP35	2	183128628	2_110	0	0.0312098141885732	13.6731644147311	4.05188971261863e-06	2.01523018804296	1
ENSG00000170396.7	ZNF804A	2	184598393	2_112	0	0.00896635291141445	11.7896444920578	1.00372313579734e-06	1.33526109338703	2
ENSG00000188738.14	FSIP2	2	185425362	2_112	0	0.0171487689425324	17.9707899694757	2.9261562591515e-06	1.76457385243906	1
ENSG00000065548.17	ZC3H15	2	186486293	2_112	0	0.00448034975299305	5.66175907586523	2.40857791422729e-07	-0.34992972714679	1
ENSG00000144369.12	FAM171B	2	186669456	2_112	0	0.00411634331351174	4.81443428621602	1.88171674190613e-07	-0.0185750314141783	1
ENSG00000003436.15	TFPI	2	187566010	2_112	0	0.0308086150044757	22.6539706725652	6.62695323471529e-06	-2.05103121707411	1
ENSG00000144366.15	GULP1	2	188296014	2_112	0	0.0550346598267246	27.6543478228899	1.44509734818613e-05	2.9973037960252	1
ENSG00000168542.14	COL3A1	2	188974074	2_112	0	0.00408381770228905	4.71718790093523	1.82913988633121e-07	0.0185713471896908	1
ENSG00000204262.11	COL5A2	2	189180039	2_113	0	0.0166266482992578	6.43871223077705	1.01648534686625e-06	-0.866871623459454	2
ENSG00000115368.9	WDR75	2	189443611	2_113	0	0.0188988611408268	7.65570491873049	1.3737832487726e-06	1.04511530713049	1
ENSG00000138449.10	SLC40A1	2	189584239	2_113	0	0.0149177543891321	5.40916738133448	7.661808090208e-07	-0.442731054695576	1
ENSG00000138381.9	ASNSD1	2	189661479	2_113	0	0.0140050057528877	4.81011862313866	6.39641267296466e-07	0.359631903484326	2
ENSG00000128699.13	ORMDL1	2	189784079	2_113	0	0.0156218968793662	5.84690268390647	8.67275402036464e-07	-0.717728034112757	2
ENSG00000064933.17	PMS1	2	189784079	2_113	0	0.0139991138644554	4.80612781602219	6.38841703636805e-07	-0.245958917972159	1
ENSG00000198130.15	HIBCH	2	190343621	2_113	0	0.0158704195416843	5.99675473020887	9.03653824199041e-07	-0.865219148839088	1
ENSG00000151689.12	INPP1	2	190371714	2_113	0	0.0291931770504253	11.7970057318531	3.27002105048396e-06	1.41231651794334	2
ENSG00000138386.16	NAB1	2	190638342	2_113	0	0.0227618287702779	9.42488646652611	2.03695144163749e-06	-1.30641903278058	2
ENSG00000115419.12	GLS	2	190973788	2_113	0	0.0567950368823342	18.1825334425348	9.80532916959151e-06	2.37203425818037	1
ENSG00000138378.17	STAT4	2	191153691	2_114	0	0.00871822229359853	5.46308070876048	4.52233730481434e-07	0.461488611687378	2
ENSG00000128641.18	MYO1B	2	191244832	2_114	0	0.0163066856789617	11.4241465630905	1.76883312591112e-06	1.30338979736327	1
ENSG00000173559.12	NABP1	2	191677959	2_114	0	0.00818950481355762	4.84756510014656	3.7694560969335e-07	-0.148866131401042	1
ENSG00000168497.4	SDPR	2	191834973	2_114	0	0.00968466751175368	6.45816961068087	5.93870235040126e-07	-0.622684409982071	1
ENSG00000144339.11	TMEFF2	2	192200547	2_114	0	0.0145168345612348	10.1584828306347	1.40022612132274e-06	-1.06381988868693	1
ENSG00000081320.10	STK17B	2	196220258	2_116	0	0.0220911875961061	9.25859277263123	1.94205463278973e-06	-1.09617151762305	1
ENSG00000138411.10	HECW2	2	196594408	2_116	0	0.018296673389175	7.46674641238809	1.29718206182475e-06	-1.51892293796569	1
ENSG00000187944.2	C2orf66	2	196812479	2_116	0	0.0490290511319207	16.8835533512475	7.85985871880234e-06	-2.77624923822234	1
ENSG00000226124.6	FTCDNL1	2	199760858	2_118	0	0.0033278030339724	14.5193659749683	4.58778082975893e-07	-4.05830797575497	3
ENSG00000178074.5	C2orf69	2	199858303	2_118	0	0.00398643755013162	32.4587904534486	1.22861183364174e-06	6.72198754050486	2
ENSG00000162971.10	TYW5	2	199955035	2_118	0	0.0034499997769486	26.845630824753	8.79407322180846e-07	-6.52686882697532	2
ENSG00000162972.10	MAIP1	2	199954933	2_118	1	0.400333326717749	46.6282389202583	0.000177242617652605	7.96956813017153	2
ENSG00000196141.13	SPATS2L	2	200305923	2_118	0	0.00575873238442204	10.2624105135248	5.61143164192906e-07	-0.728364561942297	2
ENSG00000163535.17	SGO2	2	200510401	2_118	0	0.00361024986119496	5.64825632334664	1.93619482019747e-07	-0.553558005319093	1
ENSG00000155729.12	KCTD18	2	200490383	2_118	0	0.00443171597994596	10.0807059025781	4.24189838751124e-07	-1.98491172260468	2
ENSG00000082153.17	BZW1	2	200813068	2_119	0	0.0224763405664432	4.7497913669039	1.01367219641546e-06	-0.323075677519047	1
ENSG00000013441.15	CLK1	2	200864612	2_119	0	0.0224220085772765	4.72675274395586	1.00631696925163e-06	0.183794900477321	1
ENSG00000240344.8	PPIL3	2	200889218	2_119	0	0.0232917883872458	5.08908768120063	1.12548617857028e-06	-0.300639887956921	1
ENSG00000155744.9	FAM126B	2	201071138	2_119	0	0.0227411349723626	4.86128800510001	1.04968957503472e-06	-0.316188387787112	1
ENSG00000119013.8	NDUFB3	2	201067007	2_119	0	0.0224918781349828	4.75636681001598	1.01577719531473e-06	-0.0699587569420549	1
ENSG00000003402.19	CFLAR	2	201116120	2_119	0	0.0225907949072099	4.79814405632548	1.02920572277955e-06	-0.296174901486025	2
ENSG00000003400.14	CASP10	2	201183110	2_119	0	0.0340831502147254	8.72180387059283	2.82256168427799e-06	1.46303231725139	1
ENSG00000064012.21	CASP8	2	201328740	2_119	0	0.0363494428791237	9.33786698137436	3.22287037783021e-06	-1.30166124490514	1
ENSG00000155749.12	ALS2CR12	2	201357198	2_119	0	0.0224476628143764	4.73763708509128	1.00978825863588e-06	-0.022217032654286	1
ENSG00000082146.12	STRADB	2	201388316	2_119	0	0.0437759657786683	11.1204593518298	4.62227585055521e-06	-1.33897936529633	1
ENSG00000115993.12	TRAK2	2	201452337	2_119	0	0.0378857927194959	9.73434697631977	3.50171339946165e-06	-1.03902379571602	1
ENSG00000155755.18	TMEM237	2	201643259	2_119	0	0.0225052055213598	4.76200761158574	1.01758445843082e-06	-0.120538810796846	1
ENSG00000003393.14	ALS2	2	201780819	2_119	0	0.0224281226388822	4.72934773815427	1.00714399317537e-06	-0.0513010791168802	1
ENSG00000138395.14	CDK15	2	201790164	2_119	0	0.0232540900339757	5.07366333604314	1.12025887330208e-06	0.400529888226217	1
ENSG00000155760.2	FZD7	2	202028934	2_120	0	0.0112347275508472	5.58659495090463	5.95946297977099e-07	-0.0829452254415445	2
ENSG00000055044.10	NOP58	2	202264235	2_120	0	0.0360166229082206	16.6707332138742	5.70105311312079e-06	-2.35435645697382	1
ENSG00000204217.13	BMPR2	2	202373784	2_120	0	0.0557178466497876	20.8635189009774	1.10377176427544e-05	2.83878526752906	1
ENSG00000138439.11	FAM117B	2	202642940	2_120	0	0.0104867040372967	4.93381986191782	4.91269380972562e-07	0.529626165961936	1
ENSG00000138380.17	CARF	2	202912503	2_120	0	0.0109666917119354	5.35780565424315	5.57904658866946e-07	0.458498626261942	2
ENSG00000138442.9	WDR12	2	203014780	2_120	0	0.0813147258557199	24.5316968750786	1.89406198956744e-05	-2.69889919472494	1
ENSG00000144426.18	NBEAL1	2	203016111	2_120	0	0.024930730662389	13.157805579831	3.11469745930274e-06	1.7132156150724	1
ENSG00000178562.17	CD28	2	203706103	2_120	0	0.01032760614504	4.7890101608033	4.69615932370261e-07	-0.391951032846075	1
ENSG00000163600.12	ICOS	2	203937045	2_120	0	0.0115150955880879	5.82017529192251	6.36357268709196e-07	-0.58940727548594	1
ENSG00000183671.12	GPR1	2	206181223	2_122	0	0.0713934237812801	26.7784943138162	1.81527221630764e-05	-2.7993703484637	3
ENSG00000204186.7	ZDBF2	2	206276156	2_122	0	0.0390145141847709	20.6373895887777	7.64501537104779e-06	2.55737484600332	1
ENSG00000114948.12	ADAM23	2	206443099	2_122	0	0.00734289360629492	5.87175156177726	4.09385356736042e-07	0.51610808945028	2
ENSG00000138400.12	MDH1B	2	206765180	2_122	0	0.00670439651858956	4.97995806245159	3.17017162276367e-07	-0.374149478634592	3
ENSG00000118246.13	FASTKD2	2	206765614	2_122	0	0.00671309368903494	5.07512457171908	3.23494433368214e-07	-0.449113952649617	1
ENSG00000144401.14	METTL21A	2	207629538	2_122	0	0.480943354820917	22.8697045628779	0.000104436396781497	-4.07303672784909	1
ENSG00000163249.11	CCNYL1	2	207712007	2_122	0	0.00653117608250153	4.7833021717316	2.96631048248078e-07	-0.253544359776461	1
ENSG00000163251.3	FZD5	2	207848303	2_123	0	0.0343007223755411	8.08536622953331	2.63330012290204e-06	-0.959719848781046	1
ENSG00000138413.13	IDH1	2	208266212	2_123	0	0.0247758216631693	4.98007830742296	1.17155217544322e-06	-0.215068204124125	1
ENSG00000115020.16	PIKFYVE	2	208266644	2_123	0	0.0250013687484207	5.06642996324949	1.20271638038368e-06	0.251801275652239	1
ENSG00000144406.18	UNC80	2	209772130	2_124	0	0.051599004881019	20.523776944916	1.00553226111174e-05	-2.20404540943516	2
ENSG00000078018.19	MAP2	2	209419488	2_124	0	0.0179370208073082	10.4260887732289	1.77569808830636e-06	1.65802247259621	1
ENSG00000197713.14	RPE	2	210002122	2_124	0	0.00983763389640124	4.72941274550017	4.41769034117668e-07	0.0940493129405679	1
ENSG00000021826.14	CPS1	2	210472866	2_124	0	0.0101492237263469	5.02473429916525	4.84220670423641e-07	0.132042645151337	2
ENSG00000178568.14	ERBB4	2	212539139	2_125	0	0.0192244492531207	15.0352039316993	2.74448351654298e-06	3.41660814172673	1
ENSG00000030419.16	IKZF2	2	213152393	2_126	0	0.0151679078480795	4.73367231660338	6.81743913492898e-07	-0.0339216705189243	1
ENSG00000144451.18	SPAG16	2	213282149	2_126	0	0.0151796084515758	4.73689575558893	6.82734412405963e-07	0.370421038456315	1
ENSG00000138376.10	BARD1	2	214808273	2_127	0	0.0105037240982234	4.86726434283578	4.85428908356289e-07	-0.204765291689143	2
ENSG00000138363.14	ATIC	2	215312057	2_127	0	0.0105554128761702	4.91376581034264	4.92478274416297e-07	-0.189944764262723	3
ENSG00000118242.15	MREG	2	216033416	2_127	0	0.0110242125842213	5.32545299261536	5.57444367514283e-07	-0.388992044418475	1
ENSG00000163449.10	TMEM169	2	216087168	2_127	0	0.0218372260393018	11.8143245255242	2.44964844723161e-06	-1.26057006505884	1
ENSG00000115425.13	PECR	2	216070061	2_127	0	0.010522253096886	4.88395936653884	4.8795321378709e-07	-0.226483316710234	1
ENSG00000138375.12	SMARCAL1	2	216412526	2_127	0	0.0147263802088632	8.07078535747298	1.12851985186077e-06	0.952571474814674	2
ENSG00000115457.9	IGFBP2	2	216546523	2_127	0	0.134771052094965	29.4363243693715	3.76684365926893e-05	-2.83309558396342	1
ENSG00000231672.6	DIRC3	2	217756535	2_129	0	0.0219187090650923	8.08312312181699	1.68225397410155e-06	0.907698518593335	1
ENSG00000079308.16	TNS1	2	217804009	2_129	0	0.0230517165382654	8.49580425549462	1.85953845935406e-06	0.969715172515946	1
ENSG00000188282.12	RUFY4	2	218034950	2_129	0	0.0791843177090766	20.3977209868041	1.53362162133747e-05	-2.16629858400928	2
ENSG00000163466.15	ARPC2	2	218217396	2_129	0	0.0162888222870956	5.34733552680577	8.27036196145122e-07	0.507548463294364	1
ENSG00000179921.14	GPBAR1	2	218257743	2_129	0	0.0515691520308462	16.4380535313106	8.04892308672159e-06	-1.89348315376676	1
ENSG00000127837.9	AAMP	2	218267658	2_129	0	0.0159318525688322	4.9973993730064	7.55975522116945e-07	0.0546883644838822	2
ENSG00000127838.13	PNKD	2	218270227	2_129	0	0.0185308899123438	6.32847659299639	1.11350674203518e-06	0.455107489552469	1
ENSG00000135926.14	TMBIM1	2	218292256	2_129	0	0.0303579856001709	10.8682986113675	3.13279451510902e-06	1.10037213644604	2
ENSG00000018280.16	SLC11A1	2	218381984	2_129	0	0.0160050332048772	5.06943525620009	7.70395180362878e-07	-0.221682519996153	1
ENSG00000144579.7	CTDSP1	2	218405006	2_129	0	0.0286391297250009	10.7928925818191	2.9349118931115e-06	-1.50821810799538	1
ENSG00000135913.10	USP37	2	218568666	2_129	0	0.0155357616200256	4.79562416083439	7.07416337017019e-07	-0.0309914205107155	1
ENSG00000144580.13	CNOT9	2	218568666	2_129	0	0.0155357616200256	4.79562416083439	7.07416337017019e-07	0.0309914205107155	1
ENSG00000115556.13	PLCD4	2	218607609	2_129	0	0.0254273135381162	9.58226594865637	2.31348184244004e-06	-1.44990630988223	2
ENSG00000074582.12	BCS1L	2	218658710	2_129	0	0.0249270875171216	9.57228557450751	2.26560702116095e-06	-1.59407363510153	1
ENSG00000115568.15	ZNF142	2	218659583	2_129	0	0.015378306558037	4.73017370262817	6.90689732731166e-07	0.172853723235123	1
ENSG00000163482.11	STK36	2	218672501	2_129	0	0.034073846881338	12.5160685003161	4.04936099846283e-06	-1.82288324647266	1
ENSG00000163501.6	IHH	2	219061446	2_129	0	0.0162435203811655	7.72782494408511	1.19188630605714e-06	-1.79563095953504	1
ENSG00000187736.12	NHEJ1	2	219160586	2_129	0	0.0183537273766411	9.18619281319604	1.60087429045994e-06	2.02627359254101	2
ENSG00000213901.10	SLC23A3	2	219197951	2_129	0	0.0169357313981288	8.74523143291347	1.40628278700978e-06	2.15278709118949	1
ENSG00000144567.10	FAM134A	2	219184272	2_129	0	0.0153889799595419	4.74518521129098	6.93362579244493e-07	0.16112009473163	1
ENSG00000115649.15	CNPPD1	2	219176733	2_129	0	0.0162635090714163	5.29237100433012	8.17263182345122e-07	-0.414523158845855	1
ENSG00000115657.12	ABCB6	2	219218731	2_129	0	0.017038563707506	6.28292338322946	1.01646433026201e-06	-0.971846487216783	1
ENSG00000198925.10	ATG9A	2	219229951	2_129	0	0.0154204178946569	4.81200616828386	7.04562810028711e-07	0.300972754787467	2
ENSG00000163516.13	ANKZF1	2	219229829	2_129	0	0.0184526241705527	6.2197087723874	1.08974675200017e-06	-0.400926119907807	1
ENSG00000163521.15	GLB1L	2	219249006	2_129	0	0.0485786612651098	18.7479188069651	8.64760816906264e-06	-2.65693823803943	1
ENSG00000127824.13	TUBA4A	2	219278362	2_129	0	0.0208642404857768	7.24655620858419	1.43559402409464e-06	-0.434970379060179	1
ENSG00000054356.13	PTPRN	2	219309183	2_129	0	0.0173320050510966	7.34478717555718	1.20871919734506e-06	1.52272224791145	1
ENSG00000123992.18	DNPEP	2	219399651	2_129	0	0.0156769058229269	4.86487440272991	7.24151406710767e-07	0.00356150287227463	1
ENSG00000072195.14	SPEG	2	219434550	2_129	0	0.0208027539419713	7.63330125527488	1.50775449380376e-06	-0.939170850144341	1
ENSG00000072182.12	ASIC4	2	219512380	2_129	0	0.0187337573905851	6.67861236340213	1.18797834863687e-06	-0.748279467542449	1
ENSG00000123989.13	CHPF	2	219543916	2_129	0	0.0163911537847904	5.60188963765675	8.71849394559862e-07	-0.764485200814802	1
ENSG00000188760.10	TMEM198	2	219543916	2_129	0	0.0163911537847904	5.60188963765675	8.71849394559862e-07	-0.764485200814802	1
ENSG00000123999.4	INHA	2	219572251	2_129	0	0.0168562614307538	5.80816680748545	9.29603468926503e-07	0.722895084668942	1
ENSG00000124006.14	OBSL1	2	219578202	2_129	0	0.0192474965761268	6.73642024759528	1.23112122952336e-06	-0.655310843009019	1
ENSG00000144589.21	STK11IP	2	219597918	2_131	0	0.004025827196251	4.73800210310834	1.81112228893332e-07	0.0341883709083787	1
ENSG00000116106.11	EPHA4	2	221574191	2_131	0	0.00414390282168664	5.01067874608814	1.97153058304183e-07	0.289382979721412	2
ENSG00000163082.9	SGPP2	2	222426505	2_131	0	0.00551983611964035	7.72134680233171	4.04684564573768e-07	0.832010337490787	1
ENSG00000152056.16	AP1S3	2	223837891	2_131	0	0.00562666548815671	7.88625264508396	4.21326891784676e-07	-0.894620599799056	1
ENSG00000085449.14	WDFY1	2	223944812	2_131	0	0.0113748209480662	14.5264716498457	1.56892472344855e-06	-1.54494266823208	1
ENSG00000124019.9	FAM124B	2	224401950	2_132	0	0.0672991862691464	25.9897771828662	1.66077105121947e-05	-3.69418589616438	1
ENSG00000036257.12	CUL3	2	224584259	2_132	0	0.0196996068430598	18.9559692105402	3.54569153209127e-06	-4.18546246769302	1
ENSG00000135905.18	DOCK10	2	225041976	2_133	0	0.0149559611406449	6.15902644739282	8.74628840382567e-07	0.632283486205805	1
ENSG00000081052.11	COL4A4	2	227153955	2_133	0	0.0128490225813604	4.7186932834742	5.75690732390224e-07	0.0356587244349439	2
ENSG00000169031.18	COL4A3	2	227154069	2_133	0	0.0128786534925848	4.74053348715611	5.79689019456107e-07	0.0793379248288339	1
ENSG00000168958.19	MFF	2	227324300	2_134	0	0.0155731706734256	8.18590523430834	1.21043410746854e-06	-0.989066180127578	1
ENSG00000173744.17	AGFG1	2	227467196	2_134	0	0.0181748975975395	9.67362703975235	1.66939346402598e-06	-1.02823599456988	2
ENSG00000135917.13	SLC19A3	2	227715806	2_134	0	0.0118553692117966	5.7363169185289	6.45722051169178e-07	0.486096515756396	2
ENSG00000153820.12	SPHKAP	2	228637481	2_135	0	0.00981955448686822	6.92380964720987	6.4555656286182e-07	0.696304838988484	1
ENSG00000079263.18	SP140	2	230203422	2_135	0	0.0357493522212405	19.2121200055876	6.52140037786981e-06	-2.11601110962785	1
ENSG00000135899.17	SP110	2	230169929	2_135	0	0.011286592678338	8.24283950050925	8.83358703689426e-07	-1.12574288078806	1
ENSG00000185404.16	SP140L	2	230260870	2_135	0	0.0168929813087736	12.0682904888728	1.93575082756393e-06	1.49868269977357	2
ENSG00000067066.16	SP100	2	230415917	2_135	0	0.0082718304489463	5.3000097780476	4.1627055452788e-07	-0.297540907857429	2
ENSG00000135932.10	CAB39	2	230755489	2_135	0	0.0082427629414531	5.26670566876083	4.12201203118201e-07	-0.356340386002009	1
ENSG00000135916.15	ITM2C	2	230862684	2_135	0	0.0106398126082851	7.68370762244256	7.76251060973819e-07	-0.823556848901245	2
ENSG00000135898.9	GPR55	2	230908490	2_135	0	0.00841797400783051	5.46577508747306	4.36874538246033e-07	0.404261800681205	3
ENSG00000204128.5	C2orf72	2	231037242	2_136	0	0.0167484449896022	5.28864354261533	8.41039095340851e-07	0.549699522300076	3
ENSG00000135914.5	HTR2B	2	231125386	2_136	0	0.0164560400258398	5.12138641780575	8.00221613391858e-07	0.471767140532705	2
ENSG00000135931.17	ARMC9	2	231197437	2_136	0	0.0375591827889099	12.9869492723919	4.63148940914248e-06	-1.5893347706429	2
ENSG00000156966.6	B3GNT7	2	231394665	2_136	0	0.0162848824356395	5.02210908541909	7.76547750954318e-07	0.223907833264938	1
ENSG00000171596.6	NMUR1	2	231526615	2_136	0	0.0206005710408962	7.25610947581958	1.41932052201088e-06	-0.792780956884702	2
ENSG00000156973.13	PDE6D	2	231789271	2_136	0	0.016999458777336	5.42992814444711	8.76448846877316e-07	0.427841062672651	1
ENSG00000163273.3	NPPC	2	231949321	2_136	0	0.0158707091036588	4.77751898935604	7.1993974550671e-07	0.0877631157993753	1
ENSG00000221944.6	TIGD1	2	232550122	2_136	0	0.0189852267382383	6.47966192540142	1.16806102319523e-06	-0.712483391894437	1
ENSG00000135930.13	EIF4E2	2	232549631	2_136	0	0.0173345823798851	5.61535677706117	9.24247181340445e-07	-0.520349006491145	1
ENSG00000115468.11	EFHD1	2	232603598	2_136	0	0.0198652767613939	6.91045333056165	1.3034625416197e-06	-0.772992361832477	3
ENSG00000157985.18	AGAP1	2	235492560	2_139	0	0.0242933126268867	7.80090295020014	1.79940536414682e-06	-0.826642193115864	1
ENSG00000132321.16	IQCA1	2	236508696	2_139	0	0.0192220742164811	5.5728043649314	1.01711824281359e-06	-0.401044777381349	1
ENSG00000144476.5	ACKR3	2	236655730	2_140	0	0.0848974109905988	18.7187554835864	1.50892903162096e-05	-2.17087888970164	1
ENSG00000124839.12	RAB17	2	237605128	2_140	0	0.0197800225323392	4.72079846710759	8.86624319204889e-07	0.0235037618710127	1
ENSG00000177483.11	RBM44	2	237778130	2_140	0	0.0197714167089637	4.71666058599209	8.85461762665399e-07	0.103991537195447	5
ENSG00000132329.10	RAMP1	2	237906610	2_141	0	0.0742009792189056	16.5827870474468	1.16832738667572e-05	-1.63525288345901	1
ENSG00000184182.18	UBE2F	2	237966682	2_141	0	0.0216129572944588	4.74129534771273	9.72990503717612e-07	-0.132518231223212	1
ENSG00000132330.16	SCLY	2	238060509	2_141	0	0.0320093164818508	8.4860029684921	2.57915223118925e-06	-1.32368319384609	1
ENSG00000144488.14	ESPNL	2	238099977	2_141	0	0.0435738047922891	11.4404234722157	4.73331034694401e-06	1.45259603845745	3
ENSG00000168427.8	KLHL30	2	238124947	2_141	0	0.0217824786121573	4.81565418341259	9.96001483637465e-07	0.225177789113697	2
ENSG00000178752.15	ERFE	2	238109124	2_141	0	0.0423896113708495	11.1758280076038	4.49817700668243e-06	1.46205850065192	2
ENSG00000132323.8	ILKAP	2	238205452	2_141	0	0.153931035825398	23.7940334527171	3.47769632526341e-05	3.22563410439065	1
ENSG00000144485.10	HES6	2	238225415	2_141	0	0.0241342796056854	5.79181753015059	1.32723127763312e-06	-0.742166308917129	1
ENSG00000132326.11	PER2	2	238289924	2_141	0	0.0301387705731991	7.91065877953892	2.26378710229388e-06	-0.739570520165614	1
ENSG00000204104.11	TRAF3IP1	2	238316563	2_141	0	0.0217947645843847	4.82102439619944	9.97674583364118e-07	-0.444702614954173	2
ENSG00000065802.11	ASB1	2	238426760	2_141	0	0.0295649737440987	7.72718010909827	2.16918168823384e-06	-0.807858143252609	1
ENSG00000233608.3	TWIST2	2	238847617	2_141	0	0.0296661350297356	7.75978114682768	2.18578700035119e-06	0.887245324759159	1
ENSG00000068024.16	HDAC4	2	239368886	2_144	0	0.00662373998577193	4.71773811113918	2.96711583671858e-07	-0.011169390345676	1
ENSG00000130414.11	NDUFA10	2	240027895	2_144	0	0.00693899702592049	5.15753120244406	3.3980984897977e-07	0.287584953042402	2
ENSG00000172428.10	COPS9	2	240041655	2_144	0	0.0201319599023224	15.2552097245995	2.91609478415044e-06	-1.62382460238357	1
ENSG00000063660.8	GPC1	2	240436215	2_144	0	0.00663820567205042	4.73836891271965	2.9865993840258e-07	-0.13716207900779	3
ENSG00000144504.15	ANKMY1	2	240528247	2_144	0	0.00724847404833673	5.57029088032163	3.83373296945423e-07	0.347475191838919	1
ENSG00000142330.19	CAPN10	2	240585899	2_144	0	0.0300655442584895	19.0766718281468	5.44589264089545e-06	-1.88667190907492	2
ENSG00000178623.11	GPR35	2	240605715	2_144	0	0.00718119187517541	5.48207171151152	3.73799434416106e-07	0.407521845592245	2
ENSG00000172478.17	C2orf54	2	240896921	2_144	0	0.00677604528745812	4.93275598489345	3.17368141681556e-07	-0.24209229563765	1
ENSG00000162804.13	SNED1	2	240899205	2_144	0	0.0110065137930269	9.52461864618994	9.95393441791629e-07	-1.14856129506255	3
ENSG00000122085.16	MTERF4	2	241093979	2_144	0	0.00682255282665734	4.9974530105339	3.2373751080637e-07	0.400446289427859	2
ENSG00000115687.13	PASK	2	241144457	2_144	0	0.00663069187355969	4.72765941759562	2.97647627957322e-07	-0.0119476641573777	1
ENSG00000115685.14	PPP1R7	2	241149506	2_144	0	0.00662388601527397	4.71794663151005	2.96731239800114e-07	0.0256325417242699	2
ENSG00000146205.13	ANO7	2	241194463	2_144	0	0.00834748240262362	6.90608555837611	5.47374880548033e-07	-0.603627831369334	3
ENSG00000168385.17	SEPT2	2	241315963	2_144	0	0.0074123293313374	5.78177338977895	4.06923873261974e-07	-0.562626825638063	1
ENSG00000006607.13	FARP2	2	241315963	2_144	0	0.0121801318014534	10.4848075841867	1.21257846036074e-06	1.20886054612634	3
ENSG00000115694.14	STK25	2	241509731	2_144	0	0.0090623502128816	7.6838783529522	6.61178493967154e-07	-0.862327319918004	1
ENSG00000176720.4	BOK	2	241555444	2_144	0	0.0079577916365321	6.45363736130528	4.87634605850911e-07	-0.617858016063449	3
ENSG00000176946.11	THAP4	2	241633431	2_144	0	0.0235789023099678	16.7592343845598	3.75210648078571e-06	1.82874222910464	1
ENSG00000168397.16	ATG4B	2	241636401	2_144	0	0.0068657916032473	5.05721032065174	3.2968487965387e-07	-0.321758818300767	2
ENSG00000168393.12	DTYMK	2	241689539	2_144	0	0.0130273164601011	11.1223214184268	1.37577622902834e-06	-1.19265785556242	1
ENSG00000168395.15	ING5	2	241687101	2_144	0	0.00663166233677071	4.72904349421284	2.97778343963253e-07	0.117431598866174	1
ENSG00000134121.9	CHL1	3	197407	3_1	0	0.0230856635259294	9.04070370732231	1.9817186409243e-06	0.937182437193529	2
ENSG00000134115.12	CNTN6	3	870095	3_1	0	0.0146495055179964	4.71829113895812	6.56304070298339e-07	0.0671720646742417	1
ENSG00000144619.14	CNTN4	3	2093954	3_2	0	0.00782679240994044	5.7275383534464	4.25646648363974e-07	0.451124637880669	1
ENSG00000091181.19	IL5RA	3	3126271	3_4	0	0.00996926910854345	9.89368232202274	9.36523495914124e-07	-1.0679367550625	1
ENSG00000072756.16	TRNT1	3	3127782	3_4	0	0.006593039649608	5.9804669150146	3.74384772725081e-07	0.506053635736952	2
ENSG00000113851.14	CRBN	3	3167047	3_4	0	0.01910104712837	16.0620832244833	2.91310705340641e-06	1.65958454750877	2
ENSG00000170364.12	SETMAR	3	4303252	3_4	0	0.00577090505883704	4.7210375939366	2.58689490246763e-07	-0.01409532158101	2
ENSG00000144455.13	SUMF1	3	4368850	3_4	0	0.00657460923002684	5.95399143355759	3.7168543871483e-07	0.516692677369908	5
ENSG00000150995.18	ITPR1	3	4495451	3_4	0	0.00850550510195014	8.39025019998065	6.77598472080495e-07	0.903894773205948	1
ENSG00000134108.12	ARL8B	3	5123291	3_4	0	0.0066345186129475	6.03978305754247	3.80476776177201e-07	0.543534342877927	2
ENSG00000180914.10	OXTR	3	8785285	3_7	0	0.0178323272056929	5.70369521615262	9.65743361780311e-07	-0.528219788811569	1
ENSG00000070950.9	RAD18	3	8961362	3_7	0	0.0181759626449033	5.8850420661952	1.01565074117291e-06	-0.533955467049375	3
ENSG00000168137.15	SETD5	3	9397385	3_7	0	0.0163360566295837	4.87127694130973	7.55592168210762e-07	-0.0748059519681246	1
ENSG00000114026.21	OGG1	3	9749660	3_8	0	0.00956655191738431	5.6136538958461	5.09915792560041e-07	0.406002895388766	1
ENSG00000214021.15	TTLL3	3	9807893	3_8	0	0.0393099512864729	18.8934936450908	7.0519978998823e-06	-1.98876208830848	2
ENSG00000171135.13	JAGN1	3	9887004	3_8	0	0.00878400146412972	4.78628468220733	3.99197968592746e-07	-0.003954672123956	2
ENSG00000163701.18	IL17RE	3	9898144	3_8	0	0.01773153627812	11.3212665299611	1.90606969549622e-06	-1.3140127904337	1
ENSG00000163702.18	IL17RC	3	9918029	3_8	0	0.00877269952488968	4.78576909193618	3.98641393105264e-07	0.00537777138467958	1
ENSG00000163703.17	CRELD1	3	9938785	3_8	0	0.0101042133614093	6.03564920475133	5.79060439235722e-07	0.557518807877488	1
ENSG00000125037.12	EMC3	3	10010880	3_8	0	0.0102887787993183	6.25394579895486	6.10963604971349e-07	-0.668922022784775	1
ENSG00000144554.10	FANCD2	3	10025967	3_8	0	0.00873953785927217	4.74849561634934	3.94041447935519e-07	-0.0078271197706794	1
ENSG00000254999.3	BRK1	3	10115684	3_8	0	0.0514377334220244	21.277169590583	1.03918549286505e-05	2.05255636631234	1
ENSG00000134086.7	VHL	3	10141653	3_8	0	0.00943098478018933	5.42365246521668	4.85675609606096e-07	0.321908613878296	1
ENSG00000157017.15	GHRL	3	10263145	3_8	0	0.00991595869635487	5.90190843605727	5.55679753523731e-07	0.849363626633621	1
ENSG00000157103.10	SLC6A1	3	10978347	3_9	0	0.0129611418478243	7.79585019450427	9.59409789355651e-07	0.787019460624972	3
ENSG00000197548.12	ATG7	3	11271528	3_9	0	0.00974854805508685	5.09683025478765	4.71777803105053e-07	0.587189809868218	3
ENSG00000144559.10	TAMM41	3	11801409	3_9	0	0.0156859959840621	9.60617496839845	1.43073759448998e-06	-1.13187623292313	1
ENSG00000157152.16	SYN2	3	11985766	3_9	0	0.0100062526566189	5.34389090427281	5.07722540853049e-07	0.716723836195828	1
ENSG00000157150.4	TIMP4	3	12162388	3_9	0	0.00984465887454855	5.1896967324186	4.85109800727515e-07	0.15904285018165	1
ENSG00000132170.19	PPARG	3	12288284	3_9	0	0.0800270045150028	25.2301060122661	1.91713648925883e-05	2.46868264655726	1
ENSG00000154743.17	TSEN2	3	12484157	3_9	0	0.0102256858442367	5.54937556288045	5.38807906888658e-07	-0.485220730489876	2
ENSG00000075975.15	MKRN2	3	12547742	3_9	0	0.0338205372090886	16.9231999459681	5.43450989830286e-06	2.1370736391932	3
ENSG00000225526.4	MKRN2OS	3	12560442	3_9	0	0.0501424670263221	20.7016888867342	9.85618557504176e-06	2.76515646738094	2
ENSG00000144712.11	CAND2	3	12796583	3_9	0	0.00942154360114067	4.77371584777844	4.27047342328004e-07	-0.0853595536131318	2
ENSG00000144711.13	IQSEC1	3	13073352	3_10	0	0.0305405123971969	10.7351178009355	3.11301010544104e-06	-1.36184937838419	1
ENSG00000163528.12	CHCHD4	3	14123707	3_10	0	0.0244640243987344	8.61900810663812	2.00208534736403e-06	-1.01648280237221	2
ENSG00000170876.7	TMEM43	3	14143169	3_10	0	0.02401631499128	8.44305992464143	1.92532317970757e-06	-0.959579248603033	1
ENSG00000154767.14	XPC	3	14181071	3_10	0	0.0275648709728847	9.75665254185901	2.5536078205398e-06	1.20492894650834	1
ENSG00000131389.16	SLC6A6	3	14402293	3_10	0	0.104661510029199	22.6491136441147	2.25079324979204e-05	2.38839735891636	1
ENSG00000144596.12	GRIP2	3	14534964	3_10	0	0.0340589129924602	11.7772785099093	3.80866807247548e-06	-1.39768813954829	1
ENSG00000154781.15	CCDC174	3	14660765	3_10	0	0.108626914831769	23.0162611706161	2.37393934742994e-05	-2.39376727328532	1
ENSG00000131368.7	MRPS25	3	15063435	3_11	0	0.032196707442396	9.70320527099276	2.96636150860887e-06	-0.954476862856148	1
ENSG00000131375.9	CAPN7	3	15206289	3_11	0	0.0262170234280175	7.74242412665441	1.92733734706457e-06	-1.03175591327476	1
ENSG00000131370.15	SH3BP5	3	15340705	3_11	0	0.0580879594776856	15.3707902590309	8.47773259752931e-06	-1.60923529231533	1
ENSG00000206562.11	METTL6	3	15420851	3_11	0	0.0268726732989109	7.97795150727199	2.0356338370409e-06	1.09696977551722	1
ENSG00000206561.12	COLQ	3	15533820	3_11	0	0.0198464489170558	5.09183995042833	9.59522032985812e-07	-0.530727483205271	1
ENSG00000131373.14	HACL1	3	15601668	3_11	0	0.0204498205242123	5.37667850344962	1.04400112432761e-06	0.628322811174071	1
ENSG00000206560.11	ANKRD28	3	15859466	3_11	0	0.0419115586321996	12.2289208356827	4.86652929806152e-06	-1.74072890255335	1
ENSG00000154814.13	OXNAD1	3	16265536	3_12	0	0.03691851023158	15.8432743167599	5.55375230221832e-06	1.80573601480451	2
ENSG00000131378.13	RFTN1	3	16385384	3_12	0	0.0607061848358234	20.2265388435245	1.16587478458e-05	-2.11809649609305	2
ENSG00000154822.17	PLCL2	3	16831096	3_12	0	0.0110367440003287	12.0402340216975	1.26174994399365e-06	3.05966225289977	1
ENSG00000182568.16	SATB1	3	18444681	3_13	0	0.0125774948596226	4.85434653440446	5.79725389613351e-07	-0.4544800812565	1
ENSG00000144566.10	RAB5A	3	19946616	3_14	0	0.152642410065746	27.6518658548343	4.00771705396667e-05	-3.13840155552988	3
ENSG00000183977.13	PP2D1	3	19971502	3_14	0	0.0144995250110881	4.89157833316335	6.73441979390025e-07	-0.166672224078242	1
ENSG00000114166.7	KAT2B	3	20035250	3_14	0	0.0633931485136607	18.9977886173055	1.14351738093012e-05	2.17383865232119	1
ENSG00000129810.14	SGO1	3	20186513	3_15	0	0.0478909271034277	16.3510283837229	7.43525236323278e-06	1.85154077485622	1
ENSG00000170142.11	UBE2E1	3	23805720	3_18	0	0.00399037751911024	4.99153780848348	1.89123609038923e-07	-0.741455619289953	1
ENSG00000197885.10	NKIRAS1	3	23944798	3_18	0	0.00421934715207239	7.58860804059672	3.04021836004153e-07	-1.9383346590683	2
ENSG00000151090.17	THRB	3	24358637	3_18	0	0.00478533054540342	6.17016227683651	2.80353462973487e-07	-0.135313217404302	1
ENSG00000077097.15	TOP2B	3	25664786	3_19	0	0.0325872762622705	7.77111190114299	2.40452126310379e-06	-1.02281966446321	1
ENSG00000151092.16	NGLY1	3	26234328	3_19	0	0.0361282317059155	8.75787292935892	3.00429615491031e-06	-1.01673924631862	1
ENSG00000163491.16	NEK10	3	27377371	3_21	0	0.00876757259526473	4.72801712849648	3.93600651415218e-07	0.0811689292462164	1
ENSG00000033867.16	SLC4A7	3	27485114	3_21	0	0.00917712813327931	5.16022196602329	4.49647906135306e-07	0.360560571530421	2
ENSG00000163512.13	AZI2	3	28342560	3_21	0	0.0216021813904137	13.2828188833209	2.72449023807431e-06	-1.4794788839193	2
ENSG00000144642.21	RBMS3	3	28575079	3_21	0	0.00940884714135626	5.39627542277657	4.82089771791739e-07	-0.00535830737670335	1
ENSG00000197385.5	ZNF860	3	31981522	3_23	0	0.0178791790995497	9.63324957674216	1.63537661646855e-06	-1.25154061560914	1
ENSG00000152642.10	GPD1L	3	32172997	3_23	0	0.0123098724538862	6.0820932522377	7.10892650712015e-07	0.67992923618834	1
ENSG00000170293.8	CMTM8	3	32238447	3_23	0	0.0293528862742528	14.27295060468	3.97797428642017e-06	1.50423063535276	1
ENSG00000091317.7	CMTM6	3	32502466	3_24	0	0.0185911769105427	4.84878686458777	8.55928278177205e-07	-0.170019340748223	1
ENSG00000144635.8	DYNC1LI1	3	32374954	3_24	0	0.0189669714708223	5.03899490168364	9.07484689624306e-07	-0.227331851790852	1
ENSG00000188167.8	TMPPE	3	33097052	3_24	0	0.0542114988704037	15.0822262373054	7.76344110813778e-06	-1.97912331614432	2
ENSG00000170275.14	CRTAP	3	33113893	3_24	0	0.0241275518511566	7.3288944589736	1.67899391434076e-06	0.998864141192426	2
ENSG00000173705.8	SUSD5	3	33219383	3_25	0	0.00436065902101945	4.8287616042925	1.99933371789347e-07	-0.328896318048264	2
ENSG00000153558.13	FBXL2	3	33273247	3_25	0	0.0150938896865701	15.8584259583589	2.27278653238866e-06	-2.07247722136213	3
ENSG00000153560.11	UBP1	3	33442252	3_25	0	0.0126129361664837	13.8537675974399	1.65913411166002e-06	1.81584725035997	1
ENSG00000144681.10	STAC	3	36380288	3_26	0	0.095919076893499	22.2016733399683	2.02203233280234e-05	-2.51711904531548	2
ENSG00000168016.13	TRANK1	3	36944995	3_27	0	0.0192234703880201	8.0163602054875	1.46320916680806e-06	0.434126815304659	1
ENSG00000178567.7	EPM2AIP1	3	36993455	3_27	0	0.013692264173045	7.70391274465737	1.00157625919536e-06	-1.61366211709586	1
ENSG00000076242.14	MLH1	3	36993455	3_27	0	0.013692264173045	7.70391274465737	1.00157625919536e-06	-1.61366211709586	1
ENSG00000144674.16	GOLGA4	3	37243088	3_27	0	0.0144882101026672	5.77529898472904	7.94486650871408e-07	-0.143634425778073	1
ENSG00000198590.11	C3orf35	3	37386585	3_27	0	0.0143598110383923	5.70681859180802	7.78108553226867e-07	-0.127522858999875	1
ENSG00000144677.14	CTDSPL	3	37860466	3_27	0	0.0126470262736828	4.79246028055534	5.75498690478025e-07	0.083498093666007	1
ENSG00000187091.13	PLCD1	3	38029646	3_27	0	0.0562611858455537	19.0470517844496	1.017499117202e-05	-1.8656065398524	1
ENSG00000172936.12	MYD88	3	38118055	3_27	0	0.0126412643811907	4.748398335316	5.69947765281674e-07	0.0044944565741557	2
ENSG00000144671.10	SLC22A14	3	38281798	3_27	0	0.0128976799629206	4.89276308877945	5.99188101307167e-07	-0.165279923147757	1
ENSG00000093217.9	XYLB	3	38346523	3_28	0	0.0132331270916949	7.17712518170707	9.01800353999635e-07	0.77933265360207	1
ENSG00000114739.13	ACVR2B	3	38454574	3_28	0	0.0420777797564755	18.1012180979747	7.23199328178002e-06	3.08303254956967	2
ENSG00000157036.12	EXOG	3	38495746	3_28	0	0.0708950821331208	24.50263778617	1.64940135430661e-05	-2.79011268929583	1
ENSG00000183873.15	SCN5A	3	38558965	3_28	0	0.0174378654238752	11.1107028309302	1.83963748580898e-06	-2.31453906620137	1
ENSG00000114742.13	WDR48	3	39051835	3_28	0	0.0112301008036239	5.51908300105726	5.88502045665889e-07	0.436562942571482	1
ENSG00000114745.13	GORASP1	3	39101133	3_28	0	0.0102527887022611	4.73549705039991	4.6100429801108e-07	0.0813349097274552	4
ENSG00000168026.18	TTC21A	3	39107217	3_28	0	0.0111125777672086	5.47597407349252	5.77794752491537e-07	0.449614945913585	2
ENSG00000168334.8	XIRP1	3	39192679	3_28	0	0.0662326794345849	22.5099344836832	1.41561107764228e-05	-2.33988582515052	1
ENSG00000168329.13	CX3CR1	3	39281672	3_28	0	0.010600564746763	5.02910369453418	5.06193996582679e-07	-0.377181858893432	2
ENSG00000144659.10	SLC25A38	3	39360438	3_28	0	0.0113363585932409	5.68093752288032	6.11492289116476e-07	0.623033854319428	3
ENSG00000168028.13	RPSA	3	39406574	3_28	0	0.0110814608403199	5.45010098096845	5.73454495873364e-07	0.461728238657147	2
ENSG00000170011.13	MYRIP	3	39817297	3_28	0	0.0343187571692989	15.8662149741554	5.17013975667913e-06	-2.11621266570166	1
ENSG00000114784.3	EIF1B	3	40309786	3_29	0	0.0452396757657125	15.8514077280174	6.80902168713436e-06	-1.70424547355139	1
ENSG00000168032.8	ENTPD3	3	40387447	3_29	0	0.0188618326395819	7.49712413543276	1.34269071498417e-06	0.966478568662207	1
ENSG00000188846.13	RPL14	3	40474029	3_29	0	0.014810632183117	5.20082663184049	7.31380488542782e-07	-0.412141300455452	1
ENSG00000177873.12	ZNF619	3	40477330	3_29	0	0.0229630529604739	9.3687271074034	2.04271422491437e-06	-1.18756045420034	1
ENSG00000172888.11	ZNF621	3	40527244	3_29	0	0.0167696515882119	6.38010178600986	1.01589551689848e-06	-0.385600559613623	2
ENSG00000168038.10	ULK4	3	41963289	3_30	0	0.0256716463890262	6.89895115729189	1.68164449158891e-06	-0.995013344958611	1
ENSG00000182606.14	TRAK1	3	42014240	3_30	0	0.0217046383529459	5.30028824435803	1.09231887721151e-06	0.494388048984097	2
ENSG00000187094.11	CCK	3	42276141	3_30	0	0.0258825097778687	6.97690106771414	1.71461393213253e-06	-0.568532559840942	2
ENSG00000114857.17	NKTR	3	42603651	3_31	0	0.0404865852053812	21.1502301170825	8.13061958780721e-06	2.27757394063643	1
ENSG00000114853.13	ZBTB47	3	42653125	3_31	0	0.0102701870462361	8.1789698414704	7.97580186838195e-07	1.28410726253263	1
ENSG00000010282.14	HHATL	3	42696978	3_31	0	0.00739077990327741	4.94160753228625	3.4678149641567e-07	-0.262871503490295	1
ENSG00000244607.5	CCDC13	3	42770079	3_31	0	0.00724933466256605	4.80977072265026	3.31070069871284e-07	0.289068098579039	1
ENSG00000181061.13	HIGD1A	3	42800848	3_31	0	0.00733004436044005	4.94122216346404	3.43904913243519e-07	-0.379721733290249	1
ENSG00000180432.5	CYP8B1	3	42876414	3_31	0	0.00803402574492151	5.75137006448694	4.38734643334083e-07	-0.669718397642053	1
ENSG00000144649.8	FAM198A	3	43047594	3_31	0	0.0151790735408847	11.7608320443625	1.69504296039966e-06	-1.42234136090093	2
ENSG00000144647.5	POMGNT2	3	43106160	3_31	0	0.00734381827346387	4.90904278358207	3.42307279850414e-07	0.204526986986515	2
ENSG00000163788.13	SNRK	3	43280529	3_31	0	0.0110593717824051	8.48818532014284	8.91338586124052e-07	0.509720083468859	1
ENSG00000011198.7	ABHD5	3	43689274	3_31	0	0.0100746959471157	7.88677451473667	7.54447057857469e-07	-0.796146280435411	2
ENSG00000179152.19	TCAIM	3	44330315	3_31	0	0.0220925192247859	14.8873808510486	3.1229205611434e-06	1.89671988886642	2
ENSG00000225873.3	LINC00694	3	44439661	3_31	0	0.0373846298070888	19.7793934444989	7.02107238773382e-06	2.26959777015543	1
ENSG00000178917.15	ZNF852	3	44504547	3_31	0	0.103867047882856	30.809189314456	3.03847351996485e-05	-3.51310724415206	2
ENSG00000196345.12	ZKSCAN7	3	44555404	3_31	0	0.00752384641174653	5.20904095686038	3.72130349151282e-07	-0.676842114007694	1
ENSG00000144792.9	ZNF660	3	44578138	3_31	0	0.013545788895327	10.4960476038384	1.34998048839607e-06	-1.59774899980366	2
ENSG00000186448.14	ZNF197	3	44593969	3_31	0	0.00973229990927427	7.94628356408056	7.34305767387995e-07	-1.58080782313294	1
ENSG00000196653.11	ZNF502	3	44721338	3_31	0	0.00854735869555701	6.30793194564813	5.11936772124588e-07	-0.747861346350425	1
ENSG00000186446.11	ZNF501	3	44713292	3_31	0	0.00723445913997844	4.73288116091605	3.25109054226446e-07	-0.18279096809599	2
ENSG00000163807.5	KIAA1143	3	44761331	3_31	0	0.0162269435567846	11.8187501525003	1.82098208887713e-06	-1.23441303946371	2
ENSG00000163808.16	KIF15	3	44761638	3_31	0	0.141632241772909	32.6946186725392	4.39679080166936e-05	-3.34775308757611	1
ENSG00000075914.12	EXOSC7	3	44975427	3_31	0	0.0072353213556573	4.79191817908025	3.29203630297402e-07	0.174677777981076	3
ENSG00000163812.13	ZDHHC3	3	44976413	3_31	0	0.00903215862844109	6.90781411546718	5.92419841496079e-07	-0.743383171662516	1
ENSG00000249992.1	TMEM158	3	45226648	3_32	0	0.0188099778043619	5.07217347485371	9.05898996200758e-07	-0.398249939390283	1
ENSG00000011376.9	LARS2	3	45485320	3_32	0	0.0353534203287585	11.0880912211613	3.72207931773612e-06	1.27766477827449	1
ENSG00000144791.9	LIMD1	3	45556624	3_32	0	0.0181557462194563	4.73573240718274	8.16391839458257e-07	-0.0528499289152228	2
ENSG00000211456.10	SACM1L	3	45688625	3_32	0	0.0181315806085195	4.7230758147298	8.13126244848196e-07	0.0471525749774709	2
ENSG00000163817.15	SLC6A20	3	45796686	3_32	0	0.0209119395271363	6.07945545831739	1.20713652844008e-06	-0.606148550186113	1
ENSG00000163818.16	LZTFL1	3	45916204	3_32	0	0.0233385802188109	7.12443380673477	1.57878206870704e-06	-0.821474287864241	1
ENSG00000172215.5	CXCR6	3	45940684	3_32	0	0.0207282714925285	5.99552569656903	1.18001561346507e-06	0.558245563931172	1
ENSG00000163820.14	FYCO1	3	46004977	3_32	0	0.0423284309059615	12.8138218370749	5.15001208028946e-06	-1.74214913302727	1
ENSG00000173578.7	XCR1	3	46027968	3_32	0	0.0537493616934948	15.1118834998128	7.71239571679479e-06	1.92771532643383	1
ENSG00000163823.3	CCR1	3	46208857	3_32	0	0.0193223272212941	5.32761402817379	9.77438819205936e-07	-0.473539966931825	1
ENSG00000121807.5	CCR2	3	46354094	3_32	0	0.0182531981768994	4.7866018129771	8.29590302571042e-07	0.273452151895399	1
ENSG00000160791.13	CCR5	3	46370051	3_32	0	0.0222680260621744	6.67735411667399	1.41183364188898e-06	-0.911919787113179	3
ENSG00000012223.12	LTF	3	46504507	3_32	0	0.0245491168336771	7.60601418165092	1.77292514844522e-06	-0.99637063424714	1
ENSG00000241186.9	TDGF1	3	46574146	3_32	0	0.0182966807314224	4.80921153772093	8.3549448409154e-07	0.278140501799641	2
ENSG00000163827.12	LRRC2	3	46562461	3_32	0	0.0812703553375808	19.121574270947	1.47554751857594e-05	-2.20788359236193	1
ENSG00000261603.1	PRSS46	3	46703440	3_33	0	0.0175585233509796	5.29045816310406	8.82020482673838e-07	-0.347256853363975	1
ENSG00000178038.16	ALS2CL	3	46696489	3_33	0	0.0184145868668573	5.74277049274411	1.00410894714162e-06	-0.531548308431737	1
ENSG00000188086.13	PRSS45	3	46744963	3_33	0	0.0193921321878368	6.23442028934783	1.14793959594338e-06	0.655214954175935	3
ENSG00000160801.13	PTH1R	3	46877889	3_33	0	0.0215513180705086	7.23851866553102	1.48122465409685e-06	-0.723720993947339	2
ENSG00000160796.16	NBEAL2	3	46973459	3_33	0	0.0183106034007595	5.68895624537358	9.89082792811385e-07	0.583474133052629	1
ENSG00000160799.11	CCDC12	3	46982458	3_33	0	0.0166062596870877	4.76084489662434	7.50677250643669e-07	-0.215603252052568	1
ENSG00000181555.20	SETD2	3	47163449	3_33	0	0.0263791130455483	9.16379382951953	2.29526532363882e-06	-1.1163997629291	1
ENSG00000114650.18	SCAP	3	47475926	3_33	0	0.0358655157372219	12.0982926539777	4.1200127763037e-06	1.3632730140092	1
ENSG00000163832.15	ELP6	3	47513447	3_33	0	0.0168535590124561	4.90122749742848	7.84321073903639e-07	-0.15896997026746	1
ENSG00000114646.9	CSPG5	3	47580841	3_33	0	0.0228325460576107	7.78818415355248	1.68844901527888e-06	-0.871592341195645	1
ENSG00000164045.11	CDC25A	3	48187406	3_34	0	0.0568025350785189	16.6802214140697	8.99636208426058e-06	-2.66663589233197	2
ENSG00000164048.13	ZNF589	3	48241205	3_34	0	0.0644192702105246	17.8973387030735	1.09471647578056e-05	-2.7573741386309	2
ENSG00000172113.8	NME6	3	48301597	3_34	0	0.0397218206317097	13.2393270670717	4.99335512488617e-06	2.41233067128322	1
ENSG00000164049.14	FBXW12	3	48372047	3_34	0	0.0289131344002707	10.2016040107015	2.800664158641e-06	-1.79147738926159	1
ENSG00000164050.12	PLXNB1	3	48429347	3_34	0	0.0293012682464316	10.3288872850653	2.87367303810227e-06	-1.80393250379695	1
ENSG00000164051.13	CCDC51	3	48440237	3_34	0	0.0332005487814032	11.5224617912884	3.63235206501761e-06	-1.917523085771	1
ENSG00000232112.3	TMA7	3	48440024	3_34	0	0.0335995321736601	11.6366895239763	3.71244539447896e-06	-1.92784946991879	1
ENSG00000213689.11	TREX1	3	48467186	3_34	0	0.0311502459805446	10.9132426025142	3.22784511207653e-06	1.82361087055254	1
ENSG00000114268.11	PFKFB4	3	48569809	3_34	0	0.0182758548114876	5.83372442311552	1.01232743279485e-06	0.661393725924435	2
ENSG00000145040.3	UCN2	3	48562712	3_34	0	0.020614023550214	6.97832313600688	1.36587589459208e-06	0.998621862413796	2
ENSG00000114270.17	COL7A1	3	48595323	3_34	0	0.0221167862480458	7.64780864915167	1.60604027003213e-06	0.782867330915396	1
ENSG00000213672.7	NCKIPSD	3	48683607	3_34	0	0.0211602381596478	7.227111693093	1.45205382396384e-06	-1.43731212764529	1
ENSG00000068745.14	IP6K2	3	48694528	3_34	0	0.0232495475763702	8.12333728995796	1.79327291442849e-06	-1.06995312338589	2
ENSG00000114302.15	PRKAR2A	3	48845667	3_34	0	0.0190769766356929	6.24143832639358	1.13055482563027e-06	-0.311912454422256	2
ENSG00000221883.2	ARIH2OS	3	48919714	3_34	0	0.0426716459289691	13.9266176173965	5.64264129548308e-06	2.39856815268025	1
ENSG00000178467.17	P4HTM	3	48987668	3_34	0	0.0383716820185506	12.9079547354279	4.70289916840126e-06	-2.31651949768749	1
ENSG00000178252.17	WDR6	3	49007334	3_34	0	0.0474365675054953	14.9438039588534	6.73087948197874e-06	2.47560011522529	1
ENSG00000178057.14	NDUFAF3	3	49023895	3_34	0	0.0192775979851215	6.34094288060011	1.16065770047691e-06	-1.36577502746997	1
ENSG00000178149.16	DALRD3	3	49023895	3_34	0	0.0192775979851215	6.34094288060011	1.16065770047691e-06	-1.36577502746997	1
ENSG00000173421.16	CCDC36	3	49199006	3_34	0	0.0690597288182705	18.5721295345609	1.21782243228562e-05	-2.63165592332489	2
ENSG00000188315.7	C3orf62	3	49277527	3_34	0	0.0406715267258532	13.4660264670096	5.20028727609741e-06	-1.82547547637834	1
ENSG00000164076.16	CAMKV	3	49870905	3_35	0	0.0228858848868291	19.7110511891782	4.28326448008819e-06	-2.41411212048974	1
ENSG00000114316.12	USP4	3	49340655	3_35	0	0.0200588580575298	13.0372406992563	2.48307184572659e-06	1.79713470334737	1
ENSG00000233276.3	GPX1	3	49359318	3_35	0	0.0207492914489849	13.389024053254	2.63784692358796e-06	1.82713898528239	1
ENSG00000067560.10	RHOA	3	49412205	3_35	0	0.0219998857180701	13.952281808754	2.91449329933056e-06	1.87717498800544	1
ENSG00000145022.4	TCTA	3	49412205	3_35	0	0.0242140698257102	14.9463534280541	3.43637408179651e-06	-1.8941711003824	2
ENSG00000145020.15	AMT	3	49422974	3_35	0	0.0225314745777686	14.1632916376489	3.03005987078381e-06	-1.88902257136927	1
ENSG00000145029.13	NICN1	3	49429438	3_35	0	0.0207302342716742	13.3802726145774	2.63370160769343e-06	-1.82696082194294	1
ENSG00000173531.15	MST1	3	49684379	3_35	0	0.0137211166445117	11.545415715229	1.50416828783338e-06	1.84913897832663	4
ENSG00000164068.15	RNF123	3	49696796	3_35	0	0.0111118043353658	30.8847858663404	3.25856641302005e-06	-1.66353690022793	1
ENSG00000176095.11	IP6K1	3	49787893	3_35	0	0.0332381796583561	22.6176070283966	7.13807787701954e-06	1.61623877097198	1
ENSG00000185614.4	FAM212A	3	49803410	3_35	0	0.0105491708007976	26.785811876307	2.682999150394e-06	1.49941909029228	2
ENSG00000164078.12	MST1R	3	49904003	3_35	0	0.0149558290550158	46.0659419987917	6.54165815712605e-06	-2.82510604748884	1
ENSG00000164077.13	MON1A	3	49931139	3_35	1	0.313354919479208	53.7464887991671	0.000159913088645371	3.27166451063619	1
ENSG00000004534.14	RBM6	3	49937901	3_35	1	0.378768176621138	54.0305798174159	0.000194316870802954	3.30195004558023	1
ENSG00000003756.16	RBM5	3	50085227	3_35	0	0.0104696140482243	17.2668183316993	1.7164864863907e-06	0.939196664661155	1
ENSG00000001617.11	SEMA3F	3	50159664	3_35	0	0.0116243025573115	40.2329689032761	4.44064835365832e-06	1.12339787630374	1
ENSG00000188338.14	SLC38A3	3	50204954	3_35	2	0.616969408605481	44.6881906258983	0.000261790449325941	1.40197800435299	1
ENSG00000012171.19	SEMA3B	3	50267465	3_35	0	0.0110034927698275	9.0293314971966	9.43373249072129e-07	0.285189669181398	2
ENSG00000179564.3	LSMEM2	3	50210391	3_35	2	0.131826984907952	36.8439675551747	4.61177496234745e-05	1.88702755161078	1
ENSG00000186792.16	HYAL3	3	50295266	3_35	0	0.021568586639105	18.9476219063487	3.8803758587524e-06	-2.25009218213336	1
ENSG00000068028.17	RASSF1	3	50336862	3_35	0	0.0209024389958292	16.2183043418715	3.21884309540402e-06	1.55695376220811	1
ENSG00000007402.11	CACNA2D2	3	50504484	3_35	0	0.0102277019660793	8.77804336925109	8.5245837773238e-07	0.235943577704452	1
ENSG00000114735.9	HEMK1	3	50569633	3_35	0	0.00997932012274072	7.73603077219494	7.33021207724287e-07	-0.0587563431017551	1
ENSG00000088543.14	C3orf18	3	50573265	3_35	0	0.0114863451565469	9.47176525781827	1.03302346221054e-06	0.595997756471679	1
ENSG00000114738.10	MAPKAPK3	3	50611291	3_35	0	0.0184223409091709	11.2249727212882	1.96348462910153e-06	-1.2221371654062	1
ENSG00000145050.15	MANF	3	51380917	3_35	0	0.0260576155349632	15.17937684596	3.75565777846473e-06	1.78412845449273	1
ENSG00000164080.13	RAD54L2	3	51443611	3_35	0	0.00997956559076485	6.16509777621233	5.84183118091774e-07	-1.31105853704857	2
ENSG00000164081.12	TEX264	3	51669048	3_35	0	0.0102820767375025	5.57924999508707	5.44695841045175e-07	0.439869013138129	3
ENSG00000164082.14	GRM2	3	51702328	3_35	0	0.0102801716271138	6.31953685383058	6.16854891483404e-07	0.501842714850803	1
ENSG00000041880.14	PARP3	3	51940709	3_36	0	0.00750381439955028	5.2336331649218	3.72891736501872e-07	-0.789506448457871	1
ENSG00000114779.19	ABHD14B	3	51848078	3_36	0	0.00922987836859313	7.02342483796227	6.15520205333824e-07	0.914286609132036	1
ENSG00000162244.10	RPL29	3	51993314	3_36	0	0.00949634062523586	6.72952040004082	6.06789133512421e-07	-0.518269283397423	1
ENSG00000239732.3	TLR9	3	52227452	3_36	0	0.00747142688787705	5.14228411687718	3.64801836494609e-07	0.911174619451306	1
ENSG00000247596.8	TWF2	3	52334931	3_36	0	0.0145490691283902	12.3336243927098	1.70381847256057e-06	1.95304093597309	1
ENSG00000164088.17	PPM1M	3	52245578	3_36	0	0.0074873365198832	6.2546707305661	4.44661165050723e-07	1.66397022125155	3
ENSG00000168237.17	GLYCTK	3	52286212	3_36	0	0.0832815723971768	39.7253681825963	3.14133493448736e-05	5.61399539704894	2
ENSG00000164091.11	WDR82	3	52288401	3_36	0	0.0076566873186974	5.98151715361631	4.34860199934152e-07	1.31112987241064	2
ENSG00000114841.17	DNAH1	3	52316729	3_36	0	0.0133022163418249	11.6554362800393	1.47214279568011e-06	1.96883567576467	1
ENSG00000010319.6	SEMA3G	3	52444898	3_36	0	0.0105501175795327	7.24574895679239	7.25835122637499e-07	0.0439601980042745	1
ENSG00000114854.7	TNNC1	3	52454186	3_36	0	0.00756963024934965	5.5098550749907	3.96015549527928e-07	-1.05527871887935	2
ENSG00000010322.15	NISCH	3	52455611	3_36	0	0.00792250107364434	5.25823397658309	3.95548380380872e-07	-0.480562710016923	1
ENSG00000010327.10	STAB1	3	52495250	3_36	0	0.00775695967061374	6.03596319799165	4.44565250955487e-07	1.33316466088419	1
ENSG00000168268.10	NT5DC2	3	52532898	3_36	0	0.0099737156798918	17.3446719908737	1.6425570842397e-06	4.12007303179452	2
ENSG00000163938.16	GNL3	3	52686064	3_36	0	0.345515105126241	35.8215923427847	0.000117519334245871	6.18759906619317	1
ENSG00000163939.18	PBRM1	3	52686064	3_36	0	0.0516932314853462	30.0202462737379	1.47348367788548e-05	-5.75595561276989	2
ENSG00000114902.13	SPCS1	3	52704149	3_36	0	0.00985832479138526	19.1595639376859	1.79343705880305e-06	-4.6553019638972	1
ENSG00000016864.18	GLT8D1	3	52705620	3_36	0	0.0547636237176229	19.4364360938519	1.01066263379036e-05	0.807738688610408	1
ENSG00000114904.12	NEK4	3	52771077	3_36	0	0.0126114678035001	22.0638784977881	2.64207346602853e-06	4.88529121107082	1
ENSG00000055957.10	ITIH1	3	52773800	3_36	0	0.0169142878359198	12.5596992399116	2.01711358055079e-06	1.42923160965893	1
ENSG00000162267.12	ITIH3	3	52794612	3_36	0	0.0204981817989414	27.018103444372	5.25856924994153e-06	4.96009474697284	1
ENSG00000055955.15	ITIH4	3	52833204	3_36	0	0.0348569622815714	33.3748712199045	1.10460379732288e-05	-5.43714868529972	2
ENSG00000272573.5	MUSTN1	3	52833204	3_36	0	0.00752142396175837	5.35793014520936	3.82643652363368e-07	0.969526869199594	1
ENSG00000213533.11	TMEM110	3	52897955	3_36	0	0.00786507185752938	7.26537125249466	5.42572655885022e-07	-1.93191200281129	2
ENSG00000163935.13	SFMBT1	3	53048921	3_36	0	0.00754313293595532	7.52050858699041	5.3863723216983e-07	-2.43598183510993	2
ENSG00000163933.9	RFT1	3	53077688	3_36	0	0.017901660281765	11.6594283782681	1.98183715895978e-06	-0.827033721178014	2
ENSG00000163931.15	TKT	3	53255618	3_36	0	0.00824043531532515	7.43458729179319	5.81707169469228e-07	-1.80593539980734	1
ENSG00000157388.15	CACNA1D	3	53326385	3_36	0	0.0225711702380174	17.5631935444837	3.76404633031191e-06	3.14728140943828	1
ENSG00000272886.5	DCP1A	3	53346026	3_36	0	0.306863287161436	24.5731596981146	7.15984025608763e-05	5.20838626296902	1
ENSG00000016391.10	CHDH	3	53846340	3_36	0	0.0211856535834929	13.3364736633932	2.68275044207092e-06	-1.57449279018403	3
ENSG00000056736.9	IL17RB	3	53846762	3_36	0	0.0851537822524305	25.8439906906746	2.0895892020429e-05	2.46568116341457	2
ENSG00000113812.13	ACTR8	3	53882103	3_36	0	0.0523320371858125	21.5657921665041	1.07159444501319e-05	2.26789081435333	1
ENSG00000157445.14	CACNA2D3	3	54120910	3_37	0	0.0201802315461626	7.36198842076161	1.41064804659353e-06	0.944198007804864	2
ENSG00000187672.12	ERC2	3	56468050	3_39	0	0.0995223905972682	22.9163531080197	2.16552749300334e-05	-2.52647207572679	1
ENSG00000180376.16	CCDC66	3	56509722	3_39	0	0.0450758936962924	15.2269732884483	6.51711416155244e-06	-2.15763181665771	2
ENSG00000163946.13	FAM208A	3	56682894	3_39	0	0.0256779490580225	9.84377496518472	2.40004512139093e-06	-1.62778419454394	1
ENSG00000163947.11	ARHGEF3	3	57079049	3_39	0	0.0210850173198341	7.96716929973519	1.59505405225096e-06	-0.894814192330005	2
ENSG00000157500.10	APPL1	3	57219295	3_39	0	0.0228230862879145	8.7209560594849	1.88988712906374e-06	1.38553755085531	1
ENSG00000168374.10	ARF4	3	57597790	3_39	0	0.0150296555381149	4.75061939787438	6.77948433722049e-07	0.18515640737775	2
ENSG00000174839.12	DENND6A	3	57692733	3_39	0	0.0150764706151812	4.78013628130079	6.84285536960376e-07	0.167617478589451	2
ENSG00000163681.14	SLMAP	3	57790670	3_39	0	0.0167448513690123	5.77653413629995	9.18429950629223e-07	-0.424988640967219	1
ENSG00000136068.14	FLNB	3	58104124	3_39	0	0.0166842752232723	5.74212094010645	9.09655767580576e-07	0.604297568204146	1
ENSG00000163687.13	DNASE1L3	3	58215019	3_40	0	0.00887145931730615	8.49596499343788	7.15657416591099e-07	1.08896816781869	1
ENSG00000163686.14	ABHD6	3	58233648	3_40	0	0.00989847605865923	9.53309405172087	8.95982673768071e-07	-1.4535757741416	2
ENSG00000163684.11	RPP14	3	58305740	3_40	0	0.0238200767121406	17.8697717588001	4.04165797036653e-06	-1.98924004712366	2
ENSG00000168297.15	PXK	3	58342238	3_40	0	0.00796365311816072	7.47423291873973	5.6516643203613e-07	-1.06377926335814	1
ENSG00000168291.12	PDHB	3	58386430	3_40	0	0.0264471053728153	18.8659680645121	4.73755906267039e-06	-2.46932889658343	4
ENSG00000168301.12	KCTD6	3	58484624	3_40	0	0.133629341892367	34.5769377973788	4.38718304802317e-05	3.46384687255441	1
ENSG00000168306.12	ACOX2	3	58530656	3_40	0	0.00601584176969372	4.82102009465349	2.7538022045566e-07	0.395728733275017	2
ENSG00000168309.16	FAM107A	3	58578710	3_40	0	0.00828718522133654	7.85109517463287	6.17781195071347e-07	-0.92950057570137	2
ENSG00000198643.6	FAM3D	3	58666565	3_40	0	0.0098628844621903	9.49903339639029	8.89571287824347e-07	1.13546761447405	1
ENSG00000163689.19	C3orf67	3	59049363	3_40	0	0.0727077719108951	28.5879131017324	1.97360704267955e-05	-2.71698965661944	1
ENSG00000144724.19	PTPRG	3	61561600	3_41	0	0.00655234047791531	8.30113308614851	5.16453505886296e-07	0.990716736410407	1
ENSG00000163618.17	CADPS	3	62875160	3_42	0	0.0144692965729382	7.52535784957063	1.03388437439873e-06	-1.07260140372964	1
ENSG00000163632.12	C3orf49	3	63819161	3_43	0	0.1420009213049	25.9269988539467	3.49575355013532e-05	1.79176751594533	1
ENSG00000163634.11	THOC7	3	63863367	3_43	0	0.0117483233937618	19.6190110903951	2.18851940746844e-06	-4.00451130721693	1
ENSG00000163636.10	PSMD6	3	64023832	3_43	0	0.0143150151817266	10.9565771797347	1.48923800933992e-06	-1.99158452999633	1
ENSG00000163638.13	ADAMTS9	3	64370655	3_43	0	0.0433011834552102	17.3915288779031	7.15047553607805e-06	1.81354364516034	1
ENSG00000144741.17	SLC25A26	3	66238026	3_45	0	0.0301804237994647	14.0930729669743	4.03857759148544e-06	-1.6119067897018	1
ENSG00000172340.14	SUCLG2	3	67357308	3_45	0	0.0321170519235378	14.6871883848378	4.47890381479535e-06	1.8636387893051	3
ENSG00000183662.10	FAM19A1	3	67628787	3_45	0	0.0440066169689056	17.7038785161538	7.39748001979165e-06	2.23739201021967	2
ENSG00000163378.13	EOGT	3	69009872	3_46	0	0.0445136425580432	13.4265375305543	5.67485228002095e-06	-1.49947080722712	1
ENSG00000144747.15	TMF1	3	69052218	3_46	0	0.0860296042234097	19.8071920093002	1.61796168683148e-05	-2.13433029270932	1
ENSG00000144746.6	ARL6IP5	3	69088388	3_46	0	0.0332192743486478	10.6219799572804	3.3503718863512e-06	-1.29629703624251	1
ENSG00000163380.15	LMOD3	3	69122652	3_46	0	0.0642550424366332	16.9668525780375	1.03515622440409e-05	1.71134111829022	1
ENSG00000114541.14	FRMD4B	3	69320145	3_47	0	0.0150878108179796	4.90420171398885	7.02573801950997e-07	0.179446977756974	1
ENSG00000187098.14	MITF	3	69738563	3_47	0	0.0275354817994214	10.6266715787902	2.77835243591985e-06	1.4535665949077	1
ENSG00000163412.12	EIF4E3	3	71765280	3_48	0	0.0185990095030598	17.3353120913992	3.06139154110827e-06	-1.87004102562864	1
ENSG00000170837.2	GPR27	3	71735170	3_48	0	0.0377487825593116	23.6064615888362	8.46118598446343e-06	-2.23748933922924	2
ENSG00000163602.10	RYBP	3	72471490	3_48	0	0.00468211145270803	4.7409353402253	2.10767272954453e-07	0.0782628359977599	1
ENSG00000144736.13	SHQ1	3	72861639	3_49	0	0.0139724627464084	5.07133114695573	6.7280982857194e-07	-0.306613955274939	1
ENSG00000172986.12	GXYLT2	3	72878777	3_49	0	0.0135692631721156	4.79358983497942	6.17610304126682e-07	0.384958755958674	3
ENSG00000255423.1	EBLN2	3	73060925	3_49	0	0.0428541473661592	15.7542196645732	6.41042985191955e-06	2.22037078689224	1
ENSG00000113805.8	CNTN3	3	74472123	3_50	0	0.0199618944008718	5.09795632066703	9.66262801547809e-07	0.257342428820276	3
ENSG00000227124.8	ZNF717	3	75785558	3_51	0	0.0210316045175289	8.12616847343398	1.62276497442104e-06	1.15202401882079	1
ENSG00000114480.12	GBE1	3	81761728	3_54	0	0.0308921091729647	10.9753163106413	3.219304104485e-06	1.31560434714908	2
ENSG00000206538.8	VGLL3	3	86991242	3_57	0	0.0172698480723469	7.09624081913162	1.16362825757411e-06	-0.767071648934171	1
ENSG00000083937.8	CHMP2B	3	87227372	3_57	0	0.0382760996021453	14.6825838342695	5.33614426078493e-06	1.93546196980134	3
ENSG00000179097.5	HTR1F	3	87970343	3_58	0	0.0292828629273149	9.37090557124212	2.60550849187693e-06	-1.11473331836757	1
ENSG00000163320.10	CGGBP1	3	88054626	3_58	0	0.0196998992172208	5.59496828325094	1.04654770602927e-06	0.47863007837554	2
ENSG00000179021.9	C3orf38	3	88150029	3_58	0	0.0320608461801197	10.2365741711704	3.11621213765245e-06	1.45370401082349	1
ENSG00000044524.10	EPHA3	3	89107369	3_59	0	0.0369461344471967	11.9711350342109	4.19954010197215e-06	1.54969446085055	2
ENSG00000184500.14	PROS1	3	93974610	3_59	0	0.0195419303059706	5.89629453651723	1.09406727146447e-06	0.547396408008258	1
ENSG00000178750.2	STX19	3	94032097	3_59	0	0.038086637789575	12.2623105978542	4.43447636874741e-06	-1.96603590486996	1
ENSG00000178700.7	DHFR2	3	94043700	3_59	0	0.0173803049637915	4.78224528910689	7.8919920181102e-07	0.399538665618445	3
ENSG00000178694.9	NSUN3	3	94062771	3_59	0	0.0265365642210658	8.80928098224258	2.21964004753882e-06	1.44674229145779	1
ENSG00000113966.9	ARL6	3	97742614	3_61	0	0.0583902169914604	20.3938891754409	1.1306743522036e-05	1.8920579982589	2
ENSG00000080200.9	CRYBG3	3	97819433	3_61	0	0.0679304664844933	21.8587771012458	1.40989852187488e-05	-2.51204995970912	2
ENSG00000170854.17	RIOX2	3	97967731	3_61	0	0.0161315196876487	8.09541389149952	1.23997159621707e-06	-1.39768270354507	2
ENSG00000231861.2	OR5K2	3	98504835	3_62	0	0.0294584911244141	7.3818836580158	2.06478621148442e-06	-0.835086071340012	1
ENSG00000080822.16	CLDND1	3	98523270	3_62	0	0.0275124690501798	6.72971701051639	1.75801981587479e-06	0.711768809543743	1
ENSG00000080819.6	CPOX	3	98594312	3_62	0	0.0230569293531612	5.04603712792861	1.10471259967032e-06	0.413592293374094	1
ENSG00000144810.15	COL8A1	3	99638508	3_62	0	0.0223170402498331	4.73554365593787	1.00346871735513e-06	0.515519229505831	1
ENSG00000036054.12	TBC1D23	3	100258513	3_63	0	0.0169685067695876	5.09627717877551	8.2109624003254e-07	-0.137628248292728	2
ENSG00000114021.11	NIT2	3	100334239	3_63	0	0.0254394627569579	8.9485850922148	2.16152222014154e-06	1.30809368033776	1
ENSG00000154174.7	TOMM70	3	100410524	3_63	0	0.0163225479748097	4.72772669349308	7.32719437952954e-07	0	1
ENSG00000206535.7	LNP1	3	100402006	3_63	0	0.0228516760051	7.9266222062738	1.71990165472759e-06	-0.87490003804899	1
ENSG00000181458.10	TMEM45A	3	100507744	3_63	0	0.103929385007568	22.5366650795449	2.22395197576733e-05	-2.28682537912312	1
ENSG00000114354.13	TFG	3	100691748	3_63	0	0.016406261988679	4.77628991405491	7.44042458685789e-07	0.147347591124125	1
ENSG00000154175.16	ABI3BP	3	100993756	3_64	0	0.0300516158531126	12.0885157939123	3.44935749703694e-06	1.36456822238586	1
ENSG00000081148.11	IMPG2	3	101322385	3_64	0	0.0143090581669164	5.02869067611182	6.83224400272643e-07	0.264868115981575	1
ENSG00000138468.15	SENP7	3	101513077	3_64	0	0.0200212599148207	8.21903393832647	1.56246239700684e-06	-1.10149478288148	1
ENSG00000114391.12	RPL24	3	101687152	3_64	0	0.0148641913883467	5.38984244290731	7.60702345509869e-07	-0.37889360702055	1
ENSG00000182504.10	CEP97	3	101726282	3_64	0	0.0179234035015404	7.16691252378011	1.2196914584777e-06	-0.961288465653884	1
ENSG00000144815.15	NXPE3	3	101755855	3_64	0	0.0176195909329021	7.00448741672579	1.17184339787471e-06	-0.935308883096933	2
ENSG00000170017.12	ALCAM	3	105368773	3_66	0	0.0232370855279852	13.8603306713363	3.05810677430257e-06	-1.58199380611866	1
ENSG00000196776.14	CD47	3	107939230	3_67	0	0.00949663910704912	5.74588763637702	5.18112964852428e-07	0.418471457955101	3
ENSG00000114446.4	IFT57	3	108221611	3_67	0	0.00989353179352836	6.13360408026242	5.76188372139535e-07	-1.07355586419752	3
ENSG00000144821.9	MYH15	3	108504966	3_67	0	0.00930929845534822	5.55723718446482	4.91216881609431e-07	-0.355666281518142	1
ENSG00000163507.13	KIAA1524	3	108588823	3_67	0	0.00857536387348235	4.77982606943141	3.89190335909638e-07	0	1
ENSG00000198919.12	DZIP3	3	108590476	3_67	0	0.0373117189916817	18.7603469264814	6.64635477987935e-06	1.9298656150173	2
ENSG00000163519.13	TRAT1	3	108822296	3_67	0	0.0111862283203039	7.29690439527324	7.7503217490795e-07	0.901247729645336	1
ENSG00000177707.10	NECTIN3	3	111070094	3_69	0	0.0286275462996484	12.7875876159557	3.47592298122431e-06	-1.63492720794859	1
ENSG00000177494.5	ZBED2	3	111595007	3_69	0	0.0158643819777768	7.17044772595296	1.08010712011431e-06	0.742451086463571	1
ENSG00000240891.7	PLCXD2	3	111674240	3_69	0	0.014799038196323	6.51066462686974	9.14863313930138e-07	-0.541393677790136	2
ENSG00000114529.12	C3orf52	3	112169614	3_69	0	0.0187495129551931	8.7576238991272	1.55909894560658e-06	-0.990641711149217	1
ENSG00000174500.12	GCSAM	3	112132970	3_69	0	0.0239048501086681	11.0687677143331	2.51236477239216e-06	-1.3120674552302	2
ENSG00000144848.10	ATG3	3	112562284	3_69	0	0.0186258330977529	8.69471951224517	1.53768961114771e-06	-1.18733956703733	1
ENSG00000138459.8	SLC35A5	3	112561371	3_69	0	0.0447079009988489	17.0550552964821	7.23993736801891e-06	-2.02411464498353	1
ENSG00000163606.10	CD200R1	3	112975136	3_69	0	0.0128010181057473	5.13493277085583	6.24132317092241e-07	0.329673978766445	1
ENSG00000163608.14	NEPRO	3	113005489	3_69	0	0.0138969102365417	5.9139394320084	7.80355546354518e-07	-0.609331686952145	2
ENSG00000144857.14	BOC	3	113210516	3_70	0	0.0240113210044047	5.34768094218169	1.21921118642456e-06	-0.440489896039231	2
ENSG00000206530.10	CFAP44	3	113440894	3_70	0	0.0227752752987593	4.8444056367649	1.04761457714903e-06	-0.119608386063929	2
ENSG00000163611.11	SPICE1	3	113514737	3_70	0	0.0344431373156386	8.79118966947394	2.87506554391001e-06	1.25962923010036	2
ENSG00000072858.10	SIDT1	3	113532232	3_70	0	0.0798404886456182	16.9010908012424	1.28125424734153e-05	1.74259825187131	1
ENSG00000121579.12	NAA50	3	113746012	3_70	0	0.0264883737540367	6.28333679788999	1.58031270556792e-06	0.680877561478998	1
ENSG00000114573.9	ATP6V1A	3	113746914	3_70	0	0.0265152893156413	6.2930206112801	1.58435654092734e-06	0.6827087574597	1
ENSG00000178075.19	GRAMD1C	3	113829383	3_70	0	0.0261025697815127	6.14344993930552	1.52262510435018e-06	-0.72450419027286	1
ENSG00000163617.10	CCDC191	3	114057303	3_70	0	0.0326485197058602	8.27946042702182	2.56662799241831e-06	1.29124693450424	1
ENSG00000181847.11	TIGIT	3	114276614	3_71	0	0.0155942620508255	5.55542632414788	8.22582786445017e-07	-0.376949521621689	2
ENSG00000144847.12	IGSF11	3	119145876	3_74	0	0.0139089350353994	6.1162000013339	8.07742536717968e-07	-0.70427613843816	2
ENSG00000121578.12	B4GALT4	3	119240363	3_74	0	0.0201764655344671	9.64904527422884	1.84853139459533e-06	1.08139819540548	1
ENSG00000163389.10	POGLUT1	3	119467987	3_74	0	0.0136538898329869	5.94066291762414	7.70173731101526e-07	-0.629991527706575	4
ENSG00000113845.9	TIMMDC1	3	119498467	3_74	0	0.0963536319510737	24.6989459738085	2.25966420739076e-05	-2.50253399307261	1
ENSG00000144843.11	ADPRH	3	119579733	3_74	0	0.0120211560503748	4.73311439224243	5.40244846212624e-07	-0.0734551440415425	2
ENSG00000144837.8	PLA1A	3	119597342	3_74	0	0.0318486522076457	13.9997403528881	4.2335864856575e-06	-1.57890506268402	1
ENSG00000121577.13	POPDC2	3	119664431	3_74	0	0.0251702208624698	11.7542559867655	2.8091800001984e-06	1.28366564063129	1
ENSG00000138495.6	COX17	3	119657355	3_74	0	0.0244160786279367	11.4643985682152	2.65781401909975e-06	1.40263683099801	2
ENSG00000183833.16	MAATS1	3	119702426	3_74	0	0.0137038336586697	5.9752954059229	7.77497239827766e-07	0.57883333457961	2
ENSG00000144852.17	NR1I2	3	119780660	3_74	0	0.0468247338736191	17.6935160367242	7.86659621060239e-06	1.80508909450116	1
ENSG00000082701.14	GSK3B	3	120094435	3_74	0	0.0120214018630647	4.73330367280739	5.40277498535272e-07	0.152840099264401	1
ENSG00000175697.10	GPR156	3	120285335	3_74	0	0.0128237403517538	5.3458228389234	6.5091858991653e-07	-0.398857333098401	1
ENSG00000163428.3	LRRC58	3	120302634	3_74	0	0.0125890212085279	5.17068520208114	6.18069709561716e-07	0.624539256992765	2
ENSG00000163430.11	FSTL1	3	120450401	3_74	0	0.0120050599563967	4.72041264300691	5.38073613230701e-07	0.17624262191333	1
ENSG00000065518.7	NDUFB4	3	120596154	3_74	0	0.0120000868243825	4.71648743268208	5.374034704257e-07	0.066780138284947	1
ENSG00000113924.11	HGD	3	120690679	3_74	0	0.0137666418928213	6.01867070300477	7.86730513673652e-07	0.564772628167312	1
ENSG00000153767.9	GTF2E1	3	120742729	3_74	0	0.0128232289329083	5.34543788089956	6.50845759446773e-07	0.413767673422595	1
[truncated: 7,832 more rows]
