# Supplementary material for: Adjusting for genetic confounders in transcriptome-wide association studies improves discovery of risk genes of complex traits
Source: Nat Genet. 2024 Jan 26;56(2):336–47. doi: 10.1038/s41588-023-01648-9 (PMC10864181; doi:10.1038/s41588-023-01648-9)
Supplement: Supplementary file 5 — cTWAS results of all analyzed genes across all tissues for IBD, SCZ, and SBP. Results are stored separately for each combination of traits and tissues. Column legends for each set of results are the same as in Supplementary Table 1. [file 41588_2023_1648_MOESM5_ESM.zip › SCZ_Heart_Atrial_Appendage.csv]

id	genename	chrom	pos	region_tag	cs_index	PIP	tau2	PVE	z	num_eqtl
ENSG00000131591.17	C1orf159	1	1098619	1_1	0	0.020086419372715	5.32177363387148	1.0149772784956e-06	-0.37874830169903	1
ENSG00000131584.18	ACAP3	1	1307603	1_1	0	0.0201476522401778	5.3506352493194	1.02359272173156e-06	0.479527788422203	1
ENSG00000175756.13	AURKAIP1	1	1374801	1_1	0	0.0573827919326435	15.3395509896073	8.35779508514035e-06	1.67726283671749	1
ENSG00000235098.8	ANKRD65	1	1418252	1_1	0	0.0270049070164624	8.13208887535865	2.08517351192264e-06	0.983238205546278	1
ENSG00000008130.15	NADK	1	1753033	1_1	0	0.0203293258819088	5.43573348573189	1.04924891698141e-06	0.195231841183575	1
ENSG00000169885.9	CALML6	1	1915022	1_1	0	0.199360552300481	27.6479164053506	5.2335819940829e-05	3.0273477641705	2
ENSG00000178821.12	TMEM52	1	1919475	1_1	0	0.0196498333954334	5.11342133395284	9.54042777994532e-07	0.365447315271193	1
ENSG00000162585.16	FAAP20	1	2169011	1_2	0	0.00904555336495572	8.29093152940818	7.12091604421425e-07	1.55739326405558	2
ENSG00000116151.13	MORN1	1	2343517	1_2	0	0.011721369871101	7.51453480275921	8.36330369285418e-07	-0.565994165025315	2
ENSG00000157916.19	RER1	1	2391602	1_2	0	0.0160796558025464	11.7990703649285	1.80144885259952e-06	-1.42074311558526	1
ENSG00000157911.9	PEX10	1	2404771	1_2	0	0.0887267997650173	27.7923642413876	2.34141128491048e-05	-2.91835053462503	2
ENSG00000149527.17	PLCH2	1	2420440	1_2	0	0.00852811469137926	6.94477656077695	5.62352598950875e-07	1.50288494949504	2
ENSG00000157873.17	TNFRSF14	1	2553309	1_2	0	0.0188364308961976	12.3822555631716	2.21460245404148e-06	1.98956654860328	2
ENSG00000157870.14	FAM213B	1	2586971	1_2	0	0.0484880174494134	20.0686138898145	9.23951556690087e-06	2.06984788173963	1
ENSG00000142606.15	MMEL1	1	2632744	1_2	0	0.0670088982806322	24.7695983707286	1.57597324073403e-05	-3.09918323219623	1
ENSG00000215912.12	TTC34	1	2800905	1_2	0	0.0743033780865252	25.753136921122	1.8169212001407e-05	3.1442938116322	1
ENSG00000130762.14	ARHGEF16	1	3454845	1_2	0	0.0144760019294542	9.72084098786953	1.33613354693706e-06	-1.05210778530031	1
ENSG00000116213.15	WRAP73	1	3654319	1_2	0	0.0697421400568458	24.4158383894342	1.61682981120153e-05	-2.33237296501436	1
ENSG00000235169.7	SMIM1	1	3772844	1_3	0	0.0287879802364909	6.80834155829203	1.86101523218624e-06	-0.748575825534955	1
ENSG00000116198.12	CEP104	1	3854983	1_3	0	0.0300057688373909	7.20270822345173	2.05209743781753e-06	0.861997232247118	1
ENSG00000169598.15	DFFB	1	3856947	1_3	0	0.0275583514355987	6.39302091432778	1.67284905801646e-06	-0.609235243080027	3
ENSG00000198912.10	C1orf174	1	3891607	1_3	0	0.0533693033582239	12.7096704058007	6.44055389838601e-06	-1.45398679801201	2
ENSG00000196581.10	AJAP1	1	4652928	1_4	0	0.0124444163149983	4.70692307160949	5.56171881974392e-07	-0.0909992397995023	1
ENSG00000069424.14	KCNAB2	1	5983870	1_5	0	0.0342796401873643	7.68069675132752	2.499966966936e-06	0.874186888238141	2
ENSG00000116237.15	ICMT	1	6236178	1_5	0	0.034016657683596	7.14278065825017	2.30704651209391e-06	0.52919048085274	1
ENSG00000116251.9	RPL22	1	6209280	1_5	0	0.0254442207954025	4.76814957041145	1.15195740951264e-06	-0.140008853262353	1
ENSG00000097021.19	ACOT7	1	6380617	1_5	0	0.0256584039265498	5.20344234648467	1.26770376891526e-06	-0.821355601978746	2
ENSG00000187017.15	ESPN	1	6427917	1_5	0	0.0266344347431472	5.71834099322126	1.44614197025214e-06	1.06495776726806	1
ENSG00000215788.9	TNFRSF25	1	6466573	1_5	0	0.0734882796952529	16.2483143242279	1.13376694167687e-05	2.14452285793196	1
ENSG00000171680.21	PLEKHG5	1	6520337	1_5	0	0.0263861780951158	5.66313838277246	1.41883227886136e-06	0.891621278027068	1
ENSG00000162408.10	NOL9	1	6554170	1_5	0	0.0278843238749466	5.83709249392831	1.54544690925309e-06	-0.71151448165295	1
ENSG00000204859.12	ZBTB48	1	6579787	1_5	0	0.0860980470070338	16.5430626310333	1.35240451209386e-05	-2.07450695925201	3
ENSG00000041988.15	THAP3	1	6625714	1_5	0	0.154594420567306	26.4257025591522	3.87898191687661e-05	-3.50388664195843	2
ENSG00000171735.18	CAMTA1	1	6781350	1_5	0	0.0378731052013547	8.24485685344265	2.96490942650396e-06	1.07939579080156	1
ENSG00000049245.12	VAMP3	1	7771004	1_6	0	0.0240019374966615	7.7836175146456	1.77388386680761e-06	1.16021047533714	2
ENSG00000116288.12	PARK7	1	7954388	1_6	0	0.0200027569121279	6.06871670805264	1.15261460604784e-06	-0.836368847726714	1
ENSG00000162426.14	SLC45A1	1	8317768	1_6	0	0.121495837255819	28.2269512830194	3.25628769945276e-05	-3.94157979865204	1
ENSG00000142599.17	RERE	1	8811906	1_6	0	0.01954468909188	14.6805610387911	2.72438710569455e-06	3.59308023416965	1
ENSG00000074800.13	ENO1	1	8879251	1_6	0	0.0188638364207885	6.31653438957933	1.13137423300205e-06	-1.37573314664563	2
ENSG00000180758.11	GPR157	1	9124753	1_6	0	0.0209150516854518	6.01150908844021	1.19382273962941e-06	-0.518772450950086	2
ENSG00000049239.12	H6PD	1	9221777	1_6	0	0.0268826746067979	8.48565906475196	2.16598503068756e-06	1.0014921803118	3
ENSG00000171621.13	SPSB1	1	9292749	1_6	0	0.0239141008398929	7.3007867084877	1.65775792891362e-06	-0.77673631140119	1
ENSG00000171603.16	CLSTN1	1	9824341	1_7	0	0.0686184408069686	11.2504817265129	7.33009090944195e-06	-1.41540131228769	1
ENSG00000162441.11	LZIC	1	9943171	1_7	0	0.0351568069833512	4.8292589847091	1.61208270189362e-06	-0.150182004129102	1
ENSG00000162444.11	RBP7	1	9991107	1_7	0	0.0347068725175593	4.70636868885372	1.55095366513491e-06	0.0271638344378877	2
ENSG00000130939.18	UBE4B	1	10033313	1_7	0	0.0543380126295307	8.99919304211366	4.64306448259516e-06	1.72794939323178	1
ENSG00000054523.17	KIF1B	1	10210438	1_7	0	0.0349452725266545	4.77167628145193	1.58327662948699e-06	0.509781038475281	1
ENSG00000142657.20	PGD	1	10398423	1_7	0	0.0638723124113922	10.5574137192258	6.40276521896265e-06	1.45930751807861	1
ENSG00000175279.21	CENPS	1	10430228	1_7	0	0.0376407133453957	5.48098455489714	1.95890701002131e-06	-0.378681452340412	1
ENSG00000241563.3	CORT	1	10449352	1_7	0	0.0347995080072014	4.73180007335064	1.5634964065121e-06	0.388988594236128	1
ENSG00000160049.11	DFFA	1	10477033	1_7	0	0.0398161260146188	6.01788544929944	2.27509908458998e-06	0.530313652068789	2
ENSG00000116649.9	SRM	1	11060199	1_8	0	0.0299507099506626	5.03007751007001	1.43047145344061e-06	0.305932985567398	2
ENSG00000171824.13	EXOSC10	1	11100617	1_8	0	0.0290333220012307	4.73394881953517	1.30502155771008e-06	-0.0103303090794583	1
ENSG00000198793.12	MTOR	1	11262099	1_8	0	0.0293855329560925	4.84871936638114	1.35287607755215e-06	0.0921963225793748	1
ENSG00000132879.13	FBXO44	1	11666625	1_8	0	0.0310443474051882	5.37161208365433	1.58337788080738e-06	-0.396518885380132	1
ENSG00000116661.9	FBXO2	1	11653506	1_8	0	0.0389566586710076	7.53759422040561	2.7881224980051e-06	-0.821906140236357	2
ENSG00000116663.10	FBXO6	1	11663828	1_8	0	0.0289454265929057	4.7050930963912	1.29314007894547e-06	0.03888803515889	2
ENSG00000177674.15	AGTRAP	1	11737129	1_9	0	0.0908563072601892	15.7457695254008	1.35836464236687e-05	-1.70018015823231	1
ENSG00000011021.21	CLCN6	1	11806394	1_9	0	0.0500627306980738	9.97735489346827	4.74271853919378e-06	-1.50175202330188	1
ENSG00000175206.10	NPPA	1	11847546	1_9	0	0.0678390652342955	12.9055403260207	8.31291699482282e-06	-1.57437904165249	1
ENSG00000120937.8	NPPB	1	11859214	1_9	0	0.110730584973771	17.6875199254051	1.85965307741824e-05	-2.23630568335687	1
ENSG00000116685.15	KIAA2013	1	11926172	1_9	0	0.0382158878753985	7.39143347775551	2.68206947553477e-06	-0.850307405240391	2
ENSG00000083444.16	PLOD1	1	11926172	1_9	0	0.0293249638100644	4.86636291318863	1.35500024987083e-06	-0.303678549789666	2
ENSG00000028137.18	TNFRSF1B	1	12129504	1_9	0	0.0809731841824041	14.6226773292364	1.12425676961215e-05	1.66476354630391	1
ENSG00000162493.16	PDPN	1	13583417	1_10	0	0.130973610969678	19.3799980806004	2.41009925103179e-05	2.14882120667992	1
ENSG00000189337.16	KAZN	1	13892372	1_10	0	0.028759351185865	4.70970329697238	1.28608605460467e-06	-0.0716923209145443	1
ENSG00000142634.12	EFHD2	1	15405858	1_11	0	0.0140614234592675	5.14151350288871	6.864638389037e-07	0.309212280080762	1
ENSG00000162438.11	CTRC	1	15413505	1_11	0	0.0134411009874396	4.71479968725603	6.01721441082787e-07	0.0476756340879469	1
ENSG00000132906.17	CASP9	1	15526781	1_11	0	0.0183391503058346	7.6559485856284	1.33313955682391e-06	0.948659836406149	1
ENSG00000197312.11	DDI2	1	15617889	1_11	0	0.0136489709099956	4.85993375638796	6.29836252734052e-07	-0.255327334611871	1
ENSG00000116786.11	PLEKHM2	1	15682529	1_11	0	0.0420401676445253	15.5499961674964	6.2071483103864e-06	1.7539787345066	2
ENSG00000162461.7	SLC25A34	1	15735471	1_11	0	0.01695658690749	6.91343388854229	1.11308838527368e-06	-0.590922946242543	1
ENSG00000162458.12	FBLIM1	1	15756481	1_11	0	0.0138152369924683	4.9744502832032	6.52530522509953e-07	-0.275272675787668	1
ENSG00000116809.11	ZBTB17	1	15976487	1_11	0	0.0235497993070308	10.0280008960292	2.24232712881191e-06	-1.14096611009942	1
ENSG00000186510.11	CLCNKA	1	16038434	1_11	0	0.0173108799376008	7.10930011549625	1.16853947795939e-06	0.737037018454494	2
ENSG00000173641.17	HSPB7	1	16019124	1_11	0	0.0175099427991995	7.21759858384244	1.19998232354075e-06	-0.796609919776031	2
ENSG00000184908.17	CLCNKB	1	16043819	1_11	0	0.0151799853332026	5.86569532097617	8.45450625168094e-07	0.439537741314598	3
ENSG00000185519.8	FAM131C	1	16069823	1_11	0	0.0183555105390176	7.6643981072695	1.33580147964462e-06	0.959965339253283	2
ENSG00000142627.12	EPHA2	1	16204221	1_11	0	0.0303285755523026	12.4334061012857	3.58046579231759e-06	1.63171364426873	1
ENSG00000142632.16	ARHGEF19	1	16213318	1_11	0	0.0412502404783901	15.3685331179476	6.0194428959479e-06	2.05329810356842	1
ENSG00000132881.11	RSG1	1	16237140	1_11	0	0.016567213498469	6.69348124252074	1.0529285857388e-06	-0.923291306527981	1
ENSG00000037637.10	FBXO42	1	16352086	1_11	0	0.0472176998452692	16.6624358664809	7.47034595638488e-06	-2.37128316451814	3
ENSG00000055070.16	SZRD1	1	16352086	1_11	0	0.0439971248865596	15.9854245783676	6.67799162098709e-06	2.34799865479179	2
ENSG00000157191.19	NECAP2	1	16439071	1_11	0	0.014278849667215	5.28664491697426	7.16755046748151e-07	0.167500625817085	2
ENSG00000219481.10	NBPF1	1	16488717	1_11	0	0.189630037533012	30.331495011913	5.46132905822502e-05	3.07992679616025	1
ENSG00000183888.4	C1orf64	1	16003338	1_11	0	0.0216193218279481	9.21615217919786	1.89186046048561e-06	1.09582631665332	2
ENSG00000117122.13	MFAP2	1	16988930	1_12	0	0.103979896484124	21.2750681533094	2.10047606702918e-05	-2.76000229744879	1
ENSG00000159363.17	ATP13A2	1	17009758	1_12	0	0.0219820407006205	6.33493842608848	1.32223242293057e-06	-1.32248049482249	2
ENSG00000117118.9	SDHB	1	17049801	1_12	0	0.0649217187997523	16.6869015167094	1.0286392904413e-05	-2.68428553079565	1
ENSG00000159339.13	PADI4	1	17325142	1_12	0	0.0189346031556941	4.91965960733239	8.84481307335277e-07	-0.160349979307996	1
ENSG00000179051.13	RCC2	1	17439260	1_12	0	0.0352019945067064	10.8146813647703	3.61475107763558e-06	-1.34419382749319	1
ENSG00000117154.11	IGSF21	1	18108097	1_12	0	0.0310636194930399	9.62237790744311	2.8381272520846e-06	-1.1371706323692	1
ENSG00000159423.16	ALDH4A1	1	18902055	1_13	0	0.0170175407439301	5.22489523214204	8.44251386237331e-07	-0.415122983019158	2
ENSG00000169991.10	IFFO2	1	18949846	1_13	0	0.0179925322954398	5.76707174096086	9.85246819625862e-07	-0.489317480385548	3
ENSG00000127481.14	UBR4	1	19211261	1_13	0	0.0246072448202926	8.66007119155426	2.02340048208035e-06	-1.01734014786863	1
ENSG00000127463.13	EMC1	1	19246729	1_13	0	0.0162941133624552	4.80410171312015	7.43259252153905e-07	0.181078582427645	1
ENSG00000053372.4	MRTO4	1	19249541	1_13	0	0.0168552942278403	5.12311610707322	8.19913303975644e-07	-0.376671018626858	2
ENSG00000162482.4	AKR7A3	1	19288862	1_13	0	0.0172544804142637	5.32974360598682	8.73183659607539e-07	0.417531421566568	1
ENSG00000053371.12	AKR7A2	1	19310633	1_13	0	0.0393843076890783	13.0890113248446	4.8947155221663e-06	1.49818881478634	2
ENSG00000040487.12	PQLC2	1	19312063	1_13	0	0.0221881176275377	7.69006099103572	1.62012170599555e-06	0.876734876352337	2
ENSG00000173436.13	MINOS1	1	19597831	1_13	0	0.0163146890405714	4.81414709189915	7.45753933799595e-07	0.0725654160726812	1
ENSG00000158747.13	NBL1	1	19391407	1_13	0	0.0179642999508192	5.68917918750386	9.70414567294073e-07	-0.580041127119701	2
ENSG00000169914.5	OTUD3	1	19882213	1_13	0	0.0424944060680432	13.9067981840024	5.61120728780763e-06	1.59675713984978	3
ENSG00000188257.10	PLA2G2A	1	19979786	1_13	0	0.0201542834536937	6.81672191484448	1.30448874548303e-06	0.692323770846786	1
ENSG00000127472.10	PLA2G5	1	20028276	1_13	0	0.0164692072313964	4.90325558462968	7.66751479630908e-07	0.203648846849678	1
ENSG00000158816.15	VWA5B1	1	20291682	1_14	0	0.0302536217469498	5.75956992301443	1.65449258318604e-06	-0.576651443709328	1
ENSG00000162545.5	CAMK2N1	1	20487951	1_14	0	0.130374700624957	18.9232415397298	2.34253589186656e-05	-2.20906204786563	1
ENSG00000090432.6	MUL1	1	20418545	1_14	0	0.0468417239310725	9.72119070018562	4.32364202756798e-06	-1.05134291381892	1
ENSG00000183114.7	FAM43B	1	20552199	1_14	0	0.1255621977577	18.6010011429483	2.21764806016263e-05	2.17296606810006	1
ENSG00000158825.5	CDA	1	20587958	1_14	0	0.0273898383819139	4.79457309671742	1.24691488852202e-06	0.146006907927346	4
ENSG00000158828.7	PINK1	1	20633737	1_14	0	0.027114042046965	4.71746823418372	1.21450874548395e-06	-0.132333391257672	2
ENSG00000117245.12	KIF17	1	20684689	1_14	0	0.0753668503095681	13.6744158001976	9.785579375646e-06	-1.3808496555629	1
ENSG00000189410.11	SH2D5	1	20733077	1_14	0	0.0496616277480602	11.4766279194108	5.41168673481051e-06	1.79168669923715	1
ENSG00000127483.17	HP1BP3	1	20787923	1_14	1	0.342907236558995	20.6122931186666	6.71120271222958e-05	-3.92854340297302	1
ENSG00000075151.20	EIF4G3	1	21181395	1_14	1	0.193371452543009	18.3443085241924	3.3681475011111e-05	3.72396598217159	1
ENSG00000117298.14	ECE1	1	21345480	1_14	0	0.0292080002836531	5.40662956915292	1.49942875851636e-06	-0.594613577890439	2
ENSG00000142794.18	NBPF3	1	21439960	1_15	0	0.0224315859135577	5.33583993480855	1.13647573936697e-06	0.54005288923971	2
ENSG00000076864.19	RAP1GAP	1	21670352	1_15	0	0.0235034162953195	5.65041133874199	1.26098074340803e-06	0.458908044866104	1
ENSG00000090686.15	USP48	1	21783303	1_15	0	0.145855160505241	20.9083467900723	2.89560215439453e-05	-2.16580753045147	3
ENSG00000187942.11	LDLRAD2	1	21818263	1_15	0	0.0213729659259183	4.78493471625155	9.71042430051729e-07	0.0520266269408612	1
ENSG00000142798.17	HSPG2	1	21850873	1_15	0	0.0289568635417685	7.91126642747863	2.17517862457579e-06	1.02073590902792	1
ENSG00000142789.19	CELA3A	1	22001714	1_15	0	0.0812444319020202	17.0406848689116	1.31455284129596e-05	-1.69371603991579	1
ENSG00000070831.15	CDC42	1	22043928	1_15	0	0.0268205293243506	8.5726387851206	2.18312833441e-06	-1.24809122388902	1
ENSG00000162552.14	WNT4	1	22143914	1_15	0	0.0539945965281314	15.7091091862084	8.05377060261005e-06	-2.30887851334889	1
ENSG00000169641.13	LUZP1	1	23176683	1_16	0	0.0241100369056686	5.31966182780295	1.21780932978224e-06	-0.498595829366422	1
ENSG00000125944.18	HNRNPR	1	23343277	1_16	0	0.0428036313702609	10.7906262019161	4.38555599423741e-06	-1.20839318998087	1
ENSG00000204219.9	TCEA3	1	23382496	1_16	0	0.0228306880938896	4.80194309395812	1.04095847834905e-06	-0.187888418046535	2
ENSG00000088280.18	ASAP3	1	23484995	1_16	0	0.022612649710987	4.71085036454179	1.01145871678402e-06	0.0155306999287134	1
ENSG00000117318.8	ID3	1	23559108	1_16	0	0.0348433479501664	8.82443987669318	2.91947273105209e-06	-1.0326477753495	1
ENSG00000142676.12	RPL11	1	23691734	1_17	0	0.0393085377724604	11.1078665275277	4.1458629196222e-06	-1.3366252539402	2
ENSG00000057757.9	PITHD1	1	23782193	1_17	0	0.0204737744417516	4.90008547895864	9.52574534661706e-07	0.31969411783234	1
ENSG00000117308.14	GALE	1	23800401	1_17	0	0.0204256007127895	4.87774670974715	9.4600074698929e-07	0.21390897872192	1
ENSG00000179163.11	FUCA1	1	23866260	1_17	0	0.0265834014582127	7.37968378439238	1.86271194549047e-06	-0.715134864686682	1
ENSG00000142661.18	MYOM3	1	24055545	1_17	0	0.0215414796883091	5.38230410784892	1.10088298881037e-06	0.375411139830575	2
ENSG00000142677.3	IL22RA1	1	24151523	1_17	0	0.0208523510161978	5.07386309016262	1.00459536037715e-06	0.313763983604929	1
ENSG00000185436.11	IFNLR1	1	24182220	1_17	0	0.0221961095049253	5.66638341140411	1.19420865090885e-06	-0.55029268466948	2
ENSG00000158055.15	GRHL3	1	24318866	1_17	0	0.0200707632795022	4.71155620898904	8.97895225400101e-07	0.0878788171790553	1
ENSG00000001460.17	STPG1	1	24417293	1_17	0	0.110889723155824	21.1488339677838	2.22676878003383e-05	2.44317787033566	2
ENSG00000001461.16	NIPAL3	1	24415329	1_17	0	0.0793044836937817	17.8670651944039	1.34539051288986e-05	2.18231793489263	1
ENSG00000117602.11	RCAN3	1	24502439	1_17	0	0.0281360870426383	7.91956729006241	2.11574122764605e-06	0.89498896025604	1
ENSG00000184454.6	NCMAP	1	24555537	1_17	0	0.0225813846658868	5.82970915235019	1.24995636889668e-06	0.736443972516454	1
ENSG00000169504.14	CLIC4	1	24745089	1_17	0	0.0201506285226353	4.74921557745084	9.08673530404345e-07	0.0643737927207971	2
ENSG00000020633.18	RUNX3	1	24972982	1_17	0	0.0971754726847526	19.8509360967178	1.83161862021057e-05	-2.05822549654238	1
ENSG00000175707.8	KDF1	1	26961225	1_18	0	0.0810932610206658	15.2951682652932	1.17770473470102e-05	3.00430267330483	1
ENSG00000131910.4	NR0B2	1	26915518	1_18	0	0.0296474869698908	5.82765891709556	1.64051199044378e-06	-0.26770338333772	2
ENSG00000183726.10	TMEM50A	1	25341835	1_18	0	0.0273299076454095	5.22427262721854	1.35569312383755e-06	-0.374375504757267	1
ENSG00000188672.17	RHCE	1	25382767	1_18	0	0.0299041135109011	6.07523463072487	1.72500907729499e-06	0.587753082958049	1
ENSG00000157978.11	LDLRAP1	1	25566034	1_18	0	0.026337594098704	4.87454312614173	1.21901040916983e-06	0.204110855790398	1
ENSG00000162430.16	SELENON	1	25799884	1_18	0	0.032397820490538	6.81787313683935	2.09730748793732e-06	0.74869329367711	1
ENSG00000117640.17	MTFR1L	1	25818183	1_18	0	0.0289701805377713	5.81002094619204	1.5981822265844e-06	-0.615087213641124	1
ENSG00000127423.10	AUNIP	1	25883194	1_18	0	0.0513373320689161	11.1734747856305	5.44651802572755e-06	-1.25124387830791	1
ENSG00000182749.5	PAQR7	1	25894981	1_18	0	0.0285269630439917	5.58824794988622	1.51366093874805e-06	0.395384788225096	1
ENSG00000158006.13	PAFAH2	1	26001260	1_18	0	0.0350479788241433	7.62564558723963	2.53768078639925e-06	0.996855692329347	1
ENSG00000158008.9	EXTL1	1	26019793	1_18	0	0.0301652713563685	6.24913599707963	1.78988286042991e-06	-0.783709326863132	3
ENSG00000158014.14	SLC30A2	1	26045653	1_18	0	0.0302555079060745	6.23295804964748	1.79058956255664e-06	0.779682368255729	1
ENSG00000158022.6	TRIM63	1	26067014	1_18	0	0.0316035784132626	6.56182060417776	1.96905573594157e-06	0.698368843152467	2
ENSG00000197245.5	FAM110D	1	26158522	1_18	0	0.0276976006183007	5.2995086501136	1.39371877612636e-06	-0.337860734991622	2
ENSG00000236782.6	RP11-96L14.7	1	26171145	1_18	0	0.0971965172511977	17.3752793024311	1.60354035821334e-05	2.28096637557714	1
ENSG00000142675.17	CNKSR1	1	26170849	1_18	0	0.0273691720659423	5.35001948150797	1.39031887944639e-06	0.764679040508906	1
ENSG00000142669.14	SH3BGRL3	1	26282291	1_18	0	0.03462946775232	7.31964686262119	2.40676308881208e-06	0.807580259859585	1
ENSG00000169442.8	CD52	1	26317369	1_18	0	0.0292428343475371	6.05292954559407	1.68067012304754e-06	0.742588776591287	3
ENSG00000158062.20	UBXN11	1	26316120	1_18	0	0.0260759176750637	4.84726302264427	1.20014462416541e-06	-0.226390953374753	2
ENSG00000176083.17	ZNF683	1	26374140	1_18	0	0.0970235522443242	17.3321469262683	1.59671325206242e-05	-2.20658381660131	1
ENSG00000117682.16	DHDDS	1	26432111	1_18	0	0.0340445455773473	7.33436185481484	2.37086743431323e-06	0.851667793823593	2
ENSG00000198830.10	HMGN2	1	26471163	1_18	0	0.0263906566230191	4.89862323545553	1.22750036776667e-06	0.0723106624295201	1
ENSG00000117676.13	RPS6KA1	1	26529971	1_18	0	0.0284756017807205	5.61777533419635	1.51891920953806e-06	-0.617345524410407	1
ENSG00000060642.10	PIGV	1	26787521	1_18	0	0.0961921376393212	16.7205086091394	1.52716673838261e-05	3.09207077771821	1
ENSG00000204160.11	ZDHHC18	1	26827212	1_18	0	0.0271803184147691	5.23709392920513	1.35158169129541e-06	-0.499868504221744	1
ENSG00000142751.14	GPN2	1	26890178	1_18	0	0.074948689142939	14.7171077814612	1.04733087999759e-05	-2.95522531070365	1
ENSG00000162510.5	MATN1	1	30685255	1_20	0	0.284329128554752	37.2622587236904	0.00010059767134667	3.54537601154346	1
ENSG00000162511.7	LAPTM5	1	30757348	1_20	0	0.010262154955441	8.03105874907121	7.82544003296862e-07	0.956032996219862	2
ENSG00000162512.15	SDC3	1	30872105	1_20	0	0.0105236937003376	8.07227705153816	8.06606384043107e-07	0.683920826180352	2
ENSG00000134644.15	PUM1	1	31066204	1_20	0	0.025468641606045	16.6064918768018	4.01588322930518e-06	1.81861228176842	1
ENSG00000121766.15	ZCCHC17	1	31300649	1_20	0	0.133050801066917	20.1034968682474	2.53972384831327e-05	-3.79872595693818	1
ENSG00000168528.11	SERINC2	1	31217560	1_20	0	0.0214216461772068	14.5587361344847	2.96124208834432e-06	-2.8875070020638	2
ENSG00000142910.15	TINAGL1	1	31576820	1_20	0	0.0206673457876481	15.311521804393	3.00469545250103e-06	1.77519139801197	1
ENSG00000121764.11	HCRTR1	1	31616786	1_20	0	0.010226135707249	8.35897339001416	8.11637101535996e-07	1.11735127914864	1
ENSG00000162517.12	PEF1	1	31645212	1_20	0	0.00720842898454854	4.78015025147078	3.2717459145824e-07	-0.22670458276454	1
ENSG00000084636.17	COL16A1	1	31699458	1_20	0	0.00833441419056225	6.07841214306926	4.81019430878694e-07	-0.557306524238598	2
ENSG00000134668.12	SPOCD1	1	31815803	1_20	0	0.00755190424228569	5.16634220967088	3.70456347920708e-07	0.275741623760435	2
ENSG00000184007.18	PTP4A2	1	31944881	1_20	0	0.011469921658036	9.26502198897244	1.00903052064694e-06	-1.15164293425698	2
ENSG00000121775.17	TMEM39B	1	32071019	1_21	0	0.0184088060077569	5.06878920938077	8.85986794752104e-07	-0.322842900750564	1
ENSG00000025800.13	KPNA6	1	32108863	1_21	0	0.0381635963262656	12.0019368710443	4.34908632788182e-06	-1.60312708411667	1
ENSG00000084652.15	TXLNA	1	32179560	1_21	0	0.0342935624810089	10.9812644271177	3.57571049347539e-06	1.50994865460589	1
ENSG00000084623.11	EIF3I	1	32222176	1_21	0	0.0300088450297852	9.70940944450546	2.76655617606579e-06	1.38181198006749	1
ENSG00000160055.19	TMEM234	1	32222176	1_21	0	0.0300088450297852	9.70940944450545	2.76655617606579e-06	-1.38181198006749	1
ENSG00000183615.5	FAM167B	1	32246914	1_21	0	0.0700104061907623	17.8340945036685	1.18552593122379e-05	1.99580624313167	1
ENSG00000116478.11	HDAC1	1	32272462	1_21	0	0.166515878524929	26.3851420821521	4.17169440533872e-05	2.512585991845	1
ENSG00000225828.1	FAM229A	1	32363069	1_21	0	0.0255923041684483	8.19505793300901	1.99140142520388e-06	-0.951845207882163	1
ENSG00000160058.18	BSDC1	1	32366691	1_21	0	0.0177517032630092	4.7244128419342	7.96315680719021e-07	0.108041527649329	1
ENSG00000176261.15	ZBTB8OS	1	32650758	1_21	0	0.0187747472995178	5.25532058319395	9.36851401730197e-07	-0.239660520729258	2
ENSG00000162521.18	RBBP4	1	32650943	1_21	0	0.0181965199676327	4.9588863251265	8.56781120343959e-07	0.11882510233579	2
ENSG00000162520.14	SYNC	1	32701903	1_21	0	0.0180485209414424	4.88151017356375	8.36552522773215e-07	-0.0764523021129971	1
ENSG00000116497.17	S100PBP	1	32817174	1_21	0	0.037438408089941	11.8186821367308	4.2013012487915e-06	1.44867943864329	1
ENSG00000134684.10	YARS	1	32815516	1_21	0	0.0684191812271763	17.6115215231997	1.14412150134081e-05	-2.05567101266227	1
ENSG00000160097.16	FNDC5	1	32872031	1_21	0	0.0459955597554668	13.788091492827	6.02167707487958e-06	-1.7455062521012	2
ENSG00000142920.16	AZIN2	1	33080995	1_21	0	0.0218492226382205	6.69344673513688	1.38861930470647e-06	-1.10300715651031	1
ENSG00000160094.14	ZNF362	1	33337216	1_21	0	0.0204643519396729	6.07226358245051	1.17990219166454e-06	-0.423279216450239	1
ENSG00000121903.14	ZSCAN20	1	33468801	1_21	0	0.0177276424567394	4.71156414659199	7.93073592384733e-07	0.102724625441525	1
ENSG00000121904.17	CSMD2	1	34165500	1_21	0	0.0237443818613128	7.48306366533182	1.68708787825589e-06	-0.791410278747278	1
ENSG00000188910.7	GJB3	1	34780696	1_22	0	0.0197028463417124	7.91092971444165	1.47997334343351e-06	-1.00237572934772	1
ENSG00000163866.8	SMIM12	1	34859185	1_22	0	0.019257639626253	7.66715119823891	1.40195631075105e-06	0.874590379459714	1
ENSG00000197056.9	ZMYM1	1	35080556	1_22	0	0.0320471979472559	14.6770232834422	4.46606914716341e-06	-2.49581455813105	1
ENSG00000116560.10	SFPQ	1	35194135	1_22	0	0.0214744228420163	8.99911217173635	1.83492603333335e-06	-1.26361461506926	1
ENSG00000116819.6	TFAP2E	1	35573174	1_22	0	0.25979921681856	22.5090030393637	5.5525374209473e-05	4.23988844068056	1
ENSG00000126067.11	PSMB2	1	35641909	1_22	0	0.236334476800918	23.3333336076204	5.23601966442417e-05	-4.28515227822419	1
ENSG00000142686.7	C1orf216	1	35718988	1_22	0	0.167587622126108	21.8004139491059	3.46899821027317e-05	4.14534827765337	1
ENSG00000092853.13	CLSPN	1	35776326	1_22	0	0.01708346030217	6.61596970880771	1.07316561158373e-06	-0.740552928289098	1
ENSG00000134698.10	AGO4	1	35808004	1_22	0	0.0247362090612381	10.6137698354047	2.49287329398995e-06	-1.61031618126564	1
ENSG00000054118.13	THRAP3	1	36224998	1_22	0	0.0266668563071604	9.66908919423614	2.44824448018204e-06	0.140151944022118	1
ENSG00000214193.10	SH3D21	1	36323945	1_22	0	0.0322365944863307	13.3999686462202	4.10157195709894e-06	-1.70102442075969	1
ENSG00000142694.6	EVA1B	1	36323945	1_22	0	0.0322365944863307	13.3999686462202	4.10157195709894e-06	-1.70102442075969	1
ENSG00000181817.5	LSM10	1	36397425	1_22	0	0.0235519334845111	9.68904573842847	2.16673086044031e-06	1.35532317888363	1
ENSG00000116885.18	OSCP1	1	36426894	1_22	0	0.0140935718539373	4.71322950444826	6.30720662042945e-07	0.167044377461869	1
ENSG00000183317.16	EPHA10	1	37722581	1_23	0	0.0295606687690547	4.70923007944272	1.32178725892702e-06	0.172689587790722	1
ENSG00000163875.15	MEAF6	1	37465888	1_23	0	0.0363046969396037	6.66820525139156	2.2986305359278e-06	-1.0263812705055	2
ENSG00000163879.10	DNALI1	1	37556733	1_23	0	0.0358195032968962	6.5398061982866	2.22424096242417e-06	1.04763332908347	3
ENSG00000169218.13	RSPO1	1	37635248	1_23	0	0.037689135737633	7.02548968350354	2.51414415679091e-06	0.704357318831484	1
ENSG00000116922.14	C1orf109	1	37692275	1_23	0	0.0486347009520626	9.46627573084039	4.37142263714835e-06	-1.31589698631079	1
ENSG00000134690.10	CDCA8	1	37691932	1_23	0	0.0300922113758896	4.87889984996714	1.39403412110947e-06	0.250826977901441	1
ENSG00000197982.13	C1orf122	1	37806988	1_23	0	0.0313077888384863	5.25614575790529	1.5624898069922e-06	0.697797426102211	1
ENSG00000188786.9	MTF1	1	37856746	1_23	0	0.0297929974375782	4.78380453569808	1.35327177001014e-06	-0.481795326270433	1
ENSG00000204084.12	INPP5B	1	37897131	1_23	0	0.108816755368162	17.282661720662	1.78568067430826e-05	-2.24387568897776	2
ENSG00000183431.11	SF3A3	1	37997832	1_23	0	0.0297559296575807	4.77184595160153	1.34820935141824e-06	0.418147259533003	1
ENSG00000183386.9	FHL3	1	37996149	1_23	0	0.0312099334555223	5.22603766405306	1.54868386915009e-06	0.197068866335976	1
ENSG00000183520.11	UTP11	1	37996149	1_23	0	0.0312099334555223	5.22603766405307	1.54868386915009e-06	0.197068866335976	1
ENSG00000116981.3	NT5C1A	1	39678418	1_24	0	0.0240947459047809	9.50016612298448	2.17345647264968e-06	1.17714734338108	1
ENSG00000116954.7	RRAGC	1	38864028	1_24	0	0.0155191042207015	5.35008158083145	7.88359764163569e-07	-0.604374683463538	1
ENSG00000131233.9	GJA9	1	38881233	1_24	0	0.0421756177082645	14.713200565266	5.89204430682011e-06	1.95118702948354	1
ENSG00000158315.10	RHBDL2	1	38941917	1_24	0	0.0158959093868278	5.5647053531524	8.39894909304261e-07	-0.700582893765764	2
ENSG00000168653.10	NDUFS5	1	39026790	1_24	0	0.0167092338987904	6.02013976286396	9.55125651845862e-07	0.712938591339204	1
ENSG00000183682.7	BMP8A	1	39491437	1_24	0	0.027061667113077	10.4483769475067	2.68473099399318e-06	-1.7631166350812	3
ENSG00000090621.13	PABPC4	1	39570256	1_24	0	0.0198480011491153	7.48774020722133	1.41112322905112e-06	1.53640458367181	2
ENSG00000163909.7	HEYL	1	39640410	1_24	0	0.0164278866786995	5.85586962075718	9.13419952287719e-07	-0.864958719436974	1
ENSG00000116985.11	BMP8B	1	39788850	1_25	0	0.0106313380652647	6.39011474366352	6.45050894583254e-07	0.619546678322842	1
ENSG00000043514.15	TRIT1	1	39883661	1_25	0	0.0727441947298891	24.3043719200565	1.67872724865668e-05	-2.2763503709168	1
ENSG00000168389.17	MFSD2A	1	39952892	1_25	0	0.00966145419190667	5.46955550261147	5.01755254928614e-07	0.450715103200348	1
ENSG00000131236.16	CAP1	1	40040200	1_25	0	0.0104105674299878	6.00217759012694	5.93308594245791e-07	0.292800251841062	2
ENSG00000131238.16	PPT1	1	40098028	1_25	0	0.0346174535709123	16.7520242402583	5.50629922098729e-06	-1.59688520168221	2
ENSG00000084073.8	ZMPSTE24	1	40257123	1_25	0	0.00945392250640698	5.23438054592706	4.69866765892238e-07	-0.452470061351041	1
ENSG00000049089.13	COL9A2	1	40313396	1_25	0	0.024101232189777	13.619242584611	3.11666123341317e-06	-1.25486275336962	1
ENSG00000187801.14	ZFP69B	1	40450251	1_25	0	0.0093720786555126	5.13933459834726	4.5734108217691e-07	0.230663563403086	1
ENSG00000164002.11	EXO5	1	40523948	1_25	0	0.0189831684599704	11.4290277962398	2.0600387397188e-06	1.10847241666134	1
ENSG00000117013.14	KCNQ4	1	40783570	1_25	0	0.00927368654111971	5.04266669184239	4.44027708762903e-07	-0.33111261627427	1
ENSG00000171793.13	CTPS1	1	40823713	1_25	0	0.323994029786764	37.3067590231029	0.000114768294063492	3.88307646286574	2
ENSG00000171790.15	SLFNL1	1	41023232	1_25	0	0.0214912886858027	11.4748643780887	2.34157145957897e-06	-1.16860407522895	1
ENSG00000010803.16	SCMH1	1	41241979	1_25	0	0.138041565327163	27.2997233394217	3.57820746954201e-05	-2.16330927933842	1
ENSG00000127129.9	EDN2	1	41490043	1_25	0	0.231658434414329	32.7468424472279	7.20302536445575e-05	3.13112401149561	1
ENSG00000127124.14	HIVEP3	1	42035651	1_26	0	0.0272475471334953	4.71480127380221	1.21979879918902e-06	0.238154633470906	1
ENSG00000066185.12	ZMYND12	1	42452404	1_26	0	0.0413151575089228	8.68449030153466	3.40683534336597e-06	-1.52632185840627	3
ENSG00000127125.8	PPCS	1	42452404	1_26	0	0.0469480755234886	9.90844380662421	4.41693127626461e-06	1.88107105209645	1
ENSG00000117385.15	P3H1	1	42766833	1_26	0	0.0294838999448496	5.46537243419498	1.53003754354568e-06	0.658455982357927	2
ENSG00000164008.14	C1orf50	1	42767127	1_26	0	0.0292607469493518	5.39294459261079	1.49833444459883e-06	-0.247027138397991	2
ENSG00000177868.11	SVBP	1	42808082	1_26	0	0.0276484534676357	4.85368458409505	1.27420642596643e-06	-0.0187054534343135	1
ENSG00000164010.13	ERMAP	1	42763014	1_26	0	0.038367153000248	7.97662214953478	2.90586872553949e-06	0.813864169792571	1
ENSG00000243710.7	CFAP57	1	43173203	1_26	0	0.035712906201527	7.29207256172742	2.47271219935529e-06	0.916401301113311	3
ENSG00000179178.10	TMEM125	1	43269525	1_26	0	0.0507637206357133	10.6584083820051	5.13739783821808e-06	1.2195872990749	1
ENSG00000117395.12	EBNA1BP2	1	43227347	1_26	0	0.027215036180486	4.70344123910284	1.21540784571463e-06	0.0484793780303351	1
ENSG00000066056.13	TIE1	1	43298530	1_27	0	0.0332776176466253	12.3690641296073	3.90828715653222e-06	-2.06306582299397	1
ENSG00000117400.16	MPL	1	43337551	1_27	0	0.0957073977558407	24.5120566250222	2.22752535485358e-05	3.50199870645541	1
ENSG00000117399.13	CDC20	1	43359194	1_27	0	0.030613449339717	12.9922175146523	3.77653005844577e-06	2.49172791644628	1
ENSG00000159479.16	MED8	1	43390239	1_27	0	0.0841255917631171	23.1694044386153	1.85071864182524e-05	3.43104163705271	1
ENSG00000198198.15	SZT2	1	43389819	1_27	0	0.0187347795307199	5.28581479753325	9.40281574583664e-07	-0.7793178926352	1
ENSG00000142949.16	PTPRF	1	43528225	1_27	0	0.0356159483384387	9.86006334274939	3.33443007490738e-06	0.573981462336068	1
ENSG00000066135.12	KDM4A	1	43657520	1_27	0	0.0316917160231784	8.73649960374438	2.6289396349957e-06	-0.0831302934180431	1
ENSG00000126091.19	ST3GAL3	1	43707752	1_27	0	0.0326943507020951	19.1594641460014	5.94776049728999e-06	3.87182401549671	1
ENSG00000117407.16	ARTN	1	43933936	1_27	0	0.0358160575733215	16.1666978322714	5.49789570948104e-06	2.93745882862046	1
ENSG00000117408.10	IPO13	1	43947230	1_27	0	0.0215323457675736	10.5119182933602	2.1491697466066e-06	-2.65696319633334	2
ENSG00000117410.13	ATP6V0B	1	43974045	1_27	0	0.0196310264329611	6.62272841647426	1.23446093357383e-06	-1.43560388599326	1
ENSG00000117411.16	B4GALT2	1	44071729	1_27	0	0.0399409079527364	11.422511681919	4.33188522072754e-06	-1.63220399201059	1
ENSG00000159214.12	CCDC24	1	43991070	1_27	0	0.0348906892513963	19.6175333377138	6.49907194938263e-06	3.80753983307521	2
ENSG00000196517.11	SLC6A9	1	44031093	1_27	0	0.0218981282985675	5.91951142152196	1.23080784455956e-06	-0.629229243272854	2
ENSG00000178028.13	DMAP1	1	44213884	1_27	0	0.212499335142041	28.150316163988	5.67986808416956e-05	3.482595959337	1
ENSG00000117419.14	ERI3	1	44354576	1_27	0	0.0539020845199811	15.2390847057437	7.79941160880522e-06	-2.19496484074401	2
ENSG00000198520.10	C1orf228	1	44540926	1_28	0	0.0748377267911369	14.1721332264976	1.0070550470501e-05	-1.91163863025026	3
ENSG00000142945.12	KIF2C	1	44739744	1_28	0	0.112262634659784	18.1383289131355	1.93343644212227e-05	-2.30230833502138	2
ENSG00000142959.4	BEST4	1	44787956	1_28	0	0.035186834274209	6.91828362510525	2.31140450235052e-06	1.34173217356171	1
ENSG00000173846.12	PLK3	1	44821300	1_28	0	0.087629264839989	15.7076195714057	1.30694387989565e-05	-2.2757258305756	1
ENSG00000222009.8	BTBD19	1	44809879	1_28	0	0.0751758300278398	14.2158138553317	1.01472265528763e-05	-2.1538993731952	1
ENSG00000117425.13	PTCH2	1	44842737	1_28	0	0.0685804804807004	13.3258686063768	8.67747651729051e-06	-2.08063248801166	1
ENSG00000126107.14	HECTD3	1	45010991	1_28	0	0.0477568527920644	9.84005710639341	4.46201179946009e-06	-1.54598246240398	2
ENSG00000126088.13	UROD	1	45111322	1_28	0	0.0303782702085724	5.51762094711555	1.59152072808025e-06	-0.764933148260424	1
ENSG00000132781.17	MUTYH	1	45336998	1_28	0	0.0727592047286134	13.8988367414645	9.60204625953578e-06	1.65011327840249	2
ENSG00000132773.11	TOE1	1	45338378	1_28	0	0.0340464330164318	6.60388583078881	2.13485592762979e-06	-0.707767438270969	1
ENSG00000280670.2	CCDC163	1	45499635	1_28	0	0.0382075465343597	7.70453263233505	2.79507101421822e-06	-1.03514097273097	1
ENSG00000132763.14	MMACHC	1	45499635	1_28	0	0.0351019650891595	6.89512505322688	2.29811085383086e-06	-0.834521819766561	2
ENSG00000117450.13	PRDX1	1	45525407	1_28	0	0.0299510295824981	5.38273879991147	1.53077887000331e-06	-0.685282877435289	1
ENSG00000159588.14	CCDC17	1	45624129	1_28	0	0.0308475102232628	5.66350231486606	1.65883273094156e-06	0.443809199223237	1
ENSG00000159592.10	GPBP1L1	1	45688394	1_28	0	0.118206016917292	18.6483621491853	2.09304070689377e-05	-2.37085494646498	1
ENSG00000159596.6	TMEM69	1	45664441	1_28	0	0.0854757201844493	15.4650532169492	1.25513830628152e-05	2.11378091145559	2
ENSG00000197429.10	IPP	1	45750903	1_28	0	0.0278951393504816	4.70597215492056	1.24645121480654e-06	0.147731260355192	2
ENSG00000086015.20	MAST2	1	45787045	1_28	0	0.0411338821591976	8.41007684726982	3.28471021084138e-06	1.19130142662213	2
ENSG00000117461.14	PIK3R3	1	46132601	1_28	0	0.0279150201340361	4.71275310034845	1.24913687767493e-06	-0.0765097752166059	1
ENSG00000117472.9	TSPAN1	1	46183374	1_28	0	0.0282141661140599	4.81414331440946	1.28968494625458e-06	-0.119530569248397	1
ENSG00000085998.13	POMGNT1	1	46198577	1_28	0	0.100016856561185	17.0016654545745	1.61458927730438e-05	1.70197900232157	2
ENSG00000171357.5	LURAP1	1	46204587	1_28	0	0.0508384740587801	10.4401022892641	5.03958363626126e-06	-1.1047157717174	1
ENSG00000085999.11	RAD54L	1	46248570	1_28	0	0.0278893103350458	4.70398366023394	1.24566418001908e-06	0.0470982665285255	1
ENSG00000173660.11	UQCRH	1	46301079	1_28	0	0.0324692265584771	6.15173507722192	1.89656165090535e-06	0.69414029082172	1
ENSG00000117481.10	NSUN4	1	46337556	1_28	0	0.0379897151929174	7.64985428575509	2.75941230922686e-06	-0.751542251234563	3
ENSG00000117480.15	FAAH	1	46394565	1_28	0	0.035768288359613	7.07469173898856	2.40271951779862e-06	-0.929489380321646	2
ENSG00000079277.19	MKNK1	1	46608790	1_29	0	0.0456984253257635	9.8208491576173	4.26135458197992e-06	-1.0453461421341	2
ENSG00000142961.14	MOB3C	1	46616841	1_29	0	0.0329591738123746	6.69770406960135	2.09604049235496e-06	-0.747799779334023	1
ENSG00000123472.12	ATPAF1	1	46673431	1_29	0	0.0277227394539475	5.05020483803101	1.32935977623767e-06	-0.378445423364562	1
ENSG00000159658.10	EFCAB14	1	46719483	1_29	0	0.0267293090842122	4.70315540283507	1.19364300911013e-06	0.0991816080995236	1
ENSG00000142973.13	CYP4B1	1	46802854	1_29	0	0.0403675797966935	8.63344569281802	3.30913336680578e-06	-1.21887451466887	1
ENSG00000186377.7	CYP4X1	1	47025688	1_29	0	0.0727173441423401	14.2965871315048	9.87115067227431e-06	1.86752639438781	2
ENSG00000162367.11	TAL1	1	47227548	1_29	0	0.0829205181376157	15.5725093908965	1.22607773352705e-05	-1.77225519495817	1
ENSG00000123473.15	STIL	1	47409955	1_29	0	0.0278497826135659	5.09369650669134	1.34695247166518e-06	-0.191278968716923	1
ENSG00000269113.3	TRABD2B	1	47997102	1_30	0	0.0321887189307203	6.20832317212356	1.89747212839745e-06	0.682981320985534	1
ENSG00000117834.12	SLC5A9	1	48219762	1_30	0	0.0324461842570393	6.28424783936238	1.93604002461928e-06	0.607406335938245	2
ENSG00000132122.11	SPATA6	1	48472274	1_30	0	0.0286051121219785	5.08436662077718	1.3809498590609e-06	0.298851920535502	1
ENSG00000162373.12	BEND5	1	48777294	1_31	0	0.018041302687329	6.44475907992913	1.1040073805799e-06	-1.353828552932	1
ENSG00000123091.4	RNF11	1	51235789	1_32	0	0.0241532194866344	8.0253036002072	1.84049183712833e-06	-0.883640109667638	2
ENSG00000085831.15	TTC39A	1	51345513	1_33	0	0.0429434025938292	14.1629667114872	5.77494807548943e-06	1.80601891172308	1
ENSG00000085832.16	EPS15	1	51534159	1_33	0	0.023848680897552	8.45091186007769	1.91366243419292e-06	0.962148663329979	1
ENSG00000117859.18	OSBPL9	1	51577647	1_33	0	0.021523433641033	7.55241063538513	1.54345704571435e-06	-0.802627902303458	2
ENSG00000078618.21	NRDC	1	51826904	1_33	0	0.0199503548844375	6.83289061091584	1.29435227192229e-06	-0.641871191201898	2
ENSG00000198841.3	KTI12	1	52034079	1_33	0	0.0160810494316939	4.82530760588586	7.36778234806767e-07	-0.0744863288083226	1
ENSG00000154222.14	CC2D1B	1	52352516	1_33	0	0.022220707260265	7.75841632429005	1.63692339339249e-06	-0.930542883174812	1
ENSG00000134744.13	ZCCHC11	1	52553683	1_33	0	0.0958769330400884	21.0745800225538	1.91853823436675e-05	-2.45032772335839	2
ENSG00000116157.5	GPX7	1	52602758	1_33	0	0.0162115717454803	4.86236796905063	7.48463009012606e-07	-0.398455091890583	2
ENSG00000162377.5	COA7	1	52689357	1_33	0	0.0160625953150951	4.77797345499201	7.28713553559728e-07	-0.236599209001181	2
ENSG00000162378.12	ZYG11B	1	52733221	1_33	0	0.0160781905742069	4.75566699835731	7.2601568874319e-07	-0.0208319012746488	1
ENSG00000121310.16	ECHDC2	1	52926925	1_33	0	0.0302532289010256	10.6579111464687	3.06154907538037e-06	-1.18719823181911	2
ENSG00000174348.13	PODN	1	53062276	1_33	0	0.0160546891434616	4.76669297272726	7.26635275256452e-07	0.163654193438164	2
ENSG00000162383.11	SLC1A7	1	53099149	1_33	0	0.0178096429130454	5.84687720477152	9.88727427157806e-07	0.631521604229195	3
ENSG00000157184.6	CPT2	1	53196294	1_33	0	0.244054903757093	20.4619873593546	4.74168551972706e-05	3.74752709555537	1
ENSG00000162384.13	C1orf123	1	53231112	1_33	0	0.106639461869419	16.7017055577756	1.6911267712857e-05	3.43614939602947	1
ENSG00000174332.5	GLIS1	1	53697398	1_33	0	0.0218195764774557	7.66908968826655	1.58886694549459e-06	0.89184813702266	2
ENSG00000058799.14	YIPF1	1	53889688	1_34	0	0.0166078303446827	5.86766960237699	9.25285908153676e-07	-0.483904383466892	2
ENSG00000211452.10	DIO1	1	53890974	1_34	0	0.0205005575134253	7.86312634007649	1.53058806443407e-06	-0.947749827572692	1
ENSG00000116205.12	TCEANC2	1	54029029	1_34	0	0.0149202344888379	4.85338507884549	6.8757138799637e-07	-0.0857638390662011	1
ENSG00000116221.15	MRPL37	1	54206819	1_34	0	0.0146931942261547	4.70829758931087	6.56867116298074e-07	-0.0113641785614896	1
ENSG00000215883.10	CYB5RL	1	54154524	1_34	0	0.0149500955842953	4.87230378782314	6.91633028956873e-07	0.208269401648286	2
ENSG00000157216.15	SSBP3	1	54413895	1_34	0	0.0181108161482734	6.68825131208451	1.15013283452602e-06	0.804355723758331	1
ENSG00000162390.17	ACOT11	1	54548340	1_34	0	0.0152970142570648	5.08938694806365	7.39212904766983e-07	-0.333222862130993	2
ENSG00000184313.19	MROH7	1	54548340	1_34	0	0.0148559636392226	4.81253716150204	6.78847652667938e-07	0.104908126993883	2
ENSG00000243725.6	TTC4	1	54755530	1_34	0	0.0168497601654836	6.00461465352595	9.60674498168031e-07	-0.592190954649758	1
ENSG00000162396.5	PARS2	1	54764162	1_34	0	0.0164400499703564	5.77152769338255	9.0093055018615e-07	0.529111155386555	1
ENSG00000006555.10	TTC22	1	54801441	1_34	0	0.0151523390153191	4.99945829798483	7.1928338008713e-07	0.27491687467071	2
ENSG00000116133.11	DHCR24	1	54886292	1_34	0	0.0175855127255049	6.40940370498839	1.07021259819757e-06	-0.599675012058397	1
ENSG00000162402.13	USP24	1	55207747	1_34	0	0.059954912960595	18.1099263027191	1.03095297594173e-05	-2.22060968390857	1
ENSG00000173406.15	DAB1	1	57726129	1_37	0	0.0127121449545867	5.7419196095024	6.93064000394789e-07	-0.342190081459989	2
ENSG00000187889.12	C1orf168	1	56819948	1_37	0	0.226597749476813	33.7284568971816	7.25687197461691e-05	3.16678562068258	1
ENSG00000162600.11	OMA1	1	58546313	1_37	0	0.0175503938187156	8.79378963037723	1.46541399544292e-06	1.04463672416976	2
ENSG00000184292.6	TACSTD2	1	58577785	1_37	0	0.0131135248034504	6.0358249412955	7.51542377152653e-07	-0.612378735696539	1
ENSG00000162601.9	MYSM1	1	58701644	1_37	0	0.0170085996726149	8.49678896368386	1.37221065711456e-06	-1.13295637351884	1
ENSG00000134709.10	HOOK1	1	59814713	1_38	0	0.0517784499799627	16.0523953377764	7.89198569148333e-06	-1.92870656434414	1
ENSG00000134716.9	CYP2J2	1	59926822	1_38	0	0.0171439881552722	5.52224199130356	8.98927545998357e-07	0.503013806578903	1
ENSG00000162604.12	TM2D1	1	61723869	1_39	0	0.0312313094414418	6.09392841170805	1.80711145236377e-06	-0.613348609551096	1
ENSG00000132849.19	PATJ	1	61872135	1_39	0	0.048019190612543	10.205214686297	4.65301419760363e-06	1.18336883270025	3
ENSG00000162607.12	USP1	1	62436136	1_39	0	0.145271671666733	21.0141603081001	2.89861390895233e-05	2.34655174379973	2
ENSG00000116641.17	DOCK7	1	62690372	1_39	0	0.0391990215613114	8.26198802744988	3.07508542535278e-06	1.21969907244496	1
ENSG00000125703.14	ATG4C	1	62784595	1_39	0	0.0460578657933595	9.80530840838583	4.28807591044203e-06	1.0410145799317	1
ENSG00000187140.5	FOXD3	1	64054833	1_40	0	0.048391933958842	13.3436392007909	6.13118846707389e-06	-1.62571736014591	1
ENSG00000203965.12	EFCAB7	1	63525596	1_40	0	0.0279971208183472	8.48335469440629	2.25516536892256e-06	-1.21272366301407	2
ENSG00000079739.15	PGM1	1	63592459	1_40	0	0.0418980136824395	11.7518199615133	4.67515442318549e-06	1.1455635624955	2
ENSG00000158966.13	CACHD1	1	64460862	1_40	0	0.0195707335321519	4.79971871536962	8.91908467762218e-07	-0.151221384989222	1
ENSG00000162437.14	RAVER2	1	64745289	1_41	0	0.0166085249924043	5.34475150825068	8.42861039926432e-07	0.415077522682189	1
ENSG00000162434.11	JAK1	1	64966741	1_41	0	0.0199982804652056	6.97096627277741	1.32368007972513e-06	-0.66714579688281	1
ENSG00000162433.14	AK4	1	65147235	1_41	0	0.0165325640951242	5.53554300054025	8.68956108715963e-07	0.65133473615083	2
ENSG00000213625.8	LEPROT	1	65428477	1_41	0	0.0155036379876328	4.74418681249759	6.98381614602102e-07	-0.257930347465027	2
ENSG00000118473.21	SGIP1	1	66537796	1_42	0	0.0254255675811471	6.86197498353627	1.65659819483889e-06	0.92873284067641	1
ENSG00000152760.9	TCTEX1D1	1	66762015	1_42	0	0.0217652651831248	5.43309896836039	1.12281699056691e-06	-0.623507463474354	1
ENSG00000152763.16	WDR78	1	66881732	1_42	0	0.0331718504170054	9.46190085617189	2.98020053420564e-06	-1.08385898081608	1
ENSG00000116704.7	SLC35D1	1	67054400	1_42	0	0.0237005720100763	6.15900500973745	1.38601133465982e-06	0.573873933481032	1
ENSG00000142864.14	SERBP1	1	67423193	1_42	0	0.102519723624145	19.3038670182004	1.87909674659902e-05	-2.43130785647906	1
ENSG00000172380.5	GNG12	1	67833367	1_42	0	0.0499337196731693	13.88236864093	6.58195469070619e-06	2.28972948365965	2
ENSG00000116729.13	WLS	1	68232448	1_43	0	0.0294606709224786	5.11524562442278	1.4308909021133e-06	-0.341936283098425	1
ENSG00000118454.12	ANKRD13C	1	70351867	1_44	0	0.0271942887466061	5.27420815484642	1.36185969608802e-06	0.318409963591744	1
ENSG00000197568.13	HHLA3	1	70354325	1_44	0	0.0505049262954795	11.1874256718046	5.36489592463441e-06	1.66724551573928	3
ENSG00000116761.11	CTH	1	70411075	1_44	0	0.025726639229501	4.74676593914878	1.15952007086504e-06	0.0611836541645443	1
ENSG00000050628.20	PTGER3	1	71047606	1_45	0	0.0760372373128583	18.0116569047553	1.30040128986941e-05	1.95542233402739	2
ENSG00000132485.13	ZRANB2	1	71081716	1_45	0	0.0317403730315113	9.62049049114712	2.89939000868908e-06	1.23779430301851	1
ENSG00000254685.6	FPGT	1	74198465	1_47	0	0.014056098525239	4.99666183356578	6.66871484740519e-07	0.33600367003402	1
ENSG00000116783.14	TNNI3K	1	74234228	1_47	0	0.0176145395302314	7.13273999329358	1.19295780940326e-06	-0.725012692547712	1
ENSG00000116791.13	CRYZ	1	74701793	1_47	0	0.0148191490056054	5.49677406232134	7.73443417836332e-07	-0.47380191204707	3
ENSG00000162623.15	TYW3	1	74733595	1_47	0	0.0673503596191636	19.9410063358007	1.27521786198389e-05	-2.03748345089947	1
ENSG00000137968.16	SLC44A5	1	75385352	1_47	0	0.0253112822109156	10.571940905243	2.54077536384785e-06	1.15853018838283	1
ENSG00000137955.15	RABGGTB	1	75786517	1_47	0	0.0183870321353538	7.53939496292436	1.31627164838313e-06	0.920107986500543	1
ENSG00000057468.6	MSH4	1	75797873	1_47	0	0.019021583683647	7.86092352984993	1.41976884059506e-06	0.921518889767063	1
ENSG00000162621.6	LRRC53	1	74510050	1_47	0	0.013716195924786	4.76513705936186	6.20592429733435e-07	0.03113469015274	1
ENSG00000117069.14	ST6GALNAC5	1	76867670	1_48	0	0.0107396680376404	4.73944591172682	4.83298921117928e-07	-0.126548534323736	1
ENSG00000142892.14	PIGK	1	77228410	1_48	0	0.0178548080211568	9.59889115971253	1.62732257422897e-06	-1.15697817387364	1
ENSG00000077254.14	USP33	1	77760195	1_48	0	0.0172686092616285	9.09303753190376	1.49095227919035e-06	1.15653483147273	1
ENSG00000162614.18	NEXN	1	77888019	1_48	0	0.0524463066894976	19.7170271522939	9.81869436406272e-06	-2.09899382781985	2
ENSG00000162613.16	FUBP1	1	77979050	1_48	0	0.0117126737852558	5.56057952743403	6.18405724204852e-07	-0.489058021478847	1
ENSG00000137960.5	GIPC2	1	77979050	1_48	0	0.0117126737852558	5.56057952743403	6.18405724204852e-07	0.489058021478847	1
ENSG00000162616.8	DNAJB4	1	77979478	1_48	0	0.0122938351172315	5.95275917748382	6.94869251415453e-07	-0.532300551003418	1
ENSG00000122420.9	PTGFR	1	78304263	1_48	0	0.0216029689119296	11.2955024809018	2.31694856472346e-06	1.37284426733065	1
ENSG00000137959.15	IFI44L	1	78619516	1_48	0	0.0116620547292112	5.4854720499155	6.07416351066987e-07	0.387883360594386	1
ENSG00000162618.13	ADGRL4	1	79006491	1_48	0	0.0272345157990994	13.4274152381668	3.47223791227446e-06	1.4305236697163	1
ENSG00000203943.8	SAMD13	1	84298566	1_51	0	0.0203982431439413	4.79862298786069	9.2940882339665e-07	0.192280361263543	1
ENSG00000171517.5	LPAR3	1	84821134	1_52	0	0.0214030809486828	5.68434796173481	1.15519246060018e-06	-0.44203773184706	1
ENSG00000117133.10	RPF1	1	84479306	1_52	0	0.0231745469581234	6.43905936405205	1.41687350308939e-06	0.733596694424903	1
ENSG00000174021.10	GNG5	1	84506136	1_52	0	0.0474855661917129	13.2804175423179	5.98784772080102e-06	1.5155164475945	1
ENSG00000122432.17	SPATA1	1	84506653	1_52	0	0.0193355018712646	4.72092213562288	8.66721726461105e-07	-0.0587518300554191	2
ENSG00000117151.12	CTBS	1	84569909	1_52	0	0.0194065817224665	4.75570623817584	8.76317455318209e-07	0.130966265405394	2
ENSG00000153898.12	MCOLN2	1	84990523	1_52	0	0.142093500954156	23.9749192366782	3.23466094061105e-05	-2.69572830475055	2
ENSG00000055732.12	MCOLN3	1	85047715	1_52	0	0.0228990605673948	6.32554101595212	1.3753484384989e-06	1.04501848074503	2
ENSG00000097096.8	SYDE2	1	85191627	1_52	0	0.0194746562098275	4.7888983051758	8.85529046479465e-07	0.0171119293170151	1
ENSG00000153904.18	DDAH1	1	85458237	1_52	0	0.0213252476796817	5.6497891753665	1.14399393743401e-06	0.511287088461685	2
ENSG00000142871.16	CYR61	1	85579959	1_52	0	0.0194134424444802	4.75905510780992	8.7724455862794e-07	-0.00869143853396873	1
ENSG00000117174.10	ZNHIT6	1	85708549	1_52	0	0.0350621534901794	10.3793669267905	3.45546778630453e-06	-1.37453362145553	2
ENSG00000171502.14	COL24A1	1	86154916	1_53	0	0.0249903715788652	6.00164838723883	1.4241005647923e-06	0.333859830896464	2
ENSG00000122417.15	ODF2L	1	86395109	1_53	0	0.0228195105587766	5.13861848753899	1.11339712901803e-06	0.52307790783029	1
ENSG00000016602.9	CLCA4	1	86546626	1_53	0	0.0241318300678374	5.66956407183495	1.2990842661296e-06	0.996833999163066	2
ENSG00000097033.14	SH3GLB1	1	86704810	1_53	0	0.0265495461804517	6.57687967982949	1.65796132458751e-06	0.637311861064287	1
ENSG00000183291.15	SELENOF	1	86913954	1_53	0	0.0516315729831755	12.9300792225245	6.33890055884099e-06	1.74597571721722	1
ENSG00000153936.16	HS2ST1	1	86914303	1_53	0	0.0243732359214868	5.76410056348955	1.33395794554688e-06	0.4310959322229	1
ENSG00000143013.12	LMO4	1	87327046	1_53	0	0.0331140884203545	8.68030561379497	2.72926192683973e-06	-1.08588023310266	1
ENSG00000065243.19	PKN2	1	88684130	1_54	0	0.0245119450830958	4.80916769673701	1.11929636413354e-06	0.187350486444304	1
ENSG00000137944.17	KYAT3	1	88992014	1_54	0	0.0249300164504599	4.96983835176637	1.17641952814962e-06	-0.211819182085196	2
ENSG00000213516.9	RBMXL1	1	88992014	1_54	0	0.0242416097422234	4.70382347020761	1.0827043132331e-06	0.0237155376247734	2
ENSG00000117226.11	GBP3	1	89006209	1_54	0	0.0268065473861938	5.6596394651761	1.44054571404713e-06	-0.459074971074846	1
ENSG00000117228.9	GBP1	1	89064901	1_54	0	0.0301908948022549	6.79092883831822	1.94671583363969e-06	0.664858046115477	1
ENSG00000162645.12	GBP2	1	89142386	1_54	0	0.0261290274358391	5.41626063918667	1.34375532046719e-06	0.467896384647328	2
ENSG00000213512.1	GBP7	1	89171264	1_54	0	0.0263388424196827	5.49228974721299	1.37355964009079e-06	0.506026922987077	1
ENSG00000197147.13	LRRC8B	1	89522381	1_54	0	0.0275668275402151	5.92560695230493	1.55101867606002e-06	-0.462282769609839	3
ENSG00000171492.14	LRRC8D	1	89823346	1_55	0	0.017820953627378	5.22923827541641	8.84844117935262e-07	0.436324340107163	1
ENSG00000162669.15	HFM1	1	91403932	1_55	0	0.0202792225850709	6.45402659385494	1.24273763142816e-06	0.532748657996792	2
ENSG00000097046.12	CDC7	1	91500849	1_56	0	0.0299595661197731	5.79184934140443	1.64759388992926e-06	-0.540361047790464	2
ENSG00000069702.10	TGFBR3	1	91837344	1_56	0	0.0271544288208001	5.2330081801695	1.34924085291287e-06	0.668738734198591	1
ENSG00000284413.1	BTBD8	1	92080411	1_56	0	0.0270124738937494	4.75338981424806	1.21917258459323e-06	0.223846220718612	1
ENSG00000122484.8	RPAP2	1	92299545	1_56	0	0.0383212777009035	10.7304884467439	3.90442305810982e-06	-2.1918099781874	1
ENSG00000162676.11	GFI1	1	92487304	1_56	0	0.379679714986994	19.2860993778671	6.95279127499518e-05	3.94828939838327	1
ENSG00000067208.14	EVI5	1	92792120	1_56	0	0.0299659236051257	7.63469645504579	2.17228518126271e-06	-1.64885913915263	1
ENSG00000122406.12	RPL5	1	92831623	1_56	0	0.0272968418505358	5.52954594610987	1.43317515710736e-06	1.02843052590042	1
ENSG00000154511.11	FAM69A	1	92960610	1_56	0	0.0549536059404444	11.6584857679819	6.08325103739111e-06	1.29994154564087	3
ENSG00000143033.17	MTF2	1	93079600	1_57	0	0.0331607161844423	6.27021827972811	1.97425823495097e-06	0.666596299169461	1
ENSG00000117500.12	TMED5	1	93180650	1_57	0	0.0334219799531497	6.34503819832474	2.01355646201389e-06	-0.699646319675296	1
ENSG00000122483.17	CCDC18	1	93179625	1_57	0	0.0332362580975706	6.29190936820187	1.98560097692778e-06	-0.689685657201832	1
ENSG00000117505.12	DR1	1	93345092	1_57	0	0.0310972505025727	5.65797769715022	1.67063132404954e-06	0.534101120484444	2
ENSG00000137936.16	BCAR3	1	93847253	1_57	0	0.0361728132513063	7.09960497504459	2.43845007425448e-06	0.800718223857559	1
ENSG00000067334.13	DNTTIP2	1	93877677	1_57	0	0.069234883396763	13.3354852796283	8.76659990100756e-06	1.54892165849821	1
ENSG00000023909.9	GCLM	1	93909020	1_57	0	0.0305871173475595	5.50043635432564	1.59747139361306e-06	0.499969197808657	1
ENSG00000117528.11	ABCD3	1	94411329	1_58	0	0.0151170316234034	4.84753748823235	6.95801073940275e-07	-0.248732825135223	1
ENSG00000117525.13	F3	1	94562888	1_58	0	0.0289387124685341	10.8660663928282	2.98571916487264e-06	-1.34635356849022	1
ENSG00000143036.16	SLC44A3	1	94822014	1_58	0	0.0168330468681214	6.3858746882209	1.0206586520896e-06	-1.01924915058458	2
ENSG00000117519.15	CNN3	1	94902902	1_58	0	0.0156613638569649	5.08667595899992	7.56416595609237e-07	0.470905549470623	2
ENSG00000172339.9	ALG14	1	95073027	1_58	0	0.119290705806222	24.9493908818926	2.82594660716714e-05	2.96372243951321	1
ENSG00000152078.9	TMEM56	1	95158777	1_58	0	0.0194318906543217	8.12773171759581	1.49962203995503e-06	1.44304127709925	1
ENSG00000122481.16	RWDD3	1	95232272	1_58	0	0.0725057983038923	18.7653006079321	1.29189037105778e-05	1.73963225163321	2
ENSG00000117569.18	PTBP2	1	96698670	1_59	0	0.00857604129506118	8.62628907296492	7.02438437046679e-07	0.626664433587238	2
ENSG00000162627.16	SNX7	1	98661649	1_60	0	0.125683845573041	29.5983347520786	3.532190636168e-05	2.82506032916867	1
ENSG00000162688.16	AGL	1	99851033	1_61	0	0.0303722290331804	4.70559885638885	1.3570284871011e-06	0.0421429798228478	1
ENSG00000117620.14	SLC35A3	1	99969054	1_61	0	0.0476821956467866	9.01492829045329	4.08146351513649e-06	-1.30953470402911	2
ENSG00000156875.13	MFSD14A	1	100038319	1_61	0	0.0460248007014681	8.67576148372631	3.79137652843746e-06	1.07931554268406	1
ENSG00000156876.9	SASS6	1	100132743	1_61	0	0.112471390961448	17.346353422005	1.85245494358208e-05	2.06357890908517	1
ENSG00000122435.9	TRMT13	1	100133311	1_61	0	0.0582558793202931	10.9402003530471	6.05149159219639e-06	-1.52046736774507	1
ENSG00000122477.12	LRRC39	1	100178174	1_61	0	0.0345292252733168	5.92816533066111	1.94358947340307e-06	-0.471288691290768	2
ENSG00000137992.14	DBT	1	100249898	1_61	0	0.0361874813234864	6.37573240744643	2.19071476307957e-06	0.421310686614376	1
ENSG00000079335.18	CDC14A	1	100353172	1_61	0	0.0347373985508959	5.98551028870387	1.9742214666932e-06	-0.59365991759703	1
ENSG00000181656.6	GPR88	1	100566531	1_62	0	0.027370105671108	5.58421328123867	1.45122873200694e-06	-0.426001731840017	1
ENSG00000162692.10	VCAM1	1	100718269	1_62	0	0.0265392169878871	5.29107478260725	1.3333046749345e-06	-0.41004052659808	1
ENSG00000162694.13	EXTL2	1	100895622	1_62	0	0.101562147477855	18.2108802655098	1.75614435065921e-05	-1.86578168561671	1
ENSG00000162695.11	SLC30A7	1	100895622	1_62	0	0.101562147477855	18.2108802655098	1.75614435065921e-05	1.86578168561671	1
ENSG00000170989.8	S1PR1	1	101236803	1_62	0	0.0249916256204009	4.72002600835176	1.12004712318201e-06	0.231743087988812	2
ENSG00000185946.15	RNPC3	1	103529760	1_65	0	0.0187885316656118	7.56665853744752	1.34987754736801e-06	-1.16124850735704	2
ENSG00000240038.6	AMY2B	1	103555063	1_65	0	0.0155994655240329	5.77750940844616	8.55751712260312e-07	-0.862621372867287	1
ENSG00000243480.7	AMY2A	1	103573791	1_65	0	0.0196790179151782	8.00565728958781	1.49588364025689e-06	1.20759244163318	1
ENSG00000198890.7	PRMT6	1	107058247	1_69	0	0.0025125116885123	5.70479416765586	1.36096033221217e-07	-0.549465543753723	1
ENSG00000162631.18	NTNG1	1	107091130	1_69	0	0.0169118092475651	23.6931202915856	3.80460634317885e-06	2.13591791175531	1
ENSG00000134215.15	VAV3	1	107754654	1_69	0	0.00422105345982593	10.5908077251305	4.24470324071035e-07	-1.44877238246178	2
ENSG00000085491.15	SLC25A24	1	108199508	1_69	0	0.048047953447429	33.6344886373754	1.5344654705527e-05	2.74435424296412	1
ENSG00000162639.15	HENMT1	1	108662004	1_69	0	0.00258195476081724	5.96148678653638	1.46150602841363e-07	0.542351754959578	1
ENSG00000134186.11	PRPF38B	1	108678631	1_69	0	0.00300932493267558	7.40372844055687	2.11551915066058e-07	0.783830072328225	1
ENSG00000116266.10	STXBP3	1	108746865	1_69	0	0.00666861880250647	14.9014707324958	9.43544578435988e-07	-1.56066264607403	1
ENSG00000121957.12	GPSM2	1	108875055	1_69	0	0.00229395018678624	4.84799971518026	1.05595148523305e-07	-0.180191184836636	1
ENSG00000121940.15	CLCC1	1	108963213	1_69	0	0.00268038852455721	6.31376431057955	1.6068802488498e-07	-0.60965135287516	1
ENSG00000085433.15	WDR47	1	109044109	1_69	0	0.0041019005472015	10.3210570569854	4.01982088434516e-07	1.16217982912529	1
ENSG00000197780.9	TAF13	1	109073994	1_69	0	0.00319284568124767	7.96119534388464	2.41353502452488e-07	0.885033019649977	2
ENSG00000215717.5	TMEM167B	1	109090133	1_69	0	0.00227755372285221	4.78046882864725	1.0337999750911e-07	0.14333166251544	1
ENSG00000031698.12	SARS	1	109221146	1_69	0	0.00592136058447512	13.7808361167882	7.74808672810543e-07	-1.44094551447472	1
ENSG00000134222.16	PSRC1	1	109281628	1_69	0	0.00650331224620737	14.6647573329474	9.055384260147e-07	1.53011108742439	2
ENSG00000221986.6	MYBPHL	1	109284631	1_69	0	0.00226731973209049	4.73807228443988	1.0200274200594e-07	-0.0863001403340006	3
ENSG00000134243.11	SORT1	1	109398511	1_69	0	0.00241452251365115	5.33026226664036	1.22201696257699e-07	-0.384117339772018	1
ENSG00000143106.12	PSMA5	1	109424465	1_69	0	0.00287854825163703	6.98535191122881	1.90923417945053e-07	-0.735270728044994	2
ENSG00000143028.8	SYPL2	1	109467180	1_69	0	0.0029050284421952	7.0715790587469	1.9505818850426e-07	0.72692648838056	2
ENSG00000174151.14	CYB561D1	1	109494012	1_69	0	0.00329467637609138	8.25686833271858	2.58300661200411e-07	-0.924836551116725	1
ENSG00000181754.6	AMIGO1	1	109509517	1_69	0	0.00742701526674261	15.9174192647593	1.1224948810888e-06	-1.59799417682512	1
ENSG00000168765.16	GSTM4	1	109658958	1_69	0	0.00568143688833156	13.3908983286379	7.22379305837756e-07	1.41564460699028	2
ENSG00000213366.12	GSTM2	1	109668049	1_69	0	0.00290134638547879	7.05963604770297	1.94481945439514e-07	-0.747079641461984	3
ENSG00000134184.12	GSTM1	1	109671748	1_69	0	0.0149377769651938	22.5182000083971	3.19386856361743e-06	-2.04397378473316	3
ENSG00000134201.10	GSTM5	1	109712056	1_69	0	0.00654631810646977	14.7269132550172	9.15390141226844e-07	-1.52462708836097	1
ENSG00000134202.10	GSTM3	1	109741163	1_69	0	0.00358176483148442	9.04375899519136	3.07569626401919e-07	1.00540310784439	1
ENSG00000179902.12	C1orf194	1	109113015	1_69	0	0.00232771667970388	4.98556491557249	1.1018992586001e-07	0.252128247563726	2
ENSG00000184371.13	CSF1	1	109928142	1_69	0	0.00226070454117022	4.71056567818793	1.01114692836552e-07	-0.0833759626346977	1
ENSG00000168710.17	AHCYL1	1	109984850	1_69	0	0.00845582683100665	17.1414971279055	1.37626551337632e-06	1.69905233830182	1
ENSG00000143093.14	STRIP1	1	110032998	1_69	0	0.00803970614075178	16.6652998366339	1.2721862685776e-06	-1.74276092936877	2
ENSG00000197106.6	SLC6A17	1	110150825	1_69	0	0.00226054902965811	4.70991816613322	1.01093839041964e-07	0.0818591591386535	1
ENSG00000168679.17	SLC16A4	1	110387014	1_69	0	0.00236831897859446	5.14835975283305	1.15772784436339e-07	-0.501725331020904	1
ENSG00000143125.5	PROK1	1	110414072	1_69	0	0.00228948564026776	4.82966108690336	1.04990976906371e-07	0.0566550717424237	2
ENSG00000177301.14	KCNA2	1	110624617	1_69	0	0.00238131302959832	5.19988640217958	1.17573038245517e-07	0.555133758693372	1
ENSG00000156171.14	DRAM2	1	111139496	1_69	0	0.0392578900518452	31.699087376934	1.18160170814819e-05	3.13272963253865	1
ENSG00000134255.13	CEPT1	1	111130734	1_69	0	0.144639379616058	44.391698511128	6.09657203208629e-05	3.76156286907499	1
ENSG00000162777.16	DENND2D	1	111188536	1_69	0	0.0496691792116341	33.9523645655837	1.60123253410311e-05	3.16065618397545	2
ENSG00000173947.13	PIFO	1	111346062	1_69	0	0.00239006912467421	5.23442909578625	1.18789260782915e-07	-0.333105623818597	2
ENSG00000085465.12	OVGP1	1	111427097	1_69	0	0.0022795028777397	4.78852205572624	1.03642775272489e-07	0.14460164482769	1
ENSG00000116455.13	WDR77	1	111449473	1_69	0	0.00227938242156689	4.78802456918761	1.03626531428973e-07	-0.144884675356257	1
ENSG00000116459.10	ATP5F1	1	111448114	1_69	0	0.00248812552324473	5.61296824066152	1.32605723055432e-07	-0.476671575014813	1
ENSG00000143110.11	C1orf162	1	111489504	1_69	0	0.00384728766946851	9.7173738705237	3.54977617042493e-07	-1.08067683761306	1
ENSG00000116473.14	RAP1A	1	111588064	1_69	0	0.00279702346481725	6.71482021418063	1.78331431484574e-07	0.723415404956212	1
ENSG00000121933.18	TMIGD3	1	111490893	1_69	0	0.0186766538541733	24.6334671378017	4.36839608576763e-06	2.17196147579752	1
ENSG00000197852.9	FAM212B	1	111756207	1_69	0	0.0772670016447977	38.2184897706653	2.8039158662068e-05	-2.988528182392	1
ENSG00000171385.9	KCND3	1	111987808	1_69	0	0.00227788654572803	4.78184383695129	1.03424844185836e-07	0.22818426361805	1
ENSG00000116489.12	CAPZA1	1	112614432	1_69	0	0.00227756715827254	4.78052330124497	1.03381785357414e-07	-0.157635391884733	1
ENSG00000007341.18	ST7L	1	112611778	1_69	0	0.00226969801719157	4.74794105034801	1.02322417703691e-07	-0.126127209915587	1
ENSG00000155363.18	MOV10	1	112673015	1_69	0	0.0975747606966073	40.495270288759	3.75179580676626e-05	-3.29992261761714	2
ENSG00000155366.16	RHOC	1	112704941	1_69	0	0.0059947886410503	13.8969619304292	7.91026695585231e-07	1.83942306702459	1
ENSG00000155367.15	PPM1J	1	112712026	1_69	0	0.00288995024858774	7.02258179777507	1.92701266755994e-07	-0.58416369461816	1
ENSG00000155380.11	SLC16A1	1	112956760	1_70	0	0.0285018288842952	4.72694798429292	1.27923681225698e-06	-0.332964021295793	2
ENSG00000198799.11	LRIG2	1	113072822	1_70	0	0.0326697557695776	6.0267199021049	1.86949493242769e-06	0.727406293880157	1
ENSG00000081026.18	MAGI3	1	113391682	1_70	0	0.0351167422339284	6.71549422482319	2.23918304246711e-06	0.674183065333653	1
ENSG00000116793.15	PHTF1	1	113758270	1_70	0	0.030447853014841	5.35564118605833	1.54833718484336e-06	0.409837648893987	2
ENSG00000188761.11	BCL2L15	1	113886718	1_70	0	0.0323328320020803	5.92787957978213	1.81987062592964e-06	0.609359312758151	3
ENSG00000134262.12	AP4B1	1	113905292	1_70	0	0.0425820650923731	8.55743154664443	3.4599318933396e-06	1.05822596617683	1
ENSG00000163349.21	HIPK1	1	113929596	1_70	0	0.0337691586000159	6.34224647269827	2.03357761272469e-06	0.743373255296794	1
ENSG00000116774.11	OLFML3	1	113978485	1_70	0	0.0317696143281168	5.76043876905265	1.73766040043995e-06	-0.595668369083966	1
ENSG00000197323.11	TRIM33	1	114511320	1_71	0	0.191527797306887	29.4685104265008	5.35904488492255e-05	3.22657459770477	1
ENSG00000175984.14	DENND2C	1	114669904	1_71	0	0.089085782035886	21.3634020143116	1.8070751204846e-05	-1.84485964080768	1
ENSG00000213281.4	NRAS	1	114716596	1_71	0	0.0141651208199857	5.13224508482809	6.90279645496189e-07	0.272784804344052	1
ENSG00000009307.15	CSDE1	1	114753837	1_71	0	0.0254475163049721	14.6947947573293	3.55063739517799e-06	-2.86362740335642	1
ENSG00000052723.11	SIKE1	1	114784843	1_71	0	0.233879070464504	22.0094329546098	4.88762198377767e-05	4.07297471987969	1
ENSG00000134198.9	TSPAN2	1	115083450	1_71	0	0.0151500421648844	6.49694650335457	9.34588707237319e-07	0.511222194088117	2
ENSG00000173218.14	VANGL1	1	115641021	1_72	0	0.0131523959089053	5.52544154990176	6.90032044245269e-07	0.484116815242341	2
ENSG00000118729.11	CASQ2	1	115767809	1_72	0	0.0139960896095213	6.11342293118075	8.12434865509297e-07	-0.792862022384207	1
ENSG00000163393.12	SLC22A15	1	115974852	1_72	0	0.0158793936638342	7.30798820405096	1.10186693236467e-06	-0.84449468077025	3
ENSG00000134247.9	PTGFRN	1	116909700	1_72	0	0.0130825397616383	5.47509505644405	6.80113074447659e-07	-0.506588365580974	1
ENSG00000134256.12	CD101	1	117001709	1_72	0	0.0137662201459586	5.95679032966966	7.78617966933951e-07	0.54390362186842	1
ENSG00000116830.11	TTF2	1	117051665	1_72	0	0.0126370922292017	5.14756812867735	6.17655986613826e-07	-0.331375653026523	2
ENSG00000134253.9	TRIM45	1	117125685	1_72	0	0.0164874681283556	7.66374017212307	1.19975381066748e-06	-0.851344245810346	1
ENSG00000198162.12	MAN1A2	1	117297756	1_72	0	0.0196728664869962	9.33731636057419	1.74416318301165e-06	1.17221215459395	2
ENSG00000183508.4	FAM46C	1	117605765	1_72	0	0.0336311647080599	14.4342515340884	4.60928512486463e-06	1.56227220581936	1
ENSG00000092607.13	TBX15	1	119232226	1_73	0	0.0121656207084059	4.73141603301453	5.46541074377839e-07	0.159047015641437	1
ENSG00000116874.11	WARS2	1	119012523	1_73	0	0.0134180029668449	5.65773979764166	7.20822360758771e-07	-0.511524201300259	2
ENSG00000092621.11	PHGDH	1	119735449	1_73	0	0.0196488484871364	9.26898408663724	1.72928524989094e-06	-1.03410796923972	1
ENSG00000198483.12	ANKRD35	1	145865163	1_73	0	0.0472527295137055	17.6287186766042	7.90942740366117e-06	1.88762144521689	1
ENSG00000265241.6	RBM8A	1	145927840	1_73	0	0.0215825796354384	10.159162865929	2.08189427812246e-06	1.25287619097172	1
ENSG00000272031.2	ANKRD34A	1	145963899	1_73	0	0.012590799459281	5.05611925274745	6.04460619775849e-07	0.439151618238223	1
ENSG00000168509.19	HFE2	1	146036954	1_73	0	0.0516576239334573	18.4843836750277	9.06644011969766e-06	-1.93138917103151	1
ENSG00000131791.7	PRKAB2	1	147171976	1_73	0	0.192223349352156	31.4281484198308	5.73617420877395e-05	-3.86630868832165	1
ENSG00000131778.18	CHD1L	1	147243554	1_73	0	0.0164224120380208	7.56943786411057	1.18031511707989e-06	-0.728320164052593	1
ENSG00000162836.11	ACP6	1	147656613	1_73	0	0.0122871839444976	4.82537843080985	5.62964663031693e-07	-0.0652742785215214	3
ENSG00000265107.2	GJA5	1	147773393	1_73	0	0.0463099809885649	17.4358363822611	7.66681147935054e-06	-2.00931238356151	2
ENSG00000244094.1	SPRR2F	1	153112830	1_74	0	0.0348229940129996	5.92243672581951	1.95823105875142e-06	-0.492387402885134	1
ENSG00000178796.12	RIIAD1	1	151715696	1_74	0	0.0338414080521933	5.64971111097793	1.81539887847865e-06	0.650301015903839	2
ENSG00000159409.14	CELF3	1	151708498	1_74	0	0.0881016419665973	14.863642137633	1.24338790893235e-05	1.88379798306719	1
ENSG00000143450.16	OAZ3	1	151762965	1_74	0	0.0371064108009921	6.52864186765872	2.30021902347083e-06	0.607198564014905	2
ENSG00000143436.10	MRPL9	1	151762965	1_74	0	0.0453630967704673	8.45041899464885	3.63980681939698e-06	-0.971945166549993	2
ENSG00000182134.15	TDRKH	1	151789148	1_74	0	0.0317306974334836	5.03583509339057	1.51721984535687e-06	-0.184716666560174	2
ENSG00000213171.2	LINGO4	1	151805451	1_74	0	0.120982905002003	17.9817538810692	2.06563438497008e-05	-2.23608046999323	3
ENSG00000143365.17	RORC	1	151844929	1_74	0	0.060277114311544	11.1825636650169	6.40016586274276e-06	1.43209338358102	1
ENSG00000196407.11	THEM5	1	151853096	1_74	0	0.0419547738859273	7.70248971693637	3.06838540831335e-06	-0.758088926760303	2
ENSG00000197747.8	S100A10	1	151993591	1_74	0	0.033516361513222	5.55767409814284	1.76867215714337e-06	-0.319403661464006	2
ENSG00000163191.5	S100A11	1	152047282	1_74	0	0.0306534321080711	4.70681418013949	1.36994634265949e-06	-0.158275599808503	1
ENSG00000159450.12	TCHH	1	152116368	1_74	0	0.0339990663026689	5.69403604259366	1.83816545074848e-06	0.430351252075134	1
ENSG00000197915.5	HRNR	1	152220349	1_74	0	0.0698116201945722	12.6015907411591	8.35315394015493e-06	-1.65140582208086	3
ENSG00000143631.10	FLG	1	152197185	1_74	0	0.0786664887918817	13.7601941454148	1.02780736295257e-05	1.75475603454841	3
ENSG00000143536.7	CRNN	1	152414760	1_74	0	0.134131606128812	19.0072886473206	2.42074303957448e-05	-2.30599313937344	2
ENSG00000169509.5	CRCT1	1	152513776	1_74	0	0.0466325596063822	8.71497126777585	3.85880302619178e-06	-1.35326107503466	1
ENSG00000163207.6	IVL	1	152908247	1_74	0	0.0311899618490468	4.87208515540306	1.44286969105308e-06	0.191576735116107	1
ENSG00000169474.4	SPRR1A	1	152984963	1_74	0	0.0323137134082943	5.20933528573906	1.59833046080525e-06	-0.457932658494602	1
ENSG00000163209.14	SPRR3	1	153002643	1_74	0	0.0339217356334015	5.67232018288417	1.82699012202857e-06	-0.472560198330808	1
ENSG00000241794.1	SPRR2A	1	153057485	1_74	0	0.0308415339974175	4.76507890951932	1.39541524894431e-06	0.00675779412230487	2
ENSG00000203785.8	SPRR2E	1	153106596	1_74	0	0.0349740477738085	5.9637330186962	1.98043908454509e-06	-0.635968982592707	1
ENSG00000203782.5	LOR	1	153258478	1_75	0	0.046589603132336	12.4139625325814	5.49157397304028e-06	-1.61896704143707	1
ENSG00000163220.10	S100A9	1	153367306	1_75	0	0.025080995628403	6.01635606548295	1.43276742985334e-06	0.484192687666076	1
ENSG00000163221.8	S100A12	1	153362908	1_75	0	0.0228180189060198	5.22742074693745	1.13256409572285e-06	0.369159210483987	1
ENSG00000143546.9	S100A8	1	153391654	1_75	0	0.0236767200253842	5.49112057333948	1.23446822424074e-06	0.358916544507465	1
ENSG00000143556.8	S100A7	1	153460264	1_75	0	0.0275201117723114	7.4264248065516	1.94056135461143e-06	-0.982419336878576	1
ENSG00000197956.9	S100A6	1	153536399	1_75	0	0.0286507082962247	7.72882343901682	2.10254909725114e-06	0.976046139962859	1
ENSG00000188015.9	S100A3	1	153549456	1_75	0	0.0218561345501072	4.79613577101805	9.9531883184216e-07	-0.173155433121186	1
ENSG00000196154.11	S100A4	1	153549874	1_75	0	0.0222675390134079	4.9477170137371	1.04610305579951e-06	-0.23345128339077	1
ENSG00000196754.10	S100A2	1	153567710	1_75	0	0.0262538861162779	6.46054600875691	1.61049810253592e-06	0.638499522438334	1
ENSG00000189171.14	S100A13	1	153655877	1_75	0	0.0289999063120769	7.80725418099815	2.14977154715734e-06	-1.16064582497627	1
ENSG00000143553.10	SNAPIN	1	153659467	1_75	0	0.0217229754876306	5.15168036344804	1.06258974017062e-06	-0.980318832213433	2
ENSG00000169418.9	NPR1	1	153678582	1_75	0	0.0882946805339778	19.3125230441121	1.61908985404676e-05	-2.60039888095979	1
ENSG00000143554.13	SLC27A3	1	153774134	1_75	0	0.029325980115626	7.24207359721178	2.01656797800692e-06	0.605469793823359	1
ENSG00000198837.9	DENND4B	1	153940147	1_75	0	0.021827736518796	5.4903712650281	1.13790973398092e-06	1.04373722506586	1
ENSG00000143570.17	SLC39A1	1	153968263	1_75	0	0.280367297581362	19.4634038688392	5.18135736003444e-05	4.20896415805825	1
ENSG00000143578.15	CREB3L4	1	154106014	1_75	0	0.0318291220442253	11.7379253434805	3.54742644470694e-06	3.15016613197737	1
ENSG00000143545.8	RAB13	1	153989479	1_75	0	0.10097808256035	22.7437972120505	2.18065765834358e-05	-3.43284610198705	1
ENSG00000143595.12	AQP10	1	154321199	1_75	0	0.022474453712954	5.12490180460121	1.09363421628729e-06	0.426123294311674	1
ENSG00000143515.16	ATP8B2	1	154328770	1_75	0	0.120032686466528	22.3085276405481	2.54254021516529e-05	2.68929814789334	1
ENSG00000160712.12	IL6R	1	154425457	1_75	0	0.0430794091450479	11.0322432431614	4.51264285743976e-06	-1.15593951017643	1
ENSG00000169291.9	SHE	1	154502399	1_75	0	0.0235423241124259	5.40636392360108	1.20851489545133e-06	-0.727515237024048	1
ENSG00000163239.12	TDRD10	1	154502424	1_75	0	0.0217497655374405	4.73938203494928	9.78754325495209e-07	0.400238390959991	1
ENSG00000160714.9	UBE2Q1	1	154559434	1_75	0	0.0356680177061347	9.628188696962	3.26077598246498e-06	1.55999651266237	1
ENSG00000160710.15	ADAR	1	154628627	1_75	0	0.0220500137074583	4.91897964955515	1.02986734175924e-06	-0.496438984766358	1
ENSG00000163344.5	PMVK	1	154936792	1_76	1	0.265477597825241	25.2112850486387	6.35506883229839e-05	-4.42591706807242	1
ENSG00000163346.16	PBXIP1	1	154946604	1_76	1	0.247283982691061	25.0517448479133	5.88208591062522e-05	-4.41641280777112	1
ENSG00000160691.18	SHC1	1	154974220	1_76	0	0.010881320329117	5.85215170798161	6.04636789049707e-07	-1.03576122438433	1
ENSG00000160685.13	ZBTB7B	1	155007875	1_76	1	0.13776970764872	26.2032281455466	3.42772468245188e-05	4.11690917810211	1
ENSG00000163354.14	DCST2	1	155033615	1_76	0	0.0477082433592381	25.5999147984833	1.1596564359196e-05	-3.70279502278638	1
ENSG00000143537.13	ADAM15	1	155031478	1_76	0	0.0299406547430525	15.8394156545205	4.50295747587021e-06	-2.51351842678102	1
ENSG00000143590.13	EFNA3	1	155078247	1_76	0	0.0218805745133729	11.6992908997518	2.4306121108039e-06	-1.46264738652816	1
ENSG00000169242.11	EFNA1	1	155122631	1_76	0	0.0111971206488775	5.68052741221789	6.03938080706618e-07	-0.575079325700753	2
ENSG00000169241.17	SLC50A1	1	155135691	1_76	0	0.0105724840542436	4.98920305619013	5.00847621061486e-07	0.199664922954113	2
ENSG00000185499.16	MUC1	1	155197995	1_76	0	0.0180067200935494	10.2685551166946	1.75566377781105e-06	1.17662376661246	1
ENSG00000173171.14	MTX1	1	155203736	1_76	0	0.0194750135899537	10.8225011804722	2.00125674212372e-06	-1.18103257261116	1
ENSG00000177628.15	GBA	1	155244216	1_76	0	0.0209707552882989	11.0042079841666	2.19114066709872e-06	-1.20536903493763	1
ENSG00000116521.10	SCAMP3	1	155262283	1_76	0	0.0152944493846942	10.4217033522408	1.51345652616974e-06	2.00810481914978	1
ENSG00000132676.15	DAP3	1	155688294	1_76	0	0.0307675301456956	14.7876377801728	4.32005061988543e-06	2.66415783066477	1
ENSG00000163374.19	YY1AP1	1	155688550	1_76	0	0.113633541603082	22.9262349831893	2.47364104594113e-05	-3.35929133636638	1
ENSG00000116580.18	GON4L	1	155859720	1_76	0	0.0348196588175327	14.3213759082342	4.73485465848523e-06	2.67224451535059	1
ENSG00000132718.8	SYT11	1	155859720	1_76	0	0.0348196588175327	14.3213759082342	4.73485465848523e-06	-2.67224451535059	1
ENSG00000143622.10	RIT1	1	155911161	1_76	0	0.11511267945096	17.9194339818163	1.95859592841818e-05	-2.98855337622138	1
ENSG00000132680.10	KIAA0907	1	155932607	1_76	0	0.0112853823426802	5.15365242667718	5.52241194252964e-07	0.470621449211471	1
ENSG00000116584.17	ARHGEF2	1	156006597	1_76	0	0.602351977106163	22.93943984955	0.000131199006315011	-3.81556917493527	1
ENSG00000163479.13	SSR2	1	156020665	1_76	0	0.0160425143274603	9.65246912134119	1.47030777430719e-06	1.00282331058069	1
ENSG00000116586.11	LAMTOR2	1	156055222	1_76	0	0.0673161346576507	22.7337209057803	1.4530718564376e-05	-2.50635758253915	1
ENSG00000196189.12	SEMA4A	1	156160177	1_76	0	0.0134215203924796	7.46782959606038	9.51685630291945e-07	-1.13833673136979	1
ENSG00000160785.13	SLC25A44	1	156193904	1_76	0	0.0171835019042937	9.45949363055326	1.54339454617697e-06	1.32577510131814	3
ENSG00000242252.1	BGLAP	1	156240066	1_76	0	0.115881201119399	26.8391210277161	2.95310353565455e-05	2.89416876133384	2
ENSG00000160781.15	PAQR6	1	156247610	1_76	0	0.0191008234753512	10.6861046702532	1.93806755678642e-06	1.70573855351209	2
ENSG00000198952.8	SMG5	1	156282500	1_76	0	0.0250043764472802	12.5083865321676	2.96971463186168e-06	-1.80716674538865	1
ENSG00000163472.18	TMEM79	1	156282500	1_76	0	0.0250043764472802	12.5083865321676	2.96971463186168e-06	1.80716674538865	1
ENSG00000163382.11	NAXE	1	156588194	1_77	0	0.0514656559364672	11.6611806709024	5.69845906893071e-06	-1.39703852422881	1
ENSG00000160818.16	GPATCH4	1	156601543	1_77	0	0.0256903756744489	5.02620336729055	1.22604922920939e-06	-0.357536017487464	2
ENSG00000132702.12	HAPLN2	1	156618957	1_77	0	0.0510677547276015	11.5866193282186	5.61824791560374e-06	-1.38970597293313	1
ENSG00000132692.18	BCAN	1	156640896	1_77	0	0.0264398631811699	5.29955335210299	1.33044176257538e-06	0.329918801939459	1
ENSG00000143319.16	ISG20L2	1	156727264	1_77	0	0.0389226953519176	8.98492889441776	3.32058764993699e-06	-1.05233298769995	2
ENSG00000143303.11	RRNAD1	1	156728106	1_77	0	0.0256008349801303	4.99302271245219	1.21371038676704e-06	-0.287041851337937	1
ENSG00000143294.14	PRCC	1	156750590	1_77	0	0.0406116867072309	9.3910293289307	3.62127595439479e-06	-1.18350290545626	1
ENSG00000143321.18	HDGF	1	156768636	1_77	0	0.0535151325332196	12.03653772897	6.11611416668497e-06	-1.41752792600777	1
ENSG00000198400.11	NTRK1	1	156815190	1_77	0	0.0350736675718735	7.99064578257282	2.66109548094867e-06	1.00618680906573	2
ENSG00000027869.11	SH2D2A	1	156808330	1_77	0	0.0290834096308761	6.20601407528254	1.71378159029249e-06	0.469522207255174	1
ENSG00000187800.13	PEAR1	1	156893825	1_77	0	0.0267987461252883	5.42773723880591	1.38111768451293e-06	0.323053377012393	1
ENSG00000160838.13	LRRC71	1	156892364	1_77	0	0.0274668347748989	5.6619090394179	1.47662052162212e-06	0.390045296257403	1
ENSG00000132694.18	ARHGEF11	1	157045234	1_77	0	0.0350876083195504	7.994438637788	2.66341681058685e-06	-1.01273896134958	1
ENSG00000160856.20	FCRL3	1	157701026	1_77	0	0.0251057296688774	4.80744471437285	1.14599980437454e-06	0.246244880669452	2
ENSG00000183853.17	KIRREL	1	157995066	1_77	0	0.0257020534388204	5.03052440930771	1.22766105692585e-06	0.30628807367651	1
ENSG00000158473.6	CD1D	1	158180329	1_78	0	0.0200904235669566	5.34724538775097	1.0200385950775e-06	0.536854648916171	1
ENSG00000163564.14	PYHIN1	1	158930391	1_78	0	0.0336297679665933	10.2447168826639	3.27130643999533e-06	-1.13978291047232	2
ENSG00000163565.18	IFI16	1	159000007	1_78	0	0.0465271989467222	13.348124780023	5.89691085290076e-06	-1.62966879340973	1
ENSG00000162706.12	CADM3	1	159172360	1_78	0	0.0219400098565404	6.18266071197273	1.28798151275496e-06	0.796823250201778	1
ENSG00000213088.9	ACKR1	1	159203354	1_78	0	0.0335290331994049	10.2159345741112	3.25234441879188e-06	-1.64485630633155	1
ENSG00000179639.10	FCER1A	1	159288755	1_78	0	0.0446608476687626	12.9556743016865	5.49394592029589e-06	-1.38212323377832	2
ENSG00000181036.13	FCRL6	1	159800388	1_78	0	0.0253687623292456	7.56153990067469	1.82140667866199e-06	-0.833427456480293	1
ENSG00000158714.10	SLAMF8	1	159826640	1_78	0	0.0296272298647999	9.03742209672049	2.5423363702763e-06	1.041737993883	2
ENSG00000188004.9	C1orf204	1	159857626	1_78	0	0.0231685428344404	6.69980483701463	1.47386691115255e-06	-0.711963151430469	1
ENSG00000243284.1	VSIG8	1	159856126	1_78	0	0.0202833818328416	5.43788836275266	1.04729263778346e-06	-0.413660147894693	1
ENSG00000213085.9	CFAP45	1	159899758	1_78	0	0.0191901258003087	4.91258791221348	8.95128848254359e-07	0.219617705951934	1
ENSG00000158764.6	ITLN2	1	160963275	1_79	0	0.0116854831852266	4.97815533964614	5.52347656762196e-07	0.254531344996511	1
ENSG00000085552.16	IGSF9	1	159945134	1_79	0	0.011573398780565	4.88707889790304	5.37041274592339e-07	-0.13838396188092	2
ENSG00000162723.9	SLAMF9	1	159954467	1_79	0	0.0117905424056203	5.06273811006241	5.66782775738628e-07	-0.241151079910593	1
ENSG00000143315.6	PIGM	1	160031560	1_79	0	0.0442754050938555	17.6324632897961	7.41264033648814e-06	-2.01588463140587	1
ENSG00000162729.13	IGSF8	1	160107379	1_79	0	0.037997658328608	16.1699208356478	5.83394222368052e-06	-1.97351785984881	1
ENSG00000018625.14	ATP1A2	1	160117178	1_79	0	0.0123952579843171	5.5354627410552	6.51488717388806e-07	0.544927250716853	1
ENSG00000132681.16	ATP1A4	1	160151956	1_79	0	0.0126167720816796	5.70290176241756	6.83190069509782e-07	0.464819343508498	2
ENSG00000132716.18	DCAF8	1	160263555	1_79	0	0.0676091125367556	21.7053617091906	1.39338027919981e-05	2.44288017239321	1
ENSG00000162735.18	PEX19	1	160284522	1_79	0	0.0431245340472962	17.3788263475324	7.11610350107493e-06	-2.45566682359303	2
ENSG00000122218.14	COPA	1	160342475	1_79	0	0.133030390819841	28.3395761019582	3.57965863813605e-05	-2.97669377341875	2
ENSG00000162736.15	NCSTN	1	160342835	1_79	0	0.290043744171389	36.3791218491146	0.00010018740111647	3.61909441432947	2
ENSG00000066294.14	CD84	1	160579090	1_79	0	0.0145907769464904	7.07763443133646	9.80536900590884e-07	-0.863432412632641	2
ENSG00000117090.14	SLAMF1	1	160647524	1_79	0	0.0117685960481163	5.04512353482352	5.63759479805756e-07	0.242053084756923	1
ENSG00000117091.9	CD48	1	160711718	1_79	0	0.0114628554428622	4.79638792548924	5.22040880360175e-07	0.147957439253608	1
ENSG00000122223.12	CD244	1	160862395	1_79	0	0.011438782635147	4.77652505734239	5.18787214742709e-07	0.0674176141587439	1
ENSG00000179914.4	ITLN1	1	160884736	1_79	0	0.0592431722583922	20.4302551464694	1.14923671634971e-05	-2.28130612101717	1
ENSG00000158769.17	F11R	1	161021085	1_79	0	0.0113678222595182	4.71772630363712	5.09222299025813e-07	-0.0463614597695545	2
ENSG00000215845.10	TSTD1	1	161039059	1_79	0	0.0233127123949837	11.5184522905326	2.54967209294259e-06	1.25104644865332	2
ENSG00000162755.13	KLHDC9	1	161098329	1_79	0	0.0121526568446891	5.34862971725184	6.17179034382234e-07	-0.459027118750887	1
ENSG00000158793.13	NIT1	1	161118210	1_79	0	0.0207192037555619	10.3992386428506	2.04584158780013e-06	1.23246284750383	1
ENSG00000143224.17	PPOX	1	161159962	1_79	0	0.0182295801510987	9.18568527885781	1.58995789925469e-06	1.07420019700348	1
ENSG00000158864.12	NDUFS2	1	161196933	1_79	0	0.0573155148279687	20.1115536927826	1.09449861741789e-05	-2.08825854835676	3
ENSG00000158869.10	FCER1G	1	161215268	1_79	0	0.0181798762066713	9.15979644273982	1.58115389019273e-06	-1.15067690838799	1
ENSG00000158874.11	APOA2	1	161223893	1_79	0	0.0122454980995622	5.42056175068146	6.30257682604392e-07	0.411654423662765	1
ENSG00000158882.14	TOMM40L	1	161226376	1_79	0	0.0242825223439578	11.905496573487	2.74497698932387e-06	-1.38614515632016	1
ENSG00000143257.11	NR1I3	1	161240939	1_79	0	0.0257566151417254	12.4654703269096	3.04856075666846e-06	-1.43954045299058	1
ENSG00000248485.1	PCP4L1	1	161260690	1_79	0	0.0155250700547225	7.66494532372246	1.12990004668156e-06	-0.863614250005411	1
ENSG00000158887.15	MPZ	1	161309728	1_79	0	0.0113538859029555	4.70613513480451	5.07348424433245e-07	-0.0307595214419972	2
ENSG00000143252.14	SDHC	1	161314507	1_79	0	0.0273717442905731	13.0437094600355	3.39001006419246e-06	1.50811724202261	1
ENSG00000143226.13	FCGR2A	1	161505171	1_79	0	0.0119491025537318	5.18898629034229	5.88728701012252e-07	-0.2260839472291	1
ENSG00000173110.7	HSPA6	1	161525250	1_79	0	0.0180717867824447	9.10328449433944	1.56205602462672e-06	-1.21392363016977	1
ENSG00000132185.16	FCRLA	1	161677017	1_79	0	0.0129995824313331	5.98548384486827	7.38798596942381e-07	0.655924901982565	1
ENSG00000162746.14	FCRLB	1	161721643	1_79	0	0.0125959142953738	5.687260795671	6.80189991812523e-07	-0.514542051818481	2
ENSG00000081721.11	DUSP12	1	161749589	1_79	0	0.0122894925738118	5.45446224925916	6.36477841455471e-07	-0.368669513910761	1
ENSG00000118217.5	ATF6	1	161766683	1_79	0	0.0128067078354006	5.84416030461211	7.10652059139113e-07	0.580933415758147	1
ENSG00000198929.12	NOS1AP	1	162064100	1_79	0	0.0137676211408898	6.52830671732436	8.53408283253079e-07	0.648174505102336	1
ENSG00000171722.12	SPATA46	1	162374768	1_79	0	0.0115143798738128	4.83876647121085	5.29020635315809e-07	-0.197045643307621	1
ENSG00000239887.4	C1orf226	1	162120559	1_79	0	0.0113500350360058	4.70293016979271	5.06830951964868e-07	-0.0292696144611591	1
ENSG00000152332.15	UHMK1	1	162496869	1_80	0	0.00859411646942832	5.5697991874379	4.54504480983009e-07	0.534818076268463	1
ENSG00000132196.13	HSD17B7	1	162790775	1_80	0	0.0752522006060108	26.049497014426	1.8612981399336e-05	2.40143535068585	1
ENSG00000185860.13	CCDC190	1	162869699	1_80	0	0.00871914539508545	5.68836132910157	4.70932314402268e-07	0.452912770927786	1
ENSG00000117152.13	RGS4	1	163069063	1_80	0	0.00797970128098835	4.88052137576644	3.69785816993244e-07	0.133522002448168	1
ENSG00000143228.12	NUF2	1	163266611	1_80	0	0.0394235898791719	19.8895272830016	7.4452284177031e-06	-2.06337520176743	1
ENSG00000162763.3	LRRC52	1	165544180	1_81	0	0.0622775517065743	13.138720305407	7.76930185892442e-06	-1.56365389221672	1
ENSG00000143198.12	MGST3	1	165582367	1_81	0	0.159237004730254	22.3686029679676	3.38205182078983e-05	-2.63495564708427	1
ENSG00000143149.12	ALDH9A1	1	165698175	1_81	0	0.0264202321975947	4.93387362721126	1.23771897362759e-06	-0.450919768943356	2
ENSG00000143194.12	MAEL	1	166975691	1_82	0	0.0217574268080373	11.9794800776543	2.47481590030103e-06	1.99801822130101	1
ENSG00000143157.11	POGK	1	166839016	1_82	0	0.0197397233701109	11.0949839862068	2.07952975449147e-06	-2.07432634331833	2
ENSG00000198842.9	DUSP27	1	167093885	1_82	0	0.0152261647883115	7.16044296783409	1.03520845995507e-06	0.521408620485138	2
ENSG00000143167.11	GPA33	1	167067477	1_82	0	0.0119882042980682	5.16314663545379	5.87713939561172e-07	0.0179692754985221	1
ENSG00000198821.10	CD247	1	167495205	1_82	0	0.0340406957229704	15.1943201361913	4.91108099729856e-06	1.63137229074684	1
ENSG00000143162.7	CREG1	1	167548592	1_82	0	0.0136802519738036	6.48258012041048	8.4205292056045e-07	0.642765645287587	3
ENSG00000198771.10	RCSD1	1	167630073	1_82	0	0.0121936280123381	5.39388125066132	6.24498960417869e-07	-0.367143081093141	2
ENSG00000197965.11	MPZL1	1	167705500	1_82	0	0.0113457155084918	4.72231321883272	5.08726165734881e-07	-0.0523901532338363	2
ENSG00000143164.15	DCAF6	1	167936173	1_82	0	0.0157935129980987	7.86693377305408	1.17972730967082e-06	0.837111860793304	2
ENSG00000143158.10	MPC2	1	167936749	1_82	0	0.0231762380135335	11.3550097029234	2.49877900758593e-06	1.52813459101864	1
ENSG00000143147.14	GPR161	1	168137545	1_82	0	0.0169546478363558	8.53105032713793	1.3733735351113e-06	-1.02324510175295	2
ENSG00000143155.12	TIPRL	1	168178654	1_82	0	0.0216914640090605	10.8286128962918	2.23027846054769e-06	-1.19552275460542	2
ENSG00000213064.9	SFT2D2	1	168225689	1_82	0	0.0148203279205228	7.24638836804769	1.01971032353376e-06	0.749664546855191	1
ENSG00000143178.12	TBX19	1	168272481	1_82	0	0.0189058995348147	9.51369045303814	1.70782654352024e-06	-1.04569698913477	2
ENSG00000143185.3	XCL2	1	168541843	1_82	0	0.0187064110833755	9.44735467755484	1.67802370201477e-06	1.08872271893145	2
ENSG00000143184.4	XCL1	1	168580253	1_82	0	0.0120702135966497	5.30213012940101	6.07662917821285e-07	0.333981715487129	1
ENSG00000143196.4	DPT	1	168728704	1_82	0	0.0229141745039712	11.3739909613709	2.4746540353543e-06	1.27224623610758	1
ENSG00000143153.12	ATP1B1	1	169129496	1_83	0	0.0472110963811451	10.9551976911576	4.9109069111808e-06	1.50826690919611	1
ENSG00000143156.13	NME7	1	169354127	1_83	0	0.0285192826928797	6.14184712803074	1.6631636994698e-06	0.850262964466406	2
ENSG00000117475.13	BLZF1	1	169368400	1_83	0	0.0251635561476605	4.95153024100826	1.18306566053714e-06	-0.422978854352588	1
ENSG00000117477.12	CCDC181	1	169462361	1_83	0	0.0350441561180034	8.10483420168869	2.69685215323603e-06	-1.02167756878026	1
ENSG00000117479.12	SLC19A2	1	169484340	1_83	0	0.0794919875515429	15.983688390088	1.20641785690254e-05	1.94708969534692	1
ENSG00000198734.10	F5	1	169586812	1_83	0	0.0247605134519459	4.79811812872197	1.1280490369191e-06	-0.121553493125915	1
ENSG00000000460.16	C1orf112	1	169910890	1_83	0	0.0264102553345268	5.41113534720627	1.35693296653374e-06	-0.554653989475297	1
ENSG00000171806.11	METTL18	1	169794673	1_83	0	0.0381456331867496	8.91439248037757	3.22874670653831e-06	1.74232033486343	1
ENSG00000000457.13	SCYL3	1	169894024	1_83	0	0.0413623832176685	9.68834315292011	3.80498074626708e-06	1.83947354119792	1
ENSG00000075945.12	KIFAP3	1	170085160	1_83	0	0.0868794648993685	16.8493128133646	1.38994215722592e-05	-1.91336084764055	1
ENSG00000180999.10	C1orf105	1	172442356	1_84	0	0.0232666479946112	8.77883057575145	1.93940219915246e-06	-1.14475125272359	1
ENSG00000116132.11	PRRX1	1	170662622	1_84	0	0.0168594716323173	5.7247321315573	9.16424153274897e-07	-0.529161365390381	2
ENSG00000007933.12	FMO3	1	171094121	1_84	0	0.0297440365541756	11.1137744120644	3.1387655706271e-06	1.35297907765287	1
ENSG00000094963.13	FMO2	1	171185239	1_84	0	0.0386665762904154	13.6157944531313	4.99891903546038e-06	-1.50223345136587	2
ENSG00000076258.9	FMO4	1	171314704	1_84	0	0.0174511319474705	6.05139603656356	1.00271283826574e-06	-0.647060320596271	1
ENSG00000034971.16	MYOC	1	171646796	1_84	0	0.080303063790944	20.653564274218	1.57479679582112e-05	-2.5318965262559	1
ENSG00000117533.14	VAMP4	1	171745156	1_84	0	0.0224096050109986	8.42247762408017	1.79213806537924e-06	-1.34918479953283	1
ENSG00000197959.13	DNM3	1	171841377	1_84	0	0.0180826715242386	6.38815983971648	1.09682101849566e-06	-0.824027230271552	1
ENSG00000135845.9	PIGC	1	172233550	1_84	0	0.0153846332961858	4.8581014752945	7.09661308732269e-07	-0.293062227781948	3
ENSG00000094975.13	SUCO	1	172532059	1_84	0	0.0397160391259601	13.8717248965446	5.23110929504662e-06	1.41366369163929	1
ENSG00000076321.10	KLHL20	1	173714815	1_86	0	0.0187210764312701	30.260199263565	5.37898083175396e-06	-3.96053638005974	1
ENSG00000120334.15	CENPL	1	173827031	1_86	0	0.00267216568515716	4.96951691883886	1.26088347503078e-07	0.276847038651704	1
ENSG00000117593.9	DARS2	1	173823764	1_86	0	0.00531452871651483	12.1936403315923	6.15312213497225e-07	-1.7111115041111	1
ENSG00000117601.13	SERPINC1	1	173916899	1_86	0	0.373509196567209	29.7892986919082	0.000105647439380877	-5.0439382350131	2
ENSG00000135870.11	RC3H1	1	174018660	1_86	0	0.195334358852649	29.8070644099297	5.52834635655181e-05	4.9049186904538	1
ENSG00000152061.23	RABGAP1L	1	174159319	1_86	0	0.00332264995191978	12.1754571438509	3.84120303211393e-07	-2.46130657815785	2
ENSG00000116161.17	CACYBP	1	175000135	1_86	0	0.00372013612845756	7.29672804335883	2.57741521996512e-07	0.116809250558327	1
ENSG00000120332.15	TNN	1	175068086	1_86	0	0.00270884975936259	5.17872262162163	1.33200227191794e-07	-0.564689870050193	4
ENSG00000235750.9	KIAA0040	1	175193171	1_86	0	0.00325961445625056	6.76078124525364	2.09247614677229e-07	0.672010086459475	1
ENSG00000240021.9	TEX35	1	178512615	1_87	0	0.0359149883467051	11.922499656061	4.0657478893544e-06	-1.12966331814418	2
ENSG00000120341.18	SEC16B	1	177960805	1_87	0	0.0589867889350865	15.8604014616434	8.88313634368006e-06	-1.80201933277892	2
ENSG00000075391.16	RASAL2	1	178093563	1_87	0	0.0554613385560147	15.7761628935029	8.30785916321427e-06	1.56402434960328	2
ENSG00000116191.17	RALGPS2	1	178725006	1_87	0	0.090016462412191	20.396625203951	1.7433221728546e-05	-2.08462420461776	2
ENSG00000143340.6	FAM163A	1	179743263	1_89	0	0.0140875600116818	5.66547068983912	7.57825427159013e-07	-0.698951114952734	2
ENSG00000116199.11	FAM20B	1	179025509	1_89	0	0.0141535532794393	5.66304227091411	7.61049113210465e-07	0.755993349603416	1
ENSG00000186283.13	TOR3A	1	179151660	1_89	0	0.0190775153353521	8.22861482711312	1.49054791728818e-06	-1.29767281652027	1
ENSG00000143322.19	ABL2	1	179229518	1_89	0	0.0311493522466231	12.747113270423	3.7701468066998e-06	-1.73252766315369	2
ENSG00000057252.12	SOAT1	1	179341797	1_89	0	0.0353527948795324	14.6228584762281	4.90855234872029e-06	1.3967886259296	1
ENSG00000135837.15	CEP350	1	179954679	1_89	0	0.0273101585048111	12.0336784360314	3.12047005719768e-06	-1.23934819284041	1
ENSG00000116260.16	QSOX1	1	180164304	1_89	0	0.0287760831278825	12.5070128613967	3.41729658539895e-06	-1.47322616811623	1
ENSG00000121454.5	LHX4	1	180226694	1_89	0	0.0175140084067249	7.82485099322114	1.3012448591565e-06	0.751889391879075	1
ENSG00000230124.6	ACBD6	1	180511523	1_89	0	0.0329210143792287	14.0154428969858	4.38104214989772e-06	2.35033457049065	1
ENSG00000143324.13	XPR1	1	180598460	1_89	0	0.0269576496138215	11.6508338492023	2.98219769285067e-06	-1.2725634616064	1
ENSG00000135835.11	KIAA1614	1	180936558	1_89	0	0.0488213045823541	16.0810377000375	7.45453996044218e-06	1.19493266627149	1
ENSG00000162783.10	IER5	1	181178620	1_90	0	0.0186555557581233	4.71399692216962	8.35016164617226e-07	-0.020491237656411	1
ENSG00000135821.17	GLUL	1	182392343	1_90	0	0.0635902092224583	16.4229112387636	9.91602918508554e-06	2.15335258109491	1
ENSG00000135828.11	RNASEL	1	182589381	1_90	0	0.0194007509852348	5.08523891073716	9.36757760379406e-07	0.315652554709279	1
ENSG00000143333.6	RGS16	1	182604092	1_90	0	0.130857585849667	23.4850325904558	2.9180146493361e-05	-2.28616985571111	1
ENSG00000135862.5	LAMC1	1	183023890	1_91	0	0.0366800996258954	12.2776761860434	4.27606283520913e-06	1.83690644788954	1
ENSG00000058085.14	LAMC2	1	183186170	1_91	0	0.0176935250561479	5.34778803883236	8.98433521905547e-07	0.653723912140082	1
ENSG00000157064.10	NMNAT2	1	183286097	1_91	0	0.0207418111440757	6.8544646581029	1.3499497847672e-06	0.874082623846768	2
ENSG00000116698.21	SMG7	1	183471970	1_91	0	0.156104873798805	26.387295365377	3.91118841309555e-05	2.66707164628798	2
ENSG00000116701.14	NCF2	1	183590900	1_91	0	0.0226745122595116	7.69981171107563	1.6577363322387e-06	0.895897785564915	2
ENSG00000162704.15	ARPC5	1	183635770	1_91	0	0.0182596704535563	5.64618756746315	9.78916465379553e-07	-0.585113137320508	1
ENSG00000198756.10	COLGALT2	1	183966697	1_91	0	0.0261882491587475	9.06834167081135	2.25492310081715e-06	-1.08865612043045	2
ENSG00000198860.11	TSEN15	1	184050050	1_91	0	0.0225944463185136	7.66623674744673	1.64467968111056e-06	-0.972451316937446	2
ENSG00000116406.18	EDEM3	1	184702964	1_92	0	0.671186835733339	21.8757420027125	0.000139413111283157	4.01738476076708	1
ENSG00000135842.16	FAM129A	1	184893682	1_92	0	0.0295447938192218	7.81470886781104	2.19225547633568e-06	-0.618029253198886	2
ENSG00000121481.10	RNF2	1	185064348	1_92	0	0.0386235432979095	11.2394357623985	4.12186742829403e-06	-1.69312934722675	1
ENSG00000121486.11	TRMT1L	1	185156912	1_92	0	0.046956097897262	12.3114602476585	5.48907245340115e-06	1.57048836920264	1
ENSG00000116668.12	SWT1	1	185156912	1_92	0	0.046956097897262	12.3114602476585	5.48907245340115e-06	-1.57048836920264	1
ENSG00000116679.15	IVNS1ABP	1	185317057	1_92	0	0.0266603557132945	7.18544134042261	1.81893334560738e-06	0.77872697013571	1
ENSG00000143341.11	HMCN1	1	185730915	1_92	0	0.0246724570923059	6.45853093896712	1.513016079597e-06	-0.850055722493887	1
ENSG00000047410.13	TPR	1	186376365	1_92	0	0.030799412568117	8.53599163763544	2.49628295377362e-06	1.02654513668003	1
ENSG00000157181.15	C1orf27	1	186425270	1_92	0	0.0475597637852008	12.7370679198263	5.75183673809793e-06	1.76565667083041	1
ENSG00000262180.1	OCLM	1	186400270	1_92	0	0.048115083667064	12.3990188410684	5.66455714054111e-06	1.2790180459513	1
ENSG00000150681.9	RGS18	1	192158507	1_96	0	0.166182908783048	28.3924414789123	4.48008746122991e-05	3.20624199230218	1
ENSG00000090104.11	RGS1	1	192552634	1_96	0	0.0334358577766827	13.9428559835994	4.42651160930134e-06	1.58507025740446	2
ENSG00000116747.12	TROVE2	1	193058704	1_96	0	0.0176102518683486	9.69653592230416	1.62136044970723e-06	1.66987037593828	1
ENSG00000023572.8	GLRX2	1	193106964	1_96	0	0.23555545036843	19.850814306044	4.43985596388107e-05	3.99434897239451	1
ENSG00000134371.10	CDC73	1	193121735	1_96	0	0.241719071316549	19.9129681894315	4.57029584487492e-05	4.00142905920009	1
ENSG00000000971.15	CFH	1	196650372	1_98	0	0.150243963196596	23.8219086766795	3.39837251988426e-05	-3.0367091467394	2
ENSG00000244414.6	CFHR1	1	196820070	1_98	0	0.0567877955538169	14.288262191617	7.70427573783093e-06	-2.44003557971252	1
ENSG00000177888.7	ZBTB41	1	197200897	1_98	0	0.0758029606633278	17.0802882621005	1.22935910219554e-05	1.75979455075345	1
ENSG00000203724.10	C1orf53	1	197902889	1_99	0	0.0305764985961545	7.73773981561058	2.24646300356469e-06	0.783607194426285	1
ENSG00000151414.14	NEK7	1	198157576	1_99	0	0.0651701024093533	14.9910330043687	9.27635500215256e-06	2.07441455528563	1
ENSG00000081237.18	PTPRC	1	198638198	1_99	0	0.0780688274908277	16.740896381693	1.24094850990734e-05	2.00964480702619	1
ENSG00000116833.13	NR5A2	1	200031019	1_100	0	0.0236612294846544	6.75542258954409	1.51770451543916e-06	0.766213961123333	1
ENSG00000118197.13	DDX59	1	200669007	1_101	0	0.0194069744573698	6.89781757749477	1.27106258700353e-06	0.503454594751223	2
ENSG00000118200.14	CAMSAP2	1	200740218	1_101	0	0.022841178052168	9.16716109185998	1.98815737796085e-06	1.28870697139995	2
ENSG00000232237.3	ASCL5	1	201127255	1_101	0	0.0148258585193604	4.84963558365574	6.82694421027135e-07	0.0610617451288937	2
ENSG00000116857.16	TMEM9	1	201171082	1_101	0	0.0150273375726775	5.02041187608951	7.16339315367518e-07	0.335341996304468	1
ENSG00000163395.16	IGFN1	1	201191383	1_101	0	0.0159874200390304	5.57306963585369	8.45999783276924e-07	-0.511570921252114	2
ENSG00000118194.18	TNNT2	1	201400151	1_101	0	0.0185891639861705	6.89200624443968	1.21647424249986e-06	0.603659636547623	1
ENSG00000159166.13	LAD1	1	201400120	1_101	0	0.0168299947809315	5.94911271873723	9.50678288683044e-07	0.375078939744377	1
ENSG00000159173.18	TNNI1	1	201445806	1_101	0	0.018664075932766	7.04178900836048	1.24792043861977e-06	0.756519352973427	1
ENSG00000174307.6	PHLDA3	1	201469408	1_101	0	0.0160653703444794	5.63513605900057	8.59592355811678e-07	0.427634369559903	1
ENSG00000134369.15	NAV1	1	201718278	1_102	0	0.0499563368174439	14.3096332825484	6.7876038283778e-06	-1.70303428306878	1
ENSG00000198700.9	IPO9	1	201831454	1_102	0	0.265849082043679	17.9365165590063	4.52762724536458e-05	-3.59978068176079	1
ENSG00000198892.6	SHISA4	1	201888432	1_102	0	0.286759965079117	18.2265120082988	4.96271667427588e-05	3.62413928519473	1
ENSG00000163431.12	LMOD1	1	201903136	1_102	0	0.0612830331425878	17.9516032968483	1.04457803965452e-05	-2.69184088604598	1
ENSG00000134375.10	TIMM17A	1	201957275	1_102	0	0.0414671091196216	13.2065972773562	5.19986526898562e-06	-1.75804026394918	1
ENSG00000176393.10	RNPEP	1	201978878	1_102	0	0.0215641060389955	6.36094275756092	1.3024178595494e-06	0.678116245462116	2
ENSG00000170075.8	GPR37L1	1	202113933	1_102	0	0.0182249711983755	4.80007885719357	8.30639576542319e-07	0.0753122923756588	2
ENSG00000143862.7	ARL8A	1	202146817	1_102	0	0.0449644704712777	13.1215231308119	5.60210352792095e-06	-1.52354826043244	1
ENSG00000077157.21	PPP1R12B	1	202348568	1_102	0	0.0206302225499239	5.86583199328767	1.1490288408628e-06	-0.57969518629521	2
ENSG00000117139.16	KDM5B	1	202809133	1_102	0	0.0290489161384701	9.15636332446416	2.52551729377431e-06	-1.08800321017709	1
ENSG00000117153.15	KLHL12	1	202928138	1_102	0	0.0452671448449589	13.2159486646738	5.68039900555774e-06	1.52879915426539	1
ENSG00000133055.8	MYBPH	1	203175705	1_102	0	0.018060544152692	4.70323833116999	8.06538706970594e-07	0.0323511379691661	1
ENSG00000133048.12	CHI3L1	1	203186952	1_102	0	0.0218725962250473	6.51532191805169	1.35311158196838e-06	-0.730541617111185	1
ENSG00000133063.15	CHIT1	1	203274075	1_102	0	0.0180623343757808	4.70362429260204	8.06684847329264e-07	0.00620522238366355	1
ENSG00000159388.5	BTG2	1	203305408	1_102	0	0.0303394804805459	9.61703802244661	2.7704280119513e-06	1.06677941866594	1
ENSG00000122176.10	FMOD	1	203351950	1_102	0	0.0534550044660913	14.9495018509287	7.5877408249989e-06	1.55032606349281	1
ENSG00000174567.7	GOLT1A	1	204214495	1_104	0	0.0196396151059787	14.8031058326685	2.76047115333255e-06	-1.51666884249272	1
ENSG00000188783.5	PRELP	1	203482089	1_104	0	0.00769633783478596	6.20449767195457	4.53406921689601e-07	-0.573621072506005	1
ENSG00000058668.14	ATP2B4	1	203626383	1_104	0	0.0195226767877522	14.9369870679404	2.7688521497772e-06	1.47599064271957	2
ENSG00000058673.16	ZC3H11A	1	203795675	1_104	0	0.00996782118239381	8.73667340178056	8.26882377161785e-07	1.36154655746319	1
ENSG00000257315.2	ZBED6	1	203795675	1_104	0	0.00996782118239381	8.73667340178056	8.26882377161785e-07	-1.36154655746319	1
ENSG00000182004.12	SNRPE	1	203861428	1_104	0	0.0126331218606094	10.96045258282	1.31472999037388e-06	1.62165873520829	2
ENSG00000143842.14	SOX13	1	204072756	1_104	0	0.0668102855961503	26.6801623090817	1.69250200689473e-05	2.62254547415625	1
ENSG00000143850.13	PLEKHA6	1	204213637	1_104	0	0.0150285226751925	12.4360670897878	1.77458474571385e-06	-1.63998845516487	1
ENSG00000158615.8	PPP1R15B	1	204412110	1_104	0	0.00912138337334112	7.76121589245564	6.72183535562352e-07	-0.945973195138294	1
ENSG00000133056.13	PIK3C2B	1	204495053	1_104	0	0.0446273178782287	21.6355501052561	9.16782099942658e-06	-2.75354751358928	1
ENSG00000198625.12	MDM4	1	204517114	1_104	0	0.102326695195927	29.1867420002939	2.83577627036806e-05	-3.21365570647681	1
ENSG00000184144.11	CNTN2	1	204648815	1_104	0	0.00660331971474326	5.59996719702137	3.51111621888061e-07	1.03667420775123	3
ENSG00000174529.7	TMEM81	1	205066327	1_104	1	0.470624562406727	26.9820219113747	0.000120572003407674	4.50343664821524	2
ENSG00000133059.16	DSTYK	1	205210869	1_104	0	0.0125271522071764	14.5583018639522	1.73165141122837e-06	-3.1698257034427	2
ENSG00000133069.15	TMCC2	1	205230442	1_104	0	0.00981195486169539	8.30820878189863	7.74034538725865e-07	-0.823710044384168	1
ENSG00000162873.14	KLHDC8A	1	205354897	1_104	0	0.00672447752484695	5.5525876682461	3.54528674869094e-07	0.931915935600707	1
ENSG00000117266.15	CDK18	1	205504902	1_104	0	0.0195131202270973	15.0789316202193	2.79379598550598e-06	-1.70118572146769	1
ENSG00000174514.12	MFSD4A	1	205576857	1_104	0	0.00710347118608068	5.52827662941273	3.72870295160529e-07	-0.465354060556483	1
ENSG00000158715.5	SLC45A3	1	205680319	1_104	0	0.0127299416886394	11.0530896530051	1.33600321656373e-06	-1.265091124021	2
ENSG00000117280.12	RAB29	1	205775418	1_104	0	0.00656639498521516	4.72647098541431	2.94687284000736e-07	-0.0454928141291304	1
ENSG00000133065.10	SLC41A1	1	205813381	1_104	0	0.0143340200871596	11.9775958859747	1.6301781274373e-06	1.47195837714674	2
ENSG00000162877.12	PM20D1	1	205813590	1_104	0	0.0564372796040814	24.4602748960281	1.31076489631386e-05	-2.29387658504081	1
ENSG00000174502.18	SLC26A9	1	205820154	1_104	0	0.0645347363654824	25.7322374399974	1.57677050388749e-05	-2.36153658658017	1
ENSG00000263528.7	IKBKE	1	206470191	1_105	0	0.0229787980526867	9.47979207687682	2.06834755422636e-06	1.10327449961975	3
ENSG00000266094.7	RASSF5	1	206506970	1_105	0	0.0488472901276395	16.9143248958075	7.84499264606871e-06	1.81109211495339	2
ENSG00000143486.15	EIF2D	1	206604136	1_105	0	0.0159205285074256	6.08324793815322	9.19581858914016e-07	-0.502811507473652	2
ENSG00000162889.10	MAPKAPK2	1	206684062	1_105	0	0.0325111267090045	12.6981411101824	3.91985106631306e-06	1.44966683309237	1
ENSG00000136634.5	IL10	1	206773321	1_105	0	0.0147114409039594	5.4599701691935	7.62680913817879e-07	0.596137725388576	1
ENSG00000162896.5	PIGR	1	206945992	1_105	0	0.0352278526660282	13.3512224883146	4.46585482756707e-06	1.71234501491061	1
ENSG00000180667.10	YOD1	1	207050983	1_105	0	0.0163371556430796	6.43405532252135	9.98064558956836e-07	-0.508229845909658	1
ENSG00000123843.12	C4BPB	1	207088956	1_105	0	0.0222588540874472	9.42405819250435	1.99176528436322e-06	-1.20765820358906	1
ENSG00000196352.14	CD55	1	207321334	1_105	0	0.0271143745974247	11.1976662859306	2.88286635042135e-06	-1.42466147328802	2
ENSG00000203710.10	CR1	1	207495998	1_105	0	0.0205317600102642	8.04962855984277	1.5692763037891e-06	0.727504225382586	2
ENSG00000117335.19	CD46	1	207751847	1_105	0	0.464771488287574	20.8467581948689	9.19973682770314e-05	3.90044862591845	2
ENSG00000008118.9	CAMK1G	1	209583125	1_106	0	0.018504248149293	4.78526360690448	8.40765161149484e-07	-0.0231690679004182	3
ENSG00000123689.5	G0S2	1	209650591	1_106	0	0.046215412852207	13.5012747563363	5.92459965908166e-06	-1.59646346390125	2
ENSG00000117597.17	DIEXF	1	209827828	1_106	0	0.0186876676547106	4.87873720554315	8.65685063064831e-07	0.326750305605909	2
ENSG00000170385.9	SLC30A1	1	211578806	1_107	0	0.0750410525138427	18.9031607861137	1.3468856997174e-05	2.03712874429578	1
ENSG00000117650.12	NEK2	1	211675781	1_107	0	0.0176022322378299	5.04062209755185	8.42459985797726e-07	0.21722717663794	1
ENSG00000143493.12	INTS7	1	212033496	1_107	0	0.0202755920529757	6.3806961633525	1.22839773279138e-06	-0.717449228232081	2
ENSG00000066027.11	PPP2R5A	1	212066143	1_107	0	0.0169877800094116	4.70408745914399	7.58768709061795e-07	0.047974609936846	2
ENSG00000065600.12	TMEM206	1	212414848	1_107	0	0.0183131053743721	5.4157102421061	9.41704859005633e-07	-0.403876339189916	2
ENSG00000123685.8	BATF3	1	212699754	1_108	0	0.01980070227799	6.33847283858283	1.19168815942104e-06	-0.70712182882406	2
ENSG00000117697.14	NSL1	1	212792127	1_108	0	0.0250930906381033	8.41840032082457	2.00576997548652e-06	-1.11396715432456	1
ENSG00000162769.12	FLVCR1	1	212844832	1_108	0	0.0209639262624745	6.79708679161762	1.35298454489367e-06	0.742861849283261	1
ENSG00000143494.15	VASH2	1	212935754	1_108	0	0.0196758469486144	6.19468597394576	1.15731112552541e-06	-0.669656320844159	1
ENSG00000174606.13	ANGEL2	1	213016121	1_108	0	0.0223329157669977	7.28647600841311	1.54511341778366e-06	-0.902873543528474	2
ENSG00000117724.12	CENPF	1	214602949	1_109	0	0.0206850601147703	6.0902470286692	1.1961594969694e-06	0.623542198906478	1
ENSG00000136636.12	KCTD3	1	215567710	1_109	0	0.0226058217632588	6.93277746078518	1.48807546291088e-06	0.721115568695982	1
ENSG00000092978.10	GPATCH2	1	217631213	1_110	0	0.177930093010906	28.7925198026327	4.864368604133e-05	3.03669179336869	2
ENSG00000162814.10	SPATA17	1	217631425	1_110	0	0.0151153849962346	4.93667138438223	7.0851790363311e-07	0.37583404702349	1
ENSG00000067533.5	RRP15	1	218284423	1_110	0	0.0147492720970835	4.70465842550134	6.58864460410905e-07	0.0158598131586412	2
ENSG00000162813.17	BPNT1	1	220089717	1_112	0	0.019323663151797	5.31749570820708	9.75649897230481e-07	0.386309210080463	1
ENSG00000067704.9	IARS2	1	220094239	1_112	0	0.0198913911151067	5.59201270089968	1.05616240105433e-06	0.514132979990553	1
ENSG00000116141.15	MARK1	1	220528008	1_112	0	0.0268482451948624	8.43953422881848	2.15145259410312e-06	0.988207559133948	1
ENSG00000162817.6	C1orf115	1	220797706	1_112	0	0.0217452611115248	6.43723858215116	1.32911215372547e-06	0.825665294330525	1
ENSG00000186205.12	MARC1	1	220786898	1_112	0	0.0212529935683393	6.21998573548466	1.25518255978482e-06	0.779994417929378	2
ENSG00000136630.12	HLX	1	220889342	1_112	0	0.0236060442002574	7.21661090207156	1.61753580518393e-06	0.823258900676793	1
ENSG00000178395.6	CCDC185	1	223346336	1_114	0	0.218652220427056	32.3324170062324	6.71257977761277e-05	-3.01344557886125	1
ENSG00000154305.16	MIA3	1	222618304	1_114	0	0.0120311400094202	5.38501449427876	6.15164201118753e-07	0.692059949385258	1
ENSG00000186063.12	AIDA	1	222712777	1_114	0	0.0272521214601499	12.9622786274302	3.35412362136608e-06	-1.72550670562168	1
ENSG00000187554.11	TLR5	1	223142969	1_114	0	0.0160087324207548	8.09250485700933	1.2300911987459e-06	-0.94577635915321	1
ENSG00000162909.17	CAPN2	1	223701813	1_114	0	0.0266611129389194	12.6798724920702	3.20989301507986e-06	1.96853715049553	1
ENSG00000143753.12	DEGS1	1	224176179	1_114	0	0.0209439135890775	10.45529782395	2.07917786297574e-06	-1.10198881058058	2
ENSG00000143748.17	NVL	1	224350629	1_114	0	0.0262222169540599	11.5435628273136	2.87413176171821e-06	-0.254946082205804	1
ENSG00000143771.11	CNIH4	1	224356827	1_114	1	0.527511486775666	21.4010967648088	0.000107192734129343	-3.97001969389251	1
ENSG00000162923.14	WDR26	1	224436689	1_114	1	0.181592953312293	18.6328160164085	3.21273484964034e-05	-3.69116808465392	2
ENSG00000185842.15	DNAH14	1	224895916	1_115	0	0.0830495601949824	19.5501103544802	1.54164346712143e-05	-2.27476090990958	1
ENSG00000143815.14	LBR	1	225452862	1_115	0	0.0265834725619488	8.61375416992875	2.17421046384923e-06	1.06434855224472	1
ENSG00000143742.12	SRP9	1	225756463	1_115	0	0.0222876790805873	6.93950128251546	1.46855596919832e-06	-0.821537806341582	2
ENSG00000143819.12	EPHX1	1	225809711	1_115	0	0.026397942389762	8.54717546579024	2.1423483691403e-06	-1.11869631577266	1
ENSG00000196187.11	TMEM63A	1	225879161	1_115	0	0.0863921045952854	19.9348749466952	1.63525304457816e-05	-2.1679365557728	1
ENSG00000243709.1	LEFTY1	1	225911608	1_115	0	0.0219110950223488	6.77776762506458	1.41009429036052e-06	-0.636883704973985	3
ENSG00000143811.18	PYCR2	1	225924245	1_115	0	0.019653045289373	5.7461932045005	1.07227819830927e-06	0.565464127084075	1
ENSG00000143768.12	LEFTY2	1	225937917	1_115	0	0.0252356660605904	8.119137783573	1.94545898902534e-06	-0.959959594514073	2
ENSG00000143751.9	SDE2	1	226000198	1_115	0	0.0349311291997328	11.2144060572885	3.71951486816509e-06	-1.78535188701221	1
ENSG00000163041.9	H3F3A	1	226070308	1_115	0	0.0829200444708489	19.5345083258635	1.5380108804732e-05	2.58051519505126	1
ENSG00000182827.8	ACBD3	1	226185741	1_115	0	0.0338301551679268	10.9088236399676	3.50412271824049e-06	-1.89131555581783	1
ENSG00000183814.15	LIN9	1	226309688	1_115	0	0.0318034095094952	10.3201291356021	3.1164216286905e-06	-1.27272662793282	1
ENSG00000143799.12	PARP1	1	226408138	1_115	0	0.019154862466204	5.50277058609498	1.00082430125641e-06	-0.246187229744329	2
ENSG00000203685.9	STUM	1	226549501	1_115	0	0.0191566960961985	5.50370011476036	1.00108918231525e-06	0.614667949846722	1
ENSG00000143772.9	ITPKB	1	226738931	1_116	0	0.0802415610505602	20.2195062903678	1.54051990012223e-05	-2.02717391935601	1
ENSG00000143801.16	PSEN2	1	226870643	1_116	0	0.0955154020233255	21.9186431830982	1.9878539427633e-05	2.48888841213077	1
ENSG00000143776.18	CDC42BPA	1	227316633	1_116	0	0.0242445673312901	8.74272175909635	2.01260474322667e-06	1.50154033598823	1
ENSG00000181450.17	ZNF678	1	227563411	1_116	0	0.0173628852241434	5.57629499977057	9.19316451670001e-07	0.769420029486386	1
ENSG00000143740.14	SNAP47	1	227730861	1_116	0	0.0215543984992959	7.62616989992386	1.56077313513639e-06	-0.965509382072557	1
ENSG00000081692.12	JMJD4	1	227735217	1_116	0	0.0159321368616169	4.76198479370599	7.203763218658e-07	0.248299326430675	1
ENSG00000162910.18	MRPL55	1	228089347	1_116	0	0.0160499454121776	4.8317235163097	7.36330909089666e-07	-0.208509717152724	1
ENSG00000143774.16	GUK1	1	228140298	1_116	0	0.0874770606781761	21.0607917549271	1.74930796091474e-05	-2.09845359294878	1
ENSG00000181873.12	IBA57	1	228204107	1_116	0	0.0211576961110416	7.4499362210458	1.49664337161291e-06	-0.795993973705083	1
ENSG00000162913.9	C1orf145	1	228213855	1_116	0	0.0160488184354705	4.83105847013124	7.36177863596709e-07	-0.182430531997549	1
ENSG00000154370.15	TRIM11	1	228407706	1_116	0	0.0168205054015835	5.27571902347415	8.42593481945952e-07	-0.488704118367932	1
ENSG00000181218.5	HIST3H2A	1	228455746	1_116	0	0.0222571704249116	7.93063469440517	1.67600493715312e-06	-0.967565050540452	1
ENSG00000196890.4	HIST3H2BB	1	228455746	1_116	0	0.0222571704249116	7.93063469440517	1.67600493715312e-06	-0.967565050540452	1
ENSG00000168159.11	RNF187	1	228484557	1_116	0	0.0427022279593982	14.1381199929417	5.73244101536225e-06	1.63443318783247	1
ENSG00000116574.5	RHOU	1	228938006	1_116	0	0.0159994431635982	4.80189289337019	7.29482257782739e-07	-0.165870127669803	1
ENSG00000154429.10	CCSAP	1	229330094	1_117	0	0.0554720238893389	11.9007635691301	6.268248931884e-06	1.46725711643908	1
ENSG00000069248.11	NUP133	1	229508410	1_117	0	0.0294720913301894	5.8512212016383	1.63740030809382e-06	-0.45739421367615	1
ENSG00000135776.4	ABCB10	1	229559119	1_117	0	0.0273991084018181	5.15728054571465	1.34169741858584e-06	0.273278435247765	1
ENSG00000135744.7	AGT	1	230692645	1_118	0	0.0250296329159428	4.86738951059824	1.15677256223233e-06	0.248580006815753	3
ENSG00000135773.12	CAPN9	1	230739389	1_118	0	0.0249223129279692	4.82655359895804	1.14214929220882e-06	-0.148463506902915	3
ENSG00000119280.16	C1orf198	1	230866750	1_118	0	0.0286459532447732	6.15055402152214	1.67291899703731e-06	-0.530202547884487	1
ENSG00000143643.12	TTC13	1	230978217	1_118	0	0.0247595696248419	4.76431192840144	1.12005842216639e-06	0.0448211685246901	1
ENSG00000173409.13	ARV1	1	230983111	1_118	0	0.0265439806957962	5.42570976966454	1.36747693069531e-06	0.437852628033562	1
ENSG00000116903.7	EXOC8	1	231337950	1_118	0	0.0246008347968937	4.70321299992872	1.09860580362188e-06	0.0853249901347599	1
ENSG00000116918.13	TSNAX	1	231528861	1_118	0	0.0515571507897336	11.7670966342077	5.76043957848813e-06	-1.78198507271103	1
ENSG00000162946.21	DISC1	1	231627073	1_118	0	0.0254576456880951	5.02852004935128	1.2155023998924e-06	-0.377899765917414	2
ENSG00000116991.10	SIPA1L2	1	232561778	1_119	0	0.0311976104710014	8.55211166036389	2.533331892787e-06	-1.01820859402711	1
ENSG00000135778.11	NTPCR	1	232953982	1_119	0	0.0425044344451431	11.5047603825	4.64311260644003e-06	1.24242988564564	1
ENSG00000059588.9	TARBP1	1	234477046	1_121	0	0.0434598468719152	9.81634563382544	4.05074990113606e-06	-1.15901281665947	3
ENSG00000152904.11	GGPS1	1	235325789	1_121	0	0.030357890457861	6.39105757928585	1.8422209489531e-06	-0.645706090407169	1
ENSG00000116957.12	TBCE	1	235401609	1_121	0	0.0285972033711091	5.82232078516649	1.58094619709111e-06	0.439713310140146	1
ENSG00000162885.12	B3GALNT2	1	235504390	1_121	0	0.0336128333655024	7.36157589813763	2.34948844425073e-06	0.813925077343069	2
ENSG00000143669.13	LYST	1	235884411	1_122	0	0.183973631993187	25.295716958895	4.41875550504146e-05	-2.59747783776005	1
ENSG00000116962.14	NID1	1	236065637	1_122	0	0.0513843566895481	12.7485354372564	6.21997466888212e-06	1.4015726556586	1
ENSG00000077585.13	GPR137B	1	236143525	1_122	0	0.0254232167427041	6.02938670074491	1.45546255073791e-06	-0.680803593807446	1
ENSG00000086619.13	ERO1B	1	236282016	1_122	0	0.0339833653203032	8.79193155710122	2.83692647008178e-06	1.02895250208073	1
ENSG00000116977.18	LGALS8	1	236517797	1_122	0	0.0221170626601735	4.70639311770075	9.88355186080222e-07	0.00471657378911807	3
ENSG00000119285.10	HEATR1	1	236604526	1_122	0	0.022568026342483	4.89796792534228	1.04955913674549e-06	0.391691700574501	1
ENSG00000077522.12	ACTN2	1	236686652	1_122	0	0.0225171276774376	4.87653678595701	1.04261001379741e-06	0.254522425271812	1
ENSG00000116984.12	MTR	1	237031622	1_122	0	0.0228846060852118	5.03020291309976	1.09301555474822e-06	0.271605108944893	1
ENSG00000198626.15	RYR2	1	237031622	1_122	0	0.0228846060852118	5.03020291309976	1.09301555474822e-06	-0.271605108944893	1
ENSG00000133019.11	CHRM3	1	239386955	1_124	0	0.0145310744332987	5.04130664475805	6.95565830115104e-07	0.406214243354806	1
ENSG00000203668.2	CHML	1	241630754	1_127	0	0.119647719542463	21.0175561541386	2.38772352703084e-05	2.35072716331339	2
ENSG00000054277.13	OPN3	1	241618859	1_127	0	0.101835839344356	19.4282384991261	1.87858768163167e-05	2.22558387767158	3
ENSG00000174371.16	EXO1	1	241847755	1_127	0	0.0377675864152603	9.84432292951712	3.53022576330984e-06	1.10112376531596	1
ENSG00000180287.16	PLD5	1	242528700	1_128	0	0.0103920785805174	5.07474894784641	5.00742416703867e-07	0.3700790145211	1
ENSG00000054282.15	SDCCAG8	1	243254880	1_128	2	0.33283259840375	23.156407082751	7.31803408633568e-05	-4.49684108417326	1
ENSG00000117020.16	AKT3	1	243851261	1_128	0	0.0136216121311287	7.17900342303008	9.28517443519256e-07	0.617994628977552	1
ENSG00000035687.9	ADSS	1	244451195	1_129	0	0.0697101313764925	13.4487848304738	8.90176947327625e-06	2.21456080278322	1
ENSG00000179397.17	C1orf101	1	244454207	1_129	0	0.0937029645873631	16.3271594806359	1.45265125299213e-05	-2.43749290698422	1
ENSG00000203667.9	COX20	1	244836094	1_129	0	0.0319862579156871	5.97399092652198	1.81436805258082e-06	0.568127527514931	1
ENSG00000153187.18	HNRNPU	1	244860063	1_129	0	0.0485739375505825	9.9679092768515	4.59732052188284e-06	-1.12472699769447	1
ENSG00000143653.9	SCCPDH	1	246723418	1_130	0	0.01202781847193	4.9655205290426	5.67086153762569e-07	0.250385559852635	1
ENSG00000153207.14	AHCTF1	1	246956201	1_130	0	0.0792412984758212	22.9599411368244	1.72750674016824e-05	2.17060450490666	1
ENSG00000277462.1	ZNF670	1	247072542	1_130	0	0.0117246733467111	4.72427912369308	5.25936967317913e-07	0.00769942082964182	3
ENSG00000188295.14	ZNF669	1	247103972	1_130	0	0.013193157760183	5.839741154435	7.31542816319092e-07	0.521371166940135	2
ENSG00000196418.12	ZNF124	1	247167626	1_130	0	0.0144428950213155	6.69572984457703	9.18225975012013e-07	-0.699685576297757	1
ENSG00000162714.12	ZNF496	1	247321489	1_131	0	0.0277440750265425	5.047380231234	1.32963876851862e-06	0.368909263035342	1
ENSG00000162722.8	TRIM58	1	247857146	1_131	0	0.0338662326857272	6.94641373706132	2.23370044959694e-06	0.818948104386999	2
ENSG00000238243.3	OR2W3	1	247896678	1_131	0	0.0294778232594312	5.62417714951274	1.57417060704788e-06	-0.410944039270119	1
ENSG00000175137.10	SH3BP5L	1	248826839	1_131	0	0.0291075415061686	5.50385656927047	1.52114295309481e-06	0.437138464337899	1
ENSG00000171163.15	ZNF692	1	248859244	1_131	0	0.159832603291451	22.0556170299389	3.34720246025788e-05	2.32396405315949	1
ENSG00000184731.5	FAM110C	2	47011	2_1	0	0.184071292208433	23.5757303496774	4.12048761866223e-05	2.68098103761105	1
ENSG00000143727.15	ACP1	2	264227	2_1	0	0.0273381069090133	4.993594824322	1.29622124582322e-06	-0.223534543000231	2
ENSG00000189292.15	ALKAL2	2	277995	2_1	0	0.0292822863443215	5.64724115933374	1.57014121691495e-06	-0.846558379256188	2
ENSG00000151353.14	TMEM18	2	677213	2_1	0	0.0327101529521583	6.70169538720744	2.0814436388303e-06	-0.749948496973712	2
ENSG00000172554.11	SNTG2	2	950636	2_1	0	0.027072419246891	4.90070729608094	1.25974669596651e-06	0.176209376415084	2
ENSG00000032389.12	TSSC1	2	3378347	2_2	0	0.0136673643931086	4.86040768404078	6.3074652876859e-07	0.138156345412506	1
ENSG00000171853.15	TRAPPC12	2	3379970	2_2	0	0.0138913697523406	5.01416190503749	6.61364410841227e-07	0.33876946760765	1
ENSG00000182551.13	ADI1	2	3520253	2_2	0	0.0134419658501923	4.70314303803002	6.00272395086967e-07	0.0645834701436812	2
ENSG00000171865.9	RNASEH1	2	3558995	2_2	0	0.0671961171235422	20.0477878238331	1.27911040722214e-05	-2.02763724042309	1
ENSG00000118004.17	COLEC11	2	3606700	2_2	0	0.0138355154195225	4.9760573692985	6.53699447970508e-07	-0.272329252863376	1
ENSG00000151360.9	ALLC	2	3658122	2_2	0	0.0213781079670755	9.09743239237233	1.84665386645498e-06	-1.03280227623149	1
ENSG00000176887.6	SOX11	2	5861950	2_4	0	0.0271935512479428	5.77929876557393	1.49223928634049e-06	-0.467575880215864	1
ENSG00000134321.11	RSAD2	2	6869802	2_5	0	0.0270547609486935	5.96237226705626	1.53165229469157e-06	0.540578234872214	1
ENSG00000134326.11	CMPK2	2	6869802	2_5	0	0.0270547609486935	5.96237226705626	1.53165229469157e-06	0.540578234872214	1
ENSG00000115738.9	ID2	2	8678930	2_6	0	0.019744668277981	5.87742931170108	1.10188089487856e-06	0.665289327329481	1
ENSG00000143797.11	MBOAT2	2	9004209	2_6	0	0.0263968555550145	8.51657778444478	2.13459117718751e-06	1.15680546039975	1
ENSG00000119185.12	ITGB1BP1	2	9420800	2_6	0	0.0224288724977487	6.99222339642481	1.48908721238713e-06	-0.720856241049631	2
ENSG00000119203.13	CPSF3	2	9424405	2_6	0	0.0223390870947179	6.93929121782459	1.47189873422012e-06	0.772770787434534	1
ENSG00000151694.12	ADAM17	2	9555759	2_6	0	0.0189439246155747	5.38512606286015	9.68641848308829e-07	0.531938226162469	2
ENSG00000134308.13	YWHAQ	2	9557243	2_6	0	0.0861636514238422	19.7365570451388	1.61470386975077e-05	2.1732208870849	2
ENSG00000115750.16	TAF1B	2	9842879	2_6	0	0.0208689446183825	6.29425989451158	1.24721853009237e-06	0.666863566713423	3
ENSG00000134317.17	GRHL1	2	9978998	2_6	0	0.0356606414919856	11.3819937910426	3.85393949796214e-06	1.41707861259122	1
ENSG00000143882.10	ATP6V1C2	2	10721170	2_7	0	0.0119796299708229	4.71073421215143	5.35832932190794e-07	-0.205322349340081	2
ENSG00000134318.13	ROCK2	2	11372699	2_7	0	0.0353434763407132	14.9762059098654	5.02583774140201e-06	1.63339308809871	1
ENSG00000169016.16	E2F6	2	11461438	2_7	0	0.0595833275662824	19.9831308518333	1.13053934877672e-05	2.23283343286392	1
ENSG00000196208.13	GREB1	2	11606975	2_7	0	0.0124931646745421	5.10746899639279	6.05864631326586e-07	0.308131801556905	1
ENSG00000169006.6	NTSR2	2	11669387	2_7	0	0.0128568089975154	5.37871410122489	6.56612353554864e-07	0.37372834183514	1
ENSG00000134324.11	LPIN1	2	11784824	2_7	0	0.0374578380790273	15.5308649188024	5.52377203664849e-06	-1.64938529780247	1
ENSG00000071575.11	TRIB2	2	12717952	2_8	0	0.0396944197685962	9.7955422690006	3.6919459796686e-06	1.13422989529084	1
ENSG00000151779.12	NBAS	2	15561827	2_9	0	0.031638111079614	13.2596173281942	3.98326255628271e-06	2.41213387164249	1
ENSG00000079785.14	DDX1	2	15590649	2_9	0	0.0138844513040953	4.96756910887529	6.54892529215396e-07	0.457645760988566	1
ENSG00000197872.11	FAM49A	2	16666179	2_10	0	0.0434716125831625	15.5441492730978	6.41608495352128e-06	-1.6819240917135	1
ENSG00000163032.11	VSNL1	2	17538936	2_10	0	0.0172058689936715	6.72533649290267	1.09872252260052e-06	1.07761426697497	1
ENSG00000178295.14	GEN1	2	17622424	2_10	0	0.0440141581312337	15.6629354584895	6.54580335810844e-06	-1.82437788860923	2
ENSG00000163029.15	SMC6	2	17800052	2_10	0	0.0327177825399254	12.8293433275086	3.98552635940171e-06	-1.76580676015576	1
ENSG00000170745.11	KCNS3	2	17877126	2_10	0	0.0912010445671508	22.7027547273833	1.96596493067584e-05	-2.62530422641953	1
ENSG00000240857.1	RDH14	2	18513817	2_11	0	0.0316275490334829	5.46273893089849	1.64048921736178e-06	0.398893851248783	1
ENSG00000183891.5	TTC32	2	19902364	2_12	0	0.0334662774529583	6.32133715798782	2.00869389091053e-06	0.729407232962749	1
ENSG00000118965.14	WDR35	2	19990398	2_12	0	0.0282560243319513	4.70953099583096	1.26353161292731e-06	0.200202965669215	2
ENSG00000132031.12	MATN3	2	20009334	2_12	0	0.0289166019777709	4.92942788957438	1.35344674472498e-06	0.188474266645256	1
ENSG00000143869.6	GDF7	2	20675514	2_12	0	0.028774268157998	4.88246956718088	1.33395515105991e-06	-0.210845698975759	2
ENSG00000118961.14	LDAH	2	20683456	2_12	0	0.0288916662558322	4.92121770955495	1.35002734230381e-06	-0.194966606482863	1
ENSG00000084674.14	APOB	2	21044338	2_13	0	0.0168248084790963	6.18449477681696	9.8798818967239e-07	-0.882960022296936	1
ENSG00000119778.14	ATAD2B	2	23926569	2_14	0	0.10701530938238	20.9117960265405	2.12488114237021e-05	3.09822822629385	1
ENSG00000173960.13	UBXN2A	2	23927186	2_14	0	0.0198990314479138	4.74767451847538	8.97036827015331e-07	0.19339082627548	1
ENSG00000205639.9	MFSD2B	2	24009668	2_14	0	0.0257710323970322	7.20214868740605	1.76234648541925e-06	-0.707893499885262	1
ENSG00000163026.11	WDCP	2	24047480	2_14	0	0.0380117578670162	10.9048175846968	3.93580665805917e-06	-1.24262068442449	1
ENSG00000119782.13	FKBP1B	2	24049775	2_14	0	0.0291222620613216	8.36502613638303	2.3130754789642e-06	-1.48396002048585	2
ENSG00000219626.8	FAM228B	2	24072814	2_14	0	0.0651274981883372	16.0756151224641	9.94098439739348e-06	-2.20272489006314	1
ENSG00000115129.13	TP53I3	2	24084600	2_14	0	0.0316727617834288	9.16420654900082	2.75599357147535e-06	-1.3511553695449	3
ENSG00000176732.6	PFN4	2	24123159	2_14	0	0.0227421897232961	6.01454233789557	1.29877003880835e-06	-0.704874577216639	2
ENSG00000186453.12	FAM228A	2	24174703	2_14	0	0.0209392553237866	5.23092544693257	1.04000914860721e-06	0.0190845296320338	3
ENSG00000198399.14	ITSN2	2	24360808	2_14	0	0.0438003068915464	12.2605038165225	5.09897481730247e-06	-1.9380047706925	1
ENSG00000084676.15	NCOA1	2	24488615	2_16	0	0.00355561091901402	5.02471846260125	1.69638084948407e-07	0.682147100288842	2
ENSG00000138092.10	CENPO	2	24790977	2_16	0	0.00372318261223059	5.20238794036763	1.83913863932612e-07	-0.09364213967995	1
ENSG00000138031.14	ADCY3	2	24871206	2_16	0	0.00636047839777365	10.9722464671616	6.62647758497404e-07	-1.57365215277177	1
ENSG00000115137.11	DNAJC27	2	24970202	2_16	0	0.00632991602623922	9.67106499755853	5.81258942619941e-07	1.00432252824117	2
ENSG00000084710.13	EFR3B	2	25038338	2_16	0	0.00411805690054812	6.34850443259787	2.48233943740101e-07	0.662134176737978	1
ENSG00000115138.10	POMC	2	25157704	2_16	0	0.00491971370854327	8.93132599638159	4.17208520289669e-07	1.44843071354578	1
ENSG00000119772.16	DNMT3A	2	25343038	2_16	0	0.00698818779335531	11.0298536451909	7.31866239444526e-07	1.08441742466551	1
ENSG00000138101.18	DTNB	2	25673259	2_16	0	0.00527012589131504	8.68499238214537	4.34598104967985e-07	0.993834610094872	1
ENSG00000143970.16	ASXL2	2	25881692	2_16	0	0.00859049417240476	13.7493891217769	1.12149914662973e-06	-1.74221281415465	1
ENSG00000084731.14	KIF3C	2	25983137	2_16	0	0.00350184135370946	4.72941552323373	1.57253867887117e-07	0.205810623419592	1
ENSG00000084733.10	RAB10	2	26033971	2_16	0	0.00543627783867962	8.8713443082624	4.57918802695678e-07	1.10545136748033	1
ENSG00000157833.12	GAREM2	2	26175466	2_16	0	0.0160428462863115	19.135405137304	2.91485181302402e-06	1.99991954858784	1
ENSG00000138029.13	HADHB	2	26241540	2_16	0	0.00410982348547284	6.14464011363319	2.39782242814981e-07	-0.442207345433463	1
ENSG00000084754.10	HADHA	2	26244479	2_16	0	0.00606115998542722	9.99750505421649	5.75366771005178e-07	1.28025737778913	2
ENSG00000115155.16	OTOF	2	26556764	2_16	0	0.0145090506771406	17.8421562426067	2.45801049311078e-06	-1.7408114030156	1
ENSG00000171303.6	KCNK3	2	26647716	2_16	0	0.0210111953900936	20.7746181427426	4.14458649947538e-06	1.73967623921975	2
ENSG00000084764.10	MAPRE3	2	27020496	2_16	0	0.0352071466337109	22.8787093378968	7.64820899038515e-06	-3.75087355160299	1
ENSG00000119777.18	TMEM214	2	27031928	2_16	0	0.0276100108695971	21.4139697877596	5.61385459846623e-06	3.68378083267871	1
ENSG00000138080.13	EMILIN1	2	27078189	2_16	0	0.00711955540613041	15.0586809531813	1.01797521211393e-06	-3.12042068954649	1
ENSG00000138030.12	KHK	2	27086791	2_16	0	0.0166721472834344	17.8181822656741	2.8206703417877e-06	-3.46753548032954	1
ENSG00000138028.15	CGREF1	2	27136537	2_16	0	0.00681999297626923	13.5191674647838	8.75449848599793e-07	-2.57883369919878	1
ENSG00000143994.13	ABHD1	2	27122616	2_16	0	0.0299368960407352	23.7984354867307	6.76476280501339e-06	-3.82516743556971	1
ENSG00000138073.13	PREB	2	27134751	2_16	0	0.00360759911317954	5.03415933832601	1.72441831069232e-07	0.0297603825961417	1
ENSG00000163792.6	TCF23	2	27160408	2_16	0	0.0123336094382511	14.0558994143269	1.64606215157571e-06	-0.742728589645198	1
ENSG00000138085.16	ATRAID	2	27212297	2_16	0	0.0109617568383917	15.1681291852156	1.57873624472213e-06	1.63535060585248	1
ENSG00000138074.14	SLC5A6	2	27214170	2_16	0	0.00657124272558984	10.5684467929613	6.59410823496745e-07	-1.51260377980769	2
ENSG00000084774.13	CAD	2	27217016	2_16	0	0.0312510329365501	25.9314214633462	7.69463630379037e-06	-2.96616289197916	2
ENSG00000163793.12	DNAJC5G	2	27264937	2_16	0	0.00591814947245717	9.64191225938519	5.41809357862462e-07	1.05284404941414	1
ENSG00000115194.10	SLC30A3	2	27276169	2_16	0	0.0219205031637293	23.3240900511016	4.85459076089823e-06	2.98937098053437	2
ENSG00000163794.6	UCN	2	27302395	2_16	0	0.00529059716261249	9.5831495191881	4.81404732857705e-07	1.76222997920258	2
ENSG00000115234.10	SNX17	2	27369556	2_16	0	0.0183509203449341	22.9887479739781	4.00562755559579e-06	-3.1137981740857	1
ENSG00000115216.13	NRBP1	2	27428508	2_16	0	0.00691506258146657	13.1481628520652	8.63293729023954e-07	-2.33498999134095	1
ENSG00000138002.14	IFT172	2	27482029	2_16	0	0.00361219597156759	5.14233978666548	1.76371931311122e-07	0.455384042353427	2
ENSG00000084734.8	GCKR	2	27499104	2_16	0	0.0161689869695112	21.6418749370942	3.32257727884756e-06	3.02460092669696	1
ENSG00000243943.9	ZNF512	2	27584757	2_16	0	0.00633472422129533	14.5545967424413	8.75437783812159e-07	2.8771493350741	1
ENSG00000198522.13	GPN1	2	27628253	2_16	0	0.00522583553213618	12.2409723334325	6.07391976375809e-07	-2.60314569486715	1
ENSG00000176714.9	CCDC121	2	27629397	2_16	0	0.0173485420326641	20.2415720095824	3.33429957666721e-06	-2.20227867540983	1
ENSG00000243147.7	MRPL33	2	27796500	2_16	1	0.275964977202174	25.537225744951	6.69152464014905e-05	4.80324372625445	1
ENSG00000158019.20	BRE	2	27889824	2_16	0	0.00357695883507947	5.4055017025275	1.83589292171261e-07	-0.834857006409238	1
ENSG00000171174.13	RBKS	2	27891044	2_16	0	0.00520912037312371	7.5136408601213	3.71631247087797e-07	0.065916062611275	1
ENSG00000075426.11	FOSL2	2	28387760	2_17	0	0.169408109051144	26.4756987565529	4.25871936625776e-05	-2.59427000744898	1
ENSG00000213639.9	PPP1CB	2	28769427	2_17	1	0.232941325909083	22.7110215850148	5.02320161868166e-05	4.36631314547076	1
ENSG00000163806.15	SPDYA	2	28782736	2_17	1	0.52842958200534	24.7982069960659	0.000124424183495822	-4.5806875508776	2
ENSG00000171103.10	TRMT61B	2	28869813	2_17	1	0.0478830728364164	18.5026546851369	8.41227484338357e-06	-3.88005802812778	1
ENSG00000179270.6	C2orf71	2	29070375	2_18	0	0.0534595953804595	12.5649319292296	6.3779807527643e-06	-1.60665951748248	3
ENSG00000115295.19	CLIP4	2	29097582	2_18	0	0.0242792520777425	5.02784513327392	1.15908315196461e-06	0.240528361985415	1
ENSG00000119801.12	YPEL5	2	30146010	2_18	0	0.0609632306263851	13.8299340612031	8.00544503048694e-06	-1.67382688359771	1
ENSG00000172954.13	LCLAT1	2	30443328	2_19	0	0.0378121007547703	6.2612769977491	2.24797315456441e-06	0.850619871449985	2
ENSG00000152683.14	SLC30A6	2	32164985	2_20	0	0.0370868688938396	7.57157370387066	2.66626750674618e-06	-1.05706750162519	1
ENSG00000091106.18	NLRC4	2	32274910	2_20	0	0.029365198205053	5.34598080070462	1.49058836868436e-06	0.486878341886639	1
ENSG00000119820.10	YIPF4	2	32274098	2_20	0	0.028180429955417	4.95407037906043	1.32558378730434e-06	-0.309629102006315	2
ENSG00000018699.11	TTC27	2	32621058	2_20	0	0.0278376871002032	4.83766588384177	1.27869337786243e-06	0.101319441578802	2
ENSG00000152689.17	RASGRP3	2	33436636	2_21	0	0.0122047699132868	5.07604823307377	5.88237535401464e-07	0.269172365444255	2
ENSG00000119812.18	FAM98A	2	33598472	2_21	0	0.0122773195190803	5.13206745508291	5.98264607564957e-07	0.218703789787602	2
ENSG00000150938.9	CRIM1	2	36357178	2_23	0	0.010808338701216	5.68324320451481	5.83247094283791e-07	0.411177175976109	1
ENSG00000171055.14	FEZ2	2	36556456	2_23	0	0.0659827360788932	22.9110037695234	1.43539633778365e-05	2.53951414267713	1
ENSG00000205221.12	VIT	2	36713453	2_23	0	0.0115504463279804	6.31060751294667	6.92097584223403e-07	0.5927474868158	1
ENSG00000115808.11	STRN	2	36962153	2_23	0	0.107477855113078	27.6696941387277	2.82371425365594e-05	3.43910410861688	1
ENSG00000055332.16	EIF2AK2	2	37156687	2_23	0	0.0274263241849667	14.5056812075963	3.77748832415461e-06	-2.55564683499493	2
ENSG00000218739.9	CEBPZOS	2	37237287	2_23	0	0.0980293851119096	26.7652332713536	2.49129242861393e-05	3.53217158925418	1
ENSG00000115825.9	PRKD3	2	37238166	2_23	0	0.0297847402074635	15.2906069086685	4.3243012057686e-06	2.4913824281789	1
ENSG00000163171.7	CDC42EP3	2	37915847	2_24	0	0.0204779382609556	4.7553567425072	9.24627336085772e-07	-0.153284051919019	1
ENSG00000115841.19	RMDN2	2	37923332	2_24	0	0.033168827447922	9.31616140499285	2.93402979660835e-06	-1.12384031100985	1
ENSG00000119787.13	ATL2	2	38394314	2_24	0	0.0962865778145291	19.8349796061634	1.81340540771611e-05	-2.4189614500732	1
ENSG00000143891.16	GALM	2	38666042	2_24	0	0.0217375583806282	5.30320310991685	1.09457725370921e-06	0.186916725850764	1
ENSG00000163214.20	DHX57	2	38875912	2_25	0	0.145272257493646	25.0221038701165	3.45146842557998e-05	-2.56689695677145	1
ENSG00000188010.12	MORN2	2	38874622	2_25	0	0.190782417595253	28.0754352655887	5.08583472436624e-05	-3.07853732168218	2
ENSG00000214694.10	ARHGEF33	2	38882417	2_25	0	0.0965665732443904	21.9752679128376	2.01492272780544e-05	2.62031194681835	2
ENSG00000115904.12	SOS1	2	39124428	2_25	0	0.0662626142422451	18.0444069762699	1.13529461127124e-05	2.06656484152929	1
ENSG00000138050.14	THUMPD2	2	39778359	2_25	0	0.159934996594657	16.9141356216399	2.56856588906791e-05	3.44571842467246	2
ENSG00000205086.6	C2orf91	2	41964648	2_26	0	0.0110333191241081	7.49799260433115	7.8550433158423e-07	-0.771788401421481	2
ENSG00000162878.12	PKDCC	2	41944426	2_26	0	0.00847350827017213	5.00547465272096	4.0272252479128e-07	0.234222556853915	1
ENSG00000143924.18	EML4	2	42168854	2_26	0	0.00823923940291882	4.74089025979144	3.70889400039762e-07	-0.134754800760816	2
ENSG00000115944.14	COX7A2L	2	42425518	2_26	0	0.00929509630411929	5.87899491726072	5.18864998645685e-07	-0.471681350420594	2
ENSG00000057935.13	MTA3	2	42494666	2_26	0	0.0132588736564603	9.23468447522473	1.16258868108282e-06	-1.05167732280076	1
ENSG00000162881.6	OXER1	2	42764706	2_26	0	0.00917635285173735	5.7576128258787	5.01660560150701e-07	0.550551853135754	2
ENSG00000162882.14	HAAO	2	42754850	2_26	0	0.010006428614405	6.57525580572419	6.24725382569277e-07	-0.72755852782173	3
ENSG00000115970.18	THADA	2	43599919	2_27	0	0.0338119709134107	4.70577798643698	1.51077335690362e-06	0.138010562969274	1
ENSG00000152527.13	PLEKHH2	2	43708734	2_27	0	0.0341866676645527	4.81088380795467	1.56163320529562e-06	0.203466477579625	2
ENSG00000223658.7	C1GALT1C1L	2	43676123	2_27	0	0.0388091621793718	6.02161016833574	2.21893356884764e-06	0.76384546420337	1
ENSG00000138036.18	DYNC2LI1	2	43774046	2_27	0	0.0408405945821433	6.50937449945743	2.5242287635132e-06	0.68001214236263	2
ENSG00000138095.18	LRPPRC	2	43916617	2_27	0	0.0406300187778438	6.45993425865663	2.4921404720262e-06	0.75200920428043	3
ENSG00000138032.20	PPM1B	2	44170486	2_28	0	0.0155692567629215	4.76514116257437	7.04435198842426e-07	0.0311389798629829	1
ENSG00000138078.15	PREPL	2	44359482	2_28	0	0.0154960130888216	4.72051067096848	6.94554540945039e-07	0.0828375238914327	2
ENSG00000143919.14	CAMKMT	2	44362007	2_28	0	0.0201641980073051	7.21503770218854	1.38139205887979e-06	-0.79376219760172	1
ENSG00000170577.7	SIX2	2	45009664	2_28	0	0.0258350712924089	9.56768216364942	2.3470038436069e-06	1.12062896242128	1
ENSG00000068784.12	SRBD1	2	45607790	2_28	0	0.0925147372591015	21.829092658802	1.91753809598896e-05	-2.2702724835647	1
ENSG00000116016.13	EPAS1	2	46125360	2_28	0	0.0195617558735143	6.92744571195788	1.28670314518262e-06	0.819369501529547	1
ENSG00000250565.6	ATP6V1E2	2	46541996	2_29	0	0.0618225516729473	12.4938256238468	7.33398070817013e-06	1.53646557037716	3
ENSG00000119729.11	RHOQ	2	46541511	2_29	0	0.0315932311323038	6.06152600299942	1.81833297277987e-06	0.664983381092416	2
ENSG00000151665.12	PIGF	2	46617108	2_29	0	0.0504206330632031	10.5314465680295	5.04189410197065e-06	1.36816102414911	1
ENSG00000119878.5	CRIPT	2	46645394	2_29	0	0.0290407926872581	5.25935826124536	1.45023579001543e-06	0.311193424424285	1
ENSG00000171150.7	SOCS5	2	46803224	2_29	0	0.0275118416061761	4.7447764242033	1.23946084657323e-06	0.310213700021287	1
ENSG00000180398.11	MCFD2	2	46921024	2_29	0	0.0741130832545935	14.2481993251899	1.00265669953459e-05	-1.73603125394909	2
ENSG00000119888.10	EPCAM	2	47382148	2_30	0	0.0146091228444297	4.70615337338529	6.52811226537847e-07	0.15314544371535	1
ENSG00000095002.13	MSH2	2	47403074	2_30	0	0.0723954074169635	19.4216296460401	1.33503939585489e-05	-1.96597889944224	1
ENSG00000138081.20	FBXO11	2	47904797	2_30	0	0.0712878908642494	22.8610616196047	1.54742481416212e-05	-2.84844122326297	1
ENSG00000170820.11	FSHR	2	49154446	2_32	0	0.00687813525032099	4.71869437476461	3.08169715666456e-07	-0.154982060740163	2
ENSG00000170802.15	FOXN2	2	48327816	2_32	1	0.572309356189244	27.6197121594337	0.000150088490895172	-5.13183288624279	1
ENSG00000162869.15	PPP1R21	2	48426987	2_32	0	0.00785938113379436	6.62709096253185	4.94548260343549e-07	-0.96610489453496	2
ENSG00000243244.5	STON1	2	48585689	2_32	0	0.0119894455650654	12.1873322245964	1.38741104360286e-06	-2.33513980976288	1
ENSG00000242441.7	GTF2A1L	2	48595242	2_32	0	0.0240653938809705	18.8345727368568	4.30374116003197e-06	-2.7608444298341	1
ENSG00000068781.21	STON1-GTF2A1L	2	48595242	2_32	0	0.0240653938809705	18.8345727368568	4.30374116003197e-06	-2.7608444298341	1
ENSG00000179915.22	NRXN1	2	51224848	2_33	0	0.0409152299454986	10.1144696582046	3.92939337855077e-06	1.10783377615746	1
ENSG00000143942.4	CHAC2	2	53767465	2_35	0	0.0172243040115863	5.09245881263625	8.32849643511352e-07	-0.409898885595126	1
ENSG00000115239.21	ASB3	2	53785773	2_35	0	0.0199943466228234	8.39016530277175	1.59285092089106e-06	1.72510148703846	2
ENSG00000119737.5	GPR75	2	53860333	2_35	0	0.0178950331512094	6.47412714762101	1.10004671501379e-06	-1.23664087850832	1
ENSG00000170634.12	ACYP2	2	53971158	2_35	1	0.0610050000528974	20.1514076228757	1.16726164862558e-05	3.99136185039096	1
ENSG00000177994.15	C2orf73	2	54340453	2_35	0	0.017046561017335	4.92377371745744	7.96952174463896e-07	0.672987797344839	1
ENSG00000115306.15	SPTBN1	2	54460117	2_36	0	0.0156425993350432	8.41087753075384	1.24924502240547e-06	-1.60667217578331	1
ENSG00000115310.17	RTN4	2	55096047	2_36	0	0.00973112997962489	4.78555960312689	4.42174201212232e-07	0.783916953446114	1
ENSG00000162994.15	CLHC1	2	55232881	2_36	0	0.011137151835519	6.26064539342631	6.62049776248423e-07	-0.768021548476462	1
ENSG00000085760.14	MTIF2	2	55269694	2_36	0	0.0135532501161483	7.54872485360983	9.71436563540506e-07	0.628025133922844	1
ENSG00000115355.15	CCDC88A	2	55419625	2_36	0	0.0295871354016448	13.408183712749	3.7667801040585e-06	-1.34525001470174	1
ENSG00000163001.11	CFAP36	2	55521949	2_36	0	0.00972988585874912	5.35665922177704	4.94879154675426e-07	-1.13401634344453	1
ENSG00000275052.4	PPP4R3B	2	55619798	2_36	0	0.0150699284072224	8.48293525223085	1.21382125500125e-06	-0.632272294765334	1
ENSG00000028116.16	VRK2	2	57907888	2_38	0	0.0146946012160251	17.0578503015069	2.38001393668031e-06	4.49531471454041	1
ENSG00000115421.12	PAPOLG	2	60755661	2_40	0	0.0658881386616868	18.7541153558869	1.17327878714555e-05	2.58769929481903	1
ENSG00000162928.8	PEX13	2	61017528	2_40	0	0.0160440893017043	4.79247568461989	7.30083251298809e-07	0.446036604943991	1
ENSG00000162927.13	PUS10	2	61008720	2_40	0	0.018072805057699	6.32378170240618	1.08517512614207e-06	-1.07080310255514	2
ENSG00000162929.13	KIAA1841	2	61065721	2_40	0	0.0221786680662746	8.27037738373639	1.74163917636789e-06	1.40003085846943	2
ENSG00000173209.22	AHSA2	2	61177873	2_40	0	0.0478466670379404	15.224722489227	6.91669256620034e-06	2.44890705993003	1
ENSG00000115464.14	USP34	2	61470194	2_40	0	0.270115121198295	32.1465341610578	8.24480617844932e-05	-3.48014141408633	1
ENSG00000082898.16	XPO1	2	61538854	2_40	0	0.016796006392242	5.26769299505788	8.40086264621058e-07	0.501009521599992	1
ENSG00000170264.12	FAM161A	2	61853338	2_40	0	0.0164282525821303	4.97094022008515	7.75402699502737e-07	-0.368009078062976	1
ENSG00000014641.17	MDH1	2	63588667	2_41	0	0.0182080735782746	4.71399205141421	8.14986176337868e-07	0.290259916100626	1
ENSG00000143951.15	WDPCP	2	63855635	2_41	0	0.0199712078779397	5.67012563528696	1.07521276283589e-06	0.522806589112116	1
ENSG00000169764.15	UGP2	2	63844466	2_41	0	0.020200028397423	5.75720252423565	1.10423341194549e-06	-0.83681376854224	1
ENSG00000143952.19	VPS54	2	64019122	2_41	0	0.0448164082135769	13.1778203659603	5.60761291408937e-06	-1.47856777906036	2
ENSG00000197329.11	PELI1	2	64144184	2_41	0	0.0295732972277626	9.2407521906612	2.59480346324961e-06	-0.919598751625985	1
ENSG00000119844.15	AFTPH	2	64524123	2_42	0	0.0343752623898417	5.57816181321307	1.82068379557335e-06	-0.532679743947054	1
ENSG00000115902.10	SLC1A4	2	64988123	2_42	0	0.0369791054897509	6.27499664831898	2.20326784600943e-06	0.604979280660024	2
ENSG00000138069.16	RAB1A	2	65129770	2_42	0	0.064802361899671	11.6605161389648	7.17473733620228e-06	1.34256950300686	1
ENSG00000138071.13	ACTR2	2	65250869	2_42	0	0.0466799794670757	8.50388759044139	3.76916859522706e-06	-1.00362015077073	1
ENSG00000143995.19	MEIS1	2	66529138	2_43	0	0.1446305483411	20.1876096133454	2.77231342037848e-05	-2.41059402711778	1
ENSG00000143971.7	ETAA1	2	67397170	2_44	0	0.0556313291689025	12.0032783976041	6.34040080179162e-06	-1.69043066537633	1
ENSG00000243667.6	WDR92	2	68163955	2_45	0	0.066137296479206	11.6018892838309	7.28572125642005e-06	1.51636428562154	1
ENSG00000115946.7	PNO1	2	68157965	2_45	0	0.100927400052272	15.7174926821269	1.50622464512019e-05	1.95034421397463	2
ENSG00000119865.8	CNRIP1	2	68291482	2_45	0	0.0346670516799857	5.40306405647572	1.77850225864636e-06	0.206151541091422	1
ENSG00000115956.9	PLEK	2	68365452	2_45	0	0.0612813141639174	10.8653553261801	6.32221703076621e-06	1.54752335848663	1
ENSG00000204923.3	FBXO48	2	68467123	2_45	0	0.0650930162721459	11.4480403316992	7.07559463335307e-06	-1.39330220522687	1
ENSG00000169621.9	APLF	2	68467927	2_45	0	0.0505400208789368	9.01054627438129	4.32398257503804e-06	1.11839469674078	1
ENSG00000163219.11	ARHGAP25	2	68679972	2_45	0	0.032891636021267	4.90175103357062	1.53085522762561e-06	0.168473660517836	1
ENSG00000169604.19	ANTXR1	2	69012709	2_46	0	0.0330526167044943	5.01887505543975	1.57510542827625e-06	-0.367599862441093	1
ENSG00000198380.12	GFPT1	2	69386794	2_46	0	0.0630872724171492	11.21609216965	6.7186298843746e-06	-1.69849960298427	2
ENSG00000169599.12	NFU1	2	69423598	2_46	0	0.0409507441782189	7.06483129347061	2.74701474544893e-06	0.766349681078278	2
ENSG00000196975.15	ANXA4	2	69645260	2_46	0	0.0452967576275535	8.03044994641462	3.45385731653604e-06	-0.899000968440406	1
ENSG00000087338.4	GMCL1	2	69829233	2_46	0	0.0325168277826148	4.86309752822123	1.50147652647439e-06	0.202459847949451	1
ENSG00000124380.10	SNRNP27	2	69893476	2_46	0	0.165056401277045	20.6825169292	3.24140395154229e-05	-2.79931724893746	1
ENSG00000244617.2	ASPRV1	2	69976112	2_46	0	0.0873107794395053	14.3696946169642	1.19127712006951e-05	-1.90294125101781	1
ENSG00000115998.7	C2orf42	2	70249066	2_46	0	0.0565713833361032	10.1649958765236	5.46011012686079e-06	1.22765984280365	1
ENSG00000116001.15	TIA1	2	70248695	2_46	0	0.0602019620291905	10.7643491367621	6.15312613228794e-06	-1.28698321127175	1
ENSG00000116005.11	PCYOX1	2	70213374	2_46	0	0.0324899952184247	4.85521736838556	1.4978065390841e-06	0.467714496420883	1
ENSG00000035141.7	FAM136A	2	70302110	2_46	0	0.0322742127674255	4.79170271481181	1.46839507905664e-06	-0.117441838103614	2
ENSG00000163235.15	TGFA	2	70532029	2_47	0	0.0128742195871931	5.0237461548411	6.14109754721333e-07	0.374336929338714	2
ENSG00000075340.22	ADD2	2	70767997	2_47	0	0.0145017582821987	6.06645012020211	8.35319634575156e-07	-0.592915165278044	2
ENSG00000152672.7	CLEC4F	2	70887870	2_47	0	0.0128623769444464	5.02996439926316	6.14304279614773e-07	0.271681830385036	3
ENSG00000116039.11	ATP6V1B1	2	70887870	2_47	0	0.0125057145609547	4.75742350696191	5.64907996958181e-07	0.142441079972434	2
ENSG00000116035.2	VAX2	2	70879477	2_47	0	0.0124894571282546	4.7313761280923	5.61084708306804e-07	-0.0897357202387677	2
ENSG00000116031.8	CD207	2	70884060	2_47	0	0.01248543801798	4.74236314897348	5.62206661304438e-07	0.125370368130795	2
ENSG00000144031.11	ANKRD53	2	70978928	2_47	0	0.0125702963278275	4.79411802579088	5.72204981245093e-07	0.193702776022492	2
ENSG00000144043.11	TEX261	2	70994429	2_47	0	0.0124492582356009	4.70526483460651	5.56192265262428e-07	0.0328578511075108	1
ENSG00000124357.12	NAGK	2	71064870	2_47	0	0.0126636474568245	4.84993799037521	5.83166266901874e-07	-0.250760597956472	1
ENSG00000124374.8	PAIP2B	2	71227924	2_47	0	0.0308267672221151	12.8920679437744	3.77353137653986e-06	1.86410077190876	1
ENSG00000144036.15	EXOC6B	2	72821809	2_47	0	0.0151848187301928	7.43033758976345	1.07131097632594e-06	0.585249061898866	1
ENSG00000116096.5	SPR	2	72887223	2_47	0	0.0161830670101931	7.01216251684831	1.07748244266432e-06	-0.107145560354654	1
ENSG00000135625.7	EGR4	2	73294038	2_48	0	0.0638065410144921	22.0891031314655	1.33826056792875e-05	-2.34811944450665	1
ENSG00000135631.16	RAB11FIP5	2	73156338	2_48	0	0.0250423329296763	13.5592415640246	3.22409314191505e-06	2.06751255420515	1
ENSG00000135632.11	SMYD5	2	73214385	2_48	0	0.0232170629490218	9.75638778045233	2.15076880736274e-06	-0.315653503918754	1
ENSG00000135617.3	PRADC1	2	73244525	2_48	0	0.0121296191203542	5.43674513197236	6.26157425181494e-07	-0.857817223137421	1
ENSG00000144035.3	NAT8	2	73642431	2_48	0	0.0116984174818975	5.70013454217274	6.33154385549682e-07	1.25865657824218	1
ENSG00000144034.14	TPRKB	2	73737087	2_48	0	0.0116286368755256	7.42606784186698	8.19945748552851e-07	-1.65114610499466	2
ENSG00000144048.10	DUSP11	2	73780009	2_48	0	0.0122654403911686	10.2536993630243	1.19415615873961e-06	2.42308580234812	1
ENSG00000124356.15	STAMBP	2	73828835	2_48	0	0.0144865077045667	7.06931814598093	9.72385838961867e-07	-0.139024475601219	2
ENSG00000114956.19	DGUOK	2	73926204	2_48	0	0.0144258736548775	6.73531604492126	9.22566116805326e-07	0.719510902309995	1
ENSG00000163170.11	BOLA3	2	74147757	2_48	0	0.0305644195722565	13.530086433363	3.92657702005547e-06	1.70001282154802	2
ENSG00000114978.17	MOB1A	2	74178928	2_48	0	0.0265426709489507	12.2900546748403	3.09738959322148e-06	-1.56869408977806	2
ENSG00000188687.17	SLC4A5	2	74361478	2_48	0	0.0121854123097312	5.18263506744979	5.99636768147394e-07	-0.422240871817304	1
ENSG00000204843.12	DCTN1	2	74372241	2_48	0	0.012143203291846	5.14910408812555	5.93693553931748e-07	0.41068896481697	1
ENSG00000284308.1	C2orf81	2	74421241	2_48	0	0.0137068984899829	6.0796319249936	7.91250286298131e-07	0.572363745822563	1
ENSG00000005448.16	WDR54	2	74421241	2_48	0	0.0137068984899829	6.0796319249936	7.91250286298131e-07	-0.572363745822563	1
ENSG00000114993.16	RTKN	2	74442199	2_48	0	0.0116209606628894	4.71361845732587	5.20108382920805e-07	-0.115216332485005	2
ENSG00000239779.6	WBP1	2	74458316	2_48	0	0.0204002299148647	9.60856514795684	1.86119123198575e-06	-1.00113685752171	2
ENSG00000115275.11	MOGS	2	74463251	2_48	0	0.01429597312917	6.59777722915017	8.95589034924519e-07	0.718757482574109	2
ENSG00000135637.13	CCDC142	2	74483364	2_48	0	0.0179154681316633	8.42949237428034	1.43392679311721e-06	-0.938272064085466	1
ENSG00000115282.19	TTC31	2	74483364	2_48	0	0.0179154681316633	8.42949237428034	1.43392679311721e-06	0.938272064085466	1
ENSG00000179528.15	LBX2	2	74498677	2_48	0	0.0139963716147299	6.23448917028899	8.28540489331109e-07	0.594320783465086	2
ENSG00000115289.13	PCGF1	2	74508487	2_48	0	0.0190039455853268	8.94525739764459	1.61411330286921e-06	0.977346777284318	1
ENSG00000115325.13	DOK1	2	74548714	2_48	0	0.0116122247981993	4.71088968986082	5.19416529730751e-07	-0.0683786104533622	1
ENSG00000115318.11	LOXL3	2	74552915	2_48	0	0.0129469229115875	5.74801321252477	7.06613152142507e-07	0.371348168708242	2
ENSG00000115363.13	EVA1A	2	75569460	2_49	0	0.0399694981051429	8.13112746060608	3.08586455904375e-06	1.0570138197891	1
ENSG00000115364.13	MRPL19	2	75651492	2_49	0	0.037012789196333	6.74840045571349	2.37164704494731e-06	-0.399234428943401	2
ENSG00000005436.13	GCFC2	2	75690944	2_49	0	0.0366805179506998	6.6600516012303	2.31958584773272e-06	0.229194991239052	1
ENSG00000176204.13	LRRTM4	2	77593274	2_50	0	0.125213539463125	21.8642325963606	2.59945873548239e-05	-2.53008452649457	1
ENSG00000172016.15	REG3A	2	79311845	2_51	0	0.0331764150084396	13.3076217355712	4.19205816170684e-06	-1.62913562171441	1
ENSG00000163541.11	SUCLG1	2	84251671	2_53	0	0.0561027935390391	18.1539856955991	9.67061007036656e-06	-1.92874314439508	1
ENSG00000115423.18	DNAH6	2	84482091	2_53	0	0.0362291543936832	13.9631131653695	4.80327942692267e-06	1.65580259314947	1
ENSG00000034510.5	TMSB10	2	84905643	2_53	0	0.0190250832405312	7.83878618041394	1.41603106389317e-06	-0.954158434732621	1
ENSG00000186854.10	TRABD2A	2	84904611	2_53	0	0.0136631086884879	4.70457302473183	6.10333395714306e-07	0.117595988567289	1
ENSG00000152291.13	TGOLN2	2	85326957	2_54	0	0.0172058185564968	6.09053412815562	9.95011537640261e-07	-0.741079897838477	2
ENSG00000042445.13	RETSAT	2	85345926	2_54	0	0.0960478627524021	22.5505204674463	2.05656136164048e-05	2.18872491370276	1
ENSG00000042493.15	CAPG	2	85414064	2_54	0	0.0206705532305607	7.83847437805929	1.53844168972123e-06	-1.00877756034618	3
ENSG00000168906.12	MAT2A	2	85539177	2_54	0	0.0686476172747315	19.0731772184425	1.2432140468911e-05	2.13440276870515	2
ENSG00000115486.11	GGCX	2	85562012	2_54	0	0.0242188888092576	9.22058101012871	2.12036144097931e-06	-1.01862074391859	2
ENSG00000118640.10	VAMP8	2	85565364	2_54	0	0.0391979307587157	13.7847806614895	5.1305083451371e-06	-1.51220666948595	1
ENSG00000168899.4	VAMP5	2	85583547	2_54	0	0.117463908879324	24.2655945718494	2.70640497321478e-05	2.70082457992158	1
ENSG00000168890.13	TMEM150A	2	85599598	2_54	0	0.0209617242897513	7.93916945840874	1.58015421178505e-06	0.714710116139704	1
ENSG00000168883.19	USP39	2	85600891	2_54	0	0.0150862271791363	4.83885278515159	6.9313918231635e-07	-0.384546899439657	1
ENSG00000115523.16	GNLY	2	85689055	2_54	0	0.0379067192934609	13.5695354653875	4.884032851261e-06	-1.43484303361641	2
ENSG00000115525.17	ST3GAL5	2	85904899	2_54	0	0.0280209948523379	10.7848508993798	2.86942641841616e-06	1.45041974449093	2
ENSG00000068654.15	POLR1A	2	86105686	2_54	0	0.0205562125277138	7.7493596835053	1.51253807143918e-06	-1.09668852599997	1
ENSG00000132300.18	PTCD3	2	86098392	2_54	0	0.0169793188291943	5.80385577461615	9.35694920487173e-07	-0.167754566201545	1
ENSG00000132305.20	IMMT	2	86195484	2_54	0	0.0148719915457594	4.70736759832807	6.64729021868216e-07	0.0233382404114854	1
ENSG00000068615.17	REEP1	2	86338344	2_54	0	0.0485962717583891	15.6251611122025	7.20982714898883e-06	1.93652882303042	1
ENSG00000115561.15	CHMP3	2	86559672	2_54	0	0.01495869866118	4.85435348161955	6.89481483947633e-07	-0.677955727213357	2
ENSG00000183281.14	PLGLB1	2	86924219	2_54	0	0.0197895020211935	7.72962382175327	1.45241465128137e-06	-0.973601367391409	1
ENSG00000172086.7	KRCC1	2	88056216	2_55	0	0.0308835930400214	7.30414588877847	2.14187763852314e-06	-0.778992707546161	1
ENSG00000163586.9	FABP1	2	88129052	2_55	0	0.0236410560069035	4.76276382995403	1.06911227379553e-06	0.184830464997486	1
ENSG00000144115.16	THNSL2	2	88170095	2_55	0	0.102648372030907	18.886334980912	1.84075992652822e-05	2.05051562350066	2
ENSG00000144026.11	ZNF514	2	95125518	2_57	0	0.0229628107503097	7.56294974536816	1.64897343015431e-06	0.792516321491691	3
ENSG00000155066.15	PROM2	2	95279441	2_57	0	0.0261389146374178	8.79305630210273	2.18235200139266e-06	-0.56910936498424	1
ENSG00000174501.14	ANKRD36C	2	95991827	2_57	0	0.022937339929847	7.55403332366298	1.64520243630006e-06	-2.02681704208799	1
ENSG00000186281.12	GPAT2	2	96082306	2_57	0	0.0217314352408313	7.04054430477762	1.45275387511611e-06	0.362868060636164	1
ENSG00000158050.4	DUSP2	2	96145593	2_57	0	0.0303427333417998	10.2126353477294	2.94232012640947e-06	0.726564191816275	2
ENSG00000084090.13	STARD7	2	96208677	2_57	0	0.0178569496356873	5.17905633844241	8.78122905827619e-07	-0.58342331970253	1
ENSG00000135956.8	TMEM127	2	96266108	2_57	0	0.131454129704096	24.4058277653927	3.0462474112761e-05	-3.55818555113168	1
ENSG00000144021.2	CIAO1	2	96266108	2_57	0	0.229046167609769	30.0558479778998	6.53656240490683e-05	-3.86015617613421	2
ENSG00000198885.9	ITPRIPL1	2	96325754	2_57	0	0.0171249144144817	4.78249770445776	7.77643554532885e-07	-0.141510208056652	1
ENSG00000196843.15	ARID5A	2	96535945	2_57	0	0.0258086534331579	8.67433417081491	2.12568491974744e-06	-1.99604280278516	1
ENSG00000114988.11	LMAN2L	2	96734587	2_57	0	0.287091536876918	32.4581516783317	8.84792784663245e-05	-3.65093986856672	2
ENSG00000158158.11	CNNM4	2	96765424	2_57	0	0.0517136436679679	15.3113474500436	7.51823587713405e-06	2.21710600568962	1
ENSG00000213337.8	ANKRD39	2	96859362	2_57	0	0.0547865172904964	15.8664651118224	8.25374926591766e-06	2.38812764120555	2
ENSG00000144199.11	FAHD2B	2	97095539	2_57	0	0.0343141300675947	11.3862808026667	3.70981523052908e-06	-2.06788095015412	1
ENSG00000196912.12	ANKRD36B	2	97589819	2_57	0	0.0266832361010253	8.98847962659218	2.27730990016536e-06	-0.623101301837382	1
ENSG00000115073.7	ACTR1B	2	97658891	2_57	0	0.0171732945648346	4.80954333280419	7.8425059701649e-07	-0.527122284442555	2
ENSG00000228486.10	LINC01125	2	97663592	2_57	0	0.0251710615337966	8.43402488626654	2.01573671537427e-06	-0.527079695451043	1
ENSG00000115085.13	ZAP70	2	97713755	2_57	0	0.123119380698918	23.7521979554376	2.77669145113996e-05	-2.3116974667566	1
ENSG00000075568.16	TMEM131	2	97995803	2_57	0	0.0209593757250012	6.69669122742985	1.3327110992425e-06	0.660771492198484	2
ENSG00000071073.12	MGAT4A	2	98731454	2_58	0	0.0210895994872926	9.50313002706977	1.90297200997518e-06	1.14887620671162	1
ENSG00000273045.5	C2orf15	2	99141233	2_58	0	0.0127473992999496	4.73609157017834	5.73243418657671e-07	-0.146332634871427	1
ENSG00000144182.16	LIPT1	2	99155070	2_58	0	0.0132548551976212	5.10518066167511	6.42515338576498e-07	0.459298004679211	1
ENSG00000158411.11	MITD1	2	99182804	2_58	0	0.0133177313037209	5.14993047105029	6.51221920719085e-07	-0.475451906450555	1
ENSG00000144214.9	LYG1	2	99306625	2_58	0	0.013074629147422	4.97572663271527	6.17708088472085e-07	-0.0443653899384327	1
ENSG00000115514.11	TXNDC9	2	99340840	2_58	0	0.012907399086298	4.85401830708135	5.94891200570611e-07	-0.199241876655023	1
ENSG00000135945.9	REV1	2	99490335	2_58	0	0.0138554588662325	5.52427394610216	7.26764184906838e-07	0.623062815332629	1
ENSG00000144218.18	AFF3	2	100144348	2_58	0	0.0166945893997154	7.28829520152079	1.15531149293858e-06	0.466369045947422	1
ENSG00000170500.12	LONRF2	2	100298542	2_58	0	0.0137929851566949	5.48152755818301	7.17888948195297e-07	-0.356241959427326	1
ENSG00000115526.10	CHST10	2	100416354	2_58	0	0.0330627029136117	13.7781116803127	4.32539179624321e-06	1.97941854734377	2
ENSG00000115539.13	PDCL3	2	100562660	2_58	0	0.0127664821642368	4.75023343682961	5.75815819207035e-07	-0.0603010303088149	1
ENSG00000163162.8	RNF149	2	101305898	2_59	0	0.169373324443667	24.1489236029142	3.88365091661607e-05	2.68815626292275	1
ENSG00000196460.12	RFX8	2	101436977	2_59	0	0.0257793079951523	5.85641975394271	1.43351040264516e-06	-0.403706389772184	3
ENSG00000115590.13	IL1R2	2	101991888	2_59	0	0.0511280010255537	12.3953334262075	6.01747678580316e-06	1.35469611400558	1
ENSG00000115594.11	IL1R1	2	102064141	2_59	0	0.0249190394584665	5.53391071231995	1.30936534495463e-06	-0.410860917567756	1
ENSG00000115598.9	IL1RL2	2	102186984	2_60	0	0.0208788754133024	5.19537086584426	1.02996164980215e-06	-0.540782121953091	1
ENSG00000115602.16	IL1RL1	2	102310480	2_60	0	0.0203785676061301	4.96537967591647	9.60779025577472e-07	0.0173294245189207	1
ENSG00000115604.10	IL18R1	2	102311266	2_60	0	0.0202426444077827	4.90188202320449	9.42166151319157e-07	0.235564351561913	1
ENSG00000115607.9	IL18RAP	2	102418289	2_60	0	0.0224049561410968	5.86475691245485	1.24764637955283e-06	-0.42371168215162	2
ENSG00000135953.10	MFSD9	2	102718510	2_60	0	0.315376106601372	32.0158934160742	9.58720049272297e-05	-3.409257202704	1
ENSG00000170417.15	TMEM182	2	103111712	2_61	0	0.10674032235807	21.4055076653694	2.16945896089906e-05	2.47061300798786	1
ENSG00000135972.8	MRPS9	2	105038372	2_62	0	0.0330196771595761	6.82260394943532	2.13904726445625e-06	-0.786871189089415	2
ENSG00000071051.13	NCK2	2	105749775	2_63	0	0.0385430630928637	5.80903698050105	2.1259241425799e-06	0.835195909418579	1
ENSG00000119147.9	C2orf40	2	106041343	2_63	0	0.0920897532259701	14.2137605601938	1.24284709394526e-05	-1.56112764063664	4
ENSG00000144057.15	ST6GAL2	2	106886900	2_64	0	0.0740172521619239	16.3765540326512	1.15094051290199e-05	2.27340665992244	1
ENSG00000115665.8	SLC5A7	2	108028702	2_65	0	0.0742297946182073	18.9038565574316	1.3323737535371e-05	-1.90542985278407	1
ENSG00000198203.9	SULT1C2	2	108287884	2_65	0	0.0615172691459824	17.2159766488066	1.00560195704019e-05	-1.88583398676435	1
ENSG00000198075.9	SULT1C4	2	108369612	2_65	0	0.0209198756758369	7.08182823019451	1.40670128689589e-06	1.05430567014672	2
ENSG00000135968.20	GCC2	2	108432164	2_65	0	0.0461280607075204	14.544796823822	6.37045206771693e-06	1.97419660077413	1
ENSG00000169756.16	LIMS1	2	108534035	2_65	0	0.023045916151881	7.89310376030565	1.72718630659622e-06	1.29000564701072	2
ENSG00000153201.15	RANBP2	2	108719562	2_65	0	0.0264136169775423	9.04652818050669	2.26885746345778e-06	1.07676146695739	1
ENSG00000163006.11	CCDC138	2	108786656	2_65	0	0.0220449000418653	7.38316615628089	1.54542585225408e-06	-0.986204218950587	1
ENSG00000172985.10	SH3RF3	2	109262541	2_65	0	0.0621983854455653	16.9322386684245	9.99979022726383e-06	1.7633776500635	1
ENSG00000186522.14	SEPT10	2	109574715	2_65	0	0.0172950520752178	5.64712486205094	9.27356373691374e-07	0.742501764542227	3
ENSG00000198142.4	SOWAHC	2	109612679	2_65	1	0.0242867122282365	14.4637346764544	3.33538959942853e-06	3.27025490358865	1
ENSG00000144061.12	NPHP1	2	110205149	2_66	0	0.0306744366706132	11.318551268861	3.29658922596105e-06	1.3183370288194	1
ENSG00000169679.14	BUB1	2	110678318	2_66	0	0.023484048943699	8.77861999749512	1.95747680054037e-06	0.970439048715674	1
ENSG00000153094.22	BCL2L11	2	111118962	2_66	0	0.0219730629742066	8.14732486802668	1.69982037635038e-06	0.961923121878286	1
ENSG00000153208.16	MERTK	2	111898815	2_66	0	0.0215914494581906	7.98108019596785	1.63621688289756e-06	-0.983896269040009	1
ENSG00000153214.9	TMEM87B	2	112055265	2_66	0	0.0152973124409179	4.71572199662482	6.849529308084e-07	0.45419941731473	1
ENSG00000144152.12	FBLN7	2	112120602	2_66	0	0.0182275435277517	6.37527546660974	1.10337844498601e-06	0.709965635075123	3
ENSG00000144161.12	ZC3H8	2	112258785	2_66	0	0.0348790726072779	12.5430129086515	4.15397802801876e-06	1.93662918237523	1
ENSG00000188177.13	ZC3H6	2	112277243	2_66	0	0.022042789468616	8.17739731616204	1.71150845478822e-06	1.21300000128272	1
ENSG00000169629.11	RGPD8	2	112434543	2_66	0	0.0428634967257924	14.5128037353153	5.90658306643456e-06	-2.09498369427747	2
ENSG00000114999.7	TTL	2	112482606	2_66	0	0.0671122433109286	18.8251688552564	1.19960435308616e-05	-2.26103392874399	2
ENSG00000125630.15	POLR1B	2	112541009	2_66	0	0.0346342410570545	12.4757982201417	4.10271561305341e-06	-1.51894005275485	1
ENSG00000125611.15	CHCHD5	2	112585105	2_66	0	0.0240908546381796	9.02086258701346	2.06346768163784e-06	-1.54923211117951	2
ENSG00000144136.10	SLC20A1	2	112646085	2_66	0	0.0153044729565651	4.72014900328451	6.85916868642829e-07	-0.0763152121159898	1
ENSG00000125637.15	PSD4	2	113115441	2_66	0	0.0169040279912952	5.66121589488204	9.08651436144356e-07	-0.528419362547813	1
ENSG00000175497.16	DPP10	2	114925937	2_67	0	0.0223356479490469	9.74735409266601	2.06720094806671e-06	-1.24690708307208	1
ENSG00000144134.18	RABL2A	2	113627627	2_67	0	0.0187550486564643	8.09030985975175	1.44072385599344e-06	-1.10564916135704	1
ENSG00000115084.13	SLC35F5	2	113756932	2_67	0	0.0143468229045918	5.55345730064626	7.56513306372931e-07	0.457302797352873	1
ENSG00000088205.12	DDX18	2	117812637	2_69	0	0.0109809194133517	6.39362834832164	6.66627904554215e-07	-0.72344086212164	1
ENSG00000125633.10	CCDC93	2	118011713	2_69	0	0.0226356083634097	13.2416881865731	2.84598708541425e-06	1.64509882251199	2
ENSG00000125629.14	INSIG2	2	118088243	2_69	0	0.195951066784315	34.258565319382	6.37403142941666e-05	-3.1074406137166	2
ENSG00000019169.10	MARCO	2	118946604	2_69	0	0.0174968375126441	10.8000857287074	1.79425497177899e-06	-1.35289949127786	1
ENSG00000115107.19	STEAP3	2	119223947	2_69	0	0.00998980978639208	5.50016708722547	5.21711606703096e-07	0.517251923925958	3
ENSG00000155368.16	DBI	2	119367739	2_69	0	0.00943730769529272	4.96294846554544	4.44718583197869e-07	0.18888094034087	3
ENSG00000171227.6	TMEM37	2	119429724	2_69	0	0.0370406678423758	17.9293380837082	6.30580391378771e-06	1.85604042152251	1
ENSG00000080293.9	SCTR	2	119525231	2_69	0	0.0141895409540633	8.81688209098711	1.18790244324056e-06	0.989973837190112	1
ENSG00000163075.12	CFAP221	2	119544252	2_69	0	0.00918787773057117	4.71006950130918	4.1090357470253e-07	0.0770743625141315	1
ENSG00000144120.12	TMEM177	2	119679105	2_69	0	0.0103923342580129	5.87323764662145	5.79546220023502e-07	0.582599957657106	2
ENSG00000088179.8	PTPN4	2	119759674	2_69	0	0.00927504588292594	4.799211683377	4.22652429453616e-07	-0.11468429948542	1
ENSG00000115109.13	EPB41L5	2	120013132	2_69	0	0.0180392025425625	11.0892656909503	1.89940475367308e-06	-1.28639894292591	2
ENSG00000226479.3	TMEM185B	2	120202711	2_69	0	0.0137214965074927	8.49962606522199	1.10738515134106e-06	-1.02334225387789	1
ENSG00000144118.13	RALB	2	120217774	2_69	0	0.0192375820830064	11.6987880709711	2.13692242339394e-06	1.43482301210265	2
ENSG00000074047.21	GLI2	2	120735673	2_70	0	0.0366612166164436	8.17235216450368	2.84479740375559e-06	1.03411636337327	1
ENSG00000115112.7	TFCP2L1	2	121285630	2_70	0	0.0285795110843415	5.79888712783248	1.57360905967388e-06	0.610331126626383	1
ENSG00000074054.17	CLASP1	2	121649921	2_70	0	0.0356196535602479	7.89723712189106	2.67092852470507e-06	-1.29274726413444	1
ENSG00000136732.14	GYPC	2	126665499	2_74	0	0.0408168572476083	11.5024072442994	4.45785254652029e-06	1.2892939847482	1
ENSG00000163161.12	ERCC3	2	127292424	2_75	0	0.0335680676673694	4.82471084949922	1.53778290768417e-06	0.159943452391741	2
ENSG00000169967.16	MAP3K2	2	127388145	2_75	0	0.0345470894981808	5.09888712198607	1.6725698336882e-06	-0.32580336542373	2
ENSG00000163166.14	IWS1	2	127526497	2_75	0	0.110601061852563	16.3469513734528	1.71669627220047e-05	-2.02536862677209	1
ENSG00000169994.18	MYO7B	2	127538296	2_75	0	0.0331707637417865	4.71119095774233	1.48382804650403e-06	-0.257067087106785	3
ENSG00000144230.16	GPR17	2	127648067	2_75	0	0.0336547215560507	4.84929463626562	1.54960843091181e-06	0.224975705752202	3
ENSG00000072163.19	LIMS2	2	127617901	2_75	0	0.0332248335581823	4.7267174025221	1.49114490377106e-06	0.0444261430323043	4
ENSG00000136709.11	WDR33	2	127811674	2_75	0	0.0448590043032756	7.59568729372688	3.23529661592159e-06	1.02107642032553	1
ENSG00000144231.10	POLR2D	2	127843035	2_75	0	0.0422132453517468	7.01361201579355	2.81117496367812e-06	-0.754768469431913	2
ENSG00000136715.17	SAP130	2	128028089	2_75	0	0.0702878198076832	11.9197661359678	7.95509195308142e-06	1.43696192064449	1
ENSG00000136731.12	UGGT1	2	128091310	2_75	0	0.0385880073744882	6.15496745684054	2.25515039797848e-06	-0.639880829284961	2
ENSG00000136720.6	HS6ST1	2	128319178	2_75	0	0.0363392173592465	5.5815046174284	1.92585796810012e-06	-0.493263722803571	1
ENSG00000152086.8	TUBA3E	2	130197089	2_78	0	0.0278902295563095	5.20918027056645	1.3794910038768e-06	0.342443659881713	1
ENSG00000222014.5	RAB6C	2	129979360	2_78	0	0.0496074623423625	10.7097854238796	5.04458190537126e-06	-1.24404192711978	1
ENSG00000136699.19	SMPD4	2	130182517	2_78	0	0.0282856202643687	5.34310504065918	1.43501623856055e-06	-0.377580710671656	1
ENSG00000136710.9	CCDC115	2	130343161	2_78	0	0.0576074372493678	12.1474271882326	6.64446865196238e-06	-1.50559778048525	1
ENSG00000136718.9	IMP4	2	130343161	2_78	0	0.0576074372493678	12.1474271882326	6.64446865196238e-06	1.50559778048525	1
ENSG00000072135.12	PTPN18	2	130356437	2_78	0	0.0732836771549232	14.4734545908585	1.00710987063267e-05	1.6814916837418	1
ENSG00000075886.10	TUBA3D	2	131476081	2_78	0	0.0266090868991515	4.76196683433316	1.20313326597209e-06	0.310760919579156	1
ENSG00000163040.14	CCDC74A	2	131527737	2_78	0	0.0620483250603264	12.8635026070793	7.57856008638991e-06	2.15745739555917	1
ENSG00000152127.8	MGAT5	2	134250470	2_79	0	0.0309238686350112	11.0047773736355	3.2312642649865e-06	1.00415007361463	1
ENSG00000152128.13	TMEM163	2	134719289	2_80	0	0.0338698546503996	7.57265671815237	2.43533662205124e-06	-1.53771155934364	1
ENSG00000082258.12	CCNT2	2	134918197	2_80	0	0.101824819053062	18.1947927561685	1.75913089890125e-05	2.77387694321454	1
ENSG00000076003.4	MCM6	2	135876201	2_80	0	0.0267577313734103	5.32832472080349	1.35374657275643e-06	1.17325757147883	1
ENSG00000121966.6	CXCR4	2	136234473	2_80	0	0.0535572432840233	11.9592128270805	6.08160495703833e-06	1.6041305946853	1
ENSG00000144229.11	THSD7B	2	136792314	2_81	0	0.0889570897459224	16.481141338147	1.39208337523764e-05	-2.24617782489052	1
ENSG00000150540.13	HNMT	2	137964079	2_82	0	0.0267086413610057	9.16393222114975	2.32397291204973e-06	1.50385335550912	1
ENSG00000144228.8	SPOPL	2	138501652	2_82	0	0.0297088084211922	8.71939599288296	2.45962575344263e-06	0.342632070362974	1
ENSG00000168702.17	LRP1B	2	142124626	2_85	0	0.0479603272932977	13.0544873657319	5.94482886787369e-06	1.9476534098905	1
ENSG00000115919.14	KYNU	2	142877245	2_85	0	0.0390697743353883	11.092060656298	4.1148170944758e-06	1.55162086289212	2
ENSG00000075884.13	ARHGAP15	2	143091525	2_85	0	0.0204364120460991	4.92520225171089	9.5570997005582e-07	-0.373952427317223	1
ENSG00000121964.14	GTDC1	2	144088523	2_86	0	0.0529690768929315	18.9676560549374	9.53967253510945e-06	2.53930285585692	1
ENSG00000121989.14	ACVR2A	2	147844091	2_88	0	0.0394730247362363	21.7943514732804	8.16848947772485e-06	2.37896998612749	2
ENSG00000204406.12	MBD5	2	148020703	2_88	0	0.0148313668863427	12.754832354927	1.79619436591767e-06	-1.70137011904618	1
ENSG00000187123.14	LYPD6	2	149331292	2_88	0	0.00812436105444436	6.10139057624619	4.70668831307169e-07	-0.647089578592536	2
ENSG00000184898.6	RBM43	2	151261443	2_90	0	0.0236622005728936	4.73030565175606	1.06277598419021e-06	0.0426275937535212	2
ENSG00000123609.10	NMI	2	151288153	2_90	0	0.0236384157284926	4.72075557211996	1.05956420333058e-06	-0.13365696552831	2
ENSG00000123610.4	TNFAIP6	2	151356837	2_90	0	0.0236026997048687	4.70639677600705	1.05474534074001e-06	-0.0593586102898142	2
ENSG00000080345.17	RIF1	2	151415393	2_90	0	0.0324108607028549	7.72307028275086	2.37671960284658e-06	-1.24803968283557	1
ENSG00000183091.19	NEB	2	151737227	2_91	0	0.025214369498973	5.81165183008243	1.39137789022846e-06	-0.641088258048405	1
ENSG00000182389.19	CACNB4	2	152099291	2_91	0	0.144770659032967	22.7321803835479	3.12477708974963e-05	2.26607515690973	2
ENSG00000115145.9	STAM2	2	152174599	2_91	0	0.203378018464818	26.1795943419415	5.05550240365068e-05	-3.61200162985188	1
ENSG00000157827.19	FMNL2	2	152335141	2_91	0	0.0254131174751908	5.88630881187293	1.42035983717292e-06	-0.528808626354646	2
ENSG00000196504.15	PRPF40A	2	152717014	2_91	0	0.0735713454941703	16.0733131604917	1.1228235209238e-05	-2.49188180648209	1
ENSG00000177917.10	ARL6IP6	2	152713220	2_91	0	0.215601708305972	26.7921143709075	5.48474679304263e-05	3.51350277419694	2
ENSG00000177519.3	RPRM	2	153479660	2_92	0	0.0255809348974734	4.70276286786131	1.14226505213748e-06	0.110093314861431	1
ENSG00000162989.4	KCNJ3	2	154696763	2_93	0	0.0294215192673294	10.190223281005	2.84672943466907e-06	1.2839693651793	2
ENSG00000115159.15	GPD2	2	156437527	2_93	0	0.0358640503635544	12.9778602952384	4.41936454584784e-06	1.80921786707465	1
ENSG00000136542.8	GALNT5	2	157257153	2_94	0	0.0260925817170494	6.04699349858396	1.49814535031304e-06	-0.610001794980435	3
ENSG00000115170.13	ACVR1	2	157876051	2_95	0	0.0343954094554078	8.76968077290043	2.86405705555676e-06	1.03435637445977	1
ENSG00000153237.17	CCDC148	2	158452277	2_95	0	0.0224367306349306	4.70539095312403	1.00242683441846e-06	-0.23941615467183	1
ENSG00000144283.21	PKP4	2	158457154	2_95	0	0.023616621983955	5.1919548525057	1.16424955951868e-06	-0.523943757134054	2
ENSG00000115183.14	TANC1	2	159130295	2_96	0	0.0236305376900979	9.68192711854682	2.17236506283448e-06	0.988185237442093	1
ENSG00000196151.10	WDSUB1	2	159286471	2_96	0	0.0144427424885777	5.21198868881404	7.1474401798288e-07	0.510614089590694	1
ENSG00000123636.17	BAZ2B	2	159616439	2_96	0	0.0471393908643195	14.1734257980311	6.34389808560567e-06	-2.9104311572773	1
ENSG00000136536.14	MARCH7	2	159712477	2_96	0	0.0175178983119266	6.68070442318748	1.11122410924473e-06	-0.112407004375756	2
ENSG00000241399.6	CD302	2	159798257	2_96	0	0.0167015370919333	6.44193541545173	1.02157488069471e-06	-0.555565999448934	1
ENSG00000054219.10	LY75	2	159905297	2_96	0	0.0271288592165113	12.5281695674574	3.22713067506156e-06	-2.17480055195278	1
ENSG00000153246.12	PLA2R1	2	160013039	2_96	0	0.0347468814350961	13.1903071449692	4.35179208168353e-06	-1.52908799823125	2
ENSG00000115221.10	ITGB6	2	160282141	2_96	0	0.0874575946485208	21.7652314363516	1.80741638503549e-05	-2.08224505301025	1
ENSG00000153250.19	RBMS1	2	160494127	2_96	0	0.0233552280167965	9.55170038269377	2.11817676357257e-06	-1.13993335621639	1
ENSG00000136560.13	TANK	2	161137872	2_97	0	0.217725125171617	24.1229393423684	4.98696328056409e-05	-2.69588985264555	1
ENSG00000197635.9	DPP4	2	162074215	2_97	0	0.0634171548316986	11.8653891382635	7.14473518410539e-06	-1.69853106482734	1
ENSG00000115267.5	IFIH1	2	162294461	2_97	0	0.0300279148526632	4.70326656651536	1.3409795855286e-06	0.00357858391925403	1
ENSG00000184611.11	KCNH7	2	162837826	2_98	0	0.02383736243361	4.70557855032476	1.06504663366103e-06	0.231582707624698	1
ENSG00000182263.13	FIGN	2	163614467	2_99	0	0.223985815440814	28.7875224813266	6.12240708853254e-05	2.81759340929289	2
ENSG00000082438.15	COBLL1	2	164843369	2_100	0	0.0149756895197924	5.24541456743695	7.45871550585198e-07	-0.450062542692426	1
ENSG00000169507.9	SLC38A11	2	164970433	2_100	0	0.0167191544022097	6.43026571798615	1.02079991441393e-06	0.853620846148236	1
ENSG00000178662.15	CSRNP3	2	165469352	2_100	0	0.026749550239674	9.60677313857076	2.44000893210419e-06	0.533259415847206	2
ENSG00000115339.13	GALNT3	2	165852558	2_100	0	0.0568962958112312	19.6055169742052	1.05915540866376e-05	-2.94797014068524	1
ENSG00000123607.14	TTC21B	2	165954114	2_100	0	0.0280796662405721	11.727633891106	3.12679737038188e-06	1.72886879713495	1
ENSG00000169432.14	SCN9A	2	166375953	2_101	0	0.0166461346972769	4.76505044364877	7.53144491200901e-07	0.386221242635265	1
ENSG00000136546.13	SCN7A	2	166498355	2_101	0	0.0176034857282155	5.2946269978071	8.84975890086422e-07	0.339720702685303	1
ENSG00000172292.14	CERS6	2	168456065	2_102	0	0.0113559766638898	4.74873217133017	5.12034901163032e-07	0.214850455466884	2
ENSG00000152253.8	SPC25	2	168874133	2_102	0	0.0273211771462976	13.067003768463	3.389790204234e-06	1.56657124196855	3
ENSG00000073734.8	ABCB11	2	168997123	2_102	0	0.0113950878128657	4.78122666524014	5.17314207482353e-07	-0.205210648809665	2
ENSG00000073737.16	DHRS9	2	168997123	2_102	0	0.016239057291376	8.13142894645022	1.25379080994852e-06	-0.93039711884457	2
ENSG00000239474.6	KLHL41	2	169508867	2_103	0	0.0375801020508406	7.70045463319214	2.74771521442896e-06	-1.04464756145003	1
ENSG00000138398.15	PPIG	2	169584491	2_103	0	0.0314905901413457	6.01413361289029	1.79825496742075e-06	-0.659050353316222	1
ENSG00000144362.11	PHOSPHO2	2	169693707	2_103	0	0.0681724969565919	13.4221139422879	8.68815417954815e-06	1.90736161246451	1
ENSG00000213160.9	KLHL23	2	169694217	2_103	0	0.0645540479769156	12.8948310546067	7.9038107688458e-06	-1.76629918045706	2
ENSG00000138382.14	METTL5	2	169814411	2_103	0	0.035121931232528	7.05465668434919	2.35261937120726e-06	-0.988642424458459	3
ENSG00000144357.16	UBR3	2	169827007	2_103	0	0.0482044825015561	10.0835682911293	4.61529075032747e-06	-1.44590738796702	2
ENSG00000115844.10	DLX2	2	172103018	2_104	0	0.0183232124002282	6.98514276787765	1.21527426063674e-06	-0.118901802612735	1
ENSG00000204335.3	SP5	2	170690394	2_104	0	0.0227817270262799	9.06968849858906	1.9618979432599e-06	-0.941628875040595	2
ENSG00000204334.7	ERICH2	2	170784432	2_104	0	0.0192751834207769	7.78385533762204	1.4245925611335e-06	-1.10156207670315	1
ENSG00000115806.12	GORASP2	2	171002113	2_104	0	0.0572882821162909	18.6828027038687	1.01626091648363e-05	2.17514290878986	1
ENSG00000123600.19	METTL8	2	171435106	2_104	0	0.0148977800066379	5.61759033000737	7.94637430485446e-07	0.741212181700353	2
ENSG00000071967.11	CYBRD1	2	171522383	2_104	0	0.0147693045280439	5.1180236659479	7.17727739836687e-07	-0.276674446757606	2
ENSG00000077380.15	DYNC1I2	2	171687141	2_104	0	0.198840824602076	19.493200372491	3.68032438538484e-05	-4.10250445765024	2
ENSG00000128708.12	HAT1	2	171922612	2_104	0	0.0186643573590732	7.08682252001943	1.25592005216554e-06	-0.37629248572542	1
ENSG00000115840.13	SLC25A12	2	171995491	2_104	0	0.0148967222825338	8.08555624331347	1.1436628672824e-06	2.39369201361508	1
ENSG00000172878.13	METAP1D	2	171999243	2_104	0	0.0145764717226715	5.3599198954267	7.41836350780224e-07	0.53115449521201	1
ENSG00000091409.14	ITGA6	2	172409915	2_105	0	0.00863388642685492	6.7316953203793	5.51859063563167e-07	0.774904019032999	1
ENSG00000152256.13	PDK1	2	172555077	2_105	0	0.00755389365765147	5.55022286984539	3.98087633026427e-07	-0.473820815738918	2
ENSG00000138430.15	OLA1	2	174248784	2_105	0	0.0270129822524652	18.8680525825239	4.83946115146792e-06	3.72730351593146	2
ENSG00000138433.15	CIR1	2	174398490	2_105	0	0.0861998052939169	27.9772099685544	2.28985553462506e-05	2.92953439816185	1
ENSG00000144306.14	SCRN3	2	174395627	2_105	0	0.00995915833101635	10.7037204060695	1.01217309723862e-06	-2.11128962797582	2
ENSG00000163328.13	GPR155	2	174487330	2_105	0	0.00698046262932983	4.79354935737337	3.17715795504974e-07	-0.187047988749418	2
ENSG00000115935.17	WIPF1	2	174679054	2_105	0	0.00709607536249413	5.31028288763748	3.57794181116604e-07	0.539640631775735	1
ENSG00000138435.15	CHRNA1	2	174751939	2_106	0	0.0362592845467871	10.1845287558715	3.50636858024346e-06	-1.24432713457044	1
ENSG00000115966.16	ATF2	2	175168771	2_106	0	0.0642936956888686	15.6816189768132	9.57319013277896e-06	-2.12083959382426	1
ENSG00000154518.9	ATP5G3	2	175185320	2_106	0	0.0336528236823371	9.47280438205698	3.02689583591251e-06	-1.25761239134064	1
ENSG00000144320.13	LNPK	2	176002028	2_106	0	0.119528826696604	21.7375024078449	2.46705991200394e-05	-2.65515310787729	2
ENSG00000018510.13	AGPS	2	177392663	2_107	0	0.0936986444724908	14.1666270087498	1.26036740867395e-05	1.85903936013287	1
ENSG00000196659.9	TTC30B	2	177553217	2_107	0	0.0355839296023223	4.82973868941098	1.63183009097792e-06	-0.126173276956403	1
ENSG00000197557.6	TTC30A	2	177618742	2_107	0	0.0351582309589811	4.71489277739886	1.57396920958071e-06	-0.0471562653724159	2
ENSG00000155636.14	RBM45	2	178112094	2_108	0	0.00760467517403385	4.80249963771042	3.46773104010739e-07	-0.118496615461626	1
ENSG00000079156.16	OSBPL6	2	178194574	2_108	0	0.010965880241703	8.35849404534973	8.70299898424702e-07	0.927966320277174	1
ENSG00000204311.12	DFNB59	2	178451344	2_108	0	0.00781572946466969	5.13601215448664	3.81147396710181e-07	-0.530728004752851	1
ENSG00000116095.10	PLEKHA3	2	178480456	2_108	0	0.00801082529849861	5.30047957361021	4.03171498342656e-07	-0.528298604162024	1
ENSG00000155657.26	TTN	2	178831108	2_108	0	0.00785508407163071	5.13877737055626	3.83272833429355e-07	-0.169049936337217	1
ENSG00000163492.14	CCDC141	2	179049913	2_108	0	0.0124633804512792	9.52937147221984	1.12771019312788e-06	1.27532095266971	1
ENSG00000115232.13	ITGA4	2	181468720	2_110	0	0.0217879286490466	6.79952986641513	1.40667000490433e-06	-0.710011571055326	1
ENSG00000150722.10	PPP1R1C	2	181988479	2_110	0	0.0183184415770998	5.15490114415426	8.96615540030334e-07	-0.570182775850299	1
ENSG00000115252.18	PDE1A	2	182522885	2_110	0	0.0466569417109435	14.0576932602886	6.22770063080963e-06	1.80554955188349	1
ENSG00000077232.17	DNAJC10	2	182720028	2_110	0	0.039490984186543	12.4614120063123	4.67264308554355e-06	1.81193003124641	1
ENSG00000162998.4	FRZB	2	182862201	2_110	0	0.01753681392899	4.74178285982044	7.89568390060058e-07	-0.112752054950755	3
ENSG00000061676.14	NCKAP1	2	183037928	2_110	0	0.0215806954852833	6.70884899076291	1.37470923418983e-06	-0.803180921715422	1
ENSG00000162999.12	DUSP19	2	183079224	2_110	0	0.0186567496386356	5.32831165101934	9.43893507944444e-07	0.411242866054106	1
ENSG00000188738.14	FSIP2	2	185425362	2_112	0	0.0219657209675675	16.5789212348921	3.45779408827474e-06	1.62662763109011	2
ENSG00000065548.17	ZC3H15	2	186486293	2_112	0	0.00655544273377695	5.64766184240065	3.51534626441773e-07	-0.34992972714679	1
ENSG00000138448.11	ITGAV	2	186623592	2_112	0	0.00690172896878738	6.21695319037861	4.07411135149083e-07	-0.793064032745066	2
ENSG00000144369.12	FAM171B	2	186694233	2_112	0	0.00613931916967936	4.91109377173204	2.86283181762732e-07	-0.413742661703146	2
ENSG00000003436.15	TFPI	2	187566010	2_112	0	0.0432368808601239	22.2354193155312	9.12845074745552e-06	-2.05103121707411	1
ENSG00000144366.15	GULP1	2	188291383	2_112	0	0.0251660230467576	17.1524000825743	4.09861273272633e-06	2.32765091672898	2
ENSG00000204262.11	COL5A2	2	189180039	2_113	0	0.0512016074638697	14.2297770792192	6.91797660711893e-06	-1.85400567612671	2
ENSG00000115368.9	WDR75	2	189443611	2_113	0	0.0254757980955327	7.56451879004248	1.82981212504022e-06	1.04511530713049	1
ENSG00000138449.10	SLC40A1	2	189587075	2_113	0	0.0253144024338809	7.50413746316978	1.80370644772823e-06	0.829250536764026	1
ENSG00000138381.9	ASNSD1	2	189661479	2_113	0	0.0237444061299872	6.895896483124	1.55471017988992e-06	0.978507776291461	1
ENSG00000128699.13	ORMDL1	2	189784856	2_113	0	0.024844976333962	7.32626754680515	1.72829852272781e-06	-1.06413031545327	1
ENSG00000064933.17	PMS1	2	189784079	2_113	0	0.0190153390438106	4.7888334689726	8.6463180118177e-07	-0.245958917972159	1
ENSG00000138379.4	MSTN	2	190016900	2_113	0	0.0339002240199876	10.2840629636227	3.31027970814549e-06	1.34081327180133	2
ENSG00000198130.15	HIBCH	2	190341243	2_113	0	0.0222697558999129	6.28718297961938	1.32944064883696e-06	0.481004628903933	1
ENSG00000151689.12	INPP1	2	190343621	2_113	0	0.0222211274592742	6.2664599370818	1.32216529919226e-06	0.865219148839088	1
ENSG00000151690.14	MFSD6	2	190361753	2_113	0	0.0951568238541871	20.2346026245723	1.8282349813953e-05	-2.40350399548765	2
ENSG00000189362.11	NEMP2	2	190534430	2_113	0	0.0192987047447998	4.92904417479551	9.03209026030251e-07	0.437782381430133	1
ENSG00000115419.12	GLS	2	190910037	2_113	0	0.0585555123783889	15.5209833661601	8.62947581251026e-06	2.20296630223114	1
ENSG00000115415.18	STAT1	2	191021099	2_113	0	0.123837685040353	22.8307826682566	2.68454706061292e-05	-2.51955041050723	2
ENSG00000138378.17	STAT4	2	191151202	2_114	0	0.0136841695236279	6.0951281567817	7.91951679348625e-07	-0.561001161741174	2
ENSG00000173559.12	NABP1	2	191677959	2_114	0	0.0119818787553331	4.83335944397402	5.49884415186776e-07	-0.148866131401042	1
ENSG00000144339.11	TMEFF2	2	192194079	2_114	0	0.0282609743320711	12.7886368001438	3.43169578183258e-06	-1.31098086489711	2
ENSG00000196950.13	SLC39A10	2	195667377	2_116	0	0.0233109511138544	6.26641403077298	1.38700004871456e-06	0.843845531250068	1
ENSG00000138411.10	HECW2	2	196594408	2_116	0	0.025895882660482	7.26619226003226	1.78663155542545e-06	-1.51892293796569	1
ENSG00000144395.17	CCDC150	2	196640040	2_116	0	0.038911467815294	11.1465449726888	4.11827442561108e-06	2.07427810448296	1
ENSG00000197121.14	PGAP1	2	196914709	2_116	0	0.123505787805214	22.349653347751	2.62093046192239e-05	-3.13277630134258	1
ENSG00000226124.6	FTCDNL1	2	199763777	2_118	0	0.0073095834115261	8.01024634079901	5.55950205804726e-07	-0.787202236176715	1
ENSG00000178074.5	C2orf69	2	199915975	2_118	1	0.259913449038884	46.2350000325955	0.000114102986429526	7.98151911432751	1
ENSG00000162971.10	TYW5	2	199955782	2_118	1	0.256370238946324	46.1708489519666	0.000112391344102341	-7.97963743237511	1
ENSG00000162972.10	MAIP1	2	199955782	2_118	1	0.256370238946323	46.1708489519666	0.00011239134410234	7.97963743237511	1
ENSG00000196141.13	SPATS2L	2	200299060	2_118	0	0.0129282965034337	31.8386764326575	3.90835231582714e-06	-5.75084984705646	4
ENSG00000163535.17	SGO2	2	200510220	2_118	0	0.00504929532136123	5.44390987973844	2.60999151955748e-07	-0.617294130508844	1
ENSG00000155729.12	KCTD18	2	200519526	2_118	0	0.00522925633675264	7.49289226862289	3.72037584993079e-07	-1.61715134777873	1
ENSG00000138356.13	AOX1	2	200586283	2_118	0	0.0150667269740343	15.9799083845265	2.28607566322701e-06	-1.3774166223787	1
ENSG00000013441.15	CLK1	2	200864612	2_120	0	0.00989385640098539	4.75817068985989	4.46995362016477e-07	0.183794900477321	1
ENSG00000240344.8	PPIL3	2	200871443	2_120	0	0.0100718678817586	4.92656649498503	4.71141940106988e-07	-0.180000745296028	1
ENSG00000119013.8	NDUFB3	2	201074667	2_120	0	0.0147162172481662	8.51081426820222	1.18922683425109e-06	0.97493753028233	1
ENSG00000003402.19	CFLAR	2	201116120	2_120	0	0.0101158845656624	4.96774793620809	4.77156465884167e-07	0.316739866946494	1
ENSG00000003400.14	CASP10	2	201183110	2_120	0	0.0192310399548128	11.0447077631716	2.01676082229803e-06	1.46303231725139	1
ENSG00000064012.21	CASP8	2	201258233	2_120	0	0.0113089897283133	6.02090398262346	6.46521404647347e-07	-0.555362090534046	1
ENSG00000115993.12	TRAK2	2	201452542	2_120	0	0.0113187495727589	6.02905505164669	6.47955376003778e-07	0.520021839245703	1
ENSG00000155755.18	TMEM237	2	201643412	2_120	0	0.011044011606188	5.79689750546713	6.07882824685821e-07	-0.515642284024944	1
ENSG00000003393.14	ALS2	2	201734428	2_120	0	0.0147693856893939	8.54493624064078	1.19830854202798e-06	-1.01874093367183	1
ENSG00000138395.14	CDK15	2	201790164	2_120	0	0.0103930260370194	5.22301184258456	5.15418998382442e-07	-0.400529888226217	1
ENSG00000155760.2	FZD7	2	201898802	2_120	0	0.0128840968379198	7.25332873749436	8.87337300852123e-07	1.28233233438931	2
ENSG00000204217.13	BMPR2	2	202381581	2_120	0	0.064209379602708	22.5590411027761	1.37536036920682e-05	2.84682036986278	1
ENSG00000138439.11	FAM117B	2	202593409	2_120	0	0.0306106140126544	15.4602603653977	4.49351547295171e-06	-1.96464449029393	1
ENSG00000163596.16	ICA1L	2	202871777	2_120	0	0.0259433879533401	13.8863581327467	3.42068000053996e-06	-1.54854315884316	1
ENSG00000138380.17	CARF	2	202912503	2_120	0	0.0202963331469854	11.5558795724585	2.22698856424411e-06	1.52956231498363	1
ENSG00000138442.9	WDR12	2	203014780	2_120	0	0.0895157155747052	25.7858728166556	2.19168694515777e-05	-2.69889919472494	1
ENSG00000144426.18	NBEAL1	2	203016111	2_120	0	0.0255481649556966	13.7404468301209	3.33317383714946e-06	1.7132156150724	1
ENSG00000178562.17	CD28	2	203706103	2_120	0	0.00997598078280248	4.83623243132226	4.58099867031628e-07	-0.391951032846075	1
ENSG00000163600.12	ICOS	2	203937045	2_120	0	0.0111475532521841	5.88505705225472	6.22913337531581e-07	-0.589407275485941	1
ENSG00000118257.16	NRP2	2	205681426	2_121	0	0.0333997299834184	9.12646935001794	2.89429738499158e-06	1.07124257599947	1
ENSG00000235118.7	AC010731.4	2	206633885	2_122	0	0.0105452948085621	4.74513055046694	4.75121067241957e-07	0.285386392863337	1
ENSG00000114933.15	INO80D	2	206088333	2_122	0	0.0166583386952152	8.91768798270515	1.41052685005557e-06	1.55670529400652	1
ENSG00000023228.13	NDUFS1	2	206158198	2_122	0	0.0198527353599407	10.5181466481444	1.98269984126795e-06	-1.73986792580396	1
ENSG00000183671.12	GPR1	2	206217292	2_122	0	0.0146862019664631	7.74984134273264	1.08068644645186e-06	1.02989601669159	1
ENSG00000204186.7	ZDBF2	2	206292888	2_122	0	0.0281530505660157	13.8379119362407	3.6990774081264e-06	1.96325462825651	1
ENSG00000114948.12	ADAM23	2	206443099	2_122	0	0.0269739499964961	13.553007006203	3.47118377948196e-06	1.52540921989593	2
ENSG00000138400.12	MDH1B	2	206765180	2_122	0	0.011812374271313	5.79782084301458	6.5027848758719e-07	-0.627908912031967	2
ENSG00000118246.13	FASTKD2	2	206765614	2_122	0	0.0107500539082143	5.02543829877288	5.12958208703291e-07	-0.449113952649617	1
ENSG00000163249.11	CCNYL1	2	207712007	2_122	0	0.0105539680355311	4.75323217498084	4.7632370952929e-07	-0.253544359776461	1
ENSG00000163251.3	FZD5	2	207769445	2_122	0	0.0387148734331076	16.6809576219457	6.13191632082511e-06	-1.77954295544498	1
ENSG00000118231.4	CRYGD	2	208099573	2_123	0	0.0658625301613728	11.0034370243417	6.88119982239001e-06	1.25182972581829	1
ENSG00000138413.13	IDH1	2	208266212	2_123	0	0.0352271413315999	4.99783920828398	1.67169513419198e-06	-0.215068204124125	1
ENSG00000115020.16	PIKFYVE	2	208266265	2_123	0	0.0398978852075477	6.18702962993116	2.34384813565288e-06	-0.97276627784454	3
ENSG00000078018.19	MAP2	2	209423228	2_124	0	0.0200677258370829	7.80293289049252	1.48680299636872e-06	-0.914051719571603	1
ENSG00000115365.11	LANCL1	2	210477778	2_124	0	0.0145435906626709	4.75364570663648	6.56441228590402e-07	-0.0315459861174627	1
ENSG00000021826.14	CPS1	2	210477414	2_124	0	0.0145975734806723	4.78869809696396	6.6373623072207e-07	0	1
ENSG00000178568.14	ERBB4	2	212538367	2_125	0	0.017656130318364	10.6032001730777	1.77758297772042e-06	2.69382214361033	1
ENSG00000138376.10	BARD1	2	214808273	2_127	0	0.0162864041738602	5.68978370280796	8.7986969982124e-07	-0.514519686081449	3
ENSG00000138363.14	ATIC	2	215075224	2_127	0	0.0147170560060819	4.73080680381153	6.61079290203456e-07	-0.0521609244015191	4
ENSG00000115425.13	PECR	2	216086524	2_127	0	0.0153541642038422	5.13183579672238	7.48163177140003e-07	0.488856279073892	1
ENSG00000079246.15	XRCC5	2	216106078	2_127	0	0.0297424182473453	11.4057229829838	3.22104277875827e-06	-1.26299901030466	1
ENSG00000138375.12	SMARCAL1	2	216412526	2_127	0	0.0147948482659386	4.78069379188166	6.71581678884937e-07	0.215890481452767	1
ENSG00000197756.9	RPL37A	2	216473196	2_127	0	0.284018518603	33.7240431389442	9.09460184738278e-05	3.50073290649371	1
ENSG00000115457.9	IGFBP2	2	216535725	2_127	0	0.0387296620229433	13.9237995629082	5.12034078834236e-06	-1.68506380474017	1
ENSG00000231672.6	DIRC3	2	217756535	2_129	0	0.0296833902414121	8.00791649436585	2.25699415411328e-06	0.907698518593335	1
ENSG00000079308.16	TNS1	2	217961354	2_129	0	0.0217268147089223	5.02593659346119	1.03683694244976e-06	0.243405826693069	1
ENSG00000163464.7	CXCR1	2	218162165	2_129	0	0.0287407845390357	7.47702421707747	2.04044457752878e-06	0.66611804448549	1
ENSG00000163466.15	ARPC2	2	218216699	2_129	0	0.024196944244291	6.19271813272983	1.42278485518405e-06	-0.694790241721697	2
ENSG00000179921.14	GPBAR1	2	218209675	2_129	0	0.0215929140857905	4.93558813760518	1.01192322887023e-06	0.102288806246505	2
ENSG00000127837.9	AAMP	2	218270227	2_129	0	0.0247085551290259	6.1144111237832	1.43449613868025e-06	0.455107489552469	1
ENSG00000127838.13	PNKD	2	218270227	2_129	0	0.0247085551290259	6.1144111237832	1.43449613868025e-06	0.455107489552469	1
ENSG00000135926.14	TMBIM1	2	218290058	2_129	0	0.0314931221868874	8.32968024872287	2.49081484504768e-06	0.82590926946187	2
ENSG00000018280.16	SLC11A1	2	218381984	2_129	0	0.0217692411356011	5.03748484082151	1.0412486205281e-06	-0.221682519996153	1
ENSG00000135913.10	USP37	2	218568634	2_129	0	0.0326781106341175	9.07053319369948	2.81440862164252e-06	1.46523890163507	2
ENSG00000144580.13	CNOT9	2	218568634	2_129	0	0.0289551838358577	7.99014632385283	2.19673897797681e-06	1.37790431939828	2
ENSG00000115556.13	PLCD4	2	218607609	2_129	0	0.0328986902977748	9.0240067721618	2.81887240587909e-06	-1.3296823653365	2
ENSG00000074582.12	BCS1L	2	218658716	2_129	0	0.0209691869853008	4.71182673073823	9.3814139804391e-07	0.145207690822833	1
ENSG00000115568.15	ZNF142	2	218659583	2_129	0	0.0209691285680589	4.71700016023682	9.39168829787504e-07	0.172853723235123	1
ENSG00000163481.7	RNF25	2	218672243	2_129	0	0.0214092754388618	4.87208645134099	9.90408484767143e-07	0.057294656143311	1
ENSG00000135929.8	CYP27A1	2	218780754	2_129	0	0.0276683656446546	7.41473846224534	1.94794522240157e-06	1.10779716911676	2
ENSG00000163501.6	IHH	2	219061446	2_129	0	0.0222675013518105	7.75090876591145	1.63878322245668e-06	-1.79563095953504	1
ENSG00000187736.12	NHEJ1	2	219160400	2_129	0	0.0234998327332608	8.92100108865625	1.99056223434417e-06	2.14400063876194	2
ENSG00000213901.10	SLC23A3	2	219170383	2_129	0	0.058427447521808	15.7764733946037	8.75234120798351e-06	3.45803205995105	2
ENSG00000115649.15	CNPPD1	2	219177821	2_129	0	0.0222217106091162	7.63906299949705	1.61181419415134e-06	1.86004830980632	2
ENSG00000158552.12	ZFAND2B	2	219193550	2_129	0	0.278333841229919	20.3839639182642	5.38706296821298e-05	-4.0241346826126	1
ENSG00000115657.12	ABCB6	2	219218557	2_129	0	0.0231231321792119	6.26574754351785	1.37567850367777e-06	0.978027998701837	1
ENSG00000198925.10	ATG9A	2	219220216	2_129	0	0.0226745198679719	5.30769260104043	1.14272376360526e-06	-0.0804948052121319	2
ENSG00000163516.13	ANKZF1	2	219230067	2_129	0	0.0426698860182868	12.2607228871379	4.96746660680961e-06	1.67457252892425	1
ENSG00000163521.15	GLB1L	2	219243701	2_129	0	0.0806098506773622	21.0166563196447	1.60860396861315e-05	-2.91016160819345	1
ENSG00000127824.13	TUBA4A	2	219278362	2_129	0	0.0282635423573518	7.18431298020035	1.92800978203503e-06	0.434970379060179	1
ENSG00000054356.13	PTPRN	2	219312881	2_129	0	0.0246286492812344	6.85675536710635	1.60345452006005e-06	-1.13115220829381	1
ENSG00000123992.18	DNPEP	2	219394755	2_129	0	0.0211632859003686	4.86812958881371	9.7823371397205e-07	-0.349458093449158	2
ENSG00000175084.11	DES	2	219418233	2_129	0	0.0222756884246931	5.24075551606295	1.10846614050599e-06	0.292715442847315	1
ENSG00000072195.14	SPEG	2	219434550	2_129	0	0.027353777444419	7.36140842698507	1.91194599013673e-06	-0.939170850144341	1
ENSG00000144591.18	GMPPA	2	219470099	2_129	0	0.0252643218135672	6.70363208876633	1.60810800062998e-06	0.838628014933761	1
ENSG00000072182.12	ASIC4	2	219529002	2_129	0	0.021509308738612	5.10768488575859	1.04315284326823e-06	0.547098749178766	1
ENSG00000188760.10	TMEM198	2	219544979	2_129	0	0.0211718945124483	4.95663004080139	9.96422723191471e-07	0.529696915538926	1
ENSG00000123999.4	INHA	2	219573440	2_129	0	0.025265943452642	6.30342309872212	1.51220049346162e-06	-0.41881923244016	1
ENSG00000124006.14	OBSL1	2	219572251	2_129	0	0.0229761833561839	5.80005677007586	1.26534085175885e-06	0.722895084668942	1
ENSG00000144589.21	STK11IP	2	219597918	2_130	0	0.0124313454975795	4.72607159454845	5.57847935187985e-07	0.0341883709083787	1
ENSG00000116106.11	EPHA4	2	221526231	2_130	0	0.0129788093181412	5.15418892889613	6.35173809774372e-07	-0.295555186739473	2
ENSG00000116120.9	FARSB	2	222647032	2_131	0	0.0314764760505624	10.3016227558959	3.07885434548592e-06	1.23653011089658	2
ENSG00000124003.12	MOGAT1	2	222671822	2_131	0	0.0226740355447811	7.1825788141501	1.54634580352106e-06	0.797255331297767	1
ENSG00000123983.13	ACSL3	2	222852085	2_131	0	0.0190908802397566	5.5510324182274	1.00622965783044e-06	-0.421367735365411	1
ENSG00000171951.4	SCG2	2	223601626	2_131	0	0.0841483312274267	19.7582784867952	1.57867236615828e-05	2.03698918735254	1
ENSG00000152056.16	AP1S3	2	223837891	2_131	0	0.0232798044313095	7.43288424590855	1.64298687408907e-06	0.894620599799057	1
ENSG00000135900.3	MRPL44	2	223956499	2_131	0	0.0182130847439386	5.10495999550821	8.82822205250835e-07	0.401030287249344	1
ENSG00000124019.9	FAM124B	2	224402164	2_132	0	0.0362851977777778	9.66181325656228	3.32878335048442e-06	-0.563674278159097	2
ENSG00000036257.12	CUL3	2	224584259	2_132	0	0.0286920323754817	19.263161468923	5.24790873849171e-06	-4.18546246769302	1
ENSG00000135905.18	DOCK10	2	225041976	2_133	0	0.0216665490424202	6.12476168810587	1.26001680138706e-06	0.632283486205805	1
ENSG00000144468.16	RHBDD1	2	226832746	2_133	0	0.0216957537311222	6.13755311960374	1.26435026296173e-06	-0.736799162567061	1
ENSG00000081052.11	COL4A4	2	227162406	2_133	0	0.0240619355740301	7.12022288565341	1.62675273312565e-06	-0.815750926180962	1
ENSG00000153820.12	SPHKAP	2	228378617	2_134	0	0.0152291520053658	8.52383024057902	1.23255954729212e-06	2.13764685473034	2
ENSG00000173744.17	AGFG1	2	227467843	2_134	0	0.0382097286379405	13.1464149356265	4.76956405602135e-06	1.92186285887768	2
ENSG00000135917.13	SLC19A3	2	227717801	2_134	0	0.0458361386017671	15.1635164298074	6.59941359280298e-06	1.57083215676963	2
ENSG00000123977.9	DAW1	2	227864239	2_134	0	0.021828210192014	8.42029326797023	1.74519010360674e-06	1.04002432063256	2
ENSG00000187957.7	DNER	2	229656625	2_135	0	0.012033342796505	5.1838934022309	5.92297293241279e-07	0.426161367265487	1
ENSG00000163053.10	SLC16A14	2	230092317	2_135	0	0.0121254744930528	5.25595531156371	6.0512877254592e-07	0.276273984304439	1
ENSG00000135899.17	SP110	2	230169929	2_135	0	0.0118549660235262	5.04274892758462	5.67629628379658e-07	-0.435769327838842	2
ENSG00000185404.16	SP140L	2	230253471	2_135	0	0.0114362174580314	4.70291622400313	5.10677876759943e-07	-0.00716949720753899	2
ENSG00000067066.16	SP100	2	230415508	2_135	0	0.0126488101411528	5.65538013879253	6.79217509368134e-07	-0.393573620798096	2
ENSG00000135932.10	CAB39	2	230712812	2_135	0	0.014745661832578	7.10603557972127	9.94922023099918e-07	0.758452235128893	1
ENSG00000204128.5	C2orf72	2	231037242	2_136	0	0.0226672943649604	5.10334783984506	1.09837907795963e-06	0.21597809990437	1
ENSG00000135914.5	HTR2B	2	231102496	2_136	0	0.0236857616951996	5.52062632709234	1.24157541533028e-06	-0.614836862832524	1
ENSG00000135931.17	ARMC9	2	231198864	2_136	0	0.0472522148285305	12.1075137843742	5.43218483429845e-06	1.50832822312025	1
ENSG00000156966.6	B3GNT7	2	231394665	2_136	0	0.227284331268682	27.6421931774287	5.96539754945176e-05	2.90694755321347	2
ENSG00000171596.6	NMUR1	2	231526615	2_136	0	0.0270602483606753	6.78633664641347	1.74367112090147e-06	-0.939236909533768	2
ENSG00000156973.13	PDE6D	2	231635697	2_136	0	0.0239937489900941	5.64331842002091	1.28567163866724e-06	0.451481007309842	2
ENSG00000221944.6	TIGD1	2	232550122	2_136	0	0.025995764383307	6.404771768865	1.58089726193311e-06	-0.712483391894437	1
ENSG00000115468.11	EFHD1	2	232606133	2_136	0	0.115430422492437	20.7827546476133	2.27782729403394e-05	2.24454133842067	1
ENSG00000188042.7	ARL4C	2	234292574	2_138	0	0.0264228239580816	4.70453860041068	1.18030341672507e-06	0.130701502208793	2
ENSG00000132321.16	IQCA1	2	236508696	2_139	0	0.0268279866380162	5.54336581752846	1.41207907558337e-06	-0.401044777381349	1
ENSG00000198612.10	COPS8	2	237083970	2_140	0	0.0369635645568945	7.1939671541007	2.5248738992459e-06	-0.875145670196602	1
ENSG00000115648.13	MLPH	2	237516709	2_140	0	0.0381991212449829	7.50801126469353	2.72317583517277e-06	0.900097697973601	1
ENSG00000124839.12	RAB17	2	237599036	2_140	0	0.0285435705330567	4.73010555442798	1.28196606013804e-06	-0.208453566496388	1
ENSG00000124831.18	LRRFIP1	2	237627749	2_140	0	0.0307217720248708	5.43017891091781	1.58400955729769e-06	-0.567737342285839	1
ENSG00000177483.11	RBM44	2	237778130	2_140	0	0.0289438450787045	4.86262648709234	1.33636327805319e-06	-0.165571210109857	3
ENSG00000132329.10	RAMP1	2	237858483	2_141	0	0.0358220936478707	5.78961140007185	1.96923604472316e-06	-0.453783476135557	2
ENSG00000184182.18	UBE2F	2	237968767	2_141	0	0.0321401927830479	4.75528451077794	1.45118366200122e-06	-0.163074927954795	1
ENSG00000132330.16	SCLY	2	238060509	2_141	0	0.0444164193492779	7.84569832375331	3.30881546208391e-06	-1.29150869396108	2
ENSG00000144488.14	ESPNL	2	238100040	2_141	0	0.0680568256034269	11.9525327058492	7.72376454054611e-06	1.53378823616774	3
ENSG00000168427.8	KLHL30	2	238142909	2_141	0	0.0412069539904656	7.12765526702263	2.78878218963616e-06	-0.777753409135739	3
ENSG00000178752.15	ERFE	2	238157706	2_141	0	0.0418799608034798	7.28261760368876	2.89595073766324e-06	-0.684019182809934	1
ENSG00000132326.11	PER2	2	238289924	2_141	0	0.0442520155631421	7.81001803728064	3.28157617628671e-06	-0.739570520165613	1
ENSG00000204104.11	TRAF3IP1	2	238320731	2_141	0	0.0338289811609265	5.24350755530234	1.68425642630413e-06	-0.620894962180007	3
ENSG00000065802.11	ASB1	2	238424179	2_141	0	0.0324034400515877	4.83299607528577	1.48697942037525e-06	0.0252232987548845	2
ENSG00000068024.16	HDAC4	2	239401967	2_143	0	0.0422334580841148	16.4490082265987	6.59619912515729e-06	-1.70589386915057	1
ENSG00000142327.12	RNPEPL1	2	240593541	2_143	0	0.0124373044113618	4.83605397385715	5.71103471606347e-07	-0.0852353184649779	2
ENSG00000142330.19	CAPN10	2	240586750	2_143	0	0.0149056114790587	6.54817094400597	9.26759832030745e-07	-0.560403289356869	3
ENSG00000178623.11	GPR35	2	240593541	2_143	0	0.0122657271498638	4.70475067252092	5.479328135483e-07	0.0996403212192672	2
ENSG00000144504.15	ANKMY1	2	240521644	2_143	0	0.0174424495678598	8.03610109646615	1.33091483029808e-06	0.788166186952595	1
ENSG00000172478.17	C2orf54	2	240897157	2_143	0	0.0145702339760305	6.33287308827931	8.76122245359164e-07	-0.685475753539542	2
ENSG00000130294.15	KIF1A	2	240820742	2_143	0	0.0214380847675042	9.9913794083385	2.03380275641635e-06	1.21045916189727	1
ENSG00000162804.13	SNED1	2	240991829	2_143	0	0.0139486007856175	5.92041557486864	7.84115852359471e-07	0.519596173302614	1
ENSG00000122085.16	MTERF4	2	241094178	2_143	0	0.0174097574326472	8.01834634124566	1.32548533785337e-06	-0.851882346083943	2
ENSG00000115687.13	PASK	2	241150158	2_143	0	0.0157683690585337	7.08070621534149	1.06013396379117e-06	0.85931347694866	1
ENSG00000115685.14	PPP1R7	2	241149230	2_143	0	0.01488457065308	6.53482393877088	9.23565284396529e-07	0.758302175780337	2
ENSG00000146205.13	ANO7	2	241217672	2_144	0	0.0287417265270424	7.6848429449923	2.09722606134032e-06	-0.656894077224212	2
ENSG00000168385.17	SEPT2	2	241315963	2_144	0	0.0221988845614294	5.23044121491482	1.10247023998971e-06	-0.562626825638063	1
ENSG00000115677.16	HDLBP	2	241314902	2_144	0	0.040870051058947	11.0432058368491	4.28546294466743e-06	-1.53693027156143	1
ENSG00000006607.13	FARP2	2	241354886	2_144	0	0.217685114940065	27.5170741812418	5.68759134806768e-05	2.97778870766813	4
ENSG00000115694.14	STK25	2	241509931	2_144	0	0.0210367532723568	4.72021325507805	9.42839416243995e-07	-0.0831051339564336	1
ENSG00000176720.4	BOK	2	241555444	2_144	0	0.0341436845233503	9.32570614129167	3.02335753096084e-06	-0.918131850234436	3
ENSG00000168397.16	ATG4B	2	241638535	2_144	0	0.0246078421528189	6.20864761375644	1.45066769651716e-06	-0.744250948783178	2
ENSG00000168395.15	ING5	2	241683277	2_144	0	0.0690844649814956	16.0915069898003	1.05553955747009e-05	1.95538243972928	1
ENSG00000134121.9	CHL1	3	196216	3_1	0	0.119639593203794	21.5381144050145	2.44669595491057e-05	-2.14176937882567	1
ENSG00000134115.12	CNTN6	3	870095	3_1	0	0.0218459762486318	5.15407065518923	1.06910219636752e-06	0.31073364682844	2
ENSG00000072756.16	TRNT1	3	3200888	3_4	0	0.0114258454749869	7.61275421331515	8.25900162179251e-07	-0.823497431248481	1
ENSG00000113851.14	CRBN	3	3180101	3_4	0	0.04747915298169	21.148989955222	9.53432584641002e-06	2.06550608274218	1
ENSG00000170364.12	SETMAR	3	4303252	3_4	0	0.0086094496288498	4.9401529667452	4.03843579692035e-07	0.259216070050251	1
ENSG00000144455.13	SUMF1	3	4368850	3_4	0	0.0107166537944368	7.00736786614776	7.13036094796397e-07	0.709371770815334	2
ENSG00000134108.12	ARL8B	3	5126834	3_4	0	0.0105027506591816	6.81692477739518	6.79812199238294e-07	0.692578256158113	1
ENSG00000071282.11	LMCD1	3	8561557	3_6	0	0.0229230473514155	5.24859931403315	1.14238677722886e-06	-0.434017649940898	1
ENSG00000182533.6	CAV3	3	8733771	3_7	0	0.0286343430721971	6.37705956961958	1.73382433684959e-06	-0.650410632668389	3
ENSG00000125046.14	SSUH2	3	8643220	3_7	0	0.0253261680956086	5.20962082619349	1.25277476555346e-06	-0.325298888957503	1
ENSG00000180914.10	OXTR	3	8769477	3_7	0	0.0350241530161783	8.29630956422779	2.75898911531835e-06	-1.05368380890089	1
ENSG00000070950.9	RAD18	3	8956383	3_7	0	0.0246506238529252	4.95273578196206	1.15923229461317e-06	0.280111377681092	1
ENSG00000196220.15	SRGAP3	3	9364020	3_7	0	0.194208987521302	25.0664544890509	4.62231598308681e-05	2.82896052370653	1
ENSG00000134077.15	THUMPD3	3	9362987	3_7	0	0.0247743969290394	5.00033638221485	1.17625019760827e-06	0.324471577252242	1
ENSG00000168137.15	SETD5	3	9397385	3_7	0	0.0242220649900234	4.78613894594931	1.10076310412338e-06	-0.0748059519681246	1
ENSG00000163719.19	MTMR14	3	9649842	3_8	0	0.0121004744437699	4.71008596404246	5.4116366467133e-07	0.0239401389600048	1
ENSG00000134072.10	CAMK1	3	9770367	3_8	0	0.0494562177131518	17.9039204593752	8.40749148443583e-06	-1.91969454702108	1
ENSG00000214021.15	TTLL3	3	9809721	3_8	0	0.0130001019028179	5.37392398324108	6.63339214570454e-07	-0.500806130753384	4
ENSG00000156990.14	RPUSD3	3	9843425	3_8	0	0.012209677988632	4.79567348198288	5.55969814786006e-07	-0.141414816369794	1
ENSG00000171135.13	JAGN1	3	9890067	3_8	0	0.0459785996201218	17.2736499908841	7.54114431444749e-06	-1.77835503997492	2
ENSG00000163701.18	IL17RE	3	9902449	3_8	0	0.0145656081860053	6.45766445475344	8.93102890717941e-07	0.765795275255612	1
ENSG00000163702.18	IL17RC	3	9923774	3_8	0	0.019658557604487	9.52661290310487	1.77822849400232e-06	-1.18241958995349	1
ENSG00000125037.12	EMC3	3	10010880	3_8	0	0.0175902731964069	8.12424296720733	1.35691575331059e-06	0.913696251126643	2
ENSG00000144554.10	FANCD2	3	10025967	3_8	0	0.0121283869858642	4.74958204624681	5.46960339903854e-07	-0.0078271197706794	1
ENSG00000254999.3	BRK1	3	10115684	3_8	0	0.0679955441575055	20.8098751454007	1.34352986608298e-05	2.05255636631234	1
ENSG00000134086.7	VHL	3	10140878	3_8	0	0.0134765574451817	5.68821335342104	7.2786735427779e-07	0.407303552750347	1
ENSG00000134070.4	IRAK2	3	10214294	3_8	0	0.0135362755386533	5.71634954443833	7.34709000444107e-07	0.910797295997297	1
ENSG00000157014.10	TATDN2	3	10247632	3_8	0	0.0121338890537427	4.73890310647322	5.45978128433722e-07	-0.303945699865259	2
ENSG00000157017.15	GHRL	3	10296572	3_8	0	0.0223997601511329	10.3211983303334	2.19518379642361e-06	1.78702382257606	1
ENSG00000157087.17	ATP2B2	3	10707748	3_8	0	0.0152648251161004	7.30495014788167	1.05878184630591e-06	1.34987599615627	1
ENSG00000157103.10	SLC6A1	3	10992288	3_9	0	0.0140702919082498	5.13317125443983	6.85782278100659e-07	0.251587839945295	2
ENSG00000197548.12	ATG7	3	11271528	3_9	0	0.0153384287219859	5.9496772923913	8.66506210411915e-07	0.735137955596015	1
ENSG00000144559.10	TAMM41	3	11837258	3_9	0	0.0231979500113145	9.87078849116951	2.17419679437901e-06	-1.21357410902935	1
ENSG00000157152.16	SYN2	3	11983856	3_9	0	0.0366761196984734	14.2309678932586	4.95581649744853e-06	-1.42147667618809	1
ENSG00000154743.17	TSEN2	3	12484157	3_9	0	0.0144732494410783	5.40028993857468	7.42130911478919e-07	-0.448986434507321	2
ENSG00000075975.15	MKRN2	3	12557101	3_9	0	0.0380888950631032	14.591978520671	5.27727775533996e-06	1.70783379222937	2
ENSG00000088726.15	TMEM40	3	12722342	3_9	0	0.127867385751788	26.3449896343629	3.1985652520974e-05	3.09283061273395	1
ENSG00000144712.11	CAND2	3	12812626	3_9	0	0.0373167198931712	14.3963322164656	5.10096941463836e-06	-1.43528345011567	1
ENSG00000163528.12	CHCHD4	3	14124463	3_10	0	0.0368642106574438	8.71546500930264	3.05065362122821e-06	-1.12428239661362	1
ENSG00000170876.7	TMEM43	3	14142514	3_10	0	0.0243361214973313	4.76123889770013	1.10019263841176e-06	0.0923367261827483	1
ENSG00000154767.14	XPC	3	14177502	3_10	0	0.04028416792277	9.56317327480699	3.65791676709462e-06	1.19865486776878	1
ENSG00000131389.16	SLC6A6	3	14239551	3_10	0	0.0277095021318355	5.99516210887929	1.57734629632817e-06	0.567193943794111	1
ENSG00000144596.12	GRIP2	3	14501254	3_10	0	0.0242085196288908	4.71130360851413	1.0829458011392e-06	0.0900099228046011	2
ENSG00000154781.15	CCDC174	3	14653937	3_10	0	0.0832982871772648	16.5662726403519	1.31026238235904e-05	-1.93547159712742	2
ENSG00000177463.15	NR2C2	3	14864006	3_11	0	0.0338904780724503	6.66319467200106	2.14416199437816e-06	0.75322435252519	1
ENSG00000131368.7	MRPS25	3	15065408	3_11	0	0.029891214265932	5.46675346525446	1.55156667586687e-06	0.509784614902284	1
ENSG00000131381.12	RBSN	3	15100839	3_11	0	0.0288361441109167	5.12470122417514	1.40314687922013e-06	-0.401502495408594	1
ENSG00000131370.15	SH3BP5	3	15332892	3_11	0	0.0445986229631466	9.28743612743424	3.93291614103711e-06	-1.27824708972773	1
ENSG00000206561.12	COLQ	3	15521294	3_11	0	0.0304925247778981	5.65618560479704	1.63762490460001e-06	-0.0320397239944472	1
ENSG00000131373.14	HACL1	3	15601668	3_11	0	0.0295261570761219	5.34982514445314	1.4998364718748e-06	0.628322811174071	1
ENSG00000169814.12	BTD	3	15601668	3_11	0	0.0295261570761219	5.34982514445314	1.4998364718748e-06	0.628322811174071	1
ENSG00000131386.17	GALNT15	3	16093021	3_11	0	0.0308389902417547	5.76391856886213	1.68777823828223e-06	0.415507826655589	1
ENSG00000154813.9	DPH3	3	16264511	3_12	0	0.0186013852842984	6.27679469888013	1.10861463894407e-06	-0.575053522679471	2
ENSG00000154814.13	OXNAD1	3	16265607	3_12	0	0.0521294637561924	15.4819648291633	7.66313948647443e-06	1.78765262820417	1
ENSG00000131378.13	RFTN1	3	16513716	3_12	0	0.0218913510680371	8.88663766858055	1.84717242083347e-06	1.35754310563694	1
ENSG00000182568.16	SATB1	3	18440698	3_13	0	0.029564737580432	9.90110550107612	2.77942598506891e-06	-1.33780369637722	1
ENSG00000144566.10	RAB5A	3	19946983	3_15	0	0.0690049314711378	20.0314689034906	1.31247283365768e-05	-2.54000478037726	2
ENSG00000183977.13	PP2D1	3	20012089	3_15	0	0.0156187254411547	5.85020089342683	8.67588460947147e-07	0.527850970198952	1
ENSG00000114166.7	KAT2B	3	20039856	3_15	0	0.0163503237420816	6.28353943905515	9.75501852244531e-07	0.625517754375401	2
ENSG00000197885.10	NKIRAS1	3	23946511	3_18	0	0.00665084909269575	8.77969761304851	5.54439354183394e-07	-2.17702821784738	1
ENSG00000179796.11	LRRC3B	3	26581573	3_19	0	0.0456958164010034	7.55882933543808	3.27965663532062e-06	-0.925968844333777	1
ENSG00000163491.16	NEK10	3	27349146	3_20	0	0.0447769917037014	7.78994380323356	3.31197182864932e-06	-0.841947044678114	1
ENSG00000206559.7	ZCWPW2	3	28348860	3_21	0	0.0405948529260917	12.1280165644264	4.67474741941637e-06	1.51988591572188	1
ENSG00000144642.21	RBMS3	3	28575079	3_21	0	0.0203056075298841	5.53425278152673	1.06701954986661e-06	-0.00535830737670335	1
ENSG00000163527.9	STT3B	3	31529563	3_23	0	0.026215879893815	12.7129775794674	3.16452926675478e-06	-2.28859269838907	1
ENSG00000144645.13	OSBPL10	3	32078058	3_23	0	0.0280713312241828	11.3231617112159	3.01806170740544e-06	0.969382599051621	1
ENSG00000152642.10	GPD1L	3	32104696	3_23	0	0.590072233290467	23.2770894731277	0.000130416112819371	3.50904412267329	2
ENSG00000153551.13	CMTM7	3	32397100	3_25	0	0.00750563217351397	10.0113103766024	7.13469808215701e-07	1.11676411054711	1
ENSG00000091317.7	CMTM6	3	32502466	3_25	0	0.00435457965818598	4.90567090924831	2.02834603307767e-07	-0.171508890623427	2
ENSG00000188167.8	TMPPE	3	33097285	3_25	0	0.00581396387034716	7.47891993258407	4.12865514700839e-07	1.00819855842855	1
ENSG00000170266.15	GLB1	3	33097285	3_25	0	0.00581396387034716	7.47891993258407	4.12865514700839e-07	-1.00819855842855	1
ENSG00000170275.14	CRTAP	3	33113900	3_25	0	0.0067767260965742	9.00843850812407	5.7965134475957e-07	1.0566640960329	1
ENSG00000173705.8	SUSD5	3	33152646	3_25	0	0.00570174534451218	7.2930756319685	3.94835261130591e-07	-0.979028493905081	2
ENSG00000153558.13	FBXL2	3	33392636	3_25	0	0.00459357234774604	5.33419583828916	2.32657423234652e-07	-0.442164015153084	1
ENSG00000153560.11	UBP1	3	33443467	3_25	0	0.0413915211378155	25.1657232866721	9.89049894005492e-06	2.5504893268347	1
ENSG00000170248.13	PDCD6IP	3	33797856	3_25	0	0.0126587813563445	15.2215199445532	1.82956278024019e-06	-1.53564506301231	1
ENSG00000144681.10	STAC	3	36380068	3_26	0	0.0219332726351537	4.84154849841547	1.00828921164536e-06	-0.535846310395998	1
ENSG00000163673.7	DCLK3	3	36742844	3_27	0	0.01823039806744	4.93530273767179	8.54293981001188e-07	0.524736118741446	2
ENSG00000168016.13	TRANK1	3	36944995	3_27	0	0.0211486835326303	6.06366736191979	1.21763214345488e-06	0.57543880816279	2
ENSG00000178567.7	EPM2AIP1	3	36991971	3_27	0	0.0182938598991865	5.57901854896366	9.69082053492318e-07	-0.922046770029381	2
ENSG00000076242.14	MLH1	3	36993455	3_27	0	0.0200265246260255	5.9402309588761	1.12955222832005e-06	-0.820084454190767	3
ENSG00000144674.16	GOLGA4	3	37242640	3_27	0	0.0182223857364169	7.75860699350292	1.34241373186798e-06	1.93522483982716	2
ENSG00000198590.11	C3orf35	3	37386585	3_27	0	0.0207535896885257	5.69541318813272	1.12231782233924e-06	-0.127522858999875	1
ENSG00000136059.14	VILL	3	37996838	3_27	0	0.0193174776599903	5.48042158569861	1.00522153429672e-06	-0.366150010349302	1
ENSG00000008226.19	DLEC1	3	38039461	3_27	0	0.0182553504422288	4.81133379271215	8.33975051562868e-07	-0.0794673726090005	1
ENSG00000172939.8	OXSR1	3	38165415	3_27	0	0.0307213747511201	9.51285402244067	2.77490982905201e-06	-1.14391442455275	1
ENSG00000144671.10	SLC22A14	3	38284699	3_27	0	0.0193581800308498	5.2051502178347	9.56742769559441e-07	-0.220832231592451	1
ENSG00000185313.6	SCN10A	3	38757345	3_28	0	0.0168527074668431	5.76675374017827	9.22780662532024e-07	-0.605638350313011	1
ENSG00000114739.13	ACVR2B	3	38454810	3_28	0	0.0168992164805433	6.21103306796641	9.96615890762997e-07	1.08375524281285	1
ENSG00000157036.12	EXOG	3	38495746	3_28	0	0.0957004477397867	23.7132311591318	2.15477585909909e-05	-2.79011268929583	1
ENSG00000114745.13	GORASP1	3	39105193	3_28	0	0.0151179754102321	4.71801261577745	6.77251739593311e-07	-0.0604398603357386	2
ENSG00000168026.18	TTC21A	3	39107689	3_28	0	0.0230911710566447	8.63196670849979	1.89257505669716e-06	0.871612216165112	3
ENSG00000144655.14	CSRNP1	3	39154473	3_28	0	0.0151041714770884	4.71100453347315	6.75628290538363e-07	0.196731258632573	1
ENSG00000144659.10	SLC25A38	3	39383433	3_28	0	0.0166890529862185	5.66935775189937	8.9838595415102e-07	0.50048840856285	1
ENSG00000168028.13	RPSA	3	39406928	3_28	0	0.015952864572115	5.19911512076002	7.87527102834462e-07	0.376736839680203	2
ENSG00000170011.13	MYRIP	3	39808955	3_28	0	0.019264553168954	6.97382532509934	1.27563786595239e-06	0.879116877216718	1
ENSG00000114784.3	EIF1B	3	40309786	3_29	0	0.0627558041524623	15.5601759305572	9.27183722892483e-06	-1.70424547355139	1
ENSG00000168032.8	ENTPD3	3	40387447	3_29	0	0.0269967599936154	7.48674975288865	1.91912100695982e-06	0.966478568662207	1
ENSG00000188846.13	RPL14	3	40458560	3_29	0	0.0434355508719823	12.0232835796232	4.95867701220108e-06	1.361907735906	1
ENSG00000172888.11	ZNF621	3	40528255	3_29	0	0.022861644188285	5.90714895263694	1.2822797387188e-06	-0.320800367533502	1
ENSG00000168038.10	ULK4	3	41963289	3_30	0	0.0373111342004522	6.86084833502217	2.43060096998577e-06	-0.995013344958611	1
ENSG00000182606.14	TRAK1	3	42014240	3_30	0	0.0394770109425116	7.39997921132185	2.77378093298117e-06	-0.873915281292658	2
ENSG00000114857.17	NKTR	3	42603651	3_31	0	0.0543065855620456	20.7918521754045	1.07211920009591e-05	2.27757394063643	1
ENSG00000093183.13	SEC22C	3	42603289	3_31	0	0.0149747094214151	8.35449281654404	1.18788908155346e-06	0.914404884514476	1
ENSG00000114853.13	ZBTB47	3	42653821	3_31	0	0.0148030002522404	8.48467293934813	1.19256552214576e-06	1.32999104973012	1
ENSG00000010282.14	HHATL	3	42696978	3_31	0	0.0102654616177303	4.92589634361322	4.80132549500366e-07	-0.262871503490295	1
ENSG00000244607.5	CCDC13	3	42771407	3_31	0	0.0127280122234403	6.92002521017785	8.36306856013775e-07	-0.625496051640382	1
ENSG00000181061.13	HIGD1A	3	42800848	3_31	0	0.0101741219023885	4.92012552365072	4.75302957259685e-07	-0.379721733290249	1
ENSG00000144648.15	ACKR2	3	42804792	3_31	0	0.0249335487359686	13.0601634089506	3.09193320094175e-06	-1.4218226805569	1
ENSG00000180432.5	CYP8B1	3	42876414	3_31	0	0.0112172614246892	5.78743996140437	6.16411506359464e-07	-0.669718397642053	1
ENSG00000182983.14	ZNF662	3	42906284	3_31	0	0.0104924404906032	5.15426750521784	5.13500494418314e-07	-0.376556927277611	1
ENSG00000144647.5	POMGNT2	3	43106160	3_31	0	0.0101410263810181	4.79515552732442	4.61723529725989e-07	0	1
ENSG00000011198.7	ABHD5	3	43689274	3_31	0	0.0145481137535757	8.11797454463623	1.12137732509163e-06	-0.559602020623794	3
ENSG00000160746.12	ANO10	3	43691692	3_31	0	0.0123300281600058	6.50486064681042	7.6155182354475e-07	0.139145502515291	1
ENSG00000179152.19	TCAIM	3	44330315	3_31	0	0.0503887767059612	19.4217515072843	9.29222260144718e-06	2.35904930906178	1
ENSG00000225873.3	LINC00694	3	44439661	3_31	0	0.0471440606654664	18.8108364177179	8.42039549977266e-06	2.26959777015543	1
ENSG00000178917.15	ZNF852	3	44510851	3_31	0	0.0113837534791188	5.77991454421681	6.2474716859167e-07	-0.172722045848976	1
ENSG00000196345.12	ZKSCAN7	3	44557611	3_31	0	0.0155239293722285	9.36717886514219	1.38072716078447e-06	-1.64151425088581	1
ENSG00000144792.9	ZNF660	3	44578138	3_31	0	0.0182161107384003	10.1545780732183	1.75636566098365e-06	-1.59941136628458	2
ENSG00000196653.11	ZNF502	3	44708525	3_31	0	0.0121893742922488	6.54946716593353	7.58027181491842e-07	-0.744078496816691	2
ENSG00000186446.11	ZNF501	3	44721338	3_31	0	0.0122158442147698	6.57038957375984	7.6210007276437e-07	-0.747861346350425	1
ENSG00000163807.5	KIAA1143	3	44761331	3_31	0	0.0204557359282874	10.8793768904642	2.11308286081817e-06	-1.21936898162991	1
ENSG00000163808.16	KIF15	3	44761638	3_31	0	0.183174824883804	32.0542776063645	5.57505524917171e-05	-3.34775308757611	1
ENSG00000169964.7	TMEM42	3	44865254	3_31	0	0.0131862508025745	7.07079363752657	8.85292716132792e-07	0.432714940348381	1
ENSG00000075914.12	EXOSC7	3	44976704	3_31	0	0.0362009547816307	16.1040949463116	5.53546034818847e-06	-1.74675669545807	1
ENSG00000163815.5	CLEC3B	3	44995230	3_31	0	0.011962302449229	6.30164783056736	7.15758154140551e-07	-0.384187292141146	1
ENSG00000249992.1	TMEM158	3	45226624	3_32	0	0.0284612965138414	5.51387461229434	1.49007786210004e-06	0.75882388317654	2
ENSG00000011376.9	LARS2	3	45486931	3_32	0	0.0510315507079015	11.0933794338403	5.37526685941637e-06	1.29674953195227	1
ENSG00000144791.9	LIMD1	3	45674196	3_32	0	0.0261589980127703	4.71160571508644	1.17027369051732e-06	-0.0693998141433796	1
ENSG00000163818.16	LZTFL1	3	45916204	3_32	0	0.0333751260780216	7.0307879422674	2.22804681062125e-06	-0.821474287864241	1
ENSG00000172215.5	CXCR6	3	45939679	3_32	0	0.0379432087277998	8.255006707776	2.97405422209434e-06	0.942244123805542	2
ENSG00000163820.14	FYCO1	3	45995932	3_32	0	0.0265418792165689	4.84974654240183	1.22221640136921e-06	-0.2312645165909	1
ENSG00000163823.3	CCR1	3	46208857	3_32	0	0.027936100062772	5.33662645543802	1.41556553159719e-06	-0.473539966931825	1
ENSG00000121807.5	CCR2	3	46352928	3_32	0	0.0279622705941104	5.34553103121565	1.41925582677288e-06	0.555280341404401	1
ENSG00000160791.13	CCR5	3	46370768	3_32	0	0.0439496999110101	9.66054241325736	4.03139007615267e-06	-1.30958096663205	1
ENSG00000121797.9	CCRL2	3	46406497	3_32	0	0.0274662057239041	5.17528000502289	1.34967721848845e-06	-0.589046873448492	1
ENSG00000241186.9	TDGF1	3	46574146	3_32	0	0.026287727573549	4.75827150918496	1.18768059737589e-06	0.255978162523421	2
ENSG00000163827.12	LRRC2	3	46563601	3_32	0	0.112019539745876	18.7338587214986	1.99259217953867e-05	-2.21209110958918	1
ENSG00000261603.1	PRSS46	3	46735496	3_33	0	0.0296975489905436	6.3717879583237	1.79671551918641e-06	0.733141067290588	2
ENSG00000178038.16	ALS2CL	3	46694727	3_33	0	0.0266055734561098	5.325811070865	1.34541348733608e-06	-0.444275357131175	1
ENSG00000181585.3	TMIE	3	46700908	3_33	0	0.0290036528954172	6.14674291031859	1.6927590517124e-06	-0.58439865389012	2
ENSG00000188086.13	PRSS45	3	46744963	3_33	0	0.0284061107170357	5.94864304801219	1.60445330368939e-06	0.626814261925725	3
ENSG00000160801.13	PTH1R	3	46892800	3_33	0	0.0600166157652201	13.1074224289854	7.46940822644605e-06	-1.45764490026166	1
ENSG00000160796.16	NBEAL2	3	46979634	3_33	0	0.027232968001197	5.54744274466777	1.43444929408088e-06	0.561793569638315	2
ENSG00000160799.11	CCDC12	3	46982458	3_33	0	0.0249941937246385	4.7319920427633	1.12300201124474e-06	-0.215603252052568	1
ENSG00000181555.20	SETD2	3	47163449	3_33	0	0.0389677914235511	8.96285128197729	3.31626615883703e-06	-1.1163997629291	1
ENSG00000114648.11	KLHL18	3	47287254	3_33	0	0.0257695297210891	5.02230015495651	1.22887173238556e-06	0.2049062655022	1
ENSG00000114650.18	SCAP	3	47476776	3_33	0	0.02968373081107	6.36735729209072	1.79463073583171e-06	0.743727727830389	1
ENSG00000163832.15	ELP6	3	47513447	3_33	0	0.0254796541427568	4.91478690155582	1.18903768051989e-06	-0.15896997026746	1
ENSG00000173473.10	SMARCC1	3	47781357	3_34	0	0.0252269707250432	4.70392423274083	1.12673767933472e-06	-0.303797327569106	1
ENSG00000047849.21	MAP4	3	48089403	3_34	0	0.0647826018209759	13.7288966698674	8.44483987927364e-06	2.23277022887667	1
ENSG00000164045.11	CDC25A	3	48188134	3_34	0	0.0792771583772171	15.6857320526623	1.18072909113494e-05	-2.6664228210338	1
ENSG00000164048.13	ZNF589	3	48240531	3_34	0	0.0696779106597917	14.4334078701586	9.54907711970646e-06	-2.57412158537371	1
ENSG00000172113.8	NME6	3	48301392	3_34	0	0.0572289044098663	12.5328669756464	6.81025319632767e-06	2.42159862848442	1
ENSG00000164051.13	CCDC51	3	48440024	3_34	0	0.0529872453653201	11.7919645641414	5.93273438253024e-06	-1.92784946991879	1
ENSG00000213689.11	TREX1	3	48467186	3_34	0	0.0492016156635834	11.079934437347	5.17623460153107e-06	1.82361087055254	1
ENSG00000114268.11	PFKFB4	3	48562511	3_34	0	0.0254809088085037	4.79910698529745	1.16110833337718e-06	0.321624668588037	1
ENSG00000145040.3	UCN2	3	48563473	3_34	0	0.0266291087571732	5.2180660164149	1.31936086379557e-06	0.345568501625098	2
ENSG00000114270.17	COL7A1	3	48595323	3_34	0	0.0336062102823198	7.43367863354251	2.37203296046276e-06	0.782867330915396	1
ENSG00000008300.16	CELSR3	3	48662086	3_34	0	0.0753173887458707	15.1880351161583	1.08616109794112e-05	-2.22369486766941	1
ENSG00000068745.14	IP6K2	3	48694054	3_34	0	0.0253116755406143	4.73577769118272	1.13817645940577e-06	0.204124238596095	2
ENSG00000114302.15	PRKAR2A	3	48845667	3_34	0	0.027715089513381	5.59818146633684	1.47319641895665e-06	-0.198967559546321	2
ENSG00000177479.19	ARIH2	3	48917953	3_34	0	0.0452359103259991	10.2739763922898	4.41285131480899e-06	1.14632575823555	1
ENSG00000178467.17	P4HTM	3	48993395	3_34	0	0.0638598989759899	13.590066108126	8.24037912552413e-06	-2.50447160789736	1
ENSG00000178252.17	WDR6	3	49007280	3_34	0	0.0702398092468769	14.5110377107305	9.67785678398704e-06	2.52242197519117	2
ENSG00000178149.16	DALRD3	3	49023895	3_34	0	0.0293746073306955	6.15159853267766	1.71576360501993e-06	-1.36577502746997	1
ENSG00000198218.10	QRICH1	3	49102533	3_34	0	0.0649858956349032	13.7589269559821	8.48987059391281e-06	2.50076049990497	1
ENSG00000185909.14	KLHDC8B	3	49171432	3_34	0	0.0657383762105219	13.8702814824505	8.65768227880482e-06	2.39097372107209	1
ENSG00000173421.16	CCDC36	3	49199961	3_34	0	0.109249164284609	18.8236614806367	1.95262850180971e-05	-2.839468265046	1
ENSG00000188315.7	C3orf62	3	49277527	3_34	0	0.0522078391532392	11.6494946153962	5.77484324709101e-06	-1.82547547637834	1
ENSG00000114316.12	USP4	3	49340655	3_35	0	0.0429670426767713	14.6035031246455	5.95785470657443e-06	1.79713470334737	1
ENSG00000233276.3	GPX1	3	49359318	3_35	0	0.0451294489515066	15.0212679780776	6.43671116431715e-06	1.82713898528239	1
ENSG00000067560.10	RHOA	3	49413016	3_35	0	0.0132249426346944	7.81546358735723	9.81399737996755e-07	-1.35085205437018	1
ENSG00000145022.4	TCTA	3	49412704	3_35	0	0.0172455002737747	6.99125337895472	1.14479635067882e-06	-0.731320324375073	1
ENSG00000145020.15	AMT	3	49422917	3_35	0	0.0461884242303877	16.8064687065941	7.37067079164913e-06	-2.26521554804735	2
ENSG00000145029.13	NICN1	3	49428588	3_35	0	0.0223800092928063	8.98359154663031	1.90900759885644e-06	-0.711494130403726	2
ENSG00000173531.15	MST1	3	49671336	3_35	0	0.0358762516563277	12.9582060210303	4.41417288806305e-06	1.35531600972789	2
ENSG00000164068.15	RNF123	3	49696796	3_35	0	0.0164948955236113	13.43382053439	2.10400374292815e-06	-1.66353690022793	1
ENSG00000185614.4	FAM212A	3	49805192	3_35	0	0.0171886911075422	13.482182509547	2.20039376566315e-06	-1.590944701443	1
ENSG00000164078.12	MST1R	3	49904003	3_35	1	0.0737158239137315	19.9686928522662	1.39768002248908e-05	-2.82510604748884	1
ENSG00000004534.14	RBM6	3	49940636	3_35	1	0.400746098983851	23.4047066574467	8.90573775692012e-05	3.22116904749149	1
ENSG00000003756.16	RBM5	3	50088563	3_35	1	0.0576602304081635	19.8149377053435	1.08484197726268e-05	2.65596130077191	1
ENSG00000001617.11	SEMA3F	3	50153758	3_35	0	0.0599157363262374	19.4378661715159	1.10582622559984e-05	0.467995747746028	2
ENSG00000188338.14	SLC38A3	3	50205849	3_35	0	0.0131595146057161	5.5542608993333	6.94006508182214e-07	-0.580368632204675	1
ENSG00000012171.19	SEMA3B	3	50267465	3_35	0	0.0158360564257188	6.37341064457921	9.58332769249636e-07	-0.251832072674534	1
ENSG00000179564.3	LSMEM2	3	50278688	3_35	0	0.105907427615202	21.8641861952985	2.198655231626e-05	1.44369136796776	1
ENSG00000243477.5	NAT6	3	50298716	3_35	0	0.169872386045736	24.8069673038705	4.00123314767375e-05	1.99225136836369	2
ENSG00000186792.16	HYAL3	3	50295266	3_35	0	0.0852892243498424	19.3196702110743	1.56455656867514e-05	-1.93529685907697	2
ENSG00000114378.16	HYAL1	3	50253470	3_35	0	0.0294946185440965	11.1102670105042	3.11146325792249e-06	0.665384731478381	1
ENSG00000068001.13	HYAL2	3	50323853	3_35	0	0.0325197111779393	12.4035892601967	3.82993543659571e-06	-1.32115022799743	1
ENSG00000068028.17	RASSF1	3	50334001	3_35	0	0.046656517054593	14.7009762725264	6.51262225050129e-06	-1.82710511909971	1
ENSG00000114735.9	HEMK1	3	50569633	3_35	0	0.0140731257530095	5.74404062166579	7.67547864553994e-07	-0.0587563431017551	1
ENSG00000088543.14	C3orf18	3	50569633	3_35	0	0.0140731257530095	5.74404062166579	7.67547864553994e-07	0.0587563431017551	1
ENSG00000114738.10	MAPKAPK3	3	50611291	3_35	0	0.0327006756914953	12.4739619255672	3.87309845910512e-06	-1.2221371654062	1
ENSG00000088538.12	DOCK3	3	50663571	3_35	0	0.013245751198765	6.35842138959263	7.99693003507944e-07	-1.07946816077419	1
ENSG00000145050.15	MANF	3	51395464	3_35	0	0.0141903478792375	5.52685612569679	7.44678128165482e-07	0.442406347081859	1
ENSG00000164080.13	RAD54L2	3	51589531	3_35	0	0.0299101288749354	11.7509908036696	3.33726095582843e-06	-1.8947054795674	1
ENSG00000164081.12	TEX264	3	51669048	3_35	0	0.0152949806934836	6.07397093500171	8.82102472356403e-07	0.553068447921006	1
ENSG00000164082.14	GRM2	3	51702328	3_35	0	0.0148239945125942	5.84030704026707	8.22050167272302e-07	0.501842714850803	1
ENSG00000162244.10	RPL29	3	51972389	3_36	0	0.0133091181686128	7.40295028806598	9.35516627549292e-07	-0.714788619348637	1
ENSG00000164087.7	POC1A	3	52154345	3_36	0	0.0112267299771819	5.98810158326466	6.38322029959245e-07	0.678073203995928	1
ENSG00000023330.14	ALAS1	3	52191549	3_36	0	0.0101364217969679	5.1588742969366	4.96520308696382e-07	0.516948902115325	1
ENSG00000239732.3	TLR9	3	52227452	3_36	0	0.00999346270154011	5.16350646120595	4.89957169992053e-07	0.911174619451306	1
ENSG00000164088.17	PPM1M	3	52245578	3_36	0	0.0100490695561758	6.30933068580537	6.02013928431726e-07	1.6487159737379	2
ENSG00000168237.17	GLYCTK	3	52291743	3_36	0	0.14118604702079	41.4935932909216	5.56250252894433e-05	5.6171364593988	1
ENSG00000114841.17	DNAH1	3	52316729	3_36	0	0.0199612105495179	12.1310418979133	2.29922977562497e-06	1.96883567576467	1
ENSG00000010319.6	SEMA3G	3	52444898	3_36	0	0.013017584012101	6.7703949373653	8.36838763480659e-07	-0.0439601980042745	1
ENSG00000114854.7	TNNC1	3	52454186	3_36	0	0.0108455621044321	6.31512474303097	6.50326417115576e-07	1.26556115532215	1
ENSG00000010322.15	NISCH	3	52455611	3_36	0	0.0105801686243991	5.24043461610197	5.26450197530308e-07	-0.480562710016923	1
ENSG00000010327.10	STAB1	3	52495250	3_36	0	0.0108333690697382	6.35486950976931	6.53683575356133e-07	1.33316466088419	1
ENSG00000168273.7	SMIM4	3	52534789	3_36	0	0.0320126924785674	26.7646880982808	8.13545385760303e-06	5.22082314263122	1
ENSG00000168268.10	NT5DC2	3	52534789	3_36	0	0.0238898817443504	23.3697929633676	5.30110323292129e-06	-4.93226234357329	2
ENSG00000163938.16	GNL3	3	52681295	3_36	0	0.0198214540404341	20.770236240423	3.90907805929189e-06	4.60140318522479	2
ENSG00000016864.18	GLT8D1	3	52705620	3_36	0	0.0590450876078492	18.3598296045078	1.02931858510734e-05	0.807738688610408	1
ENSG00000114904.12	NEK4	3	52771077	3_36	0	0.0271783906523113	24.6767870903056	6.36809813692092e-06	4.88529121107082	1
ENSG00000162267.12	ITIH3	3	52794612	3_36	0	0.0410987772289039	29.0392169322043	1.13321208872033e-05	-4.96009474697284	1
ENSG00000055955.15	ITIH4	3	52832283	3_36	0	0.0193948009150414	16.024996983288	2.95107793686748e-06	3.09789189951661	1
ENSG00000272573.5	MUSTN1	3	52834429	3_36	0	0.0461438397064855	28.8161325936243	1.26254486731711e-05	-5.56888857371775	1
ENSG00000213533.11	TMEM110	3	52894318	3_36	0	0.272641480870772	30.7383762218108	7.95738279560704e-05	-6.23514203609638	2
ENSG00000163933.9	RFT1	3	53091569	3_36	0	0.049518607600912	16.9061657030771	7.9489715479469e-06	-0.883122309613751	1
ENSG00000163932.13	PRKCD	3	53155654	3_36	0	0.0099693530701821	4.99779828898615	4.73089269796758e-07	0.434569174322108	1
ENSG00000163931.15	TKT	3	53256689	3_36	0	0.186370385213131	21.5919668651717	3.82090733034354e-05	5.0837991955783	1
ENSG00000157388.15	CACNA1D	3	53328538	3_36	0	0.30076816639594	23.5117818046709	6.71451746338925e-05	5.20873661199225	1
ENSG00000016391.10	CHDH	3	53822023	3_36	0	0.0109941886304734	5.99310728525048	6.25622894250823e-07	0.586054325471617	2
ENSG00000056736.9	IL17RB	3	53847444	3_36	0	0.0105431331509429	5.17581184748582	5.18138148011458e-07	0.41958200204918	1
ENSG00000113812.13	ACTR8	3	53881333	3_36	0	0.0667375877962366	21.5065111357081	1.36281801316969e-05	2.20260043897198	2
ENSG00000113811.10	SELENOK	3	53891990	3_36	0	0.0594096444006638	19.9724791348115	1.1266430080317e-05	-1.91534456869357	2
ENSG00000157445.14	CACNA2D3	3	54120910	3_37	0	0.0351264663593777	9.07561690958297	3.02696929361615e-06	1.02720330280594	1
ENSG00000187672.12	ERC2	3	56468050	3_39	0	0.132315254201587	22.2592999624496	2.79652569634905e-05	2.52647207572679	1
ENSG00000180376.16	CCDC66	3	56559360	3_39	0	0.0384388108482493	10.2534848351307	3.74230201972105e-06	-1.64232445010299	1
ENSG00000163947.11	ARHGEF3	3	57079049	3_39	0	0.0260675765369425	6.55282419589446	1.6219093247081e-06	-0.642394041290792	1
ENSG00000144730.17	IL17RD	3	57160398	3_39	0	0.0217623427790382	4.8384979847323	9.99801094584305e-07	0.145285639583124	2
ENSG00000174840.8	PDE12	3	57556472	3_39	0	0.0218538251747644	4.87830024778063	1.01226305821424e-06	-0.229034265613696	1
ENSG00000168374.10	ARF4	3	57598509	3_39	0	0.0244118750118506	5.92922734898834	1.37434775594248e-06	-0.630734123686464	1
ENSG00000174839.12	DENND6A	3	57692733	3_39	0	0.0329858214742208	8.79335033750108	2.75409601770913e-06	-1.20486725883486	1
ENSG00000163681.14	SLMAP	3	57755619	3_39	0	0.0704703357954891	16.0802633527478	1.0759619040886e-05	-2.07426844276506	2
ENSG00000163687.13	DNASE1L3	3	58217787	3_40	0	0.0188246193393894	11.9545373677811	2.13676309203541e-06	1.64985009410731	1
ENSG00000163686.14	ABHD6	3	58200247	3_40	0	0.00913699082260799	5.11907243226473	4.44111337414957e-07	-0.144929867074303	1
ENSG00000163684.11	RPP14	3	58306531	3_40	0	0.0349045949888892	17.823820285529	5.90718802314075e-06	-2.06888386209702	2
ENSG00000168297.15	PXK	3	58332534	3_40	0	0.0250160768511473	14.6526806754062	3.48043625829661e-06	2.02585406651487	3
ENSG00000168306.12	ACOX2	3	58454509	3_40	0	0.00905316341179496	5.03207042090108	4.32558117511511e-07	0.498755058798624	2
ENSG00000168291.12	PDHB	3	58435132	3_40	0	0.00897073396912374	4.94572724949968	4.21265153526536e-07	-0.349088506935949	1
ENSG00000168301.12	KCTD6	3	58491865	3_40	0	0.0219143781168951	13.3957909527041	2.78737184633624e-06	1.5292768226701	1
ENSG00000168309.16	FAM107A	3	58578710	3_40	0	0.0116101911087635	7.38156596578627	8.13739261519617e-07	-0.872238039356074	2
ENSG00000163689.19	C3orf67	3	59050797	3_40	0	0.0732153288635471	24.9419672730136	1.73392424504597e-05	-2.53004113213726	1
ENSG00000144724.19	PTPRG	3	61561091	3_41	0	0.00756985045216507	5.87509505921654	4.22279106995225e-07	0.553527433215644	1
ENSG00000163630.10	SYNPR	3	63152471	3_42	0	0.0606539507592727	17.7091401728042	1.0198914867642e-05	-2.29002973880249	2
ENSG00000163618.17	CADPS	3	62875367	3_42	0	0.0176106582840858	5.91017194966572	9.88264291059004e-07	0.495580231828368	1
ENSG00000163634.11	THOC7	3	63846536	3_43	0	0.052429466104821	37.0306990751887	1.84346434797512e-05	-5.5495295205142	1
ENSG00000163636.10	PSMD6	3	64023832	3_43	0	0.0216957592391163	10.9550435799621	2.25676511104355e-06	-1.99158452999633	1
ENSG00000163376.11	KBTBD8	3	66998338	3_45	0	0.045149518141174	14.2712971174479	6.11806327600503e-06	-1.74906086987423	1
ENSG00000172340.14	SUCLG2	3	67408138	3_45	0	0.0321431290861187	11.0248682211947	3.36479768312453e-06	1.04456932689185	2
ENSG00000163378.13	EOGT	3	69009872	3_46	0	0.0623273301570267	13.2205775883706	7.82395510944912e-06	-1.49947080722712	1
ENSG00000144746.6	ARL6IP5	3	69104703	3_46	0	0.0292187937176206	5.96581662848118	1.65512035383071e-06	0.533313455624947	1
ENSG00000163380.15	LMOD3	3	69122652	3_46	0	0.0851753421153227	16.2493867988968	1.31416004838702e-05	1.71134111829022	1
ENSG00000114541.14	FRMD4B	3	69535592	3_47	0	0.0230820754444552	5.53081684718142	1.21216441383339e-06	0.692383052498522	1
ENSG00000187098.14	MITF	3	69739170	3_47	0	0.0225968827388711	5.32908840207643	1.14340175209175e-06	0.568386531182106	1
ENSG00000163412.12	EIF4E3	3	71757284	3_48	0	0.00803341726688	6.53356734736876	4.98365642555646e-07	-0.896140989547117	1
ENSG00000170837.2	GPR27	3	71735170	3_48	0	0.0612960063422634	24.5437138180133	1.4284658252641e-05	-2.4017900232182	3
ENSG00000163421.8	PROK2	3	71780316	3_48	0	0.0675491361918512	25.9646440186211	1.66532717577885e-05	2.56151256231368	1
ENSG00000144736.13	SHQ1	3	72861735	3_49	0	0.024471904275954	6.9197527718599	1.60788780119469e-06	-0.753731873457641	1
ENSG00000172986.12	GXYLT2	3	72887991	3_49	0	0.0194971914327522	4.76325692048548	8.81806832849913e-07	0.0672125947675156	3
ENSG00000163605.14	PPP4R2	3	72972218	3_49	0	0.0235017022505205	6.53555389826118	1.45840826600546e-06	-0.754385242704153	2
ENSG00000255423.1	EBLN2	3	73329469	3_49	0	0.0196001297582981	4.81317763715162	8.95752921987793e-07	-0.0872808456410597	1
ENSG00000121440.14	PDZRN3	3	73523393	3_49	0	0.0259314953597157	7.47024600621339	1.83933088024893e-06	-0.758927267624848	1
ENSG00000113805.8	CNTN3	3	74741866	3_50	0	0.0276442490790494	4.85483341588096	1.27431421206162e-06	-0.414239002753733	1
ENSG00000227124.8	ZNF717	3	75785558	3_51	0	0.0279837048262344	6.56094530864721	1.74328753772623e-06	-0.569084836853994	2
ENSG00000114480.12	GBE1	3	81761728	3_54	0	0.0385752969510333	9.71931931323788	3.55993874427984e-06	1.17747710989922	2
ENSG00000175161.13	CADM2	3	84954372	3_56	0	0.0321645747558259	5.02254375476602	1.53390668323153e-06	-0.4255444347508	1
ENSG00000206538.8	VGLL3	3	86988393	3_57	0	0.020063308397701	4.9942039888559	9.5140673796924e-07	-0.35753858706233	1
ENSG00000083937.8	CHMP2B	3	87227121	3_57	0	0.0676145288040683	16.6051652570106	1.06605748738721e-05	1.92854485653673	3
ENSG00000179097.5	HTR1F	3	87823539	3_58	0	0.0290225145419888	5.93034375376033	1.63422670229687e-06	0.759138442710691	2
ENSG00000163320.10	CGGBP1	3	88122078	3_58	0	0.0275169187268635	5.42350881307637	1.41702511654086e-06	0.385947048391244	1
ENSG00000044524.10	EPHA3	3	89108441	3_59	0	0.065119200029497	13.9705981528782	8.63816418512502e-06	1.70326667482438	2
ENSG00000184500.14	PROS1	3	93969667	3_59	0	0.0385581644819218	8.93739182535878	3.27208477222856e-06	1.42639518023352	2
ENSG00000178750.2	STX19	3	94032097	3_59	0	0.0527158841258681	11.9341065876592	5.97349911715757e-06	-1.96603590486996	1
ENSG00000178700.7	DHFR2	3	94062771	3_59	0	0.0367575990345594	8.48061961384766	2.95986645521594e-06	-1.44674229145779	1
ENSG00000178694.9	NSUN3	3	94062771	3_59	0	0.0367575990345594	8.48061961384766	2.95986645521594e-06	1.44674229145779	1
ENSG00000080200.9	CRYBG3	3	97822174	3_61	0	0.0927614576622902	21.1406620425141	1.86201658501819e-05	-2.59124387421956	1
ENSG00000170854.17	RIOX2	3	97971479	3_61	0	0.0229669096781948	7.73634614367565	1.68708068061537e-06	-1.39830502973195	1
ENSG00000231861.2	OR5K2	3	98507518	3_62	0	0.0394717123833681	6.84305690028109	2.56468195171687e-06	-0.782080639532804	1
ENSG00000080822.16	CLDND1	3	98523270	3_62	0	0.0434080455770223	7.75246690023487	3.19526991150375e-06	0.917611000725023	2
ENSG00000080819.6	CPOX	3	98583758	3_62	0	0.0316592476801688	4.73840272462352	1.42439341297065e-06	-0.0137916016479808	1
ENSG00000064225.12	ST3GAL6	3	98729973	3_62	0	0.033639825230274	5.31680962914462	1.6982524042145e-06	-0.487481943052413	2
ENSG00000057019.15	DCBLD2	3	98902108	3_62	0	0.0839097148012699	14.1122589819248	1.12436205242691e-05	-1.78619706030528	1
ENSG00000154174.7	TOMM70	3	100402296	3_63	0	0.0296760151319474	7.00258746525433	1.97315645551257e-06	-1.08873356895962	1
ENSG00000206535.7	LNP1	3	100402006	3_63	0	0.0334202021986743	8.13455000783024	2.58130904552797e-06	-0.87490003804899	1
ENSG00000181458.10	TMEM45A	3	100492450	3_63	0	0.053471767015847	12.6332976655945	6.41414335077112e-06	1.66120325266284	1
ENSG00000114354.13	TFG	3	100709093	3_63	0	0.0267074634467779	5.99983988761828	1.5214920952267e-06	0.73014843415388	1
ENSG00000138468.15	SENP7	3	101513077	3_64	0	0.0293932291832514	8.18579532700398	2.28457583787972e-06	-1.10149478288148	1
ENSG00000114391.12	RPL24	3	101687152	3_64	0	0.021719565760748	5.31068371551471	1.09521396336481e-06	-0.37889360702055	1
ENSG00000144815.15	NXPE3	3	101826475	3_64	0	0.0268776820639491	7.33462176083937	1.87183227698174e-06	-0.781842167977853	1
ENSG00000170017.12	ALCAM	3	105363779	3_66	0	0.031298805855637	13.2729840502701	3.94451614077717e-06	-1.54617288812555	2
ENSG00000114423.18	CBLB	3	105869225	3_66	0	0.132278334644155	27.2353306975266	3.42072977852945e-05	-2.8464469900663	1
ENSG00000114439.18	BBX	3	107521020	3_67	0	0.0239681443332017	11.0093503184497	2.50549476297862e-06	1.54812890690565	1
ENSG00000114446.4	IFT57	3	108222767	3_67	0	0.0228509133393516	10.5561744534143	2.2903798745708e-06	-1.31432691491193	1
ENSG00000144821.9	MYH15	3	108533471	3_67	0	0.0191747578383454	8.89232185186214	1.61898363176365e-06	0.930121773936382	1
ENSG00000198919.12	DZIP3	3	108590476	3_67	0	0.0497626372254461	17.9802313376373	8.49563920017891e-06	1.83502058089579	2
ENSG00000163519.13	TRAT1	3	108822467	3_67	0	0.0156219308536671	6.95148037483124	1.03112047082396e-06	-0.770191854674929	1
ENSG00000177707.10	NECTIN3	3	111070094	3_69	0	0.0382776108288799	12.746842708297	4.63281380661556e-06	-1.63492720794859	1
ENSG00000240891.7	PLCXD2	3	111674240	3_69	0	0.0173013491070922	5.19740768649769	8.53815727947558e-07	0.475290472738064	1
ENSG00000144824.20	PHLDB2	3	111732903	3_69	0	0.0200039457174488	6.5728911903601	1.24844526651342e-06	-0.690999703740484	1
ENSG00000144827.8	ABHD10	3	111981458	3_69	0	0.0177948904957643	5.46383976991618	9.23189107199723e-07	-0.290543373010131	1
ENSG00000144834.13	TAGLN3	3	111998628	3_69	0	0.029251236844371	10.1823963623101	2.82807960308014e-06	1.17905492020786	1
ENSG00000174500.12	GCSAM	3	112133043	3_69	0	0.0218383072063841	7.40511138859167	1.53549343323609e-06	-0.872309992397633	1
ENSG00000091972.18	CD200	3	112331697	3_69	0	0.0164621843320176	4.72658037988691	7.38808536753414e-07	0.0241529419638071	1
ENSG00000144848.10	ATG3	3	112562284	3_69	0	0.0246816004784114	8.56716659647775	2.00774210644197e-06	-1.18733956703733	1
ENSG00000138459.8	SLC35A5	3	112565505	3_69	0	0.0732629904943225	18.9905917107187	1.32105389390602e-05	-2.13358474720859	1
ENSG00000091986.15	CCDC80	3	112649146	3_69	0	0.0193561875999142	6.26081053525599	1.15066202593986e-06	0.704774188627369	1
ENSG00000163606.10	CD200R1	3	112977583	3_69	0	0.226088460241837	30.2443831327606	6.49262805356162e-05	-2.86911057661301	1
ENSG00000163608.14	NEPRO	3	113018940	3_69	0	0.0280328063081429	9.77753581622521	2.60251588244337e-06	-1.11337624550727	3
ENSG00000144857.14	BOC	3	113210185	3_70	0	0.0504171037502101	8.74653502819992	4.18708068869141e-06	-1.07764174869117	1
ENSG00000206530.10	CFAP44	3	113440894	3_70	0	0.0337747147305428	4.91372162026838	1.57579469786613e-06	-0.118745341379742	2
ENSG00000163611.11	SPICE1	3	113515105	3_70	0	0.0626862027610247	10.8435093842527	6.45415245164491e-06	1.52155113802967	1
ENSG00000121579.12	NAA50	3	113746012	3_70	0	0.0386678972321608	6.20522014962123	2.27826976441337e-06	0.680877561478998	1
ENSG00000114573.9	ATP6V1A	3	113746914	3_70	0	0.0387062532247651	6.21469407916704	2.28401149606608e-06	0.6827087574597	1
ENSG00000178075.19	GRAMD1C	3	113927011	3_70	0	0.0921436738104903	14.5847719083961	1.27603492786385e-05	-1.74772587886075	1
ENSG00000184307.14	ZDHHC23	3	113948387	3_70	0	0.0363375802983104	5.611561191322	1.93614154644548e-06	-0.473920823880539	1
ENSG00000163617.10	CCDC191	3	114056663	3_70	0	0.0383743356732224	6.13240122128127	2.23444067441773e-06	0.564269740947761	1
ENSG00000185565.11	LSAMP	3	117138794	3_73	0	0.0222651909971539	6.28121245476091	1.32790591350912e-06	-0.506975221535922	1
ENSG00000144847.12	IGSF11	3	119145853	3_74	0	0.0322352848698763	10.6668989791364	3.26487900710851e-06	-1.37786673838389	2
ENSG00000121578.12	B4GALT4	3	119239772	3_74	0	0.017825228341085	5.03932705308757	8.5291360837362e-07	-0.288006411770889	1
ENSG00000031081.10	ARHGAP31	3	119294711	3_74	0	0.034608480786801	11.3442118227054	3.72781420941815e-06	-1.27721250904452	1
ENSG00000176142.12	TMEM39A	3	119471959	3_74	0	0.0223023916431728	7.16401284318548	1.51706849888378e-06	-0.766446745419628	1
ENSG00000163389.10	POGLUT1	3	119469366	3_74	0	0.0255850376403687	8.4681129692461	2.05716961071285e-06	-0.977838533284104	1
ENSG00000113845.9	TIMMDC1	3	119498467	3_74	0	0.133693928702724	24.4554494132581	3.10445043605955e-05	-2.54793712068458	2
ENSG00000144843.11	ADPRH	3	119579783	3_74	0	0.0182407380583078	5.25764424282369	9.10607032388737e-07	0.381570793071741	1
ENSG00000144837.8	PLA1A	3	119597342	3_74	0	0.0449488278246484	13.8431103400689	5.90812190920229e-06	-1.57890506268402	1
ENSG00000121577.13	POPDC2	3	119656594	3_74	0	0.0172112494046549	4.70730726197247	7.69276280504295e-07	0.0336594847689236	1
ENSG00000138495.6	COX17	3	119679000	3_74	0	0.0221881483178562	7.11527811035719	1.49903004268407e-06	0.879791926064433	1
ENSG00000183833.16	MAATS1	3	119702856	3_74	0	0.0187250573341129	5.50596287004819	9.78934943895148e-07	0.372267913259394	2
ENSG00000175697.10	GPR156	3	120258800	3_74	0	0.0190073146635903	5.64773336584362	1.01927728613008e-06	-0.37588208984633	1
ENSG00000163428.3	LRRC58	3	120348950	3_74	0	0.0252976104724847	8.36070317507592	2.00825891299813e-06	1.23605392252413	2
ENSG00000065518.7	NDUFB4	3	120584856	3_74	0	0.0172030079461297	4.70277114798925	7.68166974569291e-07	0.0716279474624516	2
ENSG00000153767.9	GTF2E1	3	120742729	3_74	0	0.0183673995633714	5.32321032209625	9.28364865890017e-07	0.413767673422595	1
ENSG00000051341.13	POLQ	3	121592659	3_75	0	0.0396951558740606	5.7884931395603	2.18172712594976e-06	0.555134013199039	1
ENSG00000180353.10	HCLS1	3	121659058	3_75	0	0.0465955446091603	7.3228550553843	3.23983003284884e-06	0.879818182936751	2
ENSG00000173226.16	IQCB1	3	121835057	3_75	0	0.039940136783323	5.84731334649531	2.21749838464434e-06	-0.570809546566712	1
ENSG00000145088.8	EAF2	3	121835057	3_75	0	0.039940136783323	5.84731334649531	2.21749838464434e-06	-0.570809546566712	1
ENSG00000163406.10	SLC15A2	3	121907643	3_75	0	0.0442949085563132	6.83762456593511	2.87578528732502e-06	-1.04916007241768	1
ENSG00000114013.15	CD86	3	122060123	3_75	0	0.0355174443204798	4.72634687731179	1.59391331067999e-06	0.189059146525232	1
ENSG00000121552.3	CSTA	3	122325058	3_76	0	0.0263303954367162	5.37671433592186	1.34422429798404e-06	0.379539322701704	2
ENSG00000114023.15	FAM162A	3	122384273	3_76	0	0.0316526596161356	7.12919327131054	2.14263400325146e-06	-0.714655268886299	1
ENSG00000196981.3	WDR5B	3	122416348	3_76	0	0.0324133720837178	7.33385870962732	2.25711740789385e-06	1.14185232715293	1
ENSG00000138496.16	PARP9	3	122564248	3_76	0	0.0367470282203384	8.52149273544466	2.97327649621901e-06	1.30414072518029	1
ENSG00000163840.9	DTX3L	3	122635869	3_76	0	0.0503337022238795	11.4188758295231	5.45732254443372e-06	-1.30334201306609	1
ENSG00000173200.12	PARP15	3	122576933	3_76	0	0.0462533704485295	10.6889931823913	4.69437286491342e-06	-1.32591374559271	2
ENSG00000173193.13	PARP14	3	122679631	3_76	0	0.0460587393651911	10.9477623735126	4.78778683409923e-06	1.89251648400689	2
ENSG00000169087.10	HSPBAP1	3	122793842	3_76	0	0.0289095401902924	6.22045537542746	1.70750018684214e-06	0.86334375763406	2
ENSG00000138463.8	DIRC2	3	122795125	3_76	0	0.027676286488258	5.81009864363561	1.526823093738e-06	0.798177390006955	1
ENSG00000082684.14	SEMA5B	3	122957858	3_76	0	0.0266785499588599	5.53147507802852	1.40120144909106e-06	0.465744134994599	1
ENSG00000065485.19	PDIA5	3	123053258	3_76	0	0.0922830587160328	15.7636689041595	1.38126396538355e-05	-2.84852858349419	1
ENSG00000121542.11	SEC22A	3	123202468	3_76	0	0.0304915147576206	6.75602309381908	1.95599401686331e-06	0.785009110200887	1
ENSG00000206527.9	HACD2	3	123580733	3_76	0	0.0323018145392122	7.3473897769718	2.2534991352195e-06	0.880941993172201	1
ENSG00000160145.15	KALRN	3	124079393	3_77	0	0.0176490998819271	5.68148463695339	9.52098310215013e-07	0.422739906116027	1
ENSG00000114491.13	UMPS	3	124730301	3_77	0	0.0548948591082045	16.9692789505451	8.84489049505302e-06	-2.26152536589352	2
ENSG00000082781.11	ITGB5	3	124888913	3_77	0	0.0195588915091407	6.50220059021911	1.20754131216664e-06	0.464620731236386	1
ENSG00000173706.12	HEG1	3	125052388	3_77	0	0.214383767398229	29.6307613360161	6.03159407327609e-05	2.91242470223764	1
ENSG00000221955.10	SLC12A8	3	125185787	3_77	0	0.0307638126274493	10.9588249869021	3.20111698393499e-06	1.4235256870003	1
ENSG00000189366.9	ALG1L	3	125921068	3_78	0	0.0198157160998085	4.73807186026128	8.91474266919511e-07	-0.230677264098022	2
ENSG00000114544.16	SLC41A3	3	126082617	3_78	0	0.0207672402062229	5.08809385129257	1.00330111853243e-06	0.0122473046605114	2
ENSG00000144908.13	ALDH1L1	3	126016332	3_78	0	0.0234133511787894	6.53019169185811	1.4517335246234e-06	-0.514079346382389	2
ENSG00000070476.14	ZXDC	3	126475489	3_78	0	0.0545500632927069	14.3727487817393	7.44444782215818e-06	-1.79357918018961	2
ENSG00000180767.9	CHST13	3	126524576	3_79	0	0.0175922160823826	4.90376949117728	8.19120876839534e-07	-0.222896880535927	1
ENSG00000197763.14	TXNRD3	3	126655652	3_79	0	0.0313263800196308	10.383442075875	3.08850958412317e-06	1.3916338986445	2
ENSG00000163870.14	TPRA1	3	127592355	3_79	0	0.0239428558539648	7.82692788913984	1.77936351078688e-06	-1.04497336536973	1
ENSG00000114631.10	PODXL2	3	127634127	3_79	0	0.0364761181428376	11.834874555794	4.09892214533892e-06	1.17665341935051	1
ENSG00000114626.17	ABTB1	3	127673887	3_79	0	0.0228152075942851	7.36889250007876	1.59633502468018e-06	0.672736010070254	2
ENSG00000187715.13	KBTBD12	3	127893198	3_79	0	0.0248561972488336	8.18253005213316	1.93116638153336e-06	0.866271095765179	2
ENSG00000175792.11	RUVBL1	3	128153759	3_79	0	0.0430562056447185	13.4203242706901	5.4865098237494e-06	2.0271713070979	2
ENSG00000132394.10	EEFSEC	3	128148554	3_79	0	0.124090927231356	23.700742879912	2.79253988875618e-05	3.22691405826298	2
ENSG00000170893.3	TRH	3	129973831	3_80	0	0.0541880031623335	15.5771473998965	8.01472219910867e-06	1.82361087055221	1
ENSG00000179348.11	GATA2	3	128493683	3_80	0	0.0201712097158544	6.40980970150237	1.22764974389679e-06	-0.907227145009386	1
ENSG00000114654.7	EFCC1	3	129001644	3_80	0	0.0318740640880574	10.2483082866465	3.10160879548359e-06	1.0796132156629	1
ENSG00000172780.16	RAB43	3	129123141	3_80	0	0.0471511218205763	14.3117792705682	6.407417989857e-06	-2.16961751147969	1
ENSG00000240682.9	ISY1	3	129159886	3_80	0	0.0767568272088948	18.9798950692432	1.38327401419781e-05	2.49235626732041	1
ENSG00000169714.16	CNBP	3	129183756	3_80	0	0.0597013803423185	15.6493349518484	8.87110368659336e-06	1.59471204083662	1
ENSG00000183624.13	HMCES	3	129278571	3_80	0	0.125297570580039	23.8006170130137	2.83157626430103e-05	3.12118817579336	1
ENSG00000172771.11	EFCAB12	3	129426961	3_80	0	0.0185114669355017	5.51855096893092	9.69981140861444e-07	0.478097123134127	1
ENSG00000129071.9	MBD4	3	129436155	3_80	0	0.0206768917783129	6.69439129518541	1.31429769205861e-06	0.626449009929508	2
ENSG00000163913.11	IFT122	3	129381129	3_80	0	0.0191474484493515	5.94695126752921	1.08119165599253e-06	0.586521904372203	3
ENSG00000206384.10	COL6A6	3	130511949	3_80	0	0.0177116992247177	5.08042177397501	8.54392434297576e-07	0.23397208713137	1
ENSG00000196455.7	PIK3R4	3	130746630	3_82	0	0.0926812270848191	27.039814972083	2.37953933018014e-05	3.18513320261115	1
ENSG00000017260.19	ATP2C1	3	130850713	3_82	0	0.0092796207504986	5.07046459876326	4.46761128253025e-07	-0.380826184007991	1
ENSG00000114670.13	NEK11	3	131027137	3_82	0	0.0299982234889317	16.1852964973756	4.61013446479136e-06	-1.78676419918097	2
ENSG00000198585.11	NUDT16	3	131381465	3_82	0	0.00895562562600405	4.73497236054876	4.02634305726954e-07	0.0372596101846957	1
ENSG00000114686.8	MRPL3	3	131502955	3_82	0	0.00898222719267905	4.76297196730886	4.06218275344477e-07	0.186723268458026	1
[truncated: 7,286 more rows]
