# Supplementary material for: Adjusting for genetic confounders in transcriptome-wide association studies improves discovery of risk genes of complex traits
Source: Nat Genet. 2024 Jan 26;56(2):336–47. doi: 10.1038/s41588-023-01648-9 (PMC10864181; doi:10.1038/s41588-023-01648-9)
Supplement: Supplementary file 5 — cTWAS results of all analyzed genes across all tissues for IBD, SCZ, and SBP. Results are stored separately for each combination of traits and tissues. Column legends for each set of results are the same as in Supplementary Table 1. [file 41588_2023_1648_MOESM5_ESM.zip › SCZ_Heart_Left_Ventricle.csv]

id	genename	chrom	pos	region_tag	cs_index	PIP	tau2	PVE	z	num_eqtl
ENSG00000131591.17	C1orf159	1	1095680	1_1	0	0.0271545577581496	6.04172060670456	1.5577607927739e-06	-0.599764549471897	2
ENSG00000186891.13	TNFRSF18	1	1197586	1_1	0	0.0262098316390759	5.71159543539665	1.42140901604911e-06	-0.54362015238634	1
ENSG00000175756.13	AURKAIP1	1	1374801	1_1	0	0.0679669954056519	14.6594923139529	9.46050672013925e-06	1.67726283671749	1
ENSG00000235098.8	ANKRD65	1	1421170	1_1	0	0.0368074826045474	8.88327615142486	3.10460730753491e-06	1.11192689775951	2
ENSG00000169885.9	CALML6	1	1915143	1_1	0	0.191295110703071	24.7097391287599	4.48817133071282e-05	2.94543239370131	1
ENSG00000178821.12	TMEM52	1	1918989	1_1	0	0.0271679040105532	6.04632145719873	1.55971325857046e-06	0.919481160609849	2
ENSG00000162585.16	FAAP20	1	2189679	1_3	0	0.0055079209550476	8.10819368627144	4.24042328112945e-07	1.57213172456277	1
ENSG00000157933.9	SKI	1	2212668	1_3	0	0.00887794609332149	9.63537999484118	8.12229478179118e-07	0.879016257244737	2
ENSG00000116151.13	MORN1	1	2368718	1_3	0	0.00951408958064259	10.4506361473582	9.44076876513677e-07	-0.961418243889514	2
ENSG00000157916.19	RER1	1	2392128	1_3	0	0.00707981168067162	8.13140260626219	5.46618803547909e-07	-0.827123814936048	2
ENSG00000157911.9	PEX10	1	2409065	1_3	0	0.0679231032332834	30.4266131385491	1.96231412032971e-05	-3.09923816212288	1
ENSG00000149527.17	PLCH2	1	2426653	1_3	0	0.0150582669385655	14.7038017405876	2.10233551360178e-06	-1.50833620472669	1
ENSG00000157873.17	TNFRSF14	1	2555429	1_3	0	0.0767822626798082	27.9933424727096	2.04085927859e-05	2.50053191405424	1
ENSG00000157870.14	FAM213B	1	2569625	1_3	0	0.0195867521298074	20.7336632335621	3.85598969310737e-06	-2.83027147975697	1
ENSG00000215912.12	TTC34	1	2800905	1_3	0	0.0521992995381505	27.6326245794205	1.36956991914623e-05	3.1442938116322	1
ENSG00000142611.16	PRDM16	1	3090063	1_3	0	0.00539416126532311	5.70490299404536	2.92192851676877e-07	-0.605136753034767	1
ENSG00000130762.14	ARHGEF16	1	3454845	1_3	0	0.00829428168974855	9.49974039811829	7.48148681530955e-07	-1.05210778530031	1
ENSG00000162591.15	MEGF6	1	3534441	1_3	0	0.00612023055033462	6.82305712262922	3.96500908188473e-07	0.764290037272658	2
ENSG00000116198.12	CEP104	1	3640696	1_3	0	0.0048409750657189	4.61636911311908	2.12192861341502e-07	0.0164027288203502	2
ENSG00000235169.7	SMIM1	1	3771175	1_3	0	0.00568251293727118	6.06664232799882	3.27330309298033e-07	-0.575464553572885	2
ENSG00000130764.9	LRRC47	1	3799513	1_3	0	0.012039715901109	12.9937583128338	1.48541710414357e-06	-1.42237312696549	1
ENSG00000169598.15	DFFB	1	3856947	1_3	0	0.00487099608503483	4.67083539064985	2.16027848057289e-07	0.124446756536923	2
ENSG00000198912.10	C1orf174	1	3891607	1_3	0	0.0127564138278741	13.4754815807593	1.63218841578895e-06	-1.44802044591176	2
ENSG00000069424.14	KCNAB2	1	6014342	1_5	0	0.0413632727421756	7.38166522270859	2.89912295997197e-06	0.864604331364884	2
ENSG00000131697.17	NPHP4	1	5994206	1_5	0	0.0331387729995069	5.2193635232059	1.64229574239377e-06	-0.437013164533693	1
ENSG00000158286.12	RNF207	1	6192383	1_5	0	0.0327164445227797	5.12707044664678	1.59269560599425e-06	0.346240875319222	1
ENSG00000116251.9	RPL22	1	6209280	1_5	0	0.0312385324564215	4.67664993768746	1.38714826397929e-06	-0.140008853262353	1
ENSG00000116237.15	ICMT	1	6235565	1_5	0	0.0388469838697878	6.44098708020004	2.37578496752732e-06	0.399700353417466	1
ENSG00000158292.6	GPR153	1	6260648	1_5	0	0.0362554698324121	6.68192579190999	2.30023698675449e-06	1.0909616152422	1
ENSG00000204859.12	ZBTB48	1	6580056	1_5	0	0.103080443152016	16.1460859326178	1.58030506950832e-05	-2.20848645781369	1
ENSG00000041988.15	THAP3	1	6625714	1_5	0	0.18150426994168	25.3491724557319	4.36865781747029e-05	-3.65954944928144	2
ENSG00000007923.15	DNAJC11	1	6701201	1_5	0	0.0930979242440517	13.7524314523543	1.21567331464972e-05	1.66841417284798	2
ENSG00000116288.12	PARK7	1	7947535	1_6	0	0.0279481350022011	6.32216283236612	1.6777061883521e-06	0.344135675111218	3
ENSG00000116285.12	ERRFI1	1	8026467	1_6	0	0.0225475436984475	4.69067552426697	1.004227305481e-06	-0.0614091559817941	1
ENSG00000162426.14	SLC45A1	1	8317768	1_6	0	0.138669879293185	26.8718350898229	3.53815504310005e-05	-3.94157979865204	1
ENSG00000142599.17	RERE	1	8856458	1_6	0	0.0232832866224498	7.88036997084875	1.74216100497748e-06	1.91564008167095	1
ENSG00000074800.13	ENO1	1	8875090	1_6	0	0.0225815902902028	5.86664094786773	1.2578864226863e-06	-1.31213659314433	2
ENSG00000142583.17	SLC2A5	1	9088645	1_6	0	0.0266307126383227	6.41614993929126	1.62238786605953e-06	-0.786259025743782	1
ENSG00000180758.11	GPR157	1	9128930	1_6	0	0.028740071472513	6.97328351654389	1.90292890734317e-06	-0.806772040227725	2
ENSG00000049239.12	H6PD	1	9235385	1_6	0	0.0286364059203791	6.93099304097263	1.88456607752345e-06	0.786137411968131	2
ENSG00000188807.12	TMEM201	1	9591207	1_7	0	0.0670807267387577	8.94322527580303	5.69625373525223e-06	1.0910262768691	1
ENSG00000171608.15	PIK3CD	1	9663284	1_7	0	0.04247819601373	4.63457120372464	1.86927423642116e-06	0.0278548148962604	1
ENSG00000171603.16	CLSTN1	1	9824341	1_7	0	0.0815458251881468	10.8007591129635	8.36283270214973e-06	-1.41540131228769	1
ENSG00000162444.11	RBP7	1	9991107	1_7	0	0.0424229426865846	4.62235446295399	1.86192178411075e-06	0.0653926588739242	2
ENSG00000054523.17	KIF1B	1	10210333	1_7	0	0.0564984347104043	7.31875583968416	3.92618782135804e-06	1.57616006191023	2
ENSG00000142657.20	PGD	1	10398423	1_7	0	0.0750621034813019	10.0109547609854	7.13499422905598e-06	1.45930751807861	1
ENSG00000160049.11	DFFA	1	10640798	1_7	0	0.0440457593708608	4.97476009583454	2.08052836275744e-06	-0.376791231298996	1
ENSG00000175262.14	C1orf127	1	10965436	1_8	0	0.0442479660546162	6.3447308442895	2.66565482656144e-06	-0.664343360583997	1
ENSG00000009724.16	MASP2	1	11047382	1_8	0	0.0378092513960771	4.869916766295	1.74830425278507e-06	-0.368645072490629	1
ENSG00000116649.9	SRM	1	11059078	1_8	0	0.0395573147657734	5.29338722613591	1.98818990753131e-06	0.323606992131703	2
ENSG00000171824.13	EXOSC10	1	11100617	1_8	0	0.0368953238278408	4.64078020168658	1.62577231199851e-06	-0.0103303090794583	1
ENSG00000120942.13	UBIAD1	1	11335426	1_8	0	0.0370530704484302	4.68072638879637	1.6467772330836e-06	0.151440251170237	1
ENSG00000116663.10	FBXO6	1	11663828	1_8	0	0.037716091297155	4.84681075046767	1.73572187816585e-06	0.256873148026731	2
ENSG00000177674.15	AGTRAP	1	11742810	1_9	0	0.0588915883373907	8.74126661153066	4.88793059907748e-06	-1.0607597241972	1
ENSG00000011021.21	CLCN6	1	11806126	1_9	0	0.03903010268208	4.87127845276982	1.80526119186283e-06	0.278736378946974	1
ENSG00000175206.10	NPPA	1	11883735	1_9	0	0.13297691445894	16.5487960648592	2.08948882310263e-05	-2.17099311550095	1
ENSG00000120937.8	NPPB	1	11859214	1_9	0	0.129221769890346	16.2689507335084	1.99614748480108e-05	-2.23630568335687	1
ENSG00000116685.15	KIAA2013	1	11926564	1_9	0	0.0459513806106001	6.40325659683167	2.79380999476203e-06	-0.832040341091067	2
ENSG00000083444.16	PLOD1	1	11939067	1_9	0	0.038429667423059	4.72601246421736	1.72448287317557e-06	-0.244809802998456	1
ENSG00000116691.10	MIIP	1	12022869	1_9	0	0.0383900226203761	4.71634107923276	1.71917849481717e-06	-0.0380007621937368	1
ENSG00000028137.18	TNFRSF1B	1	12166660	1_9	0	0.0703430517835871	10.4244752720502	6.96262181088276e-06	-1.25841041515427	1
ENSG00000171729.13	TMEM51	1	15152787	1_11	0	0.0174083569162435	4.97329460411187	8.22052142254955e-07	0.325303605885475	1
ENSG00000142615.7	CELA2A	1	15445050	1_11	0	0.0224409906364831	7.33406755254916	1.56273135906578e-06	-0.906439363418301	1
ENSG00000215704.9	CELA2B	1	15445050	1_11	0	0.0224409906364831	7.33406755254916	1.56273135906578e-06	-0.906439363418301	1
ENSG00000116138.12	DNAJC16	1	15526781	1_11	0	0.0239437717854903	7.93748473420604	1.80456638966409e-06	1.08618489493218	2
ENSG00000197312.11	DDI2	1	15617889	1_11	0	0.016963167795083	4.73271277916279	7.62279961629275e-07	-0.255327334611871	1
ENSG00000116786.11	PLEKHM2	1	15683361	1_11	0	0.0476136601311996	14.3668329721066	6.4951622922539e-06	1.71952489895257	1
ENSG00000186510.11	CLCNKA	1	16018332	1_11	0	0.0884780947599675	20.2407596601003	1.70043473216362e-05	-2.22289114385565	2
ENSG00000173641.17	HSPB7	1	16019124	1_11	0	0.0193197614578631	5.94117488293928	1.08986195634018e-06	-0.523783635728462	1
ENSG00000184908.17	CLCNKB	1	16043565	1_11	0	0.0167790280202484	4.63136877857805	7.37859307125702e-07	-0.118157409039053	2
ENSG00000185519.8	FAM131C	1	16039672	1_11	0	0.0237545099953438	7.86350562738088	1.77361631462866e-06	-0.847247049485374	1
ENSG00000142627.12	EPHA2	1	16156481	1_11	0	0.0181341220560139	5.35269184112402	9.21650308353489e-07	-0.497510375165982	1
ENSG00000142632.16	ARHGEF19	1	16204221	1_11	0	0.228860536806462	29.5963867915904	6.43142194938668e-05	3.439938775514	2
ENSG00000132881.11	RSG1	1	16237140	1_11	0	0.018836438004911	5.70583285738058	1.02050520219178e-06	-0.923291306527981	1
ENSG00000037637.10	FBXO42	1	16352086	1_11	0	0.051079394219506	15.0282159831501	7.2887081849181e-06	-2.12108958493133	2
ENSG00000055070.16	SZRD1	1	16352086	1_11	0	0.0517846418882464	15.1571565400398	7.45274239417814e-06	2.30890603483625	2
ENSG00000157191.19	NECAP2	1	16440864	1_11	0	0.0276614993173676	9.28265514097736	2.43806527702296e-06	-1.50744939335364	1
ENSG00000183888.4	C1orf64	1	16003338	1_11	0	0.0171990742777671	4.8609648781717	7.93825329015858e-07	-0.0858978837283031	2
ENSG00000117122.13	MFAP2	1	16988930	1_12	0	0.114711354185431	20.4906621548356	2.23182324383045e-05	-2.76000229744879	1
ENSG00000159363.17	ATP13A2	1	17011965	1_12	0	0.028811789306973	7.41302124987278	2.02797628496029e-06	-1.51281695502098	1
ENSG00000117118.9	SDHB	1	17051461	1_12	0	0.0679519904701582	15.4752840486553	9.9847732979853e-06	-2.62809278690208	1
ENSG00000117115.12	PADI2	1	17127016	1_12	0	0.044687299663929	11.5211222099359	4.8885075738255e-06	-1.50144118623119	1
ENSG00000159339.13	PADI4	1	17325142	1_12	0	0.0218107552990318	4.81938699188669	9.98067475373417e-07	-0.160349979307996	1
ENSG00000179051.13	RCC2	1	17440878	1_12	0	0.0265837954592164	6.66241751501416	1.68169111151975e-06	0.689930701686035	1
ENSG00000117154.11	IGSF21	1	18116238	1_12	0	0.223587542478513	27.1120464779179	5.75582126850195e-05	2.65021010871933	1
ENSG00000159423.16	ALDH4A1	1	18902055	1_13	0	0.0199471180941186	5.02413740840557	9.515663249069e-07	-0.39053192839606	3
ENSG00000127481.14	UBR4	1	19207821	1_13	0	0.0357878961551259	10.5181842712466	3.57416288231691e-06	1.24503942177901	1
ENSG00000127463.13	EMC1	1	19246729	1_13	0	0.0193030098633493	4.71080661507897	8.63411255010544e-07	0.181078582427645	1
ENSG00000053372.4	MRTO4	1	19251533	1_13	0	0.0191685853666816	4.65057764419636	8.46436455089908e-07	0.0895345676213107	2
ENSG00000053371.12	AKR7A2	1	19311815	1_13	0	0.0789323809377224	17.8155314870265	1.33521555474085e-05	1.972891206266	1
ENSG00000040487.12	PQLC2	1	19312089	1_13	0	0.0194574346467967	4.79841899404602	8.86504908796202e-07	0.231351898028787	1
ENSG00000077549.17	CAPZB	1	19485158	1_13	0	0.0197782164025554	4.96043270472743	9.31545523883973e-07	0.218798909096594	1
ENSG00000173436.13	MINOS1	1	19596564	1_13	0	0.0515890438306013	13.7860385592109	6.75296290739941e-06	1.806342418535	1
ENSG00000158747.13	NBL1	1	19640599	1_13	0	0.124155920429461	22.1873348543917	2.61559180835533e-05	-2.23618132629637	1
ENSG00000169914.5	OTUD3	1	19885299	1_13	0	0.0543199946309129	14.3671384769	7.41015671515591e-06	1.67783905737152	2
ENSG00000188257.10	PLA2G2A	1	19979786	1_13	0	0.0237394325967673	6.63319536289596	1.4951698116054e-06	0.692323770846786	1
ENSG00000127472.10	PLA2G5	1	20028276	1_13	0	0.0194946500830261	4.80066482800113	8.88616200343462e-07	0.203648846849678	1
ENSG00000090432.6	MUL1	1	20545181	1_14	0	0.0486650047457319	7.1613582152235	3.30909750972994e-06	-0.680776215993294	1
ENSG00000158825.5	CDA	1	20588679	1_14	0	0.0379039770921686	5.00078598008675	1.79978424611221e-06	-0.348548884896601	2
ENSG00000158828.7	PINK1	1	20634435	1_14	0	0.0377262695301804	4.93276986159723	1.76698195302767e-06	0.238370159978255	1
ENSG00000075151.20	EIF4G3	1	21177786	1_14	0	0.0540548978597248	10.0592970348664	5.1629756903885e-06	2.59263802987595	1
ENSG00000117298.14	ECE1	1	21345480	1_14	0	0.038633541326753	5.16161141493668	1.89342114274479e-06	-0.55790398297818	2
ENSG00000142794.18	NBPF3	1	21439691	1_15	0	0.029362525011368	6.02185554839962	1.67888570002022e-06	0.75199051483305	3
ENSG00000076864.19	RAP1GAP	1	21669538	1_15	0	0.0338991095974875	7.41167245187475	2.3856235092461e-06	0.854329820030605	1
ENSG00000090686.15	USP48	1	21783459	1_15	0	0.187427895662192	21.0695833272931	3.74962272879636e-05	-2.18101993126639	3
ENSG00000187942.11	LDLRAD2	1	21820584	1_15	0	0.0272303842890065	5.15808107192161	1.33364220534264e-06	-0.269138900654755	1
ENSG00000142798.17	HSPG2	1	21847061	1_15	0	0.0352394388195229	7.83083488312592	2.62020003009648e-06	1.03947226275575	1
ENSG00000142789.19	CELA3A	1	22001714	1_15	0	0.0937495597033901	16.3162329439512	1.45240097088188e-05	-1.69371603991579	1
ENSG00000070831.15	CDC42	1	22052387	1_15	0	0.0546620091529596	13.8551998904033	7.19110753361543e-06	2.25545908545988	1
ENSG00000184677.16	ZBTB40	1	22453334	1_15	0	0.0291135238925022	5.81614790732875	1.60778367479768e-06	-0.576574774373939	1
ENSG00000173372.16	C1QA	1	22636107	1_15	0	0.0262057148984296	4.88995124704085	1.21674042658589e-06	-0.34962094937973	2
ENSG00000133216.16	EPHB2	1	22764780	1_16	0	0.0337693030772093	6.17537274853649	1.98007970109637e-06	0.694505549225943	1
ENSG00000169641.13	LUZP1	1	23178302	1_16	0	0.0329920436684658	5.95767978759859	1.86630995380836e-06	-0.719709994426914	1
ENSG00000204219.9	TCEA3	1	23381993	1_16	0	0.0285652325493491	4.6122250228408	1.25096640980055e-06	-0.0643523311618913	4
ENSG00000088280.18	ASAP3	1	23484588	1_16	0	0.0285918995169576	4.62093064852123	1.25449766210286e-06	0.0324298566551956	2
ENSG00000007968.6	E2F2	1	23531510	1_16	0	0.0324635978168337	5.80676078126906	1.78989675669574e-06	-0.543401439879383	1
ENSG00000142676.12	RPL11	1	23691734	1_17	0	0.0791688672578749	15.5298824449998	1.16740082589737e-05	-1.74650749799735	1
ENSG00000057757.9	PITHD1	1	23775590	1_17	0	0.0307762628178182	6.62956053706056	1.93730508987269e-06	-0.639084821391877	1
ENSG00000117308.14	GALE	1	23800401	1_17	0	0.0252098979892196	4.76865822305629	1.14147047369588e-06	0.21390897872192	1
ENSG00000179163.11	FUCA1	1	23866260	1_17	0	0.0324130946840516	7.11364088070119	2.18932295917609e-06	-0.715287131915323	2
ENSG00000142677.3	IL22RA1	1	24134307	1_17	0	0.0259336620737022	5.03242128947472	1.23919095628233e-06	-0.306323297659921	2
ENSG00000185436.11	IFNLR1	1	24178006	1_17	0	0.0254315707111029	4.85023034275188	1.17120507346162e-06	-0.286794786044327	2
ENSG00000001460.17	STPG1	1	24417389	1_17	0	0.107695122940467	18.4816485100837	1.88987961073697e-05	2.22612866444085	1
ENSG00000001461.16	NIPAL3	1	24415329	1_17	0	0.0415045490221859	9.42834393769643	3.71559622438853e-06	1.38382038452408	2
ENSG00000117602.11	RCAN3	1	24502439	1_17	0	0.0353598963949293	7.92724497546811	2.66152567490625e-06	0.89498896025604	1
ENSG00000133226.16	SRRM1	1	24633425	1_17	0	0.277794498758883	27.9647345395366	7.37618395178013e-05	-3.26447108210937	1
ENSG00000131910.4	NR0B2	1	26915518	1_18	0	0.0352891964591302	5.4451813297082	1.82453211891282e-06	-0.269151681747133	1
ENSG00000188672.17	RHCE	1	25382767	1_18	0	0.0368523626922629	5.98018841533081	2.09255846531305e-06	0.587753082958049	1
ENSG00000157978.11	LDLRAP1	1	25566034	1_18	0	0.0323487321419951	4.7688112686642	1.46475434745956e-06	0.204110855790398	1
ENSG00000127423.10	AUNIP	1	25861747	1_18	0	0.0412697348928541	7.01647517322123	2.74946419682421e-06	-0.775385636999793	1
ENSG00000158006.13	PAFAH2	1	26001260	1_18	0	0.0432130425843433	7.51094504268564	3.0818168592096e-06	0.996855692329347	1
ENSG00000158008.9	EXTL1	1	26019793	1_18	0	0.0453530199109599	7.97253699455225	3.43320827450951e-06	-1.04383583750113	1
ENSG00000158014.14	SLC30A2	1	26043776	1_18	0	0.0325571177903738	4.81665326286561	1.48897954418527e-06	-0.118622270815942	2
ENSG00000158022.6	TRIM63	1	26067014	1_18	0	0.0481039797279293	8.39879835023784	3.83614980894821e-06	0.956416457130774	1
ENSG00000197245.5	FAM110D	1	26159601	1_18	0	0.0318674317113711	4.65357406817272	1.40809219536358e-06	0.301198169321343	1
ENSG00000236782.6	RP11-96L14.7	1	26170849	1_18	0	0.0319867097505995	4.70911285193238	1.43023059664615e-06	0.41158483685668	2
ENSG00000142675.17	CNKSR1	1	26170849	1_18	0	0.0338439356965777	5.31381540418872	1.70759439832552e-06	0.764679040508907	1
ENSG00000130695.14	CEP85	1	26233678	1_18	0	0.0682001730000655	11.827285719016	7.65892755424614e-06	-1.41465705691032	1
ENSG00000169442.8	CD52	1	26317369	1_18	0	0.0324084336880738	4.87642992090611	1.50057403032933e-06	0.309736081256006	1
ENSG00000158062.20	UBXN11	1	26317723	1_18	0	0.0455230086756036	7.95274816413124	3.43752277550501e-06	1.30689395770429	1
ENSG00000117682.16	DHDDS	1	26423823	1_18	0	0.0369793352940436	6.1184850998459	2.14832708557712e-06	0.670424973770565	2
ENSG00000198830.10	HMGN2	1	26471849	1_18	0	0.0359964931348284	5.77482777238955	1.97377037413962e-06	-0.65932397488826	1
ENSG00000060642.10	PIGV	1	26787521	1_18	0	0.116090990801602	16.5183354824792	1.82079979923116e-05	3.09207077771821	1
ENSG00000175793.11	SFN	1	26863833	1_18	0	0.0321159187715466	4.76437137457064	1.45285861925969e-06	0.561101633843851	1
ENSG00000142751.14	GPN2	1	26894030	1_18	0	0.0564988244370101	11.0909274506467	5.94983158508236e-06	2.26806235367203	1
ENSG00000253368.3	TRNP1	1	26990468	1_18	0	0.189947716463944	21.985476855683	3.96522068792408e-05	-2.58529830710087	1
ENSG00000158246.7	FAM46B	1	27003425	1_18	0	0.0345054717385273	5.42291830126069	1.77671769483368e-06	-0.480274817998309	1
ENSG00000090020.10	SLC9A1	1	27118915	1_19	0	0.017053178782272	8.48578925680557	1.37402610479679e-06	1.47817170821955	3
ENSG00000142784.15	WDTC1	1	27234636	1_19	0	0.0284924111761786	13.262504685429	3.58799765209402e-06	-1.53116224452683	1
ENSG00000186501.14	TMEM222	1	27335461	1_19	0	0.351130672584325	37.8335535379164	0.000126137232951857	3.69463076629404	2
ENSG00000142765.17	SYTL1	1	27342119	1_19	0	0.323939734818093	36.9603615097774	0.000113683603052262	3.61214318446576	1
ENSG00000142733.14	MAP3K6	1	27357905	1_19	0	0.0112868400120416	4.65815968531258	4.99210990701164e-07	-0.151517872310221	2
ENSG00000142748.12	FCN3	1	27367112	1_19	0	0.0114465545051726	4.78831228138427	5.20420797172871e-07	0.255971723802209	1
ENSG00000158195.10	WASF2	1	27489587	1_19	0	0.0162883370842838	8.05942390098134	1.24645942008315e-06	-0.734402269281007	1
ENSG00000126705.13	AHDC1	1	27604387	1_19	0	0.112951076030254	26.2948658044783	2.82006246480844e-05	2.69677297082544	1
ENSG00000126709.14	IFI6	1	27671883	1_19	0	0.0132220035378476	6.12472340203846	7.68919980346099e-07	-0.787179633591158	1
ENSG00000009780.15	FAM76A	1	27726800	1_19	0	0.0203077062268916	10.108650697844	1.9491778112201e-06	-1.2885203589812	1
ENSG00000130775.15	THEMIS2	1	27881816	1_19	0	0.0120350575066669	5.25290154874052	6.00267496685769e-07	-0.604506530674119	1
ENSG00000117748.9	RPA2	1	27914481	1_19	0	0.021914955276835	10.8171576129719	2.25087378521007e-06	1.2785629292441	2
ENSG00000158156.7	XKR8	1	27959966	1_19	0	0.0204722585030268	10.1837120948188	1.97956271981552e-06	-1.32354013220666	1
ENSG00000158161.15	EYA3	1	28089646	1_19	0	0.011337703756699	4.69981851813041	5.05945328137742e-07	0.253709977795243	2
ENSG00000126698.10	DNAJC8	1	28232721	1_19	0	0.0681410531268221	21.4556450201128	1.38818648966534e-05	2.06330086711634	1
ENSG00000130770.17	ATPIF1	1	28235584	1_19	0	0.0290308922068389	13.4370300793467	3.70391549225741e-06	1.54695958107314	2
ENSG00000130772.13	MED18	1	28322382	1_19	0	0.0161844594403272	8.0002477689632	1.22941648653937e-06	1.0988926004513	1
ENSG00000204138.12	PHACTR4	1	28366038	1_19	0	0.0115948283916253	4.90757179087978	5.40291808948445e-07	0.129352241203742	2
ENSG00000180198.15	RCC1	1	28510006	1_19	0	0.0145681710319777	7.02388513327552	9.71582824688308e-07	-0.721130661551161	1
ENSG00000180098.9	TRNAU1AP	1	28553045	1_19	0	0.0363561443189628	15.5399589966577	5.3644485462433e-06	1.64174100431463	1
ENSG00000198492.15	YTHDF2	1	28737524	1_19	0	0.0507980505056702	18.6796993337502	9.00978284990768e-06	2.61121260187089	1
ENSG00000159023.19	EPB41	1	28888753	1_19	0	0.0533425423620906	19.1404774126508	9.69446559196874e-06	-2.06384580398143	1
ENSG00000116353.15	MECR	1	29230712	1_19	0	0.0219771450990848	10.8434812911451	2.26275434127791e-06	-1.30737295043462	1
ENSG00000060656.19	PTPRU	1	29238102	1_19	0	0.0227165928095463	11.1514576293144	2.40531649098961e-06	-1.37332104646827	1
ENSG00000162511.7	LAPTM5	1	30757821	1_20	0	0.0199414216899575	11.1955506272167	2.11981993684457e-06	1.38198391830487	1
ENSG00000162512.15	SDC3	1	30847534	1_20	0	0.0144288745663247	8.34278715600375	1.14298628351775e-06	1.06844386524097	1
ENSG00000168528.11	SERINC2	1	31409124	1_20	0	0.0253946737989995	13.3835318885535	3.2270877398766e-06	-2.79841997248401	1
ENSG00000142910.15	TINAGL1	1	31576075	1_20	0	0.0123437736624901	6.81127136545628	7.98313603458024e-07	0.743730533020409	2
ENSG00000162517.12	PEF1	1	31645212	1_20	0	0.00976413663139775	4.64832002435315	4.30950377183827e-07	-0.174380693201629	2
ENSG00000084636.17	COL16A1	1	31703950	1_20	0	0.0101001620872175	5.01146663032008	4.80607543448551e-07	-0.481020203850001	1
ENSG00000121753.12	ADGRB2	1	31764679	1_20	0	0.0141797384362439	7.87705810798009	1.06054637970956e-06	0.729855023542494	1
ENSG00000121775.17	TMEM39B	1	32071019	1_21	0	0.0233777922910432	4.98037822018925	1.10551138041379e-06	-0.322842900750564	1
ENSG00000025800.13	KPNA6	1	32108863	1_21	0	0.0452569790673214	11.1553309866655	4.79364003259236e-06	-1.60312708411667	1
ENSG00000084652.15	TXLNA	1	32179560	1_21	0	0.0409113436502947	10.2077425185109	3.96525249310207e-06	1.50994865460589	1
ENSG00000160051.11	IQCC	1	32205429	1_21	0	0.0434556090694404	10.7738600678987	4.44543811389753e-06	-1.56677888479158	1
ENSG00000084623.11	EIF3I	1	32222176	1_21	0	0.0360909690116783	9.03324674615863	3.09556418077114e-06	1.38181198006749	1
ENSG00000160055.19	TMEM234	1	32222176	1_21	0	0.0360909690116783	9.03324674615863	3.09556418077114e-06	-1.38181198006749	1
ENSG00000183615.5	FAM167B	1	32246849	1_21	0	0.079829919196997	16.5236501520339	1.2524750341597e-05	1.98458483069835	1
ENSG00000225828.1	FAM229A	1	32366691	1_21	0	0.0224968345122895	4.62282214775819	9.87474741619312e-07	0.108041527649329	1
ENSG00000160058.18	BSDC1	1	32397196	1_21	0	0.0230076643818834	4.8318072475899	1.0555517528865e-06	0.288595281196995	1
ENSG00000176261.15	ZBTB8OS	1	32650758	1_21	0	0.0237384233966178	5.12291271063321	1.15469217938934e-06	-0.236831246560017	2
ENSG00000162521.18	RBBP4	1	32650943	1_21	0	0.0236974498626243	5.10682683668704	1.14907967222598e-06	0.230091879795816	1
ENSG00000162522.10	KIAA1522	1	32743022	1_21	0	0.0234415753692212	5.00574516548216	1.11417376493823e-06	-0.169524304164364	1
ENSG00000116497.17	S100PBP	1	32817174	1_21	0	0.0440312540336365	10.8974287886701	4.55598715611194e-06	1.44867943864329	1
ENSG00000134684.10	YARS	1	32811479	1_21	0	0.0607375261423434	13.9282204309575	8.03248877249475e-06	-1.71286684752638	1
ENSG00000160097.16	FNDC5	1	32873002	1_21	0	0.0774218217362624	16.2317016997153	1.19323184590625e-05	-2.0186765323726	1
ENSG00000142920.16	AZIN2	1	33080995	1_21	0	0.0274124632958924	6.46386116041667	1.68243184270178e-06	-1.10300715651031	1
ENSG00000160094.14	ZNF362	1	33257610	1_21	0	0.0631576939511312	14.2979318182133	8.57426462626385e-06	2.04769874042647	1
ENSG00000189280.3	GJB5	1	34787410	1_22	0	0.0187752292765985	5.67479125735174	1.01165524367739e-06	-0.656451621525134	1
ENSG00000187513.8	GJA4	1	34793636	1_22	0	0.0200929144855462	6.3146197853466	1.20472393470924e-06	-0.792036310664938	1
ENSG00000163866.8	SMIM12	1	34857794	1_22	0	0.120818989198899	22.652032234935	2.59860198439557e-05	2.39778956635371	1
ENSG00000197056.9	ZMYM1	1	35059408	1_22	0	0.0221337718377551	7.19385462664821	1.51187011660125e-06	-0.941410825383053	1
ENSG00000116560.10	SFPQ	1	35194135	1_22	0	0.0254324504848815	8.74988378612669	2.11294352474539e-06	-1.26361461506926	1
ENSG00000116819.6	TFAP2E	1	35573174	1_22	0	0.269080550397088	21.9058566655015	5.59680203618837e-05	4.23988844068056	1
ENSG00000126067.11	PSMB2	1	35641909	1_22	0	0.244449655065537	22.6864325772546	5.26566267701385e-05	-4.28515227822419	1
ENSG00000142686.7	C1orf216	1	35718988	1_22	0	0.177463373287674	21.2265980453077	3.57673303000613e-05	4.14534827765337	1
ENSG00000134698.10	AGO4	1	35808004	1_22	0	0.02920521832426	10.2932078276452	2.85435900665945e-06	1.61031618126564	1
ENSG00000092847.11	AGO1	1	35870261	1_22	0	0.0283112754789163	12.6434486924606	3.39877474824623e-06	-3.09002441255171	1
ENSG00000171812.12	COL8A2	1	36126011	1_22	0	0.0218017857608555	6.80445549877429	1.40858429711495e-06	-1.01002072111278	1
ENSG00000054118.13	THRAP3	1	36225269	1_22	0	0.0313823318142518	9.38488257656728	2.79647827584672e-06	0.151829000626497	1
ENSG00000214193.10	SH3D21	1	36267173	1_22	0	0.0406883564752449	13.681725327033	5.2857718272537e-06	-1.72069595626005	2
ENSG00000181817.5	LSM10	1	36397922	1_22	0	0.017093731669789	4.86594199288151	7.89771043383608e-07	-0.426744049964244	1
ENSG00000119535.17	CSF3R	1	36483835	1_22	0	0.0289581798481035	9.60051831912411	2.63975328168222e-06	1.15824927860109	1
ENSG00000163875.15	MEAF6	1	37515602	1_23	0	0.0546991238404544	8.28331588175079	4.30211474985747e-06	0.788971995093594	1
ENSG00000163879.10	DNALI1	1	37548877	1_23	0	0.0832710097777055	12.2708126182196	9.70207331616776e-06	1.93065414975967	1
ENSG00000134697.12	GNL2	1	37577636	1_23	0	0.0410959939370571	5.59428448382809	2.1829381608991e-06	0.8418383611123	2
ENSG00000116922.14	C1orf109	1	37691952	1_23	0	0.0370746956862601	4.62923937030032	1.62961356000625e-06	0.0219178837473505	2
ENSG00000134690.10	CDCA8	1	37692045	1_23	0	0.046755227656033	6.80572339647513	3.02135576792367e-06	-0.878680320251591	1
ENSG00000185090.14	MANEAL	1	37794831	1_23	0	0.183996051792439	19.9989741401414	3.49392533250262e-05	-2.85687512795401	1
ENSG00000197982.13	C1orf122	1	37806988	1_23	0	0.0405220939488636	5.46244121078141	2.10172578223503e-06	0.697797426102211	1
ENSG00000188786.9	MTF1	1	37861712	1_23	0	0.0674923026922789	10.2709278236137	6.58205216204149e-06	-2.00548233861291	2
ENSG00000204084.12	INPP5B	1	37897131	1_23	0	0.125716786519967	16.2407192263287	1.93863445176237e-05	-2.47263553004101	2
ENSG00000183431.11	SF3A3	1	37990434	1_23	0	0.0372059943031137	4.66238316428141	1.64709357801314e-06	0.643799400115017	1
ENSG00000183386.9	FHL3	1	37996149	1_23	0	0.0390176387300184	5.10751754973911	1.89220526940266e-06	0.197068866335976	1
ENSG00000183520.11	UTP11	1	38009833	1_23	0	0.0370959276883248	4.63459992015853	1.63243494466774e-06	0.0203261026758927	1
ENSG00000116954.7	RRAGC	1	38859391	1_24	0	0.0182155828072733	4.85374079527387	8.39492939301465e-07	-0.208655340369713	1
ENSG00000214114.8	MYCBP	1	38880474	1_24	0	0.018561431766007	5.02740658683833	8.86039084691827e-07	-0.0904556256396615	1
ENSG00000131233.9	GJA9	1	38881233	1_24	0	0.0504141855361031	14.1947447096399	6.79481658813692e-06	1.95118702948354	1
ENSG00000168653.10	NDUFS5	1	39026790	1_24	0	0.0204400960024271	5.87127354054468	1.13949557364594e-06	0.712938591339204	1
ENSG00000183682.7	BMP8A	1	39491596	1_24	0	0.0333221738671585	10.220693898333	3.23378471983192e-06	-1.92472650642587	2
ENSG00000163909.7	HEYL	1	39640423	1_24	0	0.0407146199355939	12.2570728621628	4.73843087701856e-06	-1.57455535803555	1
ENSG00000116983.12	HPCAL4	1	39684484	1_24	0	0.0458986381015788	13.370785825237	5.82712223671426e-06	1.70807136558111	2
ENSG00000084072.16	PPIE	1	39739351	1_25	0	0.0116241867866568	4.7571203712003	5.25054176507743e-07	0.167384419859794	2
ENSG00000116985.11	BMP8B	1	39788427	1_25	0	0.0115127124782426	4.62160758235267	5.05205561090148e-07	-0.108852232724807	1
ENSG00000043514.15	TRIT1	1	39880989	1_25	0	0.276942338841761	32.709297489636	8.60117866713262e-05	-3.17712810362487	3
ENSG00000168389.17	MFSD2A	1	39952892	1_25	0	0.0125150257293754	5.41076105561664	6.42965246458769e-07	0.450715103200348	1
ENSG00000131236.16	CAP1	1	40040200	1_25	0	0.0147309483852206	6.54830076647326	9.15918272297405e-07	0.461886949341042	2
ENSG00000131238.16	PPT1	1	40097347	1_25	0	0.0277330104363455	12.0434311849853	3.17135345090684e-06	-1.15704589200597	2
ENSG00000084073.8	ZMPSTE24	1	40257946	1_25	0	0.0261861772775794	11.9771672650063	2.97799260605666e-06	1.32395353778829	1
ENSG00000084070.11	SMAP2	1	40560363	1_25	0	0.0381122828734143	16.5086894825968	5.97413398877769e-06	-2.41827328833157	1
ENSG00000164002.11	EXO5	1	40523948	1_25	0	0.0238786719635729	10.928316486847	2.47776908509016e-06	1.10847241666134	1
ENSG00000117010.15	ZNF684	1	40528327	1_25	0	0.0169262357298409	8.30068438598351	1.33404869667262e-06	-1.09586307796626	1
ENSG00000117016.9	RIMS3	1	40664752	1_25	0	0.0128699299834827	5.81806798612334	7.10971796089458e-07	-0.925439270265539	1
ENSG00000179862.6	CITED4	1	40862833	1_25	0	0.059083785001708	19.7420873582469	1.10753835522854e-05	-2.04135402322475	2
ENSG00000171793.13	CTPS1	1	40979451	1_25	0	0.0171938555709181	9.4516644699443	1.54304633396951e-06	1.61372506504694	1
ENSG00000171790.15	SLFNL1	1	41023050	1_25	0	0.0115083888235619	4.64033283141998	5.07061988403892e-07	-0.0585561823494491	2
ENSG00000010803.16	SCMH1	1	41239838	1_25	0	0.0549017423363588	18.4762966615779	9.63160028337109e-06	-1.7599457978381	2
ENSG00000204060.6	FOXO6	1	41377768	1_25	0	0.078715561523379	22.2443093324306	1.6625584418637e-05	-3.48894272551621	1
ENSG00000127129.9	EDN2	1	41484301	1_25	0	0.0617845747595961	19.1049546317913	1.12078799229628e-05	2.00203510746114	2
ENSG00000127124.14	HIVEP3	1	42035651	1_26	0	0.0338232047267832	4.61961286491137	1.48360310382251e-06	0.238154633470906	1
ENSG00000198815.8	FOXJ3	1	42334072	1_26	0	0.0444731504959737	7.18470784060295	3.03392196077344e-06	-1.07810082256708	1
ENSG00000186409.14	CCDC30	1	42463059	1_26	0	0.0360744405365994	5.22243222121924	1.78883306387127e-06	0.428630243300076	1
ENSG00000117385.15	P3H1	1	42766833	1_26	0	0.0351142167378966	4.96996338836335	1.65704221119278e-06	0.29428932093238	1
ENSG00000164008.14	C1orf50	1	42736424	1_26	0	0.0382976149718667	5.78232091828142	2.10267096006488e-06	-0.358566934441769	1
ENSG00000164010.13	ERMAP	1	42832396	1_26	0	0.0396283859469416	6.10239643641693	2.29617084623304e-06	0.436533794926354	1
ENSG00000164011.17	ZNF691	1	42823587	1_26	0	0.036558300182892	5.34713014634193	1.85611186128639e-06	0.476798949187366	1
ENSG00000243710.7	CFAP57	1	43173203	1_26	0	0.0355463607813139	5.08440315604053	1.71606020758339e-06	0.43537533214318	2
ENSG00000179178.10	TMEM125	1	43269525	1_26	0	0.0616834286892254	10.2678630130555	6.01375829351625e-06	1.2195872990749	1
ENSG00000066056.13	TIE1	1	43295980	1_27	0	0.102658582677773	21.3334427480798	2.07947454011212e-05	3.14628459169235	1
ENSG00000117400.16	MPL	1	43338669	1_27	0	0.0282246537996298	8.66531036656255	2.32225626353113e-06	-1.93444085033214	1
ENSG00000117399.13	CDC20	1	43359194	1_27	0	0.0382880697496834	12.6341665236334	4.59311655259301e-06	2.49172791644628	1
ENSG00000066322.14	ELOVL1	1	43375311	1_27	0	0.0336224601950872	11.115232527808	3.5485051294685e-06	-2.34569799865692	1
ENSG00000159479.16	MED8	1	43389819	1_27	0	0.0871373261909972	19.6477663861975	1.62560419730588e-05	3.06209625350299	2
ENSG00000198198.15	SZT2	1	43388718	1_27	0	0.0245444820644728	5.37797926417941	1.25334430574791e-06	0.804573373346608	2
ENSG00000142949.16	PTPRF	1	43526161	1_27	0	0.0437148139727632	11.1251695665057	4.61777396091118e-06	-1.42519357328332	1
ENSG00000126091.19	ST3GAL3	1	43707752	1_27	0	0.0406064192964986	18.5025349971376	7.13383936403947e-06	3.87182401549671	1
ENSG00000117407.16	ARTN	1	43933936	1_27	0	0.0424650885891699	15.0130205366384	6.05337403937956e-06	2.93745882862046	1
ENSG00000132768.13	DPH2	1	43973302	1_27	0	0.0647276880519043	23.6423470970112	1.45304170959398e-05	4.13483374695594	1
ENSG00000117410.13	ATP6V0B	1	43974045	1_27	0	0.0247486749074122	6.48906780151632	1.52486592483605e-06	-1.43560388599326	1
ENSG00000159214.12	CCDC24	1	43991070	1_27	0	0.0425858444478501	18.6155742914839	7.52729781314239e-06	3.83157807417977	2
ENSG00000196517.11	SLC6A9	1	44031577	1_27	0	0.0236425470062667	4.66654099540229	1.04757890237632e-06	0.142954327490309	1
ENSG00000117419.14	ERI3	1	44354576	1_27	0	0.0560312699053517	13.2326247238567	7.04001944072851e-06	-1.86062377094124	2
ENSG00000126106.13	TMEM53	1	44651313	1_28	0	0.0481707562567919	7.89131910210516	3.60936220790438e-06	-1.03973430083092	1
ENSG00000198520.10	C1orf228	1	44673827	1_28	0	0.0368775507846242	5.38444048064942	1.88538499849917e-06	0.523597242718465	2
ENSG00000142945.12	KIF2C	1	44739744	1_28	0	0.125111376562792	16.9983965804491	2.01930609728654e-05	-2.2901416160613	2
ENSG00000142959.4	BEST4	1	44787956	1_28	0	0.0456239759965312	7.38061247493308	3.19729662921861e-06	1.34173217356171	1
ENSG00000117425.13	PTCH2	1	44839834	1_28	0	0.118318192718143	16.4558422746034	1.84871106324265e-05	-2.29451414008974	1
ENSG00000126107.14	HECTD3	1	45011467	1_28	0	0.039757378685694	6.08883885232012	2.29852705148082e-06	0.631603814334067	1
ENSG00000126088.13	UROD	1	45008485	1_28	0	0.122747057849282	16.8126478706991	1.95949700980299e-05	-2.36129528046239	2
ENSG00000132781.17	MUTYH	1	45336998	1_28	0	0.126085067568149	17.0740879284198	2.04408318627331e-05	2.0577563847559	1
ENSG00000070759.16	TESK2	1	45491618	1_28	0	0.0388012059532621	5.86067513183782	2.1591870602898e-06	-0.713015012466545	1
ENSG00000132763.14	MMACHC	1	45500626	1_28	0	0.0366698313673027	5.33151822375211	1.85633865243065e-06	-0.479033207910163	1
ENSG00000117450.13	PRDX1	1	45523092	1_28	0	0.0419523835741978	6.59271384579429	2.62614235034549e-06	0.895053875464118	1
ENSG00000117448.13	AKR1A1	1	45550079	1_28	0	0.0394221261044088	6.00941231762972	2.24941425206504e-06	0.643196594533702	1
ENSG00000159588.14	CCDC17	1	45624542	1_28	0	0.0559940806175931	9.30911185936817	4.94934541039189e-06	1.28350095587187	1
ENSG00000159592.10	GPBP1L1	1	45687876	1_28	0	0.0342980672134832	4.70591640233965	1.53253799985262e-06	-0.205843956326948	2
ENSG00000159596.6	TMEM69	1	45688394	1_28	0	0.139203794851219	18.0412784632292	2.38460132745502e-05	2.37085494646498	1
ENSG00000197429.10	IPP	1	45751050	1_28	0	0.0356278406403276	5.06177317735893	1.71233832887473e-06	-0.358210294966012	2
ENSG00000086015.20	MAST2	1	45786472	1_28	0	0.0461553851170127	7.48932183369005	3.28217905295596e-06	1.08080543232053	3
ENSG00000117461.14	PIK3R3	1	46132601	1_28	0	0.0339949902239327	4.62290239173921	1.49220001911705e-06	-0.0765097752166059	1
ENSG00000117472.9	TSPAN1	1	46174934	1_28	0	0.0342416041320334	4.69050269303978	1.52500366884393e-06	-0.262459850995741	1
ENSG00000085998.13	POMGNT1	1	46217808	1_28	0	0.0343182956657463	4.71142160464188	1.53523575869353e-06	-0.150631212940481	1
ENSG00000171357.5	LURAP1	1	46182221	1_28	0	0.0495141017551829	8.15012333090455	3.83169103024837e-06	0.828373572155557	1
ENSG00000132128.16	LRRC41	1	46309111	1_28	0	0.0540860192633914	8.98221513723619	4.61281320325569e-06	1.14531526780609	1
ENSG00000173660.11	UQCRH	1	46301079	1_28	0	0.0384409855216281	5.77331366619243	2.10725485723163e-06	0.672958577301983	2
ENSG00000117481.10	NSUN4	1	46347896	1_28	0	0.0367098858122987	5.3417360748599	1.86192788837182e-06	-0.238279454017535	1
ENSG00000117480.15	FAAH	1	46394565	1_28	0	0.0381401188637867	5.69972770816185	2.06411337359722e-06	-0.748761581940198	2
ENSG00000079277.19	MKNK1	1	46616841	1_29	0	0.0389469755388782	6.24548819619699	2.30960401835998e-06	0.747799779334023	1
ENSG00000142961.14	MOB3C	1	46615311	1_29	0	0.0476574496764771	8.14018162751035	3.6835137039296e-06	-1.041005010491	2
ENSG00000123472.12	ATPAF1	1	46673431	1_29	0	0.0336651973921851	4.88139664828298	1.56035228274366e-06	-0.378445423364562	1
ENSG00000186377.7	CYP4X1	1	47023329	1_29	0	0.123150821838174	17.1946986471639	2.01061667488746e-05	2.18848999862856	2
ENSG00000162365.11	CYP4A22	1	47026745	1_29	0	0.0392716703055203	6.32329005136233	2.35787009004423e-06	1.03775629584144	1
ENSG00000162367.11	TAL1	1	47214855	1_29	0	0.0775521938025404	12.7467502224057	9.38622499098522e-06	-1.57266054185632	1
ENSG00000269113.3	TRABD2B	1	47997102	1_30	0	0.0404630090204524	6.04552500213016	2.32268114372247e-06	-0.682981320985534	1
ENSG00000117834.12	SLC5A9	1	48208144	1_30	0	0.046787539817906	7.40903963497623	3.29146714648867e-06	0.827073587538961	2
ENSG00000132122.11	SPATA6	1	48472491	1_30	0	0.0405937556573954	6.07577237521011	2.34184488149445e-06	0.555003346833702	1
ENSG00000162373.12	BEND5	1	48785725	1_31	0	0.0923971290503096	16.1922302881702	1.4205696951598e-05	1.06732424052928	1
ENSG00000185104.19	FAF1	1	50882742	1_32	0	0.0225149431572639	5.36621519340412	1.1471925981232e-06	1.26064737236341	2
ENSG00000123091.4	RNF11	1	51235789	1_32	0	0.0300491132935579	7.56253844216193	2.15772778096252e-06	-0.84544513183693	2
ENSG00000085831.15	TTC39A	1	51318915	1_33	0	0.0203671981390454	4.72157992995405	9.13095140077805e-07	0.0803397917445315	2
ENSG00000085832.16	EPS15	1	51534159	1_33	0	0.0293435439317756	8.10159528717339	2.25725438411894e-06	0.962148663329979	1
ENSG00000078618.21	NRDC	1	51880682	1_33	0	0.0210341172580666	5.03448633371329	1.0054879116339e-06	0.434419082790218	1
ENSG00000198841.3	KTI12	1	52033817	1_33	0	0.0201791256280152	4.65695145256115	8.92280601652133e-07	-0.0909456952399544	2
ENSG00000154222.14	CC2D1B	1	52352516	1_33	0	0.028032791323449	7.63050357031038	2.03103281755582e-06	-0.930542883174812	1
ENSG00000116157.5	GPX7	1	52602242	1_33	0	0.0201412897513515	4.62296914963411	8.84108710328146e-07	-0.159740116942543	3
ENSG00000162377.5	COA7	1	52692075	1_33	0	0.021109801850143	5.10383355650503	1.02300570703898e-06	-0.448380575735256	1
ENSG00000162378.12	ZYG11B	1	52722239	1_33	0	0.0201175231525615	4.61935145729079	8.82374426896316e-07	-0.0945417587061224	1
ENSG00000121310.16	ECHDC2	1	52926925	1_33	0	0.0697810944246353	16.1688911854961	1.07131062359403e-05	1.7236816108681	2
ENSG00000116171.17	SCP2	1	52926925	1_33	0	0.0394864374309463	10.9347014500086	4.09970189931296e-06	-1.4030178112329	1
ENSG00000174348.13	PODN	1	53062276	1_33	0	0.0216313747011311	5.31427600183897	1.09150473291372e-06	-0.530427100768878	1
ENSG00000162383.11	SLC1A7	1	53099149	1_33	0	0.0298313473550289	8.21697775902998	2.32746081142986e-06	0.870305921396683	2
ENSG00000162384.13	C1orf123	1	53211891	1_33	0	0.0332238153600084	9.5685121361213	3.01850092558246e-06	2.50567072184379	2
ENSG00000174332.5	GLIS1	1	53732744	1_33	0	0.025970393039029	6.97670324839884	1.72038707037342e-06	0.778924861002717	2
ENSG00000058799.14	YIPF1	1	53889973	1_34	0	0.0579300917348358	15.4754593309786	8.51226550715273e-06	1.73449624553909	3
ENSG00000081870.11	HSPB11	1	53945795	1_34	0	0.02094396811539	5.95192907118082	1.18362495197282e-06	-0.433456727403898	1
ENSG00000116209.11	TMEM59	1	54053622	1_34	0	0.0216341126267556	6.25351332238664	1.28457824426432e-06	0.764261448612247	1
ENSG00000116221.15	MRPL37	1	54183963	1_34	0	0.0182188851434285	4.65620692793812	8.05473890732265e-07	-0.0762082562587482	2
ENSG00000215883.10	CYB5RL	1	54154524	1_34	0	0.0188334971214709	4.96448801899462	8.87774842052754e-07	0.281305491626322	3
ENSG00000157216.15	SSBP3	1	54413433	1_34	0	0.0212643797277887	6.09315293389572	1.23024665988576e-06	0.619274335047476	1
ENSG00000162390.17	ACOT11	1	54548340	1_34	0	0.0193462385222635	5.21412842249571	9.57801820650938e-07	-0.411944620818663	2
ENSG00000184313.19	MROH7	1	54548340	1_34	0	0.0262429748683033	8.05191594219969	2.0063638477073e-06	0.878217251285469	2
ENSG00000243725.6	TTC4	1	54610757	1_34	0	0.0193754902617863	5.22817187534376	9.61833620631497e-07	-0.392579987053906	2
ENSG00000162396.5	PARS2	1	54764162	1_34	0	0.0202388006914473	5.63343089706951	1.08256789090973e-06	0.529111155386555	1
ENSG00000162402.13	USP24	1	55214518	1_34	0	0.0575553999789212	15.4141539237932	8.42370529653597e-06	-2.07245676562058	1
ENSG00000162407.8	PLPP3	1	56461425	1_35	0	0.0321133283113335	5.12682478762695	1.56325991378251e-06	0.369840688758191	1
ENSG00000173406.15	DAB1	1	57618490	1_36	0	0.0278236243316455	5.74429172281585	1.51756599011573e-06	-0.304009812110602	2
ENSG00000162601.9	MYSM1	1	58686286	1_37	0	0.0545778060808642	9.13240569269263	4.73258765783208e-06	1.27945355229487	1
ENSG00000172456.17	FGGY	1	59292175	1_37	0	0.0379843112438254	5.72618768661037	2.06522432375063e-06	0.528231695805503	1
ENSG00000134709.10	HOOK1	1	59815634	1_38	0	0.0640525081498384	15.7249429406515	9.56362669118122e-06	-1.95659296452497	1
ENSG00000134716.9	CYP2J2	1	59927333	1_38	0	0.0201281504083484	4.88170150920394	9.3298032839513e-07	0.322443742500962	2
ENSG00000162604.12	TM2D1	1	61723869	1_39	0	0.03821338342041	5.9357364285929	2.15371135065531e-06	-0.613348609551096	1
ENSG00000132849.19	PATJ	1	61914626	1_39	0	0.0569051035190633	9.67972426998649	5.23011936819509e-06	1.26109744416519	2
ENSG00000162607.12	USP1	1	62437203	1_39	0	0.230568655470504	23.3093063818677	5.10301698894517e-05	2.65247169571461	1
ENSG00000125703.14	ATG4C	1	62784304	1_39	0	0.062501085854979	10.5664273702337	6.27065823740839e-06	1.27318336872426	2
ENSG00000187140.5	FOXD3	1	63322827	1_40	0	0.0359340331957538	8.36053384221048	2.85257696329416e-06	0.877125728971683	1
ENSG00000088035.15	ALG6	1	63366969	1_40	0	0.0276651074302475	5.89406699340415	1.54826332225832e-06	0.376574840545811	3
ENSG00000203965.12	EFCAB7	1	63525047	1_40	0	0.0246225204644792	4.886120534187	1.14233656967405e-06	0.00805374515229662	2
ENSG00000142856.16	ITGB3BP	1	63593801	1_40	0	0.0478812419066071	11.2499713814638	5.11462998877946e-06	1.350333115829	1
ENSG00000177414.13	UBE2U	1	64181069	1_40	0	0.0512575816676261	11.7181916461531	5.70316722022433e-06	-1.40846338655028	1
ENSG00000162437.14	RAVER2	1	64745289	1_41	0	0.0197534142989033	5.01538968748058	9.40685071566599e-07	-0.189072094812179	2
ENSG00000162434.11	JAK1	1	64966741	1_41	0	0.0217562419793071	5.85710144044871	1.20994052522599e-06	0.471294654735621	2
ENSG00000162433.14	AK4	1	65148046	1_41	0	0.023613069934618	6.71833756221097	1.50630067700544e-06	0.787640591622247	1
ENSG00000116675.15	DNAJC6	1	65260833	1_41	0	0.0192514403871598	4.95476235686732	9.0569809667649e-07	-0.280718747261166	1
ENSG00000213625.8	LEPROT	1	65439610	1_41	0	0.0204915831787806	5.46932275274491	1.06415885337235e-06	0.578709131037199	1
ENSG00000116678.19	LEPR	1	65422877	1_41	0	0.0212537483815148	5.80168091561837	1.17081093801999e-06	-0.618553080529873	1
ENSG00000184588.17	PDE4B	1	65792155	1_41	0	0.0190960918349354	4.70800925979061	8.53648732265023e-07	0.357712457424432	1
ENSG00000118473.21	SGIP1	1	66537796	1_42	0	0.0318435395224075	6.68609078142252	2.02158031911575e-06	0.92873284067641	1
ENSG00000152760.9	TCTEX1D1	1	66773779	1_42	0	0.0256138278119774	4.72614842353405	1.14942129488074e-06	-0.358830050279418	1
ENSG00000152763.16	WDR78	1	66894492	1_42	0	0.0305331947283328	6.40204478241636	1.85604436089772e-06	-0.722659458871247	1
ENSG00000198160.14	MIER1	1	66920571	1_42	0	0.0264083551147057	5.0174167105851	1.2581108856187e-06	-0.3649336400242	1
ENSG00000172380.5	GNG12	1	67643413	1_42	0	0.16851585885901	15.8900828963555	2.54251976549138e-05	3.26368825061033	2
ENSG00000162595.5	DIRAS3	1	68015682	1_43	0	0.231898466567142	23.0104963331461	5.06665414706453e-05	2.54161763443971	1
ENSG00000033122.18	LRRC7	1	69567941	1_44	0	0.0323562216088661	4.79876525523397	1.47429605620385e-06	0.0907784274757719	2
ENSG00000118454.12	ANKRD13C	1	70354325	1_44	0	0.0408748092890532	6.98648224627935	2.71151303118199e-06	0.919767895750471	1
ENSG00000197568.13	HHLA3	1	70356074	1_44	0	0.0634460526576054	11.1282344696722	6.70391148852999e-06	1.63290189602074	1
ENSG00000050628.20	PTGER3	1	71047606	1_45	0	0.0917385273422479	17.3889520976026	1.51468586325125e-05	1.96867132626859	2
ENSG00000132485.13	ZRANB2	1	71081716	1_45	0	0.0389807605826746	9.2904014957951	3.43860419324817e-06	1.23779430301851	1
ENSG00000172260.14	NEGR1	1	72280279	1_46	0	0.049696839724045	18.4372575335726	8.70006487587021e-06	-2.8276349305087	2
ENSG00000254685.6	FPGT	1	74198025	1_47	0	0.0170278392898932	4.89973500174033	7.92190320483668e-07	0.336003670034083	1
ENSG00000116783.14	TNNI3K	1	74260694	1_47	0	0.0168682197372686	4.81229042917061	7.70758772468186e-07	0.151817583028679	1
ENSG00000116791.13	CRYZ	1	74702183	1_47	0	0.0170638882758196	4.91937589222067	7.97049702915113e-07	-0.332526685116676	4
ENSG00000162623.15	TYW3	1	74733103	1_47	0	0.0791854743171166	19.3124436283592	1.45204524291593e-05	-1.98138745596503	3
ENSG00000137968.16	SLC44A5	1	75606482	1_47	0	0.160902925215167	26.1849539664746	4.00048965023097e-05	-2.84373444085303	1
ENSG00000117054.13	ACADM	1	75724883	1_47	0	0.0245918869006457	8.31792447027078	1.94224593916531e-06	-1.03266803717313	1
ENSG00000137955.15	RABGGTB	1	75763641	1_47	0	0.032085145449697	10.7991139821073	3.28995179213211e-06	1.35505777377086	2
ENSG00000057468.6	MSH4	1	75797873	1_47	0	0.01666452533069	4.69948686161257	7.4360240269078e-07	0.228879927492055	3
ENSG00000117069.14	ST6GALNAC5	1	76867670	1_48	0	0.0129836357133589	4.64618079801944	5.72782610189023e-07	-0.126548534323736	1
ENSG00000154027.18	AK5	1	77282053	1_48	0	0.0129631035766877	4.61980831652059	5.68630753636602e-07	0.0696273307616132	1
ENSG00000077254.14	USP33	1	77760195	1_48	0	0.0208516959921033	8.91119628020536	1.76430957443935e-06	1.15653483147273	1
ENSG00000162614.18	NEXN	1	77887868	1_48	0	0.0462696734732564	16.3202091153103	7.17000652101892e-06	-1.80970489520177	3
ENSG00000162613.16	FUBP1	1	77979478	1_48	0	0.0149029755440525	5.86297575649337	8.29637709739963e-07	0.532300551003419	1
ENSG00000162616.8	DNAJB4	1	77979478	1_48	0	0.0149029755440525	5.86297575649337	8.29637709739963e-07	-0.532300551003418	1
ENSG00000137960.5	GIPC2	1	77979050	1_48	0	0.0141563375229953	5.45040482450649	7.32617124638484e-07	0.489058021478847	1
ENSG00000122420.9	PTGFR	1	78303558	1_48	0	0.0249637708626935	10.6648499301612	2.52791422113558e-06	1.34268062890392	1
ENSG00000137959.15	IFI44L	1	78619516	1_48	0	0.014068790640948	5.35859450133878	7.15822026330451e-07	0.387883360594386	1
ENSG00000137965.10	IFI44	1	78649621	1_48	0	0.0666395549838081	19.4703058726483	1.23197603330096e-05	-2.26674948433495	1
ENSG00000162618.13	ADGRL4	1	78990957	1_48	0	0.0813046205070316	21.4262776345816	1.65409082204177e-05	2.19821416036499	2
ENSG00000203943.8	SAMD13	1	84298566	1_51	0	0.0257599953396248	4.70189652036656	1.15004873290454e-06	0.192280361263543	1
ENSG00000174021.10	GNG5	1	84506136	1_52	0	0.023154209322629	5.12124093940258	1.12590710707139e-06	-0.42680704513901	3
ENSG00000122432.17	SPATA1	1	84506243	1_52	0	0.179683731495174	24.6475848404539	4.20514063738073e-05	2.60650469454711	2
ENSG00000117151.12	CTBS	1	84574852	1_52	0	0.0219439650497897	4.62160319845062	9.62953142490331e-07	-0.0275470338428144	2
ENSG00000117155.16	SSX2IP	1	84691138	1_52	0	0.0416580978033715	10.6076841220438	4.19582542987307e-06	1.45988165604301	1
ENSG00000153898.12	MCOLN2	1	84997425	1_52	0	0.0706314852867789	15.5888671037131	1.04546690734107e-05	-2.02293471892912	1
ENSG00000162643.12	WDR63	1	84998826	1_52	0	0.0400362682517495	10.2352859276753	3.89090804073155e-06	1.39033494555213	2
ENSG00000055732.12	MCOLN3	1	85035455	1_52	0	0.309049503999507	30.2436699675231	8.87482785714484e-05	-3.21421517959982	3
ENSG00000097096.8	SYDE2	1	85159624	1_52	0	0.0244024348508203	5.61018304705979	1.29989295568709e-06	0.769125914924501	2
ENSG00000142867.12	BCL10	1	85258050	1_52	0	0.0223450507505051	4.79014772699788	1.01631339431231e-06	-0.199174248359875	2
ENSG00000117174.10	ZNHIT6	1	85708260	1_52	0	0.0298186983637736	7.47923265538303	2.11759606661114e-06	-1.05673586276832	2
ENSG00000171502.14	COL24A1	1	86156862	1_53	0	0.119162115743624	18.719633479138	2.11803407899814e-05	1.75363551512407	1
ENSG00000122417.15	ODF2L	1	86395109	1_53	0	0.0279971619069009	5.00470006566026	1.33042213139034e-06	0.52307790783029	1
ENSG00000097033.14	SH3GLB1	1	86704810	1_53	0	0.0325539645098604	6.41259060354503	1.98214214971865e-06	0.637311861064287	1
ENSG00000183291.15	SELENOF	1	86913954	1_53	0	0.0622597675869309	12.506374366746	7.39326574212154e-06	1.74597571721722	1
ENSG00000065243.19	PKN2	1	88684130	1_54	0	0.0302302348106716	4.71295729025472	1.35279634570602e-06	0.187350486444304	1
ENSG00000137944.17	KYAT3	1	88992630	1_54	0	0.052542194291314	9.89592827522852	4.93698879707139e-06	1.12333343168721	1
ENSG00000213516.9	RBMXL1	1	88992014	1_54	0	0.0340412768539756	5.82236096924897	1.88192523308443e-06	0.583446408171121	1
ENSG00000117226.11	GBP3	1	89015900	1_54	0	0.0327603306485491	5.46378122377484	1.69956967927798e-06	-0.449305602948585	1
ENSG00000117228.9	GBP1	1	89064901	1_54	0	0.0368266259861342	6.55824399799887	2.29322621812144e-06	0.664858046115477	1
ENSG00000162645.12	GBP2	1	89150019	1_54	0	0.0313703279144334	5.05867790105099	1.50679261445781e-06	-0.369497391405329	2
ENSG00000197147.13	LRRC8B	1	89524961	1_54	0	0.0446748955710105	8.36982502503327	3.5504003013824e-06	-1.03130144086264	1
ENSG00000171488.14	LRRC8C	1	89708139	1_55	0	0.0853873048271455	17.9880166417483	1.45839102548921e-05	-2.02621962482347	1
ENSG00000162664.16	ZNF326	1	89994609	1_55	0	0.0277587470573523	7.40269827749176	1.95113493445367e-06	-0.841450378835167	1
ENSG00000122482.20	ZNF644	1	91022402	1_55	0	0.0209953558463999	4.80193408234797	9.57275250288188e-07	0.167206527965415	1
ENSG00000097046.12	CDC7	1	91500849	1_56	0	0.0709958455396369	11.7735549485796	7.936663140031e-06	1.71404992487317	3
ENSG00000172031.6	EPHX4	1	92029879	1_56	0	0.0396409133260659	6.98652553851489	2.629676345189e-06	1.217024988029	1
ENSG00000284413.1	BTBD8	1	92080411	1_56	0	0.0333869552097622	4.65549236186092	1.47584187854726e-06	0.223846220718612	1
ENSG00000069712.12	KIAA1107	1	92167501	1_56	0	0.0335567633519451	4.9551729288698	1.57883329860089e-06	0.644096440770416	1
ENSG00000122484.8	RPAP2	1	92296097	1_56	0	0.301767001660575	18.2016278913845	5.21530096861372e-05	-3.81384839999897	1
ENSG00000067208.14	EVI5	1	92792062	1_56	0	0.0338257708234331	5.38888050672217	1.73078711155975e-06	-1.07223108901308	1
ENSG00000154511.11	FAM69A	1	92960610	1_56	0	0.0615454653026814	12.2880750292199	7.18087407041151e-06	2.09555516070696	3
ENSG00000143033.17	MTF2	1	93079600	1_57	0	0.0409087246991561	6.1136568261052	2.37473085326586e-06	0.666596299169461	1
ENSG00000122483.17	CCDC18	1	93179625	1_57	0	0.0761559735432939	11.9812012240366	8.66366664230817e-06	-1.51972639592556	2
ENSG00000117505.12	DR1	1	93345092	1_57	0	0.0376353031863693	5.33204064512594	1.90540046603011e-06	0.474806243489147	2
ENSG00000137936.16	BCAR3	1	93847253	1_57	0	0.0441239509199559	6.82368796593022	2.85884723315861e-06	0.800718223857559	1
ENSG00000067334.13	DNTTIP2	1	93879024	1_57	0	0.0740674605559405	11.716552703365	8.2399523842846e-06	1.58308365988483	2
ENSG00000023909.9	GCLM	1	93908470	1_57	0	0.0546653775938376	8.83984684795354	4.58832835616965e-06	1.19280783907807	2
ENSG00000137962.12	ARHGAP29	1	94274090	1_58	0	0.0190804529296736	4.61474881785993	8.3605364326557e-07	0.104282661530834	1
ENSG00000117528.11	ABCD3	1	94371830	1_58	0	0.0191432601072763	4.64661762751257	8.44598357949526e-07	-0.0226917681815515	1
ENSG00000117519.15	CNN3	1	94926014	1_58	0	0.0222993853314495	5.85415586795563	1.23952294469994e-06	0.505335443228729	1
ENSG00000172339.9	ALG14	1	95073027	1_58	0	0.139544982763142	23.5356081191403	3.11843752189132e-05	2.93935986673971	2
ENSG00000152078.9	TMEM56	1	95094826	1_58	0	0.0221736134959436	5.74965214041935	1.21052967486834e-06	-0.395551466267229	2
ENSG00000117569.18	PTBP2	1	96634211	1_59	0	0.0287897903432758	14.2442803499954	3.89382484349504e-06	-1.13877683370604	1
ENSG00000188641.12	DPYD	1	97918144	1_60	0	0.00949413899066509	10.1991545271091	9.19426789985044e-07	2.54015773265969	1
ENSG00000162627.16	SNX7	1	98660190	1_60	0	0.0249647076228066	13.1548868381929	3.11825047690416e-06	-1.78410597759397	3
ENSG00000099260.10	PALMD	1	99695577	1_61	0	0.0425274932538913	5.48269946219185	2.21391846020127e-06	0.524663686718545	1
ENSG00000156869.12	FRRS1	1	99766518	1_61	0	0.038958770199548	4.66078918766701	1.72409858628969e-06	0.0731437090061989	1
ENSG00000117620.14	SLC35A3	1	99969054	1_61	0	0.069378874471919	10.0998307669292	6.65332508181324e-06	-1.54553064710422	3
ENSG00000156875.13	MFSD14A	1	100037607	1_61	0	0.0414177477735419	5.2346005235231	2.05857844032863e-06	0.258204060667597	1
ENSG00000156876.9	SASS6	1	100132743	1_61	0	0.125606456881729	15.7984812149072	1.88419002403867e-05	2.06218187228696	2
ENSG00000122435.9	TRMT13	1	100133311	1_61	0	0.0688993938128601	10.0339792990622	6.56426338551978e-06	-1.52046736774507	1
ENSG00000122477.12	LRRC39	1	99799782	1_61	0	0.0387759345997253	4.61671145000049	1.69977877714182e-06	0.133372000653533	2
ENSG00000137992.14	DBT	1	100249898	1_61	0	0.0464906407041743	6.31948149262439	2.78961567358172e-06	0.421310686614376	1
ENSG00000181656.6	GPR88	1	100538206	1_62	0	0.0335085218210238	4.99169308406709	1.58818299465728e-06	0.397397160412926	1
ENSG00000162692.10	VCAM1	1	100718269	1_62	0	0.034089042327524	5.15229006884498	1.66767916444044e-06	-0.41004052659808	1
ENSG00000162694.13	EXTL2	1	100895622	1_62	0	0.119403897103303	17.0474631505021	1.93274989640413e-05	-1.86578168561671	1
ENSG00000162695.11	SLC30A7	1	100895622	1_62	0	0.119403897103303	17.0474631505021	1.93274989640413e-05	1.86578168561671	1
ENSG00000117543.20	DPH5	1	101025552	1_62	0	0.0556078550853569	9.74698351241658	5.14640276759741e-06	0.874987530442787	1
ENSG00000170989.8	S1PR1	1	101235876	1_62	0	0.0366362449755262	5.82652754022293	2.02683387759222e-06	-0.469011137284189	1
ENSG00000240038.6	AMY2B	1	103555063	1_65	0	0.019641517890708	5.66899587078575	1.05725216789521e-06	-0.862621372867287	1
ENSG00000134215.15	VAV3	1	107793911	1_67	0	0.0104623439047374	4.66031622580186	4.62958193843093e-07	-0.483228085055621	2
ENSG00000085491.15	SLC25A24	1	108200420	1_67	0	0.0438956393235969	18.0114289682502	7.5070091503152e-06	2.02541236959745	2
ENSG00000134186.11	PRPF38B	1	108714644	1_67	0	0.0188128037707936	10.102695149898	1.8046299911808e-06	-1.19818491858118	1
ENSG00000116266.10	STXBP3	1	108746614	1_67	0	0.026936479639954	13.4434991956199	3.43835377022497e-06	-1.56796664071072	1
ENSG00000121957.12	GPSM2	1	108875057	1_67	0	0.0111720554318731	5.26823598640234	5.5885057130097e-07	-0.430282497566056	1
ENSG00000121940.15	CLCC1	1	108945282	1_67	0	0.0104672357904411	4.66463802111676	4.63604189636014e-07	0.141003053847349	2
ENSG00000197780.9	TAF13	1	109075155	1_67	0	0.0112966572881751	5.37098641266766	5.7610468109299e-07	0.463016172962264	2
ENSG00000215717.5	TMEM167B	1	109090133	1_67	0	0.0104815825143529	4.67732306181213	4.65502075795871e-07	0.14333166251544	1
ENSG00000116299.16	KIAA1324	1	109113798	1_67	0	0.0111018886997849	5.2098710510642	5.49188254136483e-07	0.429965554975369	1
ENSG00000031698.12	SARS	1	109213564	1_67	0	0.0108943257259162	5.03504525796296	5.20836163666023e-07	0.325599971427187	1
ENSG00000143126.7	CELSR2	1	109242316	1_67	0	0.0104100497175308	4.61390275488237	4.56056486737099e-07	0.028287810630993	2
ENSG00000134222.16	PSRC1	1	109278889	1_67	0	0.0194507210862896	10.4126152761218	1.92306040291957e-06	1.21624723683397	3
ENSG00000221986.6	MYBPHL	1	109306632	1_67	0	0.0110896719518719	5.19967172613085	5.475099574642e-07	0.400782871021429	1
ENSG00000143028.8	SYPL2	1	109465030	1_67	0	0.0123696124148425	6.2117748726484	7.29573744117039e-07	0.598667413511638	2
ENSG00000162650.16	ATXN7L2	1	109480810	1_67	0	0.010976624551017	5.10475729381214	5.32036349325295e-07	0.370836713356862	2
ENSG00000174151.14	CYB561D1	1	109494012	1_67	0	0.0104238538546811	4.62617501862842	4.578758835181e-07	-0.16144995153507	2
ENSG00000181754.6	AMIGO1	1	109509517	1_67	0	0.0507959713825811	19.3843685170287	9.34928339372563e-06	-1.95782611212368	2
ENSG00000156097.12	GPR61	1	109539929	1_67	0	0.0729056919985512	22.8026606824989	1.57849917057458e-05	-2.26336990202618	1
ENSG00000065135.10	GNAI3	1	109548660	1_67	0	0.0105893798585879	4.77208583790644	4.7981759675819e-07	0.187641504622924	1
ENSG00000168765.16	GSTM4	1	109640399	1_67	0	0.0155596691796143	8.33962773330474	1.23209563997948e-06	1.03373519574286	2
ENSG00000213366.12	GSTM2	1	109635226	1_67	0	0.0104302042679196	4.63181541447649	4.58713428894287e-07	-0.0585362905508243	2
ENSG00000134184.12	GSTM1	1	109673814	1_67	0	0.0599079730709748	20.9411499303473	1.19119414164957e-05	2.1353184563958	4
ENSG00000134201.10	GSTM5	1	109712117	1_67	0	0.01481775580394	7.8862937718751	1.10956508203515e-06	0.914838452939355	2
ENSG00000134202.10	GSTM3	1	109741163	1_67	0	0.0157300701728336	8.44071312678187	1.26068677522396e-06	1.00540310784439	1
ENSG00000168710.17	AHCYL1	1	109984850	1_69	0	0.0177133385483925	15.6611389348526	2.63403270102409e-06	1.69905233830182	1
ENSG00000143093.14	STRIP1	1	110034040	1_69	0	0.0593263751063595	26.9668456987173	1.51906151214172e-05	-2.54416600744336	1
ENSG00000197106.6	SLC6A17	1	110150825	1_69	0	0.00537372600718733	4.61490869846809	2.35470241494835e-07	-0.0818591591386535	1
ENSG00000134248.13	LAMTOR5	1	110407840	1_69	0	0.101872031942089	32.120583989055	3.10696097355776e-05	-3.19778785620107	1
ENSG00000177301.14	KCNA2	1	110633365	1_69	0	0.0112980898857022	11.4900942967384	1.23261093222189e-06	-1.54445090501741	1
ENSG00000121931.15	LRIF1	1	110964484	1_69	0	0.0152189511058428	14.2520755774546	2.05949259737232e-06	-1.81049277279264	1
ENSG00000156171.14	DRAM2	1	111139496	1_69	0	0.0177311685934175	15.6703918037333	2.63824188644774e-06	2.21600480215426	2
ENSG00000134255.13	CEPT1	1	111139496	1_69	0	0.0734587748215471	28.9920211439686	2.02217887999803e-05	3.13272963253865	1
ENSG00000064886.13	CHI3L2	1	111194776	1_69	0	0.0646157291271908	27.7748476281175	1.70406960907674e-05	2.89300435456102	2
ENSG00000162777.16	DENND2D	1	111205703	1_69	0	0.0261632673111812	19.2899225825534	4.79203365938715e-06	1.94897265345414	1
ENSG00000085465.12	OVGP1	1	111431271	1_69	0	0.00543082604199652	4.71259693426584	2.43009686435784e-07	0.152890379425565	1
ENSG00000116455.13	WDR77	1	111449473	1_69	0	0.00541981007034176	4.69383050728422	2.41551015513553e-07	-0.144884675356257	1
ENSG00000116459.10	ATP5F1	1	111407603	1_69	0	0.00542277512416201	4.69888538653729	2.41943435931207e-07	-0.163989923344882	1
ENSG00000143110.11	C1orf162	1	111473751	1_69	0	0.00537210957159184	4.61212804934837	2.35257574577105e-07	-0.0298077123122156	1
ENSG00000121933.18	TMIGD3	1	111497300	1_69	0	0.0188800428257726	16.2537811052728	2.91376671934792e-06	1.73147457860523	1
ENSG00000197852.9	FAM212B	1	111759790	1_69	0	0.00983713673801034	10.207660236976	9.53437679468694e-07	-1.17198492679689	1
ENSG00000171385.9	KCND3	1	111987808	1_69	0	0.00753828659747025	7.74441132076565	5.54317325287459e-07	1.15290557749156	2
ENSG00000143079.14	CTTNBP2NL	1	112396295	1_69	0	0.0169790606521786	15.2679233711657	2.46145005556351e-06	2.03925753157533	1
ENSG00000134245.17	WNT2B	1	112468623	1_69	0	0.0125453443554647	12.4604273215551	1.48427003518059e-06	1.76857289908015	1
ENSG00000007341.18	ST7L	1	112540817	1_69	0	0.00537341770163946	4.614377992406	2.35429654821113e-07	-0.0315459861174771	1
ENSG00000155363.18	MOV10	1	112673095	1_69	0	0.131710315980049	34.6111277492954	4.32845531845035e-05	-3.23254001158243	2
ENSG00000155366.16	RHOC	1	112704941	1_69	0	0.0121180694246132	12.1391939458058	1.39675644233767e-06	1.83942306702459	1
ENSG00000155367.15	PPM1J	1	112712026	1_69	0	0.00708573071758889	7.17178814549021	4.82513526296928e-07	-0.58416369461816	1
ENSG00000155380.11	SLC16A1	1	112956760	1_70	0	0.0525228726071909	8.46509425975582	4.22160568386238e-06	0.965857307932725	1
ENSG00000198799.11	LRIG2	1	113072822	1_70	0	0.0400365656111784	5.91386385798334	2.24815129764833e-06	0.727406293880157	1
ENSG00000116793.15	PHTF1	1	113758270	1_70	0	0.0417626613622199	6.30968311405842	2.50203345292674e-06	0.746127198085728	1
ENSG00000188761.11	BCL2L15	1	113887734	1_70	0	0.0352632514169473	4.72489385572881	1.58201940744179e-06	0.136556458146184	1
ENSG00000134262.12	AP4B1	1	113905292	1_70	0	0.0515300832795305	8.28529008806266	4.05383399070375e-06	1.05822596617683	1
ENSG00000118655.4	DCLRE1B	1	113906130	1_70	0	0.0414574752609637	6.24088160203833	2.45666642571173e-06	-0.769997153350327	1
ENSG00000163349.21	HIPK1	1	113926975	1_70	0	0.0438970282528703	6.77751382333328	2.82489902758389e-06	-0.813644699587136	1
ENSG00000116774.11	OLFML3	1	113988858	1_70	0	0.0348502196676213	4.61467191209684	1.52701655776389e-06	-0.054638947296666	1
ENSG00000175984.14	DENND2C	1	114669904	1_71	0	0.108846023090662	20.7663403227338	2.14619871083464e-05	-1.84485964080768	1
ENSG00000213281.4	NRAS	1	114716596	1_71	0	0.0175728592345443	4.91926689975532	8.20805415660698e-07	0.272784804344052	1
ENSG00000009307.15	CSDE1	1	114757749	1_71	0	0.169779548933651	20.568909011929	3.31584353491579e-05	-3.92573564038365	1
ENSG00000134198.9	TSPAN2	1	115089590	1_71	0	0.0405931369681157	11.2663470118929	4.34243308251286e-06	-0.891994693556076	1
ENSG00000134258.16	VTCN1	1	117210906	1_72	0	0.0151509795904408	4.89983483349569	7.04887080639815e-07	-0.326098685895728	1
ENSG00000173218.14	VANGL1	1	115641021	1_72	0	0.0153610781547646	5.02761651606215	7.33299248328073e-07	0.34580966558492	3
ENSG00000118729.11	CASQ2	1	115768346	1_72	0	0.0214423645305386	8.1262942808282	1.65448417413879e-06	-1.14666605136044	1
ENSG00000163393.12	SLC22A15	1	115976190	1_72	0	0.0164698476514512	5.67450101679925	8.87390258499863e-07	-0.548321199983683	2
ENSG00000116815.15	CD58	1	116571486	1_72	0	0.0200969575074504	7.52365095281592	1.43567570120616e-06	-0.839569823619215	1
ENSG00000134247.9	PTGFRN	1	116909755	1_72	0	0.0409669844136143	14.1705889981459	5.51212801818091e-06	-1.51392259211676	2
ENSG00000134256.12	CD101	1	117000460	1_72	0	0.0154973962775254	5.10961336030084	7.51872453612111e-07	-0.411349363937754	2
ENSG00000116830.11	TTF2	1	117060534	1_72	0	0.0156729737686362	5.21415720706814	7.75948547560002e-07	-0.381322422565099	2
ENSG00000134253.9	TRIM45	1	117122142	1_72	0	0.0146946610189459	4.61609947529838	6.44068601941204e-07	-0.096456179336169	1
ENSG00000198162.12	MAN1A2	1	117332839	1_72	0	0.0874946142820268	21.3490783207195	1.77360885408775e-05	2.55833857402606	3
ENSG00000183508.4	FAM46C	1	117683059	1_72	0	0.0146895687040184	4.61288308614518	6.43396788939536e-07	-0.110885396764484	1
ENSG00000092607.13	TBX15	1	118991668	1_73	0	0.0406234902430423	13.9519167929555	5.3815639844126e-06	1.72560348102879	1
ENSG00000116874.11	WARS2	1	119109978	1_73	0	0.0149688177393819	4.64789666157509	6.60604246174435e-07	0.101562080966855	2
ENSG00000143067.4	ZNF697	1	119647482	1_73	0	0.0305886534626342	11.2973682291574	3.28121766271168e-06	1.34010771187393	1
ENSG00000092621.11	PHGDH	1	119585475	1_73	0	0.0155345342217892	4.99212036869976	7.36343879553897e-07	0.332078598649302	1
ENSG00000117281.15	CD160	1	145718303	1_73	0	0.0366172264909899	12.9791321586691	4.51261723457032e-06	1.59395749243348	1
ENSG00000186141.8	POLR3C	1	145827673	1_73	0	0.018342335681842	6.53482603047689	1.13811478259601e-06	0.674487215847015	1
ENSG00000271601.3	LIX1L	1	145955867	1_73	0	0.0261241177270509	9.82550340097835	2.43721498295351e-06	1.21491902344771	1
ENSG00000265972.5	TXNIP	1	146014328	1_73	0	0.0335356579323581	12.1567931020435	3.87100073135249e-06	-1.52283804150514	1
ENSG00000271425.7	NBPF10	1	146049817	1_73	0	0.0516253826692477	16.2044204348716	7.94317596121863e-06	1.84556689755574	1
ENSG00000131791.7	PRKAB2	1	147171976	1_73	0	0.212575942422686	29.9207412017618	6.03926181559639e-05	-3.86630868832165	1
ENSG00000131778.18	CHD1L	1	147243554	1_73	0	0.0181157642999461	6.41927423142787	1.10418028212903e-06	-0.458977978846498	3
ENSG00000162836.11	ACP6	1	147656613	1_73	0	0.0167548728486034	5.69417724508019	9.05877587105047e-07	0.732842631561023	3
ENSG00000178796.12	RIIAD1	1	151711786	1_74	0	0.0487497699488855	6.32365810033598	2.92710531558504e-06	0.884088702107777	2
ENSG00000143450.16	OAZ3	1	151762965	1_74	0	0.0415023073426771	4.81157684899604	1.89608178269568e-06	0.106659757336368	1
ENSG00000143436.10	MRPL9	1	151763100	1_74	0	0.0648428065560681	9.0166612172334	5.55143108576565e-06	-1.26511299715967	1
ENSG00000182134.15	TDRKH	1	151791291	1_74	0	0.0537259138736873	7.23916175601142	3.69291651019921e-06	-1.07920074712325	1
ENSG00000213171.2	LINGO4	1	151805451	1_74	0	0.109928495386204	14.0636932562689	1.46793581271458e-05	-1.96138233748073	2
ENSG00000143365.17	RORC	1	151832539	1_74	0	0.122264949219884	15.0947747153418	1.75237078567468e-05	2.14501634382809	1
ENSG00000159445.12	THEM4	1	151910350	1_74	0	0.0429370535683543	5.13048802418105	2.09164662380659e-06	-0.572821374093563	1
ENSG00000197747.8	S100A10	1	151993872	1_74	0	0.0407325509442176	4.63598734995036	1.7930039585693e-06	0.316959767498185	2
ENSG00000163191.5	S100A11	1	152047282	1_74	0	0.0406297587184477	4.61229203731354	1.77933793477911e-06	-0.158275599808503	1
ENSG00000143631.10	FLG	1	152197185	1_74	0	0.111021235796368	14.15931303824	1.49260756141688e-05	1.98291029832737	1
ENSG00000169469.8	SPRR1B	1	153031427	1_74	0	0.040753245223161	4.64074941734192	1.79575760101955e-06	0.026144872084875	1
ENSG00000241794.1	SPRR2A	1	153057485	1_74	0	0.0801339771914668	11.0292233170695	8.39187536536623e-06	1.37141157890082	1
ENSG00000203785.8	SPRR2E	1	153106201	1_74	0	0.042874364141501	5.11677150550218	2.08300883757531e-06	-0.513127172973734	1
ENSG00000203782.5	LOR	1	153259400	1_75	0	0.0258451807118543	4.69215072356809	1.15146018133534e-06	-0.271778799814668	1
ENSG00000163220.10	S100A9	1	153367306	1_75	0	0.029697824570093	5.88642632621637	1.65986874400151e-06	0.484192687666076	1
ENSG00000163221.8	S100A12	1	153365467	1_75	0	0.0298504109128072	6.04184632761143	1.71244797234315e-06	0.600052794531095	1
ENSG00000143546.9	S100A8	1	153391654	1_75	0	0.0280903190345687	5.38827451931515	1.43715556973547e-06	0.358916544507465	1
ENSG00000197956.9	S100A6	1	153493901	1_75	0	0.0276692040680673	5.56656622540243	1.46245140288527e-06	0.645120027438016	2
ENSG00000188015.9	S100A3	1	153547465	1_75	0	0.0263676015562963	4.94841874169841	1.23889490604467e-06	-0.447904382226628	2
ENSG00000196154.11	S100A4	1	153549874	1_75	0	0.026298408736099	4.81226793847471	1.20164633959658e-06	-0.23345128339077	1
ENSG00000196754.10	S100A2	1	153567710	1_75	0	0.0306694732737663	6.19535581336086	1.80413888926246e-06	0.638499522438334	1
ENSG00000160678.11	S100A1	1	153627648	1_75	0	0.029130596410452	5.56737810104187	1.53991762591237e-06	-0.417168754992059	1
ENSG00000189171.14	S100A13	1	153614832	1_75	0	0.0268027665341366	5.04951571041693	1.28506989020642e-06	0.714406631127904	2
ENSG00000169418.9	NPR1	1	153678582	1_75	0	0.0903328238715633	17.3160706450684	1.48522527937153e-05	-2.60039888095979	1
ENSG00000143624.13	INTS3	1	153746270	1_75	0	0.0552860871052988	13.6619775400406	7.17177766677415e-06	-2.48035934416479	1
ENSG00000143554.13	SLC27A3	1	153774134	1_75	0	0.0351188374644903	7.17923566578617	2.39395364957573e-06	0.605469793823359	1
ENSG00000143614.9	GATAD2B	1	153923736	1_75	0	0.0509178537988794	14.2567967789621	6.89270109602848e-06	3.38146069677878	1
ENSG00000198837.9	DENND4B	1	153940147	1_75	0	0.025868097361553	5.35331213273103	1.31487494498822e-06	1.04373722506586	1
ENSG00000160741.16	CRTC2	1	153980561	1_75	0	0.0423878828057611	12.9055408024835	5.1941600778655e-06	-3.17904391007416	1
ENSG00000143570.17	SLC39A1	1	153968263	1_75	0	0.269322088214806	18.9772472354963	4.85291389319254e-05	4.20896415805825	1
ENSG00000143578.15	CREB3L4	1	153920547	1_75	0	0.123916787618702	16.8039184024219	1.97714311687927e-05	3.86086739996778	1
ENSG00000143595.12	AQP10	1	154321447	1_75	0	0.0270285435501296	5.18937152423516	1.33178710420434e-06	-0.440898652811402	1
ENSG00000143515.16	ATP8B2	1	154325898	1_75	0	0.31292155006393	28.968175393567	8.60704375954612e-05	3.57080963749234	1
ENSG00000160712.12	IL6R	1	154405422	1_75	0	0.0370102923710963	7.68495307909596	2.70060540757988e-06	1.05962414210473	1
ENSG00000160714.9	UBE2Q1	1	154559434	1_75	0	0.0428063913396477	9.56440589105076	3.8874428065815e-06	1.55999651266237	1
ENSG00000160691.18	SHC1	1	154974220	1_76	0	0.0143095555370396	6.15566279873666	8.36369838829173e-07	-1.03576122438433	1
ENSG00000160685.13	ZBTB7B	1	155007875	1_76	3	0.264479333087531	25.287092524864	6.35020923935008e-05	4.11690917810211	1
ENSG00000163354.14	DCST2	1	155033615	1_76	0	0.0269780637517895	16.8118023661192	4.30648014599261e-06	-2.84509604951442	2
ENSG00000143537.13	ADAM15	1	155051158	1_76	0	0.013293731262133	5.76911506859094	7.28204726088323e-07	-0.741119457755094	1
ENSG00000143590.13	EFNA3	1	155078247	1_76	0	0.0244782060152993	10.6447477950404	2.47407213874078e-06	-1.46264738652816	1
ENSG00000169242.11	EFNA1	1	155122648	1_76	0	0.0135570971324156	5.39090522306149	6.93946198567113e-07	-0.187542422371346	2
ENSG00000169241.17	SLC50A1	1	155135691	1_76	0	0.0155126545789601	6.30590578716639	9.28818799101556e-07	0.676592437631155	1
ENSG00000185499.16	MUC1	1	155197995	1_76	0	0.0226302864152184	10.3427977473674	2.22241663682941e-06	1.17662376661246	1
ENSG00000177628.15	GBA	1	155244216	1_76	0	0.0176683440414475	9.15688337295348	1.53617582731112e-06	-1.36150065980037	2
ENSG00000116521.10	SCAMP3	1	155262283	1_76	0	0.0195913236428973	10.1049062348566	1.87972130526792e-06	2.00810481914978	1
ENSG00000143630.9	HCN3	1	155277916	1_76	0	0.0291846264750775	13.0107039130436	3.60539066332447e-06	-2.4657281410912	1
ENSG00000160752.14	FDPS	1	155309691	1_76	0	0.0370164925509039	14.5248857133243	5.10511331215936e-06	2.65457999067497	1
ENSG00000132676.15	DAP3	1	155687151	1_76	0	0.0926322101536032	20.3038378040758	1.78581948991798e-05	3.19275311663712	2
ENSG00000163374.19	YY1AP1	1	155689149	1_76	0	0.0612884053151558	17.4584360578534	1.01597039944022e-05	-3.02345995971394	2
ENSG00000132718.8	SYT11	1	155859720	1_76	0	0.041630716271349	14.0418591541226	5.55054838078508e-06	-2.67224451535059	1
ENSG00000143622.10	RIT1	1	155911161	1_76	0	0.117928869376273	17.3537388876577	1.9431690750608e-05	-2.98855337622138	1
ENSG00000132680.10	KIAA0907	1	155934601	1_76	0	0.037553813326866	14.7152151444487	5.24708447368254e-06	-1.92914447750278	1
ENSG00000116584.17	ARHGEF2	1	156006597	1_76	0	0.596159282945855	22.610756634663	0.0001279896357905	-3.81556917493527	1
ENSG00000116586.11	LAMTOR2	1	156055222	1_76	0	0.0137569979825024	4.99335171484896	6.52248708360414e-07	0.336484535276178	2
ENSG00000196189.12	SEMA4A	1	156157577	1_76	0	0.0946000211302025	24.0713872710918	2.16216956691028e-05	3.07816633161312	1
ENSG00000160785.13	SLC25A44	1	156193904	1_76	0	0.0130990995709942	4.64204590291538	5.77362098553089e-07	0.00909822629432367	2
ENSG00000242252.1	BGLAP	1	156240066	1_76	0	0.0912378273383534	22.4556177491685	1.94534815983469e-05	2.6587316482733	2
ENSG00000160781.15	PAQR6	1	156248323	1_76	0	0.0162425199889744	6.97321157773089	1.07543371919939e-06	1.12995417144354	1
ENSG00000198952.8	SMG5	1	156282346	1_76	0	0.0315675590835821	12.7099045148033	3.80961147873811e-06	-1.79342225977814	1
ENSG00000198715.11	GLMP	1	156298013	1_76	0	0.0276030393256337	11.4684524495404	3.00579334936881e-06	-1.68318574113072	1
ENSG00000163468.14	CCT3	1	156364325	1_76	0	0.0341054319862362	13.4429701357173	4.35327582803235e-06	1.8606195200188	1
ENSG00000183856.10	IQGAP3	1	156572426	1_77	0	0.0369423778630383	6.19581431854481	2.17330478859175e-06	-0.622213604360172	1
ENSG00000163382.11	NAXE	1	156590832	1_77	0	0.0479180244271249	8.63674074971486	3.92958045363168e-06	-1.06747430678449	1
ENSG00000132692.18	BCAN	1	156645322	1_77	0	0.0490868737393639	8.86348907550203	4.13111689492204e-06	-1.06322574557061	1
ENSG00000132688.10	NES	1	156674937	1_77	0	0.152235213881505	19.7159924033617	2.84991010122856e-05	2.18371026785859	1
ENSG00000143320.8	CRABP2	1	156705979	1_77	0	0.0361031752161212	5.98071182573664	2.05019737330464e-06	0.637690166284275	1
ENSG00000143303.11	RRNAD1	1	156728106	1_77	0	0.0322192927069914	4.91634377302528	1.50402703309307e-06	-0.287041851337937	1
ENSG00000198400.11	NTRK1	1	156815190	1_77	0	0.0443535076301602	7.91021046404224	3.3312974056958e-06	0.985650992548061	2
ENSG00000187800.13	PEAR1	1	156893251	1_77	0	0.0352142703191268	5.74742577356483	1.92171713125419e-06	0.423708727093116	1
ENSG00000132694.18	ARHGEF11	1	157043369	1_77	0	0.0403580429789249	7.02436187438525	2.6917478344249e-06	0.982233172542625	1
ENSG00000183853.17	KIRREL	1	157988650	1_77	0	0.0311910825933648	4.61334331560459	1.36629229940343e-06	0.00453022278393255	2
ENSG00000163565.18	IFI16	1	158782693	1_78	0	0.0557479918542074	13.1546377889936	6.96314628369191e-06	-1.68783996344402	2
ENSG00000163568.14	AIM2	1	159194574	1_78	0	0.324363005832219	30.5701824548434	9.41513916889076e-05	-3.45048509469384	1
ENSG00000213088.9	ACKR1	1	159203354	1_78	0	0.0323412593646495	8.04347139806572	2.47000507678634e-06	-1.64485630633155	1
ENSG00000179639.10	FCER1A	1	159288755	1_78	0	0.031516551826979	7.80201832562802	2.33476437944791e-06	-0.665220940985089	2
ENSG00000158714.10	SLAMF8	1	159827477	1_78	0	0.0367185550438478	9.23083740845038	3.21828188422677e-06	-1.06081854814037	1
ENSG00000188004.9	C1orf204	1	159854415	1_78	0	0.0519096458989907	12.4818984276661	6.15213854732634e-06	-1.45541554287488	1
ENSG00000243284.1	VSIG8	1	159856126	1_78	0	0.0234888649871408	5.06071797409495	1.12868190842508e-06	-0.353003505433585	2
ENSG00000158710.14	TAGLN2	1	159922990	1_78	0	0.058131089599415	13.5498310733666	7.47893469476074e-06	1.51064179596347	2
ENSG00000143315.6	PIGM	1	160031560	1_79	0	0.0455456643520635	16.0452693098385	6.93891310530365e-06	-2.01588463140587	1
ENSG00000162729.13	IGSF8	1	160099056	1_79	0	0.0311905430088368	12.2639871897254	3.6320516901285e-06	-1.62423332175613	2
ENSG00000018625.14	ATP1A2	1	160127876	1_79	0	0.0142872300908303	4.91327786035834	6.66525487486678e-07	0.375873525288772	1
ENSG00000132681.16	ATP1A4	1	160151964	1_79	0	0.0163345587417343	6.05053584309015	9.38422996524098e-07	-0.464336155208775	2
ENSG00000162734.12	PEA15	1	160204111	1_79	0	0.52365625420724	21.5374413635817	0.000107087258300208	-3.96298210388411	1
ENSG00000162735.18	PEX19	1	160286615	1_79	0	0.0236386151274079	9.8273250594819	2.20574217904844e-06	2.50451470781422	1
ENSG00000122218.14	COPA	1	160342475	1_79	0	0.263970197048275	18.8911255870057	4.73489255745989e-05	-3.75278623146824	1
ENSG00000066294.14	CD84	1	160579090	1_79	0	0.0145439228658334	5.16571975598873	7.13361720480942e-07	-0.563236369382101	2
ENSG00000117090.14	SLAMF1	1	160635354	1_79	0	0.0180967582478423	7.00549911045635	1.20375267102872e-06	0.710254882770053	2
ENSG00000117091.9	CD48	1	160711718	1_79	0	0.0138516467496959	4.61531010021067	6.07015373900205e-07	0.0111000567297439	2
ENSG00000158769.17	F11R	1	161014836	1_79	0	0.0145278867897508	5.05624018284706	6.97473223553343e-07	0.337705885249727	1
ENSG00000215845.10	TSTD1	1	161030323	1_79	0	0.0138865082531177	4.63840970536218	6.1158885142951e-07	-0.0608263152341785	2
ENSG00000158773.14	USF1	1	161047766	1_79	0	0.0142675188755107	4.88399675735812	6.61639187257069e-07	0.227946793245853	2
ENSG00000162755.13	KLHDC9	1	161098329	1_79	0	0.0143399791520336	4.92564146912504	6.70669742851604e-07	0.273645098477628	2
ENSG00000158793.13	NIT1	1	161118210	1_79	0	0.0257018412861623	10.3507641114045	2.52600406750815e-06	1.23246284750383	1
ENSG00000143222.11	UFC1	1	161153113	1_79	0	0.0195215541782462	7.74065004641247	1.43479290582697e-06	-0.983454497034605	1
ENSG00000143224.17	PPOX	1	161165947	1_79	0	0.0232279488993933	9.40982431447429	2.0753424706971e-06	1.1283703559566	2
ENSG00000158850.14	B4GALT3	1	161177981	1_79	0	0.0183941535578338	7.24576500243154	1.26549795950079e-06	-0.819237444421456	1
ENSG00000158864.12	NDUFS2	1	161196933	1_79	0	0.0417734756126978	14.89329104281	5.9072953357416e-06	-1.71535000481339	2
ENSG00000158869.10	FCER1G	1	161215186	1_79	0	0.0722502703229796	19.9116618418428	1.36598012747384e-05	-2.11768792061188	3
ENSG00000158882.14	TOMM40L	1	161226376	1_79	0	0.0296836366248261	11.629576571595	3.27776947009834e-06	-1.38614515632016	1
ENSG00000248485.1	PCP4L1	1	161259053	1_79	0	0.0144110294746872	4.98623941872813	6.82284540450239e-07	-0.351755930902982	1
ENSG00000158887.15	MPZ	1	161309728	1_79	0	0.0147434161227044	5.19920860775439	7.27834710238227e-07	-0.475749321107997	1
ENSG00000143226.13	FCGR2A	1	161505171	1_79	0	0.0144984719327522	5.07918026101692	6.99219055201797e-07	-0.2260839472291	1
ENSG00000173110.7	HSPA6	1	161523790	1_79	0	0.0626813682477641	18.3514655768467	1.09221118109772e-05	-2.09108657292895	1
ENSG00000203747.10	FCGR3A	1	161530340	1_79	0	0.013850780238316	4.61976488448787	6.07563267131267e-07	0.131314146208686	1
ENSG00000072694.20	FCGR2B	1	161646545	1_79	0	0.0162273052635248	6.12363370442597	9.43524121648051e-07	0.6453658726906	1
ENSG00000162746.14	FCRLB	1	161721643	1_79	0	0.0140009720239329	4.71945976394559	6.27404851241755e-07	-0.208019481712432	2
ENSG00000081721.11	DUSP12	1	161749589	1_79	0	0.0150231838038555	5.35704228906425	7.64160266560693e-07	-0.368669513910761	1
ENSG00000118217.5	ATF6	1	161766245	1_79	0	0.0153528919520375	5.58551777589535	8.14237365972636e-07	0.551407292721215	2
ENSG00000239887.4	C1orf226	1	162064100	1_79	0	0.016851867170589	6.41465747418762	1.02640532197569e-06	0.648174505102336	1
ENSG00000152332.15	UHMK1	1	162496869	1_80	0	0.0107204806674148	5.48613334333711	5.58441922996118e-07	0.534818076268463	1
ENSG00000117143.13	UAP1	1	162561114	1_80	0	0.0145427163345057	8.30450772189649	1.14671851057989e-06	-0.906324770526021	1
ENSG00000162733.16	DDR2	1	162631124	1_80	0	0.0101009023189742	4.97319744642634	4.76972422751328e-07	-0.281058741007541	1
ENSG00000132196.13	HSD17B7	1	162790761	1_80	0	0.0341839092726938	16.2612293320715	5.27803782971571e-06	1.72133038227475	2
ENSG00000117152.13	RGS4	1	163069785	1_80	0	0.0101597276583074	5.03620612647526	4.85828468790595e-07	0.550933252176841	1
ENSG00000143248.12	RGS5	1	163080045	1_80	0	0.0102255937929231	5.01395900637585	4.86818094661575e-07	0.0160541109504367	1
ENSG00000143228.12	NUF2	1	163266611	1_80	0	0.0465691582755702	19.033214792628	8.41604276734098e-06	-2.06337520176743	1
ENSG00000162763.3	LRRC52	1	165544180	1_81	0	0.0698598278651806	12.400261878699	8.22537610217696e-06	-1.56365389221672	1
ENSG00000162761.14	LMX1A	1	165356504	1_81	0	0.045817259953575	8.41699250499141	3.66170582073799e-06	1.08257880582228	2
ENSG00000143171.12	RXRG	1	165445274	1_81	0	0.0438294612385763	8.00030248828619	3.32943037094538e-06	0.980726335118543	1
ENSG00000143198.12	MGST3	1	165630412	1_81	0	0.197375137253245	22.5050860805358	4.21764983577532e-05	-2.86678883882717	1
ENSG00000143149.12	ALDH9A1	1	165685614	1_81	0	0.0309188518015987	4.73320582494828	1.3895562909288e-06	-0.395528955722649	2
ENSG00000143179.14	UCK2	1	165868741	1_81	0	0.13019807568591	18.3837013360866	2.27266235395941e-05	-2.11172671484409	1
ENSG00000143194.12	MAEL	1	166975691	1_82	0	0.0194371123213267	9.18749983418726	1.69561201531807e-06	1.99801822130101	1
ENSG00000143157.11	POGK	1	166839016	1_82	0	0.0244190123804554	11.4316466429809	2.65053951749883e-06	-2.32482414335593	1
ENSG00000152382.5	TADA1	1	166862708	1_82	0	0.716508069414997	23.2542596255499	0.000158205289409008	-4.02338117321847	1
ENSG00000198842.9	DUSP27	1	167093885	1_82	0	0.0380934487078868	14.1550396930575	5.11986819447376e-06	1.54011180629684	1
ENSG00000143162.7	CREG1	1	167553767	1_82	0	0.0143351438956416	5.72226614766551	7.78874538406956e-07	0.58145237524007	2
ENSG00000198771.10	RCSD1	1	167630073	1_82	0	0.0143430195178681	5.67735136479523	7.73185603933355e-07	-0.475144379094485	1
ENSG00000197965.11	MPZL1	1	167720961	1_82	0	0.0167565769745822	7.11186596215362	1.13153050217188e-06	0.789315809701973	2
ENSG00000143164.15	DCAF6	1	167936173	1_82	0	0.013013020433593	4.77131590105075	5.89540546872335e-07	-0.332941764387333	2
ENSG00000143158.10	MPC2	1	167936749	1_82	0	0.0254107777790776	10.9242316577729	2.63576238689333e-06	1.52813459101864	1
ENSG00000143155.12	TIPRL	1	168178854	1_82	0	0.0540333651533881	17.9682342569589	9.21859665743631e-06	-1.88016392894837	1
ENSG00000143196.4	DPT	1	168728704	1_82	0	0.0259267853904133	11.1512044457295	2.74516117386441e-06	1.27224623610758	1
ENSG00000203740.3	METTL11B	1	170146015	1_83	0	0.0495238739454493	9.08042778710566	4.26990600941317e-06	-1.00238397249529	3
ENSG00000143156.13	NME7	1	169367379	1_83	0	0.0315280606893066	4.84723114285406	1.45107007013996e-06	-0.298081374776642	1
ENSG00000117475.13	BLZF1	1	169368400	1_83	0	0.0317328386474605	4.90771271461667	1.47871831691659e-06	-0.422978854352588	1
ENSG00000117477.12	CCDC181	1	169447020	1_83	0	0.0349267100271583	5.80423160648294	1.92486293178846e-06	0.567609393501137	2
ENSG00000198734.10	F5	1	169586812	1_83	0	0.0310423016152315	4.70220016831086	1.38596551282685e-06	-0.121553493125915	1
ENSG00000000460.16	C1orf112	1	169662499	1_83	0	0.0369850349031409	6.34014140047926	2.22649832875267e-06	-0.854753847026109	1
ENSG00000171806.11	METTL18	1	169795279	1_83	0	0.0469382810730741	8.5758985701022	3.82211908256548e-06	1.75236405038801	1
ENSG00000000457.13	SCYL3	1	169893652	1_83	0	0.0762563078997112	13.1649198744058	9.53216148633392e-06	2.21355359654583	3
ENSG00000075945.12	KIFAP3	1	170084466	1_83	0	0.0331865514096374	5.32630029407387	1.67836019039907e-06	0.771510796764224	1
ENSG00000120370.12	GORAB	1	170532026	1_83	0	0.0321411887555665	5.02717934450048	1.53420612069803e-06	0.507808833753499	2
ENSG00000180999.10	C1orf105	1	172462846	1_84	0	0.0368236105688013	11.0526995210159	3.86448947849243e-06	-1.29599415718433	1
ENSG00000116132.11	PRRX1	1	170662279	1_84	0	0.0208686306897811	5.75521770730861	1.14038922950599e-06	-0.584846216124909	2
ENSG00000094963.13	FMO2	1	171177466	1_84	0	0.0328409556054672	9.98200404983024	3.11265454959331e-06	-1.242766040887	2
ENSG00000010932.16	FMO1	1	171248552	1_84	0	0.0203637788553573	5.52747666240003	1.06876614046281e-06	0.46295282514221	1
ENSG00000076258.9	FMO4	1	171313714	1_84	0	0.0202802800532418	5.48927638888609	1.05702788180803e-06	-0.562068455620939	1
ENSG00000117523.15	PRRC2C	1	171486183	1_84	0	0.0187860024311831	4.77782935239891	8.52240963842305e-07	0.250260232626736	1
ENSG00000034971.16	MYOC	1	171630304	1_84	0	0.200675247672313	27.3583303960511	5.21291681206301e-05	-3.1902938875974	3
ENSG00000010165.19	METTL13	1	171781911	1_84	0	0.0288622346022832	8.77594711639571	2.40503469996243e-06	1.42348992842622	1
ENSG00000197959.13	DNM3	1	171841820	1_84	0	0.0185900642664987	4.68040104334676	8.26154657217226e-07	0.144358436299356	1
ENSG00000135845.9	PIGC	1	172394348	1_84	0	0.0239285009442494	7.02852992460716	1.5968987726471e-06	-0.85405451133716	3
ENSG00000094975.13	SUCO	1	172532503	1_84	0	0.0385158417025405	11.4735231403437	4.19598170344968e-06	1.42997544658227	2
ENSG00000152061.23	RABGAP1L	1	174159856	1_85	0	0.0278455837088699	6.29636409188314	1.66472904329796e-06	-0.665769905350329	1
ENSG00000117586.10	TNFSF4	1	173208174	1_85	0	0.0310203725508968	6.17460277057951	1.81866801778591e-06	0.685280195147165	1
ENSG00000076321.10	KLHL20	1	173714815	1_85	0	0.173710929459684	28.2958753432182	4.66710610317874e-05	-3.96053638005974	1
ENSG00000117593.9	DARS2	1	173823764	1_85	0	0.0471262471942699	10.3926085524194	4.65034124873811e-06	-1.7111115041111	1
ENSG00000117601.13	SERPINC1	1	173917488	1_85	0	0.250547121297547	23.1230245235936	5.50087091482839e-05	-4.91281189222412	2
ENSG00000135870.11	RC3H1	1	174023397	1_85	0	0.12318882844538	19.6247188575418	2.29547287703007e-05	4.61793442962186	1
ENSG00000120333.4	MRPS14	1	175019430	1_85	0	0.100434051502002	17.6808517746627	1.68609314432076e-05	2.97159614914424	2
ENSG00000120332.15	TNN	1	175066959	1_85	0	0.0675789794931404	14.6311092428754	9.38828530247606e-06	-1.92200782860182	2
ENSG00000235750.9	KIAA0040	1	175170427	1_86	0	0.0261350199128895	15.0547999293201	3.73589980760505e-06	1.69840719100866	3
ENSG00000120341.18	SEC16B	1	177955219	1_87	0	0.0222875197707394	4.87218002200937	1.03105650095079e-06	-0.19082494619579	1
ENSG00000075391.16	RASAL2	1	178093905	1_87	0	0.0900194180936863	17.1883536817567	1.46915588638239e-05	2.01890923449838	2
ENSG00000116191.17	RALGPS2	1	178725006	1_87	0	0.142099622200535	22.0140490512144	2.97023116018308e-05	-2.29402007298957	1
ENSG00000116194.12	ANGPTL1	1	178872845	1_87	0	0.0215962790690807	4.61772177189097	9.46899941597136e-07	-0.0787969048777543	1
ENSG00000143340.6	FAM163A	1	179743263	1_89	0	0.0160013084493024	4.94879256216231	7.51886251531292e-07	-0.241928511046816	1
ENSG00000116199.11	FAM20B	1	179032305	1_89	0	0.0303511771312374	11.0381617992455	3.18104411375224e-06	-1.13135919120356	1
ENSG00000186283.13	TOR3A	1	179061234	1_89	0	0.0174063753955873	5.5253575641209	9.13200478132287e-07	-0.731380228596665	1
ENSG00000169905.12	TOR1AIP2	1	179878500	1_89	0	0.0452871056869334	14.101628493792	6.06374921624252e-06	-1.71463916758339	1
ENSG00000135837.15	CEP350	1	179954679	1_89	0	0.0234287630052326	8.46466977810827	1.88302799282984e-06	-0.818133809158687	2
ENSG00000116260.16	QSOX1	1	180154450	1_89	0	0.0161831538561866	5.00086700756462	7.68432748416659e-07	-0.358230979097473	1
ENSG00000230124.6	ACBD6	1	180503235	1_89	0	0.0252308684399005	9.20787540844038	2.20591630149978e-06	1.66833290715763	1
ENSG00000143324.13	XPR1	1	180544519	1_89	0	0.068739360044264	18.0136066946443	1.17571905683636e-05	-2.35080302655146	1
ENSG00000135835.11	KIAA1614	1	180921075	1_89	0	0.0435478476754712	13.1773583853228	5.44869438964973e-06	1.10130120859956	2
ENSG00000135823.13	STX6	1	181030215	1_89	0	0.0169755723694799	5.28570603800806	8.51971034125246e-07	-0.00899321045594252	1
ENSG00000153029.14	MR1	1	181051094	1_89	0	0.0155190797245819	4.62396825401129	6.81362463946685e-07	0.10163502823968	1
ENSG00000162783.10	IER5	1	181089136	1_89	0	0.0171750561219859	5.49951890521145	8.96850926156299e-07	0.38088624608463	2
ENSG00000135828.11	RNASEL	1	182574531	1_90	0	0.0325170490417457	7.31892015455302	2.25972469661617e-06	0.896327706870992	2
ENSG00000135838.13	NPL	1	182784538	1_90	0	0.025336933927426	4.99083416237891	1.20067258602456e-06	-0.409471743175764	1
ENSG00000135862.5	LAMC1	1	183023026	1_91	0	0.0450253350670149	12.1451711739517	5.19227863758736e-06	1.86088568755297	1
ENSG00000058085.14	LAMC2	1	183186170	1_91	0	0.0214632649658162	5.22331382010049	1.06448440456927e-06	0.653723912140082	1
ENSG00000157064.10	NMNAT2	1	183417693	1_91	0	0.0689501365387695	16.1677104082022	1.0584760821178e-05	-2.18280539360339	1
ENSG00000116698.21	SMG7	1	183471970	1_91	0	0.173584064358791	25.11084873881	4.13874473839368e-05	2.65082786625253	2
ENSG00000162704.15	ARPC5	1	183635461	1_91	0	0.0428782495067135	11.6864099138474	4.75790273385062e-06	1.54135539172507	1
ENSG00000198756.10	COLGALT2	1	184018220	1_91	0	0.0877744565738859	18.4680460555238	1.53916966378501e-05	-2.20208501628308	1
ENSG00000198860.11	TSEN15	1	184051811	1_91	0	0.0210939698286674	5.06187300351057	1.01383425827112e-06	-0.349766673432751	1
ENSG00000116406.18	EDEM3	1	184736303	1_92	0	0.0514771567124941	10.8581332556828	5.30722029670073e-06	1.5948805121066	1
ENSG00000135842.16	FAM129A	1	184974705	1_92	0	0.0678150891782782	13.973824949626	8.99785587573384e-06	2.32115709941486	1
ENSG00000121486.11	TRMT1L	1	185156912	1_92	0	0.0599044715914044	11.8591882908827	6.74546049173264e-06	1.57048836920264	1
ENSG00000116668.12	SWT1	1	185156912	1_92	0	0.0599044715914044	11.8591882908827	6.74546049173264e-06	-1.57048836920264	1
ENSG00000116679.15	IVNS1ABP	1	185317057	1_92	0	0.0340235080664588	6.72683430994469	2.1731375586902e-06	0.77872697013571	1
ENSG00000116690.12	PRG4	1	186293373	1_92	0	0.0295498100719209	5.36450725817312	1.50515743375735e-06	0.328894381026477	1
ENSG00000157181.15	C1orf27	1	186369764	1_92	0	0.0283049237434679	5.06213960396836	1.36048420468593e-06	-0.286305413829743	1
ENSG00000162670.10	BRINP3	1	190477123	1_95	0	0.0252770935133265	5.74695762277942	1.37931203828519e-06	0.247815742830786	2
ENSG00000090104.11	RGS1	1	192575665	1_96	0	0.0182472870393161	5.7693853416027	9.99597698101438e-07	0.544346074598903	2
ENSG00000116750.13	UCHL5	1	193058704	1_96	0	0.0236936663810001	9.79839083817805	2.2043696575176e-06	1.66987037593828	1
ENSG00000023572.8	GLRX2	1	193106964	1_96	0	0.315520118007708	19.7080517356144	5.90429633046874e-05	3.99434897239451	1
ENSG00000162630.5	B3GALT2	1	193853498	1_96	0	0.0702522500477099	17.8127346589553	1.18819640450297e-05	2.02799143291271	1
ENSG00000000971.15	CFH	1	196651787	1_98	0	0.0480637419480282	10.3029546693229	4.70193655907412e-06	-1.58767462835485	1
ENSG00000177888.7	ZBTB41	1	197200897	1_98	0	0.0882165978114958	16.0595516400406	1.34518221772385e-05	1.75979455075345	1
ENSG00000213047.12	DENND1B	1	197777356	1_99	0	0.205539268101494	23.8110388729697	4.64697725240359e-05	3.58970471517874	1
ENSG00000203724.10	C1orf53	1	197902889	1_99	0	0.0379833297195571	7.55681602816873	2.72539390064345e-06	0.783607194426285	1
ENSG00000151414.14	NEK7	1	198159104	1_99	0	0.0289226856360886	5.00932365016383	1.37567265978382e-06	0.386610452738121	1
ENSG00000118197.13	DDX59	1	200667218	1_101	0	0.0250744860457628	7.25409795846062	1.72708158181904e-06	0.586430591283028	2
ENSG00000116852.14	KIF21B	1	201032570	1_101	0	0.0249013890410407	10.0093172755771	2.36660308318004e-06	1.69648429481321	1
ENSG00000116857.16	TMEM9	1	201156198	1_101	0	0.031906667675675	9.76506398056657	2.95837987105378e-06	-1.02743979142172	1
ENSG00000081277.12	PKP1	1	201298055	1_101	0	0.0472668014976846	13.246307569769	5.94495328887321e-06	-1.28784782292154	1
ENSG00000118194.18	TNNT2	1	201378187	1_101	0	0.0998928089578273	20.7248093678272	1.96572231040065e-05	-2.14154954811737	1
ENSG00000159166.13	LAD1	1	201400120	1_101	0	0.0200576904773996	5.69806634661033	1.08519010140714e-06	0.375078939744377	1
ENSG00000198700.9	IPO9	1	201828710	1_102	0	0.0611484670887457	15.6332126330947	9.07676739195726e-06	-2.35109709320547	1
ENSG00000198892.6	SHISA4	1	201888432	1_102	0	0.399189949317445	18.8311726718896	7.1376354132054e-05	3.62413928519473	1
ENSG00000134375.10	TIMM17A	1	201956727	1_102	0	0.023593245820429	5.48632204804085	1.22904104454573e-06	0.390336270551759	1
ENSG00000176393.10	RNPEP	1	201982463	1_102	0	0.0474566578665754	12.4819451844295	5.62440800363489e-06	-1.63972230873836	2
ENSG00000163435.15	ELF3	1	202007718	1_102	0	0.0460723438515822	11.5951421837255	5.07240336596391e-06	1.32881250944598	2
ENSG00000143862.7	ARL8A	1	202144707	1_102	0	0.0576823122419668	13.6886429005126	7.49722339919244e-06	-1.59662671334843	1
ENSG00000143851.15	PTPN7	1	202161626	1_102	0	0.0224186412158003	5.11987698129475	1.08984869739913e-06	0.309389444289179	2
ENSG00000133067.17	LGR6	1	202226698	1_102	0	0.0239232869237584	5.69089853139134	1.29270398621765e-06	-0.446868052673726	1
ENSG00000077157.21	PPP1R12B	1	202348568	1_102	0	0.0239431534780882	5.63183341468281	1.28034953009719e-06	-0.582839840873359	2
ENSG00000143858.11	SYT2	1	202583711	1_102	0	0.0251434305562779	6.04948902539759	1.44424416729381e-06	-0.658331158635219	1
ENSG00000117139.16	KDM5B	1	202809133	1_102	0	0.0332362124833837	8.71821946863324	2.7512922267444e-06	-1.08800321017708	1
ENSG00000183155.4	RABIF	1	202888450	1_102	0	0.047553480983663	11.9913572000772	5.41437148998444e-06	-1.51252174525259	1
ENSG00000159346.12	ADIPOR1	1	202958379	1_102	0	0.0447831693546429	11.4486600987086	4.86818287552185e-06	-1.48282660672997	1
ENSG00000163485.16	ADORA1	1	203047192	1_102	0	0.206708244155036	25.7539326367832	5.05473916655893e-05	2.77624509360335	1
ENSG00000133055.8	MYBPH	1	203175705	1_102	0	0.0212690621141157	4.61244056076798	9.31486401039146e-07	0.0323511379691661	1
ENSG00000133048.12	CHI3L1	1	203186284	1_102	0	0.0252512765960365	6.20460356677869	1.48762947296268e-06	-0.71044296186894	2
ENSG00000159388.5	BTG2	1	203305490	1_102	0	0.0288608271582183	7.42370336116851	2.03435518696299e-06	-0.843415897600408	1
ENSG00000122176.10	FMOD	1	203350611	1_102	0	0.0221385520703298	4.98960504252741	1.04884854482969e-06	-0.294128767531961	1
ENSG00000188783.5	PRELP	1	203475432	1_103	0	0.029215239911018	6.38248800014341	1.77050378998256e-06	0.711862967574607	1
ENSG00000058668.14	ATP2B4	1	203626383	1_103	0	0.0334084438970594	7.53583733832381	2.39048024967011e-06	0.752539869737838	1
ENSG00000257315.2	ZBED6	1	203795675	1_103	0	0.0317401709669377	7.60800789234058	2.29286039633018e-06	-1.36154655746319	1
ENSG00000182004.12	SNRPE	1	203861894	1_103	0	0.025484958812582	5.10868950730312	1.236205982642e-06	0.420325566555404	1
ENSG00000143842.14	SOX13	1	204072756	1_103	0	0.144936334338466	22.2568347025332	3.0629370437744e-05	2.62254547415625	1
ENSG00000143850.13	PLEKHA6	1	204285634	1_103	0	0.110456467925501	18.7065653373868	1.96192591407485e-05	-1.98709142212647	2
ENSG00000158615.8	PPP1R15B	1	204412128	1_103	0	0.0255949330013031	5.09156765017756	1.23737948762697e-06	-0.406516985964346	1
ENSG00000133056.13	PIK3C2B	1	204502549	1_103	0	0.100354780575997	17.869097875929	1.70269982000215e-05	-2.26962001060888	1
ENSG00000198625.12	MDM4	1	204517114	1_103	0	0.177132911672263	22.8580951012814	3.84447192367066e-05	-3.21365570647681	1
ENSG00000163531.15	NFASC	1	204828332	1_104	0	0.0239125247626065	4.87086836852641	1.10593403290781e-06	0.131090365735337	1
ENSG00000184144.11	CNTN2	1	204990430	1_104	0	0.0290228657954407	6.7306286370144	1.85478390826847e-06	1.0288348648496	2
ENSG00000174529.7	TMEM81	1	205085278	1_104	0	0.0605044732482212	18.1356587762663	1.04188123707958e-05	3.43406846382482	1
ENSG00000133059.16	DSTYK	1	205210869	1_104	0	0.0457424895195345	14.7678869578143	6.4140974419709e-06	-2.96849448913598	3
ENSG00000163545.8	NUAK2	1	205536349	1_104	0	0.0304430169477627	7.06552957310287	2.04234828366366e-06	0.888041143769919	1
ENSG00000117266.15	CDK18	1	205505034	1_104	0	0.0262849825996475	5.96259732565238	1.48812897086422e-06	-0.566883096157902	1
ENSG00000174514.12	MFSD4A	1	205605483	1_104	0	0.0325550740784878	7.96338925345168	2.46158042368781e-06	-1.0963973702203	1
ENSG00000158715.5	SLC45A3	1	205680319	1_104	0	0.0372162324703306	8.96802025178969	3.16903023689434e-06	0.986655582931736	1
ENSG00000069275.12	NUCKS1	1	205749839	1_104	0	0.0852007923774265	16.6193842811195	1.34448499741386e-05	-2.05802385381064	1
ENSG00000117280.12	RAB29	1	205775418	1_104	0	0.0236511859525796	4.93890871171788	1.10912710404352e-06	-0.245364004271011	2
ENSG00000133065.10	SLC41A1	1	205813381	1_104	0	0.0680635338475348	14.3243817787849	9.25737332692737e-06	1.8171058462689	2
ENSG00000162877.12	PM20D1	1	205820154	1_104	0	0.159002101886657	22.1186042044826	3.3393195458628e-05	-2.36153658658017	1
ENSG00000174502.18	SLC26A9	1	205943691	1_104	0	0.0231144730867564	4.61459137857551	1.01277890034431e-06	-0.00709924374664419	1
ENSG00000263528.7	IKBKE	1	206473875	1_106	0	0.046966261673843	21.6983177429944	9.67630290168504e-06	2.10884176700444	1
ENSG00000266094.7	RASSF5	1	206508423	1_106	0	0.0107402564235366	7.92839938603761	8.08532657610798e-07	-0.834088499727688	1
ENSG00000143486.15	EIF2D	1	206612049	1_106	0	0.0196629021960036	13.4014435042574	2.50205352275471e-06	1.39059457411348	1
ENSG00000162889.10	MAPKAPK2	1	206684062	1_106	0	0.0177797916960201	12.6267032526753	2.13164087468454e-06	1.44966683309237	1
ENSG00000162896.5	PIGR	1	206945992	1_106	0	0.0236766990141448	15.5622082084713	3.49856358597228e-06	2.03382026179132	2
ENSG00000182795.12	C1orf116	1	207032059	1_106	0	0.00819584476179636	5.46048106551823	4.2493453291665e-07	-0.204287424631174	2
ENSG00000123836.14	PFKFB2	1	207034990	1_106	0	0.255553891501645	37.5218355007492	9.10466499411405e-05	-3.57538633343775	1
ENSG00000123843.12	C4BPB	1	207087851	1_106	0	0.00877552405064819	5.95897921046452	4.96526380853643e-07	0.10550792773702	2
ENSG00000196352.14	CD55	1	207321071	1_106	0	0.0163175111787781	11.6831013897448	1.81012872946656e-06	-1.32478330638001	2
ENSG00000117335.19	CD46	1	207751561	1_106	0	0.634568674210169	22.7458596772576	0.000137049792240338	4.1538680732249	3
ENSG00000076356.6	PLXNA2	1	208131608	1_106	0	0.00745470312881913	4.63833956159167	3.28314670258863e-07	0.23015822999915	2
ENSG00000123689.5	G0S2	1	209672996	1_106	0	0.0243703728805208	15.5746370555618	3.60393961642661e-06	-1.68905750048784	2
ENSG00000117597.17	DIEXF	1	209827828	1_106	0	0.00938898833631507	6.75098217385886	6.01842922283292e-07	0.796986046052721	1
ENSG00000082497.11	SERTAD4	1	210233686	1_106	0	0.00788275084230883	5.16177469691562	3.86344061223343e-07	0.315888809122204	1
ENSG00000082512.14	TRAF5	1	211326278	1_107	0	0.0213816075474553	4.68649808789999	9.51450491723896e-07	0.0853030804537704	2
ENSG00000143493.12	INTS7	1	212035474	1_107	0	0.0254304733486992	6.30102180402644	1.52146800221108e-06	-0.746186302523168	1
ENSG00000066027.11	PPP2R5A	1	212276061	1_107	0	0.0477288925626046	12.1919983919555	5.52527185640719e-06	-1.57227182941986	1
ENSG00000065600.12	TMEM206	1	212399917	1_107	0	0.0297239901342097	7.75594931991855	2.18896827766089e-06	-0.873949449498687	2
ENSG00000162772.16	ATF3	1	212565261	1_107	0	0.0237063570729861	5.64708095771301	1.2711190642018e-06	0.425270300949922	1
ENSG00000123685.8	BATF3	1	212699839	1_108	0	0.0214512262762955	4.84167158991695	9.86154245530867e-07	0.206636932642493	1
ENSG00000143494.15	VASH2	1	212954779	1_108	0	0.0338539554471836	9.03852766873674	2.9053904651204e-06	-1.14109070551621	1
ENSG00000174606.13	ANGEL2	1	213008574	1_108	0	0.0308572611445993	8.07673129130325	2.36641226239106e-06	-1.04761218177858	3
ENSG00000143499.13	SMYD2	1	214280940	1_108	0	0.0212890741554876	4.74541440555834	9.59242286963773e-07	0.0282233419412879	1
ENSG00000152104.11	PTPN14	1	214552794	1_109	0	0.125473324990941	21.1596692828073	2.52091196245894e-05	-2.56609825345361	1
ENSG00000117724.12	CENPF	1	214602949	1_109	0	0.0251867041093348	5.9568966441364	1.42458642573684e-06	0.623542198906477	1
ENSG00000136636.12	KCTD3	1	215567710	1_109	0	0.027436699353603	6.75448917070299	1.75963167420332e-06	0.721115568695982	1
ENSG00000092978.10	GPATCH2	1	217631213	1_110	0	0.186077905989533	26.6682612453809	4.71180065033735e-05	2.94739132379717	3
ENSG00000162814.10	SPATA17	1	217631425	1_110	0	0.0188021913436516	4.85536344698006	8.66817377590638e-07	0.37583404702349	1
ENSG00000067533.5	RRP15	1	218285209	1_110	0	0.0190747722680685	4.98912184715105	9.03609668357275e-07	0.279778088264724	1
ENSG00000143353.11	LYPLAL1	1	219174471	1_111	0	0.032260708840832	4.62300383377203	1.41610532531352e-06	-0.0860454002004694	1
ENSG00000162813.17	BPNT1	1	220090119	1_112	0	0.122186885038707	20.8408083391718	2.41789005929861e-05	2.39576716498301	1
ENSG00000067704.9	IARS2	1	220094239	1_112	0	0.0244137039458672	5.60577182694703	1.29947068659838e-06	0.514132979990553	1
ENSG00000118873.15	RAB3GAP2	1	220271734	1_112	0	0.0446999236921618	11.2605787719974	4.77930659372435e-06	-1.68542582650436	1
ENSG00000162817.6	C1orf115	1	220688326	1_112	0	0.0339270823510881	8.67647738747992	2.79503563343764e-06	1.35510000373739	2
ENSG00000117791.15	MARC2	1	220747806	1_112	0	0.0296566095323052	7.41965832551355	2.08930961300891e-06	1.21083499838856	3
ENSG00000186205.12	MARC1	1	220786518	1_112	0	0.0264068670565556	6.33704780738772	1.58891717446899e-06	0.851097924285244	3
ENSG00000136630.12	HLX	1	220800041	1_112	0	0.0241232837018739	5.49432502195171	1.25848536104793e-06	0.667296034883596	1
ENSG00000154305.16	MIA3	1	222618304	1_114	0	0.0117960499636076	5.24364293361595	5.87309615034958e-07	0.692059949385258	1
ENSG00000187554.11	TLR5	1	223142969	1_114	0	0.0158523841679118	8.05468086018325	1.21238435353454e-06	-0.94577635915321	1
ENSG00000162909.17	CAPN2	1	223701253	1_114	0	0.0134825728329689	7.32376070009503	9.37571327316001e-07	1.48772014434899	2
ENSG00000143514.16	TP53BP2	1	223846177	1_114	0	0.749840837719278	20.2919082890912	0.000144473893450454	4.02999446951943	1
ENSG00000143753.12	DEGS1	1	224192776	1_114	0	0.0170297261718116	8.33754454599897	1.34816556109728e-06	-0.836787422476521	1
ENSG00000143748.17	NVL	1	224324837	1_114	0	0.0276060485251328	16.1311873940204	4.2283212932959e-06	2.70745333805347	2
ENSG00000143771.11	CNIH4	1	224356827	1_114	1	0.475168968585745	20.8474801393029	9.40587139463754e-05	-3.91084780685473	2
ENSG00000162923.14	WDR26	1	224436689	1_114	1	0.214018920458274	18.7068313805445	3.8014545065982e-05	-3.67352166494241	1
ENSG00000154380.17	ENAH	1	225654042	1_115	0	0.0711672451999798	15.579027518406	1.05273217434782e-05	1.88173426937219	1
ENSG00000143742.12	SRP9	1	225779895	1_115	0	0.0221199080887716	4.61431110485943	9.69142383376903e-07	0.107101358334244	1
ENSG00000143819.12	EPHX1	1	225818396	1_115	0	0.0537509536932651	12.9229090046575	6.59544126826966e-06	-1.79325059321891	1
ENSG00000196187.11	TMEM63A	1	225868963	1_115	0	0.0390182543328813	9.91232366916362	3.67232159700398e-06	-1.27375124422114	2
ENSG00000243709.1	LEFTY1	1	225912195	1_115	0	0.0321595674175839	8.10344338839114	2.47444153861201e-06	0.932834250818008	1
ENSG00000143811.18	PYCR2	1	225924245	1_115	0	0.0246681681815266	5.62944991619181	1.31856109403996e-06	0.565464127084075	1
ENSG00000143768.12	LEFTY2	1	225941740	1_115	0	0.034117362517141	8.65586590046001	2.80403458882388e-06	0.970914261117533	1
ENSG00000143751.9	SDE2	1	225999428	1_115	0	0.0348007509486541	8.8413787381959	2.9215007834433e-06	-1.23821638879942	1
ENSG00000163041.9	H3F3A	1	226078328	1_115	0	0.0988535108511968	18.7186941196045	1.75697281782084e-05	2.5738310176044	1
ENSG00000143799.12	PARP1	1	226419715	1_115	0	0.0770057850717338	16.3291205402592	1.1939428651642e-05	2.24047786101095	1
ENSG00000203685.9	STUM	1	226549501	1_115	0	0.0239532668236485	5.35553881815797	1.2180505734608e-06	0.614667949846722	1
ENSG00000143772.9	ITPKB	1	226738931	1_116	0	0.0928172691040366	19.0076895099415	1.6751569838871e-05	-2.02717391935601	1
ENSG00000143801.16	PSEN2	1	226870739	1_116	0	0.0252890546822501	6.75471698636186	1.62194883335449e-06	0.938547603476596	1
ENSG00000163050.16	COQ8A	1	226897945	1_116	0	0.0514032654313971	13.3956864691467	6.53812289645951e-06	-1.66312927248147	1
ENSG00000143776.18	CDC42BPA	1	227319345	1_116	0	0.0246989200326671	6.53476431208804	1.53251695984152e-06	-1.20640246381076	1
ENSG00000181450.17	ZNF678	1	227563411	1_116	0	0.0219172895022625	5.4223939729798	1.12843178280182e-06	0.769420029486386	1
ENSG00000143740.14	SNAP47	1	227730861	1_116	0	0.0270119524401278	7.36905185216271	1.89001384530142e-06	-0.965509382072557	1
ENSG00000162910.18	MRPL55	1	228102142	1_116	0	0.0201166987925777	4.62505301481792	8.83427319155277e-07	-0.051138757081093	1
ENSG00000143774.16	GUK1	1	228129984	1_116	0	0.0468162090214436	12.51613080678	5.56370037400959e-06	-1.47220865542777	2
ENSG00000181873.12	IBA57	1	228204107	1_116	0	0.0268787537800778	7.32295817862882	1.86893019070976e-06	-0.795993973705083	1
ENSG00000154370.15	TRIM11	1	228407706	1_116	0	0.021523661193487	5.25378043591439	1.07370620489937e-06	-0.488704118367932	1
ENSG00000162931.11	TRIM17	1	228338310	1_116	0	0.0200986550934096	4.61670967242488	8.81042702790365e-07	-0.0228866935821491	2
ENSG00000168159.11	RNF187	1	228484557	1_116	0	0.054619039297213	13.9677764382584	7.24383799707478e-06	1.67209367949212	3
ENSG00000069248.11	NUP133	1	229508410	1_117	0	0.0357164380556663	5.36901823758091	1.82079233656451e-06	-0.376499256306605	2
ENSG00000135776.4	ABCB10	1	229559119	1_117	0	0.0345196922962535	5.05017113388187	1.65527596028242e-06	0.273278435247765	1
ENSG00000135744.7	AGT	1	230713948	1_118	0	0.0541061114538154	10.2502656407197	5.26597557101345e-06	1.3342707745725	2
ENSG00000135773.12	CAPN9	1	230755502	1_118	0	0.030021853091544	4.72615518837081	1.34723349050596e-06	-0.111368400913794	1
ENSG00000119280.16	C1orf198	1	230865487	1_118	0	0.0390554059370701	7.18645683948054	2.66497644386664e-06	0.946744033300941	1
ENSG00000173409.13	ARV1	1	230957225	1_118	0	0.037492766318641	6.80389048659214	2.42215647915289e-06	0.799780889863146	1
ENSG00000182118.7	FAM89A	1	231039252	1_118	0	0.043628782938204	8.22513326495395	3.40732404578968e-06	-1.08273217539777	1
ENSG00000116903.7	EXOC8	1	231333207	1_118	0	0.0411382980489711	7.67357017280141	2.99737572749577e-06	-1.62716463763586	1
ENSG00000010072.15	SPRTN	1	231344761	1_118	0	0.0767647304323892	13.563832931226	9.88647694217064e-06	-2.38155410845968	1
ENSG00000116918.13	TSNAX	1	231528861	1_118	0	0.0598958965886144	11.2102265764282	6.37542083743216e-06	-1.78198507271103	1
ENSG00000162946.21	DISC1	1	231627073	1_118	0	0.0314168314856608	5.15031216205689	1.53636120410462e-06	0.463615489465571	1
ENSG00000116991.10	SIPA1L2	1	232562054	1_119	0	0.0312167769976768	6.37527604957502	1.88966340737778e-06	-0.706529627952318	1
ENSG00000212916.4	MAP10	1	232805207	1_119	0	0.0275868753647569	5.22154428852392	1.36772528436799e-06	0.422304314215306	1
ENSG00000135749.18	PCNX2	1	233106260	1_119	0	0.0411071970412119	8.95107885757454	3.49374050333032e-06	1.15124850775238	2
ENSG00000135750.14	KCNK1	1	233614782	1_120	0	0.0824022968576549	12.2406518443964	9.57725960437108e-06	1.58066553983887	2
ENSG00000168275.14	COA6	1	234372958	1_120	0	0.0460540275919566	6.73377789047497	2.94458300353255e-06	-0.795159213406887	1
ENSG00000059588.9	TARBP1	1	234479133	1_121	0	0.162640200403393	20.2196521093794	3.12247504809848e-05	-2.34890110156709	2
ENSG00000188739.14	RBM34	1	235161669	1_121	0	0.0423491518626256	7.32599884239719	2.94583867451051e-06	-0.843214721560731	1
ENSG00000116957.12	TBCE	1	235401609	1_121	0	0.0355306195600603	5.68103337992266	1.91658249995286e-06	0.439713310140146	1
ENSG00000162885.12	B3GALNT2	1	235504390	1_121	0	0.0415866343709016	7.15551060586144	2.82547715777994e-06	0.810596609637488	1
ENSG00000244020.2	MT1HL1	1	236996847	1_122	0	0.028348688100185	4.64169208402686	1.24941492572186e-06	0.0295347586646283	1
ENSG00000143669.13	LYST	1	235883940	1_122	0	0.0768534936340336	14.0261048933091	1.02352414889024e-05	-1.71353267261112	1
ENSG00000116962.14	NID1	1	236065637	1_122	0	0.0632904147114102	12.1824206579044	7.32097510043506e-06	-1.4015726556586	1
ENSG00000086619.13	ERO1B	1	236281358	1_122	0	0.033334251751107	6.15460173324261	1.9479960083149e-06	-0.591446862980972	1
ENSG00000186197.13	EDARADD	1	236362147	1_122	0	0.0312359958734004	5.54707548498407	1.64519291059841e-06	-0.5227102568149	1
ENSG00000077522.12	ACTN2	1	236686652	1_122	0	0.0287640890871708	4.77741633561257	1.30479147993757e-06	0.254522425271812	1
ENSG00000198626.15	RYR2	1	236997490	1_122	0	0.0289048729350369	4.82297563139112	1.32368159093545e-06	0.261339121966799	1
ENSG00000203668.2	CHML	1	241640356	1_127	0	0.226238808491042	24.9665595323378	5.36319022457393e-05	2.69874898349015	1
ENSG00000054277.13	OPN3	1	241676920	1_127	0	0.0284753617961134	5.03791145709435	1.36212567118201e-06	0.317340047106885	1
ENSG00000054282.15	SDCCAG8	1	243256404	1_128	0	0.01338461364539	6.29165289859265	7.99591173764796e-07	0.00671558094917786	1
ENSG00000117020.16	AKT3	1	243851261	1_128	0	0.016979758723241	6.96044322271697	1.12218848182222e-06	0.617994628977552	1
ENSG00000035687.9	ADSS	1	244451195	1_129	0	0.0976922246897833	14.6134667249926	1.3555347374567e-05	2.44529349421165	2
ENSG00000179397.17	C1orf101	1	244449682	1_129	0	0.130478602716782	17.4150270094277	2.15754988745053e-05	-2.67620276099979	1
ENSG00000121644.18	DESI2	1	244653666	1_129	0	0.0471427871972334	7.69644853902974	3.4451094366579e-06	-0.956055479142515	1
ENSG00000203667.9	COX20	1	244834651	1_129	0	0.0361862320698061	5.21530327636186	1.79192706539101e-06	0.3672084630425	1
ENSG00000203666.12	EFCAB2	1	244966160	1_129	0	0.0476567157086774	7.7983945357551	3.52879727467844e-06	-0.969638605093173	1
ENSG00000162849.15	KIF26B	1	245155106	1_129	0	0.0365474477035405	5.30828193389276	1.84207976200264e-06	-0.43178902568636	1
ENSG00000185420.18	SMYD3	1	246507763	1_130	0	0.0146646218081857	4.69103668168688	6.5318633875752e-07	0.113677509434197	2
ENSG00000162852.13	CNST	1	246641522	1_130	0	0.0528988741694711	16.667429064831	8.37167656838414e-06	-1.81491970842219	1
ENSG00000143653.9	SCCPDH	1	246723418	1_130	0	0.0162825672237968	5.66226545139043	8.75407982028208e-07	0.562727386756168	3
ENSG00000153207.14	AHCTF1	1	246775876	1_130	0	0.0376385579896084	13.4704734799356	4.81407923832619e-06	-1.66540116956803	1
ENSG00000277462.1	ZNF670	1	247078021	1_130	0	0.0204397990008349	7.77488592205477	1.50892635163239e-06	0.879508582105718	2
ENSG00000188295.14	ZNF669	1	247103972	1_130	0	0.0160782239181151	5.54503697825782	8.46525248966535e-07	0.509011380536988	2
ENSG00000162714.12	ZNF496	1	247330860	1_131	0	0.034333742501825	4.83085684671047	1.57486274936987e-06	0.302683674005876	1
ENSG00000175137.10	SH3BP5L	1	248820444	1_131	0	0.0489801041971377	8.16329499913667	3.79649290386911e-06	0.981464604299917	2
ENSG00000171163.15	ZNF692	1	248859244	1_131	0	0.182887122474772	20.8589309539381	3.62220120023708e-05	2.32396405315949	1
ENSG00000184731.5	FAM110C	2	47011	2_1	0	0.042357422415036	6.69994864635013	2.69462537241973e-06	-1.04126126856112	2
ENSG00000143727.15	ACP1	2	264227	2_1	0	0.0482909741910411	7.93172364861816	3.63689646599717e-06	-1.07898102876171	1
ENSG00000151353.14	TMEM18	2	674054	2_1	0	0.0385934496900644	5.82734378081744	2.13541179125779e-06	0.477657707671051	1
ENSG00000172554.11	SNTG2	2	1093369	2_1	0	0.0499112324258627	8.24229143321894	3.90610269322516e-06	1.08792460065229	1
ENSG00000171853.15	TRAPPC12	2	3388524	2_2	0	0.0175671788826498	4.8266645950361	8.05093909374956e-07	0.23351083065718	2
ENSG00000182551.13	ADI1	2	3520253	2_2	0	0.0171645143323321	4.61130867802886	7.51541748749822e-07	0.0372207774870394	1
ENSG00000118004.17	COLEC11	2	3584212	2_2	0	0.0171813807860876	4.62042896272596	7.53768106151489e-07	0.0481028913571308	3
ENSG00000151692.14	RNF144A	2	6918691	2_5	0	0.0340872029185848	5.96720566040594	1.93134459639554e-06	-0.940775557263436	2
ENSG00000115738.9	ID2	2	8678763	2_6	0	0.0342025854277767	8.66138480252855	2.81283117445574e-06	-0.910775886360603	2
ENSG00000143797.11	MBOAT2	2	9003515	2_6	0	0.0290226936270369	7.2627472693666	2.00140990988649e-06	1.00371299472312	1
ENSG00000119185.12	ITGB1BP1	2	9407999	2_6	0	0.0595713023379796	14.0446486845858	7.94411224121392e-06	-1.54454961556711	1
ENSG00000134330.18	IAH1	2	9474089	2_6	0	0.024610751542075	5.72775057129065	1.33846299972476e-06	-0.595221417738265	1
ENSG00000151694.12	ADAM17	2	9555759	2_6	0	0.0259152931791297	6.20419904316082	1.52664916866242e-06	-0.699221677995041	1
ENSG00000115750.16	TAF1B	2	9842879	2_6	0	0.0307551988794265	7.7904956447912	2.27499803381055e-06	0.976217671380277	2
ENSG00000172059.10	KLF11	2	10042369	2_6	0	0.0326164336554461	8.35338957685818	2.58700105330228e-06	-0.950333678897963	1
ENSG00000171848.13	RRM2	2	10121909	2_6	0	0.0227479216994982	5.020018543559	1.08428747943285e-06	0.305011834671482	1
ENSG00000115756.12	HPCAL1	2	10237902	2_7	0	0.01609049317408	5.47220967362716	8.36044668533701e-07	-0.466926350995264	1
ENSG00000115758.12	ODC1	2	10448012	2_7	0	0.023782442028165	9.10436477553387	2.0559071334188e-06	1.08950402496325	1
ENSG00000115761.15	NOL10	2	10689644	2_7	0	0.0485391869162236	15.7776578869053	7.27164098513764e-06	-1.92316325317446	2
ENSG00000134318.13	ROCK2	2	11347918	2_7	0	0.0219858861266079	8.37323642026326	1.74797301930415e-06	1.00174219175269	2
ENSG00000169016.16	E2F6	2	11461438	2_7	0	0.0695584743926621	19.1773521703867	1.26659009842848e-05	2.23283343286392	1
ENSG00000196208.13	GREB1	2	11580156	2_7	0	0.0294620503946571	11.100772292234	3.10537147205047e-06	1.29874225558682	1
ENSG00000134324.11	LPIN1	2	11677579	2_7	0	0.0409473509444972	14.1801826685034	5.51321631804901e-06	-1.57295618810181	3
ENSG00000071575.11	TRIB2	2	12717952	2_8	0	0.0486036301693719	9.4513649114386	4.36174865408895e-06	1.13422989529084	1
ENSG00000162981.13	FAM84A	2	14533459	2_9	0	0.233473461592219	20.0307045733192	4.4404925415066e-05	3.35837020026738	1
ENSG00000079785.14	DDX1	2	15591459	2_9	0	0.0174014773615498	5.28198544182954	8.72731632674684e-07	-0.70570792513532	2
ENSG00000134323.11	MYCN	2	15939632	2_9	0	0.107483030707527	21.4431183365238	2.18839262673971e-05	2.32282665838442	1
ENSG00000214842.5	RAD51AP2	2	17517411	2_10	0	0.0190282285859202	5.41762189653623	9.78823637359026e-07	-0.155815394869633	2
ENSG00000178295.14	GEN1	2	17754513	2_10	0	0.0561999234346042	15.5466988803811	8.29604898249364e-06	-1.95076254655657	1
ENSG00000163029.15	SMC6	2	17799991	2_10	0	0.072580766412512	17.9693495865624	1.2383725146006e-05	-2.14875175710125	1
ENSG00000170745.11	KCNS3	2	17870214	2_10	0	0.0299573865551503	9.64432178332492	2.74329816104864e-06	-1.20085376183383	2
ENSG00000240857.1	RDH14	2	18560992	2_11	0	0.0536386235153481	7.93932831846232	4.04351243508937e-06	0.944143737846797	1
ENSG00000143867.6	OSR1	2	19359082	2_11	0	0.0692378360151366	10.3540947246724	6.80695714533184e-06	1.26432831765748	1
ENSG00000183891.5	TTC32	2	19903290	2_12	0	0.0481958613068605	7.76399436843199	3.55297665895853e-06	-0.93502706522669	1
ENSG00000118965.14	WDR35	2	19989328	2_12	0	0.0344408626204952	4.61255684365781	1.50838827723318e-06	0.127772516827745	2
ENSG00000132031.12	MATN3	2	20013678	2_12	0	0.04039029611082	6.10471421277438	2.34120677116816e-06	0.633607432955804	1
ENSG00000068697.6	LAPTM4A	2	20077318	2_12	0	0.0495662784429652	8.02782559228148	3.7781712394708e-06	0.875040175400405	1
ENSG00000143878.9	RHOB	2	20447480	2_12	0	0.0367174672724969	5.2115089413783	1.81691077494239e-06	-0.370159312059261	1
ENSG00000118961.14	LDAH	2	20683456	2_12	0	0.0348404799526012	4.72046308694685	1.5615868089763e-06	-0.126722866066972	2
ENSG00000084674.14	APOB	2	21044338	2_13	0	0.0216079107342089	6.33619517932487	1.29998613560243e-06	-0.958180483946113	2
ENSG00000119771.14	KLHL29	2	23385024	2_14	0	0.0246975160581019	4.62378696326711	1.08429758231766e-06	0.0791738338849921	3
ENSG00000173960.13	UBXN2A	2	23927186	2_14	0	0.0247572442718291	4.64629229142786	1.09221019405226e-06	0.19339082627548	1
ENSG00000163026.11	WDCP	2	24049787	2_14	0	0.0261066806033844	5.14084435768971	1.27433469756277e-06	-0.322061935247517	1
ENSG00000119782.13	FKBP1B	2	24049775	2_14	0	0.0416532767776645	9.50820516449929	3.76049584473412e-06	-1.91090960755983	1
ENSG00000219626.8	FAM228B	2	24119662	2_14	0	0.0276643065040234	5.68109178552296	1.4922754366034e-06	-0.71753259751796	1
ENSG00000115129.13	TP53I3	2	24064728	2_14	0	0.0662284123878949	13.879476647628	8.72800189091384e-06	-1.83420633307025	4
ENSG00000176732.6	PFN4	2	23991503	2_14	0	0.0354167354747476	7.98866278619802	2.6864577441248e-06	1.5577717810768	2
ENSG00000186453.12	FAM228A	2	24178434	2_14	0	0.0742878578699896	14.9702354966281	1.0559512399151e-05	2.19111341967292	1
ENSG00000198399.14	ITSN2	2	24360992	2_14	0	0.0649499797115734	13.6948271846877	8.4456479215231e-06	2.21782611089339	1
ENSG00000084676.15	NCOA1	2	24491962	2_15	0	0.0236617139387617	6.31152062449816	1.41800447725432e-06	0.0463113146499774	2
ENSG00000138092.10	CENPO	2	24795392	2_15	0	0.0200481606678694	5.12202015896336	9.75019304306608e-07	-0.15365902492673	1
ENSG00000115137.11	DNAJC27	2	24970202	2_15	0	0.028932760755821	8.14601791878516	2.23785855748155e-06	0.938385967390798	3
ENSG00000084710.13	EFR3B	2	25019026	2_15	0	0.0190317711068366	4.79812596410291	8.67058196040338e-07	0.179732472978042	1
ENSG00000119772.16	DNMT3A	2	25343038	2_15	0	0.0359126148320718	10.3738415814291	3.53739889708116e-06	1.08441742466551	1
ENSG00000138101.18	DTNB	2	25627947	2_15	0	0.0191531284575257	4.91642148101451	8.94100269443112e-07	0.281466201760236	3
ENSG00000084731.14	KIF3C	2	25983137	2_15	0	0.0187393518186829	4.61988380453434	8.22021192717335e-07	0.205810623419592	1
ENSG00000084733.10	RAB10	2	26033971	2_15	0	0.0263254375033398	7.82223123988232	1.95525607818411e-06	1.10545136748033	1
ENSG00000157833.12	GAREM2	2	26164530	2_15	0	0.0218583772608777	6.1378690864405	1.27389295342957e-06	0.871835379625806	2
ENSG00000138029.13	HADHB	2	26242980	2_15	0	0.024501749048795	7.30665061716197	1.69985871179595e-06	-1.1222675758817	1
ENSG00000157856.10	DRC1	2	26401975	2_15	0	0.0207814880913489	5.53949085793977	1.09305971720325e-06	0.538941691605982	2
ENSG00000084764.10	MAPRE3	2	26971145	2_16	0	0.0712036929435695	18.6388486131477	1.26014057755773e-05	-3.78637364457005	1
ENSG00000119777.18	TMEM214	2	27031928	2_16	0	0.0734465531781258	18.6383772758249	1.29980114296022e-05	3.68378083267871	1
ENSG00000138080.13	EMILIN1	2	27078536	2_16	0	0.139974388224351	24.9592787159801	3.31724849388555e-05	-2.86775568536173	1
ENSG00000138030.12	KHK	2	27086791	2_16	0	0.051800753851341	15.3069655975226	7.52874491661647e-06	-3.46753548032954	1
ENSG00000143994.13	ABHD1	2	27126352	2_16	0	0.0325437927655194	10.1489484879242	3.13607622988413e-06	2.05343998730696	1
ENSG00000138073.13	PREB	2	27126352	2_16	0	0.0298072249509462	9.19500466523598	2.60238109802397e-06	1.96743969499437	3
ENSG00000138085.16	ATRAID	2	27209632	2_16	0	0.0382315080127954	11.2130051700463	4.07043522480622e-06	2.3347254187074	3
ENSG00000138074.14	SLC5A6	2	27209632	2_16	0	0.0324012972333773	9.67086695329675	2.97526191779386e-06	-2.11876289792183	2
ENSG00000084774.13	CAD	2	27200778	2_16	0	0.225744527044801	28.8624808375285	6.18654654095929e-05	-3.87621719938956	2
ENSG00000163793.12	DNAJC5G	2	27264937	2_16	0	0.0187147073213029	4.71352906355361	8.37580630802529e-07	0.0110191596262117	2
ENSG00000115194.10	SLC30A3	2	27316334	2_16	0	0.0229551484585152	6.29757757301	1.37262223093356e-06	-0.505108245655879	1
ENSG00000138100.13	TRIM54	2	27282914	2_16	0	0.0370890262153689	11.7348630448888	4.13257603738814e-06	2.82385144015992	1
ENSG00000163794.6	UCN	2	27305824	2_16	0	0.0232530088478291	7.38368574245507	1.63023329249414e-06	1.86843118639476	2
ENSG00000115211.15	EIF2B4	2	27369556	2_16	0	0.0512974489199812	15.988314897151	7.78746051722571e-06	3.1137981740857	1
ENSG00000115234.10	SNX17	2	27369556	2_16	0	0.0512974489199812	15.988314897151	7.78746051722571e-06	-3.1137981740857	1
ENSG00000163795.13	ZNF513	2	27382895	2_16	0	0.0582301577412971	17.2798736104971	9.55401513595894e-06	-3.20606893567696	1
ENSG00000138002.14	IFT172	2	27489541	2_16	0	0.025507112857128	7.24223284536579	1.75400644262466e-06	1.10367989612783	1
ENSG00000198522.13	GPN1	2	27628253	2_16	0	0.0192599704166656	5.00771825921956	9.15783679214995e-07	-0.844022567124824	2
ENSG00000176714.9	CCDC121	2	27629397	2_16	0	0.0700702180029733	17.2404265157185	1.14704081393554e-05	-2.20227867540983	1
ENSG00000243147.7	MRPL33	2	27794925	2_16	1	0.222157720069323	22.8044391591632	4.81036689935176e-05	4.72778491177725	1
ENSG00000158019.20	BRE	2	27889824	2_16	0	0.0189986973374906	5.10775985434636	9.21407390430046e-07	-0.834857006409238	1
ENSG00000171174.13	RBKS	2	27891044	2_16	0	0.0246287761117997	6.76930753254774	1.58301296692909e-06	0.065916062611275	1
ENSG00000213639.9	PPP1CB	2	28751273	2_17	0	0.0260501477022802	13.8913157652244	3.43598271390559e-06	3.19091581023442	3
ENSG00000163806.15	SPDYA	2	28782736	2_17	1	0.675872506297998	23.9963476582605	0.000153995248996246	-4.58428896847588	2
ENSG00000171103.10	TRMT61B	2	28869984	2_17	1	0.0615246779506581	17.8028943118137	1.040009627152e-05	-3.87006171461085	1
ENSG00000189350.12	TOGARAM2	2	29008738	2_18	0	0.0292282657264007	4.7072415220802	1.30637218752452e-06	0.267079249081403	2
ENSG00000179270.6	C2orf71	2	29070375	2_18	0	0.0533573317819102	10.3499476474264	5.24360119399468e-06	-1.42477613813801	2
ENSG00000115295.19	CLIP4	2	29097582	2_18	0	0.0299105354074898	4.92261569122542	1.39803329848519e-06	0.240528361985415	1
ENSG00000119801.12	YPEL5	2	30146010	2_18	0	0.0726639691081431	13.2731550827888	9.15779003497368e-06	-1.67382688359771	1
ENSG00000158089.14	GALNT14	2	31322795	2_19	0	0.0795055151382091	11.1615140171721	8.42592834707846e-06	1.36153352346801	1
ENSG00000013016.15	EHD3	2	31231525	2_19	0	0.0396279610826742	4.67552838427627	1.75925916607834e-06	-0.113305725305978	1
ENSG00000162959.13	MEMO1	2	32011261	2_20	0	0.0554295339450411	9.43536092537731	4.96589052865527e-06	1.25341098509258	1
ENSG00000152683.14	SLC30A6	2	32165765	2_20	0	0.0843815842613921	13.4240292785074	1.07554345666626e-05	2.17616523331166	3
ENSG00000091106.18	NLRC4	2	32264782	2_20	0	0.0401975812464873	6.41363988447999	2.44794631821812e-06	-0.847339915119547	1
ENSG00000119820.10	YIPF4	2	32277426	2_20	0	0.0388898045979696	6.1037000917907	2.25385692753707e-06	-0.874087839814484	1
ENSG00000018699.11	TTC27	2	32678481	2_20	0	0.0334635180371511	4.69724860718462	1.49249381389226e-06	-0.26637427292208	1
ENSG00000049323.15	LTBP1	2	32947295	2_20	0	0.0417832125660125	6.7766182168051	2.68851363899315e-06	0.87878082107497	1
ENSG00000152689.17	RASGRP3	2	33535943	2_21	0	0.0153825814117673	5.06634413428746	7.39982254749488e-07	0.337242772524352	2
ENSG00000119812.18	FAM98A	2	33598472	2_21	0	0.0146872544389401	4.63716451638318	6.46681622584405e-07	-0.205881913386454	1
ENSG00000150938.9	CRIM1	2	36423735	2_23	0	0.0409438606855219	16.1594176130446	6.28220193611412e-06	-1.89133143394519	1
ENSG00000115808.11	STRN	2	36965352	2_23	0	0.0813873609967594	22.6528359891496	1.75055977159584e-05	3.20361430013581	1
ENSG00000008869.11	HEATR5B	2	37084196	2_23	0	0.0265220388302511	12.1008707650418	3.04734009675733e-06	-2.15116830687831	1
ENSG00000152133.14	GPATCH11	2	37100663	2_23	0	0.0361707500392193	14.9988249238708	5.15124430015138e-06	2.53471056304798	1
ENSG00000055332.16	EIF2AK2	2	37156965	2_23	0	0.0118627831679385	4.62538830708071	5.20993358727061e-07	0.149480314144282	1
ENSG00000115816.14	CEBPZ	2	37237994	2_23	0	0.0849679805849776	23.061027059025	1.86050713023498e-05	3.50884713958855	1
ENSG00000115825.9	PRKD3	2	37324522	2_23	0	0.123134264036648	26.6350082781584	3.11407560145565e-05	3.75290294826243	2
ENSG00000115828.15	QPCT	2	37344154	2_23	0	0.0712349413042371	21.3841543567607	1.44638046719895e-05	2.96739648578072	1
ENSG00000115841.19	RMDN2	2	37922508	2_24	0	0.0260623796769037	4.74854361449897	1.17509206966909e-06	-0.228639752237969	1
ENSG00000119787.13	ATL2	2	38383572	2_24	0	0.0747962235875598	14.8531619476843	1.05486281739231e-05	-2.11054457438341	1
ENSG00000143889.15	HNRNPLL	2	38603270	2_24	0	0.0776417975724003	14.7680496607096	1.08871980316372e-05	1.8087898520309	1
ENSG00000143891.16	GALM	2	38666042	2_24	0	0.0276075912187478	5.26318158899512	1.37966696878992e-06	-0.186916725850764	1
ENSG00000115875.18	SRSF7	2	38751622	2_24	0	0.14922828563688	21.144380735291	2.99601178144377e-05	2.57326927341626	1
ENSG00000163214.20	DHX57	2	38875912	2_25	0	0.155524496010423	22.8335574652299	3.37186190100924e-05	-2.56689695677145	1
ENSG00000188010.12	MORN2	2	38871617	2_25	0	0.183286911849052	24.5371205864061	4.27024160917429e-05	-2.76460146417645	3
ENSG00000214694.10	ARHGEF33	2	38889128	2_25	0	0.0285805000553235	7.88189970542196	2.13893764567184e-06	1.14799584312444	2
ENSG00000152154.10	TMEM178A	2	39512961	2_25	0	0.0593801513980411	14.0419328965297	7.91709015853954e-06	-1.42886810915694	1
ENSG00000138050.14	THUMPD2	2	39779290	2_25	0	0.212253933184244	16.7321663372577	3.37213782617971e-05	3.5136845740698	1
ENSG00000162878.12	PKDCC	2	41926574	2_26	0	0.0113487442791105	5.55164949801992	5.98228702408707e-07	-0.497965354036499	2
ENSG00000143924.18	EML4	2	42168854	2_26	0	0.0102884385674319	4.64312351508903	4.53583348012609e-07	-0.131981684789038	2
ENSG00000115944.14	COX7A2L	2	42425518	2_26	0	0.0113655521111465	5.56535986927764	6.00594272693732e-07	-0.438891203878695	2
ENSG00000057935.13	MTA3	2	42495376	2_26	0	0.0119242335265289	6.00997528382693	6.80456795353302e-07	0.620024101680073	2
ENSG00000162881.6	OXER1	2	42745884	2_26	0	0.0107193895703118	5.02314703005899	5.11261796503514e-07	-0.322100242652285	2
ENSG00000162882.14	HAAO	2	42763196	2_26	0	0.0122422599257296	6.2538957885167	7.26958523627937e-07	-0.726004108845138	2
ENSG00000152518.7	ZFP36L2	2	43226582	2_27	0	0.0473648139400051	5.46301127849999	2.45688783264306e-06	-0.345469219776044	1
ENSG00000152527.13	PLEKHH2	2	43636950	2_27	0	0.044855724801965	4.95144911884392	2.10885925526306e-06	0.395647748380733	3
ENSG00000223658.7	C1GALT1C1L	2	43676123	2_27	0	0.04932946820242	5.84536663197143	2.73788742098522e-06	0.76384546420337	1
ENSG00000138036.18	DYNC2LI1	2	43766887	2_27	0	0.0546975525214031	6.81866787433875	3.54131719347735e-06	0.774381622179837	2
ENSG00000138095.18	LRPPRC	2	43995992	2_27	0	0.059580175855278	7.62608770620733	4.31420694110794e-06	-1.12629736069373	1
ENSG00000138078.15	PREPL	2	44359482	2_28	0	0.0194037975252584	4.61670059361706	8.50581320888031e-07	-0.0241672552161574	3
ENSG00000143919.14	CAMKMT	2	44361802	2_28	0	0.0250880868443875	7.00747663716313	1.66927004342245e-06	-0.793529833377303	2
ENSG00000170577.7	SIX2	2	45225287	2_28	0	0.0332513834742708	9.63625640736342	3.04239405474506e-06	-1.14247278324014	1
ENSG00000068784.12	SRBD1	2	45620719	2_28	0	0.089893152862892	19.0279138418676	1.62410904845225e-05	-2.11916435326993	1
ENSG00000250565.6	ATP6V1E2	2	46539307	2_30	0	0.045455623695255	16.5065638194844	7.12429170208506e-06	1.83867904676964	3
ENSG00000119729.11	RHOQ	2	46541511	2_30	0	0.0134903774039808	5.32688268648766	6.82330255297762e-07	-0.435622833050435	1
ENSG00000151665.12	PIGF	2	46617108	2_30	0	0.0250626166564477	10.9959927568846	2.61672602235966e-06	1.36816102414911	1
ENSG00000119878.5	CRIPT	2	46623432	2_30	0	0.0514327987446437	17.6793678443905	8.63384576495055e-06	-1.89801256140594	1
ENSG00000171150.7	SOCS5	2	46698591	2_30	0	0.0293823309517282	12.4092624640889	3.46202032498451e-06	1.58364786777985	2
ENSG00000068724.15	TTC7A	2	46916091	2_30	0	0.0345432084449517	13.9831397114144	4.58632436778394e-06	-1.60911835727893	1
ENSG00000180398.11	MCFD2	2	46922519	2_30	0	0.0252259287940306	11.0380822873308	2.64385838890652e-06	-1.40141815367854	3
ENSG00000143933.16	CALM2	2	46988929	2_30	0	0.0135772004042816	5.43525371204085	7.00692463743084e-07	-0.386909434417198	2
ENSG00000119888.10	EPCAM	2	47345021	2_30	0	0.339231790792781	35.3680185118028	0.000113921231475637	-3.60218052109581	1
ENSG00000095002.13	MSH2	2	47403074	2_30	0	0.0429281845885099	15.4661185358063	6.3040732958551e-06	-1.96597889944224	1
ENSG00000184261.4	KCNK12	2	47536230	2_30	0	0.0143563922766858	5.87124784805452	8.00337428172943e-07	-0.463569245379638	1
ENSG00000138081.20	FBXO11	2	47901270	2_30	0	0.0665381149150716	23.4999644053397	1.48468764323533e-05	-2.97865526433864	1
ENSG00000170802.15	FOXN2	2	48327816	2_31	1	0.5700046838094	25.5914934471143	0.000138506913638055	-5.13183288624279	1
ENSG00000162869.15	PPP1R21	2	48441151	2_31	0	0.0211547061486771	5.75005428642043	1.1549849861198e-06	-0.68638714036351	1
ENSG00000242441.7	GTF2A1L	2	48595242	2_31	0	0.0540256477688113	16.0309672399203	8.22350775268508e-06	-2.7608444298341	1
ENSG00000143942.4	CHAC2	2	53767465	2_35	0	0.0209280870395679	5.00548674753861	9.94656775934709e-07	-0.409898885595126	1
ENSG00000068912.13	ERLEC1	2	53786407	2_35	0	0.0419057120850014	10.3373060503336	4.11318265709397e-06	-0.126221895407423	2
ENSG00000115239.21	ASB3	2	53785773	2_35	0	0.0213755902708106	5.71256793313826	1.1594362932541e-06	0.867839612880496	2
ENSG00000119737.5	GPR75	2	53860333	2_35	0	0.0216499407691374	6.32086261227579	1.29936289300619e-06	-1.23664087850832	1
ENSG00000068878.14	PSME4	2	53970692	2_35	0	0.0202575439461455	4.83883859383635	9.30733449770645e-07	0.511213516513974	1
ENSG00000170634.12	ACYP2	2	53971158	2_35	1	0.0667763936703423	19.5930119256401	1.24228591269703e-05	3.99136185039096	1
ENSG00000115306.15	SPTBN1	2	54455804	2_35	0	0.0257222605727545	6.22333944807732	1.51995251444337e-06	0.156234170244495	2
ENSG00000115310.17	RTN4	2	55092862	2_36	0	0.0128572711157703	4.93746019474239	6.02767469446124e-07	0.464316522734109	2
ENSG00000085760.14	MTIF2	2	55269694	2_36	0	0.0168017463996052	7.33968846497002	1.1709259978402e-06	0.628025133922844	1
ENSG00000163001.11	CFAP36	2	55520335	2_36	0	0.0132893274310011	5.98064930758612	7.54655490025465e-07	-0.867257751549204	1
ENSG00000275052.4	PPP4R3B	2	55619011	2_36	0	0.0131514955707772	5.27878248995337	6.59183468502231e-07	-0.0542464488935388	2
ENSG00000115380.19	EFEMP1	2	55923729	2_36	0	0.0125278370514468	5.04043656191272	5.99572417970312e-07	0.453872376780504	1
ENSG00000162928.8	PEX13	2	61017528	2_40	0	0.019783896280836	4.79525939942664	9.00785379497907e-07	0.446036604943991	1
ENSG00000162927.13	PUS10	2	60996531	2_40	0	0.0199082538989687	4.91748225166461	9.29551313259e-07	0.886393233328079	1
ENSG00000162929.13	KIAA1841	2	61065721	2_40	0	0.0212977257844498	5.50420950764998	1.1130779615459e-06	0.691407860913781	1
ENSG00000173209.22	AHSA2	2	61177883	2_40	0	0.0211344435178069	5.24579688070677	1.05268802940793e-06	0.288889597759067	1
ENSG00000082898.16	XPO1	2	61538854	2_40	0	0.020189729633748	4.96967779873256	9.52699929007865e-07	0.501009521599992	1
ENSG00000170264.12	FAM161A	2	61854233	2_40	0	0.0196636758293394	4.62710463689124	8.63915813139848e-07	0.116343139500049	2
ENSG00000173163.10	COMMD1	2	61889586	2_40	0	0.0313870113574853	8.86083822086269	2.64071886928215e-06	-0.836919853426961	1
ENSG00000186889.9	TMEM17	2	62472655	2_41	0	0.0246560597908626	5.70868498709939	1.3364636469466e-06	1.0579151470889	2
ENSG00000014641.17	MDH1	2	63588667	2_41	0	0.0224644558932066	4.62260784955782	9.86007806338729e-07	0.290259916100626	1
ENSG00000143951.15	WDPCP	2	63274483	2_41	0	0.0225272212294934	4.67398170849576	9.99751419224534e-07	-0.0933476706086351	1
ENSG00000169764.15	UGP2	2	63844466	2_41	0	0.0249333459259736	5.65059158051493	1.33774050554865e-06	-0.836813768542241	1
ENSG00000143952.19	VPS54	2	64019122	2_41	0	0.0535138590974955	12.8043781481902	6.50612134728442e-06	-1.63042671795401	1
ENSG00000119862.12	LGALSL	2	64367708	2_41	0	0.0292996751515328	7.04299340262386	1.95937464432735e-06	-0.766320374191291	1
ENSG00000119844.15	AFTPH	2	64524123	2_42	0	0.0440164037698914	5.43381277177583	2.27099733162876e-06	-0.532679743947054	1
ENSG00000115902.10	SLC1A4	2	64975602	2_42	0	0.0409522422763888	4.75666961443194	1.8496010793877e-06	0.185109671617405	3
ENSG00000138069.16	RAB1A	2	65129770	2_42	0	0.0805873917422082	11.1532886183215	8.53429080592669e-06	1.34256950300686	1
ENSG00000198369.9	SPRED2	2	65433000	2_42	0	0.0409803714996921	4.76310945098644	1.85337734095899e-06	-0.172956362623026	1
ENSG00000243667.6	WDR92	2	68157965	2_45	0	0.0455990010556244	5.85659987898155	2.5357023876645e-06	-0.698778730335278	1
ENSG00000115946.7	PNO1	2	68157965	2_45	0	0.0455990010556244	5.85659987898155	2.5357023876645e-06	0.698778730335278	1
ENSG00000221823.10	PPP3R1	2	68304505	2_45	0	0.0931268153061138	12.6277216482127	1.11659877862295e-05	1.5697730381914	1
ENSG00000119865.8	CNRIP1	2	68320518	2_45	0	0.0411869966451053	4.90124704701618	1.91674401035234e-06	0.326018987670431	1
ENSG00000115956.9	PLEK	2	68365452	2_45	0	0.0750228153715015	10.56247455565	7.52413242232773e-06	1.54752335848663	1
ENSG00000204923.3	FBXO48	2	68467123	2_45	0	0.0779909653248364	10.9320002165876	8.09545614066909e-06	-1.39330220522687	1
ENSG00000163219.11	ARHGAP25	2	68679529	2_45	0	0.0399668156345728	4.61925145131338	1.75294604079431e-06	0.056701905330808	2
ENSG00000169604.19	ANTXR1	2	69012709	2_46	0	0.0399493792938134	4.93766614271014	1.87296281320712e-06	-0.367599862441093	1
ENSG00000198380.12	GFPT1	2	69382972	2_46	0	0.116477674915252	15.1069617668328	1.67077212027791e-05	-2.14592061700147	2
ENSG00000169599.12	NFU1	2	69423598	2_46	0	0.0549012386107302	7.92700962255661	4.13227223036456e-06	0.983471650891237	2
ENSG00000087338.4	GMCL1	2	69829233	2_46	0	0.059343423258717	8.66168995052102	4.88059337311328e-06	-1.54322962964698	2
ENSG00000124380.10	SNRNP27	2	69891253	2_46	0	0.136766446239836	16.669698307412	2.16473480069404e-05	-2.56190453523484	2
ENSG00000059728.10	MXD1	2	69897673	2_46	0	0.0901802013866053	12.6413059771869	1.08243179590612e-05	2.18332609283794	1
ENSG00000244617.2	ASPRV1	2	69964228	2_46	0	0.129534856542239	16.1410489952669	1.98525272607071e-05	-2.14443073897658	1
ENSG00000115998.7	C2orf42	2	70249066	2_46	0	0.0686408551652949	10.0398751586624	6.54347420804979e-06	1.22765984280365	1
ENSG00000116005.11	PCYOX1	2	70213374	2_46	0	0.0390644682137211	4.72771316042742	1.75359957917078e-06	0.467714496420883	1
ENSG00000143977.13	SNRPG	2	70293743	2_46	0	0.0462432013792282	6.31083047910904	2.77096986949629e-06	0.5252896721998	2
ENSG00000035141.7	FAM136A	2	70277794	2_46	0	0.0388913662244076	4.68608747257742	1.73045770006663e-06	-0.152288073773979	2
ENSG00000163235.15	TGFA	2	70530226	2_47	0	0.0149139315572319	4.63308038070976	6.56083895412553e-07	-0.089547184451142	1
ENSG00000075340.22	ADD2	2	70767997	2_47	0	0.0191968434130876	6.87929230488524	1.2539233290581e-06	-0.823696095905448	2
ENSG00000152672.7	CLEC4F	2	70887870	2_47	0	0.0151793806251744	4.80057322519234	6.91901937030855e-07	0.214215201402286	2
ENSG00000116031.8	CD207	2	70823530	2_47	0	0.0150188049210293	4.69022279732709	6.68846172821549e-07	-0.221886465179762	4
ENSG00000116035.2	VAX2	2	70898541	2_47	0	0.0182995986614776	6.59893700074432	1.14660265772229e-06	0.643798598260918	2
ENSG00000116039.11	ATP6V1B1	2	70935800	2_47	0	0.0161105999037042	5.37541512082234	8.22282632863238e-07	-0.439533372178862	2
ENSG00000144031.11	ANKRD53	2	70979137	2_47	0	0.015092597655777	4.7293150899175	6.77734573762506e-07	0.187959084737334	1
ENSG00000144043.11	TEX261	2	70993663	2_47	0	0.0151042539625039	4.73902193023496	6.7965011458767e-07	-0.143301833762103	1
ENSG00000124357.12	NAGK	2	71063957	2_47	0	0.0389198830046327	13.5335234644259	5.00126426513898e-06	1.72245929965276	2
ENSG00000124370.10	MCEE	2	71130287	2_47	0	0.101297848841352	22.0665462773403	2.12242320330116e-05	-2.61621516399965	2
ENSG00000124374.8	PAIP2B	2	71227813	2_47	0	0.0337402716184702	11.895673046399	3.81096526396264e-06	1.84843307652565	1
ENSG00000135636.13	DYSF	2	71453820	2_47	0	0.0223192591467639	8.35772841920666	1.77119112085823e-06	1.15002849502439	1
ENSG00000144036.15	EXOC6B	2	72825144	2_47	0	0.0211819026006372	7.45644970032801	1.49966569151426e-06	0.0186792455320582	1
ENSG00000135631.16	RAB11FIP5	2	73156338	2_48	0	0.0157112673164855	6.34022767329754	9.45830834449539e-07	-1.34727300016126	2
ENSG00000135632.11	SMYD5	2	73214385	2_48	0	0.0272595486747821	9.47636770684923	2.45277641775375e-06	-0.315653503918754	1
ENSG00000135624.15	CCT7	2	73233389	2_48	0	0.0769580634997829	24.8635474599813	1.81683137189759e-05	-3.92142960668498	1
ENSG00000116127.17	ALMS1	2	73369090	2_48	0	0.0139285294485115	4.9620893123054	6.56246862954005e-07	0.808286725896743	1
ENSG00000144034.14	TPRKB	2	73737087	2_48	0	0.0141664654031011	4.86007963283263	6.53735828394384e-07	0.622096224142239	1
ENSG00000144048.10	DUSP11	2	73780218	2_48	0	0.0144247705597821	10.0959248575078	1.38277786948433e-06	2.51098990584535	1
ENSG00000163017.13	ACTG2	2	73892213	2_48	0	0.0212195590827302	7.80507292354514	1.57257264708961e-06	0.436421566981121	1
ENSG00000114956.19	DGUOK	2	73938926	2_48	0	0.0816471262048213	21.2510734134124	1.64747628418011e-05	2.1965020836156	2
ENSG00000163170.11	BOLA3	2	74147514	2_48	0	0.026900441881343	10.4926753755951	2.68005093261356e-06	1.42838678009552	2
ENSG00000114978.17	MOB1A	2	74178928	2_48	0	0.0214613462524668	8.53567218864202	1.73937044321006e-06	-1.18192756053586	2
ENSG00000065911.11	MTHFD2	2	74198820	2_48	0	0.0231018584693428	9.25744235570147	2.03065120007515e-06	1.17026115758295	1
ENSG00000188687.17	SLC4A5	2	74361478	2_48	0	0.0144452647147305	4.96995844719641	6.81672319935463e-07	-0.422240871817304	1
ENSG00000204843.12	DCTN1	2	74372241	2_48	0	0.0144034854238074	4.94292540311595	6.76003665040619e-07	0.41068896481697	1
ENSG00000005448.16	WDR54	2	74421241	2_48	0	0.0164116169624491	5.96502525693296	9.29524959533207e-07	-0.572363745822563	1
ENSG00000114993.16	RTKN	2	74442199	2_48	0	0.0382010236031924	14.0788831040641	5.10670299250783e-06	-1.64131593660465	1
ENSG00000239779.6	WBP1	2	74458316	2_48	0	0.0240529922437438	9.31297270855542	2.12693803837028e-06	-0.979800747010395	2
ENSG00000115275.11	MOGS	2	74465064	2_48	0	0.0194095285808067	7.61767207776677	1.40389509782399e-06	0.900065453527616	2
ENSG00000135637.13	CCDC142	2	74483364	2_48	0	0.0212905865020213	8.21101284779962	1.65989934584103e-06	-0.938272064085466	1
ENSG00000115282.19	TTC31	2	74483364	2_48	0	0.0212905865020213	8.21101284779962	1.65989934584103e-06	0.938272064085466	1
ENSG00000179528.15	LBX2	2	74502935	2_48	0	0.0142895776973926	4.88169552417357	6.62349906831614e-07	0.244207761432213	1
ENSG00000115289.13	PCGF1	2	74508487	2_48	0	0.022537212142687	8.69966578457515	1.86165910250333e-06	-0.977346777284318	1
ENSG00000115325.13	DOK1	2	74548714	2_48	0	0.0139119200091502	4.61797645505936	6.10008916300393e-07	-0.0683786104533622	1
ENSG00000115350.11	POLE4	2	74958729	2_48	0	0.01552149922604	5.68978471892159	8.38546014081882e-07	0.576592706504261	1
ENSG00000115364.13	MRPL19	2	75643121	2_49	0	0.0584424303341813	8.42804495650503	4.67683995351121e-06	-0.546070865114262	2
ENSG00000005436.13	GCFC2	2	75712809	2_49	0	0.0603233065652055	8.6832280630773	4.97351856686044e-06	0.577268633654905	1
ENSG00000176204.13	LRRTM4	2	77593322	2_50	0	0.0310725313616418	6.01589394715987	1.77490128317511e-06	0.492867408309351	1
ENSG00000115386.5	REG1A	2	79120619	2_51	0	0.0359830592233048	11.7474130480575	4.01363356148879e-06	1.78318774248401	1
ENSG00000163541.11	SUCLG1	2	84459875	2_53	0	0.0252053994054613	8.07880999632793	1.93347417040087e-06	-1.10152855157308	1
ENSG00000034510.5	TMSB10	2	84905643	2_53	0	0.0243131716558929	7.74308033705057	1.78752769118365e-06	-0.954158434732621	1
ENSG00000152291.13	TGOLN2	2	85326957	2_54	0	0.0199414740506667	5.70136568331042	1.07952710673481e-06	-0.597028542101222	2
ENSG00000042493.15	CAPG	2	85419294	2_54	0	0.022320087452829	6.75838686052415	1.43230773245741e-06	-0.826168152470476	1
ENSG00000168906.12	MAT2A	2	85538082	2_54	0	0.0195544572029631	5.4882560176979	1.01900783737802e-06	0.441968379697828	2
ENSG00000118640.10	VAMP8	2	85561615	2_54	0	0.0187936950249683	5.12270026866451	9.1413116991971e-07	0.341321424635288	1
ENSG00000168899.4	VAMP5	2	85584469	2_54	0	0.201802929534356	27.6081096093361	5.29007140096624e-05	-2.92594264923591	1
ENSG00000168890.13	TMEM150A	2	85599009	2_54	0	0.017812307403686	4.64214918604633	7.85121140884065e-07	-0.211258086391199	1
ENSG00000168883.19	USP39	2	85600891	2_54	0	0.0178500219784119	4.65650423352263	7.89216495859654e-07	-0.384546899439657	1
ENSG00000168887.10	C2orf68	2	85613235	2_54	0	0.236451585048993	28.6771050511521	6.43835521369699e-05	3.03581168656822	1
ENSG00000115523.16	GNLY	2	85711284	2_54	0	0.0180898761234294	4.80038939611824	8.24535687346921e-07	-0.187203641152353	1
ENSG00000115525.17	ST3GAL5	2	85905398	2_54	0	0.018294100413222	4.8544284256448	8.43230986797557e-07	-0.220040038344407	2
ENSG00000068654.15	POLR1A	2	86105686	2_54	0	0.0241046898703124	7.42727556598603	1.69991999562698e-06	-1.09668852599996	1
ENSG00000132300.18	PTCD3	2	86105686	2_54	0	0.0241046898703124	7.42727556598604	1.69991999562698e-06	-1.09668852599997	1
ENSG00000132305.20	IMMT	2	86195484	2_54	0	0.0177609885446999	4.61457116949373	7.78208337416971e-07	0.0233382404114854	1
ENSG00000132313.14	MRPL35	2	86198734	2_54	0	0.0183139914041427	4.96118564632772	8.62712084175564e-07	-0.478162587783652	1
ENSG00000068615.17	REEP1	2	86338344	2_54	0	0.0569839830710691	15.1770209699565	8.21176917546157e-06	1.93652882303042	1
ENSG00000115561.15	CHMP3	2	86563593	2_54	0	0.0179215502578741	4.78301440110242	8.13906767822144e-07	-0.647619593410936	2
ENSG00000239305.6	RNF103	2	86623855	2_54	0	0.018691456794757	5.02270819031662	8.91412039081403e-07	-0.0642868867691507	2
ENSG00000172116.21	CD8B	2	86861841	2_54	0	0.0199745081177669	5.55386090308379	1.0533397870601e-06	-0.122561861473597	1
ENSG00000172086.7	KRCC1	2	88056216	2_55	0	0.0398307725976332	7.17028506188122	2.71176810953491e-06	-0.778992707546161	1
ENSG00000115593.14	SMYD1	2	88069079	2_55	0	0.0395428271606286	7.10227840796598	2.66663027718779e-06	-0.832084951366497	1
ENSG00000163586.9	FABP1	2	88128319	2_55	0	0.0640617598449609	11.6460552329128	7.0839438032626e-06	1.57082182102521	1
ENSG00000144115.16	THNSL2	2	88170095	2_55	0	0.115472488591418	17.2841248232783	1.89506153408596e-05	2.04849474580312	2
ENSG00000153574.8	RPIA	2	88691440	2_55	0	0.0306848368136076	4.72973848584544	1.37802895620128e-06	-0.0394227071651883	1
ENSG00000144026.11	ZNF514	2	95196988	2_57	0	0.0351399493980912	10.1100695716402	3.37328218498849e-06	1.05056706321923	2
ENSG00000233757.6	AC092835.2	2	95207631	2_57	0	0.061037300560378	15.315945029424	8.8763928305435e-06	1.8004254934224	1
ENSG00000155066.15	PROM2	2	95274094	2_57	0	0.0312510237054533	9.57304753245321	2.84061162735835e-06	1.59284237376938	2
ENSG00000174501.14	ANKRD36C	2	95991827	2_57	0	0.0231642342510199	7.25020094975075	1.59465004241434e-06	-2.02681704208799	1
ENSG00000186281.12	GPAT2	2	96025125	2_57	0	0.0192637979088736	4.85481175101506	8.87997421686501e-07	-0.828303948794052	2
ENSG00000274286.1	ADRA2B	2	96122088	2_57	0	0.0248582051346582	7.14988926954583	1.68758820099567e-06	0.484207567952735	1
ENSG00000158050.4	DUSP2	2	96145593	2_57	0	0.0439989973624684	11.6496375759667	4.86690188741404e-06	0.733746921639309	2
ENSG00000084090.13	STARD7	2	96208853	2_57	0	0.166765226032655	25.8221823583772	4.0887997091202e-05	-3.30263217226299	1
ENSG00000135956.8	TMEM127	2	96263306	2_57	0	0.0937779953318492	20.7918414172299	1.85136178750597e-05	-3.37300293088518	2
ENSG00000144021.2	CIAO1	2	96268766	2_57	0	0.144953739174761	24.3803454114108	3.35557286480585e-05	-3.32755912700079	1
ENSG00000198885.9	ITPRIPL1	2	96325754	2_57	0	0.0200472337711867	5.1693698358079	9.83987215368332e-07	-0.141510208056652	1
ENSG00000114988.11	LMAN2L	2	96739703	2_57	0	0.654250833025971	24.0007386555547	0.000149096101887952	-4.15081811208699	2
ENSG00000158158.11	CNNM4	2	96759866	2_57	0	0.0471942709894209	13.3545417441863	5.98433185224427e-06	2.16949487147186	1
ENSG00000163126.14	ANKRD23	2	96856083	2_57	0	0.0467134152964154	13.2439984675521	5.87432728118508e-06	-2.19649490595399	1
ENSG00000144199.11	FAHD2B	2	97095539	2_57	0	0.0335713721291013	10.6928734947087	3.40848131582702e-06	-2.06788095015412	1
ENSG00000135976.17	ANKRD36	2	97556164	2_57	0	0.0282658154130188	8.03190762482247	2.15564688218206e-06	0.548053511964574	1
ENSG00000196912.12	ANKRD36B	2	97589819	2_57	0	0.0304519727003949	8.68474613110383	2.51113439387601e-06	-0.623101301837382	1
ENSG00000115073.7	ACTR1B	2	97658891	2_57	0	0.0190090254737547	4.94055658192659	8.91729485181726e-07	-0.516438195006879	2
ENSG00000228486.10	LINC01125	2	97663592	2_57	0	0.0289406049258358	8.21795662555275	2.25823350232417e-06	-0.527079695451043	1
ENSG00000115085.13	ZAP70	2	97713755	2_57	0	0.141690592894258	22.7941893944945	3.06663838076106e-05	-2.3116974667566	1
ENSG00000075568.16	TMEM131	2	97996336	2_57	0	0.0474903300213716	13.59021497245	6.12814328132927e-06	-2.26108576641755	1
ENSG00000115446.11	UNC50	2	98608705	2_58	0	0.0524526429781359	15.9132324008132	7.92543627630566e-06	1.81048389682253	1
ENSG00000071073.12	MGAT4A	2	98727884	2_58	0	0.0269749126948937	9.68330268418164	2.48016715570016e-06	-1.00282249656447	1
ENSG00000273045.5	C2orf15	2	99141233	2_58	0	0.0156884420091896	4.6426307900457	6.91578304940372e-07	-0.146332634871427	1
ENSG00000144182.16	LIPT1	2	99155127	2_58	0	0.0163611037364355	5.03231985646657	7.81768617012987e-07	0.469393888984916	1
ENSG00000158411.11	MITD1	2	99180175	2_58	0	0.0172177934398292	5.50619660345933	9.0017428889128e-07	-0.626218538658155	1
ENSG00000144214.9	LYG1	2	99305150	2_58	0	0.0158911591948115	4.76178738388112	7.18493717779485e-07	-0.0257430895970564	2
ENSG00000115514.11	TXNDC9	2	99340840	2_58	0	0.0159263586392715	4.7823261185717	7.23191105929928e-07	-0.199241876655023	1
ENSG00000135945.9	REV1	2	99491316	2_58	0	0.0170015890345082	5.38885043766056	8.69927462632546e-07	0.680104663470713	1
ENSG00000115526.10	CHST10	2	100417235	2_58	0	0.0395072276764092	13.2497909939041	4.97030431133335e-06	1.97838453802601	1
ENSG00000115539.13	PDCL3	2	100562660	2_58	0	0.0202804960973294	7.02750169666324	1.35324655550955e-06	-0.740640494740296	2
ENSG00000158435.7	CNOT11	2	101252764	2_59	0	0.0955984257355817	16.0155569605832	1.45375152652946e-05	1.93783083401852	1
ENSG00000163162.8	RNF149	2	101305898	2_59	0	0.138461495971342	19.6062727418657	2.57763521360154e-05	2.45890200368914	2
ENSG00000196460.12	RFX8	2	101474613	2_59	0	0.0320998436707268	5.70428010877208	1.73860593389183e-06	-0.408834722547351	1
ENSG00000115590.13	IL1R2	2	101991888	2_59	0	0.0624264077804303	11.9546485841612	7.08602297220409e-06	1.35469611400558	1
ENSG00000115604.10	IL18R1	2	102311189	2_60	0	0.0274617290686657	5.51312564767605	1.43755068324495e-06	-0.839386783419927	3
ENSG00000170417.15	TMEM182	2	102738292	2_60	0	0.129780206217254	20.2373026330277	2.49378198313233e-05	-2.62304179566153	1
ENSG00000135972.8	MRPS9	2	105038372	2_62	0	0.0360328798583579	5.00709465884549	1.71309785869087e-06	-0.383228373728003	1
ENSG00000135966.12	TGFBRAP1	2	105327590	2_62	0	0.0498066586767654	8.04510605023996	3.80466635392508e-06	-1.45410188510064	2
ENSG00000135974.9	C2orf49	2	105337683	2_62	0	0.109654624735588	15.5590962503128	1.61997650976371e-05	2.09371920914031	2
ENSG00000071051.13	NCK2	2	105744677	2_63	0	0.156508476166251	17.1978495640474	2.55569724890853e-05	2.36979536869196	2
ENSG00000119147.9	C2orf40	2	106024112	2_63	0	0.051026621172324	6.43746596156411	3.11895532511501e-06	-0.831147402417133	3
ENSG00000115652.14	UXS1	2	106172240	2_63	0	0.0533244267572922	6.85252369670064	3.46955789102834e-06	0.690980089476925	1
ENSG00000115665.8	SLC5A7	2	108028702	2_65	0	0.0885715443111197	17.9850154850713	1.51252454088776e-05	-1.90542985278407	1
ENSG00000198203.9	SULT1C2	2	108287884	2_65	0	0.0705473095058475	15.9661561199225	1.0694936833313e-05	-1.84039982760132	2
ENSG00000169756.16	LIMS1	2	108535245	2_65	0	0.0234312803947078	5.70448011063846	1.26913987142182e-06	0.597563607276743	1
ENSG00000153201.15	RANBP2	2	108719562	2_65	0	0.0332606556311224	8.80035501333536	2.77925499468437e-06	1.07676146695739	1
ENSG00000186522.14	SEPT10	2	109574715	2_65	0	0.0226964053746908	5.26414319264748	1.13444167047177e-06	0.179874494487457	1
ENSG00000198142.4	SOWAHC	2	109614115	2_65	1	0.167040255060823	20.197131571816	3.20337834867083e-05	4.20027399153819	1
ENSG00000144061.12	NPHP1	2	110205149	2_66	0	0.0360741328362875	10.9540718589647	3.75205229247167e-06	1.3183370288194	1
ENSG00000169679.14	BUB1	2	110678318	2_66	0	0.0277648895261184	8.50819486626525	2.24300775298185e-06	0.970439048715674	1
ENSG00000153208.16	MERTK	2	111898815	2_66	0	0.0675286831059392	16.8573179793532	1.08087172548263e-05	2.16662954315019	3
ENSG00000153214.9	TMEM87B	2	112055305	2_66	0	0.10213116554824	20.8093861859771	2.01797115926744e-05	-2.01635364446253	2
ENSG00000144152.12	FBLN7	2	112136449	2_66	0	0.0183506861051473	4.65381572194181	8.1088428857891e-07	-0.0671838899020171	2
ENSG00000188177.13	ZC3H6	2	112274635	2_66	0	0.0191240319511021	5.03741323195429	9.1471212517137e-07	0.607947928499375	1
ENSG00000169629.11	RGPD8	2	112432372	2_66	0	0.0461275538877455	13.259566662839	5.80747237669021e-06	-2.01197087825249	2
ENSG00000114999.7	TTL	2	112479174	2_66	0	0.146590351786083	24.3246779604144	3.38571098891009e-05	-2.85947719916502	3
ENSG00000125630.15	POLR1B	2	112541009	2_66	0	0.0402330666678981	11.9761851814155	4.57508362132763e-06	-1.51894005275485	1
ENSG00000125611.15	CHCHD5	2	112588903	2_66	0	0.0755891989962688	17.9284521371737	1.28676706383705e-05	-2.48220676458121	2
ENSG00000144136.10	SLC20A1	2	112645686	2_66	0	0.0188550724369282	4.90577035913583	8.78279643369997e-07	0.215259033739403	1
ENSG00000125538.11	IL1B	2	112836810	2_66	0	0.0183255686727861	4.64109163584838	8.07560374194655e-07	-0.0401824670263902	1
ENSG00000144134.18	RABL2A	2	113623390	2_67	0	0.01839108166398	5.6899097576387	9.93596488856701e-07	-0.865051228830117	1
ENSG00000115084.13	SLC35F5	2	113756761	2_67	0	0.0227354650295982	7.66187526878519	1.65400308811987e-06	1.09845887753867	3
ENSG00000115091.11	ACTR3	2	113889855	2_67	0	0.0167274171897577	4.80927648265105	7.63846390039638e-07	-0.285251979344647	1
ENSG00000088205.12	DDX18	2	117812637	2_69	0	0.0131833514395356	6.10741792854778	7.64505943335099e-07	-0.72344086212164	1
ENSG00000125633.10	CCDC93	2	118011713	2_69	0	0.0225281618613681	11.0837807866768	2.37088823940995e-06	1.49966778225017	1
ENSG00000125629.14	INSIG2	2	118088243	2_69	0	0.247248461368439	34.1105708556077	8.0079247236447e-05	-3.28373337033437	1
ENSG00000115107.19	STEAP3	2	119224095	2_69	0	0.0861656218825201	23.7010505700067	1.93909470521059e-05	2.39390344763146	3
ENSG00000155368.16	DBI	2	119366701	2_69	0	0.025287399692044	12.1597077272571	2.91960908332466e-06	-1.44083054948061	2
ENSG00000171227.6	TMEM37	2	119429724	2_69	0	0.0443486382788262	17.4128969405963	7.33244334116661e-06	1.85604042152251	1
ENSG00000080293.9	SCTR	2	119459477	2_69	0	0.0124564617233114	5.58166227052587	6.60169794576966e-07	-0.540936896701658	1
ENSG00000144120.12	TMEM177	2	119679105	2_69	0	0.0117385785430335	5.03156634762937	5.6081046702493e-07	-0.20196370242914	1
ENSG00000088179.8	PTPN4	2	119760017	2_69	0	0.0114808736305254	4.82588817233079	5.26077330195949e-07	0.152186707634186	1
ENSG00000115109.13	EPB41L5	2	120013132	2_69	0	0.0196550842615147	9.81480980961612	1.83169936590845e-06	-1.13343960239093	2
ENSG00000074054.17	CLASP1	2	121649921	2_70	0	0.0322701690301811	4.61147001215974	1.41298654332599e-06	0.121519330321362	2
ENSG00000136732.14	GYPC	2	126655559	2_74	0	0.038556867388485	8.68082170887126	3.17804450760583e-06	0.995631865294667	2
ENSG00000136717.14	BIN1	2	127139744	2_74	0	0.16561016848693	22.6336771739636	3.55909444753878e-05	2.57222443289029	1
ENSG00000163161.12	ERCC3	2	127290566	2_75	0	0.0410726156417493	4.68262088153295	1.82615970359513e-06	-0.156004288159722	2
ENSG00000169967.16	MAP3K2	2	127393427	2_75	0	0.0407836511178576	4.61640619338941	1.78767066987135e-06	0.0728480162867712	2
ENSG00000163166.14	IWS1	2	127526967	2_75	0	0.0627826011650304	8.67953129792319	5.17407804721805e-06	1.04860008185345	1
ENSG00000169994.18	MYO7B	2	127538296	2_75	0	0.0454534856525971	5.63402372139653	2.43155031795979e-06	-0.734115355413213	4
ENSG00000144230.16	GPR17	2	127648067	2_75	0	0.0415641619754258	4.79421019599199	1.89205386667473e-06	0.249062338676694	3
ENSG00000072163.19	LIMS2	2	127633114	2_75	0	0.0413932962165849	4.75556807083703	1.86908826443999e-06	0.177217664755424	3
ENSG00000136709.11	WDR33	2	127811674	2_75	0	0.0555725217411693	7.52659687850193	3.97151454326483e-06	1.04218553745499	2
ENSG00000144231.10	POLR2D	2	127836403	2_75	0	0.0458879262333855	5.7234111815917	2.49373772863341e-06	-0.518484680322685	3
ENSG00000136715.17	SAP130	2	128028089	2_75	0	0.0840681854946802	11.4554425212818	9.14409945880823e-06	1.43696192064449	1
ENSG00000136731.12	UGGT1	2	128091109	2_75	0	0.0472784259577745	6.00404247830759	2.69528169693688e-06	-0.641024043672465	1
ENSG00000136720.6	HS6ST1	2	128319178	2_75	0	0.0446187228433936	5.45988320813785	2.3131185136558e-06	-0.493263722803571	1
ENSG00000152086.8	TUBA3E	2	130197270	2_78	0	0.0386862050914796	5.47915248984956	2.01264377361715e-06	0.481504764431672	1
ENSG00000136699.19	SMPD4	2	130182517	2_78	0	0.0373271424275614	5.14416837953889	1.82321261108648e-06	-0.377580710671656	1
ENSG00000152082.13	MZT2B	2	130181775	2_78	0	0.0390319588358319	5.56252554717177	2.06153049032902e-06	0.496519811950054	1
ENSG00000136718.9	IMP4	2	130342923	2_78	0	0.0751115941773112	11.738839006543	8.37200584489117e-06	1.45823176226156	1
ENSG00000072135.12	PTPN18	2	130356469	2_78	0	0.0711052890411292	11.2176362644068	7.5735702248324e-06	1.44746587090542	1
ENSG00000136002.18	ARHGEF4	2	130836842	2_78	0	0.0510015771321468	8.07510369061551	3.91047136982292e-06	1.01288080982475	1
ENSG00000152102.17	FAM168B	2	130916004	2_78	0	0.0635655418871434	10.1545080351589	6.12883653176311e-06	1.20666897823019	1
ENSG00000075886.10	TUBA3D	2	131475952	2_78	0	0.100549600232808	14.5296761393671	1.38718274874716e-05	2.38174481469959	1
ENSG00000173272.15	MZT2A	2	131471218	2_78	0	0.0425845426061449	6.37943648694442	2.57947724872747e-06	1.03416681640868	2
ENSG00000163040.14	CCDC74A	2	131527737	2_78	0	0.0744570111760666	11.6555565483067	8.24016696272763e-06	2.15745739555917	1
ENSG00000150551.10	LYPD1	2	132669198	2_79	0	0.018560220799591	4.61406962828882	8.13138790004817e-07	-0.103714883582372	1
ENSG00000152127.8	MGAT5	2	134250470	2_79	0	0.0375762305543024	10.6276863065224	3.79183416806897e-06	1.00415007361463	1
ENSG00000152128.13	TMEM163	2	134719225	2_80	0	0.0556855269891694	9.39915061394182	4.96967902151508e-06	-1.8175450446888	1
ENSG00000082258.12	CCNT2	2	134918338	2_80	0	0.0741267954146237	12.1086013992046	8.52249205905985e-06	2.35750082863044	1
ENSG00000115839.17	RAB3GAP1	2	135052002	2_80	0	0.0478061461437292	7.96185316378127	3.61405947627794e-06	1.57685144358472	1
ENSG00000121988.17	ZRANB3	2	135531995	2_80	0	0.036465265578672	5.42116561901857	1.87702238974798e-06	-0.998162907800505	1
ENSG00000048991.16	R3HDM1	2	135531995	2_80	0	0.036465265578672	5.42116561901857	1.87702238974798e-06	0.998162907800505	1
ENSG00000076003.4	MCM6	2	135876201	2_80	0	0.0353885702352843	5.14070099180149	1.72735959766576e-06	1.17213021691823	2
ENSG00000144229.11	THSD7B	2	136765308	2_81	0	0.157992108934525	19.7101372196339	2.95680334484023e-05	-2.71208189501429	2
ENSG00000150540.13	HNMT	2	137963983	2_82	0	0.0238699850057985	5.03651535319729	1.14150995995265e-06	-0.387157173834978	1
ENSG00000144228.8	SPOPL	2	138501033	2_82	0	0.0357696960414147	8.32509507753353	2.82749501926786e-06	0.46194316045679	2
ENSG00000075884.13	ARHGAP15	2	143450189	2_85	0	0.0409875997077573	9.14581481437572	3.55936303967896e-06	1.10797460671146	1
ENSG00000121989.14	ACVR2A	2	147843225	2_88	0	0.0335455061582242	18.0683982859067	5.75508047977678e-06	2.14410818941094	2
ENSG00000135999.11	EPC2	2	148645644	2_88	0	0.00888056921673841	4.63551725624816	3.9087365739472e-07	-0.120287960474344	1
ENSG00000184898.6	RBM43	2	151261518	2_90	0	0.0292629760288762	4.61720887525329	1.28290769514092e-06	-0.281904224045442	2
ENSG00000123609.10	NMI	2	151290144	2_90	0	0.0494920292493246	9.54046516586521	4.48334549688718e-06	-1.47929970880885	2
ENSG00000080345.17	RIF1	2	151415393	2_90	0	0.0397213793595356	7.47489239768209	2.81920504187355e-06	-1.24803968283557	1
ENSG00000183091.19	NEB	2	151734675	2_91	0	0.0470186763455465	9.35374123175316	4.17592939094737e-06	1.23250140327742	1
ENSG00000115145.9	STAM2	2	152174599	2_91	0	0.230590081895955	24.7788087247483	5.42523360975704e-05	-3.61200162985188	1
ENSG00000157827.19	FMNL2	2	152335141	2_91	0	0.0412314623116196	8.12011018654231	3.17898191308815e-06	-0.921754307018485	1
ENSG00000196504.15	PRPF40A	2	152717752	2_91	0	0.19916456879622	23.2912223784023	4.4045521769606e-05	-3.50819047109872	1
ENSG00000177917.10	ARL6IP6	2	152717752	2_91	0	0.19916456879622	23.2912223784023	4.4045521769606e-05	3.50819047109872	1
ENSG00000136542.8	GALNT5	2	157257153	2_94	0	0.0333633707357082	5.9457495403789	1.88353601679986e-06	-0.586406790246107	1
ENSG00000115165.9	CYTIP	2	157489212	2_94	0	0.0301244538344376	4.99169858147617	1.42779195838419e-06	-0.327294410668887	1
ENSG00000115170.13	ACVR1	2	157876051	2_95	0	0.0423181104128982	8.47976392213294	3.40727687510333e-06	1.03435637445977	1
ENSG00000144283.21	PKP4	2	158457154	2_95	0	0.0295057077733215	5.10525258031592	1.43027868687021e-06	-0.535094430448674	2
ENSG00000196151.10	WDSUB1	2	159285366	2_96	0	0.0209980315597365	6.24921007265593	1.24595140744272e-06	-0.688538548502007	1
ENSG00000241399.6	CD302	2	159798013	2_96	0	0.02196006784736	6.26653781132711	1.3066483934825e-06	-0.257915909879116	2
ENSG00000153246.12	PLA2R1	2	160062090	2_96	0	0.0205668231484397	6.23030573524938	1.21667327728958e-06	-0.861412290733799	1
ENSG00000115221.10	ITGB6	2	160267510	2_96	0	0.0374234639369485	11.3527556628897	4.03406295348507e-06	-1.41267206745256	2
ENSG00000153250.19	RBMS1	2	160494265	2_96	0	0.0310210786504777	9.76324556546873	2.87573262472068e-06	1.35580620545248	1
ENSG00000197635.9	DPP4	2	162074215	2_97	0	0.0784741893631805	11.2867527215678	8.40994673624361e-06	-1.69853106482734	1
ENSG00000115267.5	IFIH1	2	162294461	2_97	0	0.0386910163362835	4.61114263018769	1.69401047146286e-06	0.00357858391925403	1
ENSG00000182263.13	FIGN	2	163614686	2_99	0	0.209560168708841	25.4034272354938	5.05473565511389e-05	2.6477337121303	1
ENSG00000115290.9	GRB14	2	164621693	2_100	0	0.0178144195103728	4.86914420499147	8.23610185573394e-07	0.237919804472147	1
ENSG00000082438.15	COBLL1	2	164843369	2_100	0	0.0204336008244694	6.17708582858699	1.19846660665635e-06	-0.68548332273978	2
ENSG00000169507.9	SLC38A11	2	164957489	2_100	0	0.0187388424432294	5.48855014575856	9.76557439593739e-07	0.708214515759396	2
ENSG00000153253.16	SCN3A	2	164970433	2_100	0	0.0177969359827063	4.89791351962019	8.27663394267953e-07	0.460150615945466	2
ENSG00000178662.15	CSRNP3	2	165469352	2_100	0	0.0542421318339804	13.4458249398629	6.92502904541166e-06	0.931683100748276	2
ENSG00000115339.13	GALNT3	2	165837975	2_100	0	0.0370544535852743	13.7237098248622	4.82846777116095e-06	-2.58332198655897	2
ENSG00000169432.14	SCN9A	2	166375953	2_101	0	0.0206670985277414	4.67866230145825	9.18118220648578e-07	0.386221242635265	1
ENSG00000136546.13	SCN7A	2	166494815	2_101	0	0.0622868400929829	15.0115460220402	8.87808130256244e-06	-1.94550600548645	2
ENSG00000172292.14	CERS6	2	168456065	2_102	0	0.0188474341944185	7.36565048040729	1.31813757124673e-06	-0.985107341115183	1
ENSG00000163072.15	NOSTRIN	2	168881341	2_102	0	0.039065701910122	14.1638155031311	5.25379701812876e-06	-1.72537990421686	1
ENSG00000152253.8	SPC25	2	168864871	2_102	0	0.0196129826574976	7.73569881765999	1.4405906564347e-06	1.0030432163812	1
ENSG00000073737.16	DHRS9	2	169067818	2_102	0	0.0204310118423491	8.11560359673611	1.57437468611943e-06	-0.927444051836296	1
ENSG00000163093.11	BBS5	2	169479776	2_103	0	0.051098260343889	8.55597033077531	4.15119162400109e-06	1.0570846460449	1
ENSG00000239474.6	KLHL41	2	169509786	2_103	0	0.0351563256316294	5.04642438943239	1.68455286950267e-06	0.442482893158166	1
ENSG00000138398.15	PPIG	2	169584236	2_103	0	0.0545720489498642	9.17590886498548	4.75463024116942e-06	-1.48136137624518	2
ENSG00000144362.11	PHOSPHO2	2	169693707	2_103	0	0.0824408904308208	13.0893288227755	1.02460730672005e-05	1.90736161246451	1
ENSG00000213160.9	KLHL23	2	169694539	2_103	0	0.0430901088793462	6.95327124844775	2.84488136086178e-06	0.838981322426983	1
ENSG00000138382.14	METTL5	2	169824369	2_103	0	0.0465360504948859	7.67596140931739	3.3917177286009e-06	-1.20912549452133	1
ENSG00000144357.16	UBR3	2	169827007	2_103	0	0.0572288428218122	9.62453382409898	5.22988409818431e-06	-1.40220872073497	2
ENSG00000204335.3	SP5	2	170504386	2_104	0	0.0188570304965151	5.08805143627128	9.11008005294489e-07	0.410640388281921	1
ENSG00000123600.19	METTL8	2	171436327	2_104	0	0.0198785075198304	5.44827947006205	1.02834904209884e-06	-0.353096413848631	1
ENSG00000071967.11	CYBRD1	2	171522147	2_104	0	0.0189189823438966	5.00585455742985	8.99235401243184e-07	-0.178870013050082	3
ENSG00000077380.15	DYNC1I2	2	171669682	2_104	0	0.135150041451781	20.3872777651234	2.61621131719687e-05	-4.12196876601558	2
ENSG00000128708.12	HAT1	2	171922612	2_104	0	0.0250539981113465	7.29781382550731	1.73606993867353e-06	-0.37629248572542	1
ENSG00000115840.13	SLC25A12	2	171995491	2_104	0	0.0192325928351951	7.84690977439546	1.43295942484153e-06	2.39369201361508	1
ENSG00000152256.13	PDK1	2	172555453	2_105	0	0.025214518630427	14.9590935605371	3.58140434946033e-06	-1.65782298852114	1
ENSG00000091436.16	MAP3K20	2	173075527	2_105	0	0.0774857157785569	25.1640583400359	1.85139774052968e-05	2.5367442126795	1
ENSG00000144354.13	CDCA7	2	173394711	2_105	0	0.00866934716390355	5.27380097372755	4.34117734049039e-07	0.378999583869191	1
ENSG00000172845.14	SP3	2	173965538	2_105	0	0.0173847243280134	12.1072752821376	1.99853437345309e-06	-1.65551258904295	1
ENSG00000138430.15	OLA1	2	174244883	2_105	0	0.00937226119416312	12.0468764406689	1.07205294988282e-06	2.73354495934614	2
ENSG00000144306.14	SCRN3	2	174401562	2_105	0	0.178981340219897	31.2664196031583	5.31353205003032e-05	-3.00711338891003	1
ENSG00000163328.13	GPR155	2	174440897	2_105	0	0.00926749183680042	5.83974169447719	5.1386997932538e-07	-0.3275510396189	3
ENSG00000115935.17	WIPF1	2	174683036	2_105	0	0.00925081342871148	6.44770700317723	5.66347011236341e-07	0.804761637532536	2
ENSG00000154518.9	ATP5G3	2	175178369	2_106	0	0.0425340744488057	9.42588156804428	3.80676758351679e-06	-1.25763175234666	2
ENSG00000144320.13	LNPK	2	176002028	2_106	0	0.0457398343429595	10.1082828505821	4.39004902369399e-06	-1.37250024291038	1
ENSG00000175879.8	HOXD8	2	176257977	2_106	0	0.0377927192578604	8.31776187072856	2.98477790343702e-06	1.02566637708748	1
ENSG00000128654.13	MTX2	2	176269444	2_106	0	0.123501284398495	19.5760661503802	2.29558984508048e-05	-2.43304791009234	1
ENSG00000018510.13	AGPS	2	177392486	2_107	0	0.0864764215630319	10.9989855049519	9.0312473394092e-06	1.60222152938439	2
ENSG00000197557.6	TTC30A	2	177618043	2_107	0	0.0535369055632139	6.4481736028102	3.27783722847812e-06	0.687126497203654	1
ENSG00000128655.16	PDE11A	2	178061617	2_108	0	0.0554653886683088	20.8683239837038	1.09902362427346e-05	-2.70332824611925	2
ENSG00000155636.14	RBM45	2	178119601	2_108	0	0.0224333396437441	12.5655563426879	2.67653576072581e-06	-1.93126335070773	1
ENSG00000079156.16	OSBPL6	2	178194574	2_108	0	0.013127230470895	8.0614271154061	1.00480650665848e-06	0.927966320277174	1
ENSG00000180228.12	PRKRA	2	178451344	2_108	0	0.009475455556054	5.02171607394888	4.51803561345873e-07	-0.530728004752851	1
ENSG00000204311.12	DFNB59	2	178447910	2_108	0	0.0143679365283689	8.36027921829777	1.14054540693845e-06	0.860627621050742	2
ENSG00000079150.17	FKBP7	2	178472315	2_108	0	0.0103184507753357	5.70228822178034	5.58677342175288e-07	0.558439124873218	2
ENSG00000116095.10	PLEKHA3	2	178480456	2_108	0	0.00994312846478485	5.39272222569138	5.09129777103153e-07	-0.601361402194731	2
ENSG00000155657.26	TTN	2	178831108	2_108	0	0.00951629027639234	5.0178119692192	4.53397854606485e-07	0.169049936337217	1
ENSG00000163492.14	CCDC141	2	179050711	2_108	0	0.0149132133295576	8.93633698282222	1.26540097428401e-06	0.983768963946802	1
ENSG00000188452.13	CERKL	2	181680491	2_110	0	0.0994955833988993	19.0895053731565	1.80341582056118e-05	2.07354358682737	1
ENSG00000150722.10	PPP1R1C	2	181988479	2_110	0	0.0224283892189769	5.05123494324515	1.07570465963652e-06	-0.570182775850298	1
ENSG00000077232.17	DNAJC10	2	182715440	2_110	0	0.042835151875529	11.0956422526933	4.51284225916419e-06	1.64625518200286	2
ENSG00000162998.4	FRZB	2	182866669	2_110	0	0.0256953985854087	6.31760995094316	1.54136525377076e-06	-0.669731034004409	2
ENSG00000061676.14	NCKAP1	2	183041095	2_110	0	0.0253297853122398	6.18407055884473	1.4873163145073e-06	0.916793054201177	1
ENSG00000162999.12	DUSP19	2	183079224	2_110	0	0.0227445705746659	5.18152558078109	1.11900695281445e-06	0.411242866054106	1
ENSG00000163002.12	NUP35	2	183117700	2_110	0	0.0232460272519236	5.38452757304216	1.18848510892414e-06	-0.473319919206795	1
ENSG00000065548.17	ZC3H15	2	186485252	2_112	0	0.00901172458466426	6.45760204762472	5.52556363874722e-07	-0.545166280430424	2
ENSG00000138448.11	ITGAV	2	186636921	2_112	0	0.00853763945701502	5.99520638604587	4.86003442853583e-07	-0.783414945440726	1
ENSG00000144369.12	FAM171B	2	186669456	2_112	0	0.00751221737030805	4.68982761840482	3.34520257683692e-07	-0.0185750314141783	1
ENSG00000144366.15	GULP1	2	188321020	2_112	0	0.140846545987134	30.011412227691	4.01356249878113e-05	3.37381221679804	1
ENSG00000168542.14	COL3A1	2	188974074	2_112	0	0.00746445800512818	4.61242654881272	3.26907691708453e-07	0.0185713471896908	1
ENSG00000204262.11	COL5A2	2	189180039	2_113	0	0.0621540027670237	13.5144707985989	7.97564001795493e-06	-1.84276169587015	1
ENSG00000115368.9	WDR75	2	189443611	2_113	0	0.0322414068386383	7.34665335100466	2.24905941616995e-06	1.04511530713049	1
ENSG00000138381.9	ASNSD1	2	189661479	2_113	0	0.0245384461450354	4.79980811518951	1.1183257652166e-06	0.435983812574178	2
ENSG00000128699.13	ORMDL1	2	189784079	2_113	0	0.0274141284080108	5.83262589112716	1.51822437888346e-06	-0.75767576177119	2
ENSG00000187699.10	C2orf88	2	189885390	2_113	0	0.0447885837202661	10.4258085473302	4.43378338910314e-06	1.25876830415811	1
ENSG00000138379.4	MSTN	2	190151766	2_113	0	0.0288437984033358	6.30684960407918	1.7272783241252e-06	-0.492220868333316	1
ENSG00000198130.15	HIBCH	2	190341243	2_113	0	0.0286002062199086	6.22770573596212	1.69119873455083e-06	0.481004628903933	1
ENSG00000151689.12	INPP1	2	190353645	2_113	0	0.0242538625201	4.69116044816795	1.08033537068304e-06	-0.0972658093692893	1
ENSG00000151690.14	MFSD6	2	190407424	2_113	0	0.0256386754261483	5.20844606042104	1.26794715070297e-06	-0.547360254831278	1
ENSG00000138386.16	NAB1	2	190567413	2_113	0	0.0258884993235793	5.29882992207169	1.30251955841655e-06	0.668631670347095	2
ENSG00000115419.12	GLS	2	190967766	2_113	0	0.105660486575284	18.5801337095894	1.86405549705563e-05	2.48581624942882	1
ENSG00000138378.17	STAT4	2	191235965	2_114	0	0.0232708889672852	8.90084390869901	1.96671556917594e-06	1.08416408206579	1
ENSG00000173559.12	NABP1	2	191677959	2_114	0	0.0149473494484091	4.73604031304245	6.72166671991477e-07	-0.148866131401042	1
ENSG00000144339.11	TMEFF2	2	192242851	2_114	0	0.0226928364930178	8.53320602907064	1.838647231992e-06	-0.926263760620576	1
ENSG00000081320.10	STK17B	2	196255484	2_116	0	0.0292907321668571	6.02943049851676	1.67688746321364e-06	0.387353772910449	1
ENSG00000138411.10	HECW2	2	196386055	2_116	0	0.698323025439902	22.3111376868759	0.000147936546179242	4.17716880515309	2
ENSG00000144395.17	CCDC150	2	196640040	2_116	0	0.0556188483098897	11.7895235247692	6.22609355067523e-06	2.07427810448296	1
ENSG00000187944.2	C2orf66	2	196812479	2_116	0	0.0742604479313153	15.3136166759279	1.07977367003064e-05	-2.77624923822234	1
ENSG00000197121.14	PGAP1	2	197127878	2_116	0	0.0450345087252998	11.0426140417283	4.72187753672052e-06	-2.28159646035476	1
ENSG00000226124.6	FTCDNL1	2	199760858	2_118	0	0.00568518347862834	15.6753913152164	8.46175162140398e-07	-4.32995930711451	3
ENSG00000178074.5	C2orf69	2	199911021	2_118	0	0.013335616467774	11.927383509884	1.51027376091328e-06	3.47574539197858	1
ENSG00000162971.10	TYW5	2	199955071	2_118	0	0.0173750018734004	36.9059815495171	6.08862206424866e-06	-7.35864988951303	2
ENSG00000162972.10	MAIP1	2	199955035	2_118	0	0.00792506172358698	31.8988307813623	2.400351344049e-06	7.15738715636097	2
ENSG00000196141.13	SPATS2L	2	200305923	2_118	0	0.0178377528434477	16.8186250030106	2.84857741288605e-06	-2.10285211811603	2
ENSG00000163535.17	SGO2	2	200493700	2_118	0	0.00697343484704094	7.30211694076657	4.83496047512387e-07	-1.06675035844741	2
ENSG00000155729.12	KCTD18	2	200519526	2_118	0	0.00647958342442701	7.37704597526326	4.53865291997112e-07	-1.61715134777873	1
ENSG00000082153.17	BZW1	2	200810095	2_119	0	0.0424241589780394	4.92986753865614	1.9858474733723e-06	-0.237212183274122	1
ENSG00000240344.8	PPIL3	2	200870198	2_119	0	0.0454217326339955	5.57095949847496	2.40265322978548e-06	-0.343139432515041	2
ENSG00000155744.9	FAM126B	2	201075522	2_119	0	0.0585382111619754	7.96104174220231	4.42493346412142e-06	1.03498922995484	1
ENSG00000119013.8	NDUFB3	2	201075522	2_119	0	0.0585382111619754	7.96104174220231	4.42493346412142e-06	1.03498922995484	1
ENSG00000003402.19	CFLAR	2	201116120	2_119	0	0.0415544563306072	4.73552559509107	1.86845735338389e-06	-0.316739866946494	1
ENSG00000003400.14	CASP10	2	201183110	2_119	0	0.0411778966527074	4.65013723899215	1.81814002020666e-06	0.350888613435001	2
ENSG00000064012.21	CASP8	2	201279205	2_119	0	0.0431687073749161	5.09315801701248	2.08763030109402e-06	-0.389455349633826	1
ENSG00000082146.12	STRADB	2	201388316	2_119	0	0.0790803540696401	10.8151851038322	8.12082139178249e-06	-1.33897936529633	1
ENSG00000115993.12	TRAK2	2	201441795	2_119	0	0.177653886969579	18.6854612547556	3.15192542749274e-05	2.15003585582576	1
ENSG00000082126.17	MPP4	2	201664756	2_119	0	0.045777034798973	5.64417910229889	2.45327278506592e-06	-0.603589745861002	2
ENSG00000003393.14	ALS2	2	201759296	2_119	0	0.0412058177089923	4.65649384568179	1.82185985841175e-06	-0.0241336814230112	2
ENSG00000138395.14	CDK15	2	201790118	2_119	0	0.0419294733856993	4.81981129859799	1.91887568666949e-06	-0.373537009625642	1
ENSG00000155760.2	FZD7	2	202018768	2_120	0	0.0184334352031125	4.6662690884583	8.16720493005782e-07	0.414989690894948	3
ENSG00000116030.16	SUMO1	2	202238678	2_120	0	0.0301113950999447	9.23579070049534	2.64059840523947e-06	0.974447698522655	1
ENSG00000138439.11	FAM117B	2	202634789	2_120	0	0.0917870332633265	19.7538573179447	1.72159361051406e-05	-2.52109326098725	1
ENSG00000163596.16	ICA1L	2	202871777	2_120	0	0.0234289364601634	6.89650429685351	1.53418941651213e-06	1.33667794827716	2
ENSG00000138380.17	CARF	2	202912503	2_120	0	0.0341460582061424	10.41080770913	3.37537786521686e-06	1.52956231498363	1
ENSG00000138442.9	WDR12	2	203016269	2_120	0	0.0401573431492621	11.9291242636152	4.54852861357208e-06	1.67221518270576	1
ENSG00000144426.18	NBEAL1	2	203016111	2_120	0	0.0421771831586919	12.3894022545602	4.96164082224592e-06	1.7132156150724	1
ENSG00000178562.17	CD28	2	203706103	2_120	0	0.0184362328450355	4.66767876199786	8.17091214246564e-07	-0.391951032846075	1
ENSG00000118257.16	NRP2	2	205683719	2_121	0	0.119337997410865	19.0330244290573	2.15667124331621e-05	2.06695183770799	1
ENSG00000023228.13	NDUFS1	2	206158198	2_122	0	0.0245651904077229	10.4993938795506	2.44896038489946e-06	-1.73986792580396	1
ENSG00000183671.12	GPR1	2	206212000	2_122	0	0.0570438288625301	18.2325993618765	9.87539905541274e-06	-2.17357116903457	2
ENSG00000204186.7	ZDBF2	2	206295628	2_122	0	0.013891545479193	5.35402719368286	7.06201335554051e-07	0.838004906049932	1
ENSG00000114948.12	ADAM23	2	206443099	2_122	0	0.0142858097847676	5.66895140705061	7.68962204753372e-07	0.518882146195503	1
ENSG00000138400.12	MDH1B	2	206747102	2_122	0	0.0136159804583214	5.2673199732439	6.80982603386078e-07	0.376966008462222	2
ENSG00000118246.13	FASTKD2	2	206765614	2_122	0	0.0130440685617308	4.91975321865109	6.09331721936237e-07	-0.449113952649617	1
ENSG00000118263.14	KLF7	2	207166747	2_122	0	0.0180357267118124	7.65027954968424	1.31011176842584e-06	0.561704308390334	1
ENSG00000144401.14	METTL21A	2	207629451	2_122	0	0.0855696213816701	22.1096284902059	1.79638099735687e-05	-2.64169845598729	1
ENSG00000163249.11	CCNYL1	2	207676904	2_122	0	0.0331445308535238	12.8614356003669	4.04761056112887e-06	-1.34565638483563	1
ENSG00000138413.13	IDH1	2	208266212	2_123	0	0.0442537129006363	4.85212694950364	2.03882178716624e-06	-0.215068204124125	1
ENSG00000115020.16	PIKFYVE	2	208266212	2_123	0	0.0442537129006363	4.85212694950364	2.03882178716624e-06	0.215068204124125	1
ENSG00000078018.19	MAP2	2	209423228	2_124	0	0.0246580526526441	7.5765507556035	1.77389418197366e-06	-0.914051719571603	1
ENSG00000197713.14	RPE	2	210002122	2_124	0	0.0179470391790719	4.6216497784199	7.87566509478445e-07	0.0940493129405679	1
ENSG00000115365.11	LANCL1	2	210477778	2_124	0	0.0180209799637194	4.65984466190813	7.97346771551788e-07	-0.0315459861174627	1
ENSG00000021826.14	CPS1	2	210477414	2_124	0	0.0180863435779451	4.69347903326589	8.06014872780802e-07	0	1
ENSG00000178568.14	ERBB4	2	212538367	2_125	0	0.021770794423656	10.2487162250279	2.11856182268435e-06	-2.69382214361033	1
ENSG00000030419.16	IKZF2	2	213152393	2_126	0	0.0276924727920539	4.62777371132013	1.21683375670365e-06	-0.0339216705189243	1
ENSG00000138376.10	BARD1	2	214808273	2_127	0	0.0225946694936641	6.27494751189385	1.34621209215264e-06	-0.672320454310573	4
ENSG00000138363.14	ATIC	2	215312057	2_127	0	0.0190381448404272	4.68211160146793	8.46376866516559e-07	0.149019866064651	3
ENSG00000118242.15	MREG	2	216033935	2_127	0	0.0276092804824709	8.14231685492467	2.13452125775998e-06	-1.09023432738978	1
ENSG00000115425.13	PECR	2	216070061	2_127	0	0.0191826587276336	4.75239218190239	8.65602436101213e-07	-0.226483316710234	1
ENSG00000079246.15	XRCC5	2	216117455	2_127	0	0.0284922667797145	8.4359796095271	2.28223268181012e-06	-0.924091838113582	1
ENSG00000138375.12	SMARCAL1	2	216412526	2_127	0	0.0191744489234169	4.74841072485191	8.64507101455382e-07	0.215890481452767	1
ENSG00000115457.9	IGFBP2	2	216547259	2_127	0	0.0404748526445509	11.7188730561886	4.5036903483681e-06	-1.42186999305106	2
ENSG00000231672.6	DIRC3	2	217756664	2_129	0	0.0292570349852165	6.27100084615842	1.74206584960196e-06	0.664907238919645	1
ENSG00000180871.7	CXCR2	2	218125863	2_129	0	0.0272149717616419	5.476362318858	1.41513365107807e-06	0.354922784814543	1
ENSG00000163466.15	ARPC2	2	218216699	2_129	0	0.0291034866295296	6.36732637440742	1.75954155987977e-06	-0.734799899375491	2
ENSG00000179921.14	GPBAR1	2	218257743	2_129	0	0.0249342149075402	4.86056533015695	1.15074707565917e-06	-0.378001900008084	2
ENSG00000127837.9	AAMP	2	218270205	2_129	0	0.0436766468060763	9.7503551735489	4.04359007148725e-06	1.09172933340978	1
ENSG00000127838.13	PNKD	2	218270227	2_129	0	0.0283665785850444	5.84110876217462	1.57325690504964e-06	0.455107489552469	1
ENSG00000135926.14	TMBIM1	2	218292256	2_129	0	0.0496415203652172	10.906880132055	5.14094563319082e-06	1.20100361150102	1
ENSG00000018280.16	SLC11A1	2	218381984	2_129	0	0.0254226172045284	4.9379431576367	1.19196565330065e-06	-0.221682519996153	1
ENSG00000135913.10	USP37	2	218568272	2_129	0	0.0324297350240375	7.35152931983189	2.26369801803672e-06	1.28455448449657	2
ENSG00000144580.13	CNOT9	2	218568634	2_129	0	0.0356595500505398	8.32516467905199	2.81881185126608e-06	1.46756789662171	1
ENSG00000115556.13	PLCD4	2	218607609	2_129	0	0.0244992553987079	4.62924139549761	1.07686214370352e-06	0.18992212992336	1
ENSG00000074582.12	BCS1L	2	218658716	2_129	0	0.0244955629521669	4.61972029910347	1.07448536250301e-06	0.145207690822833	1
ENSG00000115568.15	ZNF142	2	218659366	2_129	0	0.0245286081219374	4.645929704999	1.08203905406473e-06	0.220605703395482	1
ENSG00000163481.7	RNF25	2	218672452	2_129	0	0.0252600010988112	4.8628238252307	1.1663242291788e-06	0.102314382830177	1
ENSG00000163482.11	STK36	2	218672501	2_129	0	0.0543555820402315	12.2623330063398	6.32870209964813e-06	-1.82288324647266	1
ENSG00000135929.8	CYP27A1	2	218780830	2_129	0	0.0315974452079725	7.06804414407923	2.12055050010515e-06	1.09971714989581	2
ENSG00000187736.12	NHEJ1	2	219160400	2_129	0	0.0272932046659958	8.50048134966026	2.20290337108336e-06	2.12213620178913	2
ENSG00000213901.10	SLC23A3	2	219170383	2_129	0	0.0628955016717788	15.0149564568156	8.96687383857775e-06	3.42639983684691	2
ENSG00000115649.15	CNPPD1	2	219176733	2_129	0	0.0245370564428536	4.65196009659891	1.08381670236949e-06	-0.240058384804218	2
ENSG00000158552.12	ZFAND2B	2	219193550	2_129	0	0.279360110144255	19.6586444343252	5.21453224943489e-05	-4.0241346826126	1
ENSG00000115657.12	ABCB6	2	219218731	2_129	0	0.0266308489238427	5.92702245363798	1.49871474516281e-06	0.971846487216783	1
ENSG00000198925.10	ATG9A	2	219229585	2_129	0	0.0257105383489854	4.98027036463304	1.21579817503383e-06	-0.112558590885464	2
ENSG00000163521.15	GLB1L	2	219243701	2_129	0	0.0912928204568825	20.219710534211	1.7527055237375e-05	-2.91016160819345	1
ENSG00000127824.13	TUBA4A	2	219278362	2_129	0	0.032941064395169	7.03389277887698	2.2000409709423e-06	-0.434970379060179	1
ENSG00000054356.13	PTPRN	2	219309334	2_129	0	0.0273005179600703	6.92423487082026	1.79489924277496e-06	1.52340259213398	1
ENSG00000123992.18	DNPEP	2	219387940	2_129	0	0.026891820413	5.63789922814372	1.43957702909125e-06	-0.656611599878448	2
ENSG00000072195.14	SPEG	2	219434296	2_129	0	0.0510899578114069	11.7978896031472	5.72317820399577e-06	-1.45156230635102	3
ENSG00000144591.18	GMPPA	2	219498443	2_129	0	0.16995570709282	22.8883506913404	3.69358117884426e-05	-2.48416953600545	1
ENSG00000123989.13	CHPF	2	219543916	2_129	0	0.0258107913532505	5.32225307376801	1.30435028785414e-06	-0.764485200814802	1
ENSG00000188760.10	TMEM198	2	219543916	2_129	0	0.0258107913532505	5.32225307376801	1.30435028785414e-06	0.764485200814802	1
ENSG00000124006.14	OBSL1	2	219572251	2_129	0	0.0263893703553254	5.49051927644739	1.37575102669272e-06	0.722895084668942	1
ENSG00000144589.21	STK11IP	2	219597918	2_130	0	0.0155108943418141	4.63346572964935	6.82401843645034e-07	0.0341883709083787	1
ENSG00000114923.16	SLC4A3	2	219628913	2_130	0	0.0154732991495503	4.61366664308963	6.77838965274952e-07	-0.0173068287831785	1
ENSG00000116120.9	FARSB	2	222647032	2_131	0	0.0392413613614139	9.86662064092061	3.67629109920765e-06	1.22251268605932	2
ENSG00000124003.12	MOGAT1	2	222671822	2_131	0	0.0288027027181642	6.97493024832738	1.90752618187304e-06	0.797255331297767	1
ENSG00000123983.13	ACSL3	2	222860958	2_131	0	0.0223502709700461	4.61157784928421	9.78655258654404e-07	0.0917617245538527	1
ENSG00000135919.12	SERPINE2	2	224274338	2_132	0	0.0462311450496843	10.4874782692562	4.60365871998514e-06	-1.40135723783478	1
ENSG00000124019.9	FAM124B	2	224402283	2_132	0	0.0243695769797496	5.20113622289769	1.20349313095643e-06	1.05226423558329	1
ENSG00000135905.18	DOCK10	2	225041976	2_133	0	0.0270414808069719	5.96613894204214	1.53186759806453e-06	0.632283486205805	1
ENSG00000169031.18	COL4A3	2	227155051	2_133	0	0.0234943530842313	4.65602504817401	1.03866667094728e-06	-0.104761885936082	2
ENSG00000173744.17	AGFG1	2	227471599	2_134	0	0.0194825773616157	4.81492298345663	8.90703483881343e-07	0.174277335046057	1
ENSG00000135917.13	SLC19A3	2	227717801	2_134	0	0.0536614873967976	14.2588134664983	7.26513168808548e-06	1.54498600357479	2
ENSG00000123977.9	DAW1	2	227870467	2_134	0	0.0317435132061608	9.69960737436671	2.92352318485714e-06	1.23342684334491	1
ENSG00000187957.7	DNER	2	229714875	2_135	0	0.395493652762026	23.5522278219585	8.84441084334091e-05	3.54974277753025	1
ENSG00000163053.10	SLC16A14	2	230058586	2_135	0	0.015459196113073	6.0874032117533	8.93544883779076e-07	0.535336920829912	1
ENSG00000135899.17	SP110	2	230169933	2_135	0	0.0159640778926735	6.6508786354006	1.00813863337941e-06	-0.994539743900947	2
ENSG00000067066.16	SP100	2	230415917	2_135	0	0.0183933785013357	7.70513013575849	1.34567096782178e-06	-0.748200980605887	2
ENSG00000135916.15	ITM2C	2	230887078	2_135	0	0.0148801247563933	5.84145444440106	8.25324929180918e-07	0.562695897172205	1
ENSG00000204128.5	C2orf72	2	231038211	2_136	0	0.0290149534639772	4.75869415675991	1.31101321243936e-06	0.36568873885324	1
ENSG00000135914.5	HTR2B	2	231125953	2_136	0	0.0302886661719793	5.15971579129355	1.48389552730569e-06	-0.527195579433667	1
ENSG00000171596.6	NMUR1	2	231524502	2_136	0	0.0324434717919395	5.80167576306037	1.78722064570945e-06	-0.638836190359128	2
ENSG00000187514.16	PTMA	2	231707301	2_136	0	0.0336966883427083	6.15595488343093	1.96960911865726e-06	-0.637220173351132	1
ENSG00000144524.17	COPS7B	2	231781537	2_136	0	0.0301745551743343	5.1244757126773	1.46820842716076e-06	0.541446500314736	1
ENSG00000221944.6	TIGD1	2	232550122	2_136	0	0.034117367000062	6.27197104771179	2.03178125342816e-06	-0.712483391894438	1
ENSG00000115468.11	EFHD1	2	232610672	2_136	0	0.0285789015964077	4.6173981753597	1.25296880006302e-06	-0.0361024632231783	1
ENSG00000188042.7	ARL4C	2	234294330	2_138	0	0.0344907669528841	4.80981122653314	1.57517307679333e-06	0.321031579340175	1
ENSG00000144476.5	ACKR3	2	236870586	2_140	0	0.0363372738689631	5.09056325257539	1.75636824717628e-06	-0.382208715428206	1
ENSG00000198612.10	COPS8	2	237083970	2_140	0	0.0445344154165257	6.99779491131874	2.95906403065305e-06	-0.875145670196602	1
ENSG00000115648.13	MLPH	2	237540110	2_140	0	0.035783253508774	4.94676735789514	1.68073292710163e-06	0.334651605062622	1
ENSG00000124839.12	RAB17	2	237586038	2_140	0	0.0985243356978277	14.5320267972422	1.35946209246408e-05	-1.69127313630187	2
ENSG00000124831.18	LRRFIP1	2	237726494	2_140	0	0.037370399685834	5.35303639399702	1.89943893329235e-06	-0.594733085922259	1
ENSG00000177483.11	RBM44	2	237778130	2_140	0	0.034648081240196	4.64515361848652	1.52818758376072e-06	0.218060126551071	2
ENSG00000132329.10	RAMP1	2	237858483	2_141	0	0.038639234568601	4.63638435238867	1.70100403105013e-06	-0.0947273011488489	1
ENSG00000184182.18	UBE2F	2	237945120	2_141	0	0.03916844953784	4.76383648224613	1.77170178755178e-06	0.221859487762269	2
ENSG00000132330.16	SCLY	2	238060509	2_141	0	0.0540864844278597	7.7972794837056	4.00432438306e-06	-1.33295490431501	2
ENSG00000144488.14	ESPNL	2	238124140	2_141	0	0.0814614048729936	11.6810918165836	9.0350951388113e-06	1.52051265774957	2
ENSG00000168427.8	KLHL30	2	238138379	2_141	0	0.0486826276364006	6.80557491264469	3.1458370774598e-06	-0.783395286884451	3
ENSG00000178752.15	ERFE	2	238158500	2_141	0	0.0519251524265675	7.41270645400242	3.654702069138e-06	0.900210266228176	1
ENSG00000132323.8	ILKAP	2	238205452	2_141	0	0.232918855581179	22.0060784264225	4.8668134629522e-05	3.22563410439065	1
ENSG00000204104.11	TRAF3IP1	2	238319497	2_141	0	0.0396002220291416	4.86654909400564	1.82985268081754e-06	0.0596898286852184	2
ENSG00000065802.11	ASB1	2	238424179	2_141	0	0.0392228145802922	4.77685049920714	1.77900759042308e-06	-0.125401132395735	1
ENSG00000142327.12	RNPEPL1	2	240566275	2_142	0	0.0217046436151166	4.82181701467458	9.93712564621596e-07	-0.134410603547674	2
ENSG00000142330.19	CAPN10	2	240586750	2_142	0	0.0276142441692372	7.06481537834924	1.85238550739966e-06	-0.7002350751712	2
ENSG00000144504.15	ANKMY1	2	240566924	2_142	0	0.0242763068402297	5.86414480287873	1.35171365379349e-06	0.53726167398768	1
ENSG00000178623.11	GPR35	2	240605270	2_142	0	0.0232273977332137	5.45287141034173	1.20260556634267e-06	-0.455677550817288	2
ENSG00000130294.15	KIF1A	2	240820742	2_143	0	0.0478216695025701	8.97685917268201	4.07611607253379e-06	1.21045916189727	1
ENSG00000162804.13	SNED1	2	240994550	2_143	0	0.0572259868085685	10.6687489754346	5.79701179411069e-06	-1.40510253710281	1
ENSG00000122085.16	MTERF4	2	241103233	2_143	0	0.0552790286253083	10.3419850944239	5.42827332533062e-06	-1.24726644228692	1
ENSG00000115687.13	PASK	2	241150035	2_143	0	0.0359925380637427	6.3110474162176	2.15680713980798e-06	0.839412789670663	1
ENSG00000115685.14	PPP1R7	2	241149230	2_143	0	0.0331446138782401	5.54003496000133	1.74350367098877e-06	0.637196835308578	1
ENSG00000146205.13	ANO7	2	241217672	2_144	0	0.0919118008828779	16.471453930769	1.4374760192335e-05	-1.82157538251878	1
ENSG00000168385.17	SEPT2	2	241306155	2_144	0	0.0266802398961425	4.81169053297979	1.21894697702101e-06	-0.300607959556764	2
ENSG00000006607.13	FARP2	2	241355498	2_144	0	0.16560343584549	22.2044378990855	3.4914555983843e-05	2.64277522869197	4
ENSG00000115694.14	STK25	2	241543941	2_144	0	0.0291249234371183	5.62940072129166	1.55676964055981e-06	0.213034036413569	1
ENSG00000176720.4	BOK	2	241568276	2_144	0	0.0667689861880102	13.4250964780041	8.51117644953911e-06	1.58319977233204	1
ENSG00000176946.11	THAP4	2	241639860	2_144	0	0.0669066260739647	13.4446154674423	8.54112174356144e-06	1.57242520505815	1
ENSG00000168397.16	ATG4B	2	241680597	2_144	0	0.029816787276455	5.84856004539795	1.65579740165218e-06	0.664962734123526	1
ENSG00000168393.12	DTYMK	2	241683277	2_144	0	0.0790864617687566	15.0347267989434	1.12900296833242e-05	-1.95538243972928	1
ENSG00000168395.15	ING5	2	241687407	2_144	0	0.0727197469340963	14.2356972453009	9.82943372556157e-06	1.8063704390622	2
ENSG00000204099.11	NEU4	2	241849586	2_144	0	0.145014209602255	20.8931092041521	2.87680901400873e-05	2.53426898881087	1
ENSG00000113851.14	CRBN	3	3178805	3_4	0	0.0336418893735526	15.3895083429388	4.91589412243408e-06	1.67225871619709	2
ENSG00000170364.12	SETMAR	3	4303252	3_4	0	0.0128865322943318	6.461891474487	7.9066610805792e-07	0.693069230912397	2
ENSG00000144455.13	SUMF1	3	4368850	3_4	0	0.0120631414600203	5.84989417448111	6.70047864115482e-07	0.528123321490124	4
ENSG00000182533.6	CAV3	3	8733771	3_7	0	0.0386454320778491	7.47946527740182	2.74451819590633e-06	-0.879645301949403	2
ENSG00000125046.14	SSUH2	3	8650744	3_7	0	0.116446253378056	17.9577989449348	1.98552802565e-05	-1.93489059374768	2
ENSG00000070950.9	RAD18	3	8956383	3_7	0	0.028488879176671	4.62893644471965	1.25214313878071e-06	0.0753969167547263	2
ENSG00000134077.15	THUMPD3	3	9316351	3_7	0	0.18209181454113	22.355665872895	3.86523079062522e-05	-2.6770014411094	2
ENSG00000163719.19	MTMR14	3	9649842	3_8	0	0.0152588921276885	4.62175189107812	6.69617857791654e-07	0.0239401389600048	1
ENSG00000214021.15	TTLL3	3	9809721	3_8	0	0.0407011526749137	13.7271014788132	5.30497021471363e-06	1.54414397561164	1
ENSG00000171135.13	JAGN1	3	9890513	3_8	0	0.0459070014392576	14.8170747589161	6.45860605293633e-06	-1.57517782029964	1
ENSG00000163701.18	IL17RE	3	9897936	3_8	0	0.0330430238664539	11.6865405603936	3.66659677028967e-06	-1.42982816211323	2
ENSG00000163702.18	IL17RC	3	9923774	3_8	0	0.0245085100959457	9.24488555428416	2.15137365828288e-06	-1.18241958995349	1
ENSG00000125037.12	EMC3	3	10010880	3_8	0	0.0179898520319502	6.12767082819075	1.0466956408178e-06	-0.668922022784775	1
ENSG00000144554.10	FANCD2	3	10025967	3_8	0	0.0152842771937728	4.65412315620131	6.75429731036837e-07	-0.0078271197706794	1
ENSG00000254999.3	BRK1	3	10115548	3_8	0	0.0747329277582441	19.1796221717898	1.36097278546382e-05	1.96989737148297	2
ENSG00000134070.4	IRAK2	3	10210642	3_8	0	0.0170151408695244	5.58188686607148	9.01807775916313e-07	0.900492024476646	1
ENSG00000157014.10	TATDN2	3	10245570	3_8	0	0.0165070858802727	5.34834826591357	8.38276877105935e-07	0.185218600339481	2
ENSG00000157103.10	SLC6A1	3	10997121	3_9	0	0.0321039079765108	10.9017797342771	3.32317109486909e-06	-1.24515926444123	1
ENSG00000196639.6	HRH1	3	11191851	3_9	0	0.0164425193524058	4.67218297593755	7.29433325735715e-07	-0.00968756058257155	1
ENSG00000197548.12	ATG7	3	11271528	3_9	0	0.0186019845415315	5.81829674588809	1.02766731351766e-06	0.735137955596015	1
ENSG00000144559.10	TAMM41	3	11801409	3_9	0	0.0190700194246061	6.04920290959417	1.09533429223252e-06	0.731886887070524	2
ENSG00000132170.19	PPARG	3	12288284	3_9	0	0.121404473018719	23.5197769702729	2.7112232748379e-05	2.46868264655726	1
ENSG00000154743.17	TSEN2	3	12484157	3_9	0	0.026142701619612	8.98503315763467	2.23032189067741e-06	-1.52868602565069	3
ENSG00000075975.15	MKRN2	3	12557101	3_9	0	0.0610737498745749	16.9436239068225	9.82558203207566e-06	1.99788985613316	2
ENSG00000225526.4	MKRN2OS	3	12560995	3_9	0	0.0864881080132598	20.2521783974013	1.66312747368755e-05	2.84382808422628	2
ENSG00000088726.15	TMEM40	3	12769053	3_9	0	0.0190872938330787	6.05757069015452	1.09784302472155e-06	0.483931729903946	1
ENSG00000144712.11	CAND2	3	12796583	3_9	0	0.0183496348541146	5.69133206326363	9.9160509309332e-07	0.398951964610915	1
ENSG00000144711.13	IQSEC1	3	13072626	3_10	0	0.0423392607156476	8.18150165686335	3.28907434337378e-06	1.06979925104399	1
ENSG00000163528.12	CHCHD4	3	14123707	3_10	0	0.0476596862710199	9.29351189858589	4.20560456372694e-06	-1.23062749120694	2
ENSG00000170876.7	TMEM43	3	14124463	3_10	0	0.0428029240254523	8.28371564372206	3.36663487102571e-06	-1.12428239661362	1
ENSG00000154767.14	XPC	3	14180391	3_10	0	0.0452771455975739	8.81143223387904	3.78811314472832e-06	1.1648616804803	1
ENSG00000131389.16	SLC6A6	3	14402293	3_10	0	0.0349157872582092	6.3754091196441	2.11362187380638e-06	0.72690061722847	2
ENSG00000144596.12	GRIP2	3	14655811	3_10	0	0.109798383461313	17.2348365934516	1.79680320285314e-05	-2.05711276424259	1
ENSG00000154781.15	CCDC174	3	14653937	3_10	0	0.0979257022487639	16.1316672250202	1.49993813161423e-05	-2.00547486580025	2
ENSG00000131368.7	MRPS25	3	15059294	3_11	0	0.0462439559682165	7.5904117515043	3.33286491214415e-06	0.869357905407044	1
ENSG00000131381.12	RBSN	3	15099772	3_11	0	0.124480583894288	17.0321770886359	2.01311774718881e-05	2.09709848288322	1
ENSG00000131375.9	CAPN7	3	15206289	3_11	0	0.0476508159797011	7.87246393208628	3.56187290049828e-06	-1.09520231079347	2
ENSG00000206561.12	COLQ	3	15521294	3_11	0	0.0369243244483172	5.47903060488289	1.92093947584416e-06	-0.0320397239944472	1
ENSG00000131373.14	HACL1	3	15553212	3_11	0	0.0336563186700093	4.61231728270067	1.47395146388808e-06	0.273611647035813	2
ENSG00000169814.12	BTD	3	15601668	3_11	0	0.036086736507339	5.2646426138289	1.80390598768066e-06	0.628322811174071	1
ENSG00000131386.17	GALNT15	3	16088510	3_11	0	0.0445512129299653	7.23986761196735	3.06258078928119e-06	0.716819302465441	2
ENSG00000154813.9	DPH3	3	16264511	3_12	0	0.0197119371549017	4.64664540791237	8.69693521163345e-07	0.247764816508775	1
ENSG00000154822.17	PLCL2	3	16802230	3_12	0	0.0224769997114944	16.8731209216417	3.60106661812559e-06	-4.01583677930304	1
ENSG00000182568.16	SATB1	3	18427031	3_13	0	0.0395893353438281	10.2406324029943	3.84948280763985e-06	-1.42297734008305	1
ENSG00000163576.17	EFHB	3	19946616	3_14	0	0.102297531329833	17.6207507294598	1.71153962266858e-05	2.20929030693862	1
ENSG00000144566.10	RAB5A	3	19946616	3_14	0	0.102297531329833	17.6207507294598	1.71153962266858e-05	-2.20929030693862	1
ENSG00000183977.13	PP2D1	3	20012089	3_14	0	0.0283065486728473	5.48381256213288	1.47389626847059e-06	0.527850970198952	1
ENSG00000197885.10	NKIRAS1	3	23942642	3_18	0	0.00723314918153484	5.13717340055656	3.52816627524623e-07	-0.960993568736669	2
ENSG00000151090.17	THRB	3	24423589	3_18	0	0.00822284439385135	5.78193403580288	4.51432270570273e-07	-0.507150866808781	2
ENSG00000077092.18	RARB	3	25174179	3_18	0	0.00863930420075487	6.40729493744182	5.25594580874272e-07	0.517693367269578	1
ENSG00000077097.15	TOP2B	3	25664786	3_19	0	0.044854197025455	4.95423257014952	2.10997288033777e-06	0.375051157156691	2
ENSG00000163491.16	NEK10	3	27370689	3_20	0	0.140438975773164	16.1636966518347	2.15538939449267e-05	-2.0650266375784	1
ENSG00000033867.16	SLC4A7	3	27485114	3_20	0	0.0433122944325773	4.92848045477063	2.02685007845029e-06	0.297854348560775	1
ENSG00000187118.12	CMC1	3	28222225	3_21	0	0.0276649711824677	5.76377426516267	1.5140303551907e-06	-0.754046466367605	2
ENSG00000163512.13	AZI2	3	28348860	3_21	0	0.0493104289208253	11.1762395145003	5.23277278510688e-06	-1.51988591572188	1
ENSG00000206559.7	ZCWPW2	3	28348860	3_21	0	0.0493104289208253	11.1762395145003	5.23277278510688e-06	1.51988591572188	1
ENSG00000144642.21	RBMS3	3	28575079	3_21	0	0.0268438158370438	5.48279035417493	1.3974725549345e-06	-0.00535830737670335	1
ENSG00000163527.9	STT3B	3	31532766	3_23	0	0.0264840363605379	7.96296772297505	2.00242623970319e-06	0.944827203072254	1
ENSG00000197385.5	ZNF860	3	31982287	3_23	0	0.104576965446054	20.7658845950629	2.06197724582183e-05	2.44090519253952	1
ENSG00000152642.10	GPD1L	3	32155600	3_23	0	0.251941060217327	28.9653348835771	6.92906927601962e-05	3.05062826238455	1
ENSG00000153551.13	CMTM7	3	32416546	3_24	0	0.0360782245052662	5.04074474205272	1.72678099163978e-06	0.42197728962641	1
ENSG00000091317.7	CMTM6	3	32462839	3_24	0	0.0361693912623372	5.06437100433244	1.73925840172939e-06	-0.338310500862932	2
ENSG00000188167.8	TMPPE	3	33097052	3_24	0	0.0373080923798536	5.35454954424601	1.89680803897941e-06	-0.332909767952842	2
ENSG00000170266.15	GLB1	3	33097411	3_24	0	0.0581548294076213	9.52820249585403	5.26131326751042e-06	-1.05903443306368	1
ENSG00000170275.14	CRTAP	3	33113893	3_24	0	0.034643507233355	4.6610610720977	1.53321847135652e-06	-0.235994441348152	3
ENSG00000173705.8	SUSD5	3	33218911	3_25	0	0.00805433895068808	4.85617137974542	3.71382387579523e-07	0.197811498722776	2
ENSG00000153558.13	FBXL2	3	33277306	3_25	0	0.0591796511446322	22.1620727126341	1.24531773464712e-05	-2.53478646630118	1
ENSG00000144681.10	STAC	3	36380068	3_26	0	0.0318125971455745	5.90682024396603	1.78422769927852e-06	-0.991030016518747	2
ENSG00000163673.7	DCLK3	3	36764447	3_27	0	0.0222244486347797	4.93608221429911	1.04162351762035e-06	0.612953117985103	2
ENSG00000168016.13	TRANK1	3	36945501	3_27	0	0.0249937453811437	12.0610236000052	2.86228520190751e-06	-2.90544690907729	1
ENSG00000178567.7	EPM2AIP1	3	36988684	3_27	0	0.0221999879269017	8.40539719734216	1.77177421050352e-06	-2.18184165457941	2
ENSG00000076242.14	MLH1	3	36993455	3_27	0	0.0240936102679792	7.50344181302791	1.71656319633447e-06	-1.61366211709586	1
ENSG00000093167.17	LRRFIP2	3	37183634	3_27	0	0.0399214918828721	12.2657710523588	4.64942250616143e-06	2.27508488475459	2
ENSG00000144674.16	GOLGA4	3	37243661	3_27	0	0.022240545485492	7.8629912294013	1.66046842979856e-06	2.04491437965682	1
ENSG00000198590.11	C3orf35	3	37386585	3_27	0	0.0253612246211378	5.60863268675089	1.35059337801843e-06	-0.127522858999875	1
ENSG00000136059.14	VILL	3	37989408	3_27	0	0.0233480697697213	5.28478183723884	1.1715894249189e-06	-0.338216080081127	1
ENSG00000187091.13	PLCD1	3	38008668	3_27	0	0.0259426962473286	5.9058140710161	1.45476310352997e-06	-0.746293471324345	1
ENSG00000008226.19	DLEC1	3	38039461	3_27	0	0.0222556394831566	4.72675025446952	9.98849670430433e-07	0.0794673726090005	1
ENSG00000172936.12	MYD88	3	38137763	3_27	0	0.0303271906056539	7.91121602971578	2.27810019612692e-06	1.07832028706259	1
ENSG00000093217.9	XYLB	3	38346523	3_28	0	0.0234616450894579	6.92642456377984	1.54299658989257e-06	0.77933265360207	1
ENSG00000114739.13	ACVR2B	3	38454810	3_28	0	0.0203001913867736	6.00692562554682	1.15784329216957e-06	1.08375524281285	1
ENSG00000157036.12	EXOG	3	38505235	3_28	0	0.0540422071271742	15.2337192164493	7.81693356513195e-06	-2.91034612193452	1
ENSG00000114745.13	GORASP1	3	39101133	3_28	0	0.0185754118160275	4.73516470608363	8.35162407491808e-07	-0.183554365203358	2
ENSG00000168026.18	TTC21A	3	39107217	3_28	0	0.0201462509560203	5.45817449520397	1.04409268256261e-06	0.480409559579755	1
ENSG00000144655.14	CSRNP1	3	39154473	3_28	0	0.0183647788619814	4.63154396879214	8.07623395586807e-07	0.196731258632573	1
ENSG00000168334.8	XIRP1	3	39192679	3_28	0	0.102587529910313	20.7253530524691	2.01880284108317e-05	2.33988582515052	1
ENSG00000168329.13	CX3CR1	3	39277546	3_28	0	0.0319586557560473	9.70265527306637	2.94426232734694e-06	-1.26441005596651	1
ENSG00000144659.10	SLC25A38	3	39383433	3_28	0	0.0191997570352015	5.04444509599314	9.1961602214704e-07	-0.323307878560488	2
ENSG00000168028.13	RPSA	3	39406928	3_28	0	0.0192576323946883	5.03762774711767	9.21141526569759e-07	0.372665657113333	2
ENSG00000170011.13	MYRIP	3	39803472	3_28	0	0.0188875030433117	4.91446302181994	8.81349202233872e-07	0.0834581355261113	1
ENSG00000177873.12	ZNF619	3	40477330	3_29	0	0.0397336795019726	8.97984905450406	3.38785814682918e-06	-1.18756045420034	1
ENSG00000177842.11	ZNF620	3	40520426	3_29	0	0.0269512860112228	5.35160648039192	1.36949692239272e-06	0.543274281260488	1
ENSG00000008324.11	SS18L2	3	42583723	3_31	0	0.056369878407854	19.0582913213905	1.02006643161496e-05	2.26789081435371	1
ENSG00000114857.17	NKTR	3	42603651	3_31	0	0.0574400338121546	19.2271025865144	1.04863881072481e-05	2.27757394063643	1
ENSG00000114853.13	ZBTB47	3	42653821	3_31	0	0.017064439033013	7.96359185501273	1.29032290485637e-06	1.32999104973012	1
ENSG00000157119.11	KLHL40	3	42685226	3_31	0	0.0156594984466995	7.1586261578971	1.06440015192172e-06	-0.873233194114315	1
ENSG00000010282.14	HHATL	3	42684591	3_31	0	0.0147336550028568	6.48516020354032	9.0725339521468e-07	-0.616038187655918	3
ENSG00000244607.5	CCDC13	3	42770079	3_31	0	0.0140790345586316	6.02901639006056	8.05966027746624e-07	-0.426280041209115	2
ENSG00000181061.13	HIGD1A	3	42800848	3_31	0	0.0121764075424733	4.83261743393882	5.58726137721003e-07	-0.379721733290249	1
ENSG00000144648.15	ACKR2	3	42802658	3_31	0	0.0155733625033819	6.9449206186042	1.02694474212133e-06	-0.752399473538857	2
ENSG00000011198.7	ABHD5	3	43690029	3_31	0	0.0125218040549961	4.96086409575667	5.89822899699296e-07	0.0772760135674438	2
ENSG00000160746.12	ANO10	3	43691692	3_31	0	0.0146988937522771	6.35668934856732	8.87182640677022e-07	0.139145502515291	1
ENSG00000179152.19	TCAIM	3	44338768	3_31	0	0.200676762412009	30.3955982641336	5.7916882690731e-05	3.61160592822043	1
ENSG00000225873.3	LINC00694	3	44439661	3_31	0	0.0570243849823726	18.6101730976031	1.00764700745012e-05	2.26959777015543	1
ENSG00000178917.15	ZNF852	3	44510929	3_31	0	0.152450584720973	28.73090082449	4.1588737255301e-05	-3.7005755504788	2
ENSG00000196345.12	ZKSCAN7	3	44555404	3_31	0	0.0124303987812603	5.03169098045152	5.93876881739902e-07	-0.676842114007694	1
ENSG00000144792.9	ZNF660	3	44590720	3_31	0	0.0240268074857691	10.72295916821	2.4462910007059e-06	-1.62315774228878	1
ENSG00000186448.14	ZNF197	3	44584405	3_31	0	0.0124064019892917	5.00649273942917	5.89762068039922e-07	-0.656290229002722	1
ENSG00000196653.11	ZNF502	3	44721338	3_31	0	0.0138372154670656	5.92083468753269	7.77909429691656e-07	-0.747861346350425	1
ENSG00000163808.16	KIF15	3	44761638	3_31	0	0.175606539474095	29.3020612150938	4.88580638584166e-05	-3.34775308757611	1
ENSG00000163815.5	CLEC3B	3	45000571	3_31	0	0.0358122795546151	14.1152930914028	4.79975713728559e-06	-1.67259817849906	1
ENSG00000163814.7	CDCP1	3	45145928	3_32	0	0.0389690714386349	6.24494113958994	2.31071191438074e-06	0.657527491245858	1
ENSG00000249992.1	TMEM158	3	45226648	3_32	0	0.0339373441965946	4.95084883607603	1.59534610432426e-06	-0.398249939390283	1
ENSG00000011376.9	LARS2	3	45388191	3_32	0	0.0563711044774538	9.71633409957825	5.20063507344587e-06	1.11197409462237	3
ENSG00000144791.9	LIMD1	3	45555978	3_32	0	0.0330032201210676	4.68990065381784	1.46966163071734e-06	-0.240865646659373	2
ENSG00000163818.16	LZTFL1	3	45916204	3_32	0	0.0413823023031149	6.80832447566801	2.67517557900634e-06	0.821474287864241	1
ENSG00000172215.5	CXCR6	3	45892155	3_32	0	0.0415880097847015	6.85478697764892	2.70682075142433e-06	0.547220675337929	1
ENSG00000163820.14	FYCO1	3	45995913	3_32	0	0.0327782593606283	4.62596702710966	1.43974578902291e-06	-0.101530299461908	1
ENSG00000163823.3	CCR1	3	46208857	3_32	0	0.034892123799222	5.21032508314796	1.72619407732192e-06	-0.473539966931825	1
ENSG00000160791.13	CCR5	3	46370170	3_32	0	0.0486699689316625	8.33211338857431	3.85046905331473e-06	-1.25039303321625	2
ENSG00000241186.9	TDGF1	3	46574146	3_32	0	0.0329053914593751	4.66214798045073	1.45663423477721e-06	-0.153634341407097	1
ENSG00000163827.12	LRRC2	3	46565765	3_32	0	0.0335716833388207	4.84954399810724	1.54586448130552e-06	-0.345320241146047	1
ENSG00000261603.1	PRSS46	3	46736679	3_33	0	0.0403971839539771	7.12429924415803	2.7326917251508e-06	0.908176510933033	2
ENSG00000178038.16	ALS2CL	3	46686718	3_33	0	0.0403212633596526	7.10666161410044	2.7208034196441e-06	-0.857373001326837	1
ENSG00000181585.3	TMIE	3	46700908	3_33	0	0.0338948800489861	5.48110265379624	1.76400346556717e-06	-0.441022686831031	2
ENSG00000188086.13	PRSS45	3	46740786	3_33	0	0.0398723969769714	7.00171032959668	2.65078119390266e-06	0.855085775101534	2
ENSG00000160801.13	PTH1R	3	46877889	3_33	0	0.0719136144668901	12.5645988691597	8.5794044608507e-06	-1.45446179495699	2
ENSG00000160796.16	NBEAL2	3	46979634	3_33	0	0.034339604649534	5.60300512811183	1.82689550645352e-06	0.583714485651875	2
ENSG00000181555.20	SETD2	3	47164415	3_33	0	0.0308826195725103	4.61137334615867	1.35220274555377e-06	0.0408462051120243	1
ENSG00000114648.11	KLHL18	3	47287254	3_33	0	0.0318663812207965	4.904288313422	1.48390513504057e-06	0.2049062655022	1
ENSG00000114650.18	SCAP	3	47476755	3_33	0	0.0372876854827238	6.37378345996907	2.25662880979808e-06	0.75859405518122	2
ENSG00000163832.15	ELP6	3	47513447	3_33	0	0.0315635349631889	4.81507777835061	1.44306648253331e-06	-0.15896997026746	1
ENSG00000047849.21	MAP4	3	48089403	3_34	0	0.0739696381353812	12.9645734963663	9.10561167232353e-06	2.23277022887667	1
ENSG00000164045.11	CDC25A	3	48188134	3_34	0	0.0901889419727176	14.8567885631905	1.27225929245383e-05	-2.6664228210338	1
ENSG00000164048.13	ZNF589	3	48265345	3_34	0	0.110349440663816	16.7981812283562	1.76006941141924e-05	-2.79254994642474	1
ENSG00000172113.8	NME6	3	48301597	3_34	0	0.0652453679375622	11.7730074258005	7.29347501118523e-06	2.41233067128322	1
ENSG00000232112.3	TMA7	3	48440237	3_34	0	0.0617987877354661	11.2592412454623	6.60672876232676e-06	-1.917523085771	1
ENSG00000213689.11	TREX1	3	48467186	3_34	0	0.0582028029351188	10.6924324047	5.90905197732422e-06	1.82361087055254	1
ENSG00000114268.11	PFKFB4	3	48556239	3_34	0	0.0313368050570464	4.87970809485596	1.45193092637339e-06	0.293690164382581	2
ENSG00000145040.3	UCN2	3	48563473	3_34	0	0.0321710735896756	5.12517379529805	1.56556660142056e-06	0.344049344892645	2
ENSG00000114270.17	COL7A1	3	48595323	3_34	0	0.0405046499918735	7.28117472761849	2.80029466826052e-06	0.782867330915396	1
ENSG00000068745.14	IP6K2	3	48694528	3_34	0	0.032160132047064	5.12200854960697	1.5640675981461e-06	-0.512198565392824	1
ENSG00000114302.15	PRKAR2A	3	48847779	3_34	0	0.0747798288492967	13.0682816966807	9.27898240217417e-06	-1.9197133996349	1
ENSG00000178467.17	P4HTM	3	48995534	3_34	0	0.0363227747285186	6.2603404353882	2.15910799064207e-06	-1.39166659269567	1
ENSG00000178252.17	WDR6	3	49007280	3_34	0	0.0871333172050264	14.5269593194509	1.20186687404454e-05	2.52899705904798	2
ENSG00000178057.14	NDUFAF3	3	49015786	3_34	0	0.0390948055224091	6.9491350177196	2.57956932401594e-06	-1.50377510236376	1
ENSG00000178149.16	DALRD3	3	49023895	3_34	0	0.035831608240625	6.13291716746185	2.08655961295027e-06	-1.36577502746997	1
ENSG00000185909.14	KLHDC8B	3	49171625	3_34	0	0.049292122969597	9.12562210786012	4.27107699647462e-06	-1.58593090162678	1
ENSG00000173421.16	CCDC36	3	49199961	3_34	0	0.139244989112686	19.0618526213924	2.5202410421138e-05	-2.839468265046	1
ENSG00000188315.7	C3orf62	3	49277527	3_34	0	0.0634364014335659	11.506813738801	6.93092211735745e-06	-1.82547547637834	1
ENSG00000114316.12	USP4	3	49340655	3_35	0	0.045374690670817	11.9077871067189	5.13029260469543e-06	1.79713470334737	1
ENSG00000145022.4	TCTA	3	49412704	3_35	0	0.0276545789655088	7.27430513419994	1.91009937287964e-06	-1.61052986735234	2
ENSG00000145020.15	AMT	3	49421943	3_35	0	0.0875733920040197	18.1364469291547	1.50807096269105e-05	-2.76666936734325	2
ENSG00000145029.13	NICN1	3	49429438	3_35	0	0.0470122348628744	12.2410120979818	5.46418784737279e-06	-1.82696082194294	1
ENSG00000173402.11	DAG1	3	49469467	3_35	0	0.0464916362008174	12.1363251697729	5.35746609893755e-06	-1.81770151319007	1
ENSG00000173531.15	MST1	3	49696771	3_35	0	0.0426340494477517	11.3231112999656	4.58373769977715e-06	1.62882260673178	1
ENSG00000164068.15	RNF123	3	49685714	3_35	0	0.0258945771540808	6.66073216267209	1.63767677784405e-06	-1.5900912984633	2
ENSG00000185614.4	FAM212A	3	49803410	3_35	0	0.0212217607539872	4.80826139706762	9.68873060741765e-07	0.442902039803491	1
ENSG00000182179.12	UBA7	3	49816925	3_35	0	0.0218725402615233	5.08881441686468	1.0568497143536e-06	-0.176373367093346	1
ENSG00000183763.8	TRAIP	3	49856597	3_35	0	0.114612224796301	20.7225907076141	2.25513418840351e-05	-3.20017972979481	1
ENSG00000164078.12	MST1R	3	49904003	3_35	0	0.0969520429908105	19.1022943021169	1.75848996221154e-05	-2.82510604748884	1
ENSG00000004534.14	RBM6	3	49939539	3_35	0	0.126166254803983	21.6462685325455	2.59312618093068e-05	2.80433353063143	2
ENSG00000003756.16	RBM5	3	50088563	3_35	0	0.0776005465205911	16.9735469652331	1.25064710770714e-05	2.65596130077191	1
ENSG00000001617.11	SEMA3F	3	50161104	3_35	0	0.0230001455954597	5.55560193033518	1.21327458998582e-06	-0.204612758343582	1
ENSG00000188338.14	SLC38A3	3	50205849	3_35	0	0.0238740014062269	5.90430487009991	1.33841682116597e-06	-0.585967235696106	2
ENSG00000012171.19	SEMA3B	3	50267465	3_35	0	0.0233386584091483	5.69266309608481	1.26150439087229e-06	0.293858501324482	2
ENSG00000179564.3	LSMEM2	3	50278688	3_35	0	0.0713495594560851	16.1808532707469	1.09620079425297e-05	1.44369136796776	1
ENSG00000214706.10	IFRD2	3	50294496	3_35	0	0.0219033049773761	5.10204363461807	1.06108754189141e-06	0.123168375912875	1
ENSG00000243477.5	NAT6	3	50298716	3_35	0	0.0890415940441481	18.2897963187712	1.54631935563359e-05	1.87580973111628	2
ENSG00000186792.16	HYAL3	3	50295266	3_35	0	0.0759040199621853	16.7672917480222	1.20844000793185e-05	-1.94729043204161	2
ENSG00000114378.16	HYAL1	3	50302191	3_35	0	0.0411374781287399	10.9869724344461	4.29153932113309e-06	-1.02702794933297	1
ENSG00000068001.13	HYAL2	3	50323853	3_35	0	0.0368031256780998	9.9440531203636	3.4749258126668e-06	-1.32115022799743	1
ENSG00000068028.17	RASSF1	3	50334001	3_35	0	0.0540131863759892	13.5461927407476	6.94727428541249e-06	-1.82710511909971	1
ENSG00000007402.11	CACNA2D2	3	50504484	3_35	0	0.022310638269567	5.27335116929306	1.11711037435667e-06	0.235943577704452	1
ENSG00000114735.9	HEMK1	3	50569633	3_35	0	0.0211371890118379	4.77090916908713	9.57515418687263e-07	-0.0587563431017551	1
ENSG00000114738.10	MAPKAPK3	3	50611291	3_35	0	0.0253246686593952	6.45324659144736	1.55174169378241e-06	-0.758979702697478	2
ENSG00000088538.12	DOCK3	3	50663572	3_35	0	0.0256171859804762	6.56083555320896	1.59583494325637e-06	-1.02398852178942	1
ENSG00000145050.15	MANF	3	51380917	3_35	0	0.0631681671466474	15.0258555288341	9.01228425878547e-06	1.78412845449273	1
ENSG00000259956.1	RBM15B	3	51403873	3_35	0	0.0378354654691594	10.2023052999929	3.66517565737769e-06	-1.21921129306226	1
ENSG00000164080.13	RAD54L2	3	51535000	3_35	0	0.0265899856535585	6.90782169085415	1.74404071153224e-06	-1.3640662658609	2
ENSG00000164081.12	TEX264	3	51669048	3_35	0	0.0240697988970323	5.97988660593633	1.36666731263359e-06	0.582056393870251	2
ENSG00000162244.10	RPL29	3	51993314	3_36	0	0.0142879048676021	5.98809983520027	8.12372061594839e-07	-0.518269283397423	1
ENSG00000164087.7	POC1A	3	52154292	3_36	0	0.0305336181630326	15.6668415721417	4.5421044682248e-06	2.54241109255105	1
ENSG00000239732.3	TLR9	3	52227452	3_36	0	0.0122806088764605	5.13320467163075	5.98557500665766e-07	0.911174619451306	1
ENSG00000247596.8	TWF2	3	52275153	3_36	0	0.0320857171262402	16.413942560047	5.00059930788681e-06	-2.83018542916412	1
ENSG00000164088.17	PPM1M	3	52244928	3_36	0	0.012991126954404	7.22310246287381	8.90980089821891e-07	2.04919461473473	3
ENSG00000164091.11	WDR82	3	52288401	3_36	0	0.0446151599290819	25.8527106853864	1.09518109138875e-05	-4.49896757685959	1
ENSG00000114841.17	DNAH1	3	52316196	3_36	0	0.0238477669114244	12.0941901055906	2.73855776430031e-06	1.93115262744686	1
ENSG00000010318.20	PHF7	3	52414035	3_36	0	0.0192465068782335	10.3553190567097	1.89239939470238e-06	-2.0187822155446	1
ENSG00000010319.6	SEMA3G	3	52444898	3_36	0	0.015780928299391	6.436014923288	9.64377314782073e-07	-0.0439601980042745	1
ENSG00000114854.7	TNNC1	3	52454186	3_36	0	0.0129552733810618	6.1270317001194	7.53692347836825e-07	1.26556115532215	1
ENSG00000010322.15	NISCH	3	52455611	3_36	0	0.0135692732984183	5.46364010705463	7.0394069215921e-07	-0.480562710016923	1
ENSG00000010327.10	STAB1	3	52495250	3_36	0	0.0129142704396301	6.1602827538847	7.55384240758999e-07	1.33316466088419	1
ENSG00000168273.7	SMIM4	3	52533172	3_36	0	0.025963083714292	19.5538869250446	4.82044098040917e-06	4.20335895333682	1
ENSG00000168268.10	NT5DC2	3	52533447	3_36	0	0.0127609614550428	5.14411211276142	6.23291520835634e-07	0.326251308271577	1
ENSG00000163938.16	GNL3	3	52681295	3_36	0	0.0131043569614421	5.9352220645413	7.38499293370331e-07	0.991115562259173	1
ENSG00000163939.18	PBRM1	3	52642063	3_36	0	0.0154920630067938	6.59654323289444	9.70338056087658e-07	0.493082573788396	1
ENSG00000016864.18	GLT8D1	3	52705620	3_36	0	0.0851000362388399	19.2720152514183	1.55723541682445e-05	1.05199419141306	2
ENSG00000114904.12	NEK4	3	52770471	3_36	0	0.0355667070845142	25.4314565598678	8.5884005222029e-06	4.87543198722297	1
ENSG00000055955.15	ITIH4	3	52833204	3_36	0	0.0122579891053253	5.22185862463605	6.07773468261244e-07	0.969526869199594	1
ENSG00000272573.5	MUSTN1	3	52836116	3_36	0	0.056364901780905	30.2405738174789	1.61843841795363e-05	-5.61072693882617	1
ENSG00000213533.11	TMEM110	3	52897955	3_36	0	0.0620919019162314	28.3423042096194	1.67096562132179e-05	-5.55074372203271	2
ENSG00000163935.13	SFMBT1	3	53048921	3_36	0	0.0155720113105278	18.2693681907794	2.70125532295537e-06	-4.81053594556228	1
ENSG00000163933.9	RFT1	3	53088241	3_36	0	0.0563119879997265	16.2849563272699	8.70732700276584e-06	-0.983904840768266	1
ENSG00000163931.15	TKT	3	53256689	3_36	0	0.267072773501566	22.8532093482689	5.79527716444871e-05	5.0837991955783	1
ENSG00000272886.5	DCP1A	3	53355305	3_36	0	0.0164402297543175	7.58030833078292	1.18329260493589e-06	1.00183440961599	1
ENSG00000016391.10	CHDH	3	53825497	3_36	0	0.0199100386244639	8.36281585803225	1.58096419171178e-06	-1.02707576775539	4
ENSG00000056736.9	IL17RB	3	53846762	3_36	0	0.119802004200104	24.1600702547248	2.74827174664478e-05	2.46324139212088	2
ENSG00000113812.13	ACTR8	3	53881333	3_36	0	0.0650445242482119	18.8277032652549	1.16280123205436e-05	2.18027210428035	2
ENSG00000114251.14	WNT5A	3	55489156	3_38	0	0.0357976701352776	5.73615491658652	1.94972351876047e-06	0.592109889162612	1
ENSG00000180376.16	CCDC66	3	56545510	3_39	0	0.0289030334031243	5.36174802414162	1.47145580281529e-06	-0.345955035030552	2
ENSG00000163947.11	ARHGEF3	3	57078950	3_39	0	0.0266798251177571	4.61528706309009	1.16917385168243e-06	0.152972175315573	1
ENSG00000144730.17	IL17RD	3	57170597	3_39	0	0.111276428480345	18.1161194614167	1.91410496932122e-05	-2.11737069908027	1
ENSG00000239388.8	ASB14	3	57292855	3_39	0	0.0368901487632287	7.64232677738337	2.67690776234716e-06	-0.613049120531263	1
ENSG00000174840.8	PDE12	3	57556472	3_39	0	0.0272089901580226	4.79839931848195	1.23967033015095e-06	-0.229034265613696	1
ENSG00000168374.10	ARF4	3	57598509	3_39	0	0.0302485084587109	5.78650055543808	1.66194772970911e-06	-0.630734123686464	1
ENSG00000174839.12	DENND6A	3	57692733	3_39	0	0.0273299621031931	4.83977892163004	1.25591992362162e-06	0.213069131178019	2
ENSG00000163681.14	SLMAP	3	57755619	3_39	0	0.0575058489566583	11.8153973359369	6.45145610971809e-06	1.79153236585851	1
ENSG00000163687.13	DNASE1L3	3	58216218	3_40	0	0.0110147359926516	4.70804431606454	4.92393182391945e-07	-0.172746089735337	1
ENSG00000163686.14	ABHD6	3	58237077	3_40	0	0.0109548088060127	4.65750843436801	4.84457684449886e-07	-0.0382391172834758	2
ENSG00000163684.11	RPP14	3	58306531	3_40	0	0.0314630073730906	14.4641830679442	4.32107235717029e-06	-1.91385633279518	1
ENSG00000168297.15	PXK	3	58332497	3_40	0	0.0115524380928006	5.14958977205444	5.6486371793025e-07	-0.24961504867938	2
ENSG00000168291.12	PDHB	3	58434315	3_40	0	0.141151612381635	28.7398629640859	3.85183728992951e-05	-3.23025603380302	2
ENSG00000168301.12	KCTD6	3	58491865	3_40	0	0.0266022770989622	12.8982934404435	3.25798036619006e-06	1.5292768226701	1
ENSG00000168306.12	ACOX2	3	58530656	3_40	0	0.0112286040431614	4.88618435092336	5.20946365848288e-07	-0.132094444763372	3
ENSG00000168309.16	FAM107A	3	58621897	3_40	0	0.0147525533458267	7.41654961600278	1.03888265872929e-06	-0.825552098703495	2
ENSG00000163618.17	CADPS	3	62875160	3_42	0	0.0247812189622145	6.80472511479243	1.60114494243483e-06	-1.00162971489561	2
ENSG00000163634.11	THOC7	3	63856953	3_43	1	0.505197020337365	38.9113098714165	0.000186652593141377	-6.24851412288946	1
ENSG00000163635.17	ATXN7	3	63863175	3_43	0	0.0274110178986154	9.50809771500227	2.47466374834037e-06	1.66522762687557	1
ENSG00000163636.10	PSMD6	3	64024465	3_43	0	0.0195610433172906	4.94527263147018	9.18501036479993e-07	-0.533886925123094	1
ENSG00000144741.17	SLC25A26	3	66134027	3_45	0	0.0136167431462128	4.61232867969728	5.96335810947309e-07	-0.0703429284715886	3
ENSG00000144749.13	LRIG1	3	66417985	3_45	0	0.0321495521998065	12.6048113697281	3.84776620425557e-06	-1.47711341334736	1
ENSG00000172340.14	SUCLG2	3	67368651	3_45	0	0.0157902081491162	5.98616588372942	8.97499053525757e-07	0.588608900162126	2
ENSG00000163378.13	EOGT	3	69009872	3_46	0	0.0712957740370616	12.0016125117022	8.12457750540925e-06	-1.49947080722712	1
ENSG00000144747.15	TMF1	3	69052218	3_46	0	0.133302300898374	18.0222291324265	2.28109592915756e-05	-2.13433029270932	1
ENSG00000144744.16	UBA3	3	69122652	3_46	0	0.0932262906589875	14.5615443958764	1.28897127774333e-05	-1.71134111829022	1
ENSG00000163380.15	LMOD3	3	69121087	3_46	0	0.0906920484874437	14.2972829949286	1.23117594581626e-05	1.69092840287729	2
ENSG00000144746.6	ARL6IP5	3	69066483	3_46	0	0.0536617708667305	9.31284301667136	4.74509246357175e-06	-1.15843165520743	2
ENSG00000114541.14	FRMD4B	3	69541898	3_47	0	0.0483785156961155	10.0973743420639	4.63829528757755e-06	1.42082838223398	2
ENSG00000187098.14	MITF	3	69739170	3_47	0	0.0285827537191491	5.16882392421899	1.40279174731382e-06	-0.568386531182106	1
ENSG00000114861.18	FOXP1	3	71583115	3_48	0	0.0117705988164883	9.54969671469246	1.06729760200328e-06	2.11632229661314	1
ENSG00000170837.2	GPR27	3	71735170	3_48	0	0.0652142820981252	22.6865582005687	1.40478133493555e-05	-2.25642669215685	2
ENSG00000163421.8	PROK2	3	71805436	3_48	0	0.0117444372663779	7.89724149952349	8.80653424567403e-07	-0.750696663813535	1
ENSG00000172986.12	GXYLT2	3	72904264	3_49	0	0.029312104043577	6.34926083617002	1.76712617244559e-06	-0.481909169897035	2
ENSG00000163605.14	PPP4R2	3	72931026	3_49	0	0.0289704733317805	6.23984964614494	1.71643401667295e-06	1.01490128395047	2
ENSG00000121440.14	PDZRN3	3	73524206	3_49	0	0.032373346338561	7.27693612400038	2.23683295757468e-06	-0.74520217041092	2
ENSG00000113805.8	CNTN3	3	74521451	3_50	0	0.039144680853785	5.78480011323335	2.15009926352056e-06	-0.543282468292198	1
ENSG00000227124.8	ZNF717	3	75782933	3_51	0	0.0514341347786222	10.1900112970898	4.97649418380713e-06	-1.31322618430185	2
ENSG00000114480.12	GBE1	3	81761728	3_54	0	0.0468089687717102	9.13032975682068	4.05800832205735e-06	1.14476864602939	2
ENSG00000206538.8	VGLL3	3	86988393	3_57	0	0.0251316118208095	4.91001266336317	1.17165662366264e-06	-0.35753858706233	1
ENSG00000083937.8	CHMP2B	3	87218090	3_57	0	0.0609440515005414	13.2147541082468	7.64694216506185e-06	1.85103330522124	2
ENSG00000044524.10	EPHA3	3	89117410	3_59	0	0.055784022438373	10.2122398404867	5.40914009388478e-06	1.35100706584591	1
ENSG00000184500.14	PROS1	3	93969667	3_59	0	0.0518518910061726	9.52289903986482	4.68847037617365e-06	1.73911213771056	1
ENSG00000178750.2	STX19	3	94032097	3_59	0	0.0628726383751209	11.3427724754005	6.77139740611415e-06	-1.96603590486996	1
ENSG00000178700.7	DHFR2	3	94062771	3_59	0	0.0446410069759177	8.11438705950559	3.4394349430172e-06	-1.44674229145779	1
ENSG00000178694.9	NSUN3	3	94062771	3_59	0	0.0446410069759177	8.11438705950559	3.4394349430172e-06	1.44674229145779	1
ENSG00000080200.9	CRYBG3	3	97822174	3_61	0	0.108410622898891	20.1892604893659	2.07821104229109e-05	-2.59124387421956	1
ENSG00000170854.17	RIOX2	3	97971479	3_61	0	0.0281551917991316	7.44350207614308	1.98990892925276e-06	-1.39830502973195	1
ENSG00000231861.2	OR5K2	3	98504835	3_62	0	0.0516197797905424	7.06400057677073	3.46229660849209e-06	-0.835086071340012	1
ENSG00000080822.16	CLDND1	3	98523270	3_62	0	0.0483844575179598	6.45465459815095	2.96535218288743e-06	0.711768809543743	1
ENSG00000057019.15	DCBLD2	3	98901456	3_62	0	0.0413373503778861	4.97598161708918	1.9530744562139e-06	0.393906840274244	1
ENSG00000144810.15	COL8A1	3	99638508	3_62	0	0.0398402521542225	4.63009018432932	1.75149509523985e-06	0.515519229505831	1
ENSG00000184220.11	CMSS1	3	99972678	3_63	0	0.0811425232731385	13.8864071338516	1.06988179991913e-05	-1.98584192746729	1
ENSG00000114021.11	NIT2	3	100334239	3_63	0	0.0454394961563837	8.40036723836315	3.62434203877603e-06	1.30809368033776	1
ENSG00000154174.7	TOMM70	3	100402296	3_63	0	0.0381216822929771	6.75301834562867	2.44437247090433e-06	-1.08873356895962	1
ENSG00000206535.7	LNP1	3	100402006	3_63	0	0.0431030935667432	7.90455159736202	3.23506548837088e-06	-0.87490003804899	1
ENSG00000181458.10	TMEM45A	3	100492481	3_63	0	0.0442201895571985	8.14483215834915	3.41979549510782e-06	-1.04756231992407	2
ENSG00000114354.13	TFG	3	100709093	3_63	0	0.0343961996596548	5.7904516519214	1.89112526955569e-06	0.73014843415388	1
ENSG00000081148.11	IMPG2	3	101320737	3_64	0	0.0276912127008727	5.54087855861151	1.45686061942134e-06	0.498458659055319	1
ENSG00000138468.15	SENP7	3	101513077	3_64	0	0.0355022789092481	7.86200622108804	2.65025102686446e-06	-1.10149478288148	1
ENSG00000174173.6	TRMT10C	3	101561866	3_64	0	0.0256410648781683	4.82377444566291	1.17441190982447e-06	-0.258899243718583	1
ENSG00000144815.15	NXPE3	3	101779081	3_64	0	0.0252318135906203	4.67385158523296	1.11974925415241e-06	0.177284046341918	3
ENSG00000144802.11	NFKBIZ	3	101828889	3_64	0	0.0345919653540842	7.61900609134802	2.50248195697286e-06	-1.07106638830321	1
ENSG00000170017.12	ALCAM	3	105365896	3_66	0	0.0439495372042837	13.97059304911	5.82997302434311e-06	-1.63951220694355	1
ENSG00000138483.2	CCDC54	3	107289188	3_67	0	0.0249467919702225	9.12007873026905	2.16028320739164e-06	-1.11804047148092	1
ENSG00000114439.18	BBX	3	107513576	3_67	0	0.0188901053442333	6.53255251527386	1.17169529596327e-06	-0.830985148748018	1
ENSG00000114446.4	IFT57	3	108222767	3_67	0	0.0280722979804876	10.2204442589323	2.72423856064216e-06	1.31432691491193	1
ENSG00000198919.12	DZIP3	3	108590476	3_67	0	0.066667994580216	18.3451074033417	1.16127492065883e-05	1.97105896025698	2
ENSG00000177707.10	NECTIN3	3	111070094	3_69	0	0.0495735945859537	12.1805674727945	5.73344075773533e-06	-1.63492720794859	1
ENSG00000240891.7	PLCXD2	3	111732542	3_69	0	0.0221826716241251	4.66046426619579	9.81613289589532e-07	-0.0865772165116045	1
ENSG00000144827.8	ABHD10	3	111979020	3_69	0	0.0220654740209625	4.61117087116725	9.66099537248713e-07	0.0168163473483193	1
ENSG00000174500.12	GCSAM	3	112133150	3_69	0	0.0262542061782466	6.22987077619599	1.55301384209805e-06	-0.663438415778733	1
ENSG00000091972.18	CD200	3	112332580	3_69	0	0.0254408824446306	5.93659292149008	1.4340584006272e-06	0.614210862221539	2
ENSG00000138459.8	SLC35A5	3	112561371	3_69	0	0.0529650160422682	12.803881921572	6.43914441386438e-06	-1.69582576782453	2
ENSG00000163606.10	CD200R1	3	112975558	3_69	0	0.0220755128885939	4.61540333763819	9.67426231661171e-07	0.0790362642622812	1
ENSG00000163608.14	NEPRO	3	112977484	3_69	0	0.0245646226411629	5.61005325491637	1.30850226175818e-06	-0.529432171417055	3
ENSG00000144857.14	BOC	3	113210989	3_70	0	0.0417343285573517	4.70003302994816	1.86248051332404e-06	0.0964805537279385	2
ENSG00000206530.10	CFAP44	3	113440894	3_70	0	0.0416958061285462	4.69136938903889	1.85733140130616e-06	-0.116360272298808	2
ENSG00000163611.11	SPICE1	3	113514737	3_70	0	0.0621912005707195	8.45745433269246	4.99420078924949e-06	1.26316799061715	2
ENSG00000072858.10	SIDT1	3	113532232	3_70	0	0.130062506228418	15.5331485022343	1.91826679562733e-05	1.74259825187131	1
ENSG00000178075.19	GRAMD1C	3	113829383	3_70	0	0.0473230291225386	5.88040495552786	2.64226983955986e-06	-0.72450419027286	1
ENSG00000184307.14	ZDHHC23	3	113948387	3_70	0	0.0452045185819742	5.449908520498	2.33920593806293e-06	-0.473920823880539	1
ENSG00000163617.10	CCDC191	3	114056663	3_70	0	0.0479869522369793	6.0114359584951	2.7390426158488e-06	0.564269740947761	1
ENSG00000114573.9	ATP6V1A	3	114502533	3_71	0	0.0264355472188796	4.79879291978057	1.20453024957257e-06	0.605701239705192	1
ENSG00000172020.12	GAP43	3	115358504	3_71	0	0.0280764828919964	5.1623561317994	1.37622062341536e-06	0.362632311824092	1
ENSG00000144847.12	IGSF11	3	119146150	3_74	0	0.0443945519292065	11.2326044824182	4.73486434412876e-06	-1.49966124604952	1
ENSG00000121578.12	B4GALT4	3	119239772	3_74	0	0.0218802748129963	4.62226208681556	9.60295151039881e-07	0.0260972972759845	3
ENSG00000163389.10	POGLUT1	3	119469366	3_74	0	0.0319653908857883	8.15615289136094	2.47549911028129e-06	-0.977838533284104	1
ENSG00000113845.9	TIMMDC1	3	119498465	3_74	0	0.153242906665205	23.0948192737356	3.36041059877214e-05	-2.55363175188167	2
ENSG00000144843.11	ADPRH	3	119579733	3_74	0	0.0226995219950217	4.96433663278925	1.06997919241432e-06	0.315462540449101	1
ENSG00000121577.13	POPDC2	3	119657615	3_74	0	0.0229228167148606	5.05545083206879	1.1003358669411e-06	-0.202863532626635	2
ENSG00000138495.6	COX17	3	119679000	3_74	0	0.0279045775572699	6.88783978934468	1.82497065652422e-06	0.879791926064433	1
ENSG00000163428.3	LRRC58	3	120349385	3_74	0	0.0221993710853763	4.75697704255429	1.00269563239217e-06	-0.12513661303189	1
ENSG00000065518.7	NDUFB4	3	120596154	3_74	0	0.0281457738673583	6.9680884162443	1.86219108653194e-06	-0.718768660669622	2
ENSG00000144840.8	RABL3	3	120740509	3_74	0	0.0241294342779101	5.53308978559807	1.26768763492816e-06	-0.443242757126068	1
ENSG00000051341.13	POLQ	3	121546329	3_75	0	0.0455924347038637	4.81592948481017	2.08482833489641e-06	0.1207236262452	1
ENSG00000180353.10	HCLS1	3	121659058	3_75	0	0.0633048188485457	7.91118697029433	4.75527695200685e-06	1.02821909487219	1
ENSG00000173226.16	IQCB1	3	121835057	3_75	0	0.0446113925738331	4.61156732424081	1.95340246000083e-06	0.0135829936420241	2
ENSG00000145088.8	EAF2	3	121835482	3_75	0	0.0537242813225894	6.36076302281833	3.24472001048459e-06	-0.716057963321317	1
ENSG00000121552.3	CSTA	3	122325058	3_76	0	0.0305387859493098	5.11207207396496	1.48233421470461e-06	0.364530005131121	2
ENSG00000160124.9	CCDC58	3	122430338	3_76	0	0.0903180990886435	15.2657083495955	1.30914920467261e-05	-1.71555976463453	1
ENSG00000114023.15	FAM162A	3	122384273	3_76	0	0.0370077368513804	6.90989689223185	2.42807161034094e-06	-0.714655268886299	1
ENSG00000196981.3	WDR5B	3	122416408	3_76	0	0.0442683887328443	8.62509562832058	3.62539248877164e-06	-1.00073570686337	1
ENSG00000114030.12	KPNA1	3	122514621	3_76	0	0.0392062502651492	7.42643794093686	2.76460609288982e-06	-1.2027553813065	2
ENSG00000138496.16	PARP9	3	122564248	3_76	0	0.0423894986676182	8.15121683587121	3.28078766406151e-06	1.30414072518029	1
ENSG00000173200.12	PARP15	3	122577987	3_76	0	0.054227062156143	10.4023559686796	5.356056929337e-06	-1.27054198906573	1
ENSG00000173193.13	PARP14	3	122680360	3_76	0	0.032925972222541	5.98303609398645	1.87049963194381e-06	1.05574063495338	1
ENSG00000169087.10	HSPBAP1	3	122793842	3_76	0	0.0303002990831607	5.02442791995706	1.44554272485693e-06	0.542204031345031	1
ENSG00000138463.8	DIRC2	3	122795125	3_76	0	0.0326608477810472	5.70318104352612	1.76865044845478e-06	0.798177390006955	1
ENSG00000082684.14	SEMA5B	3	123028920	3_76	0	0.0299678042142367	4.9190920522854	1.3997074340065e-06	-0.169522376599413	1
ENSG00000065485.19	PDIA5	3	123053258	3_76	0	0.10598689234985	15.3486749866978	1.54461570057158e-05	-2.84852858349419	1
ENSG00000121542.11	SEC22A	3	123202468	3_76	0	0.0359001265558635	6.6100923815066	2.25320603355586e-06	0.785009110200887	1
ENSG00000173175.14	ADCY5	3	123371616	3_76	0	0.0321392485888908	5.58370595887188	1.70394532614989e-06	-0.425685668745293	1
ENSG00000206527.9	HACD2	3	123585847	3_76	0	0.0660001744002824	12.3511139744136	7.74013631429635e-06	1.49837504185232	1
ENSG00000175455.14	CCDC14	3	123963214	3_77	0	0.0289840302571437	7.99332590818666	2.19980250268798e-06	1.3345405188989	1
ENSG00000160145.15	KALRN	3	124079163	3_77	0	0.0762315940199642	17.0703971403495	1.23559466051642e-05	-2.23775293389911	1
ENSG00000082781.11	ITGB5	3	124896517	3_77	0	0.0210877933186804	4.71681982181317	9.44447497330476e-07	-0.322561511759816	1
ENSG00000144909.7	OSBPL11	3	125594988	3_78	0	0.0324527283026856	7.41265014051897	2.28413681434443e-06	0.92013027927614	1
ENSG00000189366.9	ALG1L	3	125937048	3_78	0	0.0687117775436539	14.8408490072522	9.68249601725508e-06	-2.3451347568297	4
ENSG00000114544.16	SLC41A3	3	126082224	3_78	0	0.0260931420872236	5.10274732174717	1.26423508708434e-06	0.16750145186949	1
ENSG00000144908.13	ALDH1L1	3	126198015	3_78	0	0.0375806358557306	8.44367925311199	3.01295918355636e-06	-0.703991148228087	1
ENSG00000180767.9	CHST13	3	126548264	3_79	0	0.0256466026823387	6.52152048903665	1.58809362945607e-06	0.744943768748238	1
ENSG00000159685.10	CHCHD6	3	126703986	3_79	0	0.0634364288538092	15.0179191883665	9.04577719027201e-06	1.91857075910005	1
ENSG00000114554.11	PLXNA1	3	126987682	3_79	0	0.0425784489229935	11.2608419577082	4.5525853522302e-06	1.35268532527444	1
ENSG00000163870.14	TPRA1	3	127573490	3_79	0	0.0290473192500255	7.68260207021179	2.11890650225364e-06	-1.04836369554286	1
ENSG00000114631.10	PODXL2	3	127629766	3_79	0	0.0213597318901112	4.8186382839492	9.77276646162863e-07	0.0378362952980989	2
ENSG00000074416.13	MGLL	3	127826243	3_79	0	0.0232488669825225	5.60730364898777	1.23780794038939e-06	0.453090020055101	1
ENSG00000187715.13	KBTBD12	3	127915490	3_79	0	0.0305373896757284	8.14955643968226	2.36299759474087e-06	0.898307839451952	1
ENSG00000175792.11	RUVBL1	3	128153953	3_79	0	0.0830570561793343	17.5779021386208	1.38624812989448e-05	2.81122616472796	1
ENSG00000132394.10	EEFSEC	3	128148554	3_79	0	0.199979443963208	26.164407091054	4.96813800271178e-05	3.55142368544183	2
ENSG00000163902.11	RPN1	3	128701591	3_80	0	0.0350794758972938	9.79546053879325	3.26268654810659e-06	-1.09901844441658	1
ENSG00000075785.12	RAB7A	3	128727349	3_80	0	0.0277856255510107	7.39819841131225	1.95183701559851e-06	-0.664636694232468	1
ENSG00000114654.7	EFCC1	3	129001644	3_80	0	0.0379813024663885	10.0501199202494	3.62441980017156e-06	1.0796132156629	1
ENSG00000114656.10	KIAA1257	3	128982023	3_80	0	0.033723386627029	8.7781792717434	2.81081993070866e-06	-0.771472411349277	2
ENSG00000172780.16	RAB43	3	129122387	3_80	0	0.049957358283415	12.9531673970552	6.14430604986552e-06	-2.03827684032894	1
ENSG00000240682.9	ISY1	3	129161573	3_80	0	0.0474785822240124	12.4770938200118	5.62481935519234e-06	1.99729986975197	1
ENSG00000181789.14	COPG1	3	129249281	3_80	0	0.0985085602105707	19.396256064448	1.81421718831e-05	-2.85197108634435	1
ENSG00000183624.13	HMCES	3	129278028	3_80	0	0.057240860303065	14.270340719342	7.7560016292846e-06	2.35892046230629	2
ENSG00000184897.5	H1FX	3	129316642	3_80	0	0.112706845475817	20.3424937272566	2.17696718235315e-05	-2.12511906866545	1
ENSG00000172771.11	EFCAB12	3	129426961	3_80	0	0.0202992222077646	4.63420675281533	8.9320716907007e-07	0.30751614265872	2
ENSG00000129071.9	MBD4	3	129440835	3_80	0	0.024452708777302	6.46485545854414	1.50100863874296e-06	0.623050796592404	1
ENSG00000163913.11	IFT122	3	129440996	3_80	0	0.0206221132771736	4.81104694945548	9.42041770385607e-07	0.276540380006687	2
ENSG00000172765.16	TMCC1	3	129890124	3_80	0	0.0205999949221642	4.75853982219724	9.30761087128309e-07	0.2021085168811	1
ENSG00000206384.10	COL6A6	3	130505798	3_80	0	0.0240327662282069	6.23092421809368	1.42184949504471e-06	-0.721689216537339	1
ENSG00000114670.13	NEK11	3	131029889	3_81	0	0.0474098968837262	7.96760344536767	3.58669228199646e-06	-0.950188968519648	1
ENSG00000198585.11	NUDT16	3	131380796	3_81	0	0.0334743471934922	4.70469792850379	1.49534449855903e-06	-0.213762652134432	2
ENSG00000114686.8	MRPL3	3	131502955	3_81	0	0.0332906434589874	4.65325058069688	1.47087588073554e-06	0.186723268458026	1
ENSG00000196353.11	CPNE4	3	131804613	3_81	0	0.0332897559236549	4.65299703772778	1.47075652499522e-06	0.126942971015908	1
ENSG00000014257.15	ACPP	3	132317024	3_82	0	0.025659665277925	4.70174182639097	1.14553183205541e-06	0.0687184725917564	2
ENSG00000240303.7	ACAD11	3	132658573	3_82	0	0.0256163324349685	4.68599331277675	1.13976682512133e-06	0.0474003377188041	2
ENSG00000113971.19	NPHP3	3	132717669	3_82	0	0.0366311217257639	8.02611875863605	2.7916000420919e-06	0.979179605056049	2
ENSG00000144868.13	TMEM108	3	132772252	3_82	0	0.0389432754827734	8.59936299830775	3.17977327920647e-06	-0.945868013544123	1
ENSG00000091527.15	CDV3	3	133573541	3_83	0	0.024976803848351	5.85291040762823	1.38805327857823e-06	-0.48548149233222	1
ENSG00000154917.10	RAB6B	3	133895761	3_83	0	0.0943572093221414	18.4346780857584	1.65161205009989e-05	1.99821118420768	2
ENSG00000163785.12	RYK	3	134250508	3_83	0	0.0247140663514122	5.75460233894892	1.35038287881251e-06	-0.500712154382957	1
ENSG00000114019.14	AMOTL2	3	134375499	3_83	0	0.0405903784200403	10.4159340834097	4.01438221428241e-06	1.41410647524639	1
ENSG00000182923.16	CEP63	3	134486229	3_83	0	0.0268031299363498	6.48269714125692	1.6498278909124e-06	0.762614333721444	2
ENSG00000129055.12	ANAPC13	3	134486229	3_83	0	0.0273138914784215	6.65402166811736	1.72569955504304e-06	0.789858189376723	1
ENSG00000174611.11	KY	3	134651714	3_83	0	0.0234539151005543	5.30269947473682	1.18089085706367e-06	-0.425170023934468	1
ENSG00000073711.10	PPP2R3A	3	135966448	3_84	0	0.0280775345577134	14.9339621012147	3.98135966292977e-06	-3.39710778130042	1
ENSG00000174579.3	MSL2	3	136196980	3_84	0	0.0416471445949309	13.1741409889318	5.20960666438832e-06	2.71043710890009	1
ENSG00000114054.13	PCCB	3	136273803	3_84	1	0.762085973884603	41.1795163061721	0.000297976906020681	-6.72380656133062	1
ENSG00000118007.12	STAG1	3	136752490	3_84	0	0.030397298081823	10.9941404559365	3.17317234083947e-06	2.52617150426812	1
ENSG00000168917.8	SLC35G2	3	136818202	3_84	0	0.100378033856528	27.6011738334402	2.63065341302814e-05	-4.33179945559001	1
ENSG00000158092.6	NCK1	3	136862055	3_84	0	0.0259818915759972	5.65503224622123	1.3950932858589e-06	0.733772761565784	1
ENSG00000066405.12	CLDN18	3	137998902	3_85	0	0.0239658670753155	5.5090208476243	1.25361724823208e-06	-0.565080845118492	1
ENSG00000158163.14	DZIP1L	3	138107263	3_85	0	0.0319042861681351	8.17745818706275	2.4772210460511e-06	-0.883397809628657	1
ENSG00000138231.12	DBR1	3	138174902	3_85	0	0.0868779718800221	17.6289844322402	1.45423423705113e-05	1.83529545900506	2
ENSG00000114098.17	ARMC8	3	138187690	3_85	0	0.0217645067920277	4.6121621817203	9.5312705453944e-07	0.366632921314855	1
ENSG00000158186.12	MRAS	3	138352059	3_85	0	0.0218027115138075	4.62846923035863	9.58175994417325e-07	0.370843899031037	1
ENSG00000158220.13	ESYT3	3	138435521	3_85	0	0.0241420980724043	5.57726632562936	1.2784795629357e-06	-0.62724872874012	1
ENSG00000114107.8	CEP70	3	138594051	3_85	0	0.0281365720287804	7.00432296775331	1.87126263027243e-06	1.65301712504134	2
ENSG00000158234.12	FAIM	3	138609174	3_85	0	0.0428386932599482	10.9364643809824	4.44846885589599e-06	-2.16669892905962	1
ENSG00000051382.8	PIK3CB	3	138834445	3_85	0	0.0729663341918484	15.9630176655656	1.10594853842272e-05	2.75818725387334	1
ENSG00000114115.9	RBP1	3	139538761	3_85	0	0.022528829784023	4.93335375439738	1.05530571219724e-06	-0.221897599773422	2
ENSG00000163864.15	NMNAT3	3	139677620	3_85	0	0.0220789264476311	4.74561776241684	9.94874053105576e-07	0.216349723164833	3
ENSG00000158258.16	CLSTN2	3	139941427	3_85	0	0.0271052571638581	6.65606929990907	1.71304496927872e-06	0.67218074784694	1
ENSG00000175093.4	SPSB4	3	141052136	3_86	0	0.0440771530713475	6.74513409220963	2.82293917344697e-06	-0.691610084448309	1
ENSG00000155893.12	PXYLP1	3	141227586	3_86	0	0.123319935764333	16.024463445678	1.87635143354309e-05	1.99106911467809	2
ENSG00000155903.11	RASA2	3	141486623	3_86	0	0.0418574823766855	6.37351477479647	2.53308344597873e-06	0.762651084483443	1
ENSG00000069849.10	ATP1B3	3	141875705	3_87	0	0.0309299642910676	6.56213080767408	1.92717742033341e-06	-0.801719424853395	1
ENSG00000175066.15	GK5	3	142226081	3_87	0	0.0324603749531492	6.89838603600613	2.12617213866887e-06	-0.473998961111129	2
ENSG00000114127.10	XRN1	3	142449134	3_87	0	0.0271209679836064	5.32695268795782	1.3717703839827e-06	0.572821374093453	1
ENSG00000175054.14	ATR	3	142579130	3_87	0	0.0255532126784735	4.7570631647885	1.15420200511568e-06	-0.0792219738466987	1
ENSG00000120756.12	PLS1	3	142596343	3_87	0	0.0256186095765379	4.78339268311754	1.16356054615599e-06	0.126901782182575	1
ENSG00000144935.14	TRPC1	3	142721762	3_87	0	0.0268856307000751	5.18231287231852	1.32294337204847e-06	0.504218279263293	1
ENSG00000163710.7	PCOLCE2	3	142808248	3_87	0	0.0763357551596641	14.97673815349	1.08553202375208e-05	1.87324539739226	1
ENSG00000175040.5	CHST2	3	143127958	3_87	0	0.0264855500868022	5.43028678623081	1.365617773433e-06	-0.971457336171776	1
ENSG00000181744.8	C3orf58	3	143971574	3_88	0	0.0407316692897532	6.02951450086554	2.33191088538547e-06	-0.79472288114341	1
ENSG00000152952.11	PLOD2	3	146150702	3_90	0	0.0585402375239537	6.85468131100715	3.81012431015937e-06	-0.926524152980537	1
ENSG00000114698.14	PLSCR4	3	146226905	3_90	0	0.0694345593966951	8.47101021458078	5.5848085027661e-06	-1.06547277642334	1
ENSG00000188313.12	PLSCR1	3	146544557	3_90	0	0.0463427211996395	4.65293046633589	2.04741316168853e-06	-0.0201515741099009	1
ENSG00000144891.17	AGTR1	3	148697758	3_91	0	0.0172801083390927	4.62080163056428	7.58160549854792e-07	-0.0157912194145805	1
ENSG00000153002.11	CPB1	3	148791560	3_91	0	0.019623997699374	5.80261836097583	1.08120710007914e-06	-0.595528844016412	2
ENSG00000071794.15	HLTF	3	149085892	3_91	0	0.0472989818664245	14.0206559512246	6.29676552528864e-06	1.8778400246998	2
ENSG00000163755.8	HPS3	3	149129654	3_91	0	0.0336584988535381	10.8310556312443	3.46148876304947e-06	1.52882706434579	1
ENSG00000047457.13	CP	3	149222231	3_91	0	0.0349089699221384	11.172198047989	3.70316494446743e-06	-1.25235132534199	1
ENSG00000169908.11	TM4SF1	3	149381147	3_92	0	0.0508044336847507	5.52137565606098	2.66346078891497e-06	-0.515638268825293	1
ENSG00000018408.14	WWTR1	3	149689326	3_92	0	0.0638153796144028	7.67445936470328	4.65018835995602e-06	-1.03669801240011	1
ENSG00000114744.8	COMMD2	3	149750743	3_92	0	0.0862047767691291	10.5357855824758	8.62373995162019e-06	-1.37581540668427	1
ENSG00000082996.19	RNF13	3	149812070	3_92	0	0.047923167498497	4.97187103867442	2.26236548896979e-06	0.400850599619968	1
ENSG00000070087.13	PFN2	3	150067183	3_92	0	0.0468830842627582	4.76552489144146	2.12140854404491e-06	0.14846550686923	1
ENSG00000144895.11	EIF2A	3	150546641	3_93	0	0.0373341511136098	6.43980476825182	2.28284475930096e-06	0.823384591072299	1
ENSG00000120742.10	SERP1	3	150603336	3_93	0	0.0505206057237113	9.27969244929817	4.45142979802402e-06	1.0638898949275	1
ENSG00000174946.6	GPR171	3	151203001	3_93	0	0.0336084354373993	5.45609759266995	1.74111646331489e-06	0.480655948395051	1
ENSG00000169313.9	P2RY12	3	151387443	3_93	0	0.0315295605567409	4.85936397829465	1.45477136691626e-06	0.407770566056002	1
ENSG00000152580.8	IGSF10	3	151458602	3_93	0	0.0307810293542591	4.63494848424027	1.35464484085226e-06	0.161169827060586	1
ENSG00000174953.13	DHX36	3	154324761	3_95	0	0.0402896069874545	4.9304280430618	1.88614489579069e-06	0.146459658603833	1
ENSG00000196549.10	MME	3	155023818	3_96	0	0.040976412104707	6.16746841777748	2.39959672163937e-06	-0.642925313433688	2
ENSG00000240045.1	RP11-451G4.2	3	155293901	3_96	0	0.0819386728096655	12.7172290376681	9.89415740104316e-06	1.51510195498534	1
ENSG00000114805.16	PLCH1	3	155745473	3_96	0	0.03481273470633	4.64069755179388	1.53397683893461e-06	-0.552913923146294	1
ENSG00000174928.15	C3orf33	3	155808009	3_96	0	0.170243020727731	19.8235918277921	3.20441724533023e-05	-2.76734662020722	1
ENSG00000169359.13	SLC33A1	3	155834201	3_96	0	0.103934512472269	14.9979764584569	1.48009587276656e-05	-2.3451712529353	2
ENSG00000169282.17	KCNAB1	3	156037432	3_96	0	0.0421631243695574	6.43521403529932	2.57628069005342e-06	-0.795839549823626	2
ENSG00000114850.6	SSR3	3	156554757	3_97	0	0.119440655240008	14.5261208865136	1.64740063121285e-05	-1.90379753928784	1
ENSG00000163659.12	TIPARP	3	156679600	3_97	0	0.045525644606975	5.33866831626395	2.30773767485853e-06	-0.349535364908358	1
ENSG00000163660.11	CCNL1	3	157160775	3_97	0	0.0447778676298383	5.18306822487288	2.20367594228697e-06	-0.392904749578094	2
ENSG00000163661.3	PTX3	3	157437072	3_97	0	0.0582198664775946	7.65575883829538	4.23210901602976e-06	-0.787066561636695	1
ENSG00000174899.10	PQLC2L	3	157543546	3_97	0	0.0479993132888009	5.83610732575925	2.65984108999586e-06	0.629126417213396	1
ENSG00000168779.19	SHOX2	3	158106687	3_98	0	0.0397356671305464	7.4638977584973	2.81607091691905e-06	0.780938466586641	1
ENSG00000174891.12	RSRC1	3	158105616	3_98	0	0.0312133711302843	5.20525853621641	1.54269608727856e-06	0.31120637025334	2
ENSG00000178053.17	MLF1	3	158570984	3_98	0	0.0382489181467182	7.10655498633468	2.5809267169664e-06	0.892612090976271	2
ENSG00000168827.14	GFM1	3	158644602	3_98	0	0.0364503090938044	6.65551770304919	2.30345883377419e-06	-0.829452469389044	3
ENSG00000118849.9	RARRES1	3	158732628	3_98	0	0.0296067675791194	4.7118444510276	1.32458348554414e-06	0.24216743573391	1
ENSG00000151967.18	SCHIP1	3	159840078	3_99	0	0.0195490163786837	5.11828569658514	9.50050807206037e-07	-0.143184566841428	2
ENSG00000168811.6	IL12A	3	159988493	3_99	0	0.0271019775594619	8.29402797663725	2.13434132912106e-06	-0.943090819558465	1
ENSG00000068885.14	IFT80	3	160399019	3_99	0	0.0192782404192151	6.02088241189844	1.10210997808923e-06	1.33550916722932	1
ENSG00000113810.15	SMC4	3	160398964	3_99	0	0.0204201125186416	6.28931636667275	1.21943587869872e-06	1.18413272194234	2
ENSG00000186432.8	KPNA4	3	160566027	3_99	0	0.01952587172119	5.23613096729759	9.70774431557789e-07	-0.370744135576715	1
ENSG00000163590.13	PPM1L	3	160750026	3_99	0	0.0377817700316826	11.7837912244186	4.22731622459924e-06	-1.72077895002042	2
ENSG00000169251.12	NMD3	3	161105484	3_99	0	0.0183724120227815	5.11091327304641	8.9158362734871e-07	0.334543401219826	1
ENSG00000169255.13	B3GALNT1	3	161105484	3_99	0	0.0183724120227815	5.11091327304641	8.9158362734871e-07	-0.334543401219826	1
ENSG00000196542.8	SPTSSB	3	161340938	3_99	0	0.0203951634471158	8.43335420607947	1.6331456867811e-06	2.64035312954466	1
ENSG00000114200.9	BCHE	3	165836779	3_102	0	0.0222066994464003	5.07688470708246	1.07048038145622e-06	-0.539691539658992	2
ENSG00000114204.14	SERPINI2	3	167479269	3_103	0	0.0330030926168194	5.58521296046703	1.75021649308716e-06	-0.921439308888807	1
ENSG00000114209.14	PDCD10	3	167735203	3_103	0	0.223799552219367	24.0220587636858	5.10466016701818e-05	-3.35744120937297	1
ENSG00000163536.12	SERPINI1	3	167736214	3_103	0	0.273889094666731	26.1161948716259	6.79175541648108e-05	-3.46988387877755	1
ENSG00000171757.15	LRRC34	3	169812107	3_104	0	0.0493012386359868	16.8734433783532	7.8987605025447e-06	1.98697855758595	1
ENSG00000173890.16	GPR160	3	170038331	3_104	0	0.0185931379443107	7.87368238000447	1.39004218292326e-06	-1.23752046064908	1
ENSG00000173889.15	PHC3	3	170055177	3_104	0	0.132823430323416	25.6009417759449	3.22870250687541e-05	-2.80155135298218	2
ENSG00000136603.13	SKIL	3	170365797	3_104	0	0.103584454569222	24.7519719163671	2.43445518379535e-05	-2.56726974550714	1
ENSG00000163577.7	EIF5A2	3	170908915	3_104	0	0.0139569661702297	6.68597525617605	8.86039712731366e-07	1.35567010466855	1
ENSG00000075420.12	FNDC3B	3	172042637	3_105	0	0.040518096707544	5.32431979200511	2.04838018415042e-06	0.433740633802643	1
ENSG00000144959.9	NCEH1	3	172670968	3_106	0	0.0929333573770166	15.0848572133966	1.33109860270215e-05	2.4669820577039	2
ENSG00000169760.17	NLGN1	3	173396095	3_106	0	0.0310245280467526	4.72748584034378	1.3926206065855e-06	0.219444805443283	1
ENSG00000197584.11	KCNMB2	3	178826498	3_110	0	0.0418104052326981	4.72504424236536	1.87580484357586e-06	-0.010376154439484	1
ENSG00000172667.10	ZMAT3	3	179072373	3_110	0	0.048618547612044	6.14238210866373	2.8355428037129e-06	0.661589595129295	1
ENSG00000171121.16	KCNMB3	3	179270216	3_110	0	0.0716962221946542	9.81407488708548	6.68102407698073e-06	1.17226848740362	1
ENSG00000121864.9	ZNF639	3	179323100	3_110	0	0.0452857957934207	5.47471664715812	2.3540790758469e-06	-0.566707415298487	1
ENSG00000171109.18	MFN1	3	179352666	3_110	0	0.0418880750072872	4.74246134775921	1.88621675928235e-06	0.274265371117656	1
ENSG00000114450.9	GNB4	3	179455191	3_110	0	0.0413445878645347	4.61994628263385	1.81364795202896e-06	0.0626308319591673	1
ENSG00000163728.10	TTC14	3	180601678	3_111	0	0.0139118665325026	5.20442449074456	6.87472786168804e-07	-1.39240138149613	1
ENSG00000145075.11	CCDC39	3	180870597	3_111	0	0.0262496301869235	14.0552374351769	3.50315031488252e-06	2.72793947519334	1
ENSG00000205981.6	DNAJC19	3	180990173	3_111	1	0.265619664364196	41.1107865348181	0.000103684396979875	6.53142695060581	1
ENSG00000058063.15	ATP11B	3	182793563	3_112	0	0.0336661033439228	7.06768908670496	2.25926765790961e-06	-1.04343765322687	2
ENSG00000078070.12	MCCC1	3	183101261	3_112	0	0.0419385366368302	9.12541496753467	3.63381900474972e-06	-1.23184633016444	2
ENSG00000176597.11	B3GNT5	3	183252770	3_112	0	0.0276755039136765	5.23799098599327	1.37644125441671e-06	-0.43522761093554	1
ENSG00000180834.7	MAP6D1	3	183825503	3_112	0	0.16835674373803	22.4531304256617	3.58925912492612e-05	2.81165502682549	2
ENSG00000145191.12	EIF2B5	3	184135073	3_113	0	0.0311705357127456	4.97186569995846	1.47150266202862e-06	0.370918079272655	2
ENSG00000161202.17	DVL3	3	184156654	3_113	0	0.0550301114453391	10.3059124317437	5.38498176631498e-06	-1.21326777373331	2
ENSG00000161203.13	AP2M1	3	184167107	3_113	0	0.0361545783076556	6.34597448353349	2.17850729603008e-06	0.754010321181906	2
ENSG00000161204.11	ABCF3	3	184186261	3_113	0	0.0553315684590983	10.3674203131706	5.44679567407704e-06	-1.31089204070366	1
ENSG00000214160.9	ALG3	3	184283358	3_113	0	0.0961817428949619	15.5520119152711	1.42028866056513e-05	1.76268830491745	1
ENSG00000175166.16	PSMD2	3	184298477	3_113	0	0.147102821349583	19.5682826345598	2.73319810906948e-05	2.20819415061167	2
ENSG00000090534.17	THPO	3	184376395	3_113	0	0.0299799677347564	4.61430843430633	1.31351542925918e-06	-0.0126185043902137	1
ENSG00000156931.15	VPS8	3	184806704	3_113	0	0.444784549130474	20.4410571826345	8.63277540660507e-05	-3.75621586303508	1
ENSG00000187068.2	C3orf70	3	185149720	3_113	0	0.214757002885558	23.5220513767045	4.79645004214016e-05	2.60799127464746	1
ENSG00000113790.10	EHHADH	3	185276010	3_113	0	0.045260179773542	9.68588184538341	4.16248650361135e-06	2.29304270832585	2
ENSG00000073803.13	MAP3K13	3	185283295	3_113	0	0.0301363853043215	4.68565677219706	1.34078465115872e-06	-0.166477453473872	2
ENSG00000163898.9	LIPH	3	185552333	3_114	0	0.0278180074376896	5.30375331202341	1.40089869805293e-06	0.286810183226713	1
ENSG00000163904.12	SENP2	3	185582607	3_114	0	0.0300947261234056	6.03784029348928	1.72531903387287e-06	0.728167801946022	1
ENSG00000244405.7	ETV5	3	186110676	3_114	0	0.0656600835713971	13.3688117399019	8.33473191754718e-06	-2.07703874977372	1
ENSG00000213139.7	CRYGS	3	186546503	3_114	0	0.0262622848664054	4.76714880166453	1.18874475236766e-06	-0.186240474685318	1
ENSG00000156976.16	EIF4A2	3	186783242	3_114	0	0.0384400851120698	8.3266512169449	3.03914982698002e-06	0.966628852655529	1
ENSG00000163918.10	RFC4	3	186808388	3_114	0	0.0270491046721214	5.04235686693866	1.29504205062776e-06	0.379001061920938	1
ENSG00000181092.9	ADIPOQ	3	186842019	3_114	0	0.0448271988814845	9.76862171763243	4.15788325390055e-06	1.15509734760081	2
ENSG00000073849.14	ST6GAL1	3	186928546	3_114	0	0.091284998543034	16.5085631092737	1.43088945800113e-05	1.88689444884365	1
ENSG00000127241.16	MASP1	3	187251846	3_115	0	0.0234379549802403	4.99584298309086	1.11179801103356e-06	-0.426139383700212	3
ENSG00000136514.2	RTP4	3	187368612	3_115	0	0.0225745580184884	4.64426797337158	9.95483173040547e-07	-0.13943327634461	2
ENSG00000145012.13	LPP	3	188154869	3_115	0	0.0423017550828775	10.4626551161932	4.20240295335859e-06	-1.19015978149216	1
ENSG00000188001.9	TPRG1	3	188946721	3_115	0	0.0238890446565675	5.17202106480692	1.17315788546953e-06	-0.385049278606096	1
ENSG00000073282.12	TP63	3	189627854	3_116	0	0.0352813629787638	4.61855452172638	1.54720844032586e-06	0.0020947182510039	2
ENSG00000090530.9	P3H2	3	190024411	3_116	0	0.044593819302548	6.81425837210578	2.88529792178507e-06	0.713427959126599	3
ENSG00000196083.9	IL1RAP	3	190505330	3_116	0	0.0536782789934431	8.5590904486902	4.36238102731638e-06	-1.0180363971885	1
[truncated: 6,807 more rows]
