# Supplementary material for: Adjusting for genetic confounders in transcriptome-wide association studies improves discovery of risk genes of complex traits
Source: Nat Genet. 2024 Jan 26;56(2):336–47. doi: 10.1038/s41588-023-01648-9 (PMC10864181; doi:10.1038/s41588-023-01648-9)
Supplement: Supplementary file 5 — cTWAS results of all analyzed genes across all tissues for IBD, SCZ, and SBP. Results are stored separately for each combination of traits and tissues. Column legends for each set of results are the same as in Supplementary Table 1. [file 41588_2023_1648_MOESM5_ESM.zip › SCZ_Kidney_Cortex.csv]

id	genename	chrom	pos	region_tag	cs_index	PIP	tau2	PVE	z	num_eqtl
ENSG00000131591.17	C1orf159	1	1091327	1_1	0	0.0147747778667979	4.639771800682	6.5090105877162e-07	0.128555147330203	1
ENSG00000235098.8	ANKRD65	1	1422081	1_1	0	0.0220176861179711	8.31215736980315	1.73773212491223e-06	0.999932755820527	1
ENSG00000169885.9	CALML6	1	1913254	1_1	0	0.0368299422747523	13.0689409281565	4.57023813570474e-06	1.71424377933706	2
ENSG00000116151.13	MORN1	1	2393932	1_2	0	0.007131046172415	4.99409479143485	3.38148469845033e-07	-0.237588797873084	1
ENSG00000157916.19	RER1	1	2391287	1_2	0	0.0201966753266472	15.6964836148332	3.01009118421185e-06	2.09166552159675	1
ENSG00000149527.17	PLCH2	1	2420707	1_2	0	0.0127050758184438	10.0022388863766	1.20662378136313e-06	0.99000186748066	2
ENSG00000157870.14	FAM213B	1	2586971	1_2	0	0.0369198403278804	18.9668237211161	6.64893088845839e-06	2.06984788173963	1
ENSG00000142606.15	MMEL1	1	2632557	1_2	0	0.0801456651648667	27.5158543901946	2.09392169684362e-05	-3.31300195870729	2
ENSG00000215912.12	TTC34	1	2800905	1_2	0	0.057155921065253	24.6057091752926	1.33534815641922e-05	3.1442938116322	1
ENSG00000078900.14	TP73	1	3659047	1_2	0	0.0400234571933155	20.5856418778068	7.82305547478421e-06	-2.18392730352576	1
ENSG00000116213.15	WRAP73	1	3656168	1_2	0	0.0534645589396345	23.2165006974095	1.1785829297069e-05	-2.3551879995874	1
ENSG00000235169.7	SMIM1	1	3772844	1_3	0	0.0233637396160802	6.51354697932962	1.44496492149645e-06	-0.748575825534955	1
ENSG00000130764.9	LRRC47	1	3796513	1_3	0	0.0327018569006347	9.61387384766094	2.98516423429008e-06	-1.16687274624264	2
ENSG00000116198.12	CEP104	1	3857574	1_3	0	0.025127617815326	7.17530633666279	1.71194245366936e-06	0.905757540882187	1
ENSG00000169598.15	DFFB	1	3856947	1_3	0	0.0230355678381945	6.35490562693752	1.389969992543e-06	-0.724707120795362	1
ENSG00000198912.10	C1orf174	1	3891607	1_3	0	0.0489334673049624	13.2880490200474	6.17397132749603e-06	-1.55369198656738	1
ENSG00000069424.14	KCNAB2	1	5991819	1_5	0	0.136076712881024	22.1746316128535	2.86508572060307e-05	2.3838341316191	1
ENSG00000116251.9	RPL22	1	6208961	1_5	0	0.0198317386373486	4.60851712522062	8.67799494228151e-07	0.173519584922201	2
ENSG00000069812.11	HES2	1	6424818	1_5	0	0.0227676030266296	6.10416821535273	1.31959663813328e-06	-0.708330509429177	1
ENSG00000187017.15	ESPN	1	6424615	1_5	0	0.0250717321531826	7.07439990504214	1.68411344275164e-06	-1.04825995016534	2
ENSG00000215788.9	TNFRSF25	1	6466259	1_5	0	0.0567779832950234	15.6917119796181	8.45955829629384e-06	2.17614202432327	1
ENSG00000171680.21	PLEKHG5	1	6520337	1_5	0	0.0205879244351496	5.45393389260264	1.06615373302953e-06	0.891621278027068	1
ENSG00000162408.10	NOL9	1	6554170	1_5	0	0.021716237881655	5.61894551082233	1.1586087597284e-06	-0.71151448165295	1
ENSG00000204859.12	ZBTB48	1	6579883	1_5	0	0.0720325577204751	17.3788614727278	1.18863237257677e-05	-2.28428478421414	2
ENSG00000041988.15	THAP3	1	6625714	1_5	0	0.102970593828616	23.3200665469764	2.28002915025447e-05	-3.16996371085811	2
ENSG00000171735.18	CAMTA1	1	6920823	1_5	0	0.0198269759191938	5.72302038811765	1.07740545225188e-06	-1.27475833746096	1
ENSG00000049245.12	VAMP3	1	7776599	1_6	0	0.0248364183227761	9.81269925693568	2.31406125848239e-06	1.34835096974743	1
ENSG00000116288.12	PARK7	1	7955500	1_6	0	0.0249174379224867	9.80072207797409	2.31877631528765e-06	-1.30436198526918	1
ENSG00000116285.12	ERRFI1	1	8026467	1_6	0	0.0143679665465392	4.66864208180184	6.36917651769821e-07	-0.0614091559817941	1
ENSG00000162426.14	SLC45A1	1	8317768	1_6	0	0.0944216481440233	27.2494855569275	2.44302145631502e-05	-3.94157979865204	1
ENSG00000180758.11	GPR157	1	9128930	1_6	0	0.0165299410068973	6.03713096873094	9.47543807934401e-07	-0.661932166142598	1
ENSG00000171603.16	CLSTN1	1	9824341	1_7	0	0.0535718131087322	10.9131045307403	5.55113842227234e-06	-1.41540131228769	1
ENSG00000162441.11	LZIC	1	9943171	1_7	0	0.0274008472382312	4.68742644461661	1.21953945146494e-06	-0.150182004129102	1
ENSG00000162444.11	RBP7	1	9997145	1_7	0	0.0371196273236741	7.4980441948333	2.64270690830295e-06	-1.03686870211188	1
ENSG00000054523.17	KIF1B	1	10210438	1_7	0	0.02740613725702	4.68920959282738	1.22023891194252e-06	0.530894350830698	2
ENSG00000142657.20	PGD	1	10398382	1_7	0	0.0401639848598074	8.22986009041916	3.13853259718119e-06	1.15892610045471	1
ENSG00000175279.21	CENPS	1	10430228	1_7	0	0.0293305957368727	5.3165802969529	1.48064402469234e-06	-0.378681452340412	1
ENSG00000241563.3	CORT	1	10449646	1_7	0	0.0271283180146187	4.59506379401653	1.18361867773354e-06	0.38170847124204	1
ENSG00000204624.7	DISP3	1	11478999	1_8	0	0.071451760709254	15.057332159367	1.02154702365298e-05	-2.03928320732491	1
ENSG00000120948.16	TARDBP	1	11012522	1_8	0	0.0694542027624384	14.7911459816557	9.75433688542073e-06	-1.81278151043235	1
ENSG00000009724.16	MASP2	1	11047382	1_8	0	0.0235817767824625	4.74574816127865	1.06262152533332e-06	-0.368645072490629	1
ENSG00000116649.9	SRM	1	11060199	1_8	0	0.0783448743865423	15.926425298366	1.18474884580711e-05	1.951733850162	2
ENSG00000171824.13	EXOSC10	1	11100617	1_8	0	0.0233288809210812	4.64627127301163	1.02919072955362e-06	-0.0103303090794583	1
ENSG00000198793.12	MTOR	1	11262099	1_8	0	0.0236882698478829	4.78731476716284	1.07676944160835e-06	0.0921963225793748	1
ENSG00000116670.14	MAD2L2	1	11683514	1_8	0	0.0233824336092922	4.66742435534123	1.03624964502896e-06	-0.154851161027834	2
ENSG00000162490.6	DRAXIN	1	11701529	1_8	0	0.0811376827256663	16.2574182726217	1.25248224020816e-05	1.82509249701763	1
ENSG00000177674.15	AGTRAP	1	11737129	1_9	0	0.0722052818373935	15.3051143449084	1.04930790067001e-05	-1.70018015823231	1
ENSG00000011021.21	CLCN6	1	11806126	1_9	0	0.041777447707552	10.188428419546	4.04153644694848e-06	-1.52697910369443	2
ENSG00000116685.15	KIAA2013	1	11926801	1_9	0	0.0865455220782139	17.0165955028528	1.39834609638256e-05	-1.99030373578979	1
ENSG00000028137.18	TNFRSF1B	1	12166660	1_9	0	0.0429764530099869	10.4515428045774	4.26489525268983e-06	-1.25841041515427	1
ENSG00000171729.13	TMEM51	1	15152787	1_11	0	0.0112468610403991	4.92219957191106	5.25639440536239e-07	0.325303605885475	1
ENSG00000162438.11	CTRC	1	15487691	1_11	0	0.0198861746987544	10.1624462036408	1.91887598105067e-06	1.37453908453135	1
ENSG00000142615.7	CELA2A	1	15456727	1_11	0	0.0228037565178113	11.4243488284136	2.47363289331061e-06	1.4064016176762	1
ENSG00000215704.9	CELA2B	1	15476843	1_11	0	0.0117004192220185	5.28515986487396	5.87160657004614e-07	0.592118887612475	1
ENSG00000132906.17	CASP9	1	15526209	1_11	0	0.0158187494219402	8.05624912678705	1.21004753429963e-06	1.11785356199108	2
ENSG00000116138.12	DNAJC16	1	15527056	1_11	0	0.0146408916164608	7.34479738186073	1.02104466864817e-06	0.942726803900592	1
ENSG00000116771.5	AGMAT	1	15585235	1_11	0	0.0145902310115207	7.31293450077825	1.01309751171191e-06	-0.937939967507674	1
ENSG00000116786.11	PLEKHM2	1	15684135	1_11	0	0.0170325500943862	8.73632860307249	1.41288245668215e-06	1.0746705724195	1
ENSG00000162458.12	FBLIM1	1	15749486	1_11	0	0.0108681252931792	4.60776701519148	4.75491266857321e-07	-0.018823418925667	1
ENSG00000186510.11	CLCNKA	1	16018235	1_11	0	0.0109505120918715	4.67708204082389	4.86302848921524e-07	0.0963652461515025	1
ENSG00000173641.17	HSPB7	1	15741869	1_11	0	0.0108631086325882	4.60353176351959	4.74834934585576e-07	-0.0380449983446054	2
ENSG00000184908.17	CLCNKB	1	16044169	1_11	0	0.0117568241265136	5.32931020919675	5.94919793816438e-07	0.37274378312842	1
ENSG00000185519.8	FAM131C	1	16073889	1_11	0	0.0162732125668545	8.31680961346981	1.28507197932028e-06	1.16975741817124	1
ENSG00000142627.12	EPHA2	1	16156481	1_11	0	0.0114652781942859	5.09878834416259	5.55071562502198e-07	0.497510375165982	1
ENSG00000142632.16	ARHGEF19	1	16210794	1_11	0	0.180706922074588	30.9677395439837	5.31351231185628e-05	3.49062193997642	1
ENSG00000132881.11	RSG1	1	16237140	1_11	0	0.0128950527653968	6.17804122772343	7.56434490004467e-07	-0.923291306527981	1
ENSG00000037637.10	FBXO42	1	16352086	1_11	0	0.0206754089711932	10.5211093268043	2.06544216717289e-06	-1.59526714470699	1
ENSG00000157191.19	NECAP2	1	16402442	1_11	0	0.0228675789154983	11.4500761214097	2.48614215323875e-06	-1.8619676048328	1
ENSG00000117122.13	MFAP2	1	16980375	1_12	0	0.0481737236628911	15.6322247798988	7.15036818761317e-06	-2.4215200443936	2
ENSG00000159339.13	PADI4	1	17308916	1_12	0	0.0190379558167985	7.03954500409115	1.27251321481847e-06	0.820920542838527	1
ENSG00000179051.13	RCC2	1	17434839	1_12	0	0.014554843744193	4.56918937391738	6.31457465722806e-07	0.0164485089382587	1
ENSG00000142623.9	PADI1	1	17205426	1_12	0	0.0148017697948774	4.72383922601791	6.63905322656421e-07	-0.245884629779466	1
ENSG00000127463.13	EMC1	1	19247542	1_13	0	0.0242219583861369	10.6507014270224	2.44954183281591e-06	1.30441672452703	1
ENSG00000053372.4	MRTO4	1	19251698	1_13	0	0.0124351717086141	4.64088847884638	5.47961840473458e-07	-0.191804909117405	1
ENSG00000053371.12	AKR7A2	1	19311815	1_13	0	0.0507912494929523	17.5298614954632	8.45404934382508e-06	1.972891206266	1
ENSG00000040487.12	PQLC2	1	19312389	1_13	0	0.0371061951268736	14.5946745583101	5.14207297872987e-06	1.75603256036791	1
ENSG00000077549.17	CAPZB	1	19485983	1_13	0	0.0245542493093286	10.8594330027761	2.53181056712162e-06	1.27482145116747	1
ENSG00000158747.13	NBL1	1	19640599	1_13	0	0.0878278768753551	22.7208078837781	1.89475713299252e-05	-2.23618132629637	1
ENSG00000188257.10	PLA2G2A	1	19979930	1_13	0	0.0151511678065943	6.43454067223342	9.2568037261783e-07	0.659238143536745	1
ENSG00000127472.10	PLA2G5	1	20028276	1_13	0	0.0126062471736567	4.76153837251402	5.6994179200861e-07	-0.203648846849678	1
ENSG00000090432.6	MUL1	1	20508105	1_14	0	0.0372586172073423	9.43154544866483	3.33662186469031e-06	1.17254286180101	1
ENSG00000244038.9	DDOST	1	20662418	1_14	0	0.0423916050720186	9.93428622334235	3.99865491418679e-06	-1.00693596934775	1
ENSG00000189410.11	SH2D5	1	20733077	1_14	0	0.0417157869917626	11.137177011775	4.41136466618015e-06	1.79168669923715	1
ENSG00000127483.17	HP1BP3	1	20787923	1_14	0	0.304785799925877	20.4922416591006	5.9303673316464e-05	-3.92854340297302	1
ENSG00000075151.20	EIF4G3	1	21058943	1_14	0	0.0984675063614189	15.6769320429466	1.46572134456254e-05	-0.482225808092912	1
ENSG00000142794.18	NBPF3	1	21439197	1_15	0	0.021695557929253	6.42259657418309	1.32305793911213e-06	-0.533160475453146	1
ENSG00000162552.14	WNT4	1	22144389	1_15	0	0.0175136747177999	4.65082588799946	7.73401049882692e-07	-0.279617941049858	1
ENSG00000173372.16	C1QA	1	22636557	1_15	0	0.0179359869861447	4.8347621040684	8.23375208223441e-07	-0.352504482669444	1
ENSG00000169641.13	LUZP1	1	23177591	1_16	0	0.0222975957578112	6.44639114183385	1.3648096600519e-06	0.716347821368361	1
ENSG00000204219.9	TCEA3	1	23405326	1_16	0	0.0184655226664601	4.70890178316568	8.25617013342261e-07	0.237771211745459	3
ENSG00000088280.18	ASAP3	1	23484995	1_16	0	0.0182051759348884	4.57817573273344	7.91379390752283e-07	0.0155306999287134	1
ENSG00000007968.6	E2F2	1	23531510	1_16	0	0.0207500472734613	5.78330939923749	1.13944381237045e-06	-0.543401439879383	1
ENSG00000117318.8	ID3	1	23559582	1_16	0	0.0186869564056995	4.81865541014467	8.54991583427918e-07	0.179804096050101	1
ENSG00000197880.8	MDS2	1	23582310	1_16	0	0.0394577305319702	11.7264434891512	4.39335011387706e-06	1.41828276901168	1
ENSG00000142676.12	RPL11	1	23691734	1_17	0	0.0534614510073216	15.5067786094659	7.87154033414368e-06	-1.74650749799735	1
ENSG00000117308.14	GALE	1	23800401	1_17	0	0.0166896059780082	4.72983043655967	7.49530054966591e-07	0.21390897872192	1
ENSG00000142677.3	IL22RA1	1	24143324	1_17	0	0.0186513425986836	5.75266621511583	1.01877123031199e-06	-0.535671778791291	1
ENSG00000185436.11	IFNLR1	1	24187123	1_17	0	0.0215233801082517	7.07215559300679	1.44530557941647e-06	-0.895482250486616	1
ENSG00000158055.15	GRHL3	1	24318866	1_17	0	0.0164456680100079	4.59436792824718	7.17421994946552e-07	-0.0878788171790553	1
ENSG00000001460.17	STPG1	1	24417003	1_17	0	0.0165831129484921	4.67093598944475	7.35474079341983e-07	-0.189026994456603	1
ENSG00000001461.16	NIPAL3	1	24410545	1_17	0	0.0784552307132567	19.1083591418403	1.42345157050537e-05	-2.26337181377474	2
ENSG00000117602.11	RCAN3	1	24502439	1_17	0	0.0224590338412739	7.46449029459802	1.59180045323912e-06	-0.894988960256039	1
ENSG00000169504.14	CLIC4	1	24745089	1_17	0	0.0164275716655701	4.58424202797397	7.15053119569882e-07	0.0720838411281412	2
ENSG00000131910.4	NR0B2	1	26915518	1_18	0	0.026393166857168	5.64313573486564	1.4141953231922e-06	0.269151681747133	1
ENSG00000187010.19	RHD	1	25235176	1_18	0	0.043095075485223	10.3436590865006	4.23252216265174e-06	1.22295414081509	1
ENSG00000188672.17	RHCE	1	25430369	1_18	0	0.0231255782279159	4.61042037097144	1.01234961689813e-06	-0.110037477685257	1
ENSG00000157978.11	LDLRAP1	1	25566751	1_18	0	0.0240474966165507	4.96036751879234	1.13261190988252e-06	0.310079989662479	1
ENSG00000162430.16	SELENON	1	25799884	1_18	0	0.0293047080537394	6.76286922504579	1.88176672786785e-06	-0.74869329367711	1
ENSG00000158008.9	EXTL1	1	26020058	1_18	0	0.0241782958681511	5.03104157271874	1.15499735724341e-06	-0.373535379948005	1
ENSG00000197245.5	FAM110D	1	26158522	1_18	0	0.0296947994876335	6.75920670180104	1.90578332009201e-06	-0.68948534979554	2
ENSG00000130695.14	CEP85	1	26233678	1_18	0	0.0343274349946603	8.57330725384111	2.79439077313926e-06	-1.33683980885671	2
ENSG00000169442.8	CD52	1	26317723	1_18	0	0.0319952167468374	7.5749870300223	2.30125289010469e-06	1.30689395770429	1
ENSG00000158062.20	UBXN11	1	26317588	1_18	0	0.0237834757902587	4.8205816502647	1.08860961064619e-06	0.166467265893724	2
ENSG00000176092.14	AIM1L	1	26360502	1_18	0	0.0343538586890407	8.08321315444804	2.63667713459525e-06	0.926524152980317	1
ENSG00000117682.16	DHDDS	1	26432658	1_18	0	0.0246493704665202	5.13480774905013	1.20178676466222e-06	0.199337010731736	1
ENSG00000060642.10	PIGV	1	26787956	1_18	0	0.0790840074935151	16.0271659606521	1.20349086854291e-05	3.10472486377496	1
ENSG00000142751.14	GPN2	1	26890178	1_18	0	0.0611991800263324	14.0123283925159	8.14241637594399e-06	-2.95522531070365	1
ENSG00000174950.10	CD164L2	1	27383368	1_19	0	0.0107913786278613	6.07844100250532	6.22825711893045e-07	0.647043038162792	1
ENSG00000142784.15	WDTC1	1	27234636	1_19	0	0.0225236041939776	12.8459561437872	2.74727237201483e-06	-1.53116224452683	1
ENSG00000142765.17	SYTL1	1	27350918	1_19	0	0.00979488891127722	5.18936957156469	4.82626886885797e-07	0.381279656381892	1
ENSG00000142748.12	FCN3	1	27375143	1_19	0	0.01070643827398	6.00589925643837	6.10548905873638e-07	-0.634560344025999	1
ENSG00000158195.10	WASF2	1	27489587	1_19	0	0.0121200517862764	7.14437800375642	8.22178842992288e-07	-0.734402269281007	1
ENSG00000126705.13	AHDC1	1	27604387	1_19	0	0.0922503398076273	25.9977618507807	2.2772008250938e-05	2.69677297082544	1
ENSG00000126709.14	IFI6	1	27671883	1_19	0	0.0106887677265977	5.99075636057266	6.08004360553742e-07	0.787179633591158	1
ENSG00000117748.9	RPA2	1	27914572	1_19	0	0.0164381729663565	9.94522615130486	1.55226407323232e-06	1.15753495118573	1
ENSG00000130768.14	SMPDL3B	1	27934515	1_19	0	0.0146944321860806	8.91407859991939	1.24373158897727e-06	1.15945558655572	1
ENSG00000158156.7	XKR8	1	27958990	1_19	0	0.010560611230407	5.88000868465365	5.89609428113371e-07	-0.507097854799284	1
ENSG00000158161.15	EYA3	1	28088578	1_19	0	0.0137354774533182	8.29379071209812	1.08166861627228e-06	0.959328493203281	1
ENSG00000169403.11	PTAFR	1	28193492	1_19	0	0.0112965529165578	6.49836347546377	6.97023366106486e-07	0.722160786184153	1
ENSG00000130770.17	ATPIF1	1	28235584	1_19	0	0.00921697953952838	4.63149424017298	4.05328506514726e-07	-0.0857621826643013	2
ENSG00000130766.4	SESN2	1	28258738	1_19	0	0.0350347564464262	16.9295771851477	5.63174019087548e-06	-1.66621574477631	1
ENSG00000180098.9	TRNAU1AP	1	28553045	1_19	0	0.030794761678156	15.7351932867262	4.60093742023637e-06	1.64174100431463	1
ENSG00000116353.15	MECR	1	29232564	1_19	0	0.0115915641596077	6.73505045363762	7.41276604678549e-07	0.820889120753368	1
ENSG00000060656.19	PTPRU	1	29235558	1_19	0	0.0368170017245798	17.389987645337	6.07918119532078e-06	1.90725058442202	1
ENSG00000162510.5	MATN1	1	30723617	1_20	0	0.0117496737750109	10.5142317479196	1.1730073969589e-06	-1.47930350135849	1
ENSG00000134644.15	PUM1	1	31066204	1_20	0	0.00621109907814799	4.81526510399535	2.83978889159153e-07	-0.250777787978118	2
ENSG00000142910.15	TINAGL1	1	31576075	1_20	0	0.0068417592160972	5.9024062528582	3.8343723178984e-07	-0.753995154866172	1
ENSG00000162517.12	PEF1	1	31644486	1_20	0	0.00749115031120851	6.42834408938418	4.57240849861806e-07	-0.587172924877376	1
ENSG00000184007.18	PTP4A2	1	31945136	1_20	0	0.0116422577244119	10.7144971165069	1.18442181600336e-06	-1.38529192455148	1
ENSG00000084652.15	TXLNA	1	32179560	1_21	0	0.0307274404243856	11.1688774043504	3.25861690356296e-06	1.50994865460589	1
ENSG00000160051.11	IQCC	1	32205464	1_21	0	0.0293303161746457	10.7383963410167	2.99056723343283e-06	1.46785544549792	1
ENSG00000084623.11	EIF3I	1	32222176	1_21	0	0.0267792420286266	9.89731538455153	2.51659359384488e-06	1.38181198006749	1
ENSG00000160055.19	TMEM234	1	32222176	1_21	0	0.0267792420286266	9.89731538455153	2.51659359384488e-06	-1.38181198006749	1
ENSG00000183615.5	FAM167B	1	32245759	1_21	0	0.0221746713941989	8.1559570912521	1.71723417083216e-06	1.06747430678456	1
ENSG00000182866.16	LCK	1	32853676	1_21	0	0.0305700287264298	11.1213550034155	3.22812949288095e-06	1.38292999763311	1
ENSG00000176261.15	ZBTB8OS	1	32650758	1_21	0	0.0150667678564798	4.59797952524902	6.57785849672176e-07	-0.0918335764830099	1
ENSG00000162521.18	RBBP4	1	32651022	1_21	0	0.0156050282732982	4.92074306145745	7.29109312745015e-07	0.201961903492097	1
ENSG00000134684.10	YARS	1	32817927	1_21	0	0.0333417225908709	11.9248662572867	3.77519116090023e-06	-1.4613826010786	1
ENSG00000142920.16	AZIN2	1	33080995	1_21	0	0.0183133400124682	6.39325234057988	1.11169794240821e-06	-1.10300715651031	1
ENSG00000184389.9	A3GALT2	1	33324895	1_21	0	0.0398394417186569	13.5763780664196	5.13563989752536e-06	-2.06687672137028	1
ENSG00000121903.14	ZSCAN20	1	33468801	1_21	0	0.0150383741689083	4.58063685432525	6.54069873594582e-07	0.102724625441525	1
ENSG00000121904.17	CSMD2	1	34162784	1_21	0	0.018327927291083	6.40058139872674	1.11385888923567e-06	-0.649082736223823	1
ENSG00000188910.7	GJB3	1	34781935	1_22	0	0.0159087716441199	7.75183333021428	1.17095032448068e-06	0.974901477182222	1
ENSG00000197056.9	ZMYM1	1	35059408	1_22	0	0.0157109825351752	7.56367685213334	1.1283236951478e-06	-0.941410825383053	1
ENSG00000116819.6	TFAP2E	1	35573174	1_22	0	0.256512545889708	23.0055023347778	5.60322069671421e-05	4.23988844068056	1
ENSG00000142686.7	C1orf216	1	35718988	1_22	0	0.162886400130597	21.5651400163431	3.33529693459277e-05	4.14534827765337	1
ENSG00000134698.10	AGO4	1	35808004	1_22	0	0.0131155235253193	5.86971772216961	7.30971162309379e-07	0.383779580425194	2
ENSG00000171812.12	COL8A2	1	36126011	1_22	0	0.0141374873129764	6.52905334186868	8.76435260700114e-07	1.01002072111278	1
ENSG00000214193.10	SH3D21	1	36322287	1_22	0	0.0256289602802792	12.8683121251043	3.13148237080588e-06	-1.65102506568772	1
ENSG00000142694.6	EVA1B	1	36319669	1_22	0	0.0144492449321829	6.83445141983042	9.37661772367828e-07	-0.781958785543615	1
ENSG00000181817.5	LSM10	1	36397425	1_22	0	0.0185073166744305	9.27636669191459	1.63011694065025e-06	1.35532317888363	1
ENSG00000163875.15	MEAF6	1	37516307	1_23	0	0.02513228680077	6.72834781462246	1.60560176771706e-06	0.817889803350171	2
ENSG00000134697.12	GNL2	1	37595971	1_23	0	0.0462325862287355	12.3780040663517	5.43370687192354e-06	1.73949518328338	1
ENSG00000116922.14	C1orf109	1	37691952	1_23	0	0.0202656818863989	4.74345158577206	9.1275262425028e-07	-0.27638329764309	2
ENSG00000188786.9	MTF1	1	37859751	1_23	0	0.325653688395427	31.4282834758883	9.71793656721555e-05	3.40021459658637	1
ENSG00000183431.11	SF3A3	1	37990434	1_23	0	0.0198875087775894	4.56991088807099	8.62949760718141e-07	0.643799400115017	1
ENSG00000183386.9	FHL3	1	37996149	1_23	0	0.0216723985477436	5.36168745563255	1.10333112503946e-06	0.197068866335976	1
ENSG00000214114.8	MYCBP	1	38874886	1_24	0	0.0370859952186181	15.516349722203	5.46382642670794e-06	-1.72219985416966	1
ENSG00000158315.10	RHBDL2	1	38941917	1_24	0	0.0146290382908076	6.86607150181918	9.53721328809279e-07	-1.08274233068181	1
ENSG00000168653.10	NDUFS5	1	39026408	1_24	0	0.0167370627934962	8.03426425450019	1.27679964799096e-06	1.25028495181544	2
ENSG00000116983.12	HPCAL4	1	39691815	1_24	0	0.0117465031779623	4.92159460382968	5.48923514067182e-07	0.226633949535794	1
ENSG00000084072.16	PPIE	1	39739151	1_25	0	0.00875661716026566	4.68749865795696	3.89739941766727e-07	0.23200585268995	1
ENSG00000116985.11	BMP8B	1	39789001	1_25	0	0.0108068202697216	6.58693070636164	6.75893733955835e-07	-0.692773769521593	1
ENSG00000043514.15	TRIT1	1	39879939	1_25	0	0.0127244057921408	7.95162101972194	9.60706171407152e-07	-0.866177408533651	1
ENSG00000131236.16	CAP1	1	40040200	1_25	0	0.00932782144448119	5.1766160896566	4.5848336059311e-07	0.127067073433787	1
ENSG00000131238.16	PPT1	1	40097347	1_25	0	0.00928323041599521	5.14312591014476	4.5333962743642e-07	-0.305036068630408	1
ENSG00000084073.8	ZMPSTE24	1	40257123	1_25	0	0.00968450114233887	5.58437657621044	5.13510523666994e-07	0.406221424181268	2
ENSG00000084070.11	SMAP2	1	40345111	1_25	0	0.00871806370694561	4.68762128595555	3.88034153753345e-07	0.248788206679797	1
ENSG00000164002.11	EXO5	1	40509127	1_25	0	0.0290081474069138	16.6352602892953	4.58191460741998e-06	2.35866971989376	1
ENSG00000179862.6	CITED4	1	40862628	1_25	0	0.0119954259201901	7.3505612579179	8.37208388320833e-07	0.743993167882429	1
ENSG00000171790.15	SLFNL1	1	41023485	1_25	0	0.0108866435077966	6.62688921807242	6.85016620927243e-07	0.620337787701421	1
ENSG00000127129.9	EDN2	1	41484884	1_25	0	0.00886365353866125	4.83130907666372	4.0660713072539e-07	-0.418404632607191	1
ENSG00000186973.10	FAM183A	1	43145559	1_26	0	0.0354908106124806	9.33790949077566	3.14675532438523e-06	-1.18100374823829	1
ENSG00000127124.14	HIVEP3	1	42053640	1_26	0	0.0389419907736757	10.1990521188685	3.77116346221173e-06	-1.6411317836703	1
ENSG00000177181.14	RIMKLA	1	42380694	1_26	0	0.0223173842460289	5.04925320525566	1.06996072786403e-06	-0.362090958660529	1
ENSG00000164007.10	CLDN19	1	42740306	1_26	0	0.0229315383773079	5.29966175856624	1.15392807500439e-06	0.405384116518476	1
ENSG00000117385.15	P3H1	1	42767127	1_26	0	0.0218002627492541	4.83312665869123	1.00043137032505e-06	-0.280460080104517	2
ENSG00000164008.14	C1orf50	1	42744270	1_26	0	0.0249113123196646	6.06369977838221	1.43427257441235e-06	-0.415130122123535	1
ENSG00000164010.13	ERMAP	1	42816784	1_26	0	0.0315710537730494	8.25377486387171	2.47422444461476e-06	1.18690496734773	1
ENSG00000243710.7	CFAP57	1	43185070	1_26	0	0.0234604788144016	5.51000590491297	1.22740060388004e-06	0.585861479848503	1
ENSG00000117395.12	EBNA1BP2	1	43271335	1_26	0	0.0280206360119361	7.15023717677532	1.90237369993197e-06	-0.741288666205013	1
ENSG00000253313.5	C1orf210	1	43286030	1_26	0	0.0223263584106924	5.05299906446407	1.0711850601238e-06	-0.352972523475052	1
ENSG00000066056.13	TIE1	1	43300755	1_28	0	0.0413561126160137	20.6281744242057	8.10024026804748e-06	2.81467370695746	2
ENSG00000117400.16	MPL	1	43338669	1_28	0	0.011195674227616	8.64761832940942	9.19272276921597e-07	1.93444085033214	1
ENSG00000117399.13	CDC20	1	43359194	1_28	0	0.0154560880557968	12.8633201207436	1.88777425013878e-06	-2.49172791644628	1
ENSG00000159479.16	MED8	1	43390239	1_28	0	0.0499097029282325	24.5129360071255	1.16165646329631e-05	-3.43104163705271	1
ENSG00000198198.15	SZT2	1	43389819	1_28	0	0.00943564287890974	5.11375643491835	4.58151308319719e-07	-0.7793178926352	1
ENSG00000117407.16	ARTN	1	43943297	1_28	0	0.015336003670452	13.937403917372	2.02951136209754e-06	2.72779259406167	2
ENSG00000117408.10	IPO13	1	43947230	1_28	0	0.011034986046849	5.74923646220498	6.02392222986265e-07	0.117925035933132	1
ENSG00000117410.13	ATP6V0B	1	43974045	1_28	0	0.00945518743149321	4.59602578436328	4.12619734813901e-07	0.0982814157915372	2
ENSG00000196517.11	SLC6A9	1	44031577	1_28	0	0.00945012621763053	4.64340030957768	4.16649756019804e-07	0.142954327490309	1
ENSG00000198520.10	C1orf228	1	44673827	1_28	0	0.0115907478454529	6.42115536847899	7.06678751519362e-07	-0.816824214574842	2
ENSG00000142945.12	KIF2C	1	44739744	1_28	0	0.0171875445708097	10.0722505666017	1.64375752997427e-06	-1.18001380209076	1
ENSG00000173846.12	PLK3	1	44614389	1_28	0	0.00958967022692137	4.73657549322263	4.31286171261536e-07	-0.158597366417968	1
ENSG00000117425.13	PTCH2	1	44842737	1_28	0	0.0406349751443607	17.7651614658591	6.854354380075e-06	-2.08063248801166	1
ENSG00000126107.14	HECTD3	1	45010991	1_28	0	0.0139619357179042	8.08804247561195	1.072226296817e-06	-1.11892911776355	2
ENSG00000132781.17	MUTYH	1	45340760	1_28	0	0.0119182761272041	6.73716385608289	7.62408886904565e-07	0.691036603983979	1
ENSG00000070759.16	TESK2	1	45491131	1_28	0	0.0101138679932614	5.22209294309097	5.01486532928502e-07	-0.386657238845662	1
ENSG00000280670.2	CCDC163	1	45499635	1_28	0	0.0127251505432885	7.2781632272934	8.79391203269479e-07	-0.928031401925306	2
ENSG00000132763.14	MMACHC	1	45499635	1_28	0	0.0142313396937458	8.3126183409743	1.12326188642841e-06	-1.03514097273097	1
ENSG00000117448.13	AKR1A1	1	45550079	1_28	0	0.0115389736454145	6.43834338149161	7.05405292534615e-07	-0.643196594533702	1
ENSG00000159588.14	CCDC17	1	45624129	1_28	0	0.0104080580728335	5.48918268061088	5.42468828805996e-07	0.443809199223237	1
ENSG00000159592.10	GPBP1L1	1	45688394	1_28	0	0.062362817267577	21.6767739887877	1.28356472323186e-05	-2.37085494646498	1
ENSG00000159596.6	TMEM69	1	45687531	1_28	0	0.0120453365053235	6.77931096339638	7.75357316207469e-07	0.848437826971325	1
ENSG00000197429.10	IPP	1	45750903	1_28	0	0.0120451304177244	6.77914568944349	7.75325148123787e-07	0.848437826971284	1
ENSG00000117461.14	PIK3R3	1	46132597	1_28	0	0.011469514814624	6.33764760323933	6.90192968677907e-07	0.761901435731882	1
ENSG00000117472.9	TSPAN1	1	46183374	1_28	0	0.00950937620372705	4.65698107587534	4.20488283333677e-07	0.119530569248397	1
ENSG00000132128.16	LRRC41	1	46301504	1_28	0	0.0110081549564517	5.99806139662249	6.26935464899936e-07	0.583582451082907	1
ENSG00000117481.10	NSUN4	1	46340570	1_28	0	0.0143958121513604	8.51438143634259	1.16382228814275e-06	-0.864298330447474	1
ENSG00000117480.15	FAAH	1	46394077	1_28	0	0.0107174535687564	5.78225830170969	5.88418740112135e-07	-0.42973829215336	1
ENSG00000079277.19	MKNK1	1	46616841	1_29	0	0.0259674348567797	6.27489622057235	1.54715204277299e-06	0.747799779334023	1
ENSG00000142961.14	MOB3C	1	46616841	1_29	0	0.0259674348567797	6.27489622057235	1.54715204277299e-06	-0.747799779334023	1
ENSG00000186118.8	TEX38	1	46668649	1_29	0	0.0231758416782589	5.22515529777427	1.14982597396012e-06	-0.51594222698465	1
ENSG00000123472.12	ATPAF1	1	46673431	1_29	0	0.0222628786372453	4.85448748248573	1.02617658585053e-06	0.378445423364562	1
ENSG00000186377.7	CYP4X1	1	47024114	1_29	0	0.0276865532160183	6.86712009597566	1.80526487379193e-06	1.03329131703589	1
ENSG00000162365.11	CYP4A22	1	47133688	1_29	0	0.0355206337530042	9.17347764526446	3.09394158338375e-06	1.30347544644553	1
ENSG00000186790.5	FOXE3	1	47416825	1_29	0	0.0216213785854719	4.58491209294096	9.41264742423753e-07	0.143602077808979	1
ENSG00000186564.5	FOXD2	1	47435628	1_29	0	0.023350222382183	5.29430676934524	1.1738092294167e-06	-0.580635525531119	1
ENSG00000269113.3	TRABD2B	1	47997102	1_30	0	0.0264037417970353	5.99301194086342	1.50247763794515e-06	0.682981320985534	1
ENSG00000117834.12	SLC5A9	1	48222704	1_30	0	0.0245777661690656	5.33131029141312	1.24415292463857e-06	0.522125354286517	1
ENSG00000132122.11	SPATA6	1	48472274	1_30	0	0.0234782164684555	4.90895584690949	1.09433836578582e-06	0.298851920535501	1
ENSG00000203995.9	ZYG11A	1	52842285	1_34	0	0.00495730820090323	4.59176564436244	2.16133970312991e-07	0.0743926614828595	1
ENSG00000085831.15	TTC39A	1	51344853	1_34	0	0.00510650767465637	4.86136733738503	2.35710985944287e-07	0.228983012522787	1
ENSG00000117859.18	OSBPL9	1	51577175	1_34	0	0.00569241315457225	5.83457492263235	3.15357403681515e-07	0.573377595242221	2
ENSG00000198841.3	KTI12	1	52033817	1_34	0	0.00544374243242096	5.41503011692211	2.79895452062575e-07	-0.67980860275125	2
ENSG00000154222.14	CC2D1B	1	52352516	1_34	0	0.0071108617178296	7.861753951654	5.30809977494939e-07	-0.930542883174812	1
ENSG00000116157.5	GPX7	1	52602758	1_34	0	0.00527176767150939	5.17288862953794	2.58932633030599e-07	-0.537389832926348	1
ENSG00000121310.16	ECHDC2	1	52926925	1_34	0	0.0107386522833541	11.7269768323315	1.19573032660473e-06	1.4030178112329	1
ENSG00000116171.17	SCP2	1	52926925	1_34	0	0.0107386522833541	11.7269768323315	1.19573032660473e-06	-1.4030178112329	1
ENSG00000162383.11	SLC1A7	1	53142753	1_34	0	0.00500152635341622	4.70504470408249	2.23441435286181e-07	-0.293551300009738	1
ENSG00000157184.6	CPT2	1	53196294	1_34	0	0.149444993592583	25.5410214554323	3.62424066897881e-05	3.74752709555537	1
ENSG00000162384.13	C1orf123	1	53219252	1_34	0	0.0256164611920572	17.1509785940933	4.17162666933852e-06	2.99358311658173	1
ENSG00000157193.15	LRP8	1	53327576	1_34	0	0.00504302438630344	4.75518061399349	2.27696042439531e-07	-0.233889853599276	2
ENSG00000174332.5	GLIS1	1	53738651	1_34	0	0.00495156843912703	4.58258503985269	2.15452092262958e-07	-0.0785126399661107	1
ENSG00000162398.11	LEXM	1	54805572	1_34	0	0.00536292061024268	5.31254955695304	2.7052148267076e-07	-0.431277501715	1
ENSG00000058799.14	YIPF1	1	53889688	1_34	0	0.0362579941468142	22.8421219028952	7.86389337298459e-06	2.20798751881772	2
ENSG00000081870.11	HSPB11	1	53945795	1_34	0	0.00559093496415308	5.70388962700211	3.02797963760005e-07	-0.433456727403898	1
ENSG00000157211.11	CDCP2	1	54163013	1_34	0	0.00541412818418752	5.39930805458257	2.77564575033956e-07	-0.46073938151373	1
ENSG00000157216.15	SSBP3	1	54413433	1_34	0	0.00584415825749562	6.09875977255828	3.38423795412736e-07	-0.619274335047476	1
ENSG00000162390.17	ACOT11	1	55000630	1_34	0	0.00546879092989139	5.49168532832864	2.85163779348082e-07	0.478328433945502	1
ENSG00000184313.19	MROH7	1	54641346	1_34	0	0.00494851811096242	4.57733719765114	2.15072789291086e-07	0.0102199442303765	1
ENSG00000116133.11	DHCR24	1	54886940	1_34	0	0.0108581512736982	11.7630787507185	1.21275839381422e-06	-1.37531960197501	1
ENSG00000169174.10	PCSK9	1	55040188	1_34	0	0.00539163732250769	5.35494954488918	2.74140658067662e-07	0.520366503975382	1
ENSG00000162402.13	USP24	1	55214518	1_34	0	0.0141804498161262	14.1453714822706	1.90459114714295e-06	-1.79427538226963	2
ENSG00000173406.15	DAB1	1	58546313	1_37	0	0.0237634701354397	5.19437617276928	1.17203519867299e-06	-0.484987992044762	1
ENSG00000162600.11	OMA1	1	58546759	1_37	0	0.0237179479944174	5.17668401836591	1.16580567738786e-06	0.501207284908129	1
ENSG00000134709.10	HOOK1	1	59814713	1_38	0	0.0391147148572156	15.4498761943152	5.73802675629923e-06	1.92870656434414	1
ENSG00000134716.9	CYP2J2	1	59927744	1_38	0	0.0120300004482977	4.57383124775042	5.2244812815355e-07	0.0401115345055279	1
ENSG00000132849.19	PATJ	1	61742665	1_39	0	0.0365411290788172	9.45681856769145	3.28113739300944e-06	-1.25173030237194	2
ENSG00000240563.1	L1TD1	1	62194418	1_39	0	0.0215511142552094	4.57556525648169	9.36293222664724e-07	0.0646394558538637	1
ENSG00000162607.12	USP1	1	62436136	1_39	0	0.0340734899438202	8.8086039662517	2.84984407853522e-06	1.22283684151908	1
ENSG00000187140.5	FOXD3	1	63322827	1_40	0	0.0227709236255639	8.35187491320609	1.80576829961525e-06	0.877125728971683	1
ENSG00000203965.12	EFCAB7	1	63523814	1_40	0	0.0177727132590589	5.957776060399	1.00539172395181e-06	0.229441988797293	1
ENSG00000142856.16	ITGB3BP	1	63599400	1_40	0	0.0211162891103847	7.81177499107891	1.56626311909546e-06	0.943696021734835	1
ENSG00000177414.13	UBE2U	1	64192023	1_40	0	0.0197360469056901	7.09624501587202	1.32979950708824e-06	-0.815578956651629	1
ENSG00000162437.14	RAVER2	1	64745289	1_41	0	0.0127562536265385	5.17853910678269	6.27231415912457e-07	0.415077522682189	1
ENSG00000162433.14	AK4	1	65147680	1_41	0	0.0139667204940409	6.27115043315903	8.31647062002846e-07	0.840790913301072	1
ENSG00000184588.17	PDE4B	1	65792155	1_41	0	0.0120609657489081	4.66535714426834	5.34274413903076e-07	0.357712457424432	1
ENSG00000142864.14	SERBP1	1	67423080	1_42	0	0.0787812170162414	18.3671221890906	1.37391921527428e-05	2.4254765079941	1
ENSG00000172410.4	INSL5	1	66801397	1_42	0	0.0160091475760427	4.61804536372433	7.01978481747874e-07	-0.0811471060793662	1
ENSG00000024526.16	DEPDC1	1	68497714	1_43	0	0.0241109392174108	4.57148993453162	1.04657243723292e-06	0.233500642652638	1
ENSG00000033122.18	LRRC7	1	69567941	1_44	0	0.112018539639179	20.9863126240099	2.23215033759932e-05	2.20916437025229	1
ENSG00000118454.12	ANKRD13C	1	70354325	1_44	0	0.0254896002031394	7.12309169593085	1.723967028804e-06	0.919767895750472	1
ENSG00000050628.20	PTGER3	1	71047606	1_45	0	0.0270900224343635	9.84319420413053	2.53187823368933e-06	1.12056951787694	1
ENSG00000132485.13	ZRANB2	1	71081716	1_45	0	0.0253929940564542	9.24569465039425	2.22920934033358e-06	1.23779430301851	1
ENSG00000178965.13	ERICH3	1	74674585	1_47	0	0.0439306129723093	17.744538025647	7.40166384072166e-06	1.91516502980123	1
ENSG00000162620.15	LRRIQ3	1	74198025	1_47	0	0.0108510355207906	4.8422415393716	4.98901754153791e-07	0.336003670034083	1
ENSG00000116783.14	TNNI3K	1	74221208	1_47	0	0.0105404675852624	4.57573797167803	4.57950376660463e-07	0.101175237275568	1
ENSG00000116791.13	CRYZ	1	74728577	1_47	0	0.0120120286484858	5.77542115230873	6.58714790810719e-07	-0.634867228478388	2
ENSG00000162623.15	TYW3	1	74733103	1_47	0	0.0305410593175939	14.3719190325221	4.16769813023333e-06	-1.58693436186851	2
ENSG00000057468.6	MSH4	1	75570225	1_47	0	0.0208189952897687	10.8337310259205	2.14158448887427e-06	1.41147448295864	2
ENSG00000117069.14	ST6GALNAC5	1	76866942	1_48	0	0.00824388249356356	4.59532752837861	3.59704325598579e-07	-0.111835768080947	1
ENSG00000142892.14	PIGK	1	77219918	1_48	0	0.0136074285330643	9.21655791851699	1.19080929373011e-06	-1.22816022583916	1
ENSG00000036549.12	ZZZ3	1	77683032	1_48	0	0.0139076723939907	9.33726114113817	1.23302350033318e-06	-1.10263035389664	1
ENSG00000162614.18	NEXN	1	77888019	1_48	0	0.0278043693990361	15.6531581147293	4.13249577929179e-06	-1.70516237608038	1
ENSG00000162616.8	DNAJB4	1	77979478	1_48	0	0.00951638479911221	5.8529004257684	5.28859764166617e-07	-0.532300551003418	1
ENSG00000122420.9	PTGFR	1	78553771	1_48	0	0.00917197057126107	5.5733202619605	4.85371251133849e-07	0.583934288722694	1
ENSG00000137959.15	IFI44L	1	78619516	1_48	0	0.00894632690835318	5.31530204524986	4.51512844085945e-07	0.387883360594386	1
ENSG00000137965.10	IFI44	1	78649621	1_48	0	0.0433051528026969	19.4344401051508	7.99114489819799e-06	-2.26674948433495	1
ENSG00000162618.13	ADGRL4	1	79006491	1_48	0	0.0207286453590532	12.9514657097223	2.54910214376243e-06	1.4305236697163	1
ENSG00000203943.8	SAMD13	1	84298566	1_51	0	0.0167938844369258	4.65672196184293	7.42555408212125e-07	0.192280361263543	1
ENSG00000117133.10	RPF1	1	84479751	1_52	0	0.0286545609365786	10.2886009403233	2.79928732597119e-06	1.33449419809846	1
ENSG00000122432.17	SPATA1	1	84510328	1_52	0	0.017527972397158	5.75551797792585	9.57885264137478e-07	-0.519077506212308	1
ENSG00000117151.12	CTBS	1	84574852	1_52	0	0.0187107257184611	6.35662865941825	1.12931441292546e-06	-0.733595409955984	1
ENSG00000117155.16	SSX2IP	1	84691138	1_52	0	0.0339271421822337	11.8518478317696	3.81795444758394e-06	1.45988165604301	1
ENSG00000055732.12	MCOLN3	1	85049158	1_52	0	0.0212905203664111	7.54654977283585	1.52556990860723e-06	-0.960743664152453	1
ENSG00000162642.13	C1orf52	1	85260420	1_52	0	0.0173051342779053	5.63778289594666	9.26361970831527e-07	0.811026232809848	1
ENSG00000117174.10	ZNHIT6	1	85708260	1_52	0	0.0212581849182885	7.53256603548004	1.52043033186591e-06	-1.06774337909797	2
ENSG00000122417.15	ODF2L	1	86396707	1_53	0	0.0180141992239715	4.90030856972128	8.3817709065776e-07	0.495738792991588	1
ENSG00000137944.17	KYAT3	1	88975234	1_54	0	0.0350859664900596	10.3366504750174	3.44358392853946e-06	-1.37512419706221	2
ENSG00000213516.9	RBMXL1	1	88993078	1_54	0	0.0227768076680228	6.3422789136525	1.37162561948783e-06	-0.636385156342408	1
ENSG00000117226.11	GBP3	1	89015900	1_54	0	0.0206030267806324	5.41757045657184	1.05982215008557e-06	-0.449305602948585	1
ENSG00000213512.1	GBP7	1	89171264	1_54	0	0.0203910738683024	5.32228347279547	1.03047034164927e-06	0.506026922987077	1
ENSG00000197147.13	LRRC8B	1	89525128	1_54	0	0.0314438407937286	9.32141422664114	2.78301016839382e-06	-1.15414247640615	1
ENSG00000171492.14	LRRC8D	1	89040410	1_54	0	0.018857897888383	4.60228646130222	8.24070416646013e-07	0.0607635762842575	1
ENSG00000122482.20	ZNF644	1	91022402	1_55	0	0.0131942959983925	4.75948278741411	5.96270577644809e-07	0.167206527965415	1
ENSG00000097046.12	CDC7	1	91500849	1_56	0	0.121990206856894	21.3893573943083	2.47753672977811e-05	2.66348617168064	2
ENSG00000172031.6	EPHX4	1	92029879	1_56	0	0.025046437759306	7.01840504798554	1.66909782946855e-06	1.217024988029	1
ENSG00000284413.1	BTBD8	1	92080411	1_56	0	0.0207303063746666	4.61025711931509	9.07461616716892e-07	0.223846220718612	1
ENSG00000069712.12	KIAA1107	1	92167501	1_56	0	0.0209055179094176	4.92231553582802	9.7707472217529e-07	0.644096440770416	1
ENSG00000174842.16	GLMN	1	92299545	1_56	0	0.0324729384779053	10.6388745604162	3.28030839053673e-06	2.1918099781874	1
ENSG00000122484.8	RPAP2	1	92296097	1_56	0	0.198319982529191	18.4437007402008	3.47305722532734e-05	-3.81384839999897	1
ENSG00000067208.14	EVI5	1	92792062	1_56	0	0.0260626511995549	8.7369053677614	2.16208926454627e-06	-2.21095763612336	2
ENSG00000154511.11	FAM69A	1	92961317	1_56	0	0.0208819809299834	5.01413681978245	9.94180571706876e-07	0.837587881168707	1
ENSG00000143033.17	MTF2	1	93079600	1_57	0	0.0258998184361003	5.92639243427212	1.45741932080676e-06	0.666596299169461	1
ENSG00000117500.12	TMED5	1	93181063	1_57	0	0.0227010113119053	4.70978796400574	1.01518211367069e-06	0.222214213345693	1
ENSG00000122483.17	CCDC18	1	93180876	1_57	0	0.0910724310156894	17.6671466689806	1.52774454153592e-05	-2.09236806571031	1
ENSG00000117505.12	DR1	1	93346012	1_57	0	0.0337120028105867	8.36468530787786	2.67751281460768e-06	1.12101595793857	1
ENSG00000137936.16	BCAR3	1	93847526	1_57	0	0.0231246324669361	4.88032713559712	1.07157153885469e-06	0.459514906524917	1
ENSG00000067334.13	DNTTIP2	1	93875581	1_57	0	0.0253364772316894	5.7233257413943	1.37686731932223e-06	0.503365779272101	1
ENSG00000023909.9	GCLM	1	93901541	1_57	0	0.0527749793877837	12.5324913604325	6.28004684122754e-06	1.5735580164953	1
ENSG00000143036.16	SLC44A3	1	94818674	1_59	0	0.00280287754343322	12.127759527143	3.2276177700666e-07	-1.1716740301043	3
ENSG00000172339.9	ALG14	1	95073027	1_59	0	0.0812576683252155	38.8957277785661	3.00098382716971e-05	3.07472073799525	2
ENSG00000152078.9	TMEM56	1	95140279	1_59	0	0.00138654670905025	6.26429653783579	8.24715599332601e-08	0.754592164796694	1
ENSG00000117569.18	PTBP2	1	96721522	1_59	0	0.00239516547865559	14.7957025491129	3.36487171975272e-07	-3.18288864196539	1
ENSG00000188641.12	DPYD	1	97921165	1_60	0	0.00681665936679254	6.61161159184927	4.27933535456175e-07	0.815456922650538	1
ENSG00000162627.16	SNX7	1	98711275	1_60	0	0.0218177902915485	16.9457606081877	3.51050201561198e-06	-1.88593062442836	1
ENSG00000099260.10	PALMD	1	99668418	1_61	0	0.0268070087947879	5.64107835756724	1.43584607705608e-06	0.604623279940677	1
ENSG00000162688.16	AGL	1	99851033	1_61	0	0.0238727160153291	4.57074592543509	1.0360633458301e-06	-0.0421429798228478	1
ENSG00000156875.13	MFSD14A	1	100037607	1_61	0	0.0249783800004318	4.98860116266275	1.18315174530077e-06	0.258204060667597	1
ENSG00000156876.9	SASS6	1	100132743	1_61	0	0.0896754004331013	16.9168395860961	1.44042268552926e-05	2.06357890908517	1
ENSG00000122435.9	TRMT13	1	100133310	1_61	0	0.0422272363925744	9.8514884386097	3.9499528201816e-06	-1.41947152517016	1
ENSG00000122477.12	LRRC39	1	99940650	1_61	0	0.0240557790515518	4.64123592499753	1.06010886968861e-06	-0.0394765285387893	2
ENSG00000181656.6	GPR88	1	100538206	1_62	0	0.0218264252880632	4.9361728008279	1.02298758850567e-06	0.397397160412926	1
ENSG00000162695.11	SLC30A7	1	100896815	1_62	0	0.0261556921823924	6.60573162271086	1.6405313713052e-06	-0.416220821200009	1
ENSG00000117543.20	DPH5	1	101025552	1_62	0	0.037528071169893	9.94742213506124	3.54457515184059e-06	0.874987530442787	1
ENSG00000170989.8	S1PR1	1	101236803	1_62	0	0.02109524643588	4.62206878111187	9.25802616657574e-07	0.0719820922481827	2
ENSG00000134215.15	VAV3	1	107965542	1_67	0	0.020908755154562	5.39258227187859	1.07058795622345e-06	-0.585174845968587	1
ENSG00000085491.15	SLC25A24	1	108200420	1_67	0	0.0525273292001355	13.9295984539405	6.9473841472097e-06	1.92155906652189	1
ENSG00000121940.15	CLCC1	1	108963213	1_67	0	0.0226021589844507	6.11055444439782	1.31137814082513e-06	-0.60965135287516	1
ENSG00000197780.9	TAF13	1	109075686	1_67	0	0.0372250537128699	10.724781708068	3.79071550106948e-06	1.40270158124377	1
ENSG00000215717.5	TMEM167B	1	109089398	1_67	0	0.0234008310966586	6.43086802700346	1.42888828599869e-06	-0.660138088114515	1
ENSG00000134222.16	PSRC1	1	109282969	1_67	0	0.0459985620186476	12.691892471078	5.54329557117385e-06	1.55585848082831	1
ENSG00000143028.8	SYPL2	1	109467180	1_67	0	0.0443681493923752	12.3559211849962	5.20527694236811e-06	1.42642926406587	1
ENSG00000181754.6	AMIGO1	1	109509517	1_67	0	0.0526170301437824	13.9455494175677	6.96721732349424e-06	-1.59799417682512	1
ENSG00000156097.12	GPR61	1	109539929	1_67	0	0.1117025204307	21.0562283241401	2.23326855292613e-05	-2.26336990202619	1
ENSG00000065135.10	GNAI3	1	109548660	1_67	0	0.0194185965366492	4.71138469449882	8.68687959431596e-07	-0.187641504622924	1
ENSG00000116337.15	AMPD2	1	109616709	1_67	0	0.0230744559493622	6.30130100203881	1.38057209969062e-06	-0.669944283238676	1
ENSG00000213366.12	GSTM2	1	109667284	1_67	0	0.0208708469152222	5.37585820315221	1.06533274080339e-06	-0.496790731278878	1
ENSG00000134184.12	GSTM1	1	109671748	1_67	0	0.0201707246421978	5.06144582323723	9.69378738600432e-07	0.353001140210391	2
ENSG00000134201.10	GSTM5	1	109704237	1_67	0	0.0311235461538923	9.06592479069325	2.67915958004195e-06	-1.12294779621121	2
ENSG00000134202.10	GSTM3	1	109741163	1_67	0	0.0281557253727019	8.13902124734882	2.17588680987997e-06	1.00540310784439	1
ENSG00000179902.12	C1orf194	1	109113798	1_67	0	0.0201014943941905	5.02976978389384	9.60005783579358e-07	0.429965554975369	1
ENSG00000116396.14	KCNC4	1	110211186	1_68	0	0.0587342855884426	19.2563819662934	1.07389984409922e-05	-2.2111966449751	1
ENSG00000162775.14	RBM15	1	110307695	1_68	0	0.0920193509625715	23.4880431392875	2.05221755545882e-05	-2.86771274559325	1
ENSG00000134248.13	LAMTOR5	1	110407840	1_68	0	0.114931407527865	25.6094945449171	2.79471244623379e-05	-3.19778785620107	1
ENSG00000177272.8	KCNA3	1	110675350	1_68	0	0.0123190850901064	4.80888366207457	5.62496885826916e-07	-0.605886897444842	1
ENSG00000121931.15	LRIF1	1	110964484	1_68	0	0.0259250501865155	11.6588527567745	2.86994001819797e-06	-1.81049277279264	1
ENSG00000156171.14	DRAM2	1	111139496	1_68	0	0.100305812846246	24.3093739402804	2.3152466936926e-05	3.13272963253865	1
ENSG00000198758.10	EPS8L3	1	109802851	1_68	0	0.030988328176507	13.3081006510117	3.91571991852805e-06	-1.49415923711448	1
ENSG00000085465.12	OVGP1	1	111431271	1_69	0	0.00977236270748882	4.64454491386916	4.30963154537229e-07	0.152890379425565	1
ENSG00000171385.9	KCND3	1	111988885	1_69	0	0.0509296026049445	19.8850628631744	9.61600438097773e-06	2.51280321783623	1
ENSG00000155380.11	SLC16A1	1	112956760	1_70	0	0.0336210777126552	8.45083578769319	2.69779341380315e-06	0.965857307932725	1
ENSG00000198799.11	LRIG2	1	113072822	1_70	0	0.0253970500288563	5.85659994237156	1.41229762942144e-06	-0.727406293880157	1
ENSG00000081026.18	MAGI3	1	113391682	1_70	0	0.0273453239292256	6.53928254143841	1.69789399115406e-06	-0.674183065333653	1
ENSG00000134242.15	PTPN22	1	113871109	1_70	0	0.0305486815186823	7.56357755998825	2.19390153650784e-06	0.986135282365939	1
ENSG00000118655.4	DCLRE1B	1	113906130	1_70	0	0.0287374953684142	6.99827102172614	1.90957653082818e-06	-0.827085777827888	2
ENSG00000163349.21	HIPK1	1	113929596	1_70	0	0.0263499532517252	6.19672683467856	1.55038514221207e-06	0.743373255296794	1
ENSG00000116774.11	OLFML3	1	113979663	1_70	0	0.0225532333057081	4.7607530392766	1.01948740011835e-06	-0.36426335041531	1
ENSG00000116752.5	BCAS2	1	114577676	1_71	0	0.0570317321529513	18.8678355818304	1.02172975674517e-05	2.21663326860548	2
ENSG00000213281.4	NRAS	1	114716596	1_71	0	0.0114543779465757	4.88886478061586	5.31712574553988e-07	0.272784804344052	1
ENSG00000134198.9	TSPAN2	1	115089792	1_71	0	0.0168935167907682	10.2253126119482	1.64018961906607e-06	2.23292787178629	2
ENSG00000134258.16	VTCN1	1	117209103	1_72	0	0.130955787159553	29.5341883854119	3.67237593586105e-05	-2.80665514927166	1
ENSG00000173218.14	VANGL1	1	115642000	1_72	0	0.0105010891489711	6.00739344288288	5.98987581388343e-07	-0.638796609053045	1
ENSG00000118729.11	CASQ2	1	115768346	1_72	0	0.0131050722918711	8.04132617769242	1.00060921097224e-06	-1.14666605136044	1
ENSG00000134247.9	PTGFRN	1	116909755	1_72	0	0.0283067081365077	15.1352496815272	4.06795699983062e-06	-1.60834791289649	1
ENSG00000134256.12	CD101	1	117001709	1_72	0	0.0103092120111915	5.83815994449428	5.71477132332911e-07	0.54390362186842	1
ENSG00000116830.11	TTF2	1	117060534	1_72	0	0.00956955153107741	5.15507456056937	4.68407600352407e-07	-0.392333562206467	2
ENSG00000134253.9	TRIM45	1	117122142	1_72	0	0.0089781253127551	4.56991529529849	3.89575117167683e-07	-0.096456179336169	1
ENSG00000198162.12	MAN1A2	1	117367233	1_72	0	0.0177249666577795	10.8180213397485	1.82066757392079e-06	1.38600304623702	1
ENSG00000183508.4	FAM46C	1	117605765	1_72	0	0.0247543817213308	13.8965593926544	3.26630524524689e-06	-1.56227220581936	1
ENSG00000116874.11	WARS2	1	119029918	1_73	0	0.0106051784650957	5.59188700896337	5.63084749869032e-07	-0.537735097156641	2
ENSG00000092621.11	PHGDH	1	119659675	1_73	0	0.0133455175632244	7.7416570146382	9.80994888407618e-07	-0.901981058154463	1
ENSG00000174827.13	PDZK1	1	145707383	1_73	0	0.0972640582643118	26.0826566855793	2.40880480027557e-05	2.42395729425801	1
ENSG00000131791.7	PRKAB2	1	147172842	1_73	0	0.0348665596269434	16.6079571131399	5.49822752964366e-06	2.21310700604067	1
ENSG00000131781.12	FMO5	1	147236643	1_73	0	0.0101896861950854	5.63613897650589	5.45305527283891e-07	1.27794401776003	1
ENSG00000162836.11	ACP6	1	147647471	1_73	0	0.00961877222157703	4.75376729249579	4.34165145377808e-07	0.423620026723724	2
ENSG00000265107.2	GJA5	1	147773551	1_73	0	0.011729630500549	6.6357435677683	7.39045748555013e-07	0.989636546535194	1
ENSG00000159409.14	CELF3	1	151717266	1_74	0	0.054598884816177	11.3251747420412	5.87118926739764e-06	1.70122937679202	1
ENSG00000213171.2	LINGO4	1	151805451	1_74	0	0.0644179187853874	12.8741602535491	7.87450017701806e-06	-1.70104290976927	2
ENSG00000143365.17	RORC	1	151831413	1_74	0	0.0575475415765389	11.8171234691689	6.45707670253034e-06	1.46346230086405	1
ENSG00000196407.11	THEM5	1	151853515	1_74	0	0.0294901521798124	5.60134234054522	1.56843500668362e-06	-0.323376626069266	1
ENSG00000197915.5	HRNR	1	152230440	1_74	0	0.0354472093331549	7.30506024663925	2.45868702172401e-06	-0.959531503994425	2
ENSG00000143631.10	FLG	1	152325041	1_74	0	0.0333076926700703	6.72809719424379	2.12781664672928e-06	1.0110278793452	2
ENSG00000143536.7	CRNN	1	152414760	1_74	0	0.117809995658294	18.6013924512659	2.0807743822726e-05	-2.45783448718072	1
ENSG00000169509.5	CRCT1	1	152513776	1_74	0	0.039065086208768	8.20679502540382	3.04410599484503e-06	1.35326107503466	1
ENSG00000197084.5	LCE1C	1	152805642	1_74	0	0.0360348082014226	7.45751025153859	2.55160515367113e-06	-1.04098466940544	1
ENSG00000163207.6	IVL	1	152908874	1_74	0	0.0520225545819941	10.8736238429892	5.37110170983097e-06	1.48489067570743	1
ENSG00000163209.14	SPRR3	1	153001809	1_74	0	0.0274349781444627	4.93352949462308	1.28516752938763e-06	-0.409634667611813	1
ENSG00000241794.1	SPRR2A	1	153057485	1_74	0	0.0527263260070079	10.9991001908844	5.5065814243369e-06	1.37141157890082	1
ENSG00000203785.8	SPRR2E	1	153106201	1_74	0	0.0276806329779677	5.01590847886092	1.31832660755451e-06	0.513127172973734	1
ENSG00000163221.8	S100A12	1	153359373	1_75	0	0.0183116212943877	4.64575963745351	8.07757373913297e-07	0.137904025161509	1
ENSG00000143546.9	S100A8	1	153359373	1_75	0	0.0197674089408076	5.30453303246391	9.95621581237171e-07	0.358478935865127	2
ENSG00000197956.9	S100A6	1	153536520	1_75	0	0.0234488030326059	7.27877717932053	1.62060248386899e-06	0.962768694181302	1
ENSG00000196420.7	S100A5	1	153541765	1_75	0	0.0188634330788535	4.8905770422299	8.75947822338831e-07	0.250805432491062	1
ENSG00000188015.9	S100A3	1	153549456	1_75	0	0.018331979041359	4.66631296873728	8.12232966286043e-07	-0.173155433121186	1
ENSG00000196154.11	S100A4	1	153549961	1_75	0	0.0185074708803614	4.72937475611295	8.31090274986961e-07	-0.187461781408783	1
ENSG00000196754.10	S100A2	1	153647610	1_75	0	0.0184611287387085	5.02233064885363	8.80361312186409e-07	-0.623579162126203	1
ENSG00000188643.10	S100A16	1	153613108	1_75	0	0.0209040510485272	5.68262558671464	1.12791636144201e-06	-0.500778388958421	1
ENSG00000160678.11	S100A1	1	153627648	1_75	0	0.0203892157274244	5.45540087159504	1.05614752701846e-06	-0.417168754992058	1
ENSG00000160679.12	CHTOP	1	153633911	1_75	0	0.019225837961407	5.09730241328302	9.3051434928567e-07	0.644016951845577	1
ENSG00000143553.10	SNAPIN	1	153659467	1_75	0	0.0245059531108427	7.66185056295948	1.78280019216249e-06	-1.1943725116538	1
ENSG00000169418.9	NPR1	1	153678582	1_75	0	0.0675300819715303	17.7723756820324	1.13956777249519e-05	-2.60039888095979	1
ENSG00000143570.17	SLC39A1	1	153969609	1_75	0	0.0310006406986342	11.2332588883345	3.30654040783149e-06	1.97141847636774	1
ENSG00000143578.15	CREB3L4	1	153968263	1_75	0	0.201497304314351	18.5805687730579	3.5548856989295e-05	4.20896415805825	1
ENSG00000143549.19	TPM3	1	154194640	1_75	0	0.0201894215146387	8.81113311193865	1.68909094759224e-06	2.53695235164502	1
ENSG00000143515.16	ATP8B2	1	154325898	1_75	0	0.257958898936464	30.0855366563912	7.36895109078724e-05	3.57080963749234	1
ENSG00000160714.9	UBE2Q1	1	154559434	1_75	0	0.0291082055741895	9.10345583371353	2.51604914490674e-06	1.55999651266237	1
ENSG00000163344.5	PMVK	1	154936792	1_76	1	0.2918757306754	23.583821432063	6.53596262044622e-05	4.42591706807242	1
ENSG00000160691.18	SHC1	1	154974220	1_76	0	0.0066478712709539	5.27102922728312	3.32717330070964e-07	-1.03576122438433	1
ENSG00000163354.14	DCST2	1	155033615	1_76	0	0.0266527456112444	23.5134864992628	5.95054002258191e-06	-3.70279502278638	1
ENSG00000163357.10	DCST1	1	155033974	1_76	0	0.0146302992321907	15.7043924186544	2.18158301852163e-06	-2.80257009685713	1
ENSG00000143537.13	ADAM15	1	155051158	1_76	0	0.00698578595302568	5.63349318854194	3.73671903976359e-07	0.741119457755094	1
ENSG00000169242.11	EFNA1	1	155127376	1_76	0	0.00893913985431538	8.58613698129568	7.28770763631206e-07	0.675853819025005	2
ENSG00000185499.16	MUC1	1	155192276	1_76	0	0.018676102733498	13.130157370737	2.32837851044342e-06	2.21489756356228	1
ENSG00000177628.15	GBA	1	155244216	1_76	0	0.0153035408471506	10.468931902548	1.52121885144687e-06	-1.41386186895857	2
ENSG00000143630.9	HCN3	1	155277916	1_76	0	0.0356338619216496	16.9027140187039	5.71895570978964e-06	-2.4657281410912	1
ENSG00000163374.19	YY1AP1	1	155689149	1_76	0	0.100495600729694	25.2999908699291	2.4141531181083e-05	-3.08246156948678	1
ENSG00000143622.10	RIT1	1	155911161	1_76	0	0.164049475024276	28.238540919128	4.39860025184155e-05	-2.98855337622138	1
ENSG00000132680.10	KIAA0907	1	155934601	1_76	0	0.0368444663180424	17.6958000087643	6.19070156472522e-06	1.92914447750278	1
ENSG00000116586.11	LAMTOR2	1	156054582	1_76	0	0.271471717095897	36.1215953098181	9.31084097969902e-05	-3.79519013653759	2
ENSG00000196189.12	SEMA4A	1	156147070	1_76	0	0.00804232239428759	6.47794298709564	4.94670483241587e-07	-1.15567411132575	1
ENSG00000160785.13	SLC25A44	1	156194115	1_76	0	0.00715830533615225	5.20604353761008	3.53846913495463e-07	-0.177385349132691	2
ENSG00000160783.19	PMF1	1	156212919	1_76	0	0.007678325047625	5.6974328229767	4.15377629197505e-07	-0.192894922941588	1
ENSG00000242252.1	BGLAP	1	156238425	1_76	0	0.0396034293991526	22.3022938736908	8.38648019204568e-06	2.69149650201972	1
ENSG00000160781.15	PAQR6	1	156254865	1_76	0	0.0365005137665845	20.8674577378202	7.23212488304873e-06	2.49106870959916	1
ENSG00000163467.11	TSACC	1	156337127	1_76	0	0.0170723396820002	13.7875951395668	2.23500738354868e-06	-1.77084628867404	1
ENSG00000160818.16	GPATCH4	1	156596319	1_77	0	0.0202644011945458	4.82060660199711	9.27540460167736e-07	0.301262454277236	1
ENSG00000132692.18	BCAN	1	156640896	1_77	0	0.0209397821157485	5.12271855573921	1.01852114925731e-06	0.329918801939459	1
ENSG00000132688.10	NES	1	156677793	1_77	0	0.0999859769873892	19.7131919582473	1.87151556000427e-05	-2.11743481537775	1
ENSG00000143320.8	CRABP2	1	156705979	1_77	0	0.0230944140052665	6.02574738283837	1.32134207590745e-06	0.637690166284275	1
ENSG00000143319.16	ISG20L2	1	156728554	1_77	0	0.0201075902842175	4.74903340242574	9.06697980421582e-07	0.223504770204146	1
ENSG00000143303.11	RRNAD1	1	156728106	1_77	0	0.020414842183866	4.88875802516349	9.47636904981305e-07	-0.287041851337937	1
ENSG00000143314.12	MRPL24	1	156741831	1_77	0	0.0867791330153005	18.3664886168215	1.51334810640456e-05	2.00970459254892	1
ENSG00000143294.14	PRCC	1	156750590	1_77	0	0.0316178734594059	8.92825688493661	2.68038223666415e-06	-1.18350290545626	1
ENSG00000198400.11	NTRK1	1	156815564	1_77	0	0.022200294050595	5.66158627063178	1.19342258684021e-06	0.552086083977801	1
ENSG00000160856.20	FCRL3	1	157700967	1_77	0	0.0200501660909765	4.72268951540592	8.9909330959572e-07	0.31643375987264	2
ENSG00000163565.18	IFI16	1	159000146	1_78	0	0.0347306104163091	12.4436482463096	4.1035293055334e-06	-1.59894050426061	1
ENSG00000181036.13	FCRL6	1	159800388	1_78	0	0.0197846741378904	7.24550172314864	1.36111481948023e-06	0.833427456480293	1
ENSG00000158714.10	SLAMF8	1	159826640	1_78	0	0.0266918065471675	10.0076992949071	2.53635250918062e-06	1.24103424890144	2
ENSG00000188004.9	C1orf204	1	159839552	1_78	0	0.0709494999959696	19.1098665496215	1.28737298152771e-05	-2.02615790919796	2
ENSG00000158710.14	TAGLN2	1	159925746	1_78	0	0.0217483475773798	8.11756728651912	1.67629156298055e-06	0.927278188362065	1
ENSG00000085552.16	IGSF9	1	159945134	1_79	0	0.00905298128676557	4.59755515355355	3.95199118574155e-07	0.144730212295036	1
ENSG00000143315.6	PIGM	1	160031560	1_79	0	0.0318906195341242	16.2915842231514	4.93314261634917e-06	-2.01588463140587	1
ENSG00000162729.13	IGSF8	1	160099056	1_79	0	0.0401261899732563	18.4259970317776	7.02031046301453e-06	-2.19055895744413	2
ENSG00000162734.12	PEA15	1	160204111	1_79	0	0.448420771582312	30.6130632660346	0.000130343658731208	-3.96298210388411	1
ENSG00000162735.18	PEX19	1	160286615	1_79	0	0.0508052072336066	17.1700281798119	8.28278964547569e-06	2.96139120223335	2
ENSG00000122218.14	COPA	1	160343943	1_79	0	0.0170363015481447	9.865547931235	1.59585682878705e-06	-2.19169291592984	1
ENSG00000162736.15	NCSTN	1	160342835	1_79	0	0.0711359568984538	23.962103640884	1.61849557700888e-05	2.80175636796349	1
ENSG00000171786.5	NHLH1	1	160367549	1_79	0	0.0300434624404567	14.9424979995262	4.26256079127371e-06	1.18478765011353	1
ENSG00000117091.9	CD48	1	160711985	1_79	0	0.00916586102086969	4.70752865090314	4.09697804420331e-07	-0.124553442224997	1
ENSG00000122223.12	CD244	1	160862395	1_79	0	0.00907637227798652	4.61978815995184	3.98136284254897e-07	0.0674176141587438	1
ENSG00000179914.4	ITLN1	1	160886023	1_79	0	0.0299944801909042	15.5797934602307	4.4371124244789e-06	-2.00551314159209	1
ENSG00000162755.13	KLHDC9	1	161092474	1_79	0	0.0196526528842466	11.6762133401603	2.17881623062136e-06	1.45069497003794	2
ENSG00000158793.13	NIT1	1	161118210	1_79	0	0.0165435830140177	10.1255933158506	1.59055046228524e-06	1.23246284750383	1
ENSG00000143222.11	UFC1	1	161152958	1_79	0	0.0331993675094749	16.5293424032687	5.21054058314879e-06	-1.78002276916959	1
ENSG00000143258.15	USP21	1	161165769	1_79	0	0.012533414672069	7.56140179777168	8.99847929447962e-07	0.876394771799405	1
ENSG00000143224.17	PPOX	1	161165947	1_79	0	0.00924431472650022	4.78760844678518	4.20233571367982e-07	0.245165581238787	1
ENSG00000158850.14	B4GALT3	1	161177981	1_79	0	0.0520542086052709	20.6877386131404	1.02250694215588e-05	-2.20166979867197	2
ENSG00000158864.12	NDUFS2	1	161219923	1_79	0	0.0143661049706426	8.82429255601898	1.20369465002591e-06	-1.17996470251355	1
ENSG00000158882.14	TOMM40L	1	161226376	1_79	0	0.0589571935029422	21.8688369249033	1.22422116852372e-05	-2.22533867646253	2
ENSG00000143252.14	SDHC	1	161314507	1_79	0	0.0211898229024277	12.3829918678299	2.49143930459673e-06	1.50811724202261	1
ENSG00000143226.13	FCGR2A	1	161505035	1_79	0	0.150166287700241	30.5539836688769	4.35649965059062e-05	-3.14038785658642	1
ENSG00000072694.20	FCGR2B	1	161683947	1_79	0	0.0114327162428464	6.72945325893994	7.30510734907217e-07	-0.672035012493373	1
ENSG00000081721.11	DUSP12	1	161766245	1_79	0	0.00906411832620291	4.60435965120292	3.96270919452493e-07	0.18227222926441	1
ENSG00000118217.5	ATF6	1	161766683	1_79	0	0.0100636528660532	5.56822095479155	5.32070897382266e-07	0.580933415758147	1
ENSG00000162745.10	OLFML2B	1	162005491	1_79	0	0.00973441348925597	5.25531282242502	4.85742114632579e-07	-0.47185732308415	1
ENSG00000198574.5	SH2D1B	1	162412988	1_80	0	0.0136654301965232	12.0369916703297	1.56184763712776e-06	-1.41919666900176	1
ENSG00000117143.13	UAP1	1	162561704	1_80	0	0.00728618532301251	6.29622467343221	4.3558992580519e-07	0.732310348304334	1
ENSG00000162733.16	DDR2	1	162631124	1_80	0	0.00623309700386843	4.91943824446567	2.91150000781393e-07	-0.281058741007541	1
ENSG00000132196.13	HSD17B7	1	162790761	1_80	0	0.0132055085355604	11.7696080637452	1.47575589876363e-06	1.30686518877806	2
ENSG00000117152.13	RGS4	1	163068894	1_80	0	0.109502055117147	30.8575944979663	3.20834996249348e-05	-2.94740501850388	1
ENSG00000143248.12	RGS5	1	163322602	1_80	0	0.0170940450774782	13.8441736491041	2.24703211624054e-06	1.6258370736052	1
ENSG00000143149.12	ALDH9A1	1	165698544	1_81	0	0.0207043475092717	4.63145199148273	9.10491952982082e-07	-0.296837200088459	1
ENSG00000143194.12	MAEL	1	166975891	1_82	0	0.017906801375241	12.0265755620143	2.04483089133213e-06	2.05676285203769	1
ENSG00000152382.5	TADA1	1	166876513	1_82	0	0.0212802399433017	12.1639134760669	2.45780395962955e-06	1.25144723786674	1
ENSG00000198771.10	RCSD1	1	167630346	1_82	0	0.0148604496436282	9.17766456472156	1.29497542784857e-06	1.06611644968812	2
ENSG00000143199.17	ADCY10	1	167913803	1_82	0	0.00990348014859443	5.42446628441955	5.10084640464771e-07	-0.464389832463699	1
ENSG00000143164.15	DCAF6	1	167936173	1_82	0	0.0133986804056726	8.18617683549389	1.04145508994762e-06	1.04121050041795	1
ENSG00000143158.10	MPC2	1	167936749	1_82	0	0.017967442877114	10.7696854710108	1.83732798291718e-06	1.52813459101864	1
ENSG00000143147.14	GPR161	1	168137545	1_82	0	0.0151778116883567	9.35844761810462	1.34868451397617e-06	-1.174583587734	1
ENSG00000143155.12	TIPRL	1	168178654	1_82	0	0.00967304721284923	5.20804398509982	4.78338511502934e-07	0.474622953484982	1
ENSG00000143196.4	DPT	1	168728935	1_82	0	0.00902661224134727	4.57693209894431	3.92280439356482e-07	-0.112986798279676	1
ENSG00000143153.12	ATP1B1	1	169119441	1_83	0	0.0415095751274616	11.5334702289125	4.54575142850591e-06	1.55097847121965	1
ENSG00000143156.13	NME7	1	169336230	1_83	0	0.0195857473270122	4.58729381876133	8.5308852854236e-07	0.173237179156663	2
ENSG00000117479.12	SLC19A2	1	169485770	1_83	0	0.0389958353138912	10.9531025747343	4.05557819347592e-06	1.36768164711626	1
ENSG00000174175.16	SELP	1	169630016	1_83	0	0.0219140734055889	5.62241419598798	1.16988546504402e-06	-0.360002088819198	1
ENSG00000188404.8	SELL	1	169710933	1_83	0	0.0259932091627469	7.19757623749864	1.77641148337529e-06	-1.5101845106331	1
ENSG00000171806.11	METTL18	1	169794673	1_83	0	0.0300335582523339	8.53294736993291	2.43334256156573e-06	1.74232033486343	1
ENSG00000000457.13	SCYL3	1	169664707	1_83	0	0.0240217958640664	6.4694697424235	1.47560988151362e-06	1.3223340427175	2
ENSG00000120370.12	GORAB	1	170532434	1_83	0	0.0351316295395115	9.98494583849328	3.33074515438988e-06	-1.45108471656795	1
ENSG00000283683.1	RP3-454G6.2	1	171601001	1_84	0	0.0117438752693038	4.57267158719458	5.09892751167916e-07	-0.0622900896217578	1
ENSG00000116132.11	PRRX1	1	170663667	1_84	0	0.0121225365558125	4.86406871518688	5.59874388137231e-07	-0.324949415088799	1
ENSG00000007933.12	FMO3	1	171091067	1_84	0	0.013634363240824	5.94365410469072	7.69459532474675e-07	-0.691547804314426	1
ENSG00000094963.13	FMO2	1	171185239	1_84	0	0.0425993631519228	16.4628154490682	6.65893250743407e-06	-1.8056924281037	1
ENSG00000010932.16	FMO1	1	171248306	1_84	0	0.0134887583224138	5.84500087993645	7.48607116198169e-07	0.688872529631979	1
ENSG00000076258.9	FMO4	1	171340480	1_84	0	0.012049144286862	4.80830337123391	5.5010483578308e-07	0.289464422714296	1
ENSG00000034971.16	MYOC	1	171652737	1_84	0	0.0120339848146562	4.79674348789274	5.48091857926492e-07	0.259441718443894	2
ENSG00000117533.14	VAMP4	1	171742012	1_84	0	0.0171716081050832	8.06464219591836	1.31490225123937e-06	-0.942740324662769	1
ENSG00000010165.19	METTL13	1	171774435	1_84	0	0.0132066564933051	5.6508166015459	7.08600559859496e-07	0.537103830514677	1
ENSG00000197959.13	DNM3	1	171841542	1_84	0	0.031726587541595	13.7289314551226	4.13578064208876e-06	-1.73387416248783	1
ENSG00000094975.13	SUCO	1	172528734	1_84	0	0.029892516671392	13.1779019406664	3.74029751282154e-06	1.61728966165322	1
ENSG00000076321.10	KLHL20	1	173714815	1_85	0	0.12960572447781	28.1755877269858	3.46732511056428e-05	-3.96053638005974	1
ENSG00000117593.9	DARS2	1	173823764	1_85	0	0.0331976823505278	10.5405744334226	3.32253405716837e-06	1.7111115041111	1
ENSG00000117601.13	SERPINC1	1	173917488	1_85	0	0.0374207731723767	11.6376125976502	4.13498605446991e-06	-1.87486944346013	1
ENSG00000152061.23	RABGAP1L	1	174159856	1_85	0	0.0182438069778942	6.38745638014237	1.10647297972841e-06	-0.665769905350329	1
ENSG00000235750.9	KIAA0040	1	175193171	1_86	0	0.0061964135857725	6.49881099496227	3.82359337820239e-07	0.672010086459475	1
ENSG00000143207.19	RFWD2	1	176207359	1_86	0	0.00550989109827549	5.31111410216397	2.77860007913544e-07	-0.300103450559523	1
ENSG00000120341.18	SEC16B	1	177978346	1_87	0	0.0142754955745715	4.74994080752103	6.43838270544855e-07	0.039512735902778	1
ENSG00000075391.16	RASAL2	1	178094621	1_87	0	0.0349269178722348	12.5704653215039	4.16878035948216e-06	1.48324776469884	1
ENSG00000116194.12	ANGPTL1	1	178869679	1_87	0	0.0178531668570032	6.80579572723133	1.15369648790274e-06	0.775665767330959	1
ENSG00000143340.6	FAM163A	1	179743304	1_89	0	0.0112547536889179	5.42706844519533	5.79960867122164e-07	-0.692338819089102	1
ENSG00000186283.13	TOR3A	1	179084484	1_89	0	0.010195582188405	4.62583971491585	4.47816413184949e-07	-0.229334089571296	2
ENSG00000143322.19	ABL2	1	179229518	1_89	0	0.0253346962443591	12.4685610536014	2.99936579594407e-06	-1.74652155000454	2
ENSG00000057252.12	SOAT1	1	179293868	1_89	0	0.0138085526745193	7.42694257747068	9.73768280746254e-07	0.7836736964465	1
ENSG00000162782.15	TDRD5	1	179592019	1_89	0	0.0117841019374643	6.1709884899223	6.90476057465612e-07	0.557209318896604	1
ENSG00000135837.15	CEP350	1	179954679	1_89	0	0.02161021859099	11.5132463806924	2.36240501128665e-06	-1.23934819284041	1
ENSG00000121454.5	LHX4	1	180229431	1_89	0	0.0133768240863517	7.83083591839143	9.94623089399785e-07	1.04780590407266	1
ENSG00000198216.10	CACNA1E	1	181412848	1_90	0	0.0153940207305076	4.80042800877183	7.01664371544682e-07	-0.230654896020547	1
ENSG00000135862.5	LAMC1	1	183023026	1_91	0	0.0290578327150869	12.054115929936	3.32579885888779e-06	1.86088568755297	1
ENSG00000157064.10	NMNAT2	1	183425343	1_91	0	0.0128991696261207	4.57263536077652	5.60048606667939e-07	-0.0464323958537261	1
ENSG00000116698.21	SMG7	1	183471970	1_91	0	0.13170542831958	26.2662508945425	3.28472609090115e-05	2.72447104168652	2
ENSG00000162704.15	ARPC5	1	183635770	1_91	0	0.0141794742213909	5.44214794345525	7.32702828322027e-07	-0.585113137320508	1
ENSG00000143344.15	RGL1	1	183635770	1_91	0	0.0141794742213909	5.44214794345525	7.32702828322027e-07	-0.585113137320508	1
ENSG00000198756.10	COLGALT2	1	184037985	1_91	0	0.0143550981181518	5.55529117100155	7.57199622425698e-07	0.598804405646351	1
ENSG00000198860.11	TSEN15	1	184051811	1_91	0	0.0134244962196407	4.93936090498989	6.29602079383181e-07	-0.349766673432751	1
ENSG00000135842.16	FAM129A	1	184974705	1_92	0	0.0430218312430846	13.877453373825	5.66886436442464e-06	-2.32115709941485	1
ENSG00000121486.11	TRMT1L	1	185156912	1_92	0	0.0388921106976569	11.937431257297	4.40828631292338e-06	1.57048836920264	1
ENSG00000116668.12	SWT1	1	185156912	1_92	0	0.0388921106976569	11.937431257297	4.40828631292338e-06	-1.57048836920264	1
ENSG00000116679.15	IVNS1ABP	1	185317057	1_92	0	0.0216487755127357	6.7033394588293	1.37791347281432e-06	0.77872697013571	1
ENSG00000262180.1	OCLM	1	186400270	1_92	0	0.0378091041476532	11.6092660215545	4.16772012463934e-06	1.2790180459513	1
ENSG00000090104.11	RGS1	1	192575969	1_96	0	0.014897235461345	8.10638083455743	1.14664790474312e-06	-0.927344386068348	1
ENSG00000023572.8	GLRX2	1	193085024	1_96	0	0.0371381111679431	14.1997802145501	5.00724487901708e-06	3.33583281490018	2
ENSG00000134371.10	CDC73	1	193120352	1_96	0	0.0160317130034007	9.94652307910904	1.51407929685313e-06	1.58818279635668	1
ENSG00000162687.16	KCNT2	1	196606913	1_98	0	0.0383016110933324	12.0283918114838	4.37443537896349e-06	1.72183031254791	1
ENSG00000000971.15	CFH	1	196651787	1_98	0	0.0312450633534136	10.14104488879	3.00857963520058e-06	1.58767462835485	1
ENSG00000203724.10	C1orf53	1	197902363	1_99	0	0.0356192884689006	11.2216810152881	3.79525145929027e-06	1.37391262070101	3
ENSG00000081237.18	PTPRC	1	198634049	1_99	0	0.0182447447662991	5.04315771234974	8.73650518221138e-07	-0.544043089848083	1
ENSG00000081248.10	CACNA1S	1	201112815	1_101	0	0.0130871231496222	5.59080113127462	6.94729323667731e-07	0.420520036511482	1
ENSG00000118197.13	DDX59	1	200672961	1_101	0	0.0120336178990513	4.98168790524126	5.69206866290649e-07	-0.0551259238762768	1
ENSG00000232237.3	ASCL5	1	201132736	1_101	0	0.015150811725239	6.84653902796049	9.84927778557609e-07	0.646754720770178	1
ENSG00000198700.9	IPO9	1	201828710	1_102	0	0.0539029453092811	16.644831342301	8.51901321261568e-06	-2.35109709320547	1
ENSG00000198892.6	SHISA4	1	201887834	1_102	0	0.0551070800576189	16.7034484646056	8.73999004707013e-06	2.04809079430094	1
ENSG00000077157.21	PPP1R12B	1	202348568	1_102	0	0.0157895799587867	4.75908105308562	7.13495231755656e-07	0.166639351346056	1
ENSG00000117153.15	KLHL12	1	202928968	1_102	0	0.0161825566342632	5.00513726475779	7.69060533329575e-07	0.382330398572874	1
ENSG00000159346.12	ADIPOR1	1	202958379	1_102	0	0.0402934968926628	13.3559347131782	5.10983225910151e-06	-1.61813823649634	2
ENSG00000163485.16	ADORA1	1	203090600	1_102	0	0.0445652357806896	14.3383519696268	6.06726330003355e-06	1.7857726921309	1
ENSG00000133048.12	CHI3L1	1	203186284	1_102	0	0.0544599664087075	16.1977328897702	8.37585207727171e-06	1.78158561734464	1
ENSG00000159388.5	BTG2	1	203305490	1_102	0	0.0212355517160068	7.48426007229046	1.50907149605166e-06	-0.843415897600408	1
ENSG00000174567.7	GOLT1A	1	204213637	1_103	0	0.0282486644958602	9.87900790725291	2.64977287760817e-06	-1.63998845516487	1
ENSG00000188783.5	PRELP	1	203475432	1_103	0	0.0194248724303253	6.32356278721081	1.16631915196569e-06	0.711862967574607	1
ENSG00000058668.14	ATP2B4	1	203626383	1_103	0	0.0167105360149061	4.88837953425015	7.75626600026748e-07	0.187868036727199	2
ENSG00000122188.12	LAX1	1	203764731	1_103	0	0.0200027063282598	6.51788670744004	1.23792109316348e-06	-0.688224971847083	2
ENSG00000058673.16	ZC3H11A	1	203795675	1_103	0	0.0207860653404571	7.41150927110061	1.46277099812473e-06	1.36154655746319	1
ENSG00000257315.2	ZBED6	1	203795675	1_103	0	0.0207860653404571	7.41150927110061	1.46277099812473e-06	-1.36154655746319	1
ENSG00000143842.14	SOX13	1	204072756	1_103	0	0.104267623122822	22.6997462934714	2.24733530024436e-05	2.62254547415625	1
ENSG00000143845.14	ETNK2	1	204149232	1_103	0	0.0246785566161836	8.61758812287608	2.01930948541891e-06	1.11532337535621	2
ENSG00000143839.14	REN	1	204190050	1_103	0	0.0251995436213581	8.68971753110544	2.07919743996631e-06	1.06836864792424	1
ENSG00000158615.8	PPP1R15B	1	204412110	1_103	0	0.0209669667143547	6.99155826700835	1.39189663178028e-06	-0.945973195138294	1
ENSG00000163531.15	NFASC	1	204828332	1_104	0	0.0146113762688181	4.81898000774181	6.68565013815564e-07	0.131090365735337	1
ENSG00000174529.7	TMEM81	1	205084022	1_104	0	0.0768294087195583	20.716858423194	1.51129340016027e-05	2.39813447165504	1
ENSG00000133059.16	DSTYK	1	205210869	1_104	0	0.0332584034542849	16.7308153890679	5.28342931245161e-06	-3.13899680218704	2
ENSG00000117266.15	CDK18	1	205504902	1_104	0	0.0403279751418182	13.9460585130283	5.3401726299374e-06	1.70118572146769	1
ENSG00000174514.12	MFSD4A	1	205568730	1_104	0	0.0713800086113069	19.5706051239571	1.32641140382133e-05	2.37267513855156	1
ENSG00000158715.5	SLC45A3	1	205680199	1_104	0	0.104182177668374	22.394817488885	2.2153296250193e-05	-2.55647753524883	1
ENSG00000069275.12	NUCKS1	1	205749839	1_104	0	0.0529579406073464	16.5361142002983	8.31499414815791e-06	-2.05802385381064	1
ENSG00000117280.12	RAB29	1	205775418	1_104	0	0.0141685949359067	4.66088672352756	6.27036366317319e-07	-0.0454928141291304	1
ENSG00000133065.10	SLC41A1	1	205813269	1_104	0	0.230892685559079	29.6687499611489	6.50439369880789e-05	3.09525039269346	2
ENSG00000162877.12	PM20D1	1	205849911	1_104	0	0.0465365270038949	15.4628953202182	6.83253998013383e-06	2.09551061973972	1
ENSG00000174502.18	SLC26A9	1	205943691	1_104	0	0.0141354893324518	4.57266763534837	6.1373074479495e-07	-0.00709924374664419	1
ENSG00000117322.17	CR2	1	207454348	1_105	0	0.0141418417862829	6.52473078008689	8.76124787691363e-07	-0.520011700747065	1
ENSG00000162897.14	FCAMR	1	206970205	1_105	0	0.0117290201420065	4.80631837573234	5.3526847298525e-07	-0.327537025725125	1
ENSG00000263528.7	IKBKE	1	206472968	1_105	0	0.0359259202974489	15.1258813609986	5.15971826472116e-06	1.72440484908696	1
ENSG00000143479.15	DYRK3	1	206631420	1_105	0	0.01241209741781	5.3261186681132	6.27701853125178e-07	0.406291128190157	1
ENSG00000162896.5	PIGR	1	206945992	1_105	0	0.0352726215744371	14.9553043396031	5.00876194478966e-06	2.03639386107072	2
ENSG00000123836.14	PFKFB2	1	207034990	1_105	0	0.268409028655405	34.4683046047463	8.78444725342162e-05	-3.57538633343775	1
ENSG00000123843.12	C4BPB	1	207088956	1_105	0	0.0186934168628419	9.0915058830542	1.61369670315532e-06	-1.20765820358906	1
ENSG00000123838.10	C4BPA	1	207104083	1_105	0	0.0194989890470071	9.47999977021501	1.75516447031896e-06	1.30484251071856	1
ENSG00000196352.14	CD55	1	207320873	1_105	0	0.0261471116045716	12.1858066671614	3.0253484391842e-06	-1.54182081682279	1
ENSG00000174059.16	CD34	1	207911570	1_105	0	0.0344274349632508	14.7309075202035	4.81539110694723e-06	1.67121927389821	1
ENSG00000143469.18	SYT14	1	209938388	1_106	0	0.044101303011536	15.2171466354532	6.3720920900615e-06	-1.8683427035454	1
ENSG00000008118.9	CAMK1G	1	209584155	1_106	0	0.0179274511078208	6.89310859121982	1.17335941861783e-06	0.918912284775697	1
ENSG00000009790.14	TRAF3IP3	1	209755954	1_106	0	0.0152774336735778	5.42155000821105	7.86450280658857e-07	0.486916751783106	1
ENSG00000117597.17	DIEXF	1	209827703	1_106	0	0.0140949410609243	4.68098263606244	6.26466267518469e-07	-0.0845651072555321	1
ENSG00000054392.12	HHAT	1	210329236	1_106	0	0.0139283384203145	4.5717092188303	6.04609973215785e-07	0	1
ENSG00000143473.12	KCNH1	1	211134467	1_107	0	0.0130989079780592	4.8093591525133	5.98163210203465e-07	-0.334929492022758	1
ENSG00000082512.14	TRAF5	1	211325193	1_107	0	0.0406072974008796	15.2512194874018	5.88038896913173e-06	-2.10908981817091	1
ENSG00000170385.9	SLC30A1	1	211578806	1_107	0	0.0560045137720711	18.2478263277605	9.70357052814737e-06	2.03712874429578	1
ENSG00000117650.12	NEK2	1	211676627	1_107	0	0.0211233964082654	9.20586658312138	1.84640013214148e-06	-1.07820530817719	1
ENSG00000123684.12	LPGAT1	1	211222954	1_107	0	0.0203922974190373	8.8812653952692	1.71964341705818e-06	1.17064889752426	2
ENSG00000143493.12	INTS7	1	212035474	1_107	0	0.0153060585393346	6.2405386669461	9.0694895604985e-07	-0.746186302523168	1
ENSG00000143476.17	DTL	1	212035474	1_107	0	0.0153060585393346	6.2405386669461	9.0694895604985e-07	0.746186302523168	1
ENSG00000066027.11	PPP2R5A	1	212285049	1_107	0	0.0143594183322602	5.65361672417871	7.70833548232445e-07	-0.618768750373079	1
ENSG00000065600.12	TMEM206	1	212415353	1_107	0	0.0147393384041769	5.8936662143448	8.24823304416075e-07	0.636959638304564	1
ENSG00000162772.16	ATF3	1	212565261	1_107	0	0.0142651063423018	5.59305076629223	7.57567215091924e-07	0.425270300949922	1
ENSG00000185523.6	SPATA45	1	212847437	1_108	0	0.0128906687176691	4.57333067118942	5.59764623508404e-07	0.177298606088344	1
ENSG00000123685.8	BATF3	1	212699839	1_108	0	0.0132107197200997	4.79442522564301	6.01395847575396e-07	0.206636932642493	1
ENSG00000143494.15	VASH2	1	212950961	1_108	0	0.0130299721385527	4.67344875499672	5.78200374756082e-07	0.117842664420948	1
ENSG00000174606.13	ANGEL2	1	213019116	1_108	0	0.01810297776315	7.54479319440465	1.29686495590377e-06	-0.977188774536854	1
ENSG00000143499.13	SMYD2	1	214280940	1_108	0	0.0131162838328243	4.70307952532361	5.85720636002289e-07	0.0282233419412879	1
ENSG00000117724.12	CENPF	1	214602949	1_109	0	0.0158275057171421	5.8831028276954	8.84130382649536e-07	0.623542198906478	1
ENSG00000196482.16	ESRRG	1	217182905	1_110	0	0.0114572836096312	4.5796883388428	4.98212918417011e-07	-0.0681557528268458	1
ENSG00000092978.10	GPATCH2	1	217631293	1_110	0	0.0193908788053974	9.41744464472706	1.73391564369283e-06	1.22144122744675	2
ENSG00000067533.5	RRP15	1	218285209	1_110	0	0.0119214800007292	4.94434219872489	5.59675237270554e-07	0.279778088264724	1
ENSG00000092969.11	TGFB2	1	218346025	1_110	0	0.0118171669982642	4.86364424228149	5.45723392308879e-07	0.260059277198778	1
ENSG00000067704.9	IARS2	1	220094239	1_112	0	0.0152510437243484	5.41456316430898	7.84080020197141e-07	0.514132979990553	1
ENSG00000116141.15	MARK1	1	220528008	1_112	0	0.0204189219186256	8.10044392076369	1.57050392073795e-06	0.988207559133948	1
ENSG00000117791.15	MARC2	1	220747806	1_112	0	0.0197210875496082	7.78007860258318	1.45684129269808e-06	-0.875741203060927	1
ENSG00000136630.12	HLX	1	220880203	1_112	0	0.0447737052577875	15.3669046044517	6.53291229879278e-06	1.68681207190082	1
ENSG00000154305.16	MIA3	1	222618304	1_114	0	0.00834522520181968	5.21353746963755	4.13112139256827e-07	0.692059949385258	1
ENSG00000162819.11	BROX	1	222712777	1_114	0	0.0186137340770093	12.3438072594336	2.18162465888978e-06	1.72550670562168	1
ENSG00000186063.12	AIDA	1	222712777	1_114	0	0.0186137340770093	12.3438072594336	2.18162465888978e-06	-1.72550670562168	1
ENSG00000197520.10	FAM177B	1	222736869	1_114	0	0.0560325084309462	22.4816205561468	1.19609334905109e-05	-2.36549865956832	1
ENSG00000143502.14	SUSD4	1	223364043	1_114	0	0.0250668334241452	15.4154527302039	3.66904599162352e-06	-1.76803055606398	1
ENSG00000162909.17	CAPN2	1	223701931	1_114	0	0.0102110025866485	7.62537434304957	7.39310632000629e-07	1.96152638714663	1
ENSG00000143514.16	TP53BP2	1	223846177	1_114	0	0.59430025662517	22.4077241845422	0.000126444826461378	4.02999446951943	1
ENSG00000143753.12	DEGS1	1	224183111	1_114	0	0.00911555215735793	5.95450705274791	5.15378374168511e-07	-0.451659510611375	1
ENSG00000143771.11	CNIH4	1	224356827	1_114	0	0.366264715387553	20.2026202833368	7.0258711408868e-05	-3.9210247428926	2
ENSG00000143786.7	CNIH3	1	224440417	1_114	0	0.011292263755481	8.07835638520505	8.66166571834914e-07	-1.25499576012552	1
ENSG00000162923.14	WDR26	1	224436689	1_114	0	0.161916179920242	17.567232943794	2.7007911753244e-05	-3.67352166494241	1
ENSG00000185842.15	DNAH14	1	224895916	1_115	0	0.0638928646466972	18.9483895809145	1.14953463868119e-05	-2.27476090990958	1
ENSG00000143819.12	EPHX1	1	225810271	1_115	0	0.0321095409875947	12.53988396554	3.82318234462474e-06	1.64712557396356	1
ENSG00000196187.11	TMEM63A	1	225882982	1_115	0	0.0192157291009067	7.80001572279776	1.42314693701072e-06	-1.17309622288609	1
ENSG00000243709.1	LEFTY1	1	225911608	1_115	0	0.034921721671988	13.3177569067375	4.41594979008605e-06	1.4755702453179	1
ENSG00000143811.18	PYCR2	1	225924245	1_115	0	0.014111262205958	4.95956404753981	6.64518018781942e-07	0.371020626337767	2
ENSG00000143768.12	LEFTY2	1	225941740	1_115	0	0.021133512099612	8.67646455485427	1.74105251383303e-06	0.970914261117533	1
ENSG00000143751.9	SDE2	1	225999428	1_115	0	0.0208733566830447	8.5623214581718	1.69699756766467e-06	-1.23821638879942	1
ENSG00000163041.9	H3F3A	1	226066225	1_115	0	0.0377254872857352	14.033814197122	5.02698948958294e-06	2.19565970258591	1
ENSG00000203685.9	STUM	1	226582459	1_115	0	0.197936156928796	29.8302384404937	5.60633771737117e-05	-2.87375150270606	1
ENSG00000143772.9	ITPKB	1	226738931	1_116	0	0.015019886044497	5.92129430530455	8.44463108885503e-07	-0.802619054927517	2
ENSG00000163050.16	COQ8A	1	226897945	1_116	0	0.0343733158616101	13.5590850156378	4.42536614858754e-06	-1.66312927248147	1
ENSG00000181450.17	ZNF678	1	227563901	1_116	0	0.0261977830640339	11.0465237344484	2.74781549599101e-06	1.63831504166552	1
ENSG00000143816.7	WNT9A	1	227947502	1_116	0	0.0155817363439785	6.25899159933135	9.26014136994222e-07	-0.809218911717184	1
ENSG00000143774.16	GUK1	1	228140298	1_116	0	0.0714955808829474	20.3934356361125	1.38441721928147e-05	-2.09845359294878	1
ENSG00000162931.11	TRIM17	1	228416547	1_116	0	0.018075279031353	7.62477917476663	1.30860832086022e-06	0.976283374592515	1
ENSG00000168159.11	RNF187	1	228484557	1_116	0	0.0422274872717693	15.4693915884618	6.20248710005684e-06	1.7953070122455	2
ENSG00000154429.10	CCSAP	1	229326135	1_117	0	0.0367123134580202	10.1422235470317	3.53543069579693e-06	-1.32952369633696	1
ENSG00000069248.11	NUP133	1	229508410	1_117	0	0.0226533312349959	5.67750095086765	1.22119969641475e-06	-0.45739421367615	1
ENSG00000135776.4	ABCB10	1	229559119	1_117	0	0.0210771759065553	5.01262698961142	1.00317154535774e-06	0.273278435247765	1
ENSG00000135744.7	AGT	1	230737282	1_118	0	0.0221015067638443	5.92011822282262	1.24236629013532e-06	0.602089993852387	1
ENSG00000135773.12	CAPN9	1	230745912	1_118	0	0.0265282014756115	7.60493291445257	1.91558131148623e-06	-0.891163165776121	2
ENSG00000119280.16	C1orf198	1	230869142	1_118	0	0.0248874349810524	7.01545077454869	1.65780374688424e-06	0.824698445393837	1
ENSG00000173409.13	ARV1	1	230979465	1_118	0	0.0209714390204472	5.43630747427322	1.08250432683038e-06	-0.458009174981037	1
ENSG00000116906.11	GNPAT	1	231240905	1_118	0	0.0261222031083559	7.46242439156212	1.85091784535535e-06	0.796642252036845	1
ENSG00000116918.13	TSNAX	1	231528861	1_118	0	0.0395614127708213	11.3060768171663	4.24698885074279e-06	-1.78198507271103	1
ENSG00000135778.11	NTPCR	1	232952011	1_119	0	0.0161386224504517	4.60038061187853	7.04948876958218e-07	0.164915864336719	1
ENSG00000135749.18	PCNX2	1	233295495	1_120	0	0.0402219167910534	9.7949261037549	3.74077273324357e-06	1.18130689041894	1
ENSG00000059588.9	TARBP1	1	234479133	1_121	0	0.0259194225101782	6.61595043578597	1.62822703290543e-06	-0.796493447043334	1
ENSG00000173726.10	TOMM20	1	235129799	1_121	0	0.0210704303524676	4.70512850776241	9.41330850587912e-07	0.209127706162731	1
ENSG00000162885.12	B3GALNT2	1	235504442	1_121	0	0.021071054599912	4.70540116513891	9.41413289894714e-07	0.298408174781341	1
ENSG00000143669.13	LYST	1	235883940	1_122	0	0.0504823713187996	14.0762870107286	6.74722599807817e-06	-1.71353267261112	1
ENSG00000116962.14	NID1	1	235925850	1_122	0	0.0180924922892466	4.57741757308346	7.86350786624076e-07	0.183034415872027	2
ENSG00000077522.12	ACTN2	1	236686652	1_122	0	0.0183992040136269	4.73217434773256	8.26717572038808e-07	0.254522425271812	1
ENSG00000133019.11	CHRM3	1	239386955	1_124	0	0.0110749493887758	4.89018253115726	5.14238060297786e-07	0.406214243354806	1
ENSG00000182901.16	RGS7	1	240819665	1_126	0	0.0239738278943715	5.57586270865114	1.26924906416611e-06	-0.577196722883913	1
ENSG00000180875.4	GREM2	1	240535635	1_126	0	0.0562634923723495	13.4936070357902	7.20862014597375e-06	-1.54277052957846	1
ENSG00000117009.11	KMO	1	241531649	1_127	0	0.0187146854066109	4.81309647114924	8.55272472789334e-07	0.238828033515225	1
ENSG00000203668.2	CHML	1	241496638	1_127	0	0.020359350564336	5.58894431861618	1.08041623148238e-06	-0.522922130858086	1
ENSG00000054277.13	OPN3	1	241653927	1_127	0	0.0538442390225168	14.6026632310072	7.46566863570965e-06	1.69970138591487	1
ENSG00000143702.15	CEP170	1	243254880	1_128	2	0.221489333873805	22.2300295428459	4.67509299022004e-05	-4.49684108417326	1
ENSG00000173728.10	C1orf100	1	244353032	1_129	0	0.0250437992570957	5.95563205655188	1.41620286820305e-06	-0.59787764316911	1
ENSG00000179397.17	C1orf101	1	244454207	1_129	0	0.0762227622340549	16.3209654591585	1.18121220458389e-05	-2.43749290698422	1
ENSG00000153187.18	HNRNPU	1	244860063	1_129	0	0.037637883456244	9.72567781651645	3.47570147734503e-06	-1.12472699769447	1
ENSG00000203666.12	EFCAB2	1	244970187	1_129	0	0.02156834625491	4.57743323359543	9.37424418816523e-07	-0.0977164330106867	1
ENSG00000162849.15	KIF26B	1	245155106	1_129	0	0.0232747596685379	5.27960573868541	1.16676688422242e-06	0.43178902568636	1
ENSG00000185420.18	SMYD3	1	246488275	1_130	0	0.0152081686944882	9.38860595803946	1.35573694160486e-06	-1.26704998696702	2
ENSG00000162852.13	CNST	1	246566688	1_130	0	0.0472375822983199	19.865510021287	8.91014512741073e-06	-2.09096197674519	1
ENSG00000143653.9	SCCPDH	1	246722724	1_130	0	0.0135503301334924	8.32773704155075	1.07145584019755e-06	1.0893428244642	3
ENSG00000277462.1	ZNF670	1	247078334	1_130	0	0.0111191063622842	6.51168687922151	6.87481142900116e-07	0.703546939814413	2
ENSG00000196418.12	ZNF124	1	247159958	1_130	0	0.00968336409948078	5.24295547648762	4.82058592417216e-07	0.40486708974862	1
ENSG00000162714.12	ZNF496	1	247295223	1_131	0	0.0378566156456517	10.0733275815568	3.62086339018722e-06	1.33996144771032	1
ENSG00000175137.10	SH3BP5L	1	248826485	1_131	0	0.0211257127718605	4.68015215985849	9.38790617537107e-07	0.1150143773074	1
ENSG00000171163.15	ZNF692	1	248859244	1_131	0	0.129186308765619	21.6483202996542	2.65544977163272e-05	2.32396405315949	1
ENSG00000184731.5	FAM110C	2	47011	2_1	0	0.150274506804971	22.8816680973686	3.26490380391491e-05	-2.68098103761105	1
ENSG00000143727.15	ACP1	2	264429	2_1	0	0.0275119028376913	6.8825816855911	1.79791601251881e-06	1.01068807809344	1
ENSG00000151353.14	TMEM18	2	677213	2_1	0	0.0249721432493644	5.98799867433384	1.4198252974085e-06	-0.573005759821922	2
ENSG00000032389.12	TSSC1	2	3375593	2_2	0	0.0124785726158654	6.4324552503444	7.62147590532741e-07	-0.57653107816313	2
ENSG00000171853.15	TRAPPC12	2	3379891	2_2	0	0.0118439772737452	5.95312354157382	6.69483468487798e-07	0.645776182985023	1
ENSG00000182551.13	ADI1	2	3519553	2_2	0	0.0102302892831149	4.60871138097626	4.47677041434238e-07	0.118546742080479	1
ENSG00000171865.9	RNASEH1	2	3654382	2_2	0	0.0192220695198708	10.4055777541367	1.89916955301503e-06	-1.21091710806568	1
ENSG00000118004.17	COLEC11	2	3594771	2_2	0	0.107851249819322	26.5079893062373	2.71455950253035e-05	2.6051192698608	1
ENSG00000214866.8	DCDC2C	2	3703501	2_2	0	0.0106505976817883	4.97820095213563	5.03435457569381e-07	-0.27641093396488	1
ENSG00000115738.9	ID2	2	8678930	2_6	0	0.0153374583475036	5.67617378578787	8.26621081037556e-07	0.665289327329481	1
ENSG00000134313.15	KIDINS220	2	8836273	2_6	0	0.0402960079997922	14.5634288728199	5.57215334855918e-06	-1.65149200041273	1
ENSG00000143797.11	MBOAT2	2	9004209	2_6	0	0.0204015749237546	8.18764629465559	1.58606201532139e-06	1.15680546039975	1
ENSG00000134330.18	IAH1	2	9474089	2_6	0	0.0154470898775766	5.63564375290874	8.26585157040434e-07	-0.595221417738265	1
ENSG00000151694.12	ADAM17	2	9555759	2_6	0	0.0162512808721241	6.09756464246043	9.40895532013116e-07	-0.699221677995041	1
ENSG00000115750.16	TAF1B	2	9843557	2_6	0	0.0185379778568017	7.30147152316389	1.28519832714712e-06	0.91984322346582	1
ENSG00000134317.17	GRHL1	2	9951890	2_6	0	0.014546082054045	5.09811211847771	7.04129941663324e-07	-0.446771461942469	1
ENSG00000115756.12	HPCAL1	2	10303214	2_7	0	0.0100999993325847	5.31856381783075	5.1005042832564e-07	0.434017649940804	1
ENSG00000115761.15	NOL10	2	10647841	2_7	0	0.0144255141549151	8.59200867967266	1.17685621477593e-06	-1.06333054389858	1
ENSG00000143882.10	ATP6V1C2	2	10722013	2_7	0	0.0103645057486385	5.55578372954934	5.46753189417824e-07	-0.410298469414473	1
ENSG00000150873.11	C2orf50	2	11638392	2_7	0	0.0190249089226011	11.1381120462778	2.01201662821323e-06	-1.35472241212262	1
ENSG00000134318.13	ROCK2	2	11347918	2_7	0	0.0148619868023023	8.86604010004497	1.25113438306416e-06	1.09029096956978	2
ENSG00000197872.11	FAM49A	2	16666179	2_10	0	0.0324886691835103	14.9091019126144	4.59918418373089e-06	-1.6819240917135	1
ENSG00000178295.14	GEN1	2	17753453	2_10	0	0.0310818686175298	14.4991015730198	4.279032740508e-06	-1.65930683137452	2
ENSG00000170745.11	KCNS3	2	17868161	2_10	0	0.19048107240843	31.7048935918373	5.73423548868031e-05	-3.22773909875266	2
ENSG00000183891.5	TTC32	2	19901956	2_12	0	0.0282454198277248	7.01677131814441	1.88184025253164e-06	-0.812822463328823	2
ENSG00000118965.14	WDR35	2	19990398	2_12	0	0.0217191300710716	4.59143488708724	9.46865412612314e-07	0.00588346373802947	1
ENSG00000132031.12	MATN3	2	20093538	2_12	0	0.0307846889063719	7.81296361366103	2.28374688356556e-06	0.932691196213575	1
ENSG00000055917.15	PUM2	2	20352364	2_12	0	0.022949119244016	5.09940951911923	1.11117716941394e-06	0.281982424201121	1
ENSG00000118960.12	HS1BP3	2	20650679	2_12	0	0.0218400485607825	4.64262012577946	9.62751371999939e-07	-0.0494338450999779	1
ENSG00000084674.14	APOB	2	21044375	2_13	0	0.0148572046422462	7.84143701975235	1.10619110210739e-06	1.07048266489521	1
ENSG00000119771.14	KLHL29	2	23385024	2_14	0	0.0549655580214585	16.1683298600856	8.43826575736925e-06	-1.75518330802702	1
ENSG00000119778.14	ATAD2B	2	23927186	2_14	0	0.0157485752572851	4.5982367865663	6.87590707040166e-07	0.193390826275479	1
ENSG00000205639.9	MFSD2B	2	24009668	2_14	0	0.0201309287314634	6.85796838436104	1.3108611328377e-06	-0.707893499885262	1
ENSG00000219626.8	FAM228B	2	24077362	2_14	0	0.0158852502096638	4.67771174216854	7.05545314504924e-07	0.166306576566044	1
ENSG00000115129.13	TP53I3	2	24084600	2_14	0	0.016889520700311	5.24159618300704	8.40578507335579e-07	-0.163187037780697	1
ENSG00000176732.6	PFN4	2	24123159	2_14	0	0.0157805204602732	4.61685630564792	6.91775341284665e-07	0.12154803951165	1
ENSG00000198399.14	ITSN2	2	24360992	2_14	0	0.0419659976035958	13.6527934445972	5.44022006663965e-06	2.21782611089339	1
ENSG00000084676.15	NCOA1	2	24491962	2_15	0	0.0119940986051936	4.70662641689649	5.36012280351559e-07	0.556316164384572	2
ENSG00000115137.11	DNAJC27	2	24971717	2_15	0	0.0230032161137502	12.1802777428025	2.66037677551024e-06	2.12386692659833	1
ENSG00000084710.13	EFR3B	2	25037692	2_15	0	0.0132011471630061	5.31287198036454	6.65945088883229e-07	-0.0474097231650019	1
ENSG00000138101.18	DTNB	2	25673259	2_15	0	0.0173663039032241	8.09180259867766	1.3342895141717e-06	0.993834610094872	1
ENSG00000084731.14	KIF3C	2	25983137	2_15	0	0.0119421882416709	4.57947560812227	5.19274575669273e-07	0.205810623419592	1
ENSG00000084754.10	HADHA	2	26244479	2_15	0	0.0193058080714692	9.12162947690177	1.67208291061472e-06	-1.29909954150486	2
ENSG00000157856.10	DRC1	2	26401975	2_15	0	0.0120337885393818	4.63491883187924	5.29592596897333e-07	0.249061711524008	2
ENSG00000157884.10	CIB4	2	26641739	2_15	0	0.0128146793148893	5.25003468530022	6.38803536756946e-07	0.486267011421703	1
ENSG00000228474.5	OST4	2	27068793	2_16	0	0.0952450157772682	24.4128597941396	2.20779279540161e-05	4.05898728501209	1
ENSG00000138080.13	EMILIN1	2	27079297	2_16	0	0.0510675086989704	18.5070822411913	8.97387515281905e-06	-3.7299022910665	1
ENSG00000138030.12	KHK	2	27086791	2_16	0	0.0340109528474846	14.6326575375973	4.72540900458243e-06	-3.46753548032954	1
ENSG00000138073.13	PREB	2	27134170	2_16	0	0.0149441230760632	5.99089740363294	8.50079835697204e-07	0.906856291018813	1
ENSG00000138085.16	ATRAID	2	27212382	2_16	0	0.0165279705741264	6.88899662745017	1.08111750644479e-06	1.30425995657148	2
ENSG00000084774.13	CAD	2	27217016	2_16	0	0.0331939635652337	13.921495271249	4.3877552441882e-06	-2.06207412759548	1
ENSG00000115194.10	SLC30A3	2	27275976	2_16	0	0.0956156198577016	20.9550670779054	1.90245896030464e-05	2.03695972570685	1
ENSG00000163794.6	UCN	2	27308797	2_16	0	0.0143212534707364	5.42879330790593	7.38213078512299e-07	0.724794410176926	1
ENSG00000163795.13	ZNF513	2	27380806	2_16	0	0.0185784315063261	9.07695649223422	1.60120411018891e-06	-1.85202232876719	1
ENSG00000115216.13	NRBP1	2	27428508	2_16	0	0.0203625998244338	10.6523578818031	2.05956912145891e-06	-2.33498999134095	1
ENSG00000138002.14	IFT172	2	27489541	2_16	0	0.0190195981867058	7.79777702970658	1.40821688462127e-06	1.10367989612783	1
ENSG00000198522.13	GPN1	2	27628084	2_16	0	0.0207251422884371	13.0199171033901	2.56214165243753e-06	-2.94118766900202	2
ENSG00000176714.9	CCDC121	2	27629397	2_16	0	0.050472651337022	17.4351572923413	8.35563355763003e-06	-2.20227867540983	1
ENSG00000158019.20	BRE	2	27889824	2_16	0	0.0128836741386053	4.9606626321882	6.06843662666105e-07	-0.834857006409238	1
ENSG00000075426.11	FOSL2	2	28718525	2_17	0	0.0187494536426541	12.5911499715749	2.24156538008459e-06	2.75455448798876	1
ENSG00000213639.9	PPP1CB	2	28751273	2_17	0	0.0171728794161484	13.1159666725115	2.13865544439945e-06	3.07469005234202	2
ENSG00000163806.15	SPDYA	2	28782736	2_17	1	0.568580335536265	23.8847522598162	0.000128946623123178	-4.58646070404623	2
ENSG00000171103.10	TRMT61B	2	28869984	2_17	0	0.0176796880141109	13.4504130670331	2.25791513972983e-06	-3.07819073523778	2
ENSG00000163811.11	WDR43	2	28895392	2_17	0	0.0162831707486192	9.55776125843475	1.47772136335318e-06	-2.19390729287576	2
ENSG00000189350.12	TOGARAM2	2	28980620	2_17	0	0.0139925138657309	6.39730647141131	8.49943974482546e-07	1.44938872006976	1
ENSG00000179270.6	C2orf71	2	29074488	2_18	0	0.0257361380702681	7.81020240935073	1.90854789840095e-06	-1.01277091351786	1
ENSG00000115295.19	CLIP4	2	29097814	2_18	0	0.0182023239892309	4.61711272020205	7.97984975293083e-07	0.15923831195248	1
ENSG00000213626.11	LBH	2	30233256	2_18	0	0.037693728081544	11.3422099307631	4.0594217225353e-06	1.35043676238425	1
ENSG00000158125.9	XDH	2	31259434	2_19	0	0.0245695543886303	4.78599137546948	1.11652020930053e-06	-0.319854966006282	1
ENSG00000172954.13	LCLAT1	2	30448107	2_19	0	0.0264510088930081	5.42388612154758	1.36222924890065e-06	-0.440442789041041	1
ENSG00000214711.9	CAPN14	2	31232439	2_19	0	0.0338253851520127	7.72029978514503	2.47955823051645e-06	-0.936500347649898	1
ENSG00000013016.15	EHD3	2	31234492	2_19	0	0.0310513314624837	6.96482528419936	2.05346757893201e-06	0.799423355975158	1
ENSG00000162961.13	DPY30	2	32040056	2_20	0	0.0326036561499206	8.60727228202341	2.66458293807168e-06	-1.31842520571368	1
ENSG00000152683.14	SLC30A6	2	32158009	2_20	0	0.0798449007228137	16.9731840355941	1.28679066662114e-05	2.52293073403762	1
ENSG00000115760.13	BIRC6	2	32356560	2_20	0	0.0279057400659325	7.16803481164305	1.89928897469821e-06	0.891515290444169	1
ENSG00000152133.14	GPATCH11	2	37097965	2_23	0	0.009125549039254	6.04373443835465	5.23674917843423e-07	1.0653948759189	1
ENSG00000115816.14	CEBPZ	2	37231568	2_23	0	0.0649905532564832	24.1943261896494	1.49300465707015e-05	3.4264398696915	1
ENSG00000115825.9	PRKD3	2	37324522	2_23	0	0.00777131703527123	4.57062140823043	3.37261892663709e-07	-1.36112954920454	2
ENSG00000138061.11	CYP1B1	2	38096793	2_24	0	0.102651470296694	21.826355411489	2.12737373877927e-05	2.4187712033094	1
ENSG00000143891.16	GALM	2	38666042	2_24	0	0.0171911823050254	5.13212919932027	8.37723548476602e-07	-0.186916725850764	1
ENSG00000163214.20	DHX57	2	38875912	2_25	0	0.155194682084687	26.6693144790735	3.92994149337848e-05	-2.56689695677145	1
ENSG00000214694.10	ARHGEF33	2	38890144	2_25	0	0.0160840379252504	6.42623509793177	9.81406872820504e-07	0.950986951406983	1
ENSG00000115904.12	SOS1	2	39124428	2_25	0	0.0558167684637653	17.5765034869792	9.31525119671169e-06	2.06656484152929	1
ENSG00000138050.14	THUMPD2	2	39779290	2_25	0	0.135516560525049	16.6421615551292	2.14140839519675e-05	3.5136845740698	1
ENSG00000143924.18	EML4	2	42143315	2_26	0	0.00696517636898797	5.5304273035921	3.65753257424045e-07	-0.518112492476562	2
ENSG00000171126.7	KCNG3	2	42494311	2_26	0	0.00775390905933893	6.51362874670114	4.79557957312297e-07	-0.853629547182157	1
ENSG00000057935.13	MTA3	2	42494666	2_26	0	0.0100120801475849	8.85766816054272	8.42056282345512e-07	-1.05167732280076	1
ENSG00000162881.6	OXER1	2	42764883	2_26	0	0.0101507280900817	8.98384713462598	8.65878477244611e-07	1.1590143417854	1
ENSG00000162882.14	HAAO	2	42792668	2_26	0	0.0208822901607063	15.6155724045523	3.09623154614956e-06	-1.80531378466275	2
ENSG00000152518.7	ZFP36L2	2	43157098	2_27	0	0.0277265281471963	4.5863497351405	1.20742470445944e-06	0.0515663748252536	1
ENSG00000152527.13	PLEKHH2	2	43593062	2_27	0	0.0359407494833197	6.98840217613828	2.38485740235546e-06	-1.02240374244262	2
ENSG00000138036.18	DYNC2LI1	2	43774046	2_27	0	0.0334265114789707	6.31621363970446	2.00468094467434e-06	0.687526034045038	2
ENSG00000138095.18	LRPPRC	2	43909329	2_27	0	0.0299220632307407	5.29096673510249	1.50322491121634e-06	0.44803145218259	2
ENSG00000138078.15	PREPL	2	44361802	2_28	0	0.0122590661709111	4.70764061010958	5.47971645380672e-07	-0.186555015536092	1
ENSG00000143919.14	CAMKMT	2	44361802	2_28	0	0.0156175378227785	6.93271484787299	1.0280477824417e-06	-0.792604025388544	2
ENSG00000170577.7	SIX2	2	45009664	2_28	0	0.0199547359611169	9.18835318788182	1.74092901291012e-06	1.12062896242128	1
ENSG00000068784.12	SRBD1	2	45612533	2_28	0	0.0132261562983854	5.40509323994749	6.7878812737511e-07	-0.527657290276657	2
ENSG00000250565.6	ATP6V1E2	2	46545167	2_29	0	0.031841019495589	7.9396031634508	2.40039745451563e-06	1.08245495729777	1
ENSG00000119729.11	RHOQ	2	46541404	2_29	0	0.0606036085807492	13.9302371974413	8.01593880011703e-06	1.72951000914272	2
ENSG00000151665.12	PIGF	2	46617108	2_29	0	0.0402096959474167	10.1035793194539	3.85747785198968e-06	1.36816102414911	1
ENSG00000119878.5	CRIPT	2	46659371	2_29	0	0.0266421768311989	6.29114327283644	1.59146348720367e-06	-0.734161630532627	1
ENSG00000171150.7	SOCS5	2	46698650	2_29	0	0.0260926844000351	6.09863973369266	1.51094667426989e-06	0.644096440770408	1
ENSG00000068724.15	TTC7A	2	46916091	2_29	0	0.0537136461939586	12.8009691926515	6.52867249809004e-06	1.60911835727893	1
ENSG00000143933.16	CALM2	2	47176244	2_30	0	0.011377222874361	4.91716915584451	5.31188679969013e-07	-0.0444489005927684	1
ENSG00000119888.10	EPCAM	2	47345021	2_30	0	0.317702939252975	35.5727647656488	0.000107309025270147	-3.60218052109581	1
ENSG00000095002.13	MSH2	2	47403074	2_30	0	0.0379298548240167	15.3056854651946	5.51228116444381e-06	-1.96597889944224	1
ENSG00000116062.14	MSH6	2	47695630	2_30	0	0.0114117360522381	5.08233842034229	5.50696980393617e-07	0.487710582936331	1
ENSG00000170802.15	FOXN2	2	48327816	2_31	1	0.490775159261685	25.9843998395436	0.000121085645089836	-5.13860173820985	2
ENSG00000243244.5	STON1	2	48529416	2_31	0	0.0151130457119646	7.08695863693268	1.01697269069642e-06	1.24243704640516	1
ENSG00000242441.7	GTF2A1L	2	48595242	2_31	0	0.055818532135461	20.1863677762092	1.06987734139897e-05	-2.99891709009589	2
ENSG00000068781.21	STON1-GTF2A1L	2	48595242	2_31	0	0.0343333840309528	15.8191481957059	5.15699965861225e-06	-2.7608444298341	1
ENSG00000143942.4	CHAC2	2	53767465	2_35	0	0.0132558743965606	5.02457615851122	6.32419438777585e-07	-0.409898885595126	1
ENSG00000068912.13	ERLEC1	2	53787421	2_35	0	0.0133115480857365	5.97657445574064	7.55402288835489e-07	1.18840924140963	1
ENSG00000115239.21	ASB3	2	53787166	2_35	0	0.0134852297110043	5.72307174474635	7.32799114400793e-07	-1.11945485604362	2
ENSG00000119737.5	GPR75	2	53860333	2_35	0	0.0135388157258282	6.20208293068729	7.97288762745967e-07	-1.23664087850832	1
ENSG00000068878.14	PSME4	2	53970692	2_35	0	0.0127368055191298	4.80740468797931	5.81391391429246e-07	0.511213516513974	1
ENSG00000177994.15	C2orf73	2	54330223	2_35	0	0.0172554828720405	7.29881370582586	1.19585023345575e-06	-0.701385064850854	2
ENSG00000115306.15	SPTBN1	2	54456574	2_35	0	0.0157123333232795	6.919968290029	1.03238618621185e-06	1.1296256764248	1
ENSG00000275052.4	PPP4R3B	2	55619011	2_36	0	0.00968753455515592	7.07832157973862	6.51089888682122e-07	0.958069719636914	1
ENSG00000162929.13	KIAA1841	2	61065721	2_40	0	0.0132048001482475	5.45210729433321	6.83586729794265e-07	0.691407860913781	1
ENSG00000237651.6	C2orf74	2	61145372	2_40	0	0.0122342077251573	4.62591465221937	5.37366839230716e-07	-0.280298718007239	1
ENSG00000173209.22	AHSA2	2	61173681	2_40	0	0.0123135881100942	4.6768488250144	5.46808618511606e-07	0.561695007542209	2
ENSG00000115464.14	USP34	2	61471028	2_40	0	0.0197549689548074	9.17378798421026	1.72076849945934e-06	1.65720773362398	1
ENSG00000082898.16	XPO1	2	61538854	2_40	0	0.0125098944492625	4.91706848469283	5.84059778416818e-07	0.501009521599992	1
ENSG00000170264.12	FAM161A	2	61854082	2_40	0	0.0124527277044928	4.7723297138567	5.64276974901893e-07	0.259197796752431	2
ENSG00000115484.14	CCT4	2	61889168	2_40	0	0.0132381609727481	5.32926870333768	6.69873307144199e-07	0.472961130513809	1
ENSG00000173163.10	COMMD1	2	61889168	2_40	0	0.0132381609727481	5.32926870333767	6.69873307144198e-07	-0.472961130513809	1
ENSG00000186889.9	TMEM17	2	62506118	2_41	0	0.0581951990153504	17.1294927898536	9.46518393757515e-06	-2.05003049275019	2
ENSG00000143951.15	WDPCP	2	63331455	2_41	0	0.0138875667991961	4.64013295532028	6.11862705085186e-07	-0.0383248378630137	1
ENSG00000169764.15	UGP2	2	63841654	2_41	0	0.0156212656293457	5.68541792081452	8.43288170634516e-07	0.124068610104498	1
ENSG00000143952.19	VPS54	2	64018703	2_41	0	0.0346052495082506	13.0952039997378	4.30280485550777e-06	-1.64849019870513	2
ENSG00000197329.11	PELI1	2	64144184	2_41	0	0.0223303191855332	8.90427697502231	1.88795217311991e-06	0.919598751625986	1
ENSG00000119862.12	LGALSL	2	64453888	2_42	0	0.0266041423416304	4.67401150111816	1.18069149890964e-06	0.179312605984804	1
ENSG00000119844.15	AFTPH	2	64525160	2_42	0	0.0383424477465759	8.058051224684	2.93364294822992e-06	-1.13027123771742	1
ENSG00000011523.13	CEP68	2	65056838	2_42	0	0.0289910182594794	5.46809529306688	1.5052094654843e-06	0.558393336920783	1
ENSG00000138069.16	RAB1A	2	65129770	2_42	0	0.0538803598406931	11.2259763181944	5.7431744202075e-06	1.34256950300686	1
ENSG00000143971.7	ETAA1	2	67232697	2_44	0	0.0222837431704659	4.79577002186869	1.01471455470045e-06	-0.0579741301510251	1
ENSG00000243667.6	WDR92	2	68157965	2_45	0	0.0295680590582387	5.76711278841034	1.61911858868608e-06	-0.698778730335278	1
ENSG00000115946.7	PNO1	2	68157965	2_45	0	0.0295680590582387	5.76711278841034	1.61911858868608e-06	0.698778730335278	1
ENSG00000204923.3	FBXO48	2	68467123	2_45	0	0.0517177408198155	10.9601154703563	5.38210383078996e-06	-1.39330220522687	1
ENSG00000163219.11	ARHGAP25	2	68679529	2_45	0	0.0259928806146825	4.57606574744508	1.12939032889229e-06	0.0527708090376146	2
ENSG00000198380.12	GFPT1	2	69386794	2_46	0	0.0527103512223319	11.117570241703	5.56420585445138e-06	-1.77102080138586	1
ENSG00000169599.12	NFU1	2	69438084	2_46	0	0.0365864736571689	7.71991420735802	2.68182492815196e-06	-1.39666360208034	1
ENSG00000196975.15	ANXA4	2	69645665	2_46	0	0.0489180416904907	10.4208334999317	4.84026251542301e-06	1.35132903999425	1
ENSG00000115977.18	AAK1	2	69593876	2_46	0	0.0302220215532246	5.94983135489471	1.70736181322926e-06	-0.729026753106925	1
ENSG00000244617.2	ASPRV1	2	69963156	2_46	0	0.0295910192253792	5.75465608368638	1.61687592631658e-06	-0.481782794262842	1
ENSG00000115998.7	C2orf42	2	70249066	2_46	0	0.0451165994449375	9.66732620183534	4.14133276317205e-06	1.22765984280365	1
ENSG00000116001.15	TIA1	2	70248695	2_46	0	0.0479248750072364	10.2297893790597	4.6550577996334e-06	-1.28698321127175	1
ENSG00000035141.7	FAM136A	2	70302110	2_46	0	0.0276937695573354	5.1419719785899	1.35210113224088e-06	0.173568289265528	1
ENSG00000152672.7	CLEC4F	2	70820139	2_47	0	0.0103951336281173	5.38282312195667	5.31297267791442e-07	0.456221640283606	1
ENSG00000116035.2	VAX2	2	70900566	2_47	0	0.0136786739071024	7.83742741508187	1.01792299399428e-06	-0.887296383263217	1
ENSG00000116039.11	ATP6V1B1	2	70935866	2_47	0	0.0190562963472537	10.9179661020279	1.97550273979295e-06	-1.13485415679194	1
ENSG00000144031.11	ANKRD53	2	70978928	2_47	0	0.00952796127957034	4.57326437036032	4.13736358856338e-07	-0.0235456497984094	1
ENSG00000144043.11	TEX261	2	71002065	2_47	0	0.00958060561446794	4.6324377630161	4.21405260648943e-07	0.0952464566511943	1
ENSG00000124357.12	NAGK	2	71064628	2_47	0	0.0105284879990009	5.50827543929705	5.50654321747758e-07	0.542217207333527	2
ENSG00000075292.18	ZNF638	2	71279675	2_47	0	0.149167627965721	29.1220869818099	4.12472002553029e-05	3.31691689724674	1
ENSG00000135636.13	DYSF	2	71455269	2_47	0	0.0102767863995733	5.26822710676789	5.14066395874358e-07	0.435454379344856	1
ENSG00000135631.16	RAB11FIP5	2	73156247	2_48	0	0.00965848201564567	4.84189461533208	4.44039500026933e-07	-0.887024632222184	2
ENSG00000135617.3	PRADC1	2	73233389	2_48	0	0.067907444674225	27.0390604821404	1.74343749761102e-05	-3.97889623709439	2
ENSG00000144035.3	NAT8	2	73641993	2_48	0	0.00954147516677983	11.2939913806481	1.02319962677111e-06	2.92102657792959	2
ENSG00000144034.14	TPRKB	2	73635099	2_48	0	0.00941714209738087	5.57773671930262	4.98740379303175e-07	1.19226263569645	1
ENSG00000163017.13	ACTG2	2	73892381	2_48	0	0.0149820301603922	12.3053394822523	1.75049817938974e-06	-2.61014519787479	1
ENSG00000163170.11	BOLA3	2	74147514	2_48	0	0.0279430508796782	14.2529985734971	3.78161628902192e-06	-1.82565823399858	1
ENSG00000114978.17	MOB1A	2	74178928	2_48	0	0.0317176577754007	15.3805154903802	4.63200902726152e-06	-1.9023635882916	1
ENSG00000188687.17	SLC4A5	2	74348030	2_48	0	0.00978511474896004	5.01089823511108	4.65563476574975e-07	-0.413202411546767	2
ENSG00000204843.12	DCTN1	2	74391633	2_48	0	0.00993143774305116	5.03806001365594	4.75086683865811e-07	-0.250202071407994	1
ENSG00000005448.16	WDR54	2	74421241	2_48	0	0.0110953508392226	5.96383255118135	6.28295395865218e-07	-0.572363745822563	1
ENSG00000114993.16	RTKN	2	74442009	2_48	0	0.00964608757127106	4.91194757782652	4.49885836050888e-07	-0.31890323300458	2
ENSG00000115274.14	INO80B	2	74454375	2_48	0	0.0118172765962002	6.46986524028194	7.2595555445938e-07	-0.660403236713572	1
ENSG00000239779.6	WBP1	2	74458316	2_48	0	0.00961751909492614	4.79459935385742	4.37837319719747e-07	-0.332030414233396	2
ENSG00000115275.11	MOGS	2	74465064	2_48	0	0.0136667061527901	7.92977709105798	1.02901624945988e-06	0.939549419010031	2
ENSG00000115282.19	TTC31	2	74483364	2_48	0	0.0144483026712882	8.2239109478399	1.12821696686332e-06	0.938272064085466	1
ENSG00000179528.15	LBX2	2	74502935	2_48	0	0.0127924909235089	7.17524715559653	8.71544124574163e-07	0.794243953732735	2
ENSG00000115289.13	PCGF1	2	74506707	2_48	0	0.0238437998668081	12.6683263009129	2.86808557859424e-06	1.27449677198667	2
ENSG00000115325.13	DOK1	2	74548714	2_48	0	0.00934986632017143	4.57437974918045	4.06101892862915e-07	-0.0683786104533622	1
ENSG00000115350.11	POLE4	2	74958729	2_48	0	0.0111189365552121	6.19408971982989	6.53940357888301e-07	0.682436953506621	2
ENSG00000115363.13	EVA1A	2	75569460	2_49	0	0.0307494126827709	7.85325762663454	2.29289446880404e-06	1.0570138197891	1
ENSG00000005436.13	GCFC2	2	75711125	2_49	0	0.0366872939310997	8.45512639976976	2.94532470663091e-06	0.438443118458987	2
ENSG00000143954.12	REG3G	2	79025824	2_51	0	0.0841204494146135	24.1779389117691	1.93115999845904e-05	2.98874217587812	2
ENSG00000162951.10	LRRTM1	2	80345159	2_52	0	0.0265197294830231	8.08063313346592	2.03475383838536e-06	0.996190134007294	1
ENSG00000034510.5	TMSB10	2	84905643	2_53	0	0.0148881613969263	7.66392053972666	1.08340156410746e-06	-0.95415843473262	1
ENSG00000186854.10	TRABD2A	2	84906737	2_53	0	0.0122756173530314	5.89100498106511	6.86641627949233e-07	-0.587982457018044	2
ENSG00000152291.13	TGOLN2	2	85328355	2_54	0	0.012395141517803	4.98912610968785	5.87182857438869e-07	-0.437252298485995	1
ENSG00000042493.15	CAPG	2	85418422	2_54	0	0.0897408593809223	23.2537872031722	1.98144177393586e-05	-2.43876929770475	1
ENSG00000168906.12	MAT2A	2	85539177	2_54	0	0.039088446375937	15.3166802803926	5.68473799158262e-06	-1.95951452272484	1
ENSG00000115486.11	GGCX	2	85561147	2_54	0	0.0145288211396264	6.41301057891467	8.84687172824998e-07	0.925823217393614	1
ENSG00000168899.4	VAMP5	2	85584469	2_54	0	0.155916589986596	28.5778041613779	4.23076185851117e-05	-2.92594264923591	1
ENSG00000115525.17	ST3GAL5	2	85905398	2_54	0	0.0126287415945678	5.21915922368457	6.25832366516811e-07	-0.4598433653387	1
ENSG00000068654.15	POLR1A	2	86105686	2_54	0	0.0160821648257391	7.35486767734608	1.12309571259026e-06	-1.09668852599996	1
ENSG00000132305.20	IMMT	2	86195537	2_54	0	0.0132785901737137	5.70411256152099	7.19179750936872e-07	0.695726732711711	1
ENSG00000132313.14	MRPL35	2	86198781	2_54	0	0.0170680718157565	7.88626908907826	1.27806649547816e-06	-1.26888120856328	2
ENSG00000068615.17	REEP1	2	86338344	2_54	0	0.037262168068534	14.7997783086577	5.23625426531312e-06	1.93652882303042	1
ENSG00000115561.15	CHMP3	2	86563844	2_54	0	0.0159894799968042	7.10729527817343	1.07903640101156e-06	-1.03481901403105	1
ENSG00000239305.6	RNF103	2	86623855	2_54	0	0.013887653622024	5.92767195357219	7.81646583453891e-07	-0.546708015421951	1
ENSG00000153563.15	CD8A	2	86808016	2_54	0	0.012038510119272	4.92018621539337	5.62408244960175e-07	0.934347977559309	1
ENSG00000172116.21	CD8B	2	86861841	2_54	0	0.0133374158598427	5.5061600616752	6.97297200226165e-07	-0.122561861473597	1
ENSG00000172086.7	KRCC1	2	88056216	2_55	0	0.0248580121463392	6.98794710823239	1.64935219140524e-06	-0.778992707546161	1
ENSG00000144115.16	THNSL2	2	88170372	2_55	0	0.0239319737946698	6.63755991826214	1.50828832701343e-06	0.740314004086456	1
ENSG00000233757.6	AC092835.2	2	95207631	2_57	0	0.048423702738431	15.429042969125	7.09405220641664e-06	1.8004254934224	1
ENSG00000155066.15	PROM2	2	95274094	2_57	0	0.0184587153158483	6.50307458660246	1.13977100278986e-06	0.908771919380053	1
ENSG00000174501.14	ANKRD36C	2	95991827	2_57	0	0.0231129873879322	8.5752732361442	1.88192124950221e-06	-2.02681704208799	1
ENSG00000274286.1	ADRA2B	2	96116114	2_57	0	0.0149703057141016	4.57593882812231	6.50441550219514e-07	0.129605254952028	1
ENSG00000188886.3	ASTL	2	96138165	2_57	0	0.0194992456844755	7.00813022991772	1.29752989177506e-06	-1.82619291345646	1
ENSG00000158050.4	DUSP2	2	96145593	2_57	0	0.014981749520864	4.58296353456249	6.51938051786672e-07	0.115570432482433	1
ENSG00000084090.13	STARD7	2	96208677	2_57	0	0.0156931205300865	5.00953349374185	7.46455619331892e-07	-0.58342331970253	1
ENSG00000144021.2	CIAO1	2	96266108	2_57	0	0.167462377053413	27.2447880745379	4.33209610254524e-05	-3.55818555113168	1
ENSG00000198885.9	ITPRIPL1	2	96325754	2_57	0	0.0149976782629097	4.59273211623299	6.54022281347868e-07	-0.141510208056652	1
ENSG00000114988.11	LMAN2L	2	96740159	2_57	0	0.0339509929477082	12.129701140913	3.91020906106217e-06	2.02874857173964	1
ENSG00000115073.7	ACTR1B	2	97658891	2_57	0	0.0365475670055762	12.8120728418899	4.44605946437735e-06	-2.08111914011402	2
ENSG00000228486.10	LINC01125	2	97693419	2_57	0	0.0331111709520125	11.8969652183672	3.74031456308991e-06	-0.976823651538882	1
ENSG00000115085.13	ZAP70	2	97713589	2_57	0	0.0341434396313646	12.1811822672623	3.94906342107635e-06	-1.2396586692017	2
ENSG00000075568.16	TMEM131	2	97995161	2_57	0	0.0164971571471074	5.46899665897397	8.56671198846341e-07	0.616423856693483	2
ENSG00000185674.9	LYG2	2	99254906	2_58	0	0.0110023207141389	5.61541476822033	5.86629011402344e-07	0.550936660492293	1
ENSG00000273045.5	C2orf15	2	99141233	2_58	0	0.00985120443866572	4.60126897014451	4.30392158056386e-07	-0.146332634871427	1
ENSG00000135951.14	TSGA10	2	99155127	2_58	0	0.0102647020579283	4.97853822576394	4.85227706294022e-07	0.469393888984916	1
ENSG00000158411.11	MITD1	2	99180175	2_58	0	0.0107900584022648	5.43660866535486	5.56992394552098e-07	-0.626218538658155	1
ENSG00000115514.11	TXNDC9	2	99340840	2_58	0	0.00997833545636939	4.71891424649254	4.47092703444265e-07	-0.199241876655023	1
ENSG00000135945.9	REV1	2	99490335	2_58	0	0.0106892024030801	5.35041830572318	5.43038267067548e-07	-0.623062815332629	1
ENSG00000170500.12	LONRF2	2	100322871	2_58	0	0.0164731580176601	9.32410729136183	1.45841634653355e-06	-1.61543375268803	1
ENSG00000115526.10	CHST10	2	100417294	2_58	0	0.0164814913873483	9.32876656091757	1.4598832652381e-06	-1.25528100799771	1
ENSG00000115539.13	PDCL3	2	100562583	2_58	0	0.025190150912857	13.2377680859742	3.16623346279926e-06	1.682863881969	2
ENSG00000163162.8	RNF149	2	101308564	2_59	0	0.0442917154980974	12.6178591675943	5.30646830025396e-06	1.78315399197972	1
ENSG00000196460.12	RFX8	2	101474758	2_59	0	0.0237482161482713	6.84481429952466	1.54344109724729e-06	-0.674781302860524	1
ENSG00000115590.13	IL1R2	2	101991888	2_59	0	0.0405323233459333	11.7930868016048	4.53864683614676e-06	1.35469611400558	1
ENSG00000180251.4	SLC9A4	2	102473114	2_60	0	0.0203640326886394	6.46270193437009	1.24961234972603e-06	0.780369103334316	1
ENSG00000115604.10	IL18R1	2	102309906	2_60	0	0.0181692822544552	5.41244507622044	9.33745820055313e-07	0.761022636136639	2
ENSG00000115607.9	IL18RAP	2	102418659	2_60	0	0.0165839747844349	4.57233395370314	7.19985861811166e-07	0.36006761477688	1
ENSG00000135973.2	GPR45	2	105241362	2_62	0	0.151083142719275	22.6356951384499	3.24718657698819e-05	2.29246440329245	1
ENSG00000198914.3	POU3F3	2	104853785	2_62	0	0.0240394924035489	5.33808614778799	1.21845156002999e-06	0.450834090428327	1
ENSG00000135966.12	TGFBRAP1	2	105330291	2_62	0	0.0239772640595822	5.31417580475563	1.20985393313269e-06	0.374702272916247	1
ENSG00000071051.13	NCK2	2	105744738	2_63	0	0.0859762125723503	15.5579286985601	1.27006948952019e-05	2.24033934847069	1
ENSG00000115652.14	UXS1	2	106194693	2_63	0	0.0265552883267219	4.59473073714086	1.1585331995331e-06	0.0657015746749967	1
ENSG00000144057.15	ST6GAL2	2	106886900	2_64	0	0.0590805303608499	15.4266540801838	8.6539328960921e-06	-2.27340665992244	1
ENSG00000135960.9	EDAR	2	108989311	2_65	0	0.0158221492477526	6.10059437052465	9.16505389681159e-07	0.813096922627419	1
ENSG00000115665.8	SLC5A7	2	107986299	2_65	0	0.013947361365492	5.00544545646598	6.62875829170617e-07	0.381670531668308	1
ENSG00000198203.9	SULT1C2	2	108288592	2_65	0	0.0473418893595184	16.170931836292	7.26905624711872e-06	-1.8023130417636	1
ENSG00000169756.16	LIMS1	2	108535151	2_65	0	0.0133398287726106	4.56978863528628	5.7882031487249e-07	0.00312552746955143	1
ENSG00000153201.15	RANBP2	2	108719562	2_65	0	0.0214323567701077	8.76939619686698	1.7845840972073e-06	1.07676146695739	1
ENSG00000163006.11	CCDC138	2	108786656	2_65	0	0.0180420507784645	7.23574516422038	1.23955716660868e-06	-0.986204218950588	1
ENSG00000144063.3	MALL	2	110117223	2_66	0	0.0569304659874359	19.0721471119085	1.03095978129273e-05	2.24931710678075	1
ENSG00000169679.14	BUB1	2	110678318	2_66	0	0.0179214794867494	8.3631039462922	1.42311091949172e-06	0.970439048715674	1
ENSG00000153093.18	ACOXL	2	110732658	2_66	0	0.0221839070504635	10.328749266602	2.17562063159044e-06	1.21129904511106	1
ENSG00000153214.9	TMEM87B	2	112055305	2_66	0	0.034198390906796	14.3289609947966	4.65283626149648e-06	-1.82263325330109	1
ENSG00000144161.12	ZC3H8	2	112251444	2_66	0	0.0493929420516545	17.7450038948037	8.32220464766158e-06	2.66350998669315	1
ENSG00000169629.11	RGPD8	2	112434559	2_66	0	0.0278040453626649	12.4130067319281	3.27704478115416e-06	-2.08487886161213	1
ENSG00000114999.7	TTL	2	112482606	2_66	0	0.202079160664386	31.2379238671987	5.99378400271701e-05	-3.54378898691282	1
ENSG00000169607.12	CKAP2L	2	112765001	2_66	0	0.0132735443352846	5.60231957034625	7.06077187161013e-07	0.506837849764176	1
ENSG00000125637.15	PSD4	2	113156735	2_66	0	0.0118739721231131	4.57891635095382	5.16245324686116e-07	0.0544726073698404	1
ENSG00000144134.18	RABL2A	2	113627627	2_67	0	0.0142678742079702	7.77146799093988	1.05283358690819e-06	-1.10564916135704	1
ENSG00000115084.13	SLC35F5	2	113756521	2_67	0	0.010364951997235	4.83662854885488	4.76000519733922e-07	0.464039525194034	2
ENSG00000088205.12	DDX18	2	117812637	2_69	0	0.00917201383566579	6.47611639781777	5.63996935017439e-07	-0.72344086212164	1
ENSG00000125633.10	CCDC93	2	118013874	2_69	0	0.0184614884005219	12.9030093889816	2.26180480227985e-06	1.6386441856448	2
ENSG00000115107.19	STEAP3	2	119223670	2_69	0	0.00761346345220115	4.76846497110014	3.44713475194861e-07	-0.230117766189991	1
ENSG00000186132.14	C2orf76	2	119366701	2_69	0	0.00934992174491356	6.65232943026508	5.90580523693613e-07	-0.733273155746367	1
ENSG00000155368.16	DBI	2	119367453	2_69	0	0.0131709640577099	9.79765175260543	1.22528455803875e-06	-1.1670031895529	1
ENSG00000171227.6	TMEM37	2	119429724	2_69	0	0.0293304672078923	17.1740264596698	4.78286921421618e-06	1.85604042152251	1
ENSG00000163075.12	CFAP221	2	119544252	2_69	0	0.00745325792887153	4.57353061537993	3.236645523274e-07	-0.0770743625141315	1
ENSG00000144120.12	TMEM177	2	119667896	2_69	0	0.00744992223097762	4.56942754581454	3.23229456089227e-07	0.0320559915889906	1
ENSG00000088179.8	PTPN4	2	119759674	2_69	0	0.00753038882687074	4.66789761718182	3.33761408889293e-07	-0.11468429948542	1
ENSG00000115109.13	EPB41L5	2	120013281	2_69	0	0.00898027217313569	6.28234661476131	5.35684142183997e-07	0.763956157263605	1
ENSG00000144118.13	RALB	2	120243541	2_69	0	0.00879024135938245	6.08619532314633	5.07977039545006e-07	-0.765502162400037	1
ENSG00000074047.21	GLI2	2	120735869	2_70	0	0.0383362953118837	10.8693072162336	3.95648389902125e-06	1.38552948867475	1
ENSG00000211460.11	TSN	2	121730494	2_70	0	0.0868180349103311	18.5257793090455	1.52715751798724e-05	-2.19109961543802	1
ENSG00000186684.12	CYP27C1	2	127229473	2_74	0	0.0187634915676393	5.7738580655937	1.02867256429588e-06	-0.575759161341601	1
ENSG00000163161.12	ERCC3	2	127294150	2_75	0	0.0267302576910556	4.6110685206897	1.17031323979899e-06	0.101858042961155	2
ENSG00000169967.16	MAP3K2	2	127388145	2_75	0	0.0278260694678945	4.98231740330382	1.31637811366938e-06	-0.36835625875129	2
ENSG00000115718.17	PROC	2	127405047	2_75	0	0.0271519679780189	4.75568979749979	1.22606142440139e-06	0.220370172535648	1
ENSG00000163166.14	IWS1	2	127526497	2_75	0	0.0882606297976318	15.7625403454543	1.32096292950908e-05	-2.02536862677209	1
ENSG00000144230.16	GPR17	2	127641265	2_75	0	0.0266130725207695	4.57048053507943	1.15492631776937e-06	-0.0413844218987819	2
ENSG00000072163.19	LIMS2	2	127681837	2_75	0	0.028159736201045	5.09249258140265	1.36162144835714e-06	0.416914469039959	1
ENSG00000144233.9	AMMECR1L	2	127887000	2_75	0	0.0370065794956149	7.62232519669602	2.67832833260183e-06	-0.982523583935546	1
ENSG00000136731.12	UGGT1	2	128091109	2_75	0	0.030970747571193	5.97253037917528	1.756335391241e-06	-0.641024043672465	1
ENSG00000233087.7	WTH3DI	2	131364366	2_78	0	0.0274083591031342	7.04058637964032	1.83226912578873e-06	-1.50936389467554	1
ENSG00000136699.19	SMPD4	2	130182517	2_78	0	0.0222986248846683	5.13605014311945	1.08743857204151e-06	-0.377580710671656	1
ENSG00000136710.9	CCDC115	2	130342923	2_78	0	0.0460463060095555	11.8517205894923	5.18171587956011e-06	-1.45823176226156	1
ENSG00000136718.9	IMP4	2	130343161	2_78	0	0.048776311735091	12.3884382656995	5.73750286521477e-06	1.50559778048525	1
ENSG00000136002.18	ARHGEF4	2	130837191	2_78	0	0.0317029469333289	8.38673791986381	2.52458560946068e-06	-0.716833603056288	1
ENSG00000163040.14	CCDC74A	2	131527783	2_78	0	0.0368627027283165	9.78419354774596	3.42459805718749e-06	-1.89430563624476	1
ENSG00000082258.12	CCNT2	2	134918197	2_80	0	0.0798904926061834	17.3439512986111	1.31565051841442e-05	2.77387694321454	1
ENSG00000115866.10	DARS	2	135985920	2_80	0	0.02208099186226	5.37334775177831	1.12657710913718e-06	-0.875239072021489	1
ENSG00000144229.11	THSD7B	2	136757794	2_81	0	0.0241206413674675	6.25216719812908	1.43191365916098e-06	-0.976793277446301	2
ENSG00000150540.13	HNMT	2	137964027	2_82	0	0.0176559035940208	7.35231071166641	1.23256887823989e-06	-1.22007529115889	1
ENSG00000168702.17	LRP1B	2	142131430	2_85	0	0.0834018546541621	20.3261916861265	1.60964135729786e-05	2.60995449870783	1
ENSG00000115919.14	KYNU	2	142877245	2_85	0	0.0157709667095524	4.84939364340985	7.26178105468503e-07	0.273274963796708	1
ENSG00000121989.14	ACVR2A	2	147844091	2_88	0	0.0268332823216522	20.5018316776946	5.22352719875588e-06	2.32683265605652	2
ENSG00000204406.12	MBD5	2	148020703	2_88	0	0.0111957185401765	12.3639311022873	1.31433461204488e-06	1.70137011904618	1
ENSG00000150556.16	LYPD6B	2	149038442	2_88	0	0.0295562732170224	20.9458683845726	5.87821463322717e-06	-2.44065436336167	1
ENSG00000184898.6	RBM43	2	151261443	2_90	0	0.0203993952137755	5.47091438621929	1.05967968196526e-06	-0.819694359076868	2
ENSG00000080345.17	RIF1	2	151409797	2_90	0	0.128821746268485	22.7337523204879	2.78072283290651e-05	-2.72510565413834	1
ENSG00000182389.19	CACNB4	2	152099291	2_91	0	0.0772752789161966	18.1531716652907	1.33195788340923e-05	1.93400717771597	1
ENSG00000115145.9	STAM2	2	152176276	2_91	0	0.0262092595797361	8.07834278610516	2.01036274003607e-06	-1.0196512789553	1
ENSG00000157827.19	FMNL2	2	152335141	2_91	0	0.0246048195034677	7.49452988227708	1.75090255242952e-06	-0.921754307018485	1
ENSG00000196504.15	PRPF40A	2	152717752	2_91	0	0.149519549074729	24.4768473154235	3.47496835619088e-05	3.50819047109872	1
ENSG00000177917.10	ARL6IP6	2	152717752	2_91	0	0.149519549074729	24.4768473154235	3.47496835619088e-05	3.50819047109872	1
ENSG00000177519.3	RPRM	2	153476363	2_92	0	0.0194079778707459	4.58256113889523	8.44473358542877e-07	0.0478101421292444	1
ENSG00000144278.14	GALNT13	2	153872211	2_92	0	0.0465449554760606	12.6780682410141	5.60303197744411e-06	-1.96632092464736	2
ENSG00000115159.15	GPD2	2	156437527	2_93	0	0.0272384466841936	12.450976208274	3.22020216501675e-06	1.80921786707465	1
ENSG00000136542.8	GALNT5	2	157257153	2_94	0	0.0214149598666868	5.89786185724042	1.19924870366002e-06	-0.586406790246107	1
ENSG00000115170.13	ACVR1	2	157876051	2_95	0	0.0279260463184268	8.43012236861236	2.23532527902044e-06	1.03435637445977	1
ENSG00000153237.17	CCDC148	2	158457154	2_95	0	0.0512173762681958	14.0605963769977	6.83783261356959e-06	1.86023371744334	1
ENSG00000144283.21	PKP4	2	158457800	2_95	0	0.0224366517441792	6.40958915372479	1.36548092126124e-06	-0.970956933759518	1
ENSG00000163331.11	DAPL1	2	158795222	2_96	0	0.018755319667573	9.98981824153848	1.77901436165714e-06	-1.22700766061066	2
ENSG00000115183.14	TANC1	2	158968845	2_96	0	0.0179956547455697	9.38947482258942	1.60437671765072e-06	-1.04460117842821	1
ENSG00000136536.14	MARCH7	2	159712765	2_96	0	0.0394410281225832	14.9283217477474	5.59057670935524e-06	-3.20159896324346	1
ENSG00000241399.6	CD302	2	159798279	2_96	0	0.493119932477108	23.9702366839126	0.000112233440580255	4.02498996416548	2
ENSG00000054219.10	LY75	2	159904571	2_96	0	0.0121940517616207	6.13792953016552	7.10668930287497e-07	-0.968247616825609	1
ENSG00000153246.12	PLA2R1	2	160062509	2_96	0	0.0373008891810165	15.5633395499938	5.51212901727008e-06	-1.79202017389773	1
ENSG00000153250.19	RBMS1	2	160494265	2_96	0	0.0168822425566275	9.12947853335819	1.46343522489676e-06	1.35580620545248	1
ENSG00000197635.9	DPP4	2	162074215	2_97	0	0.0534399982493852	11.4876550200148	5.82901559238812e-06	-1.72721639703691	2
ENSG00000182263.13	FIGN	2	163614634	2_99	0	0.049014973172759	14.9529565515862	6.95910256774178e-06	1.84428796149752	1
ENSG00000082438.15	COBLL1	2	164843369	2_100	0	0.0114169496266976	5.08138939935178	5.50845694050727e-07	-0.450062542692426	1
ENSG00000169507.9	SLC38A11	2	165403326	2_100	0	0.0625802472726063	19.445195580466	1.15543890663491e-05	-1.86432922031318	1
ENSG00000123607.14	TTC21B	2	165954060	2_100	0	0.0834880970419171	17.8606815420308	1.4158589356196e-05	3.25310598472221	2
ENSG00000172292.14	CERS6	2	168456065	2_102	0	0.0116344386007332	7.2930278063023	8.05657952352533e-07	-0.985107341115183	1
ENSG00000163072.15	NOSTRIN	2	168783046	2_102	0	0.00866513439606109	4.58934930699445	3.77592895189585e-07	-0.0893673520409086	1
ENSG00000152254.10	G6PC2	2	168861031	2_102	0	0.0267360672074884	14.9525926797492	3.79587081801756e-06	1.78116066574304	2
ENSG00000163093.11	BBS5	2	169480287	2_103	0	0.0215886538831377	4.73881991970519	9.71388965428832e-07	0.361860860126867	1
ENSG00000239474.6	KLHL41	2	169509786	2_103	0	0.0222486252172106	5.01645307473804	1.0597351296034e-06	-0.442482893158166	1
ENSG00000138399.17	FASTKD1	2	169573465	2_103	0	0.0243730810160138	5.85777543927342	1.3556280536568e-06	-0.715938666451701	1
ENSG00000154479.12	CCDC173	2	169694453	2_103	0	0.0316279833267404	8.26602269718799	2.48236415470403e-06	-1.020374858225	1
ENSG00000138382.14	METTL5	2	169827714	2_103	0	0.0486349957308422	12.2624926541247	5.66271936309879e-06	-1.88028915508557	1
ENSG00000144357.16	UBR3	2	169827714	2_103	0	0.0422033685584677	10.9418802187012	4.38466552339063e-06	-1.72924627228686	2
ENSG00000071909.18	MYO3B	2	170178390	2_103	0	0.030625559214462	7.96794223156033	2.31700836162919e-06	-0.994988672740463	1
ENSG00000204335.3	SP5	2	170714891	2_105	0	0.00240519167911046	7.19110820760298	1.64226377490169e-07	-0.663292947549713	1
ENSG00000077380.15	DYNC1I2	2	171687141	2_105	0	0.00197537322717578	5.57165341220436	1.04503456024337e-07	-0.5187423409466	2
ENSG00000128708.12	HAT1	2	171922612	2_105	0	0.00248068492448339	7.2339929473421	1.70391170059161e-07	-0.37629248572542	1
ENSG00000172878.13	METAP1D	2	171999243	2_105	0	0.00184979965664389	5.17670349268494	9.09233402012555e-08	-0.53115449521201	1
ENSG00000152256.13	PDK1	2	172555077	2_105	0	0.00182898375967633	4.85510499031509	8.43151994797642e-08	-0.281954368611489	1
ENSG00000172845.14	SP3	2	173965538	2_105	0	0.00443634545343363	13.2497690054881	5.58124465775489e-07	-1.65551258904295	1
ENSG00000163328.13	GPR155	2	174487330	2_105	0	0.00182924458704559	4.79797004500733	8.33348595077436e-08	0.0481019093197762	1
ENSG00000115935.17	WIPF1	2	174683036	2_105	0	0.00377584691492106	11.5615054704344	4.14501554932516e-07	1.25180908135152	1
ENSG00000128656.13	CHN1	2	175008157	2_106	0	0.0208616220377108	7.26735124623497	1.4395329850001e-06	1.17831032506683	1
ENSG00000115966.16	ATF2	2	175168771	2_106	0	0.0501636895018381	15.3954705839866	7.33296878130791e-06	-2.12083959382426	1
ENSG00000128713.13	HOXD11	2	176103857	2_106	0	0.0164408342287425	5.07474294229808	7.9220083430946e-07	0.318994226744046	2
ENSG00000128710.5	HOXD10	2	176112386	2_106	0	0.0157308602857614	4.66870437013212	6.97342678004444e-07	0.159880743436544	1
ENSG00000170166.5	HOXD4	2	176151101	2_106	0	0.0307746454182536	10.8572076067307	3.17255088711809e-06	-1.37638575945231	1
ENSG00000128645.14	HOXD1	2	176188365	2_106	0	0.0218502205006965	7.69417516505239	1.5963028535234e-06	0.958632329436079	1
ENSG00000128654.13	MTX2	2	176269444	2_106	0	0.0808402656098528	19.8741248862469	1.5255032706352e-05	-2.43304791009234	1
ENSG00000018510.13	AGPS	2	177392486	2_107	0	0.0358212440036905	6.31341841048559	2.14734899427824e-06	0.924572130490214	1
ENSG00000196659.9	TTC30B	2	177553107	2_107	0	0.0326545656491163	5.45570515713847	1.69157866856568e-06	-0.563268331642494	1
ENSG00000128655.16	PDE11A	2	178108391	2_108	0	0.0337182200394103	20.4370448320182	6.54304843047991e-06	-2.65736042577005	1
ENSG00000155636.14	RBM45	2	178112094	2_108	0	0.00573725011977178	4.65426391458807	2.53543327839684e-07	-0.118496615461626	1
ENSG00000079156.16	OSBPL6	2	178193987	2_108	0	0.0090176231842356	8.89774059564627	7.61849559264457e-07	1.08795811964313	2
ENSG00000180228.12	PRKRA	2	178451344	2_108	0	0.00589421107602106	4.97102198926549	2.78207456163931e-07	-0.530728004752851	1
ENSG00000204311.12	DFNB59	2	178451344	2_108	0	0.00589421107602106	4.97102198926549	2.78207456163931e-07	-0.530728004752851	1
ENSG00000079150.17	FKBP7	2	178478636	2_108	0	0.00596260868343457	4.98057767436438	2.81976829124038e-07	-0.255734158492308	1
ENSG00000155657.26	TTN	2	178830510	2_108	0	0.0101845193042155	9.77431940871936	9.45201624638434e-07	1.13547021933124	1
ENSG00000144331.18	ZNF385B	2	179853418	2_108	0	0.00816379933837852	7.68784593891048	5.95928821185679e-07	-0.727166628811841	1
ENSG00000162998.4	FRZB	2	182866669	2_110	0	0.0166776931729286	6.34480097079603	1.00473464967276e-06	-0.683117767979592	2
ENSG00000162999.12	DUSP19	2	183079224	2_110	0	0.0146472630295609	5.15095593103018	7.16377128083289e-07	0.411242866054106	1
ENSG00000065548.17	ZC3H15	2	186486293	2_112	0	0.00502330944742668	5.43809973583998	2.59378812540055e-07	-0.34992972714679	1
ENSG00000138448.11	ITGAV	2	186590551	2_112	0	0.0140966236285086	14.6353924164165	1.95892077849705e-06	-1.73034106417678	1
ENSG00000003436.15	TFPI	2	187566010	2_112	0	0.0326203677543939	21.4188706169944	6.63411227340188e-06	-2.05103121707411	1
ENSG00000144366.15	GULP1	2	188291383	2_112	0	0.00487308110396478	5.17788992005064	2.39581814388884e-07	-0.283977106820517	1
ENSG00000168542.14	COL3A1	2	188974074	2_112	0	0.00460041573697989	4.57022391776754	1.99632826609124e-07	0.0185713471896908	1
ENSG00000204262.11	COL5A2	2	189180361	2_113	0	0.0207554860549095	7.14638203501958	1.40836924999435e-06	1.01966845068366	1
ENSG00000138381.9	ASNSD1	2	189661498	2_113	0	0.018553630478041	6.11337848817643	1.07697986518953e-06	0.896490272477098	1
ENSG00000128699.13	ORMDL1	2	189784856	2_113	0	0.0230288333059663	8.10462573017452	1.77215741798586e-06	-1.26181091129969	2
ENSG00000064933.17	PMS1	2	189784856	2_113	0	0.0203347510249221	6.95766222627852	1.34338222418655e-06	-1.06413031545327	1
ENSG00000151689.12	INPP1	2	190343621	2_113	0	0.0179727741702692	5.82058414143937	9.9329691328301e-07	0.865219148839088	1
ENSG00000151690.14	MFSD6	2	190408058	2_113	0	0.0180760677102446	5.87331546285589	1.00805605870041e-06	0.701031053155821	1
ENSG00000189362.11	NEMP2	2	190534430	2_113	0	0.0163180065430431	4.93177133060237	7.64130318099108e-07	0.437782381430133	1
ENSG00000138378.17	STAT4	2	191252512	2_114	0	0.0124024728073774	7.44281070167409	8.76481297954485e-07	0.879662930051653	1
ENSG00000196950.13	SLC39A10	2	195575506	2_115	0	0.0141463729139141	4.64493005139841	6.23909613419625e-07	0.314029498992283	1
ENSG00000144395.17	CCDC150	2	196640040	2_116	0	0.0317236762964026	10.8578501044651	3.27057978682573e-06	2.07427810448296	1
ENSG00000226124.6	FTCDNL1	2	199761955	2_118	0	0.00397675130759678	14.2167349170354	5.36816300832501e-07	-4.1468831353528	2
ENSG00000162971.10	TYW5	2	199955071	2_118	0	0.00378790391828676	20.4667654720105	7.36114824874046e-07	-5.56577987612476	1
ENSG00000162972.10	MAIP1	2	199955089	2_118	1	0.653843177247298	47.5096146324293	0.000294952784719253	8.1377169959594	2
ENSG00000196141.13	SPATS2L	2	200306290	2_118	0	0.00616515230612147	10.0110273003611	5.86030004818419e-07	-1.28832667336707	1
ENSG00000155729.12	KCTD18	2	200519526	2_118	0	0.00427164596472673	7.46502653747374	3.02777782386464e-07	-1.61715134777873	1
ENSG00000155749.12	ALS2CR12	2	201357198	2_119	0	0.0228865660164276	4.58500979881932	9.96364623774149e-07	-0.022217032654286	1
ENSG00000082146.12	STRADB	2	201388316	2_119	0	0.0443851686588835	10.7186174680725	4.5172491322514e-06	-1.33897936529633	1
ENSG00000003393.14	ALS2	2	201780819	2_119	0	0.0228718232485802	4.5790665271874	9.94432103280732e-07	-0.0513010791168802	1
ENSG00000155760.2	FZD7	2	202034208	2_120	0	0.0129223570604002	5.5038239292837	6.75310754208956e-07	0.0815439306374432	1
ENSG00000138439.11	FAM117B	2	202634789	2_120	0	0.0602075448831817	19.7441414699069	1.12872090595084e-05	-2.52109326098725	1
ENSG00000163596.16	ICA1L	2	202890899	2_120	0	0.0118750058754542	4.72755973795836	5.33050377569041e-07	0.308380329112734	1
ENSG00000138380.17	CARF	2	202912503	2_120	0	0.0227763669161275	10.7196410960933	2.31825973540914e-06	1.52956231498363	1
ENSG00000183671.12	GPR1	2	206217292	2_123	0	0.00800672427718907	7.64136104963442	5.80928910792788e-07	-1.02989601669159	1
ENSG00000138400.12	MDH1B	2	206792429	2_123	0	0.00868266949707241	8.32322003125342	6.86186299424468e-07	0.887672100785985	1
ENSG00000118246.13	FASTKD2	2	206765369	2_123	0	0.00571373518797114	4.64621326775026	2.52067379163705e-07	-0.0610225202567878	1
ENSG00000144410.4	CPO	2	206938824	2_123	0	0.00585653443443923	4.87186385901165	2.70915118500178e-07	-0.27754618418348	2
ENSG00000118263.14	KLF7	2	207166747	2_123	0	0.0071816579679781	6.68466905881637	4.55829077741177e-07	0.561704308390334	1
ENSG00000163249.11	CCNYL1	2	207712007	2_123	0	0.00571248310347972	4.63853200418423	2.51595507879492e-07	-0.253544359776461	1
ENSG00000115020.16	PIKFYVE	2	208266644	2_123	0	0.0058382441293251	4.84351981449983	2.68497798308679e-07	0.251801275652239	1
ENSG00000144406.18	UNC80	2	209772130	2_124	0	0.0114124925276781	4.85185291691065	5.25757564325528e-07	0.404627358684064	1
ENSG00000197713.14	RPE	2	210002122	2_124	0	0.0110790209436596	4.57962554801748	4.81757794115006e-07	0.0940493129405679	1
ENSG00000021826.14	CPS1	2	210477778	2_124	0	0.0111262044111549	4.61863644490857	4.87930773342283e-07	-0.0315459861174627	1
ENSG00000144452.14	ABCA12	2	215138684	2_127	0	0.0146056449280249	6.49934167530029	9.01337632459319e-07	0.757889470116894	1
ENSG00000138363.14	ATIC	2	215310965	2_127	0	0.0121134103372359	4.78039340054234	5.49828774133423e-07	0.242215127983496	2
ENSG00000118242.15	MREG	2	216033935	2_127	0	0.0172502653063195	8.02993165109105	1.31524004797787e-06	-1.09023432738978	1
ENSG00000138375.12	SMARCAL1	2	216467331	2_127	0	0.0120829491686715	4.75727566930439	5.45793882276179e-07	-0.166070915262618	1
ENSG00000115457.9	IGFBP2	2	216387395	2_127	0	0.0138414051091009	6.00537181093985	7.89255246643436e-07	-0.588036599404181	1
ENSG00000181378.13	CFAP65	2	219041843	2_129	0	0.0185475340000953	8.81939751606786	1.5531825071652e-06	-2.25915792774773	1
ENSG00000243910.7	TUBA4B	2	219254060	2_129	0	0.0179822224970191	5.39761605983266	9.21600609025945e-07	0.807352954590131	1
ENSG00000127831.10	VIL1	2	218414865	2_129	0	0.0255272770449398	8.37100085124594	2.02898704754346e-06	-1.48196741461654	2
ENSG00000231672.6	DIRC3	2	217756664	2_129	0	0.0176893655251252	4.81936569206409	8.09467719916535e-07	0.269497264618556	2
ENSG00000188282.12	RUFY4	2	218034950	2_129	0	0.0804410226812106	18.9438488636825	1.44691560427744e-05	-2.15806908443975	2
ENSG00000163466.15	ARPC2	2	218216699	2_129	0	0.0194126025934176	5.77658377729291	1.06476124894292e-06	-0.679143899936465	2
ENSG00000127837.9	AAMP	2	218270205	2_129	0	0.025350621221178	7.92046382626749	1.90649915831813e-06	0.798481462638073	2
ENSG00000127838.13	PNKD	2	218270205	2_129	0	0.0244327791195043	7.58938045545197	1.76066442889099e-06	0.746964084393031	2
ENSG00000135926.14	TMBIM1	2	218292881	2_129	0	0.0196793572932445	5.67176453352905	1.05980630792904e-06	-0.354390578259765	2
ENSG00000018280.16	SLC11A1	2	218381984	2_129	0	0.0178568803597009	4.88053563407099	8.27504708680972e-07	-0.221682519996153	1
ENSG00000144580.13	CNOT9	2	218568666	2_129	0	0.0173766987659273	4.6358444099514	7.64880379777754e-07	0.0309914205107155	1
ENSG00000115556.13	PLCD4	2	218607602	2_129	0	0.0297032083294254	9.8253079403488	2.77106637662069e-06	1.67350182365868	2
ENSG00000074582.12	BCS1L	2	218658716	2_129	0	0.0172285719019978	4.57720045278364	7.48766850022217e-07	-0.145207690822833	1
ENSG00000115568.15	ZNF142	2	218659583	2_129	0	0.0172237098608584	4.57945519364034	7.4892428242145e-07	0.172853723235123	1
ENSG00000163481.7	RNF25	2	218672452	2_129	0	0.0177941405651553	4.8322209668452	8.16434219468032e-07	0.102314382830177	1
ENSG00000163482.11	STK36	2	218672452	2_129	0	0.0374003725882818	11.8868894805891	4.22125463348867e-06	-1.81161613887179	2
ENSG00000135912.10	TTLL4	2	217874312	2_129	0	0.01836219273018	5.12277979495366	8.93156629533518e-07	-0.421900788039896	1
ENSG00000135929.8	CYP27A1	2	218780830	2_129	0	0.0232401400639038	7.35307990363876	1.62257740235896e-06	1.24156616890215	1
ENSG00000163501.6	IHH	2	219221819	2_129	0	0.0180818936849536	4.95422750471373	8.50584088487311e-07	-0.184971429517528	1
ENSG00000187736.12	NHEJ1	2	219160659	2_129	0	0.0426390821423763	12.1314765128387	4.91155380409083e-06	-1.05799736349078	1
ENSG00000213901.10	SLC23A3	2	219170383	2_129	0	0.0179111657333921	7.94451963702876	1.35110434959846e-06	2.09863723301615	1
ENSG00000115649.15	CNPPD1	2	219177905	2_129	1	0.343860859333592	21.6633327631631	7.07302856109195e-05	-4.22840351197584	1
ENSG00000163521.15	GLB1L	2	219248662	2_129	0	0.0354181614624767	14.6549484294496	4.92841992535479e-06	-2.56266400044019	1
ENSG00000115661.13	STK16	2	219242427	2_129	0	0.0291905882096192	10.370385317117	2.8743201291996e-06	-1.55185920051562	1
ENSG00000127824.13	TUBA4A	2	219278362	2_129	0	0.0226472266164856	6.76317778300111	1.4543308826526e-06	0.434970379060179	1
ENSG00000123992.18	DNPEP	2	219399690	2_129	0	0.0173183123789117	4.61568367910946	7.58995155596024e-07	-0.0942500604291913	2
ENSG00000072195.14	SPEG	2	219434550	2_129	0	0.0218796073463947	6.94435123671619	1.44267531034392e-06	0.939170850144341	1
ENSG00000123999.4	INHA	2	219569323	2_129	0	0.0364538677742127	11.3089264327559	3.91437464486586e-06	1.24191039060166	1
ENSG00000124006.14	OBSL1	2	219572251	2_129	0	0.0188343769225676	5.58931385558963	9.99556048298531e-07	0.722895084668942	1
ENSG00000144589.21	STK11IP	2	219597918	2_130	0	0.00951048929353293	4.5914517117087	4.1462003025104e-07	0.0341883709083787	1
ENSG00000124003.12	MOGAT1	2	222671822	2_131	0	0.0179035375821085	6.92069105884204	1.17648315070682e-06	0.797255331297767	1
ENSG00000124019.9	FAM124B	2	224402283	2_132	0	0.0159035738570295	5.13699491012801	7.75713343933662e-07	1.05226423558329	1
ENSG00000036257.12	CUL3	2	224585652	2_132	0	0.0161504646221757	6.56268266958116	1.00638422949198e-06	1.62341550702813	1
ENSG00000173744.17	AGFG1	2	227472263	2_134	0	0.140989177601595	27.5710768579619	3.69093929982948e-05	-2.68792922333383	1
ENSG00000135917.13	SLC19A3	2	227718030	2_134	0	0.0295642831336056	13.3918831592656	3.75929494875228e-06	1.45379268295944	1
ENSG00000123977.9	DAW1	2	227871322	2_134	0	0.0113959766576024	4.63168373368424	5.01173206047042e-07	-0.147426752835473	1
ENSG00000163053.10	SLC16A14	2	230088544	2_135	0	0.0112632490629045	6.84987112883363	7.3256047943231e-07	0.928554927677538	1
ENSG00000185404.16	SP140L	2	230328083	2_135	0	0.0403215200172131	18.612776815195	7.12599415987585e-06	2.1707650100316	2
ENSG00000135914.5	HTR2B	2	231125953	2_136	0	0.0187567285782758	5.0592878051185	9.01039595890431e-07	0.527195579433667	1
ENSG00000135931.17	ARMC9	2	231198864	2_136	0	0.0371043028004628	11.3618965841457	4.00287938667356e-06	1.50832822312025	1
ENSG00000171596.6	NMUR1	2	231574159	2_136	0	0.0253484142993224	7.83596060634681	1.88599456771728e-06	-1.1694596271737	1
ENSG00000187514.16	PTMA	2	231706100	2_136	0	0.0222593158090221	6.63686959976514	1.40272485619239e-06	0.854685598228127	2
ENSG00000221944.6	TIGD1	2	232550122	2_136	0	0.0213040177581419	6.23246072163114	1.26071947711267e-06	-0.712483391894438	1
ENSG00000135930.13	EIF4E2	2	232550972	2_136	0	0.0200004490971987	5.65061127110472	1.07308117411826e-06	-0.558302717517417	1
ENSG00000244122.2	UGT1A7	2	233681881	2_137	0	0.0161690820663443	4.9727049803236	7.63440958986795e-07	-0.494843999684847	1
ENSG00000066248.14	NGEF	2	232981869	2_137	0	0.0175400522893141	5.81332089546638	9.68172130889711e-07	-0.853057055160611	2
ENSG00000168918.13	INPP5D	2	233059893	2_137	0	0.0317584931265524	10.5975936647616	3.19568929869848e-06	-1.17860919593515	1
ENSG00000085982.13	USP40	2	233566769	2_137	0	0.16045486062269	25.8974584328401	3.94554879823322e-05	-2.60760349299778	1
ENSG00000177483.11	RBM44	2	237774727	2_140	0	0.0227776578130987	4.7130536822241	1.0193160146268e-06	-0.166333498425727	1
ENSG00000184182.18	UBE2F	2	237966849	2_141	0	0.0358551608429555	7.84217675765525	2.66984284742035e-06	-1.08752824856829	2
ENSG00000132330.16	SCLY	2	238060509	2_141	0	0.036002949303904	7.88030515735472	2.69388164491858e-06	-1.32368319384609	1
ENSG00000144488.14	ESPNL	2	238106554	2_141	0	0.0388822990106832	8.59427596107334	3.1729163837025e-06	1.11402828493364	2
ENSG00000168427.8	KLHL30	2	238094101	2_141	0	0.0265232935022737	5.05226736489108	1.2723634152848e-06	-0.622522147154719	1
ENSG00000132323.8	ILKAP	2	238203982	2_141	0	0.0461008133777632	10.1777073020717	4.45508445798729e-06	1.96929952955663	1
ENSG00000204104.11	TRAF3IP1	2	238319497	2_141	0	0.0255308462060712	4.70003951773578	1.13936825699092e-06	-0.261746733546258	2
ENSG00000065802.11	ASB1	2	238424179	2_141	0	0.0268394907025371	5.16171656070165	1.31542417858375e-06	-0.400436372528898	2
ENSG00000233608.3	TWIST2	2	238847617	2_141	0	0.0342774848423479	7.42493379407201	2.41656749636093e-06	-0.887245324759159	1
ENSG00000144504.15	ANKMY1	2	240570295	2_142	0	0.0135679376997555	4.85019519413596	6.24842346281645e-07	0.152554223308608	1
ENSG00000178623.11	GPR35	2	240605435	2_142	0	0.0133035557257049	4.66939705302776	5.89828746276962e-07	0.243198787307277	1
ENSG00000172478.17	C2orf54	2	240896921	2_143	0	0.0199051611064893	4.77138351458142	9.01794162048181e-07	-0.24209229563765	1
ENSG00000172482.4	AGXT	2	240867975	2_143	0	0.0207753062526188	5.16561119013923	1.01898207767995e-06	0.50983825998846	1
ENSG00000162804.13	SNED1	2	240921494	2_143	0	0.0608726169048214	15.1410698876567	8.75136773201593e-06	-1.81862511450054	2
ENSG00000122085.16	MTERF4	2	241102692	2_143	0	0.0264516885519314	7.39414061851844	1.85711373886928e-06	1.09281275154019	2
ENSG00000115687.13	PASK	2	241150158	2_143	0	0.0238593288189339	6.44193940835859	1.45939298672284e-06	0.85931347694866	1
ENSG00000115685.14	PPP1R7	2	241149506	2_143	0	0.0247897362949133	6.79499037446921	1.59940389591111e-06	-0.919019988189394	2
ENSG00000146205.13	ANO7	2	241189299	2_143	0	0.0286732368495038	8.13940831949172	2.21598570576357e-06	0.845085845066747	1
ENSG00000115677.16	HDLBP	2	241316415	2_144	0	0.0252997523773523	8.49868612615427	2.0415755571179e-06	1.1910877930027	1
ENSG00000006607.13	FARP2	2	241356233	2_144	0	0.0665815929424145	17.4979061030834	1.10621020290937e-05	2.25057255235538	2
ENSG00000115694.14	STK25	2	241509731	2_144	0	0.0220858863260901	7.24521023572986	1.51936886073562e-06	-0.862327319918004	1
ENSG00000176720.4	BOK	2	241558372	2_144	0	0.0304190793806085	10.2017957872177	2.94659256609632e-06	1.17712466341905	1
ENSG00000168393.12	DTYMK	2	241686523	2_144	0	0.0177469943210694	5.23032723390377	8.81355397153619e-07	0.497331124750719	1
ENSG00000168395.15	ING5	2	241687407	2_144	0	0.0463985300634429	14.1202673869479	6.22077565902462e-06	1.68400991306657	1
ENSG00000113851.14	CRBN	3	3178805	3_3	0	0.0396412147558822	14.350273078702	5.40137732313926e-06	1.6466140435956	1
ENSG00000170364.12	SETMAR	3	4303349	3_3	0	0.0214671093729752	8.67718048843226	1.76868135166089e-06	1.07902979955418	1
ENSG00000144455.13	SUMF1	3	4306906	3_3	0	0.0847050873365675	21.4624950891402	1.72618405304532e-05	-2.20689426590304	1
ENSG00000071282.11	LMCD1	3	8502071	3_6	0	0.0211666749872499	6.85923842138609	1.37856083789605e-06	-0.690161643930824	1
ENSG00000125046.14	SSUH2	3	8732443	3_7	0	0.0790782779266122	18.0820406718405	1.3576944470348e-05	1.88107823150798	1
ENSG00000180914.10	OXTR	3	8768625	3_7	0	0.0560348597244608	14.8451371314844	7.89841410540565e-06	-1.67624549727124	1
ENSG00000070950.9	RAD18	3	8963418	3_7	0	0.0287734085815572	8.65104934351723	2.36351029662767e-06	-1.04026122193757	1
ENSG00000196220.15	SRGAP3	3	9363193	3_7	0	0.198371138333627	26.9765190885106	5.08114738208726e-05	-3.1081708530896	1
ENSG00000168137.15	SETD5	3	9397385	3_7	0	0.0189890577542903	4.81677898815684	8.68475421065366e-07	-0.0748059519681247	1
ENSG00000144550.12	CPNE9	3	9703359	3_8	0	0.0221066423305982	11.9244086158952	2.50297799308284e-06	-1.34839893284595	1
ENSG00000114026.21	OGG1	3	9749660	3_8	0	0.0107390024041107	5.40132903105064	5.50759466091701e-07	0.406002895388766	1
ENSG00000187288.10	CIDEC	3	9879932	3_8	0	0.0116108279543703	6.04540785686736	6.66478574793344e-07	-0.677563798126841	1
ENSG00000171135.13	JAGN1	3	9890428	3_8	0	0.0100160179124148	4.74722908902634	4.51473932186563e-07	-0.193018165687833	1
ENSG00000163701.18	IL17RE	3	9902449	3_8	0	0.0100588180417153	4.78969104357541	4.57458655532374e-07	-0.168395256545057	2
ENSG00000125037.12	EMC3	3	10010880	3_8	0	0.0115339895692708	6.0112356803462	6.58325543929257e-07	-0.668922022784775	1
ENSG00000144554.10	FANCD2	3	10025967	3_8	0	0.0098342488186457	4.5798401332762	4.2765042462122e-07	-0.0078271197706794	1
ENSG00000254999.3	BRK1	3	10115548	3_8	0	0.0102126421210764	4.90971859700731	4.76093345358144e-07	-0.464754976130419	1
ENSG00000157014.10	TATDN2	3	10247632	3_8	0	0.0104505721056437	5.1062124272052	5.06683009146033e-07	-0.243266427512167	1
ENSG00000157017.15	GHRL	3	10297453	3_8	0	0.0154002375064927	8.59414837455666	1.2566885635334e-06	1.47538685899261	1
ENSG00000157087.17	ATP2B2	3	10707748	3_8	0	0.0122520142123858	6.96332058624857	8.10067631251221e-07	1.34987599615627	1
ENSG00000157103.10	SLC6A1	3	10992288	3_9	0	0.0205716820528913	10.7202690231202	2.09398171124678e-06	1.18789443812883	2
ENSG00000197548.12	ATG7	3	11272224	3_9	0	0.0106118105849827	4.63428583958076	4.6694927292864e-07	-0.124040155017771	2
ENSG00000144559.10	TAMM41	3	11808501	3_9	0	0.0105604736653299	4.58978188336793	4.60227793054514e-07	-0.106752180085522	2
ENSG00000157152.16	SYN2	3	12005775	3_9	0	0.012051555691928	5.80232799634126	6.63961326560889e-07	1.44587809157363	1
ENSG00000157150.4	TIMP4	3	12159406	3_9	0	0.0828199347035707	23.6853382242138	1.86256685956947e-05	2.71069818028239	1
ENSG00000154743.17	TSEN2	3	12484699	3_9	0	0.0127970431364535	6.35345350140763	7.7199926435144e-07	0.639921074293151	1
ENSG00000088726.15	TMEM40	3	12769053	3_9	0	0.0124587775857975	6.10738919557071	7.22484320035684e-07	-0.483931729903946	1
ENSG00000144713.12	RPL32	3	12841494	3_9	0	0.0121976494370104	5.91288070659613	6.84814049088683e-07	-0.488567634544941	1
ENSG00000163528.12	CHCHD4	3	14124463	3_10	0	0.0290124972052056	8.41503821571198	2.3181343428003e-06	-1.12428239661362	1
ENSG00000154767.14	XPC	3	14180391	3_10	0	0.0307341112499943	8.9482802504104	2.61130519675877e-06	1.1648616804803	1
ENSG00000154781.15	CCDC174	3	14648459	3_10	0	0.0200940029753868	5.02521735506168	9.58779434518076e-07	-0.433716433273979	1
ENSG00000131381.12	RBSN	3	15100839	3_11	0	0.0224621707756526	4.9967950045918	1.06571395890606e-06	-0.401502495408594	1
ENSG00000131375.9	CAPN7	3	15206289	3_11	0	0.029185232974314	7.41472883701665	2.05473507424842e-06	-1.03175591327476	1
ENSG00000131370.15	SH3BP5	3	15340705	3_11	0	0.0627316550541944	14.5345388177953	8.65735843340866e-06	-1.60923529231533	1
ENSG00000144597.13	EAF1	3	15610271	3_11	0	0.0215128980614715	4.59868035230183	9.39354541829138e-07	-0.329851402932502	1
ENSG00000206561.12	COLQ	3	15518642	3_11	0	0.0235823164796337	5.44570419045216	1.21937674161786e-06	-0.573326097513311	1
ENSG00000131373.14	HACL1	3	15601536	3_11	0	0.0264450696826722	6.5034911275667	1.63300932460873e-06	0.965527761376022	2
ENSG00000154814.13	OXNAD1	3	16265068	3_12	0	0.0377051825719562	14.4428672829827	5.17073005343242e-06	1.74398805359889	2
ENSG00000131378.13	RFTN1	3	16513716	3_12	0	0.0178253032248833	8.10748295699315	1.37220932887993e-06	-1.0485979767928	2
ENSG00000163576.17	EFHB	3	19946983	3_14	0	0.116930177949053	22.7944514556695	2.53077276910166e-05	2.92069923414825	1
ENSG00000144566.10	RAB5A	3	19946616	3_14	0	0.0773670346134893	18.8652268976708	1.38584730281949e-05	2.20929030693862	1
ENSG00000183977.13	PP2D1	3	20012320	3_14	0	0.0432787660425512	13.4254580819599	5.51697961737994e-06	-2.20579997062871	1
ENSG00000170142.11	UBE2E1	3	23814134	3_18	0	0.0220514184110023	19.3409445481574	4.04959513753976e-06	-1.99843880020532	1
ENSG00000144642.21	RBMS3	3	28575079	3_21	0	0.0167563354845365	5.36063558807986	8.52889423690269e-07	-0.00535830737670334	1
ENSG00000144645.13	OSBPL10	3	32078058	3_23	0	0.0179588951230065	8.39352784202655	1.43126992752416e-06	0.969382599051621	1
ENSG00000206557.5	TRIM71	3	32791184	3_24	0	0.0232673004384887	5.13431267065279	1.13429418953282e-06	-0.766137639874253	1
ENSG00000144635.8	DYNC1LI1	3	32570569	3_24	0	0.0271758762395998	6.5679033556514	1.69475805414872e-06	-0.670857112651742	2
ENSG00000188167.8	TMPPE	3	33097052	3_24	0	0.0348220664761316	8.8622181753364	2.93018050501857e-06	-1.19541119812818	2
ENSG00000170266.15	GLB1	3	33097271	3_24	0	0.154541397500245	22.9517110006308	3.36788535013885e-05	3.10262404974354	2
ENSG00000170275.14	CRTAP	3	33113893	3_24	0	0.0218939681558314	4.57324502564882	9.50706251166654e-07	-0.0163652452577038	2
ENSG00000173705.8	SUSD5	3	33218911	3_25	0	0.00589663249235717	6.63317140401107	3.71383562432501e-07	0.709949021123306	2
ENSG00000153558.13	FBXL2	3	33273247	3_25	0	0.0590531823486714	26.8380747828157	1.50484601306224e-05	-3.19024511755712	1
ENSG00000170248.13	PDCD6IP	3	33797374	3_25	0	0.0066428040299682	7.83560976927503	4.94221502047118e-07	0.731462869717233	1
ENSG00000172995.16	ARPP21	3	35660899	3_26	0	0.0215697708670345	6.3123677189953	1.29281153579819e-06	1.15205001087617	1
ENSG00000168016.13	TRANK1	3	36944995	3_27	0	0.0209208595012133	14.8453773319441	2.94895510173094e-06	3.1268358623144	2
ENSG00000093167.17	LRRFIP2	3	37183634	3_27	0	0.0160998857313667	5.61653349278363	8.5859537249293e-07	-0.203064588917402	1
ENSG00000198590.11	C3orf35	3	37386585	3_27	0	0.0159304546133066	5.52760839385294	8.36108876340292e-07	-0.127522858999875	1
ENSG00000187091.13	PLCD1	3	38029646	3_27	0	0.0594110593789858	18.0031445466873	1.01557747932139e-05	-1.8656065398524	1
ENSG00000008226.19	DLEC1	3	38039461	3_27	0	0.0140132041097868	4.66250298602819	6.20374541917844e-07	0.0794673726090005	1
ENSG00000172939.8	OXSR1	3	38165415	3_27	0	0.0234675438925114	9.18877043603153	2.04749305461347e-06	1.14391442455275	1
ENSG00000172940.11	SLC22A13	3	38266019	3_27	0	0.0177192106141295	6.76191741728293	1.13765774959823e-06	0.849641885603893	1
ENSG00000144671.10	SLC22A14	3	38281798	3_27	0	0.0142561145953467	4.71031340103244	6.37600102785048e-07	-0.165279923147757	1
ENSG00000157036.12	EXOG	3	38495746	3_28	0	0.0720562866306367	22.938419816025	1.56939682971323e-05	-2.79011268929583	1
ENSG00000168356.11	SCN11A	3	38712785	3_28	0	0.0131818676041213	5.670065658485	7.09679777595702e-07	-0.378790982860593	2
ENSG00000114745.13	GORASP1	3	39107998	3_28	0	0.0784835501295795	22.0194646160024	1.64090255703349e-05	2.51549361900075	2
ENSG00000168026.18	TTC21A	3	39108083	3_28	0	0.0546060104834468	18.5312250719248	9.60819869869004e-06	2.05972580407237	1
ENSG00000144655.14	CSRNP1	3	39154473	3_28	0	0.0115369193488833	4.5748611194811	5.01147038187161e-07	0.196731258632573	1
ENSG00000144659.10	SLC25A38	3	39383433	3_28	0	0.01273599288501	5.49918808068402	6.65010921864482e-07	0.50048840856285	1
ENSG00000168028.13	RPSA	3	39407090	3_28	0	0.0122480076057437	5.0972616747825	5.92788504920355e-07	0.395812929953762	1
ENSG00000114784.3	EIF1B	3	40309786	3_29	0	0.0493097102425062	14.9712837053188	7.00952981890678e-06	-1.70424547355139	1
ENSG00000188846.13	RPL14	3	40457354	3_29	0	0.0221509784561531	7.55620182264006	1.58925600356677e-06	-1.01835852057549	1
ENSG00000177873.12	ZNF619	3	40477330	3_29	0	0.0255604362833788	8.87719161761723	2.15447398087174e-06	-1.18756045420034	1
ENSG00000144648.15	ACKR2	3	42800848	3_31	0	0.0123983181389929	7.94594876476106	9.35418453651278e-07	-0.808311135435294	2
ENSG00000240747.7	KRBOX1	3	42809057	3_31	0	0.00848615966740296	4.72308502088696	3.8056983241199e-07	-0.145697964308204	1
ENSG00000144649.8	FAM198A	3	42979596	3_31	0	0.00834406204705196	4.58446848051481	3.63215114739832e-07	0.151585601251468	1
ENSG00000011198.7	ABHD5	3	43690029	3_31	0	0.00912506808938351	5.31040108590347	4.60109112315134e-07	-0.115719101829306	2
ENSG00000225873.3	LINC00694	3	44439661	3_31	0	0.0391667430507039	18.2599329980365	6.79069203609226e-06	2.26959777015543	1
ENSG00000144792.9	ZNF660	3	44590720	3_31	0	0.0165871174874994	10.5354347132995	1.65928419995992e-06	-1.62315774228878	1
ENSG00000186446.11	ZNF501	3	44721338	3_31	0	0.00997417502723352	6.2116752896471	5.88278704032375e-07	-0.747861346350425	1
ENSG00000163807.5	KIAA1143	3	44761638	3_31	0	0.12331403479373	28.9249664434646	3.38674710725314e-05	-3.34775308757611	1
ENSG00000163808.16	KIF15	3	44761638	3_31	0	0.12331403479373	28.9249664434646	3.38674710725314e-05	-3.34775308757611	1
ENSG00000075914.12	EXOSC7	3	44975427	3_31	0	0.00951796646519787	5.63389417637916	5.09155280571701e-07	0.514913632835692	1
ENSG00000249992.1	TMEM158	3	45225063	3_32	0	0.0209386019039161	4.84945884190766	9.64136122411463e-07	-0.752542172398917	1
ENSG00000011376.9	LARS2	3	45485320	3_32	0	0.0386073403376164	10.506835921507	3.8515827331806e-06	1.27766477827449	1
ENSG00000144791.9	LIMD1	3	45608372	3_32	0	0.023848862885696	6.04953343414633	1.36989397247754e-06	0.60152192372957	1
ENSG00000211456.10	SACM1L	3	45688625	3_32	0	0.0305362207491099	8.33334372902821	2.41619498744579e-06	1.1671988537996	1
ENSG00000163817.15	SLC6A20	3	45796686	3_32	0	0.0233796627834084	5.86619683911802	1.3022437182597e-06	-0.606148550186113	1
ENSG00000163818.16	LZTFL1	3	45916197	3_32	0	0.0306325416859985	8.36246887527679	2.43228770409409e-06	-1.21909823511315	2
ENSG00000172215.5	CXCR6	3	45940684	3_32	0	0.0283541132455916	7.64761624113078	2.0589203835987e-06	0.868783028073089	2
ENSG00000163820.14	FYCO1	3	45995029	3_32	0	0.0221756529363896	5.3785754418012	1.13250747535627e-06	-0.512647888526499	2
ENSG00000163823.3	CCR1	3	46208857	3_32	0	0.0203119503615551	4.56941485608001	8.81271271179187e-07	-0.0570151727713695	2
ENSG00000121807.5	CCR2	3	46353822	3_32	0	0.0225691199446424	5.54073066647012	1.18735083264516e-06	0.524566096289128	1
ENSG00000160791.13	CCR5	3	46371068	3_32	0	0.0214039964747946	5.05203693169421	1.02673598697768e-06	0.275378155154611	1
ENSG00000121797.9	CCRL2	3	46406497	3_32	0	0.0214805852041837	5.08496898209405	1.03712669705561e-06	-0.589046873448492	1
ENSG00000012223.12	LTF	3	46486440	3_32	0	0.0591195958147414	14.478895121478	8.12763656189645e-06	-1.83376552725169	1
ENSG00000241186.9	TDGF1	3	46576012	3_32	0	0.0207578092209849	4.76949331183052	9.40050440074264e-07	0.302650475844205	1
ENSG00000261603.1	PRSS46	3	46736764	3_33	0	0.0351773176708405	10.2911819635964	3.43736281682006e-06	1.31341679031316	1
ENSG00000188086.13	PRSS45	3	46744963	3_33	0	0.0213280949922373	5.66676674430784	1.14758483280587e-06	0.616324163294927	2
ENSG00000178055.11	PRSS42	3	46834226	3_33	0	0.0213850413903596	5.69134559616483	1.15563969255802e-06	0.613347872290446	1
ENSG00000160801.13	PTH1R	3	46877889	3_33	0	0.0227834474593123	6.27539680247939	1.35755685956461e-06	-0.705211660742424	1
ENSG00000160796.16	NBEAL2	3	46979634	3_33	0	0.0209217517237039	5.48947178412372	1.09050082380708e-06	0.559225831458188	2
ENSG00000181555.20	SETD2	3	47164415	3_33	0	0.0189337949794826	4.56970480385394	8.2152959487388e-07	0.0408462051120244	1
ENSG00000114648.11	KLHL18	3	47287254	3_33	0	0.019502250463532	4.84214107347028	8.96643004942869e-07	0.2049062655022	1
ENSG00000114650.18	SCAP	3	47476835	3_33	0	0.0230624432047425	6.3876602723225	1.39876424012636e-06	0.761231960828313	1
ENSG00000163832.15	ELP6	3	47513447	3_33	0	0.0193295107122375	4.76019673257872	8.73661422878694e-07	-0.15896997026746	1
ENSG00000164045.11	CDC25A	3	48188134	3_34	0	0.0635745172891312	16.4639245529346	9.93833965834418e-06	-2.6664228210338	1
ENSG00000172113.8	NME6	3	48301516	3_34	0	0.0383113001582808	11.7393889278097	4.27041201777584e-06	2.26476495611704	2
ENSG00000164049.14	FBXW12	3	48372047	3_34	0	0.031483757699784	9.92012426700152	2.96552145667429e-06	-1.79147738926159	1
ENSG00000164050.12	PLXNB1	3	48429347	3_34	0	0.0318831383186864	10.0368156082677	3.03846617214104e-06	1.80393250379695	1
ENSG00000232112.3	TMA7	3	48440024	3_34	0	0.0364796883158679	11.284827765521	3.90880001124649e-06	1.92784946991879	1
ENSG00000164053.19	ATRIP	3	48446507	3_34	0	0.0348244566872147	10.8542539597241	3.58906831588561e-06	-1.8859977712815	1
ENSG00000213689.11	TREX1	3	48465783	3_34	0	0.0288968757835909	9.12692833290368	2.50422258608836e-06	1.6596940064162	2
ENSG00000164054.15	SHISA5	3	48506736	3_34	0	0.0508594862225931	14.3760647568023	6.94239605227685e-06	1.96554476259271	1
ENSG00000114268.11	PFKFB4	3	48562408	3_34	0	0.0183156022709871	4.9205848546516	8.55727179954439e-07	0.431265925626234	1
ENSG00000114270.17	COL7A1	3	48595323	3_34	0	0.0235330315238734	7.23052484827937	1.61564185788477e-06	-0.782867330915396	1
ENSG00000183396.3	TMEM89	3	48621576	3_34	0	0.0233310053396301	7.15099221334953	1.58415311260479e-06	1.2063476188563	1
ENSG00000114302.15	PRKAR2A	3	48847779	3_34	0	0.0483461719225937	13.9033811002976	6.38233970432716e-06	-1.9197133996349	1
ENSG00000178467.17	P4HTM	3	48971953	3_34	0	0.0864661793565355	19.3633682847332	1.58973439967944e-05	-2.68919163565242	1
ENSG00000178252.17	WDR6	3	49007334	3_34	0	0.0487738464835875	13.9854238523846	6.47679329254362e-06	2.47560011522529	1
ENSG00000172053.17	QARS	3	49106005	3_34	0	0.0215928646859939	6.43703032150891	1.319754692569e-06	1.39267756669774	1
ENSG00000185909.14	KLHDC8B	3	49171432	3_34	0	0.0515972660308047	14.5104535856053	7.10894371222508e-06	2.39097372107209	1
ENSG00000173421.16	CCDC36	3	49199901	3_34	0	0.0753691320523229	18.0647575732004	1.29277530814081e-05	-2.74187127693173	1
ENSG00000188315.7	C3orf62	3	49277527	3_34	0	0.0403145704496442	12.2127374679604	4.67490139420706e-06	-1.82547547637834	1
ENSG00000067560.10	RHOA	3	49413016	3_35	0	0.0184261041612716	5.87060428288964	1.02710235673039e-06	-1.35085205437018	1
ENSG00000145022.4	TCTA	3	49412205	3_35	0	0.0381145730155846	12.5859603316938	4.55485770745357e-06	-1.85022861233741	2
ENSG00000145020.15	AMT	3	49422917	3_35	0	0.0380616505773865	12.573163757554	4.54390859674776e-06	-1.85050273597713	1
ENSG00000145029.13	NICN1	3	49429438	3_35	0	0.036914604006562	12.2892104751092	4.30744353521667e-06	-1.82696082194294	1
ENSG00000164068.15	RNF123	3	49687375	3_35	0	0.0330117382347431	11.2527184490942	3.52714441853019e-06	1.68487324528934	1
ENSG00000173540.12	GMPPB	3	49724172	3_35	0	0.0199485982925949	6.60147888049164	1.25040591659523e-06	-1.53261837897304	1
ENSG00000185614.4	FAM212A	3	49803410	3_35	0	0.0163793765852879	4.78696864157602	7.44483963637153e-07	-0.442902039803491	1
ENSG00000183763.8	TRAIP	3	49856597	3_35	0	0.0902689443431274	20.6642021756793	1.77114616313596e-05	-3.20017972979481	1
ENSG00000004534.14	RBM6	3	49939539	3_35	0	0.101908623422759	21.8137621711556	2.11076024471973e-05	2.82297806400542	2
ENSG00000012171.19	SEMA3B	3	50267465	3_35	0	0.0177066537079994	5.5038137199966	9.2533207631474e-07	-0.251832072674534	1
ENSG00000179564.3	LSMEM2	3	50278688	3_35	0	0.0538076137703716	15.7955653502895	8.07005145989329e-06	-1.44369136796776	1
ENSG00000214706.10	IFRD2	3	50294496	3_35	0	0.0168137842225858	5.02761753359199	8.02647945873495e-07	0.123168375912875	1
ENSG00000243477.5	NAT6	3	50299601	3_35	0	0.0349303846088616	11.7754324854647	3.90550889356962e-06	1.30125804245832	1
ENSG00000186792.16	HYAL3	3	50295266	3_35	0	0.0618820243547495	17.1036585294155	1.00496497623636e-05	-1.91939999922683	2
ENSG00000114735.9	HEMK1	3	50569633	3_35	0	0.0162732314238307	4.727051033064	7.30401217392169e-07	-0.0587563431017551	1
ENSG00000114738.10	MAPKAPK3	3	50611291	3_35	0	0.0319400388075702	10.9476823604494	3.32012950726092e-06	1.2221371654062	1
ENSG00000088538.12	DOCK3	3	50663571	3_35	0	0.0204875962432916	6.84738866250694	1.33202808863e-06	-1.07946816077419	1
ENSG00000164082.14	GRM2	3	51707122	3_35	0	0.0207122830844119	6.94783039774583	1.36638969616394e-06	0.763253441713186	1
ENSG00000164087.7	POC1A	3	52154292	3_36	0	0.0228319798240891	16.1801195123567	3.5077020286891e-06	2.54241109255105	1
ENSG00000247596.8	TWF2	3	52220261	3_36	0	0.0143889520991296	9.50107650563955	1.29807378349203e-06	-1.22602279281218	1
ENSG00000164088.17	PPM1M	3	52245935	3_36	0	0.015788096186151	10.4015958646466	1.55929087146082e-06	-1.33230646758637	1
ENSG00000168237.17	GLYCTK	3	52286212	3_36	0	0.0132874383215099	10.1533117077688	1.28099188245164e-06	2.06727583651263	1
ENSG00000010319.6	SEMA3G	3	52444898	3_36	0	0.0107525905257253	6.23863451289583	6.36942235485165e-07	-0.0439601980042745	1
ENSG00000114854.7	TNNC1	3	52454186	3_36	0	0.00855414624487727	5.19000058582736	4.21542604513625e-07	-0.992077081668849	2
ENSG00000010322.15	NISCH	3	52455611	3_36	0	0.00971525031290554	5.71102096926817	5.26823508409699e-07	-0.480562710016923	1
ENSG00000010327.10	STAB1	3	52495757	3_36	0	0.00921708657975995	6.39629879113115	5.59783130593723e-07	1.42345208706032	1
ENSG00000163938.16	GNL3	3	52685800	3_36	1	0.0857968965331907	35.206741944869	2.86810345421929e-05	5.99069023986454	1
ENSG00000016864.18	GLT8D1	3	52699090	3_36	0	0.267767093123677	39.4065213451407	0.000100189613083276	4.48202555588123	2
ENSG00000114904.12	NEK4	3	52771077	3_36	0	0.022646244131878	22.9720675057899	4.93962142226495e-06	4.88529121107082	1
ENSG00000162267.12	ITIH3	3	52794612	3_36	0	0.0383456656559039	28.0744457590208	1.02217409232061e-05	4.96009474697284	1
ENSG00000213533.11	TMEM110	3	52897955	3_36	0	0.0125654063502196	18.6393924906812	2.22385101090641e-06	-4.89505062939419	1
ENSG00000163935.13	SFMBT1	3	53048921	3_36	0	0.0109045565898699	17.089868279593	1.76947374397771e-06	-4.81053594556228	1
ENSG00000163933.9	RFT1	3	53105491	3_36	0	0.0259802299377165	13.2653099614585	3.27233524177988e-06	-0.879239401045088	1
ENSG00000016391.10	CHDH	3	53846340	3_36	0	0.0115106172420094	7.35406022232939	8.0375408186559e-07	-0.84044410480347	1
ENSG00000180376.16	CCDC66	3	56557031	3_39	0	0.0244387722556372	7.76109956134276	1.80094328256311e-06	-1.01360796647807	2
ENSG00000163946.13	FAM208A	3	56682894	3_39	0	0.0296725125417318	9.55403861782989	2.69177472712877e-06	-1.62778419454394	1
ENSG00000168374.10	ARF4	3	57598389	3_39	0	0.0185003576148244	5.19507567756362	9.12576747289192e-07	0.543077075224439	2
ENSG00000174839.12	DENND6A	3	57692733	3_39	0	0.0263695677467101	8.4631510067822	2.11900751841073e-06	-1.20486725883487	1
ENSG00000163686.14	ABHD6	3	58237077	3_40	0	0.0106119219824389	8.68258507177245	8.74863892093829e-07	-1.22103361046833	1
ENSG00000163684.11	RPP14	3	58306531	3_40	0	0.0204212820676765	14.700815006945	2.85050504074855e-06	-1.91385633279518	1
ENSG00000168297.15	PXK	3	58332534	3_40	0	0.00880613755082726	6.97134812940838	5.8290748535172e-07	1.11544017339584	2
ENSG00000168291.12	PDHB	3	58434315	3_40	0	0.0938988364125836	28.9231460974969	2.57871376587679e-05	-3.2091101524179	2
ENSG00000168301.12	KCTD6	3	58491865	3_40	0	0.0165286464673168	12.7538092658569	2.00158761528834e-06	1.5292768226701	1
ENSG00000168306.12	ACOX2	3	58548942	3_40	0	0.011148722694841	9.13550719567243	9.67063905517352e-07	-1.08617195884866	1
ENSG00000144724.19	PTPRG	3	61561600	3_41	0	0.00719338195132913	7.92984725146659	5.41620806467049e-07	0.990716736410407	1
ENSG00000163618.17	CADPS	3	62875367	3_42	0	0.0145617382200423	6.36839143687605	8.80522313247005e-07	-0.93475444602162	2
ENSG00000163635.17	ATXN7	3	63865619	3_43	0	0.0133877732531381	9.36273222806056	1.1901682153015e-06	-2.05381077402991	1
ENSG00000163636.10	PSMD6	3	64024193	3_43	0	0.0139493667462988	10.2843638647323	1.3621637640435e-06	-2.35827602476234	2
ENSG00000163638.13	ADAMTS9	3	64688923	3_43	0	0.0168634328084247	7.90684742941299	1.2660380025482e-06	-0.885883553396487	1
ENSG00000144741.17	SLC25A26	3	66236632	3_45	0	0.0228047177060343	10.0158720091764	2.1687568482979e-06	-1.29050937173921	1
ENSG00000163376.11	KBTBD8	3	66998338	3_45	0	0.0340322117426536	13.7163223853267	4.43226027600161e-06	-1.74906086987423	1
ENSG00000183662.10	FAM19A1	3	68003750	3_45	0	0.0131108623099586	4.9215971363497	6.12681425774962e-07	0.323588342168613	1
ENSG00000163380.15	LMOD3	3	69102350	3_46	0	0.0244067052435102	5.90943622127619	1.36947025207477e-06	-0.700940060425446	1
ENSG00000187098.14	MITF	3	69817228	3_47	0	0.050169344244573	14.3366481977992	6.82941414334421e-06	2.69094657824495	1
ENSG00000163412.12	EIF4E3	3	71765280	3_48	0	0.0202469512748822	16.9846977956507	3.26523812346549e-06	-1.87004102562864	1
ENSG00000170837.2	GPR27	3	71735170	3_48	0	0.0121485931606603	12.2745095367269	1.41588353945517e-06	-1.47869772125947	2
ENSG00000163421.8	PROK2	3	71761633	3_48	0	0.104823770174675	30.2003344454321	3.00586121755663e-05	2.81189761836979	1
ENSG00000144736.13	SHQ1	3	72861735	3_49	0	0.0196550447616773	7.05945608968405	1.31747588670346e-06	-0.774960325650733	2
ENSG00000172986.12	GXYLT2	3	72887991	3_49	0	0.0301071445969982	10.9953002547799	3.14321478434902e-06	1.297895282146	1
ENSG00000113805.8	CNTN3	3	74520712	3_50	0	0.0277297730405734	6.31871575214952	1.66369047755372e-06	-0.791700096678502	1
ENSG00000185008.17	ROBO2	3	75906907	3_51	0	0.0803271800299883	18.6075301095244	1.41921648817979e-05	-1.91642248141014	1
ENSG00000114480.12	GBE1	3	81128553	3_54	0	0.00605485563037544	5.14236690543132	2.95640718688231e-07	-0.681613439718586	2
ENSG00000206538.8	VGLL3	3	86988393	3_57	0	0.0154695424034834	4.85151421258245	7.1261042587826e-07	-0.35753858706233	1
ENSG00000083937.8	CHMP2B	3	87227121	3_57	0	0.0194929873885784	6.97909376544311	1.29173917804638e-06	-0.713924906348306	2
ENSG00000163320.10	CGGBP1	3	88122078	3_58	0	0.0223793992245214	5.24423789502047	1.11436690291334e-06	0.385947048391244	1
ENSG00000178750.2	STX19	3	94032097	3_59	0	0.0410785136824764	11.5068686144274	4.48816973186173e-06	-1.96603590486996	1
ENSG00000178700.7	DHFR2	3	94062771	3_59	0	0.0288919341405358	8.24517562874722	2.26190272548772e-06	-1.44674229145779	1
ENSG00000178694.9	NSUN3	3	94062771	3_59	0	0.0288919341405358	8.24517562874722	2.26190272548772e-06	1.44674229145779	1
ENSG00000080200.9	CRYBG3	3	97822174	3_61	0	0.0710501180308224	20.4435291465247	1.37917085287143e-05	-2.59124387421956	1
ENSG00000231861.2	OR5K2	3	98507518	3_62	0	0.0298330592893264	6.65915791392508	1.886316231443e-06	-0.782080639532804	1
ENSG00000080822.16	CLDND1	3	98523270	3_62	0	0.0291704610914171	6.45144808362856	1.78689032555484e-06	-0.711768809543743	1
ENSG00000057019.15	DCBLD2	3	98899539	3_62	0	0.0253332222067002	5.1481815634666	1.23834508353498e-06	-0.397039323854982	1
ENSG00000144810.15	COL8A1	3	99645141	3_62	0	0.168356292307877	23.023231306752	3.68038308717542e-05	-2.31924493127856	1
ENSG00000036054.12	TBC1D23	3	100261437	3_63	0	0.0211075162066546	5.38497090431831	1.07923964218141e-06	0.737891802593788	1
ENSG00000114021.11	NIT2	3	100334239	3_63	0	0.028926920293311	8.29403889226159	2.27806264784816e-06	1.30809368033776	1
ENSG00000154174.7	TOMM70	3	100410524	3_63	0	0.0193212155465591	4.57024129825396	8.38438037404346e-07	0	1
ENSG00000206535.7	LNP1	3	100402006	3_63	0	0.0275260694199913	7.83509941144131	2.04779325767548e-06	-0.87490003804899	1
ENSG00000181458.10	TMEM45A	3	100492450	3_63	0	0.0431776690864174	12.0080591694833	4.92299516882271e-06	-1.66120325266284	1
ENSG00000114354.13	TFG	3	100709093	3_63	0	0.0219943621638563	5.76435800652319	1.20381489999426e-06	0.73014843415388	1
ENSG00000154175.16	ABI3BP	3	100995762	3_64	0	0.0338793144379139	11.7842902906697	3.79083989617401e-06	1.44111615708829	1
ENSG00000174173.6	TRMT10C	3	101561866	3_64	0	0.0158815600980284	4.79354753630963	7.22849021825874e-07	-0.258899243718583	1
ENSG00000144815.15	NXPE3	3	101778725	3_64	0	0.0202778885141689	7.04301867716603	1.35606019425722e-06	0.900137464313736	2
ENSG00000144802.11	NFKBIZ	3	101828889	3_64	0	0.0215008199468271	7.58270888357121	1.54802083608567e-06	1.07106638830321	1
ENSG00000114423.18	CBLB	3	105869225	3_66	0	0.10308057025984	26.4583356056112	2.58962411207261e-05	-2.8464469900663	1
ENSG00000138483.2	CCDC54	3	107377044	3_67	0	0.0113986533794854	6.27860141129447	6.79538171967693e-07	-0.910977226215571	1
ENSG00000114455.13	HHLA2	3	108296400	3_67	0	0.0109829558457124	5.93757403438758	6.19192478496812e-07	-0.790819543788514	1
ENSG00000138472.10	GUCA1C	3	108950181	3_67	0	0.0157746910340484	9.26392923887436	1.38756548267656e-06	1.0757705332097	1
ENSG00000114439.18	BBX	3	107327818	3_67	0	0.0118858503939284	6.66287692390909	7.51950837565671e-07	0.796205022866991	1
ENSG00000114446.4	IFT57	3	108222767	3_67	0	0.0173514876588925	10.1404120997687	1.6706663191973e-06	-1.31432691491193	1
ENSG00000198919.12	DZIP3	3	108592937	3_67	0	0.0111942586072467	6.11250828887388	6.49698992808383e-07	0.598057128220968	1
ENSG00000163519.13	TRAT1	3	108822467	3_67	0	0.0119450910584162	6.70852052133645	7.60875524550576e-07	-0.770191854674929	1
ENSG00000172139.14	SLC9C1	3	112294511	3_69	0	0.0298036514446113	11.81031950503	3.34216986628504e-06	-1.37904630963994	1
ENSG00000177707.10	NECTIN3	3	111070094	3_69	0	0.0308544927214296	12.1309115134067	3.55393305033056e-06	-1.63492720794859	1
ENSG00000177494.5	ZBED2	3	111595007	3_69	0	0.0174265603132546	6.86023671923727	1.13513671880393e-06	0.742451086463571	1
ENSG00000174500.12	GCSAM	3	112133043	3_69	0	0.0176184039665258	6.96099960314656	1.16448947966218e-06	-0.849600979931634	2
ENSG00000144848.10	ATG3	3	112562284	3_69	0	0.0203785777047095	8.30124147525496	1.60625433875539e-06	-1.18733956703733	1
ENSG00000138459.8	SLC35A5	3	112561371	3_69	0	0.0474972874310987	16.1359177378506	7.27712568373169e-06	-2.02411464498352	1
ENSG00000091986.15	CCDC80	3	112649146	3_69	0	0.0159695608046688	6.05695875441286	9.1842772479507e-07	0.704774188627369	1
ENSG00000163606.10	CD200R1	3	112974275	3_69	0	0.0152322835896194	5.62228360815847	8.13158418700872e-07	0.541015456564484	1
ENSG00000163608.14	NEPRO	3	113018940	3_69	0	0.0144882088360533	5.1618649260349	7.10098720369666e-07	0.392380758002994	1
ENSG00000206530.10	CFAP44	3	113441898	3_70	0	0.0262608252425559	4.89423244699749	1.22036672731202e-06	-0.239962358546333	1
ENSG00000072858.10	SIDT1	3	113532232	3_70	0	0.0856304386284096	15.922710301009	1.29462073646337e-05	1.74259825187131	1
ENSG00000114573.9	ATP6V1A	3	113746914	3_70	0	0.0298497914993537	6.07827372089234	1.72273688490702e-06	0.6827087574597	1
ENSG00000178075.19	GRAMD1C	3	113896396	3_70	0	0.0255022787870111	4.62355121498733	1.11957207761855e-06	-0.0421370832995343	1
ENSG00000181847.11	TIGIT	3	114276614	3_71	0	0.0184313221905157	5.30478852055661	9.28371848828576e-07	-0.356771546557977	1
ENSG00000113845.9	TIMMDC1	3	119498467	3_74	0	0.100747172211201	23.2001728913519	2.21932795307038e-05	-2.50253399307261	1
ENSG00000163424.8	C3orf30	3	119146065	3_74	0	0.0272829826296762	10.9790430582181	2.84415808359285e-06	1.49978795396585	2
ENSG00000144847.12	IGSF11	3	119146150	3_74	0	0.027279597777792	10.9778965958545	2.84350826621378e-06	-1.49966124604952	1
ENSG00000163389.10	POGLUT1	3	119469366	3_74	0	0.0245763605627025	10.0142000244679	2.33685211025985e-06	-1.19767604315308	2
ENSG00000144843.11	ADPRH	3	119579733	3_74	0	0.0141380554578262	4.9227231507692	6.60834168034903e-07	0.315462540449101	1
ENSG00000144837.8	PLA1A	3	119598432	3_74	0	0.033902056377169	12.988702862633	4.18108715238877e-06	-1.54985575852935	1
ENSG00000138495.6	COX17	3	119657355	3_74	0	0.0212646964968674	8.67922082730878	1.75241645988351e-06	1.14528362501602	1
ENSG00000183833.16	MAATS1	3	119702856	3_74	0	0.0155960645567688	5.82502980999398	8.62602223378424e-07	0.578417455678352	1
ENSG00000144852.17	NR1I2	3	119827350	3_74	0	0.0138427882407474	4.72874435916632	6.21536744037754e-07	0.0394347601468967	1
ENSG00000175697.10	GPR156	3	120285335	3_74	0	0.0144433241645631	5.11907809711276	7.02031033444562e-07	0.661129612654824	2
ENSG00000144840.8	RABL3	3	120743477	3_74	0	0.0224586961431394	9.18287975102578	1.95821707635234e-06	-1.04053639903793	1
ENSG00000145103.12	ILDR1	3	122021982	3_75	0	0.0306223852236462	5.46831127671048	1.5899726014379e-06	0.531665519433941	1
ENSG00000051341.13	POLQ	3	121546196	3_75	0	0.0296778814550156	5.17847451602343	1.45925817813064e-06	0.291221950204044	1
ENSG00000180353.10	HCLS1	3	121659058	3_75	0	0.0397771548736775	7.89298560345613	2.98107171389868e-06	1.02821909487219	1
ENSG00000145088.8	EAF2	3	121835057	3_75	0	0.0315258565099952	5.73741211737368	1.71743511224131e-06	-0.570809546566712	1
ENSG00000160124.9	CCDC58	3	122381494	3_76	0	0.0208390445790664	5.15352499419169	1.0197168299179e-06	0.185560621431942	1
ENSG00000196981.3	WDR5B	3	122416395	3_76	0	0.0495645350478905	13.0934109226409	6.16199343485128e-06	1.49015530480992	2
ENSG00000114030.12	KPNA1	3	122514800	3_76	0	0.0255038536769749	7.04901247257089	1.70699199251428e-06	0.754982808321147	1
ENSG00000173200.12	PARP15	3	122577791	3_76	0	0.0278854586844736	7.82658457564422	2.0722754023497e-06	-0.929431483945883	2
ENSG00000173193.13	PARP14	3	122687418	3_76	0	0.0724668133868883	16.6425110709349	1.14513164327718e-05	-2.22368177154322	1
ENSG00000138463.8	DIRC2	3	122795125	3_76	0	0.0221398209800763	5.66074796094535	1.18999550379481e-06	0.798177390006955	1
ENSG00000082684.14	SEMA5B	3	123028920	3_76	0	0.0203211699167731	4.89445946841257	9.44388827250525e-07	-0.169522376599413	1
ENSG00000206527.9	HACD2	3	123585847	3_76	0	0.0446479622332635	12.2134837568793	5.17772044203008e-06	1.49837504185232	1
ENSG00000163885.11	CFAP100	3	126394860	3_78	0	0.0422116580963808	14.0194526575893	5.61902374029659e-06	-1.67439820231356	2
ENSG00000144909.7	OSBPL11	3	125594988	3_78	0	0.0198186254955881	7.33910965890331	1.38106558993579e-06	0.92013027927614	1
ENSG00000189366.9	ALG1L	3	125977496	3_78	0	0.0200698031488595	7.69444709779873	1.4662834329567e-06	-1.50257075387961	2
ENSG00000114547.9	ROPN1B	3	125966963	3_78	0	0.0393558632984785	14.2017853451095	5.30700851361082e-06	-2.04861598025081	2
ENSG00000114544.16	SLC41A3	3	126082224	3_78	0	0.0183934000453908	6.23654070476152	1.08918881940449e-06	0.788628478413056	2
ENSG00000070476.14	ZXDC	3	126475233	3_78	0	0.0186656664168197	6.63847165372001	1.17654624476206e-06	-1.00081178159695	2
ENSG00000197763.14	TXNRD3	3	126655652	3_79	0	0.0201930520476906	8.39505878929784	1.60961904969439e-06	1.21992955844885	1
ENSG00000163870.14	TPRA1	3	127592355	3_79	0	0.018442399260696	7.55979541293241	1.32380756693516e-06	-1.04497336536973	1
ENSG00000073111.13	MCM2	3	127262298	3_79	0	0.0133851074218647	4.61222710312336	5.8617857564084e-07	0	1
ENSG00000187715.13	KBTBD12	3	127915717	3_79	0	0.0191779661214823	7.91999616774101	1.44219808757484e-06	0.893053230373083	1
ENSG00000175792.11	RUVBL1	3	128145317	3_79	0	0.241371125400586	31.9682748457641	7.32659039920747e-05	3.8666176634355	2
ENSG00000132394.10	EEFSEC	3	128153759	3_79	0	0.0895945277033591	22.2751383327798	1.89495670108851e-05	3.27204833377287	2
ENSG00000240682.9	ISY1	3	129161573	3_80	0	0.0336816571245325	12.5290153124281	4.00689338822633e-06	1.99729986975197	1
ENSG00000181789.14	COPG1	3	129249281	3_80	0	0.0723790947929643	19.6660386513779	1.35153542200781e-05	2.85197108634435	1
ENSG00000172771.11	EFCAB12	3	129428575	3_80	0	0.014284440609342	4.68798937770432	6.35839133320454e-07	-0.10906700826398	1
ENSG00000196455.7	PIK3R4	3	130746630	3_81	0	0.104616674197354	19.8638099460566	1.9731534338335e-05	3.18513320261115	1
ENSG00000114670.13	NEK11	3	131027137	3_81	0	0.0636963919256206	15.1720975678324	9.17609404863753e-06	-2.0510381394464	1
ENSG00000198585.11	NUDT16	3	131381465	3_81	0	0.0204487603277361	4.62531838784529	8.98061367976215e-07	0.0372596101846957	1
ENSG00000114686.8	MRPL3	3	131502955	3_81	0	0.0204141344919677	4.60971220708614	8.93515685492715e-07	0.186723268458026	1
ENSG00000014257.15	ACPP	3	132317024	3_82	0	0.0280039247949466	9.85584519835539	2.62065694112478e-06	1.20562631326328	1
ENSG00000138246.15	DNAJC13	3	132417408	3_82	0	0.0174856201866176	5.51279676244849	9.15272511386368e-07	-0.402777157252457	1
ENSG00000113971.19	NPHP3	3	132717480	3_82	0	0.0178501577731546	5.70268701836434	9.66538132215994e-07	0.580613995798504	2
ENSG00000091527.15	CDV3	3	133573338	3_83	0	0.0143267239813886	4.82903990491875	6.5690880773355e-07	-0.18350509288893	1
ENSG00000091513.14	TF	3	133746439	3_83	0	0.0139175041194556	4.57708678542647	6.04850302809384e-07	-0.129742812223107	1
ENSG00000163785.12	RYK	3	134250508	3_83	0	0.0157645747905575	5.69203885145707	8.52015535659185e-07	-0.500712154382957	1
ENSG00000182923.16	CEP63	3	134484758	3_83	0	0.0263269802319052	10.3874176530981	2.5966058908606e-06	1.34949648798773	1
ENSG00000129055.12	ANAPC13	3	134487078	3_83	0	0.0192353318864771	7.47475826333437	1.36519356583323e-06	0.937028084418046	1
ENSG00000073711.10	PPP2R3A	3	135966448	3_84	0	0.0185989979607013	14.9520876235313	2.64051583982117e-06	-3.39710778130042	1
ENSG00000174579.3	MSL2	3	136066029	3_84	0	0.017498324879957	10.9955521997184	1.82688376749652e-06	2.91007418680482	2
ENSG00000118007.12	STAG1	3	136752490	3_84	0	0.0202601291153044	11.44712563843	2.20209502111418e-06	2.52617150426812	1
ENSG00000168917.8	SLC35G2	3	136818202	3_84	0	0.0561430562611529	26.981231960365	1.43831901854003e-05	4.33179945559001	1
ENSG00000158092.6	NCK1	3	136862055	3_84	0	0.0164995165863417	5.62030175780781	8.80497750367414e-07	0.733772761565784	1
ENSG00000114113.6	RBP2	3	139479422	3_85	0	0.0374358155400578	13.6356736274146	4.84686912664809e-06	-1.69747083420831	1
ENSG00000066405.12	CLDN18	3	137998902	3_85	0	0.0154277244723317	5.45272158900363	7.98753169443805e-07	0.565080845118492	1
ENSG00000118017.3	A4GNT	3	138108525	3_85	0	0.0149123906488156	5.14035223809642	7.27842730084196e-07	-0.536535510561556	2
ENSG00000114098.17	ARMC8	3	138187690	3_85	0	0.0141004432009069	4.62572753794717	6.19313017828814e-07	0.480504035185406	2
ENSG00000158220.13	ESYT3	3	138434098	3_85	0	0.0145076052484964	4.88733717620458	6.73233051032845e-07	0.136996318857038	1
ENSG00000114107.8	CEP70	3	138594051	3_85	0	0.0140986313035802	4.62453568817731	6.19073886874612e-07	-0.248118740001565	1
ENSG00000051382.8	PIK3CB	3	138834445	3_85	0	0.047446526200214	15.8372894741389	7.13481427652543e-06	-2.75818725387334	1
ENSG00000114115.9	RBP1	3	139539666	3_85	0	0.0202788681104079	7.96924598340912	1.53446977949592e-06	-0.830521170651655	1
ENSG00000163864.15	NMNAT3	3	139677984	3_85	0	0.0256755906942038	10.1456539144261	2.47342009183474e-06	-1.28366895400529	1
ENSG00000155893.12	PXYLP1	3	141228805	3_86	0	0.0710772062884407	15.0290195634218	1.01428124710149e-05	1.96568535770183	1
ENSG00000155903.11	RASA2	3	141486623	3_86	0	0.027483520426199	6.31161315832234	1.64706269734536e-06	0.762651084483443	1
ENSG00000114125.13	RNF7	3	141737961	3_87	0	0.029987818482199	10.3831562308653	2.95645762664979e-06	-1.12749335261395	1
ENSG00000114126.17	TFDP2	3	142149100	3_87	0	0.0177356086469412	5.59932407175076	9.42929227899968e-07	0.512520830699138	1
ENSG00000175054.14	ATR	3	142579130	3_87	0	0.0160022807491093	4.69282145349637	7.13039047497029e-07	-0.0792219738466987	1
ENSG00000120756.12	PLS1	3	142596272	3_87	0	0.0164078913246581	4.92195034765108	7.6680934322359e-07	0.418920814982682	1
ENSG00000163710.7	PCOLCE2	3	142860494	3_87	0	0.0356418561050621	12.1241989537845	4.10308735923519e-06	1.60602022502273	1
ENSG00000175040.5	CHST2	3	143118430	3_87	0	0.0858772903482835	15.3567864579105	1.252206849221e-05	-3.02128876697234	1
ENSG00000188313.12	PLSCR1	3	146522803	3_90	0	0.0642537700497348	11.9959641899679	7.3186532652258e-06	-1.3393778144303	1
ENSG00000152952.11	PLOD2	3	147101705	3_91	0	0.0384880921412822	16.3714101703972	5.98287418220031e-06	1.75947894388616	1
ENSG00000071794.15	HLTF	3	149087412	3_91	0	0.0107374917833146	4.60182868309129	4.6917049006736e-07	0.128843570026043	2
ENSG00000047457.13	CP	3	149222231	3_91	0	0.0405453755823078	16.8550385715977	6.48886106211392e-06	-2.1721896640793	2
ENSG00000169908.11	TM4SF1	3	149378008	3_92	0	0.0307030933532724	4.93326925987941	1.43818365923115e-06	-0.334898877229023	1
ENSG00000169903.6	TM4SF4	3	149473596	3_92	0	0.0471447181475682	8.91434862610564	3.99043329200053e-06	-1.10829790623949	1
ENSG00000114744.8	COMMD2	3	149750743	3_92	0	0.0579900686307607	10.8478470981759	5.97302833057235e-06	-1.37581540668427	1
ENSG00000082996.19	RNF13	3	149812838	3_92	0	0.0364290682662941	6.51746780598448	2.25436563196778e-06	-0.725786439033014	1
ENSG00000144895.11	EIF2A	3	150546641	3_93	0	0.0241699004936766	6.32646421641742	1.45188866658705e-06	0.823384591072299	1
ENSG00000120742.10	SERP1	3	150601897	3_93	0	0.0237769244742269	6.17519804874832	1.39413222448662e-06	-0.795057477677112	1
ENSG00000163645.14	ERICH6	3	150703632	3_93	0	0.0464489834405961	12.3799071213316	5.45997930909103e-06	1.55828626472528	1
ENSG00000174946.6	GPR171	3	151203001	3_93	0	0.0218791735664338	5.40799262520692	1.12347755647559e-06	0.480655948395051	1
ENSG00000174944.8	P2RY14	3	151278646	3_93	0	0.0207721079502968	4.9293680943377	9.72230446669435e-07	-0.332226975194621	1
ENSG00000169313.9	P2RY12	3	151385582	3_93	0	0.0211543413677047	5.09742217524214	1.02387634393342e-06	0.504949886207768	1
ENSG00000152580.8	IGSF10	3	151458602	3_93	0	0.0200223663574262	4.59064963122985	8.72744153279283e-07	0.161169827060586	1
ENSG00000174953.13	DHX36	3	154324761	3_95	0	0.0247400591400484	4.88280009367597	1.14700965729104e-06	0.146459658603833	1
ENSG00000196549.10	MME	3	155023818	3_96	0	0.0322424469157313	7.82780269657947	2.39643283115215e-06	-0.945984632858179	1
ENSG00000240045.1	RP11-451G4.2	3	155293692	3_96	0	0.0263405971022057	5.95821722632976	1.49018210947961e-06	-0.609429771089023	1
ENSG00000174928.15	C3orf33	3	155805406	3_96	0	0.042170333723575	10.3181129709829	4.13147104373324e-06	-1.47122102566215	1
ENSG00000169359.13	SLC33A1	3	155854340	3_96	0	0.0440329593834131	10.7202350049218	4.48207972571037e-06	-1.66607491690337	1
ENSG00000163655.15	GMPS	3	155870359	3_96	0	0.0403539697900891	9.90919097330356	3.79683618356706e-06	1.74920795542413	1
ENSG00000169282.17	KCNAB1	3	156037432	3_96	0	0.0278631062713283	6.47736952334268	1.71366371738506e-06	-0.898717359760795	1
ENSG00000163659.12	TIPARP	3	156672810	3_97	0	0.0529543695201727	10.84639803062	5.45361827300485e-06	1.35745152091214	1
ENSG00000163660.11	CCNL1	3	157160437	3_97	0	0.0282260829747619	5.003249869265	1.34091177152377e-06	-0.335853276871752	2
ENSG00000174899.10	PQLC2L	3	157543172	3_97	0	0.0305527810511658	5.7358011636141	1.66395751063373e-06	-0.630385730952421	2
ENSG00000174891.12	RSRC1	3	158106120	3_98	0	0.0263898260776556	7.97302813322181	1.9978239783131e-06	0.854365021187473	2
ENSG00000168827.14	GFM1	3	158644602	3_98	0	0.0223391840679814	6.43514215185475	1.36496918887473e-06	-0.798343711123557	2
ENSG00000079257.7	LXN	3	158672347	3_98	0	0.0203865253768375	5.5920163855309	1.08245298952996e-06	-0.514019647251941	2
ENSG00000118849.9	RARRES1	3	158732291	3_98	0	0.0186209958182183	4.75766571380773	8.41190236818913e-07	0.232626757987028	1
ENSG00000151967.18	SCHIP1	3	159840078	3_99	0	0.0118000959945153	4.68644548565114	5.25081245406733e-07	0.0615827544364618	2
ENSG00000113810.15	SMC4	3	160398964	3_99	0	0.012619895964927	5.36244869009506	6.42563897778715e-07	-0.433063682960439	1
ENSG00000213186.7	TRIM59	3	160490898	3_99	0	0.013143548534555	5.84698712818851	7.29696339659546e-07	-0.682935928438877	1
ENSG00000186432.8	KPNA4	3	160565338	3_99	0	0.0117240883563041	4.61742567461659	5.14015710399666e-07	0.106637043356095	2
ENSG00000163590.13	PPM1L	3	160755120	3_99	0	0.0253548003212074	12.1808553925318	2.93248216087607e-06	1.78354720358598	1
ENSG00000169255.13	B3GALNT1	3	161105484	3_99	0	0.0118369487250507	5.43446597418872	6.1079298016013e-07	-1.52871645819984	2
ENSG00000169064.12	ZBBX	3	167380209	3_102	0	0.0205832966126611	8.90987207198486	1.7413408879634e-06	1.14465182599056	1
ENSG00000114200.9	BCHE	3	165836779	3_102	0	0.0142864751188835	5.54947707321635	7.52791224000834e-07	0.592017283910498	1
ENSG00000114209.14	PDCD10	3	167734716	3_103	0	0.260126971950827	29.1665223362479	7.20389595099065e-05	-3.37107271381698	2
ENSG00000173905.8	GOLIM4	3	168096432	3_103	0	0.0573687202948279	14.5014018334777	7.89918974598536e-06	2.0803416366704	1
ENSG00000013293.5	SLC7A14	3	170585884	3_104	0	0.025418334624056	14.771332236674	3.56503793876531e-06	-1.51101843428433	1
ENSG00000163581.13	SLC2A2	3	171027104	3_104	0	0.0118026708454708	10.8337088933015	1.21410110430589e-06	-2.48930046233062	1
ENSG00000184378.2	ACTRT3	3	169769649	3_104	0	0.0400726688050823	18.9663009689195	7.21652801216338e-06	2.17977330011415	1
ENSG00000171757.15	LRRC34	3	169813035	3_104	0	0.0161604658967762	10.9585938585172	1.68153575198151e-06	-1.26447911465853	1
ENSG00000173890.16	GPR160	3	170037757	3_104	0	0.00797463780658858	4.62908738452405	3.50512687922556e-07	0.0676685246529508	2
ENSG00000173889.15	PHC3	3	170181879	3_104	0	0.0089538248605402	5.72301881616593	4.8655413275533e-07	-0.791668928688787	1
ENSG00000163558.12	PRKCI	3	170309619	3_104	0	0.0202979600141628	12.7734199123604	2.46182387270174e-06	1.35925823791296	1
ENSG00000136603.13	SKIL	3	170357913	3_104	0	0.0088845476080589	5.56687752409523	4.69617618935577e-07	-0.418693743889056	1
ENSG00000163577.7	EIF5A2	3	170908871	3_104	0	0.00876018818716506	5.33670432432135	4.43898803436379e-07	-0.265823410758402	2
ENSG00000169760.17	NLGN1	3	173396095	3_106	0	0.0202236294421619	4.67962827339675	8.98602975068267e-07	0.219444805443283	1
ENSG00000197584.11	KCNMB2	3	178273180	3_109	0	0.0416059502658999	16.3890319386823	6.47449863980574e-06	2.02186863391729	1
ENSG00000172667.10	ZMAT3	3	179072373	3_110	0	0.0311695725138295	6.14468818279804	1.81856191618332e-06	0.661589595129295	1
ENSG00000121879.3	PIK3CA	3	179148539	3_110	0	0.0419374906591764	8.89693466719845	3.5427478161467e-06	1.09106300200169	1
ENSG00000121864.9	ZNF639	3	179322863	3_110	0	0.0300983744841177	5.82109205084815	1.66358465269895e-06	-0.636654270784497	1
ENSG00000114450.9	GNB4	3	179451442	3_110	0	0.0537474335510416	11.2091967748175	5.72044245822227e-06	1.35629800577455	2
ENSG00000136518.16	ACTL6A	3	179564942	3_110	0	0.0263921256840278	4.60639764985322	1.15433853401637e-06	-0.0746251255720177	1
ENSG00000058056.8	USP13	3	179652271	3_110	0	0.0289209624454042	5.45201367076851	1.49715606661849e-06	-0.319088377865431	1
ENSG00000114757.18	PEX5L	3	179956013	3_111	0	0.0264496310440461	14.5997025082777	3.66657878707134e-06	1.34233297627937	2
ENSG00000163728.10	TTC14	3	180601678	3_111	0	0.0084972133077702	5.16125573273417	4.16417809842515e-07	-1.39240138149613	1
ENSG00000145075.11	CCDC39	3	180870597	3_111	0	0.0161195036059121	13.9612217363674	2.13684236429017e-06	2.72793947519334	1
ENSG00000058063.15	ATP11B	3	182793563	3_112	0	0.018503611235323	5.83244793256221	1.02471893783014e-06	-0.827114816908369	1
ENSG00000078070.12	MCCC1	3	183116380	3_112	0	0.0174766724764075	5.30684860670071	8.80628714760893e-07	-0.469774658674404	1
ENSG00000053524.12	MCF2L2	3	183429556	3_112	0	0.039066243173283	12.7384124400077	4.72513642514018e-06	-1.5777500647765	1
ENSG00000114770.16	ABCC5	3	183908714	3_112	0	0.0511951106493766	15.2553140471045	7.41561262683021e-06	1.95046805632013	1
ENSG00000145191.12	EIF2B5	3	184134987	3_113	0	0.0201467177367094	4.57103148841331	8.74411602600444e-07	0.114377861607682	2
ENSG00000161202.17	DVL3	3	184156654	3_113	0	0.0264443199382536	7.08007984293167	1.77773881534842e-06	0.951981893114333	1
ENSG00000161203.13	AP2M1	3	184174505	3_113	0	0.17310721104807	24.8334307050865	4.08177702777591e-05	2.6752756306565	1
ENSG00000161204.11	ABCF3	3	184186261	3_113	0	0.0350939076239326	9.69854058982438	3.23173329864086e-06	-1.31089204070366	1
ENSG00000145198.14	VWA5B2	3	184186261	3_113	0	0.0350939076239326	9.69854058982438	3.23173329864086e-06	-1.31089204070366	1
ENSG00000175166.16	PSMD2	3	184319106	3_113	0	0.098588240742983	19.3829945163897	1.81444323828951e-05	2.20852223440886	1
ENSG00000114859.15	CLCN2	3	184378790	3_113	0	0.0227563458725579	5.69381915482975	1.23027894588865e-06	-0.500571224649453	1
ENSG00000156931.15	VPS8	3	184812289	3_113	0	0.0978221499603369	19.3084099908148	1.7934162988446e-05	-2.61102484196852	1
ENSG00000187068.2	C3orf70	3	185159033	3_113	0	0.0676605328427918	15.8205242386213	1.01637431382804e-05	-2.79676851716415	1
ENSG00000073803.13	MAP3K13	3	185283295	3_113	0	0.0204501872287695	4.70878970935364	9.14332129143974e-07	-0.164804850472806	2
ENSG00000145192.12	AHSG	3	186612673	3_114	0	0.0189863012045963	5.9195039623821	1.0671441274197e-06	0.620740030875692	1
ENSG00000113905.4	HRG	3	186660824	3_114	0	0.0167668622422842	4.77525410177046	7.60231182668564e-07	-0.158088299072579	1
ENSG00000163904.12	SENP2	3	185582607	3_114	0	0.0191710746261233	6.00869875157631	1.09376566372665e-06	-0.728167801946022	1
ENSG00000058866.14	DGKG	3	186341593	3_114	0	0.0185566579942651	5.70874064415424	1.00585985027755e-06	0.656476098584619	1
ENSG00000213139.7	CRYGS	3	186546798	3_114	0	0.0167600818729476	4.77153256701867	7.59331514866108e-07	-0.26219142582522	2
ENSG00000090520.11	DNAJB11	3	186568197	3_114	0	0.0176303456540264	5.23735582060255	8.76738956591941e-07	0.416722312374636	1
ENSG00000156976.16	EIF4A2	3	186783242	3_114	0	0.0244793952087965	8.26212462016993	1.92039170741438e-06	0.966628852655529	1
ENSG00000163918.10	RFC4	3	186807308	3_114	0	0.0171744261464892	4.99624006711307	8.14747299063443e-07	0.293230180783993	1
ENSG00000073849.14	ST6GAL1	3	186929991	3_114	0	0.0198141578377311	6.31259312031795	1.18762905155202e-06	0.657893971922693	2
ENSG00000127241.16	MASP1	3	187292482	3_115	0	0.0140619051354085	4.61102097466088	6.15656768292791e-07	0.0196579182803714	1
ENSG00000136514.2	RTP4	3	187391762	3_115	0	0.0209973946188025	8.28417632028797	1.65162763524588e-06	-1.04548655083497	1
ENSG00000113946.3	CLDN16	3	190322628	3_116	0	0.0293292428266339	7.20161744344672	2.00552599501862e-06	0.756442626246192	2
ENSG00000152492.13	CCDC50	3	191328981	3_117	0	0.0153737669436342	10.7198796912352	1.56483157709838e-06	-1.33354597977686	1
ENSG00000188958.9	UTS2B	3	191330673	3_117	0	0.0104130167031047	7.10294354548732	7.02283273328103e-07	1.21209346015181	1
ENSG00000041802.10	LSG1	3	194672305	3_119	0	0.0420347342844963	9.54029369673166	3.80774141683445e-06	1.32026498633498	1
ENSG00000114331.13	ACAP2	3	195443027	3_120	0	0.0200103580189064	4.63903333861708	8.8141360420223e-07	0.156277057239927	1
ENSG00000189058.8	APOD	3	195608466	3_120	0	0.0211269330726783	5.26113119450402	1.05539002480931e-06	0.594043469417579	1
ENSG00000145107.15	TM4SF19	3	196339356	3_121	0	0.0603275469013277	24.8655521024147	1.42433179578593e-05	-3.36634937663022	1
ENSG00000174013.7	FBXO45	3	196568683	3_121	0	0.00860675660810362	4.68972881097519	3.83252192731296e-07	-0.205535368113304	1
ENSG00000174007.7	CEP19	3	196713024	3_121	0	0.0481790441936789	20.3408539818658	9.30517957926928e-06	-2.07614012586462	1
ENSG00000163964.14	PIGX	3	196719290	3_121	0	0.0105988212854629	6.6525445621607	6.69487940408281e-07	-0.558369259626428	1
ENSG00000114503.10	NCBP2	3	196943041	3_121	0	0.0134350266581873	8.70892153786348	1.11096482106817e-06	-1.37517205269239	1
ENSG00000119227.7	PIGZ	3	196930302	3_121	0	0.00921981490387258	5.36985335812791	4.70091095756451e-07	-0.683954060183929	2
ENSG00000161267.11	BDH1	3	197573383	3_122	0	0.0731970916501366	17.2188944693532	1.19673084998507e-05	-1.89187999925329	1
ENSG00000186001.12	LRCH3	3	197791099	3_122	0	0.018800226323849	4.59083815299276	8.19506601838478e-07	-0.0611211956872692	1
ENSG00000182899.14	RPL35A	3	197950399	3_122	0	0.019687633380906	5.01560900684951	9.37593491224892e-07	-0.315591554909521	1
ENSG00000185621.11	LMLN	3	197960381	3_122	0	0.0191450264970886	4.75819817221998	8.64959741787254e-07	-0.167732078278747	2
ENSG00000131127.13	ZNF141	4	337951	4_1	0	0.0180343217444935	5.24515020973351	8.98162958663587e-07	-0.486115921715514	2
ENSG00000215375.6	MYL5	4	650915	4_1	0	0.0294390518375325	9.76572031688163	2.72976648473692e-06	1.4255120948714	1
ENSG00000169026.12	MFSD7	4	689228	4_1	0	0.0506079777794336	14.7965595067535	7.11012319574857e-06	-1.95291290025613	1
ENSG00000185619.18	PCGF3	4	705427	4_2	0	0.02300357320113	6.24522742334376	1.36408350130645e-06	0.0528954159880149	2
ENSG00000178950.16	GAK	4	932335	4_2	0	0.0228819436224381	6.28982287035118	1.36656005919688e-06	-0.494866165743236	1
ENSG00000127419.16	TMEM175	4	931495	4_2	0	0.0216391380987762	6.03419083204504	1.2398136000398e-06	0.678630646485108	1
ENSG00000145214.13	DGKQ	4	985242	4_2	0	0.0186845449472564	4.71950942758441	8.37291688303056e-07	0.472516082622682	2
ENSG00000127415.12	IDUA	4	987108	4_2	0	0.0199545600262104	5.16851305475482	9.79276135108501e-07	0.305832836237106	1
ENSG00000145217.13	SLC26A1	4	993488	4_2	0	0.0205396710420475	5.91461780853898	1.15349991574875e-06	-1.13215012553943	1
ENSG00000178222.12	RNF212	4	1103888	4_2	0	0.0203257394938402	5.71224741142066	1.10242933600049e-06	1.40477737128676	1
ENSG00000159674.11	SPON2	4	1209372	4_2	0	0.0256134197469944	7.34842060984778	1.7871416240101e-06	-0.870274007727412	1
ENSG00000159692.15	CTBP1	4	1249829	4_2	0	0.0206679157888997	5.78642689256768	1.13554552625585e-06	-1.53909117739975	1
ENSG00000090316.15	MAEA	4	1330529	4_2	0	0.0364653200611306	11.240891340198	3.89204789772604e-06	-1.97919884344276	1
ENSG00000163945.15	UVSSA	4	1347101	4_2	0	0.0458289659477085	13.6261327714534	5.92939074784835e-06	2.61973707428738	2
ENSG00000179979.8	CRIPAK	4	1347765	4_2	0	0.0204893775346457	5.38899318293793	1.0484163757083e-06	-0.401242915052597	1
ENSG00000163950.12	SLBP	4	1712590	4_3	0	0.0245912505851602	5.08612179383246	1.18758517574183e-06	-0.377170709280013	1
ENSG00000168936.10	TMEM129	4	1719927	4_3	0	0.0237719476462328	4.77341935402609	1.0774366677816e-06	-0.246810273004586	2
ENSG00000013810.18	TACC3	4	1721538	4_3	0	0.0232524527820668	4.56956637790918	1.00888382267849e-06	-0.0449360424945847	2
ENSG00000168924.14	LETM1	4	1863692	4_3	0	0.023333111061851	4.60151120523085	1.01946079496385e-06	-0.17801955756971	1
ENSG00000109685.17	NSD2	4	1872161	4_3	0	0.0425180898313574	10.1570721602224	4.10052703746668e-06	-1.25965877105342	1
ENSG00000123933.16	MXD4	4	2262585	4_3	0	0.0273964910333783	6.08375925527629	1.58257520923687e-06	-0.639093032087204	1
ENSG00000125388.19	GRK4	4	2963968	4_4	0	0.036551548297587	10.7142426862224	3.71847318613652e-06	1.76626084393544	1
ENSG00000197386.10	HTT	4	3074423	4_4	0	0.0791735267315303	17.9411575188948	1.34873878578858e-05	1.91089964131149	1
ENSG00000175920.16	DOK7	4	3463617	4_4	0	0.12914312362722	22.6118690027336	2.77271444013609e-05	-2.46410042413469	2
ENSG00000163956.10	LRPAP1	4	3532033	4_4	0	0.0311554319935193	9.23459974107492	2.73180220114729e-06	1.10250583246563	1
ENSG00000132406.11	TMEM128	4	4247756	4_5	0	0.0190837940376635	5.40999755909692	9.80300415523157e-07	-0.446117613283019	1
ENSG00000168826.15	ZBTB49	4	4290696	4_5	0	0.0194456552524622	5.58273355353785	1.03078212697213e-06	0.593755321950884	1
ENSG00000168818.9	STX18	4	4542773	4_5	1	0.107320360052996	18.0009270705991	1.83431699662396e-05	-3.92022277577302	1
ENSG00000170891.10	CYTL1	4	5019945	4_6	0	0.0270305619369656	6.50753031203327	1.67020073639925e-06	0.739105533036313	1
ENSG00000152969.17	JAKMIP1	4	6175408	4_7	0	0.0262688100360737	10.1405732834193	2.52929977059027e-06	1.23218736170198	1
ENSG00000013288.8	MAN2B2	4	6608895	4_7	0	0.0143548985862665	4.57407471992434	6.23448781124967e-07	-0.0207672426795561	1
ENSG00000173013.5	CCDC96	4	7042653	4_8	0	0.0335004959592046	7.95144468683887	2.52926698761166e-06	-1.68297026374699	1
ENSG00000109519.12	GRPEL1	4	7067714	4_8	0	0.0254128470751538	5.39624315673818	1.30209367935711e-06	-0.564679419283185	1
ENSG00000125089.16	SH3TC1	4	7535415	4_8	0	0.181097081666525	23.9637843414801	4.12063598808182e-05	2.42003291105905	1
ENSG00000196526.10	AFAP1	4	7940174	4_9	0	0.0312125510104774	8.41794542305911	2.49478295182825e-06	0.814307698093022	1
ENSG00000163995.19	ABLIM2	4	8119078	4_9	0	0.0394114166167798	10.5802136798332	3.95925871389942e-06	1.28282640811853	1
ENSG00000170801.9	HTRA3	4	8214713	4_10	0	0.0186100002039233	5.21568836751832	9.21627467129231e-07	0.400914385646052	1
ENSG00000155275.18	TRMT44	4	8436807	4_10	0	0.043363859326201	13.0387244088584	5.36859236843501e-06	1.83385823227751	1
ENSG00000109667.11	SLC2A9	4	10054458	4_11	0	0.0198600456893184	4.6647166101865	8.79635817296439e-07	0.0536189828581012	1
ENSG00000178163.7	ZNF518B	4	10457345	4_11	0	0.0313691548521994	8.8849185245753	2.64638888933115e-06	-0.956463251681672	1
ENSG00000109684.14	CLNK	4	10707965	4_12	0	0.0142840560358711	5.31635114799986	7.2104538354695e-07	-0.595621961034655	1
ENSG00000038219.12	BOD1L1	4	13628058	4_13	0	0.011310850638122	4.57100057300303	4.90912329782253e-07	-0.052753789117819	1
ENSG00000137449.15	CPEB2	4	15003031	4_14	0	0.0383916881888703	10.9383781223185	3.987379195997e-06	-1.30368334725989	1
ENSG00000048342.15	CC2D2A	4	15473476	4_15	0	0.0335099651484343	9.6841378487359	3.08128830592846e-06	1.1416734662578	1
ENSG00000109743.10	BST1	4	15703416	4_15	0	0.027752949192083	7.9399857275397	2.09231110049824e-06	-1.11071038252607	1
ENSG00000151552.11	QDPR	4	17512654	4_17	0	0.0288277600341876	9.91248844874071	2.71325735716548e-06	1.30100285790771	1
ENSG00000163257.10	DCAF16	4	17810291	4_17	0	0.0167046739774475	4.8809382288658	7.74174232488874e-07	-0.285925867938694	1
ENSG00000109805.9	NCAPG	4	17810905	4_17	0	0.0194167521604001	6.26582689768217	1.15518722300332e-06	0.678926107512917	1
ENSG00000163138.18	PACRGL	4	20695589	4_19	0	0.0162684013722914	4.97272224367697	7.68133095701195e-07	-0.0690665101042675	2
ENSG00000109606.12	DHX15	4	24585372	4_21	0	0.0315404166284571	13.4412049260176	4.02534422753057e-06	-1.59407348584946	1
ENSG00000153012.11	LGI2	4	25031251	4_21	0	0.0122640646811925	4.73742385039415	5.51663272407925e-07	0.00472404349803774	1
ENSG00000053900.10	ANAPC4	4	25377097	4_21	0	0.0131124016755541	5.35177837885681	6.66312195276365e-07	-0.53605628032352	1
ENSG00000250317.8	SMIM20	4	25914236	4_22	0	0.0842786856734201	22.6639994664769	1.8136425749993e-05	-2.32147063153512	1
ENSG00000168214.20	RBPJ	4	26163543	4_22	0	0.0124970946086648	5.23581794348076	6.21285176260695e-07	0.260542139628918	2
ENSG00000154274.14	C4orf19	4	37463348	4_31	0	0.0180655194392436	7.33363630460017	1.25796111985698e-06	-0.819826614855944	1
ENSG00000174123.10	TLR10	4	38783012	4_31	0	0.0137339604437517	4.81246941378065	6.27568550158837e-07	0.25616237075435	1
ENSG00000174125.7	TLR1	4	38860500	4_31	0	0.0136016780901219	4.72353604391472	6.10038328836627e-07	0.169379676388051	1
ENSG00000174130.12	TLR6	4	38856861	4_31	0	0.0337646140679546	13.1074004311452	4.2021906700826e-06	-1.72990706011946	1
ENSG00000197712.11	FAM114A1	4	38867279	4_31	0	0.0406560503780031	14.830666855911	5.72510244054481e-06	-1.86659647707927	1
ENSG00000121895.7	TMEM156	4	39033194	4_32	0	0.0282564059628281	5.33906708012095	1.43245073851259e-06	-0.601462598240967	1
ENSG00000109790.16	KLHL5	4	39047948	4_32	0	0.0426084391771893	9.14648147102053	3.70038644337404e-06	-1.30683720519253	1
ENSG00000157796.17	WDR19	4	39181936	4_32	0	0.0329875103058537	6.77148425717911	2.12095184792364e-06	-0.627663372979607	2
ENSG00000035928.15	RFC1	4	39366034	4_32	0	0.0396892414667688	8.48687851539766	3.19829251122078e-06	1.17009244213649	1
ENSG00000163682.15	RPL9	4	39458104	4_32	0	0.0269311694212296	4.89514115214739	1.25175065714611e-06	-0.466353759125365	2
ENSG00000121897.14	LIAS	4	39458793	4_32	0	0.118678258655064	18.8047385476444	2.11902393256442e-05	2.2507602557346	1
ENSG00000109814.11	UGDH	4	39409787	4_32	0	0.0401991485463629	8.60546092159751	3.28464461817751e-06	1.19120260611583	2
ENSG00000078177.13	N4BP2	4	40057142	4_32	0	0.0261341867961086	4.61764789590598	1.1458485032973e-06	0.0819074997828268	2
ENSG00000163694.14	RBM47	4	40630445	4_33	0	0.0152514052510342	4.78608664789682	6.93087098441275e-07	-0.211207676713545	1
ENSG00000179299.16	NSUN7	4	40770284	4_33	0	0.0162511295267777	5.36998648415621	8.28617576397844e-07	-0.479689218243908	1
ENSG00000163697.16	APBB2	4	41216892	4_33	0	0.0154009091021267	4.87578319436951	7.12997719080896e-07	-0.244672790357027	1
ENSG00000154277.12	UCHL1	4	41256670	4_33	0	0.0155361450426159	4.95617877824234	7.31118254770389e-07	0.308456188988654	1
ENSG00000109133.12	TMEM33	4	41935083	4_33	0	0.0219476060438571	8.13715161700383	1.69573100523305e-06	-1.16275593421131	1
ENSG00000124406.16	ATP8A1	4	42656273	4_34	0	0.0406004355085997	12.0940394133151	4.66229198464425e-06	-1.42448699545713	1
ENSG00000183783.6	KCTD8	4	44449529	4_35	0	0.0472928754368969	12.1868460868986	5.47248327879688e-06	1.59863868343241	1
ENSG00000163281.11	GNPDA2	4	44726513	4_35	0	0.0491181311462388	12.5398334177812	5.8483182586696e-06	-1.92442875973379	1
ENSG00000151834.15	GABRA2	4	46480436	4_36	0	0.0447281620438911	18.7368925383752	7.95748842225849e-06	1.59094085256475	1
ENSG00000169019.10	COMMD8	4	47463352	4_37	0	0.264473742177363	31.0757734056955	7.80372403925261e-05	3.37392585669272	1
ENSG00000198515.13	CNGA1	4	48006903	4_37	0	0.0163077701665175	4.59148216801317	7.10959531320593e-07	-0.0620130374223105	1
ENSG00000109182.11	CWH43	4	48986433	4_38	0	0.0436868920648742	12.3779500748746	5.13448953555373e-06	1.84216843988366	2
ENSG00000074966.10	TXK	4	48133766	4_38	0	0.175817464617346	24.2232325791612	4.04381714132856e-05	2.74511634520119	1
ENSG00000109171.14	SLAIN2	4	48341533	4_38	0	0.0249456952035296	9.57739908702253	2.26850945201605e-06	2.16416797654569	2
ENSG00000145248.6	SLC10A4	4	48483058	4_38	0	0.0244085849532335	9.18616137764744	2.12899219867848e-06	-2.34007560969908	1
ENSG00000109180.14	OCIAD1	4	48805253	4_38	0	0.0313993036871867	10.928826357533	3.25829903477762e-06	2.09703939644222	1
ENSG00000109184.14	DCUN1D4	4	51842716	4_38	0	0.0251369380365998	6.60304802730274	1.57599279434666e-06	-0.549452139733188	1
ENSG00000184178.15	SCFD2	4	53366491	4_39	0	0.0421322292652312	15.5551175619215	6.22278983048008e-06	1.99551873846484	1
ENSG00000145216.15	FIP1L1	4	53377738	4_39	0	0.018593636153357	8.11567977612659	1.43280347988431e-06	-1.15818145252062	1
ENSG00000157404.15	KIT	4	54657574	4_40	0	0.0239711131066469	5.14405280151106	1.17082238108951e-06	0.375191451682131	1
ENSG00000134851.12	TMEM165	4	55396207	4_40	0	0.0231936952099047	4.83987276914196	1.06586275719436e-06	-0.459826726193675	1
ENSG00000134852.14	CLOCK	4	55546707	4_40	0	0.0267255573117022	6.14831316614968	1.56019954701216e-06	0.778769349975935	1
ENSG00000090989.17	EXOC1	4	55854455	4_41	0	0.0112686053099256	6.01601020858079	6.4368906151826e-07	-0.558325878256139	1
ENSG00000174799.10	CEP135	4	55948979	4_41	0	0.0101664697393353	5.07137611295055	4.89545868598907e-07	-0.345863406186961	1
ENSG00000157426.13	AASDH	4	56387660	4_41	0	0.00962729049604938	4.57141092187601	4.17880143201668e-07	0.00928754761875278	2
ENSG00000171476.21	HOPX	4	56657173	4_41	0	0.0101488944729859	5.05549845435756	4.87169527731425e-07	0.240412508412859	1
ENSG00000128040.10	SPINK2	4	56821545	4_41	0	0.0119739694355067	6.57344345111582	7.47357630886387e-07	-0.813249587481962	1
ENSG00000047315.15	POLR2B	4	56959427	4_41	0	0.0104332212561356	5.30904259193342	5.25934940085161e-07	0.337298327339257	1
ENSG00000163453.11	IGFBP7	4	57110321	4_41	0	0.0124501516626132	6.93157565537498	8.19415182307829e-07	0.79107197564038	2
ENSG00000145241.10	CENPC	4	67545510	4_47	0	0.0211895280130678	4.69386022133924	9.44384460866067e-07	-0.0445218010149528	1
ENSG00000035720.7	STAP1	4	67558069	4_47	0	0.0276080274947512	7.13566961432417	1.8705421951207e-06	-0.767434249246616	1
ENSG00000109163.6	GNRHR	4	67835238	4_47	0	0.0268154701021532	6.86629389381897	1.74825669517366e-06	0.283399922221518	1
ENSG00000171234.13	UGT2B7	4	69051355	4_48	0	0.0313262126896284	8.59803010905092	2.55743291657607e-06	1.20144454551053	1
ENSG00000083896.12	YTHDC1	4	68275576	4_48	0	0.0229588613420828	5.72700746730335	1.24846246934893e-06	0.580512765435461	2
ENSG00000156096.13	UGT2B4	4	69526058	4_48	0	0.0271312774534271	7.26851921516355	1.87246445528939e-06	-0.798222615079976	2
ENSG00000173597.8	SULT1B1	4	69787749	4_48	0	0.0251664472845538	6.57420620316233	1.57095096611853e-06	-0.762115567416395	1
ENSG00000132463.13	GRSF1	4	70503998	4_49	0	0.106745858106382	17.5934694815955	1.78319945012377e-05	2.38352009842974	1
ENSG00000080493.15	SLC4A4	4	71186607	4_49	0	0.0338939192156005	6.82750952812307	2.19726026310741e-06	0.716949900992937	1
ENSG00000145321.12	GC	4	71804705	4_50	0	0.017042048063172	7.34807984107768	1.18903064835708e-06	1.21937669415568	1
ENSG00000079557.4	AFM	4	73482054	4_50	0	0.0147034573646788	5.37771420779049	7.50783261870477e-07	-0.651045825859525	1
ENSG00000132466.18	ANKRD17	4	73259275	4_50	0	0.0145122508474519	5.41509578457259	7.46170914646089e-07	-0.331462599278402	1
ENSG00000169435.13	RASSF6	4	73620268	4_50	0	0.0264052778216912	11.0414849563938	2.76831574695306e-06	-1.3862569720457	2
ENSG00000124875.9	CXCL6	4	73813569	4_51	0	0.0153495184387883	7.68293397587473	1.11974531159614e-06	0.885586272480288	1
ENSG00000169429.10	CXCL8	4	73740952	4_51	0	0.0141577669606719	6.93995406000235	9.32929340656698e-07	0.758772128039788	1
ENSG00000163735.6	CXCL5	4	73998280	4_51	0	0.0323043498378723	14.5461359984095	4.46175835167672e-06	-1.71978305811049	1
ENSG00000124882.3	EREG	4	74318332	4_51	0	0.0174480571023519	8.86170627988572	1.46812090236917e-06	-1.03774278923308	2
ENSG00000174808.11	BTC	4	74794551	4_51	0	0.0124969786579646	5.79356504357902	6.87461390295455e-07	-0.535205661529418	1
ENSG00000169116.11	PARM1	4	74932626	4_51	0	0.014470164281201	7.14056021061279	9.81077112244576e-07	0.825106520479912	1
ENSG00000138769.10	CDKL2	4	75628069	4_51	0	0.0109923352908911	4.61566638115719	4.81750056520004e-07	-0.0711256125827756	1
ENSG00000138744.14	NAAA	4	75934016	4_51	0	0.0168336456096474	8.53185556802741	1.3637007256582e-06	1.21382724408665	1
ENSG00000138755.5	CXCL9	4	76007275	4_51	0	0.0245098364818874	11.9936192502838	2.79118143765048e-06	1.61407329362318	1
ENSG00000138750.14	NUP54	4	76146715	4_51	0	0.0128182661005047	6.02672451605024	7.33513345877888e-07	-0.73783300363176	1
ENSG00000189157.13	FAM47E	4	76225004	4_52	0	0.304231081680727	34.6588998972337	0.000100118826844409	-3.72901958243964	2
ENSG00000138760.9	SCARB2	4	76234333	4_52	0	0.0129298782085064	4.57402146545806	5.61552065852624e-07	0.0289629930925076	2
ENSG00000118804.8	STBD1	4	76306523	4_52	0	0.0445993536281986	16.006995511326	6.77853409041774e-06	2.2724178492583	1
ENSG00000163749.17	CCDC158	4	76421795	4_52	0	0.0145952911439214	5.68739204374682	7.88176216108424e-07	-0.757740966329326	1
ENSG00000138758.11	SEPT11	4	76949863	4_52	0	0.0144457993733804	5.59273151667295	7.67119366480933e-07	0.561484417216516	1
ENSG00000138764.14	CCNG2	4	77157274	4_52	0	0.016143523103341	6.61442296346818	1.01388262145139e-06	0.642310493026191	1
ENSG00000156234.7	CXCL13	4	77520001	4_52	0	0.022295411440411	9.58771259304264	2.02968150776026e-06	-0.980071789051791	1
ENSG00000169288.17	MRPL1	4	77862664	4_52	0	0.0136025502702187	5.03997155153377	6.50947287170382e-07	-0.462008280634725	1
ENSG00000138759.18	FRAS1	4	78057987	4_52	0	0.0169582511492128	7.06737619170164	1.13798534367196e-06	0.628319114762724	1
ENSG00000138772.12	ANXA3	4	78551982	4_53	0	0.0362395547021533	14.2282416238737	4.89588807842748e-06	-1.45944225329303	1
ENSG00000138756.17	BMP2K	4	78776127	4_53	0	0.0133387361988181	5.43307586654077	6.88109969159616e-07	0.721680060107548	1
ENSG00000138675.16	FGF5	4	80267356	4_54	0	0.0206566297486697	5.22878405847865	1.025551722704e-06	0.40062148534993	1
ENSG00000163297.16	ANTXR2	4	80125432	4_54	0	0.20350875300105	26.8704860969309	5.19225499735891e-05	2.8339263760918	1
ENSG00000152784.15	PRDM8	4	80183549	4_54	0	0.0329851927700633	9.5518192882434	2.99159308501412e-06	1.19827516014753	1
ENSG00000152795.17	HNRNPDL	4	82430452	4_55	0	0.0323201289854616	7.32162611132185	2.24687043336605e-06	-1.01334383006663	1
ENSG00000145293.15	ENOPH1	4	82430692	4_55	0	0.0306641868041738	6.83478614697147	1.99000322050658e-06	-0.938043061790712	1
ENSG00000145284.11	SCD5	4	82798853	4_56	0	0.0538748449373618	11.8369828228147	6.05514360418311e-06	1.89385598844403	1
ENSG00000138674.16	SEC31A	4	82510637	4_56	0	0.0254581878502671	4.8795061041681	1.17950761518863e-06	-0.675712068814032	3
ENSG00000173085.13	COQ2	4	83284719	4_56	0	0.0293394803609788	6.1907061401711	1.72460644163525e-06	0.681170613347104	1
ENSG00000163319.10	MRPS18C	4	83454132	4_56	0	0.0246218969778431	4.57114787401903	1.06867137644641e-06	-0.121587026079317	1
ENSG00000163624.5	CDS1	4	84583243	4_57	0	0.0682706817365745	16.2099558829902	1.05078404361224e-05	2.16927675956391	1
ENSG00000163625.15	WDFY3	4	84952298	4_57	0	0.0221905092033042	5.76568964153239	1.21483116897226e-06	-0.636241647770166	1
ENSG00000138639.17	ARHGAP24	4	85475380	4_57	0	0.0209233545797429	5.22365688742896	1.03777535899459e-06	0.488792338782971	1
ENSG00000109339.19	MAPK10	4	86593649	4_58	0	0.0156472990235204	4.57081549334514	6.79094901210727e-07	-0.0619338021027686	1
ENSG00000145283.7	SLC10A6	4	86849309	4_59	0	0.0187662413105382	5.69259454641573	1.01434325510446e-06	-0.702313243827166	1
ENSG00000163633.10	C4orf36	4	86936370	4_59	0	0.110709206551627	22.265156047666	2.34049047625787e-05	3.01856686648306	1
ENSG00000170509.11	HSD17B13	4	87318623	4_59	0	0.024076175464836	7.98925657893441	1.82638051641714e-06	-1.00909842501003	1
ENSG00000118785.13	SPP1	4	87985306	4_59	0	0.0299364981148083	10.0020298064625	2.84306335522343e-06	-1.2096889112703	1
ENSG00000118762.7	PKD2	4	88007247	4_59	0	0.026711697739552	8.94840977582586	2.26957611406894e-06	1.06848409577111	1
ENSG00000163644.14	PPM1K	4	88284457	4_59	0	0.0176005474237251	5.10225209750268	8.52678839418682e-07	-0.371938207617408	1
ENSG00000138642.14	HERC6	4	88379089	4_60	0	0.0211349785143979	4.57454851223974	9.18010069686642e-07	-0.0183697836801794	2
ENSG00000177432.6	NAP1L5	4	88698125	4_60	0	0.0211804107631549	4.59434033905677	9.23963762765669e-07	-0.0187019547990554	1
ENSG00000138640.14	FAM13A	4	89111370	4_60	0	0.0266389293109566	6.71008035131802	1.697234624182e-06	0.75071548777653	1
ENSG00000185477.4	GPRIN3	4	89307082	4_60	0	0.030415028856023	7.93561637121636	2.2917450095983e-06	0.915046776564248	1
ENSG00000145335.15	SNCA	4	89838405	4_61	0	0.0212641554602283	5.96563848230078	1.20448797078528e-06	-1.56957621685854	2
ENSG00000138722.9	MMRN1	4	89880024	4_61	0	0.0375268029495123	11.2172572384917	3.99692172299957e-06	-1.50277156675367	1
ENSG00000163104.17	SMARCAD1	4	94207526	4_63	0	0.0123948957259984	5.03292258302912	5.92325629177049e-07	-0.597996353982194	1
ENSG00000138698.14	RAP1GDS1	4	98261793	4_65	0	0.0170705533729413	4.59008540760447	7.43987712801906e-07	0.0578743260795635	1
ENSG00000248713.1	RP11-766F14.2	4	99654554	4_66	0	0.0291730488440726	7.61348674095785	2.10893314122621e-06	-0.95796944457314	1
ENSG00000164024.11	METAP1	4	98995190	4_66	0	0.0555334795824289	13.5959670400401	7.16906281947476e-06	-1.92838923577422	1
ENSG00000198099.8	ADH4	4	99157594	4_66	0	0.0233706492963778	5.56524664434809	1.23495914822635e-06	-0.748007764821975	1
ENSG00000172955.17	ADH6	4	99219473	4_66	0	0.0239568010523196	5.79379970280232	1.31792197741149e-06	-0.909798531769513	1
ENSG00000187758.7	ADH1A	4	99294994	4_66	0	0.0256383030062285	6.41998238496068	1.56286155909029e-06	0.906250835133982	1
ENSG00000196616.13	ADH1B	4	99352437	4_66	0	0.02205289559667	5.02996522081096	1.05324159089069e-06	-0.287923652806978	2
ENSG00000248144.5	ADH1C	4	99353414	4_66	0	0.0282782390061092	7.32540059582502	1.96689482200796e-06	-0.957403705111111	1
ENSG00000138823.13	MTTP	4	99563657	4_66	0	0.0421808113166409	11.0318949966452	4.41837369982801e-06	1.36478841487726	1
ENSG00000145331.13	TRMT10A	4	99563657	4_66	0	0.0397480483575974	10.4798388176195	3.9551941748093e-06	-1.29842864818263	2
ENSG00000109270.12	LAMTOR3	4	99930722	4_67	0	0.00471556977253229	4.79431147463152	2.14663307980375e-07	-0.180908556991471	1
ENSG00000164031.16	DNAJB14	4	99946887	4_67	0	0.00716807961701438	8.58012380313832	5.83974349538879e-07	-0.934462936006708	1
ENSG00000164032.11	H2AFZ	4	99945303	4_67	0	0.00925119609673541	10.7923131789359	9.48003243089671e-07	1.32817416165468	1
ENSG00000145358.6	DDIT4L	4	100186319	4_67	0	0.0136078398487763	14.5398142172214	1.87864812566617e-06	1.7806990988368	1
ENSG00000164035.9	EMCN	4	100879989	4_67	0	0.00489739775194131	5.0860322119384	2.36505846304034e-07	0.314194146631382	1
ENSG00000138814.16	PPP3CA	4	101347783	4_67	0	0.00634397789948771	7.9485491497581	4.78792040667856e-07	-1.5968626997914	1
ENSG00000138821.12	SLC39A8	4	102426152	4_68	0	0.0108856930073372	5.7977838803257	5.99260292106894e-07	-0.124698512790022	1
ENSG00000109332.19	UBE2D3	4	102868625	4_68	0	0.0833847766786214	20.9923948289504	1.66205791484977e-05	-4.43227979075244	2
ENSG00000145354.9	CISD2	4	102868625	4_68	0	0.0504810758029182	20.0258585344932	9.59880440853669e-06	-4.29633748070601	2
ENSG00000164037.16	SLC9B1	4	103020065	4_68	0	0.0193442119680731	10.2212752186916	1.87738576895102e-06	0.684808899381153	1
ENSG00000164038.14	SLC9B2	4	103085948	4_68	0	0.0105592864442212	5.65376936905135	5.66852487299198e-07	0.151165841019858	1
ENSG00000138778.11	CENPE	4	103198884	4_68	0	0.00987982139262911	8.57359719135414	8.04284252862051e-07	2.11192936396672	1
ENSG00000138777.19	PPA2	4	105473769	4_69	0	0.0177516954939886	6.8798388158879	1.15961947347429e-06	0.958207618805783	2
ENSG00000168743.12	NPNT	4	105897896	4_69	0	0.0215519542567845	8.66666922882443	1.77352075408103e-06	1.18744035088943	1
ENSG00000138785.14	INTS12	4	105896018	4_69	0	0.0161417907788477	6.00510573812484	9.2038550323467e-07	-0.538823819218727	1
ENSG00000164022.16	AIMP1	4	106315711	4_69	0	0.0140832121604313	4.75076080008801	6.35275757905579e-07	0.393213263033862	1
ENSG00000138801.8	PAPSS1	4	107719719	4_70	0	0.0291503865114937	5.65053544666431	1.56398044272736e-06	0.484220514228688	1
ENSG00000138796.16	HADH	4	107989895	4_71	0	0.0138810693122979	6.31190770037901	8.31918838961886e-07	0.522237584267467	1
ENSG00000164089.8	ETNPPL	4	108762629	4_71	0	0.0127735729192487	5.54797575149316	6.72890415844599e-07	0.456359923195843	1
ENSG00000138802.11	SEC24B	4	109433817	4_71	0	0.0189426860523977	9.17172319397468	1.64964272985583e-06	-1.24181512326473	1
ENSG00000138794.9	CASP6	4	109703334	4_71	0	0.0175898682155538	8.48954337313498	1.41789579315665e-06	1.63256212044553	2
ENSG00000123739.10	PLA2G12A	4	109726039	4_71	0	0.0780343414792986	22.3339047197471	1.65480881470106e-05	2.56577159131998	1
ENSG00000183423.11	LRIT3	4	109848996	4_71	0	0.0116468569960715	4.69996868993118	5.19757906698209e-07	0.372186058571617	1
ENSG00000174749.5	C4orf32	4	112147036	4_72	0	0.0165366015210482	4.91293884841702	7.71409559937994e-07	0.244951982886168	1
ENSG00000138660.11	AP1AR	4	112231334	4_72	0	0.0167549293258277	5.03360917403888	8.00791564261184e-07	-0.30280375100907	1
ENSG00000145365.10	TIFA	4	112286121	4_72	0	0.0256215363823493	8.94801249944883	2.17685322361177e-06	-1.14375671774078	1
ENSG00000138658.15	ZGRF1	4	112637446	4_72	0	0.0179527953325882	5.669083621989	9.66367553399194e-07	-0.488379004825938	2
ENSG00000174720.15	LARP7	4	112637446	4_72	0	0.0173842079946209	5.37286991976945	8.86867280173515e-07	0.379100251719377	1
ENSG00000145362.17	ANK2	4	112818317	4_72	0	0.0781743894196816	19.3424190253789	1.43572969217857e-05	-2.26590025504849	1
ENSG00000174599.5	TRAM1L1	4	117085940	4_75	0	0.101519428660904	16.8246624726822	1.62178366626716e-05	-2.66499729498897	2
ENSG00000164100.8	NDST3	4	118033455	4_76	0	0.0157651328689663	5.6086298617194	8.39560141503432e-07	0.378980172310809	1
ENSG00000164099.3	PRSS12	4	118353368	4_76	0	0.0649688868580317	17.7836254006226	1.09704167053938e-05	1.5592311254169	1
ENSG00000145388.14	METTL14	4	118690195	4_76	0	0.018387358936885	6.65954867140064	1.16268360374009e-06	-1.15351445865133	1
ENSG00000150961.14	SEC24D	4	118838525	4_76	0	0.0188846506269625	6.97643803651053	1.25095040676953e-06	1.1478045819814	2
ENSG00000145384.3	FABP2	4	119320570	4_77	0	0.0196993791758886	5.63610694100177	1.0542149272361e-06	0.653565028966293	1
ENSG00000145390.11	USP53	4	119082700	4_77	0	0.0185105116432691	5.06284250087886	8.89836543236254e-07	0.349487774689518	2
ENSG00000164109.13	MAD2L1	4	120067397	4_78	0	0.0288632111678964	12.3626991457536	3.38809316592661e-06	1.59214635915967	1
ENSG00000164111.14	ANXA5	4	121696338	4_78	0	0.0141207897922697	5.77485768475041	7.74279339207294e-07	0.615245959243457	2
ENSG00000123737.12	EXOSC9	4	121801213	4_79	0	0.0663929154384568	16.0468883038398	1.01160266830665e-05	-1.96086659719484	2
ENSG00000138741.10	TRPC3	4	121951564	4_79	0	0.0819192763475026	18.0276631099671	1.4022418923689e-05	-2.23578227986518	2
ENSG00000138688.15	KIAA1109	4	122151854	4_79	0	0.026149688414368	7.37944524859639	1.83226223363228e-06	-0.994619075768686	1
ENSG00000181004.9	BBS12	4	122732771	4_79	0	0.0726425929588701	16.8930826541422	1.16519239547409e-05	2.03493550722839	1
ENSG00000138685.13	FGF2	4	122826931	4_79	0	0.0220125046307571	5.79008932617156	1.21018599009522e-06	-0.846982956626635	1
ENSG00000170917.13	NUDT6	4	122922586	4_79	0	0.019297035563249	4.57688242279617	8.38605583865122e-07	0.181702871139583	1
ENSG00000164056.10	SPRY1	4	123397011	4_80	0	0.0516493343404149	13.4788640798893	6.61021247451728e-06	-1.60976171389167	1
ENSG00000196159.11	FAT4	4	125313927	4_81	0	0.0454937285489168	9.27862293303093	4.00804376291862e-06	-1.22481618572724	1
ENSG00000164066.12	INTU	4	127623541	4_84	0	0.0337295133955161	9.94256383439387	3.18424049106479e-06	1.39163591146549	1
ENSG00000164073.9	MFSD8	4	127965630	4_84	0	0.0206300801174684	5.40098078598236	1.05796413080123e-06	0.543456767823706	1
ENSG00000077684.15	JADE1	4	128803689	4_85	0	0.0199537621504039	4.66613501159316	8.84055414867374e-07	-0.330637611843076	1
ENSG00000151470.12	C4orf33	4	129098197	4_85	0	0.0478770986314206	12.7687279825237	5.80460746517279e-06	-2.2924511562783	1
ENSG00000138650.8	PCDH10	4	133149193	4_88	0	0.0183284518846315	4.57680754712377	7.96500094121388e-07	-0.00756487879240753	1
ENSG00000151014.5	NOCT	4	139015760	4_92	0	0.105868101528014	22.0929146804614	2.22083113469762e-05	-2.68876162174036	2
ENSG00000145391.13	SETD7	4	139604306	4_92	0	0.0156146569177198	5.70730625896056	8.46176618982738e-07	0.659340842564481	2
ENSG00000196782.12	MAML3	4	140193798	4_93	0	0.0259059056204961	10.7081062918598	2.63395802209651e-06	1.26276853034841	1
ENSG00000153130.17	SCOC	4	140256831	4_93	0	0.013655374193395	4.81096943401582	6.23783093625703e-07	0.266100371242795	1
ENSG00000153132.12	CLGN	4	140428193	4_93	0	0.0230858346612239	9.64436965160527	2.11405764625881e-06	-1.33991390165261	1
ENSG00000109436.7	TBC1D9	4	140756171	4_93	0	0.0232919938653788	9.72639332991507	2.15107667988989e-06	-1.20913448140484	2
ENSG00000170153.10	RNF150	4	141213673	4_93	0	0.0428573834122215	15.3721127132216	6.25542194502766e-06	1.8136297495539	1
ENSG00000109445.10	ZNF330	4	141221575	4_93	0	0.0471873436981245	16.2680787698446	7.28885303766516e-06	1.88451963712596	1
ENSG00000109452.12	INPP4B	4	142846943	4_94	0	0.020806723246369	10.5933546155088	2.09283311243602e-06	1.60184383212249	1
ENSG00000137473.17	TTC29	4	146946155	4_95	0	0.0274569910212114	10.7334926986211	2.79828151552705e-06	-1.8375834062124	1
ENSG00000151611.13	MMAA	4	145618478	4_95	0	0.0311734595901405	11.9073202670696	3.52449122820748e-06	-1.43774318571254	1
ENSG00000151612.15	ZNF827	4	145939034	4_95	0	0.0882151297009375	21.6321414084841	1.81192403963088e-05	-2.09806611983528	1
ENSG00000250673.2	RP11-6L6.2	4	146211456	4_95	0	0.0173032515109399	6.47608603281389	1.06399044258592e-06	0.738670926153341	1
ENSG00000145425.9	RPS3A	4	151099077	4_97	0	0.0480502610411309	10.7460542769827	4.90277742808618e-06	1.85423090968946	1
ENSG00000059691.11	GATB	4	151761251	4_97	0	0.160527526229009	22.218379282266	3.38656399001123e-05	-2.39503742572108	1
ENSG00000109670.13	FBXW7	4	152536325	4_98	0	0.0205986168237191	5.27612670617985	1.0319310311057e-06	-0.475314747476273	1
ENSG00000169989.2	TIGD4	4	152779316	4_98	0	0.0267440673447793	7.68494628934935	1.95148712568954e-06	-0.96289966199356	2
ENSG00000164144.15	ARFIP1	4	152776723	4_98	0	0.0217233804334146	5.76615117013397	1.1893531543079e-06	-0.595833293503034	2
ENSG00000137460.8	FHDC1	4	152936606	4_98	0	0.0200957288115653	5.04838788733723	9.63282951817544e-07	-0.402867998532224	1
ENSG00000121211.7	MND1	4	153344195	4_98	0	0.0412216468563758	11.6930680106198	4.57668698799212e-06	1.4343481161661	2
ENSG00000145428.14	RNF175	4	153760709	4_99	0	0.0222655866804939	13.6657900479288	2.88912467830371e-06	-3.03926658308326	1
ENSG00000145423.4	SFRP2	4	153788702	4_99	0	0.0222454208775829	8.5904008305681	1.81447693635585e-06	-1.16388278172971	2
ENSG00000121207.11	LRAT	4	154627164	4_100	0	0.0112545572482741	5.57354835263208	5.95603970932998e-07	-0.524901128816611	1
ENSG00000171564.11	FGB	4	154562762	4_100	0	0.0115474346847961	5.80939882592188	6.36962850607342e-07	-0.584570597588158	1
ENSG00000171560.14	FGA	4	154590745	4_100	0	0.0147697883592129	8.07043937173669	1.13179780746321e-06	0.960101762921519	1
ENSG00000151790.8	TDO2	4	155854727	4_100	0	0.0106227630992255	5.04326078181756	5.08681939771575e-07	-0.305331079263524	2
ENSG00000256043.2	CTSO	4	155951679	4_100	0	0.0678048031863473	22.1982142804591	1.42914368899418e-05	2.35640889093978	3
ENSG00000120251.18	GRIA2	4	157203725	4_101	0	0.0387149808110602	8.79536457888224	3.23318303516687e-06	1.19894536949618	1
ENSG00000171497.4	PPID	4	158723349	4_102	0	0.0279502814851275	11.5389275120378	3.06230912092841e-06	1.2272942578741	1
ENSG00000052795.12	FNIP2	4	158768743	4_102	0	0.0474281571533103	16.4445849509933	7.40553712923405e-06	2.11392080314559	1
ENSG00000164128.6	NPY1R	4	163344414	4_105	0	0.0206622943919342	4.58109215608102	8.98762554981358e-07	0.219443338441849	1
ENSG00000164129.11	NPY5R	4	163344414	4_105	0	0.0206622943919342	4.58109215608102	8.98762554981358e-07	-0.219443338441849	1
ENSG00000145416.13	MARCH1	4	163528121	4_105	0	0.0230303445418835	5.5814297740775	1.22051549339459e-06	-0.402557875176456	1
ENSG00000248329.5	APELA	4	164817453	4_106	0	0.0316890995469159	12.5528098365657	3.77701096208089e-06	1.62407053153957	1
ENSG00000183439.7	TRIM61	4	164977530	4_107	0	0.0178143899761584	4.62528822537987	7.82360927847572e-07	0.118310714475225	1
ENSG00000145439.11	CBR4	4	169010123	4_110	0	0.0177305633894742	5.5878047262557	9.4072168012002e-07	-0.475095883241671	1
ENSG00000137601.16	NEK1	4	169612537	4_110	0	0.0262482842512997	9.39126031309413	2.34057302812477e-06	1.10067090032639	1
ENSG00000109572.13	CLCN3	4	169612537	4_110	0	0.0287264009178581	14.0475003179102	3.83157794513785e-06	2.83920638256767	2
ENSG00000109576.13	AADAT	4	170091168	4_111	0	0.0242693561675894	9.56688931101928	2.20458273139474e-06	1.14272389593956	2
ENSG00000164104.11	HMGB2	4	173335429	4_112	0	0.0616033777145771	11.55048776317	6.75619609622441e-06	1.40643192663726	1
ENSG00000164107.8	HAND2	4	173533990	4_113	0	0.0807345668776639	22.6921168551693	1.73953001940735e-05	2.29680591194307	1
ENSG00000129128.12	SPCS3	4	176319985	4_114	0	0.0110513732528966	12.5282974993304	1.31463654729895e-06	-1.50209015509044	1
ENSG00000038002.8	AGA	4	177440008	4_114	0	0.051742126791169	26.6280770251074	1.30822208704886e-05	2.5565414050072	1
ENSG00000168556.6	ING2	4	183506427	4_118	0	0.0192266301092644	8.7640894002232	1.59995352306934e-06	-1.09030484042021	2
ENSG00000173320.11	STOX2	4	183798130	4_118	0	0.0122389757023345	4.61187054608835	5.35944202851245e-07	0.0186408138961025	1
ENSG00000187821.8	HELT	4	185024976	4_119	0	0.118965269479925	26.7486689574544	3.02148028898466e-05	-2.61793050584246	1
ENSG00000164303.10	ENPP6	4	184220963	4_119	0	0.0114876519300208	4.97232321195986	5.42360454457528e-07	-0.305564564346301	1
ENSG00000164305.18	CASP3	4	184649399	4_119	0	0.0279106925517977	13.1457530948307	3.48380213250976e-06	-1.78193012066665	1
ENSG00000164306.10	PRIMPOL	4	184649313	4_119	0	0.0346311065084618	15.1424784704744	4.97921328465304e-06	-1.94024092798505	1
ENSG00000151725.11	CENPU	4	184734333	4_119	0	0.0309103219031259	14.0898187107664	4.13529341524218e-06	1.82712124426508	2
ENSG00000151726.13	ACSL1	4	184826777	4_119	0	0.0351687468171119	15.2852906103677	5.10420360718965e-06	1.7135949807633	1
ENSG00000164323.12	CFAP97	4	185208468	4_119	0	0.0150018025992049	7.42432475738888	1.05754243759602e-06	-1.40567462625626	1
ENSG00000186352.8	ANKRD37	4	185395887	4_119	0	0.0110195030721795	4.59038124306123	4.80295108247293e-07	0.054629839284704	1
ENSG00000145476.15	CYP4V2	4	186199543	4_120	0	0.0231076397512099	7.72742536485203	1.69546099940525e-06	0.94241107462084	1
ENSG00000164344.15	KLKB1	4	186219061	4_120	0	0.0194926313189759	6.15930260730962	1.13998570905537e-06	0.667834033003778	1
ENSG00000153404.14	PLEKHG4B	5	92226	5_1	0	0.0261320931966105	4.58027298839008	1.1364830380232e-06	0.00722141982619308	1
ENSG00000164366.3	CCDC127	5	218483	5_1	0	0.0264017202224045	4.67508488463517	1.17197708976747e-06	-0.241736617221354	1
ENSG00000249915.7	PDCD6	5	267926	5_1	0	0.0272513280494301	4.96769877007518	1.28540599739901e-06	0.399047536216802	1
ENSG00000063438.16	AHRR	5	311916	5_1	0	0.0305797906534963	6.0332321694626	1.75178959632832e-06	-0.668782096213449	1
ENSG00000180104.15	EXOC3	5	435511	5_1	0	0.0591694787457806	12.1735724904615	6.83932413010674e-06	-1.52239662173507	2
ENSG00000066230.10	SLC9A3	5	524657	5_1	0	0.0303322404681244	5.95802649051192	1.71594876683628e-06	-0.604145496940016	1
ENSG00000188818.12	ZDHHC11	5	851467	5_1	0	0.0293966120823709	5.66820173548586	1.58212202683966e-06	0.517423705442301	1
ENSG00000071539.13	TRIP13	5	892731	5_1	0	0.0309792578396276	6.15333163262421	1.81000063825559e-06	0.664031529319342	1
ENSG00000164363.9	SLC6A18	5	1225334	5_2	0	0.0229394619337826	6.07286738311794	1.32273979912212e-06	-0.616217453569872	2
ENSG00000049656.13	CLPTM1L	5	1345359	5_2	0	0.0272625018752352	7.66676304290674	1.98460986568515e-06	-0.910700158713477	1
ENSG00000171421.12	MRPL36	5	1792360	5_2	0	0.033422975715467	9.55161457190556	3.03123285554511e-06	1.21728429912067	1
ENSG00000145494.11	NDUFS6	5	1801318	5_2	0	0.0252622669498317	6.96294987452094	1.67017887244768e-06	0.82811274322077	1
ENSG00000133398.3	MED10	5	6378199	5_6	0	0.0183453963057207	5.28345457140939	9.20327655061594e-07	0.489884712594596	2
ENSG00000145545.11	SRD5A1	5	6624282	5_6	0	0.0579732566830085	16.3901131527094	9.02208774250912e-06	-2.19169544588505	2
ENSG00000124279.11	FASTKD3	5	7865414	5_7	0	0.0172323792454611	4.99175507863442	8.16762724467658e-07	0.438449261282905	1
ENSG00000150756.13	FAM173B	5	10250331	5_9	0	0.020642202502866	5.37340874063592	1.05318171020032e-06	-0.474977642329608	1
ENSG00000112977.15	DAP	5	10760261	5_9	0	0.0193749353851874	4.78971825117384	8.81145498677775e-07	-0.233429154760118	1
ENSG00000154124.4	OTULIN	5	14664712	5_11	0	0.0213140242387032	5.18742402007599	1.04981941643718e-06	0.43743167372828	1
ENSG00000154153.13	FAM134B	5	16616990	5_12	0	0.0185035482194773	6.57496203288583	1.15516936342064e-06	-0.738336839152114	1
ENSG00000040731.10	CDH10	5	24644739	5_17	0	0.0154297003066425	8.24567040127867	1.2080387314522e-06	-0.971042795667258	1
ENSG00000113361.12	CDH6	5	31196227	5_21	0	0.0315727347386579	10.2628462950611	3.07664524333525e-06	1.34362028721125	1
ENSG00000113360.16	DROSHA	5	31531512	5_22	0	0.0151615913464267	5.21386576439254	7.50588712801652e-07	0.400355105324127	2
ENSG00000082213.17	C5orf22	5	31532578	5_22	0	0.0282295012774487	10.9429017435411	2.93314209107929e-06	-1.33635341901885	1
ENSG00000056097.15	ZFR	5	32445039	5_22	0	0.0142159956798589	4.62188107541688	6.23869057530033e-07	-0.118099942565492	2
ENSG00000113387.11	SUB1	5	32470661	5_22	0	0.0158811663514911	5.64026762912371	8.50510154817258e-07	0.569621609817906	1
ENSG00000113407.13	TARS	5	33440840	5_22	0	0.0171445565744496	6.34445412077603	1.03280400888399e-06	-0.682490668329641	1
ENSG00000113492.13	AGXT2	5	35024697	5_23	0	0.0239019544756796	6.91666577561362	1.56973955536763e-06	-0.905033214194595	1
ENSG00000082196.20	C1QTNF3	5	34043788	5_23	0	0.0505952796152568	13.870087473042	6.66325750571251e-06	1.70973945846114	1
ENSG00000039560.13	RAI14	5	34656370	5_23	0	0.0902713236965292	19.3145997587184	1.65551423962492e-05	-2.04391857283326	1
ENSG00000113460.12	BRIX1	5	34915096	5_23	0	0.0834278945680769	18.5672480661627	1.47080880199316e-05	2.12415628969085	1
ENSG00000168724.14	DNAJC21	5	34929263	5_23	0	0.0542524486129319	14.5217971901018	7.48061163166236e-06	1.88461206602937	2
ENSG00000113494.16	PRLR	5	35230108	5_24	0	0.0254798169850549	6.53202426484082	1.5803070966984e-06	0.710333980683376	1
ENSG00000152582.13	SPEF2	5	35617492	5_24	0	0.0236786054773505	5.8553314759239	1.31645192614287e-06	-0.650371567809633	1
ENSG00000197603.13	C5orf42	5	37249788	5_25	0	0.00814274872997323	4.72878129082908	3.65609656945818e-07	-0.0792748188686501	1
ENSG00000168621.14	GDNF	5	37894000	5_25	0	0.0454705055024918	21.7448355424862	9.388221046596e-06	-2.49548688571917	1
ENSG00000145623.12	OSMR	5	38845758	5_26	0	0.0239382690599556	6.8683769232498	1.56114866208952e-06	-0.471686229634871	1
ENSG00000164327.12	RICTOR	5	39074594	5_26	0	0.211130215753083	17.0846479080329	3.42494673169681e-05	3.47729360045859	1
ENSG00000153071.14	DAB2	5	39461991	5_26	0	0.0212430167402037	6.05940669184117	1.22220397074085e-06	0.749965595001784	1
ENSG00000171522.5	PTGER4	5	40679465	5_27	0	0.0286569025287066	6.13941862237714	1.6705285045708e-06	0.651904943137779	1
ENSG00000113638.13	TTC33	5	40756124	5_27	0	0.048025955237308	10.9310367201	4.98465105885882e-06	-1.38338329268674	1
ENSG00000182836.9	PLCXD3	5	41510133	5_27	0	0.0500105242564816	11.3086215799311	5.36992815881915e-06	-1.5872520034747	1
ENSG00000083720.12	OXCT1	5	41870573	5_27	0	0.0316208523152068	7.04994868306163	2.11668837365767e-06	-1.00765085869845	1
ENSG00000205765.8	C5orf51	5	41905328	5_28	0	0.0141954049256742	4.57921347266643	6.17214431394469e-07	-0.0279071865192452	1
ENSG00000151876.12	FBXO4	5	41924847	5_28	0	0.014344926157064	4.66541518146174	6.35456771588086e-07	-0.0948613922029398	1
ENSG00000177453.7	NIM1K	5	43192227	5_28	0	0.0257393950806361	10.2419256184576	2.50309510131192e-06	1.52033291434111	2
ENSG00000112972.14	HMGCS1	5	43313840	5_28	0	0.0141885993912801	4.572906089295	6.16068787433792e-07	0.186711104560026	1
ENSG00000151881.14	TMEM267	5	43484155	5_28	0	0.0169256244469623	6.39956217598279	1.02847173337577e-06	-0.787833919022815	1
ENSG00000170571.11	EMB	5	50442954	5_29	0	0.00882600909889708	5.04015565129617	4.22382305381773e-07	0.465525043793632	2
ENSG00000151883.17	PARP8	5	50666345	5_29	0	0.0153262024237416	12.8420854191521	1.86882015113186e-06	2.41855155726342	2
ENSG00000152684.10	PELO	5	52787392	5_30	0	0.0196493607682499	4.72644613011865	8.81821200197497e-07	0.236950702514249	1
ENSG00000164172.18	MOCS2	5	53109651	5_31	0	0.0313384421393091	11.6131264050213	3.45560388442852e-06	-1.35917457375756	1
ENSG00000164258.11	NDUFS4	5	53561049	5_31	0	0.0149465000509472	4.78632526811506	6.79264806241398e-07	0.35278039816677	1
ENSG00000185305.10	ARL15	5	54310465	5_31	0	0.0216682912680028	8.20498548246932	1.68810664163656e-06	1.00128925166925	1
ENSG00000169271.2	HSPB3	5	54449640	5_32	0	0.0201710843584607	5.76817142699207	1.10475201245675e-06	-0.601579147068654	4
ENSG00000113088.5	GZMK	5	55024169	5_32	0	0.0374543615887925	11.4883319048586	4.08560870142459e-06	1.49428800439259	1
ENSG00000039123.15	SKIV2L2	5	55307710	5_32	0	0.026055456937729	8.12930165724235	2.01117253711699e-06	-0.983415476812234	1
ENSG00000067113.16	PLPP1	5	55534674	5_32	0	0.039689273093371	12.026395633764	4.53216829637274e-06	-1.40222807548387	1
ENSG00000177058.11	SLC38A9	5	55773348	5_32	0	0.0187600222404325	5.10020408452154	9.08486128262679e-07	0.383571905466929	1
ENSG00000095015.5	MAP3K1	5	56696424	5_33	0	0.023960581307335	4.57513496625111	1.04087519085903e-06	0.0266754817411755	1
ENSG00000155542.11	SETD9	5	56909530	5_33	0	0.0514159716509792	11.6561182169838	5.69048637274636e-06	-1.46150848424079	1
ENSG00000062194.15	GPBP1	5	57165909	5_33	0	0.153281875864816	22.0442900304299	3.20836906129281e-05	-2.26664689840876	1
ENSG00000175857.8	GAPT	5	58492208	5_35	0	0.0664574235051373	16.4271966003967	1.03658364332281e-05	2.42775916417732	1
ENSG00000035499.12	DEPDC1B	5	60700261	5_36	0	0.0222389863748019	9.99798363863518	2.11117778456769e-06	-0.909680929544565	1
ENSG00000049167.13	ERCC8	5	60945315	5_36	0	0.0107566628121616	5.13024777679767	5.23978289350863e-07	1.03387439103221	2
ENSG00000164182.10	NDUFAF2	5	60945441	5_36	0	0.0166049597666463	8.56728056237483	1.3507600699577e-06	1.53292900744916	2
ENSG00000068796.16	KIF2A	5	62306223	5_37	0	0.0472873088614704	16.62478117046	7.46445205911525e-06	2.06349343129509	1
ENSG00000086189.9	DIMT1	5	62403624	5_38	0	0.0255836933083196	7.81439016226924	1.8982601388466e-06	1.36442479403755	1
ENSG00000186479.4	RGS7BP	5	64507515	5_39	0	0.01990576948379	6.89214669535953	1.30265940642902e-06	0.0644620538109323	1
ENSG00000153015.15	CWC27	5	64769116	5_40	0	0.019862594561208	6.10274911692575	1.150956450163e-06	0.834917047623184	1
ENSG00000123219.12	CENPK	5	65563062	5_40	0	0.0284108126358218	9.40552019319729	2.53725357442571e-06	-1.58016814845524	2
ENSG00000123213.22	NLN	5	65721867	5_40	0	0.0510712426589446	14.8502390472292	7.20123969240184e-06	-1.9656853577012	1
ENSG00000112851.14	ERBIN	5	65926633	5_40	0	0.0217556924314593	6.94171676593424	1.43396052817153e-06	0.780956992989292	2
ENSG00000145740.18	SLC30A5	5	69093887	5_42	0	0.0258169164541711	4.793600184949	1.17506955591188e-06	0.295370876054873	2
ENSG00000134056.11	MRPS36	5	69217772	5_42	0	0.0284412091427526	5.68805326615752	1.53606328033103e-06	-0.528820226262673	1
ENSG00000183323.12	CCDC125	5	69333292	5_42	0	0.0287796617411016	5.79744253263612	1.58423474669803e-06	0.625523791739921	1
ENSG00000085231.13	AK6	5	69369982	5_42	0	0.0272184494542875	5.28189862611009	1.36505716760144e-06	-0.438717758793203	1
ENSG00000273841.4	TAF9	5	69369635	5_42	0	0.0276360320776133	5.42259503968647	1.42291925844283e-06	0.476680423059875	2
ENSG00000152939.14	MARVELD2	5	69414843	5_42	0	0.0296718790105572	6.07974402225684	1.71288316378552e-06	-0.628085408373772	1
ENSG00000113048.16	MRPS27	5	72320993	5_43	0	0.0398595393301402	13.8824875986199	5.25408344667933e-06	1.58342418438747	2
ENSG00000157107.13	FCHO2	5	72956648	5_43	0	0.0176852891612055	6.37342652014512	1.07024336729203e-06	-0.67424587648462	1
ENSG00000164331.9	ANKRA2	5	73565630	5_43	0	0.0326788281797427	12.0402615937635	3.73593915438721e-06	1.46506117828196	1
ENSG00000164338.9	UTP15	5	73565484	5_43	0	0.015541374586314	5.18455528105691	7.65065000155319e-07	0.24619946306254	1
ENSG00000164346.9	NSA2	5	74767443	5_44	0	0.0167791618941436	4.67111386126523	7.44197342374025e-07	0.244724209170595	1
ENSG00000198780.11	FAM169A	5	74867334	5_44	0	0.0505686345554193	15.1817002316804	7.28952174315664e-06	1.99683551937979	1
ENSG00000176928.5	GCNT4	5	75030705	5_44	0	0.0186778434176349	5.45462919198682	9.67362748525325e-07	-0.219270248140037	1
ENSG00000189045.13	ANKDD1B	5	75611138	5_44	0	0.0184780944607252	5.73095209035855	1.00549833908293e-06	0.657362453991367	1
ENSG00000164220.6	F2RL2	5	76623831	5_45	0	0.0135354222343421	4.86083165484886	6.24711909250415e-07	0.234156241171112	1
ENSG00000181104.6	F2R	5	76715970	5_45	0	0.0134648334160664	4.84266564221278	6.19131451053982e-07	-0.211836258333395	1
ENSG00000145708.10	CRHBP	5	76819138	5_45	0	0.0209126751736711	8.76896241443133	1.74122621568139e-06	1.07448313816748	1
ENSG00000164252.12	AGGF1	5	77028941	5_45	0	0.0133851111266872	4.7913524083015	6.08944192182114e-07	-0.228459829241256	2
ENSG00000132846.5	ZBED3	5	77085493	5_45	0	0.0157680325216877	6.22591313120282	9.32133165555827e-07	-0.663146342344716	2
ENSG00000113231.13	PDE8B	5	77202736	5_45	0	0.013094654910988	4.57854898216756	5.6927133932034e-07	0.0702753880818658	1
ENSG00000164253.13	WDR41	5	77620906	5_45	0	0.0138067684773939	5.10098844826442	6.68719179162609e-07	-0.427813198681598	1
ENSG00000171530.13	TBCA	5	77877698	5_45	0	0.0132083868605307	4.65205764230631	5.83434712367023e-07	0.112756729548942	1
ENSG00000113273.15	ARSB	5	78986198	5_46	0	0.0120739663130085	5.10383202271819	5.85118364472867e-07	0.711995774272695	2
ENSG00000132840.9	BHMT2	5	79070029	5_46	0	0.130885269961751	27.342235535121	3.397990732232e-05	-3.20428576710235	1
ENSG00000132837.14	DMGDH	5	79235959	5_46	0	0.0201663288400299	9.82141117145641	1.8806073734474e-06	1.27688218365907	1
ENSG00000152409.8	JMY	5	79235959	5_46	0	0.0201663288400299	9.82141117145641	1.8806073734474e-06	1.27688218365907	1
ENSG00000152413.14	HOMER1	5	79514115	5_46	0	0.0272580266818137	12.6013735600511	3.2614422674887e-06	1.69742451645436	1
ENSG00000113296.14	THBS4	5	79997406	5_46	0	0.0187144755457125	9.13325724957558	1.62293358637539e-06	1.10779811956537	1
ENSG00000177034.14	MTX3	5	80322454	5_47	0	0.0381477772412706	7.07100102980341	2.56122383787895e-06	-0.754076591403098	1
ENSG00000228716.6	DHFR	5	80655314	5_47	0	0.0314707351156217	5.28758618879201	1.58001694248365e-06	0.695255092571462	1
ENSG00000113318.9	MSH3	5	80655213	5_47	0	0.0401159255579222	7.53814158540834	2.87129955644162e-06	-1.13670347504739	2
ENSG00000131732.11	ZCCHC9	5	81332836	5_48	0	0.0425549564490358	9.65584075411133	3.90155417658931e-06	-1.07058049958797	1
ENSG00000152348.15	ATG10	5	81972475	5_48	0	0.0396547719860172	8.99988174839582	3.38867295840933e-06	1.22119442630928	1
ENSG00000186468.12	RPS23	5	82268814	5_48	0	0.0717158560263627	14.5371493599448	9.8990116649721e-06	2.31269908708804	3
ENSG00000174695.9	TMEM167A	5	83077850	5_49	0	0.0200832295117294	6.98060256871912	1.33114038927585e-06	-0.893329749345268	1
ENSG00000038427.15	VCAN	5	83471382	5_49	0	0.0235891675431713	8.46402137440624	1.89577487504369e-06	0.944249444006663	1
ENSG00000127184.12	COX7C	5	86618745	5_51	0	0.0188994254234837	4.57162438012106	8.20382783914221e-07	-0.0492390702966089	1
ENSG00000145715.14	RASA1	5	87268153	5_51	0	0.0199939531405697	5.11577313665535	9.71197025884202e-07	-0.513208107806879	1
ENSG00000134480.13	CCNH	5	87412823	5_51	0	0.0203302006818293	5.27314456812691	1.01790849896806e-06	-0.561920054299107	1
ENSG00000164180.13	TMEM161B	5	88269908	5_52	0	0.0155006834458674	11.229004134877	1.65268271812097e-06	-2.32160820742719	1
ENSG00000164199.16	ADGRV1	5	90529159	5_53	0	0.0291805832320122	11.6349500129774	3.2237094063122e-06	-1.87620740688081	1
ENSG00000153140.8	CETN3	5	90411928	5_53	0	0.030458583152299	11.9604719649841	3.45903862479547e-06	-1.65162806817811	1
ENSG00000113356.11	POLR3G	5	90485146	5_53	0	0.0211452851214136	8.22137052470689	1.65065063743817e-06	-1.32774798322869	2
ENSG00000176055.9	MBLAC2	5	90474951	5_53	0	0.0347033429196403	14.7376892444999	4.85621720593797e-06	2.45609002587676	1
ENSG00000113391.18	FAM172A	5	94111689	5_55	0	0.0174167938501513	5.4447980440586	9.00424667094662e-07	-0.609161756999756	1
ENSG00000153347.9	FAM81B	5	95391175	5_56	0	0.0165496235328986	4.56919539745139	7.18001326231731e-07	0.1604042966891	1
ENSG00000185261.14	KIAA0825	5	94618311	5_56	0	0.0189139972952687	5.79829717264624	1.04131275793877e-06	0.524107274212699	2
ENSG00000198677.10	TTC37	5	95554928	5_56	0	0.0441309961032125	13.6354084872385	5.71359272694158e-06	1.60641014536989	1
ENSG00000178015.4	GPR150	5	95620079	5_56	0	0.0197316608796113	6.18807505040892	1.15935546053146e-06	0.607678158334107	1
ENSG00000175449.13	RFESD	5	95647007	5_56	0	0.0172951383513286	4.97461089091999	8.16921927899193e-07	0.225583807681116	1
ENSG00000145757.15	SPATA9	5	95699142	5_56	0	0.026244484974591	8.81888251465651	2.19760183110756e-06	0.997238355999881	1
ENSG00000173221.13	GLRX	5	95825313	5_56	0	0.0213988772959347	6.93554994998686	1.40918914487167e-06	0.961671006285519	1
ENSG00000164307.12	ERAP1	5	96807725	5_57	0	0.0203383853776862	4.87135606378949	9.40727291985028e-07	-0.518072530956301	1
ENSG00000164308.16	ERAP2	5	96916885	5_57	0	0.0741818170859391	16.90081684782	1.19042642663927e-05	-2.28575223540984	1
ENSG00000174136.11	RGMB	5	98786483	5_58	0	0.0313132696682148	11.075995181289	3.29312770804184e-06	1.70368231187704	1
ENSG00000113532.12	ST8SIA4	5	100903097	5_59	0	0.0161723908868644	4.69868371712824	7.21519110951052e-07	-0.400395304962572	1
ENSG00000145723.16	GIN1	5	103120600	5_60	0	0.0226845387132091	5.88748018879682	1.26810965139875e-06	0.319930488518063	1
ENSG00000112874.9	NUDT12	5	103568318	5_60	0	0.0590393387198281	15.8461564836344	8.88306462375559e-06	-2.09900105743598	1
ENSG00000184349.12	EFNA5	5	107648949	5_63	0	0.00731628316249822	5.2669821670945	3.65889334646422e-07	0.153253454148228	1
ENSG00000145743.15	FBXL17	5	108381763	5_64	0	0.0158021828312593	4.57395043177998	6.86287253689822e-07	0.0544091262343469	2
ENSG00000198961.9	PJA2	5	109409554	5_65	0	0.0455065924702932	15.6562276737641	6.76486044524307e-06	2.02282230023793	1
ENSG00000186952.14	TMEM232	5	110738696	5_65	0	0.0132823573586662	5.03611369709607	6.35137980437377e-07	-0.39347128790049	2
ENSG00000145777.14	TSLP	5	111069977	5_65	0	0.0195330605581769	8.46779018012238	1.5704994244314e-06	1.07972950691851	1
ENSG00000134987.11	WDR36	5	111091403	5_65	0	0.0137428130879368	5.39090805611166	7.03452798091449e-07	0.405935639643387	2
ENSG00000164211.12	STARD4	5	111512492	5_66	0	0.0286644985054146	5.19495500187819	1.41391575881647e-06	0.444755925631673	1
ENSG00000134982.16	APC	5	112707473	5_67	0	0.0181449931300764	4.86452752870256	8.38098127474653e-07	-0.306242469545728	1
ENSG00000153037.13	SRP19	5	112861252	5_67	0	0.0191015175068171	5.33756707418318	9.68074127037359e-07	0.834625050103918	1
ENSG00000129625.12	REEP5	5	112922211	5_67	0	0.0201358345867843	5.8233106093111	1.11336351978346e-06	-0.967973530337575	1
ENSG00000171444.17	MCC	5	113062829	5_67	0	0.028118318311611	8.90422497654253	2.37729383589339e-06	-1.04782012080616	1
ENSG00000047188.15	YTHDC2	5	113496736	5_67	0	0.0195321881095324	5.54290359165765	1.02798225968268e-06	-0.789902510037273	1
ENSG00000164219.9	PGGT1B	5	115262507	5_68	0	0.0785465272874431	16.9053997447668	1.26081053794931e-05	2.05018215745057	1
ENSG00000243414.5	TICAM2	5	115601688	5_69	0	0.0322841066008982	6.52835725143991	2.00119809941542e-06	0.902727691778389	1
ENSG00000129596.4	CDO1	5	115824993	5_69	0	0.138113252454051	20.2264942689648	2.65248761771962e-05	-2.23755315796526	1
ENSG00000145782.12	ATG12	5	115837981	5_69	0	0.0379636969856355	8.03061849496472	2.89477550988512e-06	-1.00731827577232	1
ENSG00000092421.16	SEMA6A	5	116574537	5_70	0	0.0211884443738586	8.50624320310834	1.71133197496699e-06	-0.988448508821326	1
ENSG00000145779.7	TNFAIP8	5	119364256	5_72	0	0.0457890159565304	12.8354833149535	5.58047200210966e-06	-2.30823091242561	1
ENSG00000164185.5	ZNF474	5	122128691	5_74	0	0.0162032864108068	6.1428033714734	9.45076837703461e-07	0.590236361252202	1
ENSG00000168938.5	PPIC	5	123015798	5_74	0	0.0163524794100259	6.22710535232206	9.66868076282388e-07	0.906422682040906	1
ENSG00000061455.10	PRDM6	5	123089357	5_74	0	0.0848852461613162	21.5384535181829	1.73597763803436e-05	-2.15083447625391	1
ENSG00000151292.17	CSNK1G3	5	123512330	5_75	0	0.0263418784147008	5.49456976532171	1.37428823847012e-06	0.466217923464185	1
ENSG00000164904.17	ALDH7A1	5	126538594	5_77	0	0.00998392901269229	4.68806548364664	4.44418931194867e-07	0.681222954190645	3
ENSG00000164902.13	PHAX	5	126600626	5_77	0	0.0108665926715413	5.39740413681407	5.56898082364368e-07	0.385220578126309	1
ENSG00000113368.11	LMNB1	5	126776888	5_77	0	0.0103254877526491	4.93518996001007	4.83851226657179e-07	0.00850008503342972	1
ENSG00000138829.11	FBN2	5	128659235	5_78	0	0.0208851428924033	8.19141739937693	1.62440345313532e-06	1.13353719977973	1
ENSG00000198108.3	CHSY3	5	129904539	5_78	0	0.0207181400018457	8.11748603798302	1.59687054632598e-06	1.32575421320528	1
ENSG00000158985.13	CDC42SE2	5	131245502	5_79	0	0.0260315533255808	4.72402741779121	1.16764248882183e-06	0.44394091116474	1
ENSG00000158987.20	RAPGEF6	5	131636088	5_79	0	0.0266101150454638	4.9270564674423	1.2448920358736e-06	-0.11769884948239	1
ENSG00000164398.12	ACSL6	5	132011827	5_79	0	0.0539876698725166	11.4954336946248	5.89274083581921e-06	1.62581636432544	1
ENSG00000113522.13	RAD50	5	132503926	5_79	0	0.0305535302520547	6.20462333615654	1.80000709094232e-06	0.663222033270376	1
ENSG00000072364.12	AFF4	5	132963886	5_80	0	0.0121821283725898	4.58689960892945	5.30566473614772e-07	-0.0936792117069436	1
ENSG00000170606.14	HSPA4	5	133050992	5_80	0	0.0542261126451805	18.3901290822044	9.46870631013716e-06	-2.1417888011014	1
ENSG00000213585.10	VDAC1	5	134004707	5_80	0	0.0229392064231165	10.4102426727326	2.26744436453929e-06	-1.15821882625142	1
ENSG00000006837.11	CDKL3	5	134371303	5_80	0	0.0149783915721502	6.48557182532603	9.22382065449763e-07	-0.759705478242902	1
ENSG00000119048.7	UBE2B	5	134371303	5_80	0	0.0149783915721502	6.48557182532603	9.22382065449763e-07	-0.759705478242902	1
ENSG00000237190.3	CDKN2AIPNL	5	134410424	5_80	0	0.0778731753735178	21.788767646705	1.61108312361105e-05	-2.28228258663062	1
ENSG00000164615.4	CAMLG	5	134734337	5_80	0	0.0397635671617279	15.5003710648102	5.85227639973494e-06	1.91497237133303	1
ENSG00000069011.15	PITX1	5	135034491	5_80	0	0.018270447165464	8.31334353175613	1.44218940509032e-06	1.04345024468526	1
ENSG00000145824.12	CXCL14	5	135496542	5_81	0	0.020603608523717	5.06534201472088	9.9094479490728e-07	0.276253453151623	2
ENSG00000250378.2	RP11-119J18.1	5	135813091	5_81	0	0.058707861646214	14.7776395738395	8.2375626156838e-06	-2.45201346098409	1
ENSG00000120708.16	TGFBI	5	136029317	5_81	0	0.0417275293838132	11.5934319989039	4.5933769573435e-06	1.44707581604891	1
ENSG00000113658.16	SMAD5	5	136132914	5_81	0	0.0203266476953979	4.94063378291948	9.53555159587015e-07	0.0763244356030912	2
ENSG00000152377.13	SPOCK1	5	137598056	5_82	0	0.00482605832819794	5.36671793173986	2.45922765050251e-07	-0.304375245622983	1
ENSG00000177733.6	HNRNPA0	5	137752360	5_82	0	0.0964889922298758	28.4324126621406	2.60488695610808e-05	3.61238392847644	1
ENSG00000078795.16	PKD2L2	5	137887483	5_82	0	0.00558515454563446	8.52469164509528	4.52075811273818e-07	-2.37273444726919	1
ENSG00000112981.4	NME5	5	138139367	5_82	0	0.00676869482856735	9.17656391825291	5.89769657014909e-07	-1.18763743031295	1
ENSG00000120709.10	FAM53C	5	138331656	5_82	0	0.00569725082674488	7.2051219833249	3.89766110031481e-07	-0.709145376451465	1
ENSG00000158402.18	CDC25C	5	138336462	5_82	0	0.0119104903629227	14.0516967793971	1.58911676136768e-06	2.38602491822157	1
ENSG00000120733.13	KDM3B	5	138352148	5_82	0	0.00476009272894196	5.57267338444775	2.51869975294614e-07	-0.379176686453542	1
[truncated: 4,592 more rows]
