# Supplementary material for: Adjusting for genetic confounders in transcriptome-wide association studies improves discovery of risk genes of complex traits
Source: Nat Genet. 2024 Jan 26;56(2):336–47. doi: 10.1038/s41588-023-01648-9 (PMC10864181; doi:10.1038/s41588-023-01648-9)
Supplement: Supplementary file 5 — cTWAS results of all analyzed genes across all tissues for IBD, SCZ, and SBP. Results are stored separately for each combination of traits and tissues. Column legends for each set of results are the same as in Supplementary Table 1. [file 41588_2023_1648_MOESM5_ESM.zip › SCZ_Liver.csv]

id	genename	chrom	pos	region_tag	cs_index	PIP	tau2	PVE	z	num_eqtl
ENSG00000131591.17	C1orf159	1	1091327	1_1	0	0.0241185683311105	4.63051093687594	1.06041981844506e-06	0.128555147330203	1
ENSG00000127054.20	INTS11	1	1325353	1_1	0	0.0250845043249597	4.99224956859797	1.18904751224647e-06	-0.413988088560894	1
ENSG00000224051.6	CPTP	1	1325353	1_1	0	0.0250845043249597	4.99224956859797	1.18904751224647e-06	-0.413988088560894	1
ENSG00000162576.16	MXRA8	1	1362042	1_1	0	0.0408400111918432	9.49670856758738	3.68261535716536e-06	1.19761777868308	1
ENSG00000235098.8	ANKRD65	1	1422081	1_1	0	0.0346377253680571	7.97106340967095	2.62157945722052e-06	0.999932755820527	1
ENSG00000169885.9	CALML6	1	1909167	1_1	0	0.1324020678657	20.581661223976	2.58745371747063e-05	2.65382621424912	2
ENSG00000178821.12	TMEM52	1	1918989	1_1	0	0.0300844688696982	6.66860919015252	1.90491241369307e-06	-0.728307933427838	2
ENSG00000142609.17	CFAP74	1	1927692	1_1	0	0.0479466325971863	10.9867188920639	5.00176773359116e-06	-1.25781840910722	2
ENSG00000162585.16	FAAP20	1	2189186	1_2	0	0.0111175083066364	7.02382185118086	7.41443986543966e-07	0.991961561315986	1
ENSG00000157933.9	SKI	1	2226509	1_2	0	0.015025268112143	11.2949047502891	1.61139569849609e-06	2.15227050077462	1
ENSG00000116151.13	MORN1	1	2368473	1_2	0	0.0140607867440642	7.41786285325544	9.90343414006536e-07	-0.720788055220616	1
ENSG00000157916.19	RER1	1	2391287	1_2	0	0.0293527195607286	15.4624042649861	4.30945912498102e-06	2.09166552159675	1
ENSG00000157911.9	PEX10	1	2413486	1_2	0	0.051028043158654	18.3848788969938	8.90773081355919e-06	-1.62192627215592	1
ENSG00000149527.17	PLCH2	1	2425928	1_2	0	0.0103288538346016	5.00505152579337	4.90860495305356e-07	-0.208007551218055	2
ENSG00000157881.13	PANK4	1	2529026	1_2	0	0.0123398211569212	7.2495973964515	8.49415440208635e-07	-1.16087082268911	1
ENSG00000157873.17	TNFRSF14	1	2552522	1_2	0	0.0338329757280377	16.37235078036	5.25955056650182e-06	2.57745262865677	2
ENSG00000157870.14	FAM213B	1	2586971	1_2	0	0.054809498501175	19.046366784214	9.91209301080733e-06	2.06984788173963	1
ENSG00000142606.15	MMEL1	1	2631811	1_2	0	0.0293119540492985	15.309017279216	4.2607836364942e-06	-2.46141426364871	1
ENSG00000215912.12	TTC34	1	2800905	1_2	0	0.0862248907205525	25.0389560463341	2.04996415508448e-05	3.1442938116322	1
ENSG00000130762.14	ARHGEF16	1	3454845	1_2	0	0.0169311678569501	9.26993274695928	1.49025605652791e-06	-1.05210778530031	1
ENSG00000158109.14	TPRG1L	1	3619487	1_2	0	0.0108392325452287	5.28342834289848	5.43765628332564e-07	0.355320029055315	1
ENSG00000078900.14	TP73	1	3661226	1_2	0	0.0104766079196618	4.97624629379101	4.95016818888686e-07	-0.236966277395579	1
ENSG00000116213.15	WRAP73	1	3654319	1_2	0	0.0769764754616253	22.9904135957744	1.6803594903129e-05	-2.33237296501436	1
ENSG00000116198.12	CEP104	1	3852165	1_3	0	0.0426795734829163	8.11492681031307	3.28853201835626e-06	1.04914466941981	1
ENSG00000169598.15	DFFB	1	3856982	1_3	0	0.0290579545919246	4.5653574309289	1.25961325626994e-06	0.0494719078380177	2
ENSG00000198912.10	C1orf174	1	3891607	1_3	0	0.0568292643894864	10.7182142230974	5.78351497244114e-06	-1.3180719745246	2
ENSG00000069424.14	KCNAB2	1	5991653	1_5	0	0.0326061027155175	4.95389122286412	1.53370825551385e-06	0.441849382513792	1
ENSG00000116251.9	RPL22	1	6208961	1_5	0	0.0315241652492513	4.59148839926553	1.37434093923609e-06	-0.149245791887007	2
ENSG00000116237.15	ICMT	1	6236178	1_5	0	0.0392911865980272	6.43785840736571	2.40178408226024e-06	0.52919048085274	1
ENSG00000158292.6	GPR153	1	6260648	1_5	0	0.038182584722656	6.89459842968993	2.49960679722675e-06	-1.0909616152422	1
ENSG00000187017.15	ESPN	1	6424625	1_5	0	0.0472377200232895	8.84085774556201	3.96534270448156e-06	1.39237049152346	3
ENSG00000171680.21	PLEKHG5	1	6520337	1_5	0	0.0315950474117117	5.00665535253705	1.50197984425747e-06	-0.891621278027068	1
ENSG00000204859.12	ZBTB48	1	6579883	1_5	0	0.0568364989546916	12.6149718494195	6.80786602796289e-06	-2.22534943813034	2
ENSG00000041988.15	THAP3	1	6589168	1_5	0	0.450183194451233	27.5759227175962	0.000117873649128808	-5.01496763896288	2
ENSG00000049245.12	VAMP3	1	7773425	1_6	0	0.0345452415030537	8.68028203428381	2.84720977600175e-06	1.24079747783256	1
ENSG00000116288.12	PARK7	1	7954388	1_6	0	0.0231277602629296	4.78467358678903	1.05071102424684e-06	-0.158249476002116	2
ENSG00000142583.17	SLC2A5	1	9087812	1_6	0	0.0768803888410764	15.8433915919789	1.15654124285761e-05	1.75353015748259	1
ENSG00000180758.11	GPR157	1	9128930	1_6	0	0.0262732441013622	6.0117857396919	1.49973522307691e-06	0.661932166142598	1
ENSG00000171603.16	CLSTN1	1	9824341	1_7	0	0.0860442537626801	10.6497015875216	8.70075035505351e-06	-1.41540131228769	1
ENSG00000162441.11	LZIC	1	9943171	1_7	0	0.04527909397341	4.63720537724982	1.99366165375811e-06	-0.150182004129102	1
ENSG00000162444.11	RBP7	1	9996852	1_7	0	0.090339490571543	11.1108689942478	9.53066185027724e-06	-1.51280623753858	2
ENSG00000130939.18	UBE4B	1	10033313	1_7	0	0.0671514858325361	8.31508135931292	5.30175343337593e-06	1.72794939323178	1
ENSG00000054523.17	KIF1B	1	10210344	1_7	0	0.0520461903328594	5.93325885489562	2.93210580960539e-06	1.24915237655316	2
ENSG00000142657.20	PGD	1	10398423	1_7	0	0.0790226476906154	9.84579044014707	7.3875351714557e-06	1.45930751807861	1
ENSG00000241563.3	CORT	1	10449646	1_7	0	0.04501358421171	4.58256314067657	1.95861668317214e-06	0.38170847124204	1
ENSG00000160049.11	DFFA	1	10477033	1_7	0	0.0517545081496109	5.88089012251125	2.8899388117176e-06	0.557821064511164	1
ENSG00000142655.12	PEX14	1	10469137	1_7	0	0.0472277871440485	5.02890261298093	2.25511253702133e-06	0.315981387211234	1
ENSG00000120948.16	TARDBP	1	11012060	1_8	0	0.0845297840089008	12.4761579869279	1.00135488700501e-05	-1.60812924419614	1
ENSG00000009724.16	MASP2	1	11046260	1_8	0	0.0367457483717616	4.69479047570606	1.63802568866137e-06	0.212500553645236	1
ENSG00000116649.9	SRM	1	11060199	1_8	0	0.0363692246723145	4.59943845889682	1.58831359006155e-06	-0.113552960382254	2
ENSG00000198793.12	MTOR	1	11262099	1_8	0	0.0370456099986014	4.77004171014036	1.67786232999982e-06	0.0921963225793748	1
ENSG00000116663.10	FBXO6	1	11663463	1_8	0	0.036215998082364	4.56035648265397	1.56818266232451e-06	-0.00342729253925835	1
ENSG00000177674.15	AGTRAP	1	11737129	1_9	0	0.103549792146534	14.738888189137	1.44914336434051e-05	-1.70018015823231	1
ENSG00000011021.21	CLCN6	1	11805747	1_9	0	0.0724548852280706	11.3600249698229	7.81527664194662e-06	-1.69129648647799	2
ENSG00000120937.8	NPPB	1	11859214	1_9	0	0.108890914047354	15.2189331010241	1.57352355361481e-05	-2.23630568335687	1
ENSG00000116685.15	KIAA2013	1	11926172	1_9	0	0.0378780076555186	5.31252790804771	1.9106702821093e-06	-0.625230685373278	2
ENSG00000083444.16	PLOD1	1	11935119	1_9	0	0.358038283069494	27.2025190354578	9.24774797339537e-05	-3.44867524505726	1
ENSG00000171729.13	TMEM51	1	15152787	1_11	0	0.0174388710224038	4.91102160736883	8.1318172011568e-07	0.325303605885475	1
ENSG00000142615.7	CELA2A	1	15456727	1_11	0	0.0346591625830657	11.2396692046827	3.69886935134521e-06	-1.4064016176762	1
ENSG00000116771.5	AGMAT	1	15584636	1_11	0	0.0191535913130181	5.77275899746677	1.049859155947e-06	-0.676556890250463	1
ENSG00000116786.11	PLEKHM2	1	15684135	1_11	0	0.0260527274816136	8.60413670783111	2.12842276594383e-06	-1.0746705724195	1
ENSG00000065526.10	SPEN	1	15845948	1_11	0	0.0234656582954734	7.64064892667771	1.70239519236118e-06	-1.04938287501804	1
ENSG00000116809.11	ZBTB17	1	15976487	1_11	0	0.0290906378036472	9.62139712331775	2.6575948924162e-06	1.14096611009942	1
ENSG00000186510.11	CLCNKA	1	16018760	1_11	0	0.0168031444755502	4.56997671219436	7.29124925890178e-07	0.107295861437401	2
ENSG00000173641.17	HSPB7	1	16019240	1_11	0	0.0377921388164609	12.0407021915096	4.32066587543626e-06	-1.44521532949923	1
ENSG00000185519.8	FAM131C	1	16068652	1_11	0	0.0171816932417453	4.77456334343882	7.78927464728229e-07	0.282358985262594	1
ENSG00000142627.12	EPHA2	1	16156481	1_11	0	0.018192884544228	5.29987539636346	9.15513218868902e-07	0.564924559585567	2
ENSG00000142632.16	ARHGEF19	1	16210794	1_11	0	0.164914647774079	25.9829767527824	4.06860504311437e-05	3.1859661147635	2
ENSG00000132881.11	RSG1	1	16237140	1_11	0	0.0202280125394423	6.27454909231811	1.20512787670443e-06	-0.923291306527981	1
ENSG00000037637.10	FBXO42	1	16352086	1_11	0	0.0531136102778326	15.2026996837525	7.66697303569911e-06	-2.148185478642	2
ENSG00000187144.11	SPATA21	1	16437144	1_11	0	0.0281335365496107	9.3127439298249	2.48770791058408e-06	-1.51075631608525	1
ENSG00000157191.19	NECAP2	1	16439071	1_11	0	0.0330989601218435	10.8137464368309	3.39850511859695e-06	1.33213507704204	1
ENSG00000117122.13	MFAP2	1	17642046	1_12	0	0.0239018091752622	5.05819499200153	1.14795202596031e-06	-0.377942518907433	1
ENSG00000159363.17	ATP13A2	1	17056944	1_12	0	0.0293507818429828	6.95155682029688	1.9373101245906e-06	-1.01264215394621	1
ENSG00000117115.12	PADI2	1	17098145	1_12	0	0.0241311529452801	5.14603053924889	1.17909236791144e-06	-0.275015457115491	1
ENSG00000117154.11	IGSF21	1	18103081	1_12	0	0.0986413028673828	18.2736112332424	1.71151448008799e-05	-2.2253699224797	1
ENSG00000142623.9	PADI1	1	17204859	1_12	0	0.0256809349297832	5.71961250722795	1.39468083918889e-06	0.481553014780732	1
ENSG00000179023.8	KLHDC7A	1	18480845	1_13	0	0.0208029637900775	6.20124107892105	1.22490166560641e-06	-1.20165126984283	1
ENSG00000159423.16	ALDH4A1	1	18902884	1_13	0	0.0411257340988488	11.8211235499546	4.61604268847749e-06	-1.33514065217232	1
ENSG00000127481.14	UBR4	1	19211261	1_13	0	0.0274027423455875	8.00885986702216	2.08382919745841e-06	-1.01734014786863	1
ENSG00000127463.13	EMC1	1	19251533	1_13	0	0.0272305355625747	7.94824051016492	2.05506034934145e-06	1.00355206719498	1
ENSG00000053372.4	MRTO4	1	19246729	1_13	0	0.0192542372464295	4.83516747823867	8.83965340703656e-07	-0.306958174919065	3
ENSG00000162482.4	AKR7A3	1	19291113	1_13	0	0.0631389678171488	15.6431220984095	9.3781745070283e-06	-1.78039592500448	1
ENSG00000053371.12	AKR7A2	1	19311815	1_13	0	0.0271211841539522	8.02959736699314	2.06775849211256e-06	0.960818051594213	2
ENSG00000040487.12	PQLC2	1	19353625	1_13	0	0.0192893801151485	4.82930077813635	8.84504248085365e-07	0.281452153818884	1
ENSG00000077549.17	CAPZB	1	19464592	1_13	0	0.0228386948157476	6.33428899658661	1.37361983011251e-06	-0.778162950457554	1
ENSG00000158747.13	NBL1	1	19640599	1_13	0	0.121784716703708	21.9443940780559	2.53754516419849e-05	-2.23618132629637	1
ENSG00000169914.5	OTUD3	1	19882290	1_13	0	0.0191683480372554	4.77447896508058	8.68976570949121e-07	0.253060680219862	1
ENSG00000188257.10	PLA2G2A	1	19916383	1_13	0	0.0227655979666224	6.35443575734325	1.37357839834032e-06	0.655240218349544	2
ENSG00000127472.10	PLA2G5	1	20028276	1_13	0	0.0199253609975953	5.12449737246729	9.69515753030245e-07	0.366799921041763	2
ENSG00000090432.6	MUL1	1	20508296	1_14	0	0.119068010688889	16.0361747607714	1.8129810932836e-05	2.08782270647773	2
ENSG00000183114.7	FAM43B	1	20550427	1_14	0	0.188276730533768	20.2081518841378	3.61260636061762e-05	2.37545300079019	2
ENSG00000158828.7	PINK1	1	20633253	1_14	0	0.0521640650054999	8.64972285973	4.2842126277988e-06	-1.05313847315299	1
ENSG00000244038.9	DDOST	1	20662418	1_14	0	0.0598982355097625	9.78623333601552	5.56579225881755e-06	1.00693596934775	1
ENSG00000117245.12	KIF17	1	20717726	1_14	0	0.0727464872733892	13.8170647299852	9.54388540928866e-06	2.37610186928169	1
ENSG00000189410.11	SH2D5	1	20733294	1_14	0	0.0387837966607782	6.01610244299303	2.21545503939927e-06	-0.65883349900142	1
ENSG00000075151.20	EIF4G3	1	21176003	1_14	0	0.0540629776213699	9.03063417384793	4.63570304456521e-06	1.10828156299616	1
ENSG00000117298.14	ECE1	1	21343297	1_14	0	0.0328524022632984	4.56740741180719	1.4247356158782e-06	-0.0575876717376419	1
ENSG00000090686.15	USP48	1	21782877	1_15	0	0.112163853825599	16.5823058573448	1.76601846813897e-05	-2.03359950870659	2
ENSG00000142798.17	HSPG2	1	21852543	1_15	0	0.0355690904099834	7.53983350162758	2.54643099466011e-06	1.02696717634506	1
ENSG00000142789.19	CELA3A	1	22001714	1_15	0	0.0949582276435001	15.9870138210682	1.44144258128789e-05	1.69371603991579	1
ENSG00000162552.14	WNT4	1	22144389	1_15	0	0.0263426973594454	4.63716249877464	1.15987170580328e-06	-0.279617941049858	1
ENSG00000184677.16	ZBTB40	1	22453334	1_15	0	0.0299634591225147	5.74187864543484	1.63359108679359e-06	-0.576574774373939	1
ENSG00000125945.14	ZNF436	1	23368782	1_16	0	0.0314192718893164	5.66462449519338	1.68991413780515e-06	-0.532371906139076	1
ENSG00000204219.9	TCEA3	1	23424647	1_16	0	0.0284037813269519	4.73310977876846	1.27649798849766e-06	-0.28919594810844	2
ENSG00000088280.18	ASAP3	1	23484588	1_16	0	0.0278881821043592	4.56410410257037	1.20857371347477e-06	-0.00697086724606635	2
ENSG00000142676.12	RPL11	1	23691734	1_17	0	0.0785866853382321	15.1311751460697	1.1290652120263e-05	-1.74650749799735	1
ENSG00000117308.14	GALE	1	23800401	1_17	0	0.0259663023528248	4.83074307871845	1.1910265611844e-06	-0.277400237571949	2
ENSG00000179163.11	FUCA1	1	23868298	1_17	0	0.025215479560145	4.56034173561231	1.09184758371416e-06	-0.0945709176987073	1
ENSG00000185436.11	IFNLR1	1	24187123	1_17	0	0.0329057747918046	7.01685146878582	2.19235965532397e-06	0.895482250486616	1
ENSG00000158055.15	GRHL3	1	24255003	1_17	0	0.033411058573167	7.15771190348381	2.27071091035865e-06	-0.857864967015616	1
ENSG00000001460.17	STPG1	1	24417003	1_17	0	0.0763889536940914	14.8639126124109	1.07810510289075e-05	-1.86108834474469	2
ENSG00000001461.16	NIPAL3	1	24419125	1_17	0	0.0253577139256145	4.61217282482699	1.11048594796194e-06	-0.194336099254714	1
ENSG00000117602.11	RCAN3	1	24502439	1_17	0	0.0350025140274141	7.58809143462588	2.52190771645676e-06	-0.89498896025604	1
ENSG00000184454.6	NCMAP	1	24555537	1_17	0	0.0281025014751859	5.55976082985818	1.48353735280551e-06	0.736443972516454	1
ENSG00000169504.14	CLIC4	1	24745177	1_17	0	0.0387970264146635	8.5410710191461	3.14635824777653e-06	1.17592126799541	1
ENSG00000188672.17	RHCE	1	25430369	1_18	0	0.0317567428543737	4.61498789095001	1.3915663393622e-06	-0.110037477685257	1
ENSG00000204178.9	TMEM57	1	25430369	1_18	0	0.0317567428543737	4.61498789095001	1.3915663393622e-06	0.110037477685257	1
ENSG00000157978.11	LDLRAP1	1	25566751	1_18	0	0.0328921767466315	4.93072756185656	1.53993013971091e-06	0.310079989662479	1
ENSG00000117643.14	MAN1C1	1	25682168	1_18	0	0.0379269279567988	6.26187574994074	2.25501538618686e-06	-0.778624109199087	1
ENSG00000162430.16	SELENON	1	25799884	1_18	0	0.0401430475995388	6.75467369777593	2.57461390996004e-06	0.74869329367711	1
ENSG00000117640.17	MTFR1L	1	25819958	1_18	0	0.0366000441763574	5.94446259559915	2.06581584917709e-06	-0.679357614794189	1
ENSG00000197245.5	FAM110D	1	26158800	1_18	0	0.0351538264722874	5.61480748137887	1.87415226149086e-06	0.747622129185253	1
ENSG00000142675.17	CNKSR1	1	26177545	1_18	0	0.0326247744581561	4.85593241359158	1.50424143809676e-06	0.28283730707152	1
ENSG00000130695.14	CEP85	1	26234254	1_18	0	0.0375961268441118	6.34982465437824	2.26674275189305e-06	-1.01597207598365	1
ENSG00000142669.14	SH3BGRL3	1	26279800	1_18	0	0.0480394372795258	8.36413512371539	3.81519155959289e-06	-0.946026910661618	1
ENSG00000169442.8	CD52	1	26317723	1_18	0	0.0438682974909391	7.57936429152908	3.15704635041492e-06	1.30689395770429	1
ENSG00000158062.20	UBXN11	1	26317723	1_18	0	0.0438682974909391	7.57936429152908	3.15704635041492e-06	1.30689395770429	1
ENSG00000176092.14	AIM1L	1	26360502	1_18	0	0.0462449877250015	7.95280445093778	3.49206540394762e-06	-0.926524152980317	1
ENSG00000117682.16	DHDDS	1	26432111	1_18	0	0.0333530169829825	5.20622122343814	1.64875125697883e-06	-0.821243895488644	2
ENSG00000198830.10	HMGN2	1	26471849	1_18	0	0.035540406183282	5.65599036874723	1.90865944163398e-06	-0.659323974888259	1
ENSG00000117676.13	RPS6KA1	1	26529971	1_18	0	0.0348757778836197	5.48176464057507	1.81527190048213e-06	-0.617345524410407	1
ENSG00000060642.10	PIGV	1	26787956	1_18	0	0.106760910534373	16.3592932043074	1.65834238989597e-05	2.93006487269976	2
ENSG00000204160.11	ZDHHC18	1	26827979	1_18	0	0.0471366676462682	9.1603240999918	4.09984193237067e-06	-1.99683358515784	1
ENSG00000142751.14	GPN2	1	26890178	1_18	0	0.087789080145063	14.1931191001632	1.18308443968994e-05	-2.95522531070365	1
ENSG00000253368.3	TRNP1	1	26990468	1_18	0	0.189178962949669	21.7219376558313	3.90183410147129e-05	2.58529830710087	1
ENSG00000090020.10	SLC9A1	1	27167335	1_19	0	0.0283683608995688	12.0508118361665	3.24599573958076e-06	1.69503496566503	1
ENSG00000186501.14	TMEM222	1	27325296	1_19	0	0.0319928718783001	13.1609889501366	3.99796647556395e-06	1.63137798614376	1
ENSG00000142765.17	SYTL1	1	27342119	1_19	0	0.321046254914198	35.4324910913268	0.000108010677824789	3.61214318446576	1
ENSG00000142733.14	MAP3K6	1	27367112	1_19	0	0.012654681679604	4.63007464971249	5.56335297336785e-07	0.255971723802209	1
ENSG00000126705.13	AHDC1	1	27604387	1_19	0	0.119951090255475	25.5562300876933	2.91070630076396e-05	2.69677297082544	1
ENSG00000126709.14	IFI6	1	27671883	1_19	0	0.0146364374920661	5.96430401416015	8.28881700060141e-07	0.787179633591158	1
ENSG00000117748.9	RPA2	1	27914481	1_19	0	0.0250392504673982	10.8999046982618	2.59144157513955e-06	1.33760356265808	2
ENSG00000158156.7	XKR8	1	27958990	1_19	0	0.0144253245326774	5.83098916761891	7.98666050337352e-07	-0.507097854799284	1
ENSG00000158161.15	EYA3	1	28079536	1_19	0	0.0148358473156439	6.08843222700743	8.57660142725156e-07	0.391643409157151	1
ENSG00000169403.11	PTAFR	1	28193492	1_19	0	0.0560603515284491	18.3675149597761	9.77695498726804e-06	1.902372240491	2
ENSG00000126698.10	DNAJC8	1	28232589	1_19	0	0.0419346207557544	15.6661778452392	6.23782474631409e-06	-1.71928049376007	1
ENSG00000130770.17	ATPIF1	1	28236029	1_19	0	0.0213372416651438	9.42688035117831	1.909869387963e-06	-1.13303860177073	2
ENSG00000130766.4	SESN2	1	28259165	1_19	0	0.0401950291280377	15.2733090176705	5.82911848731258e-06	1.78682126848489	1
ENSG00000204138.12	PHACTR4	1	28366038	1_19	0	0.0134485704660764	5.18794515555431	6.62474087986971e-07	-0.58605402414644	2
ENSG00000180098.9	TRNAU1AP	1	28553045	1_19	0	0.0400667221232692	15.2437128026453	5.79925183720267e-06	1.64174100431463	1
ENSG00000198492.15	YTHDF2	1	28736301	1_19	0	0.0137933113844212	5.42005771087139	7.09855330784693e-07	0.486933305438645	1
ENSG00000159023.19	EPB41	1	28886806	1_19	0	0.0418236571376847	15.6418025212981	6.21163889996149e-06	-1.83004151780839	1
ENSG00000253304.1	TMEM200B	1	29124455	1_19	0	0.0151060395725942	6.25405304460753	8.97035385982877e-07	0.637597780852154	1
ENSG00000116353.15	MECR	1	29230712	1_19	0	0.0237219638056519	10.4020713479093	2.34297612961614e-06	1.30737295043462	1
ENSG00000162511.7	LAPTM5	1	30757821	1_20	0	0.0191549502549412	10.9809502569643	1.9971852477652e-06	1.38198391830487	1
ENSG00000134644.15	PUM1	1	31066204	1_20	0	0.0314493256719856	15.4591895675206	4.61631522943768e-06	1.81861228176842	1
ENSG00000121766.15	ZCCHC17	1	31296178	1_20	0	0.0754109297397361	19.1012337706445	1.36770713251329e-05	-3.44943336991756	1
ENSG00000162517.12	PEF1	1	31645212	1_20	0	0.00951086838550008	4.63358331423219	4.18441302103265e-07	-0.22670458276454	1
ENSG00000084636.17	COL16A1	1	31703950	1_20	0	0.009780514080589	4.9349975781028	4.58295954160799e-07	-0.481020203850001	1
ENSG00000184007.18	PTP4A2	1	31944881	1_20	0	0.0153738256451254	9.09260509136315	1.32729566963479e-06	-1.18320418410459	2
ENSG00000084652.15	TXLNA	1	32179560	1_21	0	0.0441836160984516	10.5447054573761	4.42377578191718e-06	-1.50994865460589	1
ENSG00000084623.11	EIF3I	1	32222176	1_21	0	0.0388021068909249	9.33983701483977	3.44105807358315e-06	1.38181198006749	1
ENSG00000160055.19	TMEM234	1	32222176	1_21	0	0.0388021068909249	9.33983701483977	3.44105807358315e-06	-1.38181198006749	1
ENSG00000183615.5	FAM167B	1	32246849	1_21	0	0.0852495083136388	16.6969850906078	1.35153513102648e-05	1.98458483069835	1
ENSG00000162526.6	TSSK3	1	32366691	1_21	0	0.0231656585603839	4.57698065703863	1.00674880968532e-06	0.108041527649329	1
ENSG00000225828.1	FAM229A	1	32366691	1_21	0	0.0231656585603839	4.57698065703863	1.00674880968532e-06	0.108041527649329	1
ENSG00000176261.15	ZBTB8OS	1	32650758	1_21	0	0.023202171654983	4.59148053723804	1.01153002882233e-06	-0.0918335764830099	1
ENSG00000134684.10	YARS	1	32817927	1_21	0	0.0507178639708087	11.8274286262639	5.69572073331531e-06	1.4613826010786	1
ENSG00000004455.16	AK2	1	33080995	1_21	0	0.0284259351978876	6.46290911610557	1.74437641926598e-06	1.10300715651031	1
ENSG00000121903.14	ZSCAN20	1	33471534	1_21	0	0.147195327254225	21.9275734353403	3.06465784358416e-05	2.61932900337537	1
ENSG00000188910.7	GJB3	1	34780696	1_22	0	0.0788279710463203	18.8710018760843	1.41244876422172e-05	2.22610622070498	2
ENSG00000163866.8	SMIM12	1	34877614	1_22	0	0.0666567044445483	17.1433348621342	1.08501700098673e-05	2.08959709488918	1
ENSG00000197056.9	ZMYM1	1	35059408	1_22	0	0.020960559013338	6.70529240681668	1.33449815980904e-06	-0.941410825383053	1
ENSG00000116560.10	SFPQ	1	35194135	1_22	0	0.0226656575007592	7.77676480267494	1.67365015934018e-06	-1.26361461506926	1
ENSG00000126067.11	PSMB2	1	35641909	1_22	0	0.368009202228314	23.5135294675629	8.2162547911371e-05	-4.28515227822419	1
ENSG00000134698.10	AGO4	1	35808004	1_22	0	0.0235453358457458	8.54828781178572	1.91109124209148e-06	1.61031618126564	1
ENSG00000092847.11	AGO1	1	35870261	1_22	0	0.0334850889145403	13.0792811137093	4.15846190613973e-06	-3.09002441255171	1
ENSG00000054118.13	THRAP3	1	36225269	1_22	0	0.0282654972438666	8.54916074904	2.29444425064436e-06	0.151829000626497	1
ENSG00000214193.10	SH3D21	1	36323945	1_22	0	0.0396183351974669	13.0362235344688	4.90394304580121e-06	-1.70102442075969	1
ENSG00000142694.6	EVA1B	1	36323945	1_22	0	0.0396183351974669	13.0362235344688	4.90394304580121e-06	-1.70102442075969	1
ENSG00000196182.10	STK40	1	36386242	1_22	0	0.0231456378900694	6.98262894207412	1.53456580085043e-06	0.00627557426467335	1
ENSG00000181817.5	LSM10	1	36397855	1_22	0	0.0273566663270751	9.13664954367496	2.37327211790709e-06	-1.3429595268408	1
ENSG00000116885.18	OSCP1	1	36491866	1_22	0	0.0213911360385362	6.85879379560695	1.39308941626404e-06	-0.933562879526793	1
ENSG00000163877.10	SNIP1	1	37554146	1_23	0	0.175582638321947	19.9810880326102	3.33118000086289e-05	-2.48233591506468	1
ENSG00000163879.10	DNALI1	1	37556733	1_23	0	0.0384970208870318	5.59255407871139	2.04425332023023e-06	0.707398164186123	1
ENSG00000116922.14	C1orf109	1	37691932	1_23	0	0.0350396528056414	4.7213066848475	1.57079461275385e-06	-0.250826977901441	1
ENSG00000134690.10	CDCA8	1	37692275	1_23	0	0.040237047808602	6.00229142090736	2.29319287172384e-06	0.640251347725808	2
ENSG00000188786.9	MTF1	1	37879269	1_23	0	0.0344854789069176	4.57380164853945	1.49765225578849e-06	-0.329193340270925	1
ENSG00000204084.12	INPP5B	1	37946715	1_23	0	0.0587004889725712	9.51659140087413	5.30420790922233e-06	-1.12366913424424	1
ENSG00000183431.11	SF3A3	1	37990434	1_23	0	0.034446996756539	4.56352297336236	1.49261912552274e-06	0.643799400115017	1
ENSG00000183386.9	FHL3	1	37911073	1_23	0	0.0967299026469507	14.2184286010339	1.30589948002301e-05	2.58364543699211	1
ENSG00000214114.8	MYCBP	1	38874886	1_24	0	0.0544581214284972	15.3655545636215	7.94526326213846e-06	-1.72219985416966	1
ENSG00000131233.9	GJA9	1	38883809	1_24	0	0.0172221031332872	4.72325024287068	7.72368472692632e-07	0.19992008199886	1
ENSG00000158315.10	RHBDL2	1	38941917	1_24	0	0.0213322960713643	6.62420639267174	1.34174150673482e-06	-1.08274233068181	1
ENSG00000174574.15	AKIRIN1	1	38991334	1_24	0	0.106302490910629	21.2368000901828	2.14353173109773e-05	-2.72771663271167	2
ENSG00000168653.10	NDUFS5	1	39026790	1_24	0	0.0206572115260207	6.35670022173563	1.24681157150625e-06	0.712938591339204	1
ENSG00000183682.7	BMP8A	1	39554348	1_24	0	0.0209187706172733	6.46867320986361	1.28483916401031e-06	-0.841229371519801	1
ENSG00000090621.13	PABPC4	1	39570256	1_24	0	0.021874400442755	6.73776710490299	1.399424749261e-06	1.47837251772097	1
ENSG00000163909.7	HEYL	1	39640423	1_24	0	0.0394434855438528	12.2776625609457	4.59820548942217e-06	-1.57455535803555	1
ENSG00000084072.16	PPIE	1	39739151	1_25	0	0.0119665265491861	4.70122217522987	5.34166049236699e-07	0.23200585268995	1
ENSG00000116985.11	BMP8B	1	39792292	1_25	0	0.0127371136540604	5.27110844423342	6.37485589710007e-07	0.36278026058947	1
ENSG00000043514.15	TRIT1	1	39880989	1_25	0	0.142316194181672	26.7941119411914	3.6206878576768e-05	-2.6029707344594	1
ENSG00000131236.16	CAP1	1	40039889	1_25	0	0.0125093981470419	5.04170286464124	5.98840354667568e-07	-0.0889736017367056	1
ENSG00000131238.16	PPT1	1	40097347	1_25	0	0.0126106197721844	5.09978859930102	6.106410579797e-07	-0.305036068630408	1
ENSG00000084073.8	ZMPSTE24	1	40254916	1_25	0	0.0256739769626355	11.3686875206596	2.7714105993355e-06	1.18247932173407	2
ENSG00000049089.13	COL9A2	1	40608130	1_25	0	0.0169404424515115	8.61935044884013	1.3864259694258e-06	-1.53778897982058	1
ENSG00000187815.9	ZFP69	1	40476033	1_25	0	0.0230879765809588	11.598212138188	2.54257819392199e-06	-2.09700246151129	2
ENSG00000164002.11	EXO5	1	40523948	1_25	0	0.0250745367895021	10.9884639764843	2.61617809147984e-06	1.10847241666134	1
ENSG00000117013.14	KCNQ4	1	40783570	1_25	0	0.0124642688043387	4.98692619350834	5.90197198800638e-07	0.33111261627427	1
ENSG00000179862.6	CITED4	1	40863178	1_25	0	0.0969950061661016	23.6058423970984	2.17403371585349e-05	-2.35790603905464	1
ENSG00000171793.13	CTPS1	1	40978873	1_25	0	0.0130203870821348	5.32199729617046	6.57954621681139e-07	-0.390260973739188	1
ENSG00000171790.15	SLFNL1	1	41023050	1_25	0	0.0120683387758175	4.82287413964695	5.52650819331821e-07	0.0438477750308921	2
ENSG00000010803.16	SCMH1	1	41242427	1_25	0	0.080750203782486	21.027625074755	1.61224577930475e-05	-2.31833010562749	1
ENSG00000204060.6	FOXO6	1	41272965	1_25	0	0.0948892922088811	21.2252215553543	1.91234760474397e-05	1.73505534292125	1
ENSG00000127124.14	HIVEP3	1	42038279	1_26	0	0.0325127884542038	4.56991152739808	1.41078036750338e-06	-0.213014215489712	1
ENSG00000066185.12	ZMYND12	1	42452404	1_26	0	0.055688252063878	9.56555634792053	5.05791140198472e-06	-1.88107105209645	1
ENSG00000186409.14	CCDC30	1	42463059	1_26	0	0.034478129947583	5.11261239510673	1.67372447758326e-06	0.428630243300076	1
ENSG00000171960.10	PPIH	1	42659188	1_26	0	0.0324828200220278	4.5613962435745	1.40685365492303e-06	-0.0411834390236539	1
ENSG00000117385.15	P3H1	1	42766833	1_26	0	0.033713817139019	4.90525487714744	1.57024312983944e-06	0.29428932093238	1
ENSG00000164008.14	C1orf50	1	42767127	1_26	0	0.0341163886142871	5.01507537715397	1.62456807475386e-06	0.592043155708627	1
ENSG00000274386.5	TMEM269	1	42785692	1_26	0	0.0332176393514598	4.76812957343438	1.50388355790438e-06	-0.000930670079133312	1
ENSG00000164010.13	ERMAP	1	42816309	1_26	0	0.0335918127514605	4.8717530697753	1.55387509154413e-06	0.373402543230983	2
ENSG00000164011.17	ZNF691	1	42845892	1_26	0	0.0338913394692436	4.95383468781778	1.59414433505523e-06	-0.374440053381215	1
ENSG00000179178.10	TMEM125	1	43269525	1_26	0	0.0588030816972391	10.0739167738775	5.62465439018502e-06	1.2195872990749	1
ENSG00000117395.12	EBNA1BP2	1	43271335	1_26	0	0.0420616036805602	6.95436582986774	2.77741487101471e-06	0.741288666205013	1
ENSG00000066056.13	TIE1	1	43300755	1_27	0	0.0924343268049151	20.5463209599438	1.8032865666364e-05	2.97839017640221	2
ENSG00000117399.13	CDC20	1	43359194	1_27	0	0.0356271741337069	12.4823778049594	4.22256259765668e-06	-2.49172791644628	1
ENSG00000142949.16	PTPRF	1	43605020	1_27	0	0.0364597858553963	17.2819249816101	5.98278816535187e-06	-3.69893024161661	1
ENSG00000126091.19	ST3GAL3	1	43705540	1_27	0	0.0750602772931143	25.0809396060044	1.78752186862506e-05	4.17882000762841	1
ENSG00000117407.16	ARTN	1	43933936	1_27	0	0.0410195575392309	15.3437857143484	5.97614178943147e-06	2.93745882862046	1
ENSG00000117408.10	IPO13	1	43947230	1_27	0	0.0255402482823437	5.67693670490256	1.37669128664009e-06	-0.117925035933132	1
ENSG00000117410.13	ATP6V0B	1	43974045	1_27	0	0.0235549471229696	8.96638178050033	2.005380359711e-06	2.47130858478275	2
ENSG00000159214.12	CCDC24	1	43991070	1_27	0	0.022926730038221	5.13629221032295	1.11812211496128e-06	0.737960553334255	2
ENSG00000196517.11	SLC6A9	1	44031577	1_27	0	0.022066195547441	4.62890520879176	9.6984682112998e-07	0.142954327490309	1
ENSG00000178028.13	DMAP1	1	44213884	1_27	0	0.23506665899922	26.8518729855419	5.99325857933377e-05	3.482595959337	1
ENSG00000198520.10	C1orf228	1	44672527	1_28	0	0.0507409704778329	7.86508148603517	3.78930351401148e-06	-1.1712175087884	2
ENSG00000142945.12	KIF2C	1	44739744	1_28	0	0.0612981233040993	9.62931787321473	5.60454161991952e-06	-1.18001380209076	1
ENSG00000142959.4	BEST4	1	44787956	1_28	0	0.0487660426771731	7.49550095638074	3.47068800704205e-06	-1.34173217356171	1
ENSG00000188396.3	TCTEX1D4	1	44806156	1_28	0	0.0457886651798491	6.90962978306586	3.0040707633407e-06	-0.981815706631571	1
ENSG00000222009.8	BTBD19	1	44809169	1_28	0	0.0416826043396821	6.03721315209104	2.38939941066993e-06	-0.817050212152809	1
ENSG00000126107.14	HECTD3	1	45010991	1_28	0	0.0662408958635278	10.3555934779718	6.51326258739586e-06	1.58804947534499	2
ENSG00000126088.13	UROD	1	44991468	1_28	0	0.0954733435731418	13.8036406371694	1.25133379395038e-05	-2.04158583331359	1
ENSG00000132781.17	MUTYH	1	45341261	1_28	0	0.0643887593774795	10.0897929056908	6.16864398842671e-06	1.24149700707971	1
ENSG00000132763.14	MMACHC	1	45499635	1_28	0	0.0475220228337836	7.25506263185538	3.27365931798516e-06	-1.01918177783231	2
ENSG00000117450.13	PRDX1	1	45523092	1_28	0	0.0446211814612103	6.66961897711528	2.82578741198079e-06	0.895053875464118	1
ENSG00000117448.13	AKR1A1	1	45550079	1_28	0	0.0428076894623907	6.28435205135605	2.55434580116208e-06	-0.643196594533702	1
ENSG00000159592.10	GPBP1L1	1	45687531	1_28	0	0.0432155702333371	6.37238465235184	2.61480693231499e-06	0.898424248752223	2
ENSG00000159596.6	TMEM69	1	45687531	1_28	0	0.0356550867528674	4.58997295873158	1.55392130535037e-06	-0.101223249517106	2
ENSG00000197429.10	IPP	1	45300507	1_28	0	0.037812150735088	5.13381067268819	1.84318371979234e-06	0.582173527801963	1
ENSG00000086015.20	MAST2	1	45786746	1_28	0	0.0574413949381787	9.02185471211942	4.92060160270533e-06	-1.3095036194878	1
ENSG00000117461.14	PIK3R3	1	46132597	1_28	0	0.0407505897329593	5.82743235973968	2.25480264805943e-06	0.761901435731882	1
ENSG00000117472.9	TSPAN1	1	46176069	1_28	0	0.0361976605268748	4.72975376409751	1.62561025777654e-06	-0.153802417125703	2
ENSG00000171357.5	LURAP1	1	46198577	1_28	0	0.0640144480399768	10.0351910761745	6.09959567896287e-06	-1.1601764444631	1
ENSG00000085999.11	RAD54L	1	46248570	1_28	0	0.035542978826092	4.56083334928122	1.53920130616644e-06	0.0470982665285255	1
ENSG00000132128.16	LRRC41	1	46301504	1_28	0	0.0398790716620987	5.62698949051947	2.13068152769994e-06	0.583582451082907	1
ENSG00000173660.11	UQCRH	1	46309111	1_28	0	0.057868780677743	9.0910928442216	4.99525682146697e-06	1.14531526780609	1
ENSG00000117480.15	FAAH	1	46393076	1_28	0	0.0556918602452534	8.73302282554942	4.61799774700532e-06	-0.927970019501642	2
ENSG00000079277.19	MKNK1	1	46529441	1_29	0	0.0340760805740256	4.9411115021621	1.59871734815436e-06	-0.252895306694168	2
ENSG00000142961.14	MOB3C	1	46617353	1_29	0	0.0395001671146522	6.30867902818332	2.36610907808677e-06	-0.72403571676859	1
ENSG00000186377.7	CYP4X1	1	47025974	1_29	0	0.119269259424433	16.6985051101375	1.89105218289486e-05	2.15706003716662	1
ENSG00000162365.11	CYP4A22	1	46945876	1_29	0	0.0581372562284972	9.90451919119062	5.46745637059493e-06	1.33193284990193	2
ENSG00000162367.11	TAL1	1	47234355	1_29	0	0.0777333963265398	12.6294388607367	9.32157063696091e-06	-1.61871751237794	1
ENSG00000162368.13	CMPK1	1	47333168	1_29	0	0.13950839019251	18.2105251317981	2.41223821730131e-05	-2.06436172270502	1
ENSG00000186564.5	FOXD2	1	47435628	1_29	0	0.0353382889633408	5.27757301701639	1.77083119979923e-06	0.580635525531119	1
ENSG00000269113.3	TRABD2B	1	47997102	1_30	0	0.040284106550094	5.96207863837304	2.28049346862131e-06	0.682981320985534	1
ENSG00000117834.12	SLC5A9	1	48222704	1_30	0	0.0467546251632963	7.345086763397	3.26076053869724e-06	0.910188635647826	2
ENSG00000162373.12	BEND5	1	48777294	1_31	0	0.0227805973917334	6.21795761748772	1.34496277068354e-06	-1.353828552932	1
ENSG00000123091.4	RNF11	1	51235789	1_32	0	0.0294672845105648	7.3318798786149	2.05141182305428e-06	-0.823640503846706	2
ENSG00000203995.9	ZYG11A	1	52841521	1_33	0	0.0189421898730339	4.59394882941339	8.26254305947229e-07	0.0780817789840188	2
ENSG00000085831.15	TTC39A	1	51344853	1_33	0	0.0344109280239333	10.1123630874861	3.30404867501628e-06	1.32859351887618	2
ENSG00000085832.16	EPS15	1	51534159	1_33	0	0.0274310336362605	7.97664830553824	2.07759080094419e-06	0.962148663329979	1
ENSG00000117859.18	OSBPL9	1	51577431	1_33	0	0.0346442045110745	10.0104001801044	3.29290673082696e-06	1.20524085976369	2
ENSG00000078618.21	NRDC	1	51826904	1_33	0	0.0225916005176861	6.22390857605173	1.33508095680474e-06	-0.629415266832554	1
ENSG00000198841.3	KTI12	1	52033817	1_33	0	0.0189891356574534	4.6398294592953	8.36574479481258e-07	-0.0901020550828545	2
ENSG00000154222.14	CC2D1B	1	52386057	1_33	0	0.029822826054277	8.71702885985738	2.46839510242921e-06	1.14567716441074	1
ENSG00000134744.13	ZCCHC11	1	52552340	1_33	0	0.0983425262521986	19.3423338638673	1.80612428624372e-05	-2.40666293712756	1
ENSG00000116157.5	GPX7	1	52602758	1_33	0	0.0195591372701261	4.89492110821256	9.09060501357481e-07	-0.537389832926348	1
ENSG00000182183.14	FAM159A	1	52632886	1_33	0	0.0336461358964756	10.0028678417469	3.19563465654401e-06	1.19657768606471	1
ENSG00000162377.5	COA7	1	52690195	1_33	0	0.0190715820393639	4.67067476936869	8.45792334104351e-07	-0.238121555476151	1
ENSG00000162378.12	ZYG11B	1	52726410	1_33	0	0.040404496751382	11.3527087895322	4.35538545553504e-06	-1.24485566127228	1
ENSG00000121310.16	ECHDC2	1	52926925	1_33	0	0.0374212626490523	10.908512795379	3.87597867815972e-06	1.4030178112329	1
ENSG00000116171.17	SCP2	1	52926925	1_33	0	0.0192888609212537	4.73648478159749	8.67481306214215e-07	0.127614809044376	2
ENSG00000174348.13	PODN	1	53062324	1_33	0	0.0197650770352532	5.00539193292649	9.39364184146366e-07	-0.442229790935746	1
ENSG00000162383.11	SLC1A7	1	53099149	1_33	0	0.0231712298090812	6.46146822535763	1.4216009148848e-06	-0.799458702663544	2
ENSG00000162384.13	C1orf123	1	53219252	1_33	0	0.0641418141135863	14.2974186468983	8.70755587034954e-06	2.99358311658173	1
ENSG00000157193.15	LRP8	1	53327576	1_33	0	0.0309667611895815	8.63735987359109	2.53965191623435e-06	0.56026429097859	1
ENSG00000162398.11	LEXM	1	54805098	1_34	0	0.0190443807545109	5.23686975425576	9.4696957368948e-07	-0.4075623818219	2
ENSG00000058799.14	YIPF1	1	53885462	1_34	0	0.022626632402256	6.82212319251425	1.46567228469896e-06	0.837373712755688	2
ENSG00000116212.14	LRRC42	1	53945795	1_34	0	0.020449138464737	5.89116521174225	1.14386195269146e-06	0.433456727403898	1
ENSG00000116221.15	MRPL37	1	54183963	1_34	0	0.0300484213192473	9.43709136739958	2.69250932828058e-06	-1.06214355127903	2
ENSG00000162390.17	ACOT11	1	54542139	1_34	0	0.0249216777875648	7.71178747444947	1.82486073230035e-06	-0.887028529100204	2
ENSG00000162391.11	FAM151A	1	54623490	1_34	0	0.0341291107231124	10.6137810176621	3.43947765379763e-06	1.26326002466736	1
ENSG00000184313.19	MROH7	1	54641793	1_34	0	0.0280263696261324	8.7941731916619	2.34023384820962e-06	1.0659455947698	1
ENSG00000162396.5	PARS2	1	54764560	1_34	0	0.0276616248553775	8.67333694245121	2.27803977236913e-06	1.00537071455228	2
ENSG00000006555.10	TTC22	1	54801441	1_34	0	0.0178049975159466	4.61853791890694	7.80807233079277e-07	0.168158228572076	1
ENSG00000116133.11	DHCR24	1	54886940	1_34	0	0.0363334567644266	11.1928920452412	3.86141456536077e-06	-1.37531960197501	1
ENSG00000162402.13	USP24	1	55339229	1_34	0	0.0191164542842619	5.27158728874142	9.56855023934384e-07	0.392388533762077	1
ENSG00000162409.10	PRKAA2	1	56647328	1_36	0	0.0484324067234514	11.1467214468562	5.12602353583583e-06	-1.24747972619262	1
ENSG00000021852.12	C8B	1	56941254	1_36	0	0.0245563879083213	4.86242868979607	1.13374432749561e-06	-0.279385222022471	1
ENSG00000173406.15	DAB1	1	58546732	1_37	0	0.0369783063447681	5.12749389371923	1.80031941342294e-06	-0.49195015628077	1
ENSG00000162600.11	OMA1	1	58546313	1_37	0	0.0371636835790234	5.17379874394605	1.82568430298296e-06	-0.484987992044762	1
ENSG00000172456.17	FGGY	1	59296796	1_37	0	0.0745754229671468	11.6689186643977	8.26273329313785e-06	1.45914702402475	1
ENSG00000134709.10	HOOK1	1	59814713	1_38	0	0.0595728416413688	15.1507361211953	8.56997287926217e-06	1.92870656434414	1
ENSG00000134716.9	CYP2J2	1	59926822	1_38	0	0.0206247184527962	5.32975803435685	1.04374142008145e-06	0.503013806578903	1
ENSG00000162599.15	NFIA	1	60864880	1_38	0	0.0199607941900573	5.02891737029652	9.53124676003086e-07	-0.272156495449062	1
ENSG00000162604.12	TM2D1	1	61723869	1_39	0	0.0378203992442345	5.84908186648464	2.10044447675289e-06	-0.613348609551096	1
ENSG00000132854.18	KANK4	1	62318984	1_39	0	0.0937006572242528	14.338951469339	1.27572606447495e-05	1.68674039394522	1
ENSG00000162607.12	USP1	1	62436136	1_39	0	0.0512105013016853	8.66412476962806	4.21289972077899e-06	1.22283684151908	1
ENSG00000132855.4	ANGPTL3	1	62589799	1_39	0	0.0447089062750973	7.40115553699176	3.14188998301128e-06	1.05812613592394	1
ENSG00000125703.14	ATG4C	1	62784595	1_39	0	0.0531070659714362	9.00296170017334	4.5397831420025e-06	1.0410145799317	1
ENSG00000088035.15	ALG6	1	63367779	1_40	0	0.02886296790652	6.2676215867625	1.71767561773807e-06	0.444035733475891	1
ENSG00000142856.16	ITGB3BP	1	63593801	1_40	0	0.0469197411817846	11.0191923044743	4.90911003777366e-06	1.350333115829	1
ENSG00000079739.15	PGM1	1	63589207	1_40	0	0.0302664514254438	7.16892853386697	2.06021788528801e-06	-1.09528179333764	1
ENSG00000158966.13	CACHD1	1	64460862	1_40	0	0.0238031594709761	4.6541854765922	1.05190299005702e-06	0.151221384989222	1
ENSG00000162434.11	JAK1	1	64966741	1_41	0	0.0241599087250511	6.6752900926703	1.5313089818659e-06	-0.667145796882811	1
ENSG00000162433.14	AK4	1	65147235	1_41	0	0.0218055421871046	5.63036647323868	1.16573799028718e-06	0.293904259369884	2
ENSG00000184588.17	PDE4B	1	65792155	1_41	0	0.0191262508799311	4.65580619026752	8.45516599663807e-07	0.357712457424432	1
ENSG00000118473.21	SGIP1	1	66533081	1_42	0	0.0378605205223928	8.69987136350689	3.12749632826516e-06	1.20994846150455	1
ENSG00000116704.7	SLC35D1	1	67054400	1_42	0	0.0285989069874284	5.94881090905769	1.61538853637498e-06	-0.573873933481032	1
ENSG00000081985.10	IL12RB2	1	67307648	1_42	0	0.0247337161387522	4.70969350624498	1.10606185347223e-06	-0.0159696610814901	1
ENSG00000172380.5	GNG12	1	67833648	1_42	0	0.258636065474452	19.091105645861	4.68832341081542e-05	3.36375556202419	2
ENSG00000116729.13	WLS	1	68198164	1_43	0	0.0608123382433479	9.23956914698812	5.33507856386793e-06	1.10456713521151	2
ENSG00000033122.18	LRRC7	1	69573135	1_44	0	0.0436095036998495	7.71801993904135	3.19583565095365e-06	-0.834246246262959	1
ENSG00000066557.5	LRRC40	1	70204629	1_44	0	0.0310483211588724	4.57236391519188	1.34795783526194e-06	0.189155392466909	1
ENSG00000118454.12	ANKRD13C	1	70354325	1_44	0	0.0405565718039	7.04465784901795	2.71280476165142e-06	0.919767895750472	1
ENSG00000050628.20	PTGER3	1	71047606	1_45	0	0.0239526204973662	4.56450569977105	1.03811193513626e-06	-0.117946705310357	2
ENSG00000132485.13	ZRANB2	1	71081716	1_45	0	0.0393598007350188	9.1520180466982	3.4203232746666e-06	1.23779430301851	1
ENSG00000178965.13	ERICH3	1	74708200	1_47	0	0.0328357917902676	11.0074340636112	3.43187121914427e-06	1.42182855378741	1
ENSG00000162620.15	LRRIQ3	1	74198465	1_47	0	0.0167982095828698	4.83480677994124	7.7115115727732e-07	0.33600367003402	1
ENSG00000254685.6	FPGT	1	74186951	1_47	0	0.0163628782175593	4.59374295731113	7.13713292820342e-07	-0.228041713898818	1
ENSG00000116791.13	CRYZ	1	74704979	1_47	0	0.0168193777479461	4.84637358127372	7.73970147278804e-07	-0.389751352990379	2
ENSG00000162623.15	TYW3	1	74733800	1_47	0	0.0284555033430679	9.68526955952059	2.61682922510351e-06	-1.17575938814678	1
ENSG00000137968.16	SLC44A5	1	75606482	1_47	0	0.154669851490881	25.6232994778569	3.76303378809557e-05	2.84373444085303	1
ENSG00000137955.15	RABGGTB	1	75786498	1_47	0	0.0208748560388929	6.83155580251895	1.35406809756401e-06	0.88466485883019	1
ENSG00000057468.6	MSH4	1	75797873	1_47	0	0.0216854470098121	7.18199441960417	1.47880475712691e-06	0.921518889767063	1
ENSG00000142892.14	PIGK	1	77188192	1_48	0	0.0368642628413847	14.1920127876177	4.9676037301414e-06	-1.58449363527079	1
ENSG00000162614.18	NEXN	1	77888019	1_48	0	0.0423422200714692	15.3857144946484	6.18569768785199e-06	-1.70516237608038	1
ENSG00000162613.16	FUBP1	1	77979050	1_48	0	0.0131776468688329	4.76721037243507	5.96485072232541e-07	-0.265766418639433	2
ENSG00000162616.8	DNAJB4	1	77979050	1_48	0	0.0153153526085059	6.08167507003184	8.84397711197492e-07	-0.585737498585617	2
ENSG00000137960.5	GIPC2	1	77979050	1_48	0	0.0183859434715743	7.85180100715392	1.37073215848746e-06	1.13399822052321	2
ENSG00000137965.10	IFI44	1	78649621	1_48	0	0.0646810565921122	19.0076363877292	1.16735411314021e-05	-2.26674948433495	1
ENSG00000162618.13	ADGRL4	1	79006274	1_48	0	0.0461306835710049	16.176468634828	7.08550823116216e-06	-1.78372831166066	1
ENSG00000203943.8	SAMD13	1	84298566	1_51	0	0.0260266480033733	4.64747936953434	1.14850557030906e-06	0.192280361263543	1
ENSG00000174021.10	GNG5	1	84506653	1_52	0	0.0244193569571802	4.9503705100478	1.14780820519907e-06	-0.410252830844118	2
ENSG00000122432.17	SPATA1	1	84509277	1_52	0	0.0374438429892935	8.89777845820843	3.1634385341791e-06	1.12741283403456	1
ENSG00000117151.12	CTBS	1	84574852	1_52	0	0.0234132021349319	4.56287506794576	1.01437091743344e-06	-0.0259771084449987	2
ENSG00000117155.16	SSX2IP	1	84691138	1_52	0	0.0505940877532356	11.692695918141	5.6170956850142e-06	1.45988165604301	1
ENSG00000153898.12	MCOLN2	1	84940211	1_52	0	0.0324665411005598	7.57823566140613	2.33615430952705e-06	-1.06255575060199	1
ENSG00000055732.12	MCOLN3	1	85048087	1_52	0	0.0615167795185523	13.517245225887	7.89549169428867e-06	-1.73823382271567	2
ENSG00000097096.8	SYDE2	1	85201203	1_52	0	0.0240755791231537	4.81978519336026	1.10179760135352e-06	0.418449198394709	1
ENSG00000162642.13	C1orf52	1	85259349	1_52	0	0.0650910638428925	14.0461055841824	8.68109872314348e-06	-1.64467682254582	1
ENSG00000142867.12	BCL10	1	85276340	1_52	0	0.0237790419420461	4.70564448255568	1.06245577693319e-06	0.175078318978052	1
ENSG00000117174.10	ZNHIT6	1	85708880	1_52	0	0.0301707686859829	6.90077907864084	1.976887230433e-06	-0.996939581077667	1
ENSG00000122417.15	ODF2L	1	86394569	1_53	0	0.0331452816486486	6.62280820736904	2.08430508876192e-06	-0.722601594541455	1
ENSG00000016602.9	CLCA4	1	86546626	1_53	0	0.0289093155668483	5.35988406715179	1.47126398050678e-06	0.875318372716197	2
ENSG00000097033.14	SH3GLB1	1	86704350	1_53	0	0.0311439667860255	6.04729734615849	1.78826817537344e-06	0.595925146610889	2
ENSG00000183291.15	SELENOF	1	86913954	1_53	0	0.0605492096665096	12.22227263653	7.02680404556199e-06	1.74597571721722	1
ENSG00000153936.16	HS2ST1	1	86914303	1_53	0	0.0295444576305823	5.5604472520438	1.55985110090484e-06	0.4310959322229	1
ENSG00000143013.12	LMO4	1	87331207	1_53	0	0.031462719824522	6.14136853538956	1.83467363193468e-06	-0.649730754710201	1
ENSG00000065243.19	PKN2	1	88684130	1_54	0	0.0295304315986557	4.66239407239387	1.30730273306372e-06	-0.187350486444304	1
ENSG00000137947.11	GTF2B	1	88891179	1_54	0	0.0317084536556267	5.31957136028112	1.60158170441209e-06	-0.58888274841062	1
ENSG00000137944.17	KYAT3	1	88992630	1_54	0	0.0350070191148072	6.23454509622417	2.07232229396349e-06	-0.637800269501878	2
ENSG00000213516.9	RBMXL1	1	88993078	1_54	0	0.0349779510235886	6.22685966163401	2.06804907304918e-06	-0.636385156342408	1
ENSG00000117226.11	GBP3	1	89015900	1_54	0	0.0317734592112632	5.33849337474407	1.61057370527383e-06	-0.449305602948585	1
ENSG00000162645.12	GBP2	1	89150019	1_54	0	0.0298769890626167	4.77010061192344	1.3531992993602e-06	0.231427360467283	1
ENSG00000162654.8	GBP4	1	89199262	1_54	0	0.0295250280980236	4.66070515461512	1.30659004772797e-06	-0.145211792650204	1
ENSG00000197147.13	LRRC8B	1	89525438	1_54	0	0.0347553575605969	6.16779507742909	2.035396829379e-06	0.74696448059956	1
ENSG00000162664.16	ZNF326	1	89994609	1_55	0	0.0272098861344811	7.32018729525976	1.89123856118701e-06	0.841450378835167	1
ENSG00000122482.20	ZNF644	1	91022402	1_55	0	0.146757112085879	23.1576498015334	3.22694108088757e-05	2.99022588689373	2
ENSG00000097046.12	CDC7	1	91500849	1_56	0	0.200553346011793	22.0653673865268	4.20182994392928e-05	2.82655948148899	2
ENSG00000284413.1	BTBD8	1	92080411	1_56	0	0.0322247061554947	4.59976469482949	1.40741436103324e-06	0.223846220718612	1
ENSG00000069712.12	KIAA1107	1	92167501	1_56	0	0.0327312775870685	4.9584291633132	1.54100648835166e-06	0.644096440770416	1
ENSG00000122484.8	RPAP2	1	92299545	1_56	0	0.0529960897873967	10.8474969242457	5.45846788740609e-06	-2.1918099781874	1
ENSG00000067208.14	EVI5	1	92789287	1_56	0	0.03663916112968	7.46885322838747	2.59834517260885e-06	-2.04922511901862	1
ENSG00000122406.12	RPL5	1	92831623	1_56	0	0.0332186491595947	5.39182833302708	1.70065187074943e-06	1.02843052590042	1
ENSG00000154511.11	FAM69A	1	92960610	1_56	0	0.0352064047937234	5.24414850181709	1.75304900352618e-06	-0.0431538090656202	2
ENSG00000143033.17	MTF2	1	93079600	1_57	0	0.0416936862514148	5.9051699606529	2.33776091077253e-06	0.66659629916946	1
ENSG00000117500.12	TMED5	1	93181063	1_57	0	0.0367793392947013	4.74282843408867	1.65629898207243e-06	0.222214213345693	1
ENSG00000122483.17	CCDC18	1	93180861	1_57	0	0.0365051486381545	4.67354948684198	1.61993788986628e-06	-0.149784535765627	1
ENSG00000117505.12	DR1	1	93346012	1_57	0	0.0554596885683982	8.55955660077163	4.5073999065912e-06	1.12101595793857	1
ENSG00000137936.16	BCAR3	1	93847253	1_57	0	0.0601707898917712	9.32117407500831	5.32541832176788e-06	1.23601618776484	2
ENSG00000067334.13	DNTTIP2	1	93880063	1_57	0	0.0495000958615471	7.50002206915069	3.52505565417761e-06	-1.00013231612306	1
ENSG00000023909.9	GCLM	1	93909020	1_57	0	0.0393655937815554	5.37234789626809	2.00806761368126e-06	0.499969197808657	1
ENSG00000117569.18	PTBP2	1	96721522	1_59	0	0.0106951124512589	14.7926228360876	1.50220061794771e-06	-3.18288864196539	1
ENSG00000188641.12	DPYD	1	97921399	1_60	0	0.00867191865974048	11.4130386786757	9.39753347784307e-07	-2.89165769573703	2
ENSG00000162627.16	SNX7	1	98661649	1_60	0	0.136077520971668	27.7826151517399	3.58968969782817e-05	2.82506032916867	1
ENSG00000156869.12	FRRS1	1	99766518	1_61	0	0.0381108930087394	4.60913685521087	1.66788508660988e-06	-0.0731437090061989	1
ENSG00000117620.14	SLC35A3	1	99969054	1_61	0	0.0698260446401466	10.2525782320116	6.79747987338382e-06	-1.53409662668822	2
ENSG00000156876.9	SASS6	1	100132743	1_61	0	0.117139823906354	15.1577907104066	1.68592352174025e-05	2.06357890908517	1
ENSG00000122435.9	TRMT13	1	100132743	1_61	0	0.117139823906354	15.1577907104066	1.68592352174025e-05	-2.06357890908517	1
ENSG00000122477.12	LRRC39	1	100178174	1_61	0	0.041861349286295	5.47934444892727	2.17790645318432e-06	-0.423735256242429	2
ENSG00000137992.14	DBT	1	100249898	1_61	0	0.0454057008837714	6.2340001814109	2.68766162998272e-06	0.421310686614376	1
ENSG00000079335.18	CDC14A	1	100353172	1_61	0	0.04292317152628	5.71181218418597	2.32789356147772e-06	-0.59365991759703	1
ENSG00000181656.6	GPR88	1	100538206	1_62	0	0.0316857453972863	4.87729474036778	1.46737233303725e-06	-0.242533710894238	2
ENSG00000162694.13	EXTL2	1	100895622	1_62	0	0.112858843448417	16.7766891742703	1.7977912010309e-05	-1.86578168561671	1
ENSG00000162695.11	SLC30A7	1	100895622	1_62	0	0.112858843448417	16.7766891742703	1.7977912010309e-05	1.86578168561671	1
ENSG00000170989.8	S1PR1	1	101236803	1_62	0	0.151841722338678	19.6424629598434	2.83194269431276e-05	-2.14833468865659	1
ENSG00000185946.15	RNPC3	1	103550405	1_65	0	0.0173623568613721	4.59002992914895	7.56696268769466e-07	0.0594706238668678	1
ENSG00000240038.6	AMY2B	1	103558289	1_65	0	0.0173809313436656	4.59993512449348	7.59140475361639e-07	0.0728528937582579	1
ENSG00000198890.7	PRMT6	1	107056380	1_66	0	0.123644430997331	21.5580311932686	2.53093535797718e-05	2.46251615716664	1
ENSG00000134215.15	VAV3	1	107965542	1_67	0	0.0305313171959191	5.39395764755136	1.56368932071198e-06	0.585174845968587	1
ENSG00000085491.15	SLC25A24	1	108202584	1_67	0	0.0337413580019303	6.31776255221931	2.02405940148522e-06	0.650777948308746	1
ENSG00000162636.15	FAM102B	1	108558011	1_67	0	0.0290800158151144	4.94435075810166	1.36521580585531e-06	-0.39194537884473	1
ENSG00000116266.10	STXBP3	1	108746614	1_67	0	0.0600789628297614	11.6795274117082	6.66262076033723e-06	-1.56796664071072	1
ENSG00000121957.12	GPSM2	1	108865795	1_67	0	0.0298162692322569	5.17514075727252	1.46511887933367e-06	0.462075345879678	1
ENSG00000121940.15	CLCC1	1	108963067	1_67	0	0.030780364900551	5.4689839581362	1.59837180602264e-06	0.412996493618669	2
ENSG00000197780.9	TAF13	1	109075155	1_67	0	0.0296281326574774	5.11670661974415	1.4394354478738e-06	-0.371717361620599	1
ENSG00000215717.5	TMEM167B	1	109091199	1_67	0	0.0284956201669883	4.75701591245675	1.28709355067212e-06	0.210579939632767	1
ENSG00000031698.12	SARS	1	109213564	1_67	0	0.0291826307208367	4.97686110092906	1.37904156608851e-06	0.325599971427187	1
ENSG00000134222.16	PSRC1	1	109275684	1_67	0	0.0494793245004885	9.8687532120935	4.63642722608113e-06	1.20900782625108	1
ENSG00000143106.12	PSMA5	1	109427099	1_67	0	0.0297903132017168	5.16710058638781	1.46156919817379e-06	0.458884160042674	1
ENSG00000162650.16	ATXN7L2	1	109483259	1_67	0	0.0278980512013084	4.56149057673741	1.20830909876855e-06	0.0864776453288915	1
ENSG00000174151.14	CYB561D1	1	109494012	1_67	0	0.0345213411249589	6.5291217671254	2.14012837092739e-06	-0.924836551116725	1
ENSG00000181754.6	AMIGO1	1	109509517	1_67	0	0.0769074617578678	13.9967359759626	1.02209825177682e-05	-1.59799417682512	1
ENSG00000156097.12	GPR61	1	109539929	1_67	0	0.148232994219535	20.2677398860922	2.85264415330537e-05	-2.26336990202619	1
ENSG00000065135.10	GNAI3	1	109548649	1_67	0	0.0435877364692019	8.69014174015623	3.59657046326308e-06	1.15925812517072	1
ENSG00000168765.16	GSTM4	1	109704237	1_67	0	0.0663890772610207	12.6146668686692	7.95187995752025e-06	1.4866711785867	2
ENSG00000213366.12	GSTM2	1	109667893	1_67	0	0.028799747659277	4.8549765502446	1.3276182565065e-06	-0.266623336650709	2
ENSG00000134184.12	GSTM1	1	109704237	1_67	0	0.0278942381268764	4.5602296895911	1.20780999330319e-06	0.000725196707737263	1
ENSG00000134202.10	GSTM3	1	109704237	1_67	0	0.0408806918916353	8.09513429388999	3.14224245513518e-06	1.01382819567012	2
ENSG00000134201.10	GSTM5	1	109704237	1_67	0	0.0281815176935486	4.65475196269532	1.24554183326476e-06	0.243375043606698	5
ENSG00000168710.17	AHCYL1	1	109984850	1_69	0	0.0167769786076678	15.3432334908988	2.44415104777209e-06	1.69905233830182	1
ENSG00000143093.14	STRIP1	1	110034040	1_69	0	0.0556484476216314	26.4251453735103	1.39626494826315e-05	-2.54416600744336	1
ENSG00000116396.14	KCNC4	1	110252205	1_69	0	0.00522482899552001	4.66095280888943	2.31230002303841e-07	-0.241210018324719	1
ENSG00000134248.13	LAMTOR5	1	110407655	1_69	0	0.246747081204752	40.798646039857	9.55861944533748e-05	-3.87523929746469	2
ENSG00000143119.12	CD53	1	110873219	1_69	0	0.00804694506226189	8.61022954394236	6.57874666377717e-07	1.42813643771445	1
ENSG00000121931.15	LRIF1	1	110964484	1_69	0	0.0145576644794002	14.0410346181778	1.94083319959623e-06	-1.81049277279264	1
ENSG00000156171.14	DRAM2	1	111130734	1_69	0	0.122215055309294	33.8528759772704	3.92841784874454e-05	3.77220943627933	3
ENSG00000134255.13	CEPT1	1	111139496	1_69	0	0.205768749611456	38.9524721586752	7.61047635766502e-05	4.05751268863605	2
ENSG00000162777.16	DENND2D	1	111195494	1_69	0	0.0516728940353076	25.7301669739284	1.26241686279133e-05	3.14378083305891	2
ENSG00000085465.12	OVGP1	1	111427097	1_69	0	0.00517462358409038	4.57271323131192	2.24672608006502e-07	0.0717074325921814	2
ENSG00000143110.11	C1orf162	1	111473751	1_69	0	0.00516758179383503	4.56026771913229	2.23756209198823e-07	-0.0298077123122156	1
ENSG00000282608.1	ADORA3	1	111503935	1_69	0	0.00817350696249219	8.75295609517977	6.79298387610288e-07	1.07318803897116	1
ENSG00000121933.18	TMIGD3	1	111563822	1_69	0	0.00600820740937313	5.93799403770954	3.38752157980402e-07	-0.673409948538428	1
ENSG00000134245.17	WNT2B	1	112468186	1_69	0	0.0367325415571078	22.5648223250768	7.87010077844848e-06	2.57923214106217	2
ENSG00000116489.12	CAPZA1	1	112614750	1_69	0	0.0066115452572264	6.81296406194022	4.27697261924598e-07	-0.632320650037666	1
ENSG00000007341.18	ST7L	1	112540817	1_69	0	0.00522466638601882	4.6606771804834	2.31209132351133e-07	-0.0315459861174771	1
ENSG00000155363.18	MOV10	1	112673164	1_69	0	0.0452772833717179	24.504496066032	1.05347330205936e-05	-2.71755100133771	1
ENSG00000116793.15	PHTF1	1	113758270	1_70	0	0.0429854418364416	6.25970490699359	2.55489262227597e-06	0.746127198085728	1
ENSG00000134262.12	AP4B1	1	113905292	1_70	0	0.0530506375632175	8.21669933755726	4.1389044467487e-06	-1.05822596617683	1
ENSG00000116774.11	OLFML3	1	113979663	1_70	0	0.0365555332546211	4.75770377326891	1.65138341498479e-06	-0.36426335041531	1
ENSG00000116752.5	BCAS2	1	114581126	1_71	0	0.0182570879010464	5.67001361856074	9.82908306597102e-07	0.972592245781375	1
ENSG00000213281.4	NRAS	1	114716596	1_71	0	0.0208682102774882	6.31658056471862	1.25159736663479e-06	-0.483574038573666	2
ENSG00000134198.9	TSPAN2	1	115089792	1_71	0	0.0193359134013632	5.75554079382381	1.05669152820401e-06	-1.0286373026134	1
ENSG00000134258.16	VTCN1	1	117210906	1_72	0	0.0147462901073193	4.84608703144826	6.78533633861769e-07	-0.326098685895728	1
ENSG00000173218.14	VANGL1	1	115641021	1_72	0	0.0144095315605125	4.6341399078269	6.34039625303008e-07	0.155576206666353	2
ENSG00000163393.12	SLC22A15	1	115976190	1_72	0	0.0236619098400542	9.1919460039396	2.06516452648042e-06	-1.16679417560356	2
ENSG00000173212.4	MAB21L3	1	116115414	1_72	0	0.0143111659001892	4.57130353326963	6.21172859765118e-07	-0.10159832208681	1
ENSG00000163399.15	ATP1A1	1	116374907	1_72	0	0.0206234119041188	7.92715254105208	1.55229810745456e-06	0.893219091837843	1
ENSG00000116815.15	CD58	1	116561593	1_72	0	0.014502245287959	4.69297739203745	6.46221056896003e-07	-0.214056902880046	1
ENSG00000134247.9	PTGFRN	1	116909700	1_72	0	0.0421567423318281	14.5285525654483	5.81549637247217e-06	-1.61354764182708	2
ENSG00000134256.12	CD101	1	117001562	1_72	0	0.021710637061367	8.39973380529785	1.73155179607395e-06	1.00708966590938	2
ENSG00000116830.11	TTF2	1	117060534	1_72	0	0.0149125541259784	4.94895012859006	7.00749033017785e-07	-0.320667373853802	1
ENSG00000134253.9	TRIM45	1	117122142	1_72	0	0.0143014900025636	4.5651003457548	6.19910527692435e-07	-0.096456179336169	1
ENSG00000198162.12	MAN1A2	1	117367404	1_72	0	0.0221445251176022	8.58185773971838	1.80445094165178e-06	1.09911438414647	2
ENSG00000183508.4	FAM46C	1	117605765	1_72	0	0.0384952643473853	13.6860433644721	5.0024483676592e-06	-1.56227220581936	1
ENSG00000143067.4	ZNF697	1	119647482	1_73	0	0.0300821616245206	11.0977405577832	3.16986673812864e-06	1.34010771187393	1
ENSG00000092621.11	PHGDH	1	119659675	1_73	0	0.0207824504577453	7.72106089486706	1.52360057662327e-06	-0.901981058154463	1
ENSG00000134240.11	HMGCS2	1	119792951	1_73	0	0.0154556582315069	4.97509992505173	7.301073331168e-07	-0.35746808860736	1
ENSG00000198483.12	ANKRD35	1	145887112	1_73	0	0.0343045200355365	12.2556396543977	3.99194663849106e-06	-1.44882480842813	1
ENSG00000271425.7	NBPF10	1	146049817	1_73	0	0.0530761653553914	16.3373632528943	8.23339403978155e-06	1.84556689755574	1
ENSG00000131791.7	PRKAB2	1	147172842	1_73	0	0.0531551860733489	16.4125463797948	8.283597834705e-06	2.21310700604067	1
ENSG00000131778.18	CHD1L	1	147245375	1_73	0	0.0246812920224547	9.44905395278062	2.21438747359908e-06	1.91983358448535	1
ENSG00000131781.12	FMO5	1	147209186	1_73	0	0.0463602789373874	15.4917231990803	6.81935290007556e-06	-2.45730682864611	1
ENSG00000162836.11	ACP6	1	147646379	1_73	0	0.0149361301353962	4.69993056336145	6.66541090048165e-07	0.429491180776459	2
ENSG00000265107.2	GJA5	1	147773193	1_73	0	0.02106126009683	7.94595797812298	1.58901505626512e-06	1.19729600385529	1
ENSG00000187223.3	LCE2D	1	152663617	1_74	0	0.0464223228854644	6.18409050877258	2.72583837854096e-06	-0.734238736812902	1
ENSG00000143376.12	SNX27	1	151626791	1_74	0	0.1229528205957	15.3673433220777	1.79405059582593e-05	2.07368482031553	1
ENSG00000182134.15	TDRKH	1	151789389	1_74	0	0.0723116159787012	10.3255011041233	7.08951623301828e-06	1.66425163135155	1
ENSG00000213171.2	LINGO4	1	151805451	1_74	0	0.0943937872068428	12.8423804382961	1.15102919379578e-05	-1.65867264406179	2
ENSG00000143365.17	RORC	1	151831413	1_74	0	0.0810012143344603	11.3942752398902	8.76346048056534e-06	1.46346230086405	1
ENSG00000159445.12	THEM4	1	151907285	1_74	0	0.0389955224603964	4.56603353757831	1.69064037837367e-06	-0.141375237555535	1
ENSG00000197747.8	S100A10	1	151982754	1_74	0	0.0390583499563169	4.58095231355084	1.69889704130223e-06	0.0557794510440893	2
ENSG00000159450.12	TCHH	1	152116129	1_74	0	0.0424327641498047	5.34944007114846	2.15529661475301e-06	0.704028148960672	1
ENSG00000143631.10	FLG	1	152337610	1_74	0	0.0516477373590709	7.17678042388915	3.51947882049363e-06	0.776432795652235	1
ENSG00000143536.7	CRNN	1	152414760	1_74	0	0.0713202934862306	10.1957424647804	6.90445455570902e-06	1.74340019095775	2
ENSG00000169509.5	CRCT1	1	152513776	1_74	0	0.0585039280444617	8.33979252321739	4.63273724989128e-06	1.35326107503466	1
ENSG00000163207.6	IVL	1	152908247	1_74	0	0.0723318637553805	10.3281345740115	7.09331000260767e-06	-1.42351208561143	2
ENSG00000241794.1	SPRR2A	1	153057485	1_74	0	0.0757897124034496	10.7674520169321	7.74855287492382e-06	1.37141157890082	1
ENSG00000203785.8	SPRR2E	1	153106201	1_74	0	0.0441804712246522	5.72416455283375	2.401263671088e-06	-0.620997104504661	2
ENSG00000163220.10	S100A9	1	153357702	1_75	0	0.0566663988742421	12.0216682217252	6.46826417693159e-06	1.38096411874205	1
ENSG00000143546.9	S100A8	1	153391654	1_75	0	0.0274738517976956	5.27310993937719	1.3755734156308e-06	0.358916544507465	1
ENSG00000188015.9	S100A3	1	153549177	1_75	0	0.0252879421617299	4.61947843042486	1.10918459680152e-06	-0.281328943337666	2
ENSG00000196154.11	S100A4	1	153549456	1_75	0	0.0254689956579279	4.64184618026131	1.12253518116414e-06	-0.173155433121186	1
ENSG00000196754.10	S100A2	1	153567710	1_75	0	0.0302513582233769	6.14450038231734	1.76493554918588e-06	0.638499522438334	1
ENSG00000188643.10	S100A16	1	153613108	1_75	0	0.0290533529479983	5.65744220178958	1.56067970405337e-06	0.500778388958421	1
ENSG00000189334.8	S100A14	1	153617778	1_75	0	0.0267791716612855	5.14215271998849	1.30749340470877e-06	-0.661540428733073	1
ENSG00000160678.11	S100A1	1	153627648	1_75	0	0.0284133384358801	5.45021091273491	1.47039145455159e-06	-0.417168754992059	1
ENSG00000189171.14	S100A13	1	153628302	1_75	0	0.0255887190551113	4.87188550912391	1.18370373119163e-06	0.679195917139041	2
ENSG00000160679.12	CHTOP	1	153633911	1_75	0	0.026874255698721	5.10430873767676	1.30247914109213e-06	0.644016951845577	1
ENSG00000143553.10	SNAPIN	1	153659467	1_75	0	0.033800154646308	7.56231006619604	2.42700440305321e-06	-1.1943725116538	1
ENSG00000169418.9	NPR1	1	153678582	1_75	0	0.0890852681557263	17.2148532550389	1.45615167254089e-05	-2.60039888095979	1
ENSG00000143624.13	INTS3	1	153726759	1_75	0	0.0334284422019815	6.8373508016429	2.17020818936356e-06	0.609017227833739	1
ENSG00000143614.9	GATAD2B	1	153923736	1_75	0	0.0481425654009885	14.3013104902496	6.53736090313797e-06	3.38146069677878	1
ENSG00000198837.9	DENND4B	1	153940147	1_75	0	0.0254533811749766	5.33596844635176	1.28960328531342e-06	1.04373722506586	1
ENSG00000143570.17	SLC39A1	1	153968263	1_75	0	0.227411879589671	18.2543864077321	3.94164750919928e-05	4.20896415805825	1
ENSG00000143578.15	CREB3L4	1	153968263	1_75	0	0.227411879589671	18.2543864077321	3.94164750919928e-05	4.20896415805825	1
ENSG00000143515.16	ATP8B2	1	154325898	1_75	0	0.310208421471607	28.8061948216637	8.48470748042298e-05	3.57080963749234	1
ENSG00000169291.9	SHE	1	154502424	1_75	0	0.0253295148241	4.5853844083932	1.10280827917918e-06	-0.400238390959991	1
ENSG00000163239.12	TDRD10	1	154502081	1_75	0	0.0850783924295602	17.1175483342221	1.38279638296484e-05	-2.4494802890214	2
ENSG00000160710.15	ADAR	1	154628627	1_75	0	0.0257162404819475	4.76290366039058	1.16299185251289e-06	0.496438984766358	1
ENSG00000143603.18	KCNN3	1	154870871	1_76	1	0.539604678220658	25.4451776346029	0.000130370277538383	-4.56273985984814	1
ENSG00000160691.18	SHC1	1	154974041	1_76	0	0.0133146608789448	6.36310763384643	8.04445776418941e-07	-1.28501917019682	1
ENSG00000163354.14	DCST2	1	155033615	1_76	0	0.0601714410087889	25.3705894371265	1.44950048963545e-05	-4.01049487060949	2
ENSG00000163357.10	DCST1	1	155033615	1_76	0	0.0634746526852607	25.6711224501364	1.54718621846523e-05	-4.01698539540104	2
ENSG00000143537.13	ADAM15	1	155009232	1_76	0	0.0512291552973511	19.1309286394791	9.30573419789985e-06	-3.05820266059999	2
ENSG00000169242.11	EFNA1	1	155127376	1_76	0	0.0219271033832422	9.66881819233155	2.01303837992581e-06	0.644290999312599	2
ENSG00000169241.17	SLC50A1	1	155123274	1_76	0	0.014422540785239	6.17593433513597	8.45749680353372e-07	-0.141628712918969	2
ENSG00000179085.7	DPM3	1	155161455	1_76	0	0.0142273342526066	6.23222282463211	8.4190658066774e-07	0.0900161856064772	1
ENSG00000177628.15	GBA	1	155244216	1_76	0	0.0204229032605623	11.0865946172509	2.14987418444317e-06	-1.61876890417604	2
ENSG00000176444.18	CLK2	1	155278784	1_76	0	0.0313643024250075	14.1103695395912	4.20214870742278e-06	2.47984752851592	1
ENSG00000132676.15	DAP3	1	155687151	1_76	0	0.0968085157198435	23.8549846676208	2.19275494995347e-05	-2.88991873199391	1
ENSG00000116580.18	GON4L	1	155859720	1_76	0	0.023230125442858	11.3500089114838	2.50348592634996e-06	-2.28791620170464	2
ENSG00000132718.8	SYT11	1	155859720	1_76	0	0.0440306311683848	14.5889103422825	6.09923213913742e-06	-2.67224451535059	1
ENSG00000143622.10	RIT1	1	155910600	1_76	0	0.0215426892553741	10.9942996105877	2.24887274816623e-06	-2.25159184247044	1
ENSG00000116584.17	ARHGEF2	1	156006597	1_76	0	0.766483512526561	21.4611598389958	0.000156190064151308	-3.81556917493527	1
ENSG00000163479.13	SSR2	1	156020665	1_76	0	0.0191281360021373	9.31326728668019	1.69150043946785e-06	0.96990113759758	2
ENSG00000116586.11	LAMTOR2	1	156055222	1_76	0	0.0620388396698806	20.226130241769	1.19144462600052e-05	-2.50635758253915	1
ENSG00000160785.13	SLC25A44	1	156193927	1_76	0	0.0130194246690221	5.19612828327897	6.42346044880511e-07	0.743894131688628	2
ENSG00000160783.19	PMF1	1	156212919	1_76	0	0.0143650501685106	5.56353114932122	7.58848478646298e-07	-0.192894922941588	1
ENSG00000160781.15	PAQR6	1	156247610	1_76	0	0.0153214609420199	6.55756603959062	9.53982148828346e-07	0.942986199234139	2
ENSG00000198952.8	SMG5	1	156279714	1_76	0	0.0127970897069052	4.77831034252915	5.80607931225227e-07	0.349200490686322	1
ENSG00000163472.18	TMEM79	1	156225414	1_76	0	0.0127300935236216	4.94002295108115	5.97114967774741e-07	-0.611183701490654	2
ENSG00000198715.11	GLMP	1	156302480	1_76	0	0.0128280287344036	4.80075408475931	5.84745355457736e-07	0.359764385137107	1
ENSG00000073754.5	CD5L	1	157897970	1_77	0	0.0293177652025551	4.82134620535742	1.34213615914562e-06	0.275449443601822	1
ENSG00000132677.12	RHBG	1	156370422	1_77	0	0.033178910898641	5.96418401092203	1.87892981144231e-06	0.563336630336692	1
ENSG00000183856.10	IQGAP3	1	156572426	1_77	0	0.0336908320075381	6.10574912956026	1.95320617752128e-06	-0.622213604360172	1
ENSG00000187862.11	TTC24	1	156578794	1_77	0	0.0427670205137366	8.31550290705059	3.37671892181649e-06	1.071015972004	2
ENSG00000163382.11	NAXE	1	156590832	1_77	0	0.0421134512800468	8.17258194943012	3.26796589148593e-06	-1.06747430678449	1
ENSG00000160818.16	GPATCH4	1	156601724	1_77	0	0.035346491036479	6.5495002844235	2.19812238265816e-06	0.705472072966992	1
ENSG00000132702.12	HAPLN2	1	156618957	1_77	0	0.0568990649357436	10.9732034535539	5.92837896519958e-06	-1.38970597293313	1
ENSG00000143320.8	CRABP2	1	156705979	1_77	0	0.0333568319209572	6.01362926012401	1.90466606339758e-06	0.637690166284275	1
ENSG00000143303.11	RRNAD1	1	156728106	1_77	0	0.0295227780319177	4.88566745752186	1.36955198433489e-06	-0.287041851337937	1
ENSG00000143294.14	PRCC	1	156750758	1_77	0	0.126354445735171	18.5233079862678	2.22231936970578e-05	-2.08363355023177	1
ENSG00000198400.11	NTRK1	1	156815564	1_77	0	0.0300400713772754	5.04602684291799	1.43928869265372e-06	0.507794414941884	2
ENSG00000160838.13	LRRC71	1	156920880	1_77	0	0.0539600169000097	10.4782953658741	5.3685884181798e-06	-1.4580571365523	1
ENSG00000132694.18	ARHGEF11	1	157044910	1_77	0	0.0285012745919865	4.56069042014191	1.23421912677327e-06	0.00314335034303644	1
ENSG00000117036.11	ETV3	1	157138777	1_77	0	0.0969539138885389	15.9898009988111	1.4719931912243e-05	1.78511110827909	1
ENSG00000143297.18	FCRL5	1	157552226	1_77	0	0.0615492767385005	11.7075332516424	6.84204223428602e-06	-1.56308990246269	1
ENSG00000160856.20	FCRL3	1	157700967	1_77	0	0.029082891004465	4.74711025740124	1.31088408631172e-06	0.322927234140221	2
ENSG00000132703.3	APCS	1	159587731	1_78	0	0.0226776708902469	5.20583360873658	1.12094970744141e-06	0.394036426826647	1
ENSG00000158488.15	CD1E	1	158353463	1_78	0	0.0304954219927017	7.95223114931905	2.30261346286477e-06	-0.989906120833895	1
ENSG00000163564.14	PYHIN1	1	158930675	1_78	0	0.0903250114954244	18.1077205618564	1.55299195570141e-05	1.97503216261396	1
ENSG00000163565.18	IFI16	1	158999863	1_78	0	0.0427044009849376	11.3246212712765	4.59191370678465e-06	-1.60756835680464	1
ENSG00000163568.14	AIM2	1	159147011	1_78	0	0.511477680774033	24.3838628521629	0.000118420418351434	-3.63584590367004	2
ENSG00000158714.10	SLAMF8	1	159826640	1_78	0	0.0418555571707233	10.8805649487013	4.32416213999635e-06	-1.23939345211259	1
ENSG00000188004.9	C1orf204	1	159854415	1_78	0	0.0485707740884525	12.277814627761	5.66230806305548e-06	-1.45541554287488	1
ENSG00000213085.9	CFAP45	1	159899758	1_78	0	0.0215942026320152	4.78460749275784	9.8102683029749e-07	0.219617705951935	1
ENSG00000158764.6	ITLN2	1	160954636	1_79	0	0.0151300556058048	4.56150811358782	6.55309362168988e-07	0.0971123629023113	2
ENSG00000162723.9	SLAMF9	1	159954467	1_79	0	0.0157303963084748	4.91861894991433	7.3464958860334e-07	-0.241151079910593	1
ENSG00000143315.6	PIGM	1	160031560	1_79	0	0.0566003702255689	16.7502021605808	9.00195259729578e-06	-2.01588463140587	1
ENSG00000162729.13	IGSF8	1	160025843	1_79	0	0.0163210460111123	5.25698446384962	8.14670667067284e-07	-0.477299181132522	1
ENSG00000066294.14	CD84	1	160579090	1_79	0	0.0165225735955247	5.36965983172805	8.42406803705535e-07	-0.530455863360476	1
ENSG00000117090.14	SLAMF1	1	160646978	1_79	0	0.0153875284924287	4.71635857566947	6.89085455132308e-07	-0.176959653666973	1
ENSG00000026751.16	SLAMF7	1	160740367	1_79	0	0.0152381321593796	4.62682452627026	6.69440775646757e-07	-0.191684245649799	1
ENSG00000122223.12	CD244	1	160862395	1_79	0	0.0273319774205423	10.000392324837	2.59528757875206e-06	-1.37518305981629	2
ENSG00000179914.4	ITLN1	1	160884736	1_79	0	0.0725814868643465	19.0798800550843	1.31491868777551e-05	2.28130612101717	1
ENSG00000158769.17	F11R	1	161021088	1_79	0	0.0192742361721009	6.78476992357741	1.24168003456577e-06	0.724326519892488	1
ENSG00000215845.10	TSTD1	1	161038782	1_79	0	0.0315929625104979	11.3376693945044	3.40103841828554e-06	-1.30662874062862	2
ENSG00000162755.13	KLHDC9	1	161098329	1_79	0	0.0314610991571342	11.2989972247235	3.37529075811552e-06	1.45660798146923	2
ENSG00000158793.13	NIT1	1	161118210	1_79	0	0.0275686571648041	10.0799250892953	2.63858029048871e-06	1.23246284750383	1
ENSG00000143222.11	UFC1	1	161153113	1_79	0	0.0201610341438925	7.19830444594357	1.37797206282688e-06	-0.983454497034605	1
ENSG00000143224.17	PPOX	1	161165947	1_79	0	0.0161943896994663	5.18546526636395	7.97351310284516e-07	-0.293728565549361	2
ENSG00000158850.14	B4GALT3	1	161177981	1_79	0	0.0204807758244087	7.34301872942616	1.42796787322026e-06	-0.819237444421456	1
ENSG00000158859.9	ADAMTS4	1	161197908	1_79	0	0.0235380255468508	8.62328915083935	1.92726030052164e-06	-1.0747664153541	1
ENSG00000158869.10	FCER1G	1	161216523	1_79	0	0.103602820752158	22.4472249777132	2.20816558019463e-05	-2.32364499003232	1
ENSG00000158882.14	TOMM40L	1	161226376	1_79	0	0.018653167441563	6.48374088102922	1.14835359863979e-06	-0.764327316993617	2
ENSG00000248485.1	PCP4L1	1	161259010	1_79	0	0.0184366799095892	6.37646536748471	1.11624651944489e-06	-0.794263519873022	1
ENSG00000143226.13	FCGR2A	1	161505171	1_79	0	0.0159379631753791	5.03893294551115	7.62550824443697e-07	-0.2260839472291	1
ENSG00000132185.16	FCRLA	1	161707945	1_79	0	0.0151951589326628	4.60090921440503	6.6381384708822e-07	-0.062458879597045	1
ENSG00000162746.14	FCRLB	1	161723213	1_79	0	0.0163889600796484	5.29510806414492	8.2399318901513e-07	0.426182987779924	1
ENSG00000118217.5	ATF6	1	161764807	1_79	0	0.0151770673730161	4.58997662473285	6.61448038076487e-07	-0.00758071539296526	2
ENSG00000239887.4	C1orf226	1	162365859	1_79	0	0.0229037596122083	8.37181168241566	1.82063808933635e-06	0.977614729270398	1
ENSG00000198574.5	SH2D1B	1	162412988	1_80	0	0.0207207352942056	11.8032746108635	2.32222914237377e-06	1.41919666900176	1
ENSG00000117143.13	UAP1	1	162561114	1_80	0	0.0125836025120442	7.22717218135114	8.63516796902962e-07	-0.757162458775826	2
ENSG00000162733.16	DDR2	1	162631124	1_80	0	0.00974126177365719	4.93065659413753	4.56055152960583e-07	-0.281058741007541	1
ENSG00000132196.13	HSD17B7	1	162790761	1_80	0	0.0108911956804487	5.94445940239529	6.14731295371829e-07	0.528424247293265	2
ENSG00000117152.13	RGS4	1	163069063	1_80	0	0.0095495620627164	4.71215082169981	4.27267672389358e-07	-0.133522002448168	1
ENSG00000143248.12	RGS5	1	163315509	1_80	0	0.00941657434332555	4.58808298045368	4.10224505581085e-07	-0.0098729518513104	1
ENSG00000143228.12	NUF2	1	163266611	1_80	0	0.044375973026464	18.72356818927	7.88921700873739e-06	-2.06337520176743	1
ENSG00000185630.18	PBX1	1	164555760	1_80	0	0.0608205196802154	22.058233352359	1.273849879145e-05	2.30709726791993	1
ENSG00000143149.12	ALDH9A1	1	165699056	1_81	0	0.0334902923844274	4.85773953609916	1.54472281463144e-06	-0.284097234575189	1
ENSG00000188859.6	FAM78B	1	166167240	1_81	0	0.0370772283919815	5.79919269261179	2.04160724617898e-06	-0.650454355251058	1
ENSG00000143195.12	ILDR2	1	166975691	1_82	0	0.0251030999254597	11.1201676619115	2.65055052322329e-06	1.99801822130101	1
ENSG00000143194.12	MAEL	1	166975891	1_82	0	0.0267567155851018	11.7241249858065	2.97858939335546e-06	2.05676285203769	1
ENSG00000143157.11	POGK	1	166839016	1_82	0	0.0311973468797953	13.1640831550422	3.89947082685127e-06	2.32482414335593	1
ENSG00000143162.7	CREG1	1	167554150	1_82	0	0.0287998953294459	11.3369878751793	3.10017341913406e-06	-1.30070859582327	1
ENSG00000198771.10	RCSD1	1	167630346	1_82	0	0.0158405430430011	5.88912541891551	8.85764491197735e-07	0.572129195467135	1
ENSG00000197965.11	MPZL1	1	167720961	1_82	0	0.0137534642580138	4.56868064049797	5.9662342520147e-07	-0.0518468338318062	2
ENSG00000143199.17	ADCY10	1	167896633	1_82	0	0.0142680317455532	4.88047967295938	6.6118649145741e-07	-0.573614905701934	1
ENSG00000143164.15	DCAF6	1	167936285	1_82	0	0.029157717867388	11.3420890776522	3.14010362286566e-06	-1.6041692221617	1
ENSG00000143158.10	MPC2	1	167936749	1_82	0	0.0267788107305699	10.564586209603	2.68621749894365e-06	1.52813459101864	1
ENSG00000143147.14	GPR161	1	168137545	1_82	0	0.0230205897078393	9.3060530973332	2.03413310310749e-06	-1.174583587734	1
ENSG00000143155.12	TIPRL	1	168178654	1_82	0	0.0157818717714375	5.82236847146416	8.72480227717085e-07	0.643327920959397	2
ENSG00000213064.9	SFT2D2	1	168233725	1_82	0	0.0211208172461806	8.48264930571644	1.70113832155451e-06	-0.947249932178028	1
ENSG00000143178.12	TBX19	1	168281906	1_82	0	0.0222813560457225	8.96088255985748	1.89578813498253e-06	-1.03743208432551	1
ENSG00000143185.3	XCL2	1	168544005	1_82	0	0.0228730680785697	9.226350323748	2.00378794766157e-06	1.1126927260184	2
ENSG00000143196.4	DPT	1	168728935	1_82	0	0.0137573358973706	4.56936742504213	5.96881088748438e-07	-0.112986798279675	1
ENSG00000188404.8	SELL	1	169710933	1_83	0	0.0409301318965023	7.0598048220824	2.74367859749896e-06	-1.5101845106331	1
ENSG00000171806.11	METTL18	1	169794673	1_83	0	0.0470169899758477	8.34722465108248	3.72644161250777e-06	1.74232033486343	1
ENSG00000000457.13	SCYL3	1	169893652	1_83	0	0.054736567632816	9.76279624119362	5.0739850428369e-06	1.09645795693296	2
ENSG00000075945.12	KIFAP3	1	170084746	1_83	0	0.0692027115575981	11.9572331126228	7.85689961943634e-06	2.1363636623159	1
ENSG00000120370.12	GORAB	1	170532026	1_83	0	0.0327465956238645	4.99462446050341	1.55298189769239e-06	0.262678875037137	1
ENSG00000116132.11	PRRX1	1	170662622	1_84	0	0.0211523079704318	5.82489112787224	1.16988445499335e-06	0.624283489094267	1
ENSG00000007933.12	FMO3	1	171091067	1_84	0	0.0186760343145569	4.68014377277206	8.29929600802814e-07	-0.210663993981059	2
ENSG00000094963.13	FMO2	1	171140916	1_84	0	0.0184782355411498	4.58230159559762	8.03973187907474e-07	0.184450655152171	3
ENSG00000010932.16	FMO1	1	171248306	1_84	0	0.0211764778985878	5.83539667160348	1.17333360532581e-06	-0.688872529631979	1
ENSG00000076258.9	FMO4	1	171314704	1_84	0	0.0212459746411426	5.8655307532813	1.18326323744333e-06	-0.647060320596271	1
ENSG00000034971.16	MYOC	1	171652737	1_84	0	0.0556955971943544	14.7848229197042	7.81869710710139e-06	-1.96540133652876	2
ENSG00000010165.19	METTL13	1	171782096	1_84	0	0.0407097022341011	11.869208502708	4.58793315387402e-06	-1.74055513892443	2
ENSG00000197959.13	DNM3	1	171836704	1_84	0	0.0237039902912702	6.87312424875548	1.54693851443432e-06	-1.01794895496956	2
ENSG00000094975.13	SUCO	1	172532059	1_84	0	0.0464827851046952	13.1006925409425	5.78207596140559e-06	1.41366369163929	1
ENSG00000117560.7	FASLG	1	172658079	1_84	0	0.0185895116913646	4.63747026230491	8.18552456934928e-07	0.0862522450425369	1
ENSG00000117592.8	PRDX6	1	173477795	1_85	0	0.0367635793204898	11.4460432656261	3.99549478248356e-06	-2.86571936691737	1
ENSG00000076321.10	KLHL20	1	173714815	1_85	0	0.184576502063958	27.310406947004	4.78632274086217e-05	-3.96053638005974	1
ENSG00000117593.9	DARS2	1	173823764	1_85	0	0.0498948023829157	10.6449182858139	5.0430704556958e-06	-1.7111115041111	1
ENSG00000117601.13	SERPINC1	1	173917488	1_85	0	0.0560706398335384	11.7178763758424	6.23852357511335e-06	-1.87486944346013	1
ENSG00000152061.23	RABGAP1L	1	174159856	1_85	0	0.0269188105604179	6.28048535801614	1.60526401545714e-06	-0.665769905350329	1
ENSG00000116161.17	CACYBP	1	175000135	1_85	0	0.0277329017308726	5.3857243822914	1.41819788681566e-06	0.116809250558327	1
ENSG00000120333.4	MRPS14	1	175023749	1_85	0	0.0350675643015946	10.060200159482	3.34972859320864e-06	-2.4038731843813	1
ENSG00000120332.15	TNN	1	175031751	1_85	0	0.0649123437848614	16.7042939032199	1.02956272292407e-05	4.19985031351023	1
ENSG00000152092.15	ASTN1	1	177165274	1_86	0	0.0118397473722556	8.70505464329914	9.78613796676185e-07	-1.2160987926206	1
ENSG00000143207.19	RFWD2	1	176207223	1_86	0	0.0147146936484314	9.87815665985201	1.38014441084083e-06	1.42666735303606	1
ENSG00000120341.18	SEC16B	1	177960805	1_87	0	0.0728939161163822	14.9764081743215	1.03656453899969e-05	-1.81785298546076	2
ENSG00000075391.16	RASAL2	1	178028574	1_87	0	0.0223549192813122	4.67173243422636	9.91627276163794e-07	-0.101236691111056	2
ENSG00000116191.17	RALGPS2	1	178544276	1_87	0	0.0253986217450767	6.03402232719122	1.45517243671241e-06	-0.946078451963405	1
ENSG00000143340.6	FAM163A	1	179743304	1_89	0	0.0171109019858878	5.41648212123455	8.80010014287757e-07	-0.692338819089102	1
ENSG00000116199.11	FAM20B	1	179025509	1_89	0	0.0174542138307341	5.56299396251521	9.21947683784569e-07	0.784961974561214	2
ENSG00000186283.13	TOR3A	1	179089740	1_89	0	0.042474821047938	13.5693602823056	5.47253223310287e-06	-1.84752074689539	1
ENSG00000143322.19	ABL2	1	179229873	1_89	0	0.0154052062393273	4.58089936923735	6.7006304282939e-07	-0.219501400856678	1
ENSG00000057252.12	SOAT1	1	179295239	1_89	0	0.0154807059280242	4.60299092926531	6.76594209587337e-07	-0.0693760199948961	1
ENSG00000169905.12	TOR1AIP2	1	179878267	1_89	0	0.0202154097969702	6.85394277284802	1.31558956567828e-06	0.832986813350841	1
ENSG00000143337.18	TOR1AIP1	1	179883025	1_89	0	0.0155017878098052	4.61721072317752	6.79608622494304e-07	-0.177968978240435	1
ENSG00000135837.15	CEP350	1	179954679	1_89	0	0.0158921614671508	4.87161676770269	7.35111949319304e-07	-0.0751539966776276	2
ENSG00000116260.16	QSOX1	1	180198509	1_89	0	0.0352986287105778	12.3841001700751	4.15068415482714e-06	-1.5510607295581	1
ENSG00000230124.6	ACBD6	1	180502528	1_89	0	0.0400777916583447	13.5255269801798	5.14701430316723e-06	-2.38612272910121	2
ENSG00000143324.13	XPR1	1	180622664	1_89	0	0.0291324378844092	11.2435855505442	3.11013366802702e-06	-1.69798091621918	2
ENSG00000153029.14	MR1	1	181033343	1_89	0	0.0185232742010546	5.96118049269976	1.04844927579574e-06	0.247375679200309	1
ENSG00000135821.17	GLUL	1	182392343	1_90	0	0.0733740151903821	15.4796496939968	1.07845197572031e-05	-2.15335258109491	1
ENSG00000135828.11	RNASEL	1	182589002	1_90	0	0.0233983322621231	4.86614571296287	1.08110384006353e-06	-0.290077970272056	1
ENSG00000143333.6	RGS16	1	182604092	1_90	0	0.144849670990751	21.9687134901878	3.02147868469186e-05	-2.28616985571111	1
ENSG00000135862.5	LAMC1	1	183023890	1_91	0	0.0435198383188984	11.628873151665	4.80531988255986e-06	-1.83690644788954	1
ENSG00000116698.21	SMG7	1	183471970	1_91	0	0.174624753951986	24.826207029867	4.11636215476138e-05	2.68728959715413	2
ENSG00000162704.15	ARPC5	1	183635770	1_91	0	0.0222629160583647	5.43590262687972	1.14908224504517e-06	-0.585113137320508	1
ENSG00000143344.15	RGL1	1	183635770	1_91	0	0.0222629160583647	5.43590262687972	1.14908224504517e-06	-0.585113137320508	1
ENSG00000198860.11	TSEN15	1	184051811	1_91	0	0.044163284792903	11.7652317475587	4.93354678518334e-06	-1.61211874008891	2
ENSG00000135842.16	FAM129A	1	184974052	1_92	0	0.079545180610353	13.9194438349868	1.05131570467507e-05	-1.54902577927102	2
ENSG00000121486.11	TRMT1L	1	185156912	1_92	0	0.0577591992499281	11.4936809628548	6.3034410912535e-06	1.57048836920264	1
ENSG00000116668.12	SWT1	1	185156912	1_92	0	0.0577591992499281	11.4936809628548	6.3034410912535e-06	-1.57048836920264	1
ENSG00000116679.15	IVNS1ABP	1	185317057	1_92	0	0.0337404801512162	6.70208111602865	2.14712997652069e-06	0.77872697013571	1
ENSG00000157181.15	C1orf27	1	186376365	1_92	0	0.0397377765367404	8.18465119289242	3.08816954494317e-06	1.02654513668003	1
ENSG00000150681.9	RGS18	1	192158507	1_96	0	0.181873314077055	26.6215891092037	4.59727362586501e-05	3.20624199230218	1
ENSG00000090104.11	RGS1	1	192575665	1_96	0	0.0196114007453274	6.75650787421927	1.25813805389653e-06	0.772442729382338	2
ENSG00000023572.8	GLRX2	1	193106314	1_96	0	0.043025294594327	13.5224677783481	5.52429935818874e-06	3.34194554641616	1
ENSG00000134371.10	CDC73	1	193121735	1_96	0	0.277752399753625	19.6152449356428	5.17307711182317e-05	4.00142905920009	1
ENSG00000162630.5	B3GALT2	1	193188887	1_96	0	0.0627770564431541	15.1352970325645	9.02171894735187e-06	3.55500980357526	1
ENSG00000134365.12	CFHR4	1	196848833	1_98	0	0.0267486859021864	4.6851733106841	1.18994121883055e-06	0.369581475215483	1
ENSG00000203724.10	C1orf53	1	197884337	1_99	0	0.0399254119605631	8.04951700830221	3.05152284167972e-06	0.940405576234151	2
ENSG00000151414.14	NEK7	1	198157576	1_99	0	0.0763173307162283	14.0979518188771	1.02158990047541e-05	2.07441455528563	1
ENSG00000118193.11	KIF14	1	200620641	1_101	0	0.180130580246372	24.9027317544525	4.2592372819929e-05	-2.58432534855704	2
ENSG00000118197.13	DDX59	1	200681362	1_101	0	0.0175808903786364	4.7601322406454	7.9461595463833e-07	-0.0545695916768791	1
ENSG00000163395.16	IGFN1	1	201188719	1_101	0	0.0173139292864831	4.58133978091737	7.53157038722301e-07	0.123051702089676	2
ENSG00000118194.18	TNNT2	1	201375944	1_101	0	0.017400400310935	4.63217046488514	7.65316663794331e-07	-0.162871763102314	1
ENSG00000174307.6	PHLDA3	1	201469408	1_101	0	0.0190267719231177	5.44086082909576	9.82947056159727e-07	0.427634369559903	1
ENSG00000159176.13	CSRP1	1	201509157	1_101	0	0.0172856678842024	4.56920853249395	7.4993658430994e-07	0.0850118354598255	1
ENSG00000198700.9	IPO9	1	201828710	1_102	0	0.055477973261127	15.0188159803262	7.91140613542152e-06	2.35109709320547	1
ENSG00000198892.6	SHISA4	1	201887834	1_102	0	0.627590506245917	19.9692227491679	0.000118996701556123	3.91985100696577	2
ENSG00000176393.10	RNPEP	1	201982463	1_102	0	0.0265429476189956	6.99189064340385	1.76214310094774e-06	-1.0563588574314	1
ENSG00000170075.8	GPR37L1	1	202086827	1_102	0	0.0263075414139372	6.38663958080906	1.59532829400506e-06	0.762170512740635	1
ENSG00000143862.7	ARL8A	1	202144707	1_102	0	0.0551212160862912	13.0790555065618	6.84530132343749e-06	-1.59662671334843	1
ENSG00000133067.17	LGR6	1	202202211	1_102	0	0.0298060373051794	7.60319656662735	2.1517799474307e-06	0.968854843663845	1
ENSG00000077157.21	PPP1R12B	1	202349622	1_102	0	0.0423680987696017	10.7569980598173	4.32740420690436e-06	1.35138570379544	1
ENSG00000117139.16	KDM5B	1	202809133	1_102	0	0.0334765058904483	8.65420600906907	2.75083630946043e-06	-1.08800321017708	1
ENSG00000117153.15	KLHL12	1	202928138	1_102	0	0.0518115748511066	12.4687297540688	6.13403715367891e-06	1.53147589573728	2
ENSG00000159346.12	ADIPOR1	1	202958751	1_102	0	0.0476421266547862	11.8707973658002	5.36992756788731e-06	-1.40572388836958	1
ENSG00000143847.15	PPFIA4	1	203024771	1_102	0	0.035998069883179	9.24234908906197	3.1590680452799e-06	1.20364256560094	1
ENSG00000163485.16	ADORA1	1	203090600	1_102	0	0.0610171673188148	14.2180740028211	8.23740101769333e-06	1.7857726921309	1
ENSG00000159388.5	BTG2	1	203304849	1_102	0	0.102776630486123	18.9722543909287	1.85144455745951e-05	-2.19820590190593	1
ENSG00000174567.7	GOLT1A	1	204212189	1_103	0	0.0271252522751881	5.76197348540759	1.48402917255005e-06	-1.11879283306645	3
ENSG00000170498.8	KISS1	1	204198339	1_103	0	0.0430447741337673	9.74593515487863	3.98328469458301e-06	1.1213212852031	1
ENSG00000188783.5	PRELP	1	203475432	1_103	0	0.0291402109173767	6.28337450424325	1.73853337821185e-06	0.711862967574607	1
ENSG00000122188.12	LAX1	1	203764731	1_103	0	0.0254193890229724	4.96038815178233	1.19723158562732e-06	-0.279120224449642	2
ENSG00000058673.16	ZC3H11A	1	203795675	1_103	0	0.0309505639927379	7.33793771779882	2.15645294165724e-06	1.36154655746319	1
ENSG00000182004.12	SNRPE	1	203861428	1_103	0	0.0376538873440494	9.3068023274528	3.32742063437631e-06	1.65323570766988	2
ENSG00000143845.14	ETNK2	1	204151824	1_103	0	0.0311537568986146	7.01405261979278	2.07480288451276e-06	0.935360852318887	1
ENSG00000143850.13	PLEKHA6	1	204285667	1_103	0	0.105345906992059	18.0752778873314	1.80800674450183e-05	-2.33822654466137	1
ENSG00000158615.8	PPP1R15B	1	204412128	1_103	0	0.0259695732859737	5.15909288157297	1.27214190050281e-06	-0.406516985964346	1
ENSG00000170382.11	LRRN2	1	204619012	1_103	0	0.233050612135861	25.312293260994	5.60117495493371e-05	3.25914876749326	1
ENSG00000174529.7	TMEM81	1	205084022	1_104	0	0.0285092402423327	10.263170151395	2.77820679745208e-06	2.60418921027843	2
ENSG00000133059.16	DSTYK	1	205210869	1_104	0	0.0311929581781911	11.5084728318876	3.40856559885222e-06	-2.76186466343908	2
ENSG00000133069.15	TMCC2	1	205228311	1_104	0	0.0729785652437286	14.7312064564723	1.02077737091713e-05	-1.53067207054913	1
ENSG00000163545.8	NUAK2	1	205321666	1_104	0	0.0351156091131365	7.95239956012252	2.65152542266983e-06	0.317903342125663	1
ENSG00000117266.15	CDK18	1	205497251	1_104	0	0.0235046414316905	4.89277346583412	1.09195850586719e-06	0.343499075739351	2
ENSG00000174514.12	MFSD4A	1	205477942	1_104	0	0.0722613936698938	15.6759833629003	1.07556961293344e-05	2.17338992336929	2
ENSG00000158715.5	SLC45A3	1	205680319	1_104	0	0.0363511780278549	8.83034212352522	3.04784878728357e-06	0.986655582931736	1
ENSG00000069275.12	NUCKS1	1	205844544	1_104	0	0.0469595913358604	10.991854836484	4.90109013790985e-06	-1.57672221460722	1
ENSG00000117280.12	RAB29	1	205775418	1_104	0	0.0226720548857393	4.61116167529386	9.92655676990448e-07	-0.0454928141291304	1
ENSG00000133065.10	SLC41A1	1	205813590	1_104	0	0.127347613119062	19.8982624602055	2.40604286971249e-05	2.29387658504081	1
ENSG00000162877.12	PM20D1	1	205805711	1_104	0	0.117161610528901	19.111813180992	2.12610457131022e-05	-2.2411160347023	1
ENSG00000162897.14	FCAMR	1	206970205	1_105	0	0.0170419634633024	4.75290658354543	7.69088478144958e-07	-0.327537025725125	1
ENSG00000263528.7	IKBKE	1	206470431	1_105	0	0.052227229777762	15.0991087167832	7.48765282659038e-06	1.71871775532976	2
ENSG00000266094.7	RASSF5	1	206508705	1_105	0	0.0336686096894692	11.0247863772544	3.52446143532497e-06	1.32841127565015	1
ENSG00000143486.15	EIF2D	1	206612602	1_105	0	0.0386245899715462	12.2957390866442	4.509370483856e-06	1.38383179605095	1
ENSG00000162889.10	MAPKAPK2	1	206699142	1_105	0	0.0168145352966338	4.62950081945326	7.39122514047855e-07	0.227662234452627	1
ENSG00000162896.5	PIGR	1	206946508	1_105	0	0.0449362274872775	13.7000767131001	5.84543728301923e-06	1.95603579831865	1
ENSG00000182795.12	C1orf116	1	207032059	1_105	0	0.0182704680251985	5.39228800545629	9.35449074102723e-07	-0.214193217951621	1
ENSG00000123836.14	PFKFB2	1	207034990	1_105	0	0.325331397432569	32.9619862855721	0.000101820857407455	3.57538633343775	1
ENSG00000123843.12	C4BPB	1	207097413	1_105	0	0.032860734732188	10.800136518745	3.36979833659864e-06	-1.20432028038856	1
ENSG00000196352.14	CD55	1	207321071	1_105	0	0.0204627525713701	6.4339816780399	1.25008996682864e-06	-0.815978558329267	2
ENSG00000197721.16	CR1L	1	207647267	1_105	0	0.0453375030129078	13.7823111739907	5.93303684437263e-06	-1.56723812498884	1
ENSG00000117335.19	CD46	1	207751847	1_105	0	0.145310600946521	24.7773209333427	3.41860593124522e-05	-3.40557601998238	1
ENSG00000174059.16	CD34	1	207911570	1_105	0	0.0497904827133445	14.6538273885767	6.92779144377279e-06	1.67121927389821	1
ENSG00000008118.9	CAMK1G	1	209584155	1_106	0	0.0285383494868514	6.85337348707555	1.85708015475117e-06	0.918912284775697	1
ENSG00000162757.4	C1orf74	1	209785254	1_106	0	0.023104503104372	4.90669638829466	1.07642361168618e-06	0.410840736823295	1
ENSG00000117597.17	DIEXF	1	209827828	1_106	0	0.0268092808105872	6.2768886025428	1.59781679449234e-06	0.845908872134702	2
ENSG00000054392.12	HHAT	1	210329236	1_106	0	0.0222640089776958	4.56560367510298	9.65159243539506e-07	0	1
ENSG00000082512.14	TRAF5	1	211326278	1_107	0	0.020936893646605	4.78642758085567	9.51527043881882e-07	0.210598430483129	1
ENSG00000117650.12	NEK2	1	211675781	1_107	0	0.0210801446016845	4.84914994907032	9.70591751852992e-07	0.21722717663794	1
ENSG00000143476.17	DTL	1	212035474	1_107	0	0.0243824515491005	6.18874668706488	1.43277327946805e-06	0.746186302523168	1
ENSG00000066027.11	PPP2R5A	1	212287827	1_107	0	0.116440256507342	20.8047831574863	2.30019017398482e-05	-2.400990529832	1
ENSG00000065600.12	TMEM206	1	212414266	1_107	0	0.0227872608417433	5.56569742082382	1.20422908614416e-06	-0.486741512346173	2
ENSG00000162772.16	ATF3	1	212565261	1_107	0	0.0229413566759674	5.62773031242729	1.22588511340462e-06	0.425270300949922	1
ENSG00000117697.14	NSL1	1	212792127	1_108	0	0.0300834668760973	8.06821954216717	2.30463942864341e-06	-1.11396715432456	1
ENSG00000162769.12	FLVCR1	1	212859565	1_108	0	0.0212689157142836	4.95027169185514	9.99704811873289e-07	-0.284800400830724	1
ENSG00000143494.15	VASH2	1	212950961	1_108	0	0.0205541099552092	4.66624311582427	9.10675042066788e-07	0.117842664420948	1
ENSG00000174606.13	ANGEL2	1	213015952	1_108	0	0.0274338424487002	7.17386403807531	1.86868964250132e-06	-0.91069616263436	2
ENSG00000143499.13	SMYD2	1	214280940	1_108	0	0.0206818778185384	4.69232799885697	9.2145838657083e-07	0.0282233419412879	1
ENSG00000152104.11	PTPN14	1	214552794	1_109	0	0.121333556611153	20.8240999594371	2.39907908553587e-05	-2.56609825345361	1
ENSG00000117724.12	CENPF	1	214603593	1_109	0	0.0240948472956556	5.70365743266699	1.30489332181434e-06	0.630474039167016	1
ENSG00000136636.12	KCTD3	1	215567710	1_109	0	0.0267093812192802	6.65296289559978	1.68723791010369e-06	0.721115568695982	1
ENSG00000092978.10	GPATCH2	1	217631213	1_110	0	0.193726388510309	26.9521579201958	4.9576940470186e-05	3.03698768388117	2
ENSG00000067533.5	RRP15	1	218284885	1_110	0	0.0179843221919298	4.57125287926573	7.80596712826883e-07	-0.063940651128195	2
ENSG00000143353.11	LYPLAL1	1	219174471	1_111	0	0.0328192675566813	4.57139223426769	1.42454039046475e-06	-0.0860454002004694	1
ENSG00000196660.10	SLC30A10	1	219963598	1_112	0	0.0318561926602393	8.14060577238697	2.4623398265844e-06	1.16242378098596	1
ENSG00000067704.9	IARS2	1	220087955	1_112	0	0.0242620964757624	5.62865355371963	1.29667232143592e-06	-0.690766115252588	1
ENSG00000116141.15	MARK1	1	220528008	1_112	0	0.0314468106355081	8.02115980940917	2.39503117799083e-06	0.988207559133948	1
ENSG00000162817.6	C1orf115	1	220714564	1_112	0	0.04498986153692	11.3384999066031	4.84359312590871e-06	1.77571983531431	1
ENSG00000117791.15	MARC2	1	220770459	1_112	0	0.0299823188752212	7.58073194202227	2.15811088696411e-06	1.3463849823446	1
ENSG00000186205.12	MARC1	1	220752981	1_112	0	0.0713609395041563	15.6467769592169	1.06018791091903e-05	2.17472327819094	1
ENSG00000136630.12	HLX	1	220879423	1_112	0	0.022170213274656	4.79853088627415	1.01012602929909e-06	-0.147078414653702	1
ENSG00000154305.16	MIA3	1	222618304	1_114	0	0.015599111317973	5.16089908658307	7.64403419666481e-07	0.692059949385258	1
ENSG00000186063.12	AIDA	1	222712777	1_114	0	0.0334373675444082	12.028929790595	3.81905986226482e-06	-1.72550670562168	1
ENSG00000143502.14	SUSD4	1	223265429	1_114	0	0.0255155679471337	9.54274986336156	2.31193796446099e-06	1.12116290458655	1
ENSG00000203697.11	CAPN8	1	223627873	1_114	0	0.0339060594218	12.223477127949	3.93522419568594e-06	1.68157268646158	1
ENSG00000162909.17	CAPN2	1	223701253	1_114	0	0.0324450013978118	11.7058840406869	3.60619670011498e-06	1.96853715049708	1
ENSG00000143756.11	FBXO28	1	224114047	1_114	0	0.0326351936625131	11.1404181576724	3.4521136373366e-06	1.10816379176999	1
ENSG00000143748.17	NVL	1	224313967	1_114	0	0.0151808872180103	5.8620482254241	8.44975151224868e-07	-0.894276472795229	2
ENSG00000143771.11	CNIH4	1	224356827	1_114	0	0.205909756344605	17.4760638381363	3.41678729825235e-05	-3.59433952750976	2
ENSG00000162923.14	WDR26	1	224436689	1_114	0	0.283213853639317	18.2219093208859	4.90010934449409e-05	-3.67352166494241	1
ENSG00000185842.15	DNAH14	1	224895916	1_115	0	0.0951842325103015	18.2550467738813	1.64985341215324e-05	-2.27476090990958	1
ENSG00000154380.17	ENAH	1	225688215	1_115	0	0.0653632578886239	14.7108943521803	9.129987099203e-06	-1.98175060917904	1
ENSG00000143819.12	EPHX1	1	225806990	1_115	0	0.0231647477615913	5.09036297427826	1.1196279298325e-06	0.350805203224458	2
ENSG00000196187.11	TMEM63A	1	225881227	1_115	0	0.047412619542865	11.7139981436133	5.27347022644718e-06	-1.56727158578953	1
ENSG00000143811.18	PYCR2	1	225924245	1_115	0	0.0221489153304827	4.67760677700637	9.83724685744186e-07	0.226886833073767	3
ENSG00000143751.9	SDE2	1	225999428	1_115	0	0.0337248632479988	8.5554946755977	2.73963508567875e-06	-1.23821638879942	1
ENSG00000163041.9	H3F3A	1	226070730	1_115	0	0.059704155043284	13.8629848550419	7.85884461486279e-06	2.19465276801211	1
ENSG00000183814.15	LIN9	1	226309688	1_115	0	0.0386367597821204	9.81403444743676	3.60035788221452e-06	-1.27272662793282	1
ENSG00000143799.12	PARP1	1	226408138	1_115	0	0.0293996251024363	7.28741202874806	2.03428836107957e-06	-0.790353736187311	1
ENSG00000203685.9	STUM	1	226549501	1_115	0	0.0237185073863337	5.30788919563865	1.19538169251786e-06	0.614667949846722	1
ENSG00000143772.9	ITPKB	1	226738931	1_116	0	0.0907933475526399	18.8194681527755	1.62240311509028e-05	-2.02717391935601	1
ENSG00000143801.16	PSEN2	1	226870739	1_116	0	0.0252329725350181	6.89039133819886	1.6508579292457e-06	0.938547603476596	1
ENSG00000163050.16	COQ8A	1	226897454	1_116	0	0.0249541658074494	6.78804318955457	1.60836661596567e-06	-0.607355225929572	2
ENSG00000181450.17	ZNF678	1	227563411	1_116	0	0.0214003393921948	5.37365978551833	1.09191347336904e-06	-0.769420029486386	1
ENSG00000143740.14	SNAP47	1	227735217	1_116	0	0.0197159034859077	4.61969322581541	8.64822972090984e-07	-0.248299326430675	1
ENSG00000081692.12	JMJD4	1	227735217	1_116	0	0.0197159034859077	4.61969322581541	8.64822972090984e-07	0.248299326430675	1
ENSG00000143816.7	WNT9A	1	227947502	1_116	0	0.0234611921421974	6.21986103937767	1.38556899051071e-06	-0.809218911717184	1
ENSG00000162910.18	MRPL55	1	228109044	1_116	0	0.0195924359922065	4.56193969944562	8.48663206305608e-07	0.0942460107078903	1
ENSG00000143774.16	GUK1	1	228140298	1_116	0	0.0999610708138817	19.733073666762	1.87293641559728e-05	-2.09845359294878	1
ENSG00000162913.9	C1orf145	1	228213855	1_116	0	0.019844773307474	4.67958756140124	8.81761468395551e-07	-0.182430531997549	1
ENSG00000168159.11	RNF187	1	228484557	1_116	0	0.0617090090922823	15.1845533924968	8.89709017793569e-06	1.79545127408409	2
ENSG00000069248.11	NUP133	1	229508410	1_117	0	0.0365315467439039	5.66516830208724	1.96507112402232e-06	-0.45739421367615	1
ENSG00000143643.12	TTC13	1	230978217	1_118	0	0.0305323657984891	4.62769835133636	1.34159952589364e-06	0.0448211685246901	1
ENSG00000173409.13	ARV1	1	230978674	1_118	0	0.0332417237801099	5.41324840250122	1.70859404991613e-06	-0.456928808576935	2
ENSG00000182118.7	FAM89A	1	231038685	1_118	0	0.0341117301161771	5.65216445204129	1.83069473746446e-06	-0.627115762183715	1
ENSG00000116906.11	GNPAT	1	231240905	1_118	0	0.0413011788354029	7.42338251544276	2.91113056489778e-06	0.796642252036845	1
ENSG00000116903.7	EXOC8	1	231333207	1_118	0	0.043100403418286	7.81924184568269	3.1999513660919e-06	-1.62716463763586	1
ENSG00000212916.4	MAP10	1	232805207	1_119	0	0.0264004231661292	5.15933214880774	1.29330743066844e-06	0.422304314215306	1
ENSG00000135778.11	NTPCR	1	232953982	1_119	0	0.0492476901595647	10.9317469415538	5.1117879781273e-06	1.24242988564564	1
ENSG00000135749.18	PCNX2	1	233293246	1_119	0	0.11037452796946	18.5304394912108	1.94201229790637e-05	-2.13433466155223	1
ENSG00000135750.14	KCNK1	1	233552495	1_120	0	0.17457879287867	19.6670129302084	3.26007271015874e-05	-2.23604207102801	1
ENSG00000059588.9	TARBP1	1	234479133	1_121	0	0.23924758043416	24.1639389150956	5.48924582616026e-05	-2.81241498645438	2
ENSG00000162885.12	B3GALNT2	1	235504442	1_121	0	0.0310956721515123	4.69968152009287	1.38760473770228e-06	0.298408174781341	1
ENSG00000143669.13	LYST	1	235883940	1_122	0	0.0758168789332221	13.7475775583841	9.89667885232428e-06	-1.71353267261112	1
ENSG00000077585.13	GPR137B	1	236142585	1_122	0	0.0282580314368973	4.56510472237366	1.22487013385711e-06	-0.029255305144615	1
ENSG00000086619.13	ERO1B	1	236261292	1_122	0	0.0725783882480339	13.3368037720989	9.19086691884803e-06	1.86382592557913	2
ENSG00000077522.12	ACTN2	1	236686652	1_122	0	0.028739560528622	4.72100989012001	1.28828642296025e-06	0.254522425271812	1
ENSG00000054277.13	OPN3	1	241676920	1_127	0	0.0281765480246923	4.62728169110954	1.23797285168088e-06	-0.112743116077738	2
ENSG00000143702.15	CEP170	1	243254880	1_128	2	0.310284548847105	22.019178277118	6.48722041597783e-05	4.49684108417326	1
ENSG00000054282.15	SDCCAG8	1	243256404	1_128	0	0.0126735120890696	6.20790234572262	7.47032087831892e-07	0.00671558094917786	1
ENSG00000117020.16	AKT3	1	243851261	1_128	0	0.0164085862053399	6.89714572054211	1.07457804104053e-06	0.617994628977552	1
ENSG00000203667.9	COX20	1	244834651	1_129	0	0.0373864086019934	5.14213259848536	1.82538474346839e-06	0.3672084630425	1
ENSG00000162849.15	KIF26B	1	245155106	1_129	0	0.0378453717326486	5.25514535927636	1.88840397302377e-06	-0.43178902568636	1
ENSG00000185420.18	SMYD3	1	246507807	1_130	0	0.0229861370518673	9.07627311365032	1.9809382794066e-06	1.08041164443866	1
ENSG00000162852.13	CNST	1	246542207	1_130	0	0.0345980125926892	12.8488630336694	4.22097955753653e-06	-1.49553528320883	1
ENSG00000143653.9	SCCPDH	1	246723829	1_130	0	0.0251891689568928	9.91917192159475	2.37239310892266e-06	-1.13076121990309	1
ENSG00000153207.14	AHCTF1	1	246932175	1_130	0	0.0192449207060234	7.44216114976036	1.35991759441488e-06	-0.893606427297221	1
ENSG00000277462.1	ZNF670	1	247078730	1_130	0	0.0334866437201284	12.5470905363367	3.98944103111056e-06	1.49894076711462	1
ENSG00000188295.14	ZNF669	1	247103972	1_130	0	0.0196957299895046	7.65503015890373	1.43158251268807e-06	0.92774840462032	2
ENSG00000196418.12	ZNF124	1	247126128	1_130	0	0.026190879895986	10.2785802103636	2.55611633140481e-06	1.18236046008842	1
ENSG00000162714.12	ZNF496	1	247330860	1_131	0	0.0340909802303485	4.92327480896167	1.59364272186032e-06	-0.275144688080967	2
ENSG00000162722.8	TRIM58	1	247857146	1_131	0	0.0447808978657146	7.45114466261006	3.1682043726524e-06	0.910697595683115	1
ENSG00000171163.15	ZNF692	1	248859244	1_131	0	0.177904042596307	20.5667751309984	3.47415678134204e-05	2.32396405315949	1
ENSG00000184731.5	FAM110C	2	47011	2_1	0	0.207078350598143	21.8107350007705	4.28847018486179e-05	2.68098103761105	1
ENSG00000143727.15	ACP1	2	264429	2_1	0	0.0429910550831885	6.80549170293805	2.77801770513295e-06	1.01068807809344	1
ENSG00000035115.21	SH3YL1	2	266895	2_1	0	0.03403731586543	4.64186151826476	1.5001852171591e-06	-0.0413175069239449	2
ENSG00000151353.14	TMEM18	2	675831	2_1	0	0.0410345215124124	6.373309957473	2.48320063574316e-06	-0.667815468883996	3
ENSG00000130508.10	PXDN	2	2300867	2_2	0	0.016754930969188	5.11088594206375	8.13085523373702e-07	-0.264163954688497	1
ENSG00000032389.12	TSSC1	2	3378347	2_2	0	0.0159845587596421	4.67876924775497	7.10116617895761e-07	0.138156345412506	1
ENSG00000171853.15	TRAPPC12	2	3379970	2_2	0	0.0179407992244254	5.73899894952852	9.77631818897809e-07	0.588185369281301	2
ENSG00000171865.9	RNASEH1	2	3558879	2_2	0	0.0251361341204874	8.84138132500195	2.1101629996356e-06	-1.13153052983885	1
ENSG00000118004.17	COLEC11	2	3594575	2_2	0	0.0929932016125731	21.0328486494957	1.85714876369594e-05	2.37264044999242	3
ENSG00000151360.9	ALLC	2	3594771	2_2	0	0.13246069703883	24.4177183617675	3.07106856785883e-05	2.6051192698608	1
ENSG00000151692.14	RNF144A	2	6951592	2_5	0	0.0494231360328022	9.27893758213958	4.35437621642991e-06	-1.02884848806119	1
ENSG00000134313.15	KIDINS220	2	8836273	2_6	0	0.0598896174542496	14.2465354104102	8.10136496874122e-06	-1.65149200041273	1
ENSG00000143797.11	MBOAT2	2	9003515	2_6	0	0.0281083407196405	7.16247577082012	1.91159449820906e-06	1.00371299472312	1
ENSG00000119185.12	ITGB1BP1	2	9417862	2_6	0	0.022360732500936	5.08014353574134	1.07859749206281e-06	0.300624970146373	1
ENSG00000134330.18	IAH1	2	9473312	2_6	0	0.0218422438339151	4.86163304821881	1.00826994882371e-06	-0.130565517507449	2
ENSG00000151694.12	ADAM17	2	9555777	2_6	0	0.0636407799193173	14.6641506263477	8.86114417967596e-06	-1.86596627544631	1
ENSG00000134308.13	YWHAQ	2	9631491	2_6	0	0.0217418559525761	4.81776259327443	9.94579277205056e-07	0.205036717996577	1
ENSG00000115750.16	TAF1B	2	9842879	2_6	0	0.029512959733269	7.60028932820939	2.12980718305169e-06	0.963382526119684	2
ENSG00000205795.4	CYS1	2	10080534	2_6	0	0.0219190094539027	4.88642205813259	1.01697270445666e-06	0.268976706858029	1
ENSG00000171848.13	RRM2	2	10121909	2_6	0	0.0220746029618072	4.9626405324492	1.04016710719903e-06	-0.305011834671482	1
ENSG00000115756.12	HPCAL1	2	10303214	2_7	0	0.0156794313865019	5.30424425739481	7.89680148607728e-07	0.434017649940804	1
ENSG00000115758.12	ODC1	2	10448012	2_7	0	0.0233428444259	8.96204942825892	1.98636249777886e-06	-1.08950402496325	1
ENSG00000115761.15	NOL10	2	10689644	2_7	0	0.0180322980107837	6.58812203432211	1.12800261925128e-06	-0.730545715985512	1
ENSG00000143882.10	ATP6V1C2	2	10722013	2_7	0	0.0148744650651708	4.82058495811873	6.80829701980904e-07	0.393899192238939	2
ENSG00000162976.12	PQLC3	2	11152454	2_7	0	0.0214200880765816	8.17089525984934	1.66183649642507e-06	0.928994794506558	1
ENSG00000134318.13	ROCK2	2	11347918	2_7	0	0.0186404247984429	6.89287003939119	1.21998163290902e-06	0.702141792158843	2
ENSG00000169016.16	E2F6	2	11466058	2_7	0	0.0377869154403692	13.4091387303469	4.81104836145576e-06	-1.79023069193526	1
ENSG00000134324.11	LPIN1	2	11784824	2_7	0	0.0432121339293002	14.6531770972368	6.01222061960492e-06	-1.64938529780247	1
ENSG00000071575.11	TRIB2	2	12717952	2_8	0	0.0472207504841095	9.30669709070341	4.17278358069175e-06	1.13422989529084	1
ENSG00000079785.14	DDX1	2	15591481	2_9	0	0.0173750737090724	5.36003622364252	8.84284020481654e-07	0.820339858776736	1
ENSG00000134323.11	MYCN	2	15939632	2_9	0	0.103422644250584	20.9810122092479	2.06034273508252e-05	-2.32282665838441	1
ENSG00000214842.5	RAD51AP2	2	17515306	2_10	0	0.0171263141208734	4.76629743091259	7.75072703576985e-07	0.0914906492238711	1
ENSG00000197872.11	FAM49A	2	16666179	2_10	0	0.0500548201160396	14.6714862821034	6.97296384934796e-06	-1.6819240917135	1
ENSG00000163032.11	VSNL1	2	17541387	2_10	0	0.0213777389026699	6.80439966099416	1.38117586112677e-06	0.969805288840219	1
ENSG00000178295.14	GEN1	2	17757234	2_10	0	0.0528489375319561	15.1775517398255	7.61614808281651e-06	-1.93471256520831	1
ENSG00000163029.15	SMC6	2	17799991	2_10	0	0.0698678499488458	17.7890088533642	1.18012096821582e-05	2.14875175710125	1
ENSG00000170745.11	KCNS3	2	17800417	2_10	0	0.0301648003158176	9.97752362034114	2.85772619736364e-06	-1.14216383200507	3
ENSG00000240857.1	RDH14	2	18559472	2_11	0	0.0504685280886675	7.21065760518867	3.4553568799752e-06	0.856139446005252	1
ENSG00000183891.5	TTC32	2	19901956	2_12	0	0.0455989232786771	7.19268990311586	3.1141772067405e-06	-0.861572779114961	1
ENSG00000118965.14	WDR35	2	19990398	2_12	0	0.0344101622025118	4.5828143513668	1.4973260522848e-06	0.00588346373802947	1
ENSG00000115884.10	SDC1	2	20225748	2_12	0	0.0403947216399253	6.06776262846818	2.32729051400628e-06	0.634555777357919	1
ENSG00000118960.12	HS1BP3	2	20650679	2_12	0	0.0345927275812248	4.63176046514389	1.52134704411601e-06	-0.0494338450999779	1
ENSG00000084674.14	APOB	2	21044375	2_13	0	0.0235925071831272	7.78238942987277	1.74334946092944e-06	1.07048266489521	1
ENSG00000119778.14	ATAD2B	2	23927186	2_14	0	0.0247699278070349	4.58488734263191	1.07832781177368e-06	-0.19339082627548	1
ENSG00000163026.11	WDCP	2	24049787	2_14	0	0.0260530668037179	5.0503083761635	1.24932130788245e-06	-0.322061935247517	1
ENSG00000119782.13	FKBP1B	2	24049526	2_14	0	0.0251638717208414	4.73027170073677	1.13021468582831e-06	-0.198086452334983	2
ENSG00000219626.8	FAM228B	2	24078185	2_14	0	0.0248448935785994	4.61272826464811	1.08815912609601e-06	0.108929950852918	1
ENSG00000115129.13	TP53I3	2	24052436	2_14	0	0.037641732270268	8.44986613780374	3.02006873353854e-06	-1.63324545722277	1
ENSG00000176732.6	PFN4	2	24123159	2_14	0	0.0248152366610347	4.60170973955569	1.08426400266301e-06	0.12154803951165	1
ENSG00000186453.12	FAM228A	2	24168260	2_14	0	0.0387704611818769	8.72357006502521	3.21138679592703e-06	1.78144079375865	2
ENSG00000198399.14	ITSN2	2	24360060	2_14	0	0.0490809216755274	10.9132116062513	5.08583987613586e-06	-1.84109819069641	2
ENSG00000084676.15	NCOA1	2	24492453	2_15	0	0.027612310350177	7.58895516263048	1.98967493860623e-06	-0.243490646604527	2
ENSG00000138092.10	CENPO	2	24791738	2_15	0	0.0189272983843896	5.11252861684456	9.18801673310808e-07	0.740784825429322	1
ENSG00000115137.11	DNAJC27	2	24971717	2_15	0	0.0325425711856119	11.5544505527256	3.57024943146191e-06	2.09950798779392	2
ENSG00000115138.10	POMC	2	25170853	2_15	0	0.0215921962915714	7.48826968378951	1.53523793555334e-06	1.44803812468274	1
ENSG00000119772.16	DNMT3A	2	25343038	2_15	0	0.0347350932564305	10.1639674176709	3.35219389001044e-06	1.08441742466551	1
ENSG00000138101.18	DTNB	2	25677732	2_15	0	0.0195076032632816	5.19190239846011	9.61673903519247e-07	0.656751068346473	1
ENSG00000084731.14	KIF3C	2	25983137	2_15	0	0.0183249015704573	4.56959904909675	7.95091558813814e-07	0.205810623419592	1
ENSG00000084733.10	RAB10	2	26033971	2_15	0	0.0256662220806679	7.70812308541268	1.8784860986282e-06	1.10545136748033	1
ENSG00000084754.10	HADHA	2	26244785	2_15	0	0.02773931693072	8.56080164949214	2.25479775666356e-06	-1.27990388387878	2
ENSG00000138018.17	SELENOI	2	26312004	2_15	0	0.0255164420873003	7.61521948414196	1.84501516311731e-06	0.8973149660143	1
ENSG00000115163.14	CENPA	2	26764613	2_16	0	0.353222189604216	21.3580829808453	7.1632093623528e-05	4.20867494310735	1
ENSG00000228474.5	OST4	2	27068793	2_16	0	0.096278370720001	22.0466645445799	2.01543605287089e-05	4.05898728501209	1
ENSG00000138080.13	EMILIN1	2	27078189	2_16	0	0.0269454636571049	12.34103601086	3.15743687994123e-06	-3.12042068954649	1
ENSG00000138030.12	KHK	2	27086791	2_16	0	0.0362869194319534	12.8576797246811	4.43006502451019e-06	3.46753548032954	1
ENSG00000138085.16	ATRAID	2	27212382	2_16	0	0.0236484222380817	6.50872025125611	1.4614877298397e-06	1.38859156326784	2
ENSG00000138074.14	SLC5A6	2	27212506	2_16	0	0.0231792501769031	6.33275467182732	1.39376464466888e-06	-1.34916509221876	1
ENSG00000084774.13	CAD	2	27219036	2_16	0	0.0912485011936802	19.1953117411216	1.66309978002127e-05	-2.95682414946688	1
ENSG00000115194.10	SLC30A3	2	27275976	2_16	0	0.121170023464421	19.7289460904681	2.26984642768598e-05	-2.03695972570685	1
ENSG00000163794.6	UCN	2	27308797	2_16	0	0.0208435051538903	5.39588273158008	1.06790016450632e-06	0.724794410176926	1
ENSG00000115234.10	SNX17	2	27368937	2_16	0	0.0622259942976258	16.2406296778285	9.5955993251145e-06	2.35855344336012	1
ENSG00000163795.13	ZNF513	2	27380806	2_16	0	0.027149176133525	8.97450709061558	2.31347418024166e-06	-1.85202232876719	1
ENSG00000115216.13	NRBP1	2	27428508	2_16	0	0.0292638253167238	10.357961757036	2.87807956375175e-06	-2.33498999134095	1
ENSG00000138002.14	IFT172	2	27489541	2_16	0	0.0280202337528908	7.81933131224873	2.08036129778868e-06	1.10367989612783	1
ENSG00000084734.8	GCKR	2	27508345	2_16	0	0.0464120048119454	12.4876814566712	5.50312702346289e-06	-1.32217912290403	1
ENSG00000221843.4	C2orf16	2	27508345	2_16	0	0.0464120048119454	12.4876814566712	5.50312702346289e-06	-1.32217912290403	1
ENSG00000198522.13	GPN1	2	27628084	2_16	0	0.0268209985359323	11.580818535248	2.94925005202135e-06	-2.72797106965002	2
ENSG00000176714.9	CCDC121	2	27629051	2_16	0	0.0578008904479542	16.5810362935622	9.10004616796503e-06	-2.36110692766127	2
ENSG00000158019.20	BRE	2	27889824	2_16	0	0.0189372136426406	5.00926552531729	9.00715276074819e-07	-0.834857006409238	1
ENSG00000171174.13	RBKS	2	27891044	2_16	0	0.0270334146139782	6.97485192122295	1.79033084427659e-06	0.065916062611275	1
ENSG00000213639.9	PPP1CB	2	28751273	2_17	1	0.0718331236448688	17.8273106441287	1.21592834060197e-05	3.96141687382316	3
ENSG00000163806.15	SPDYA	2	28782736	2_17	1	0.612122315617302	23.632231110519	0.000137353691017434	-4.5802175162329	2
ENSG00000171103.10	TRMT61B	2	28869813	2_17	1	0.0620070707812527	17.4372492187303	1.02663623173261e-05	-3.88005802812778	1
ENSG00000163811.11	WDR43	2	28895392	2_17	0	0.0225154274031113	9.78177944603915	2.09119946249018e-06	-2.48176146841602	1
ENSG00000115295.19	CLIP4	2	29097582	2_18	0	0.0302755042685521	4.85990306604473	1.3970642817067e-06	0.240528361985415	1
ENSG00000172954.13	LCLAT1	2	30448107	2_19	0	0.0423111738050601	5.39736469929589	2.16837421790391e-06	-0.440442789041041	1
ENSG00000013016.15	EHD3	2	31234492	2_19	0	0.0493125026975172	6.87762253283561	3.22027364460929e-06	0.799423355975158	1
ENSG00000152683.14	SLC30A6	2	32165299	2_20	0	0.0602477206969479	10.177628923677	5.82216662632096e-06	1.84670157850292	1
ENSG00000119820.10	YIPF4	2	32277438	2_20	0	0.0350643804151181	5.14536561744588	1.71308852603535e-06	0.49533995761184	1
ENSG00000115760.13	BIRC6	2	32356560	2_20	0	0.0429276990987317	7.02033198531937	2.86149280312e-06	0.891515290444169	1
ENSG00000018699.11	TTC27	2	32678481	2_20	0	0.0332497370404413	4.65390915200674	1.46927643436381e-06	-0.26637427292208	1
ENSG00000049323.15	LTBP1	2	32903740	2_20	0	0.0331475969676889	4.62546596300524	1.45581079710459e-06	-0.0206765351960752	1
ENSG00000152689.17	RASGRP3	2	33451373	2_21	0	0.0152276715875589	5.15830453029763	7.45826614025993e-07	0.361522529585385	2
ENSG00000119812.18	FAM98A	2	33600209	2_21	0	0.0195770662299728	7.4658609945582	1.38779368345617e-06	-0.925448613011688	1
ENSG00000171055.14	FEZ2	2	36593988	2_23	0	0.0798449456679051	22.2512786687002	1.68694063345656e-05	-2.29254141658791	2
ENSG00000115808.11	STRN	2	36966782	2_23	0	0.0136692227659544	5.90396862517494	7.66276062408342e-07	-0.616515548937559	1
ENSG00000055332.16	EIF2AK2	2	37156965	2_23	0	0.0168612434011801	7.83017330341154	1.25359822577569e-06	-1.48406389336703	2
ENSG00000218739.9	CEBPZOS	2	37195255	2_23	0	0.0201914596428532	9.48609472783879	1.81866441506143e-06	1.36375064808456	2
ENSG00000115816.14	CEBPZ	2	37231568	2_23	0	0.0911802569866068	23.507313662101	2.03517243089989e-05	3.4264398696915	1
ENSG00000115828.15	QPCT	2	37344154	2_23	0	0.0677432371248883	20.706422991328	1.33189020177916e-05	2.96739648578072	1
ENSG00000115841.19	RMDN2	2	37923332	2_24	0	0.0403923088401323	8.80376827406947	3.3764838591995e-06	-1.12384031100985	1
ENSG00000138061.11	CYP1B1	2	38089429	2_24	0	0.0457278019422772	10.0152319879436	4.34849261048106e-06	1.2275346844019	1
ENSG00000143889.15	HNRNPLL	2	38603270	2_24	0	0.0753405118648151	14.4026070441517	1.03030800707778e-05	1.8087898520309	1
ENSG00000152147.10	GEMIN6	2	38751622	2_24	0	0.144458067246011	20.6819860944981	2.83681776906139e-05	-2.57326927341626	1
ENSG00000163214.20	DHX57	2	38875912	2_25	0	0.204857583907248	25.1229278210644	4.886745185153e-05	-2.56689695677145	1
ENSG00000188010.12	MORN2	2	38876850	2_25	0	0.0258018750063247	6.67575515334498	1.63549440778818e-06	1.02183022336121	1
ENSG00000214694.10	ARHGEF33	2	38889128	2_25	0	0.038227570303187	9.76231717175545	3.54345568663753e-06	1.29060353355113	1
ENSG00000115904.12	SOS1	2	39124428	2_25	0	0.0560400029651155	13.61213137955	7.24305325653282e-06	1.70979005822183	3
ENSG00000138050.14	THUMPD2	2	39770334	2_25	0	0.247534566968129	16.9819613293814	3.99136182223166e-05	3.62539023097817	2
ENSG00000162878.12	PKDCC	2	42048679	2_26	0	0.0245835798369319	12.8936900354672	3.00967601340285e-06	1.49397394120098	1
ENSG00000115944.14	COX7A2L	2	42423889	2_26	0	0.0105382415071856	5.11607411100347	5.11920322740789e-07	0.34236809733779	2
ENSG00000057935.13	MTA3	2	42494666	2_26	0	0.0157799180365577	8.81757697416185	1.32114778037289e-06	-1.05167732280076	1
ENSG00000162881.6	OXER1	2	42767344	2_26	0	0.0315807746020846	15.2042018798334	4.55914917271131e-06	1.64312069031251	1
ENSG00000162882.14	HAAO	2	42839105	2_26	0	0.0151884705172933	8.46697612132534	1.22106778698206e-06	0.971697946669461	1
ENSG00000115970.18	THADA	2	43593885	2_27	0	0.172818215216675	17.6982134025834	2.90413191739142e-05	2.38900956382553	2
ENSG00000152527.13	PLEKHH2	2	43637387	2_27	0	0.0448960211854735	4.89311425753899	2.08588618630636e-06	0.453396056166631	2
ENSG00000223658.7	C1GALT1C1L	2	43676123	2_27	0	0.0483015204571719	5.57285429312169	2.55585308915908e-06	0.76384546420337	1
ENSG00000138036.18	DYNC2LI1	2	43774046	2_27	0	0.0553899651646738	6.84874475458469	3.60196484340937e-06	0.778811189796566	1
ENSG00000138095.18	LRPPRC	2	43995523	2_27	0	0.0740113952269296	9.56369053970024	6.72080822235327e-06	1.33046471137693	1
ENSG00000138032.20	PPM1B	2	44170486	2_28	0	0.0193511480464752	4.7631807636271	8.75187680444661e-07	0.34301714404747	2
ENSG00000138079.13	SLC3A1	2	44276503	2_28	0	0.0664845071144101	16.1979158130192	1.0225321873842e-05	1.85610850165757	1
ENSG00000138078.15	PREPL	2	44361802	2_28	0	0.0191851805032269	4.68400560605552	8.53258636038492e-07	-0.186555015536092	1
ENSG00000143919.14	CAMKMT	2	44362007	2_28	0	0.0242725047288372	6.84808145241825	1.57826857172833e-06	-0.79376219760172	1
ENSG00000068784.12	SRBD1	2	45612533	2_28	0	0.0277842359033036	8.09356439667921	2.13518584188756e-06	1.06656600816588	1
ENSG00000250565.6	ATP6V1E2	2	46541996	2_29	0	0.0791432350501586	12.3455643056793	9.27731154855984e-06	1.5827931346962	2
ENSG00000119729.11	RHOQ	2	46541511	2_29	0	0.0373384082318642	5.33393994130141	1.8910426234125e-06	-0.435622833050435	1
ENSG00000151665.12	PIGF	2	46617108	2_29	0	0.0616796643965425	10.0042704582828	5.85901787347963e-06	1.36816102414911	1
ENSG00000119878.5	CRIPT	2	46616492	2_29	0	0.0422726535358005	6.48453152451764	2.6027683252427e-06	-0.71978101353013	1
ENSG00000180398.11	MCFD2	2	46941864	2_29	0	0.100070970792557	14.5677063422807	1.3841931254799e-05	-1.93994332416304	2
ENSG00000143933.16	CALM2	2	47176244	2_30	0	0.0171929601339724	4.8949646146742	7.99093521309739e-07	-0.0444489005927684	1
ENSG00000119888.10	EPCAM	2	47345021	2_30	0	0.370402934500655	33.1453925191742	0.000116572197100953	-3.60218052109581	1
ENSG00000095002.13	MSH2	2	47403074	2_30	0	0.0531224555927445	14.5716464738898	7.34994628384875e-06	-1.96597889944224	1
ENSG00000138081.20	FBXO11	2	47904797	2_30	0	0.077899789129799	21.673401429459	1.60310051565767e-05	-2.84844122326297	1
ENSG00000170802.15	FOXN2	2	48315598	2_31	0	0.149870264315461	25.2791117379143	3.59728361516672e-05	-3.20803984322384	1
ENSG00000162869.15	PPP1R21	2	48441151	2_31	0	0.0202928204864279	5.79981722366152	1.11751694652249e-06	-0.68638714036351	1
ENSG00000242441.7	GTF2A1L	2	48595242	2_31	0	0.0861738326417921	20.3180672508309	1.66247529090733e-05	-3.03259099855554	2
ENSG00000143942.4	CHAC2	2	53768243	2_35	0	0.0204887359955267	4.7869867274601	9.31268228346724e-07	-0.440758988496626	1
ENSG00000068912.13	ERLEC1	2	53787421	2_35	0	0.0210650755670876	5.97619931192667	1.1953235924506e-06	1.18840924140963	1
ENSG00000115239.21	ASB3	2	53787166	2_35	0	0.0210786924010673	5.44987138447307	1.09075526062674e-06	-0.998304054122763	2
ENSG00000119737.5	GPR75	2	53860333	2_35	0	0.0213775029772214	8.39001360289918	1.7030093694801e-06	1.84347766185972	2
ENSG00000170634.12	ACYP2	2	53970692	2_35	0	0.020143062088977	4.79179617688695	9.16476270995997e-07	0.511213516513974	1
ENSG00000115306.15	SPTBN1	2	54456574	2_35	0	0.0247662989763067	6.87311338776398	1.61626294706906e-06	1.1296256764248	1
ENSG00000275052.4	PPP4R3B	2	55619011	2_36	0	0.0152780502041201	7.04708458765966	1.0222916512177e-06	0.958069719636914	1
ENSG00000138035.14	PNPT1	2	55684231	2_36	0	0.0163981448702004	7.20218690787344	1.12138954687299e-06	0.787593240601973	1
ENSG00000115380.19	EFEMP1	2	55924122	2_36	0	0.0121041544341172	4.92925145898016	5.66516843313521e-07	0.435075750459033	1
ENSG00000055813.5	CCDC85A	2	56183655	2_37	0	0.269434058537556	25.4971151732027	6.52290322842772e-05	2.94691155687879	1
ENSG00000028116.16	VRK2	2	57907888	2_38	0	0.0184834743123974	16.7999345549562	2.94841488441188e-06	4.49531471454041	1
ENSG00000162929.13	KIAA1841	2	61065721	2_40	0	0.021663310813147	5.5154512229707	1.13449680128721e-06	-0.691407860913781	1
ENSG00000237651.6	C2orf74	2	61145372	2_40	0	0.0201550603219482	4.70718827646314	9.00830472083423e-07	-0.280298718007239	1
ENSG00000115464.14	USP34	2	61470194	2_40	0	0.300611389857999	30.3004971805117	8.64873485142331e-05	-3.48014141408633	1
ENSG00000082898.16	XPO1	2	61538854	2_40	0	0.0207303202090862	5.07243083590468	9.98434412605127e-07	0.501009521599992	1
ENSG00000170264.12	FAM161A	2	61854233	2_40	0	0.0201026301654711	4.68224135165194	8.93725348351986e-07	0.222485292371401	1
ENSG00000186889.9	TMEM17	2	62505644	2_41	0	0.0875511953896734	16.7246574834271	1.39032620744497e-05	-2.08048579375556	2
ENSG00000014641.17	MDH1	2	63588667	2_41	0	0.02190376132172	4.57403557455162	9.51295918096005e-07	-0.290259916100626	1
ENSG00000143952.19	VPS54	2	64018703	2_41	0	0.0549127316346867	13.1305822757354	6.84627642677065e-06	-1.66237083431277	2
ENSG00000197329.11	PELI1	2	64144908	2_41	0	0.0219352709325966	4.57915925368786	9.53731545159897e-07	0.142662873167594	1
ENSG00000119862.12	LGALSL	2	64453833	2_42	0	0.205425975587167	19.8260689368157	3.86713529824322e-05	-2.48830476291804	1
ENSG00000119844.15	AFTPH	2	64524123	2_42	0	0.0449672014197753	5.31840220408806	2.27077672518093e-06	-0.532679743947054	1
ENSG00000115902.10	SLC1A4	2	64988655	2_42	0	0.105985253168268	13.3750324779298	1.34597713905239e-05	-1.64885140526299	1
ENSG00000011523.13	CEP68	2	65056040	2_42	0	0.0419973563480345	4.68400448338455	1.86782701365856e-06	0.184334593843845	1
ENSG00000138069.16	RAB1A	2	65129770	2_42	0	0.0824710088781598	10.9942978927507	8.60926754327063e-06	1.34256950300686	1
ENSG00000198369.9	SPRED2	2	65433000	2_42	0	0.0421180945214998	4.71064328577046	1.88385004621383e-06	-0.172956362623026	1
ENSG00000143971.7	ETAA1	2	67401461	2_44	0	0.15491305297116	19.1278677800586	2.8135327243563e-05	-2.51272600791322	1
ENSG00000197223.11	C1D	2	68111568	2_45	0	0.0444239127158298	5.47999820266134	2.31150384395765e-06	0.511963448212273	1
ENSG00000243667.6	WDR92	2	68157965	2_45	0	0.090329152565314	12.1296642650022	1.04033716359921e-05	-1.71125507915796	2
ENSG00000115946.7	PNO1	2	68157965	2_45	0	0.0445665678698971	5.50978153022263	2.33152977188109e-06	0.698778730335278	1
ENSG00000204923.3	FBXO48	2	68467123	2_45	0	0.0527039200697791	7.07022488081819	3.53812802174372e-06	-0.867618385802316	2
ENSG00000163219.11	ARHGAP25	2	68679529	2_45	0	0.0402679946109926	4.56848368670337	1.74674487244895e-06	0.0549570593474243	1
ENSG00000169604.19	ANTXR1	2	69012709	2_46	0	0.0415077489333825	4.85786232438908	1.91457234009077e-06	0.367599862441093	1
ENSG00000198380.12	GFPT1	2	69387506	2_46	0	0.0432131799651654	5.23153575727193	2.146558956429e-06	-0.649223948923311	1
ENSG00000169599.12	NFU1	2	69437844	2_46	0	0.0965643258915507	12.7706209613354	1.17091703635453e-05	-1.94490894435211	1
ENSG00000196975.15	ANXA4	2	69742988	2_46	0	0.170071017252834	18.2332225038743	2.94436155171117e-05	-2.41403362302636	1
ENSG00000115998.7	C2orf42	2	70249066	2_46	0	0.0682707972582917	9.49819604501968	6.1570616277279e-06	1.22765984280365	1
ENSG00000143977.13	SNRPG	2	70293366	2_46	0	0.064823741397629	9.01238928906666	5.54716945488158e-06	1.17189438688879	1
ENSG00000152672.7	CLEC4F	2	70820139	2_47	0	0.0162280290369849	5.42088937975896	8.35283144961084e-07	0.456221640283606	1
ENSG00000116031.8	CD207	2	70835404	2_47	0	0.0148260939794138	4.57508471295347	6.44055488311851e-07	-0.0618452670625812	1
ENSG00000116039.11	ATP6V1B1	2	70935800	2_47	0	0.0240221913861642	9.04994791144829	2.06422055834357e-06	-1.04559067850699	1
ENSG00000144031.11	ANKRD53	2	70978846	2_47	0	0.0148347571884867	4.59155989056835	6.46752464849086e-07	-0.0985706435174437	2
ENSG00000144043.11	TEX261	2	70990408	2_47	0	0.0150276500549236	4.69457045692288	6.69860441565733e-07	-0.151226197559653	1
ENSG00000124357.12	NAGK	2	71064628	2_47	0	0.0295169356890679	10.759895599156	3.01562075259094e-06	1.5712297781385	2
ENSG00000124383.8	MPHOSPH10	2	71130287	2_47	0	0.0883652637697793	20.7971225665775	1.74494694282843e-05	-2.46791127996265	1
ENSG00000124374.8	PAIP2B	2	71227924	2_47	0	0.0348775633381837	12.0619514984648	3.99448790681371e-06	1.86410077190876	1
ENSG00000075292.18	ZNF638	2	71276848	2_47	0	0.0194013220725519	7.06674386232715	1.30181140619114e-06	-0.741043386234496	1
ENSG00000135636.13	DYSF	2	71455269	2_47	0	0.0162336721960336	5.4224785209383	8.35818557121722e-07	0.435454379344856	1
ENSG00000144040.12	SFXN5	2	73073331	2_48	0	0.0211174876191222	8.84887520949524	1.77430270874564e-06	1.25141465395504	1
ENSG00000135631.16	RAB11FIP5	2	73156338	2_48	0	0.109150031203895	27.2082180749594	2.81981983315691e-05	4.08676181195312	2
ENSG00000135632.11	SMYD5	2	73213774	2_48	0	0.0187920434050601	8.60434904142367	1.53528647200593e-06	-1.514624123339	1
ENSG00000135617.3	PRADC1	2	73233389	2_48	0	0.0638348626479757	22.5424698259874	1.36633383190722e-05	3.92142960668498	1
ENSG00000135624.15	CCT7	2	73233389	2_48	0	0.0638348626479757	22.5424698259874	1.36633383190722e-05	-3.92142960668498	1
ENSG00000144035.3	NAT8	2	73641993	2_48	0	0.0135275224970011	5.62570850945333	7.22591564815136e-07	1.29289202836883	1
ENSG00000144034.14	TPRKB	2	73737087	2_48	0	0.0134400073704573	7.93530960174279	1.01265329320993e-06	-1.96694377573931	2
ENSG00000144048.10	DUSP11	2	73780009	2_48	0	0.0141971704744793	9.68863064504245	1.30605538399829e-06	-2.42308580234812	1
ENSG00000124356.15	STAMBP	2	73828835	2_48	0	0.026675347600008	9.753280429529	2.47034833265008e-06	0.112250962820619	2
ENSG00000114978.17	MOB1A	2	74178825	2_48	0	0.0403078765065281	14.3730574153159	5.50093453462648e-06	-1.7992115089871	2
ENSG00000065911.11	MTHFD2	2	74198820	2_48	0	0.0218562829127076	9.01631329664924	1.87112453940611e-06	1.17026115758295	1
ENSG00000188687.17	SLC4A5	2	74361478	2_48	0	0.0137463982193576	4.85032201876525	6.33077517253134e-07	-0.422240871817304	1
ENSG00000204843.12	DCTN1	2	74391633	2_48	0	0.014088784164566	4.99841877370052	6.68657240612063e-07	-0.250202071407994	1
ENSG00000284308.1	C2orf81	2	74421241	2_48	0	0.0157213925432897	5.9178152493413	8.83384573705923e-07	0.572363745822563	1
ENSG00000005448.16	WDR54	2	74421241	2_48	0	0.0157213925432897	5.9178152493413	8.83384573705923e-07	-0.572363745822563	1
ENSG00000114993.16	RTKN	2	74442199	2_48	0	0.0583822765554342	18.320832808235	1.01560220260188e-05	-1.99374828122071	2
ENSG00000239779.6	WBP1	2	74459202	2_48	0	0.0192585578754425	7.66563188628375	1.40174533635117e-06	-0.885541057307178	1
ENSG00000115275.11	MOGS	2	74465064	2_48	0	0.0188581564408441	7.65747029837441	1.37114047767582e-06	0.917930420781329	2
ENSG00000135637.13	CCDC142	2	74483364	2_48	0	0.0203145035279799	8.12149234796552	1.56653264356717e-06	-0.938272064085466	1
ENSG00000115282.19	TTC31	2	74483364	2_48	0	0.0203145035279799	8.12149234796552	1.56653264356717e-06	0.938272064085466	1
ENSG00000179528.15	LBX2	2	74502935	2_48	0	0.0136827399567753	4.83047260035457	6.27566991957498e-07	0.244207761432213	1
ENSG00000115289.13	PCGF1	2	74508487	2_48	0	0.0214553643251937	8.58783944648577	1.74951313251887e-06	-0.977346777284318	1
ENSG00000115325.13	DOK1	2	74548714	2_48	0	0.013322901289455	4.56545135448022	5.77537151650702e-07	0.0683786104533622	1
ENSG00000159399.9	HK2	2	74875397	2_48	0	0.0230896956912363	9.58011374436947	2.10032388618205e-06	1.13018893426275	1
ENSG00000115350.11	POLE4	2	74958729	2_48	0	0.0148772074303171	5.63253062358406	7.95650567278845e-07	0.576592706504261	1
ENSG00000005436.13	GCFC2	2	75709345	2_49	0	0.0367013578577932	5.15983063434786	1.79810469812192e-06	-0.678073124969109	2
ENSG00000143954.12	REG3G	2	79025902	2_51	0	0.0255044469597503	8.65759340313736	2.09657543581725e-06	-1.19366832109435	1
ENSG00000163541.11	SUCLG1	2	84459875	2_53	0	0.0243088178778608	7.95891554835956	1.83702528124677e-06	1.10152855157308	1
ENSG00000115423.18	DNAH6	2	84346822	2_53	0	0.0195961431673152	5.97589770674214	1.11191388950179e-06	0.815597188656072	3
ENSG00000034510.5	TMSB10	2	84905643	2_53	0	0.0234386890035173	7.62322725142338	1.69656139263232e-06	-0.954158434732621	1
ENSG00000186854.10	TRABD2A	2	84883273	2_53	0	0.0171312730661931	4.74073135551104	7.71138489002102e-07	-0.109077795039604	2
ENSG00000187627.14	RGPD1	2	86903176	2_54	0	0.0259036153125245	8.68574272389393	2.13631229441603e-06	1.16887377756612	1
ENSG00000185304.14	RGPD2	2	86892988	2_54	0	0.0231833375027923	7.61380116271851	1.67600336157595e-06	-1.02578239460904	1
ENSG00000152291.13	TGOLN2	2	85328087	2_54	0	0.0181839443418522	5.10879065600662	8.82071107911268e-07	-0.430960548307403	1
ENSG00000042445.13	RETSAT	2	85353327	2_54	0	0.0322898992264093	10.36073824082	3.17654336112804e-06	-1.17047007055002	1
ENSG00000042493.15	CAPG	2	85321516	2_54	0	0.0327057219486149	10.5084479289812	3.26332038280975e-06	-1.26724918089041	2
ENSG00000152292.16	SH2D6	2	85419294	2_54	0	0.0215354912410578	6.68027315592145	1.36598647939782e-06	-0.826168152470476	1
ENSG00000168906.12	MAT2A	2	85539177	2_54	0	0.0556786217016443	15.2034257261289	8.0376174022881e-06	-1.95951452272484	1
ENSG00000118640.10	VAMP8	2	85560000	2_54	0	0.0706129508957735	17.4677824442482	1.17116890179623e-05	-2.12665320479176	1
ENSG00000168899.4	VAMP5	2	85584106	2_54	0	0.130155945450218	23.425883623223	2.89505880380122e-05	-2.58803058837528	2
ENSG00000168890.13	TMEM150A	2	85600891	2_54	0	0.0172880570098367	4.63834747158823	7.61389463531868e-07	-0.384546899439657	1
ENSG00000168883.19	USP39	2	85626892	2_54	0	0.0260190715429895	8.36746870224622	2.06720377141106e-06	0.813462605682832	1
ENSG00000115523.16	GNLY	2	85693206	2_54	0	0.103423755552048	21.1681333901828	2.07874043680986e-05	-2.19124996512752	2
ENSG00000115525.17	ST3GAL5	2	85905398	2_54	0	0.0199539895594092	5.83189398894469	1.10493507061455e-06	0.61379205039738	2
ENSG00000068654.15	POLR1A	2	86105686	2_54	0	0.023378448332528	7.39065777223946	1.64057531354276e-06	-1.08327673443101	2
ENSG00000132300.18	PTCD3	2	86105686	2_54	0	0.0233559718269325	7.38518769972737	1.63778495462733e-06	-1.09668852599997	1
ENSG00000132305.20	IMMT	2	86195484	2_54	0	0.0171425633135188	4.56473430891031	7.42999742682984e-07	0.0233382404114854	1
ENSG00000132313.14	MRPL35	2	86198781	2_54	0	0.0184877069759059	5.29460596028848	9.2942444355854e-07	-0.668617056086692	3
ENSG00000068615.17	REEP1	2	86338344	2_54	0	0.0540580132126098	14.859182089495	7.62697603185111e-06	-1.93652882303042	1
ENSG00000115561.15	CHMP3	2	86563593	2_54	0	0.0173081675550498	4.70320806702089	7.72934477204841e-07	-0.532201900215717	2
ENSG00000239305.6	RNF103	2	86623855	2_54	0	0.0200730090765826	5.91700605115033	1.12774754715181e-06	0.546708015421951	1
ENSG00000153563.15	CD8A	2	86807953	2_54	0	0.0204534160673726	6.63712234485375	1.28897078191144e-06	1.50500982153485	1
ENSG00000183281.14	PLGLB1	2	86892988	2_54	0	0.0231833375027923	7.61380116271851	1.67600336157595e-06	-1.02578239460904	1
ENSG00000163586.9	FABP1	2	88128319	2_55	0	0.0387696317199122	6.99496072166049	2.57498291910242e-06	-0.942423620018229	2
ENSG00000144115.16	THNSL2	2	88170095	2_55	0	0.112062515532948	16.9603449290685	1.80464774972739e-05	2.01273674203691	1
ENSG00000153574.8	RPIA	2	88691440	2_55	0	0.0301472242280124	4.66840607869584	1.33632887865189e-06	-0.0394227071651883	1
ENSG00000144026.11	ZNF514	2	94964476	2_57	0	0.0290372517074197	7.81769699827672	2.15541916397293e-06	0.863852154468509	2
ENSG00000174501.14	ANKRD36C	2	95991827	2_57	0	0.0228822864562878	6.60958931720254	1.43605571806005e-06	-2.02681704208799	1
ENSG00000274286.1	ADRA2B	2	96116114	2_57	0	0.0200765075263112	4.59323513739255	8.75596952144729e-07	-0.129605254952028	1
ENSG00000158050.4	DUSP2	2	96145593	2_57	0	0.0201027747317842	4.60242434816408	8.78496552262873e-07	-0.115570432482433	1
ENSG00000084090.13	STARD7	2	96208677	2_57	0	0.0207679773776558	5.00514019234305	9.86978847742801e-07	-0.58342331970253	1
ENSG00000135956.8	TMEM127	2	96266108	2_57	0	0.095231927743548	20.6815936903127	1.87009631396084e-05	-3.55818555113168	1
ENSG00000144021.2	CIAO1	2	96268766	2_57	0	0.136938443604057	23.2314766361585	3.0206443847961e-05	-3.32755912700079	1
ENSG00000144028.14	SNRNP200	2	96305671	2_57	0	0.10240370062658	20.1938783352398	1.9635084900316e-05	-3.03995070735616	1
ENSG00000198885.9	ITPRIPL1	2	96325754	2_57	0	0.0217555920112592	5.24188040784163	1.08281786137997e-06	-0.141510208056652	1
ENSG00000114988.11	LMAN2L	2	96739703	2_57	0	0.721605962824845	23.0717316780004	0.000158080282112649	-4.35400477773399	2
ENSG00000196912.12	ANKRD36B	2	97589830	2_57	0	0.0348173904822472	9.08140739460733	3.00224944820838e-06	-0.596400530870452	1
ENSG00000115073.7	ACTR1B	2	97658891	2_57	0	0.238071087776871	29.5945849831441	6.68984887601566e-05	-3.6097111117653	2
ENSG00000228486.10	LINC01125	2	97663592	2_57	0	0.0339621761198761	8.84345035579664	2.85177100297144e-06	-0.527079695451043	1
ENSG00000115085.13	ZAP70	2	97693419	2_57	0	0.0456551332414746	11.5535962518253	5.00845986721439e-06	-0.976823651538881	1
ENSG00000075568.16	TMEM131	2	97995797	2_57	0	0.0206166858715046	5.422727132598	1.06153422833379e-06	1.29284716311147	2
ENSG00000040933.15	INPP4A	2	98519664	2_58	0	0.0148292198356708	4.56061873468622	6.42154406685854e-07	-0.0936411398413623	1
ENSG00000115446.11	UNC50	2	98608705	2_58	0	0.0497205344523056	15.7253997561522	7.42394728680799e-06	1.81048389682253	1
ENSG00000144182.16	LIPT1	2	99155127	2_58	0	0.0149286104569983	4.62191071098947	6.55146362173511e-07	0.252039515493728	2
ENSG00000158411.11	MITD1	2	99179774	2_58	0	0.0163097383346842	5.43401446131398	8.41521430058688e-07	-0.436056835981338	1
ENSG00000144214.9	LYG1	2	99306625	2_58	0	0.0150137219478853	4.67407606917511	6.66317993750924e-07	0.396835394435697	2
ENSG00000158417.10	EIF5B	2	99338145	2_58	0	0.0148289787789928	4.56046960302061	6.42122970104202e-07	0.0997032312460491	1
ENSG00000135945.9	REV1	2	99488850	2_58	0	0.0156330597081675	5.04504222243273	7.48869578737888e-07	-0.444301241399638	2
ENSG00000144218.18	AFF3	2	100143014	2_58	0	0.0151066576486314	4.73070027333226	6.78564627770347e-07	0.325519788326559	1
ENSG00000170500.12	LONRF2	2	100322655	2_58	0	0.0361759151016065	12.7736777325982	4.38765910091109e-06	-1.98470156807437	1
ENSG00000115526.10	CHST10	2	100417294	2_58	0	0.0245060919555531	9.17789599865455	2.13557381740568e-06	-1.25528100799771	1
ENSG00000115539.13	PDCL3	2	100562660	2_58	0	0.0151767058586307	4.77315127147816	6.87828413623247e-07	0.315337426357535	2
ENSG00000170485.16	NPAS2	2	100821099	2_58	0	0.0206048492993146	7.58195790194714	1.48336561616598e-06	-1.13976923831661	1
ENSG00000071082.10	RPL31	2	101001757	2_58	0	0.106928380496343	22.9320924515746	2.32827390117481e-05	-2.50820509111652	1
ENSG00000163162.8	RNF149	2	101308564	2_59	0	0.067404453629778	12.3895455918553	7.92941901042776e-06	1.78315399197972	1
ENSG00000196460.12	RFX8	2	101474613	2_59	0	0.0322075751810268	5.52024340908102	1.68816018739004e-06	-0.40883472254735	1
ENSG00000115590.13	IL1R2	2	101991888	2_59	0	0.0490790711979211	9.42568983169714	4.39245050551078e-06	1.13377524877288	2
ENSG00000115598.9	IL1RL2	2	102162001	2_60	0	0.0262441382648716	4.65507128995459	1.15999482107904e-06	0.44676365329038	2
ENSG00000115604.10	IL18R1	2	102360736	2_60	0	0.0290661308446993	5.59709446796385	1.54471106701589e-06	-0.717695317660196	1
ENSG00000115607.9	IL18RAP	2	102418289	2_60	0	0.0273149652319862	5.02383076741666	1.30296590082767e-06	-0.680738872463362	1
ENSG00000135973.2	GPR45	2	105241362	2_62	0	0.130932566227178	16.9431284810685	2.10638949841726e-05	2.40423916836933	2
ENSG00000135972.8	MRPS9	2	105038258	2_62	0	0.0422753254829624	6.28541384614671	2.52300571736048e-06	-0.746941003605509	2
ENSG00000135966.12	TGFBRAP1	2	105330291	2_62	0	0.0372924500396707	5.12282095578188	1.8139591005875e-06	0.374702272916247	1
ENSG00000071051.13	NCK2	2	105744677	2_63	0	0.080005820539271	10.7141512378104	8.13910690634903e-06	-1.53798032203309	1
ENSG00000119147.9	C2orf40	2	106063072	2_63	0	0.045451487413825	5.42419739977845	2.34088987491343e-06	-0.529619815352456	1
ENSG00000115652.14	UXS1	2	106193777	2_63	0	0.0617214608565361	8.27695728170175	4.85069878723272e-06	-1.21776548151784	1
ENSG00000144057.15	ST6GAL2	2	106886868	2_64	0	0.0380507582420855	7.27192354108391	2.62730211945455e-06	1.10806546077672	1
ENSG00000135960.9	EDAR	2	108989311	2_65	0	0.0242471949638702	6.04345099926752	1.39137407312934e-06	0.813096922627419	1
ENSG00000198203.9	SULT1C2	2	108269979	2_65	0	0.0537859276346097	13.1965857872963	6.73949949846596e-06	1.63998258454259	1
ENSG00000198075.9	SULT1C4	2	108374341	2_65	0	0.0784950202482414	16.899700231306	1.25955896603199e-05	2.25116782695007	1
ENSG00000153201.15	RANBP2	2	108719562	2_65	0	0.0325303796841859	8.65237798922242	2.67252645474181e-06	1.07676146695739	1
ENSG00000163006.11	CCDC138	2	108786656	2_65	0	0.0275165501425582	7.13949136212955	1.8653427909607e-06	-0.986204218950588	1
ENSG00000186522.14	SEPT10	2	109614115	2_65	1	0.15449274863729	19.8952750285488	2.91847141424575e-05	4.20027399153819	1
ENSG00000198142.4	SOWAHC	2	109614275	2_65	0	0.0261024766315178	13.1089664227592	3.24898393164913e-06	3.13705395743188	1
ENSG00000144061.12	NPHP1	2	110205149	2_66	0	0.0365982861059867	10.7529177414057	3.73666761592611e-06	1.3183370288194	1
ENSG00000169679.14	BUB1	2	110678318	2_66	0	0.0281892977507392	8.34045167813105	2.2323959411543e-06	0.970439048715674	1
ENSG00000153208.16	MERTK	2	111898486	2_66	0	0.0260946392479107	7.62843423358478	1.89009703328782e-06	1.03334306520109	2
ENSG00000144152.12	FBLN7	2	112142405	2_66	0	0.027256092751798	8.02993403455137	2.07813124856674e-06	1.13705098424205	1
ENSG00000188177.13	ZC3H6	2	112274635	2_66	0	0.0192720086378686	4.83888956394157	8.85462328129799e-07	0.607947928499375	1
ENSG00000169629.11	RGPD8	2	112434543	2_66	0	0.0527579901432539	14.1495534962501	7.088076149249e-06	-2.08886382319508	2
ENSG00000125630.15	POLR1B	2	112544150	2_66	0	0.0277059531173732	8.180921295752	2.15215083724553e-06	1.14639167547968	1
ENSG00000125611.15	CHCHD5	2	112584474	2_66	0	0.0900389109130255	19.1686463983203	1.63877404183677e-05	-2.59570585114004	2
ENSG00000144136.10	SLC20A1	2	112646085	2_66	0	0.0187274334538662	4.5754293924627	8.13593587707787e-07	-0.0763152121159898	1
ENSG00000169607.12	CKAP2L	2	112763101	2_66	0	0.0293170840989906	8.70241337037447	2.42246704878035e-06	0.914123629622037	2
ENSG00000125538.11	IL1B	2	112836810	2_66	0	0.0187481068429224	4.58556898671351	8.16296713747852e-07	-0.0401824670263902	1
ENSG00000144134.18	RABL2A	2	113627627	2_67	0	0.0224403762645924	7.70757851937085	1.64227351510256e-06	-1.10564916135704	1
ENSG00000115084.13	SLC35F5	2	113756814	2_67	0	0.0310810821646026	10.7106251999102	3.16088248801413e-06	1.60936878412125	1
ENSG00000115091.11	ACTR3	2	113889855	2_67	0	0.0162612458685111	4.74720297562163	7.32974750510937e-07	-0.285251979344647	1
ENSG00000125633.10	CCDC93	2	118013874	2_69	0	0.0146734465074253	6.66953386938652	9.29233829562889e-07	0.878404070357873	2
ENSG00000125629.14	INSIG2	2	118088372	2_69	0	0.0374823602060249	15.3079739820022	5.44806201046226e-06	-1.85521840230483	3
ENSG00000115107.19	STEAP3	2	119267289	2_69	0	0.0201119203988132	9.56509155372835	1.82658576820624e-06	1.25262999591731	1
ENSG00000186132.14	C2orf76	2	119366701	2_69	0	0.0145171479976381	6.5712872918064	9.05793408060844e-07	-0.733273155746367	1
ENSG00000155368.16	DBI	2	119367453	2_69	0	0.0204141268666613	9.70223837662029	1.88061608757208e-06	-1.1670031895529	1
ENSG00000171227.6	TMEM37	2	119180408	2_69	0	0.0158895356251698	7.40020791870019	1.11648405170864e-06	0.797312984719209	2
ENSG00000080293.9	SCTR	2	119525231	2_69	0	0.0175166831204482	8.29540633183344	1.37970721120878e-06	0.989973837190111	1
ENSG00000163075.12	CFAP221	2	119544252	2_69	0	0.0116632877571189	4.56443874129513	5.05482087482355e-07	-0.0770743625141315	1
ENSG00000144120.12	TMEM177	2	119680947	2_69	0	0.0160844440618368	7.51212384798603	1.14727146184433e-06	-0.884329282726863	1
ENSG00000088179.8	PTPN4	2	119761887	2_69	0	0.0116579675939554	4.5602579177285	5.04788725810948e-07	0.0374737651168339	1
ENSG00000115109.13	EPB41L5	2	120013281	2_69	0	0.0140384708240645	6.26371958149285	8.34928925681354e-07	-0.763956157263605	1
ENSG00000226479.3	TMEM185B	2	120223118	2_69	0	0.023020730080819	10.8079037313658	2.36242460490371e-06	1.30109928540756	1
ENSG00000163083.5	INHBB	2	120552693	2_70	0	0.0306241918511206	4.75005722829539	1.38121369436488e-06	0.248569457300892	1
ENSG00000074047.21	GLI2	2	120735812	2_70	0	0.136414077041186	18.7892353591595	2.43369243607869e-05	2.36461581041336	2
ENSG00000115112.7	TFCP2L1	2	121285630	2_70	0	0.03359703920205	5.60617909875303	1.78840292214549e-06	0.610331126626383	1
ENSG00000074054.17	CLASP1	2	121649921	2_70	0	0.0416167571158642	7.58872021082745	2.9987079685738e-06	1.29274726413444	1
ENSG00000155438.11	NIFK	2	121736192	2_70	0	0.0360010129365224	6.24550931402796	2.13491199614018e-06	0.826450973923711	1
ENSG00000136717.14	BIN1	2	127107524	2_74	0	0.0461623461304117	10.0599704304074	4.40942514166784e-06	-1.623568697826	1
ENSG00000163161.12	ERCC3	2	127294150	2_75	0	0.0399387568485949	4.63105629180883	1.75619202026917e-06	0.124522949889374	2
ENSG00000169967.16	MAP3K2	2	127388145	2_75	0	0.0411039279441009	4.8977233972097	1.91150296823947e-06	-0.383809600285624	1
ENSG00000115718.17	PROC	2	127419101	2_75	0	0.0616324853624707	8.67035821895745	5.07392588177968e-06	-1.32643645089078	1
ENSG00000163166.14	IWS1	2	127526497	2_75	0	0.120854129953747	15.0450704552777	1.72644647635296e-05	-2.02536862677209	1
ENSG00000144230.16	GPR17	2	127648067	2_75	0	0.0402129253844219	4.69448533098275	1.79246651411034e-06	0.243081830935244	3
ENSG00000072163.19	LIMS2	2	127648067	2_75	0	0.040282814728418	4.71058558328076	1.80173993347439e-06	0.226350319390563	1
ENSG00000136709.11	WDR33	2	127810860	2_75	0	0.0756581305281897	10.5945755628714	7.61090963393241e-06	-1.44368761035993	1
ENSG00000144233.9	AMMECR1L	2	127902170	2_75	0	0.0510364139133579	6.90934184059984	3.34822186184447e-06	-0.882734635748059	1
ENSG00000136715.17	SAP130	2	128028089	2_75	0	0.0805126136036031	11.1806761145116	8.54730868260608e-06	1.43696192064449	1
ENSG00000136731.12	UGGT1	2	128091310	2_75	0	0.0455507369477365	5.85141020229194	2.53077391232175e-06	-0.626834975032258	2
ENSG00000136699.19	SMPD4	2	130174798	2_78	0	0.047924541457695	7.98818132257727	3.63499047613361e-06	-1.07034196515975	1
ENSG00000152082.13	MZT2B	2	130181775	2_78	0	0.0369176184459915	5.56673214317075	1.95133304138527e-06	0.496519811950054	1
ENSG00000136710.9	CCDC115	2	130346951	2_78	0	0.0625974574541179	10.480225848287	6.22909181381808e-06	-1.38828764169594	1
ENSG00000136718.9	IMP4	2	130342325	2_78	0	0.0675076577388302	11.1878740604731	7.17130189425886e-06	1.4668717292658	2
ENSG00000072135.12	PTPN18	2	130356469	2_78	0	0.0646426916642501	10.7813192498403	6.61742053591286e-06	1.44746587090542	1
ENSG00000173272.15	MZT2A	2	131472010	2_78	0	0.0366115068787198	5.48962753012771	1.90834934276078e-06	-0.690174478678492	2
ENSG00000152128.13	TMEM163	2	134693732	2_80	0	0.0393581591537293	6.05842869698681	2.26408212155118e-06	-1.53825937694284	2
ENSG00000082258.12	CCNT2	2	134916341	2_80	0	0.174552716527325	20.1816375665215	3.34487899618891e-05	3.05449924137763	2
ENSG00000115839.17	RAB3GAP1	2	135052002	2_80	0	0.0476225621404298	7.82803938059455	3.53967310279435e-06	1.57685144358472	1
ENSG00000144224.16	UBXN4	2	135741596	2_80	0	0.0464237795987713	7.5909901952903	3.34608002205312e-06	1.67939353725692	1
ENSG00000076003.4	MCM6	2	135876392	2_80	0	0.0365678832844016	5.3772272730491	1.86704855119315e-06	1.0891654825278	1
ENSG00000115866.10	DARS	2	135985920	2_80	0	0.0361513319261825	5.27112131140972	1.80935885747875e-06	-0.875239072021489	1
ENSG00000150540.13	HNMT	2	137964079	2_82	0	0.0321403892443177	8.71336135160251	2.65909745216296e-06	1.50385335550912	1
ENSG00000144228.8	SPOPL	2	138501652	2_82	0	0.0358451600799102	8.36752966383442	2.84790292517463e-06	-0.342632070362974	1
ENSG00000075884.13	ARHGAP15	2	143091525	2_85	0	0.0252852053905769	4.77905635170932	1.14737672027679e-06	-0.373952427317223	1
ENSG00000121964.14	GTDC1	2	144349892	2_86	0	0.0245007646071335	8.18410364474156	1.90391762965681e-06	1.03374866023652	1
ENSG00000121989.14	ACVR2A	2	147844091	2_88	0	0.0360685986237994	18.869080024384	6.46215531817788e-06	2.23735416219137	2
ENSG00000204406.12	MBD5	2	148020703	2_88	0	0.0176268057002105	12.1668460657866	2.03633407001644e-06	1.70137011904618	1
ENSG00000187123.14	LYPD6	2	149332418	2_88	0	0.00873788029213884	4.80176460822916	3.98386261966002e-07	0.414579001997946	1
ENSG00000184898.6	RBM43	2	151261518	2_90	0	0.0501355168315549	9.52612810850255	4.53481224599193e-06	1.55234695615625	2
ENSG00000123610.4	TNFAIP6	2	151357910	2_90	0	0.0614016090077486	11.4179338279924	6.65678714543322e-06	-1.61132899328473	1
ENSG00000080345.17	RIF1	2	151415393	2_90	0	0.0394061526530169	7.28924077565523	2.72736792124865e-06	-1.24803968283557	1
ENSG00000157827.19	FMNL2	2	152335728	2_91	0	0.0328987323866571	5.266606657674	1.6451573616723e-06	-0.43051411100641	1
ENSG00000123612.15	ACVR1C	2	157625480	2_94	0	0.0521142098434591	10.1113376904055	5.00336480179902e-06	1.25644329738052	1
ENSG00000115170.13	ACVR1	2	157876051	2_95	0	0.0423511898884791	8.34129810065481	3.3542594786954e-06	1.03435637445977	1
ENSG00000153237.17	CCDC148	2	158457154	2_95	0	0.0760590187373129	13.8105238084925	9.97374512545089e-06	1.86023371744334	1
ENSG00000115183.14	TANC1	2	158968808	2_96	0	0.0344490229508437	11.0432368431515	3.61219088343235e-06	-1.25936814386941	1
ENSG00000196151.10	WDSUB1	2	159287223	2_96	0	0.0172323846505719	4.85004602125184	7.93576203604204e-07	0.437910803745373	1
ENSG00000136536.14	MARCH7	2	159712477	2_96	0	0.0258599282113811	7.88202807341321	1.93536413660111e-06	-0.15197356850254	2
ENSG00000241399.6	CD302	2	159798279	2_96	0	0.0496721990020491	15.2473433778688	7.19125956169007e-06	1.86507275863245	1
ENSG00000054219.10	LY75	2	159905297	2_96	0	0.0317244896104116	11.6759467043196	3.51709536748615e-06	-2.17480055195278	1
ENSG00000153246.12	PLA2R1	2	160059019	2_96	0	0.0543180857022207	16.0242645295698	8.26456421534997e-06	-2.11168998329911	1
ENSG00000115221.10	ITGB6	2	160279033	2_96	0	0.0226715608677581	7.21438017472798	1.55302283801907e-06	-0.888867142805236	1
ENSG00000153250.19	RBMS1	2	160494127	2_96	0	0.0292986956865132	9.56268679361331	2.66026937761366e-06	-1.13993335621639	1
ENSG00000136560.13	TANK	2	161137402	2_97	0	0.0620861241795128	8.78535265393351	5.17906241889258e-06	-1.13519869788904	1
ENSG00000197635.9	DPP4	2	162074215	2_97	0	0.0786829317877183	11.0101544335646	8.22567111290005e-06	-1.69853106482734	1
ENSG00000184611.11	KCNH7	2	162838376	2_98	0	0.0312697184499547	4.79947665529073	1.42500126966019e-06	0.36729821132393	1
ENSG00000182263.13	FIGN	2	163614467	2_99	0	0.240960504278656	26.5682877020233	6.07864562800276e-05	2.80233271807379	2
ENSG00000082438.15	COBLL1	2	164843369	2_100	0	0.0179345756729774	5.03648064085845	8.57661018809335e-07	-0.450062542692426	1
ENSG00000169507.9	SLC38A11	2	165151847	2_100	0	0.0592514123425359	15.5364643390416	8.74074189500046e-06	1.90953644432758	1
ENSG00000178662.15	CSRNP3	2	165469352	2_100	0	0.0256071302904048	7.52473321023861	1.82957161848037e-06	-0.34786009623951	2
ENSG00000123607.14	TTC21B	2	165954060	2_100	0	0.100457716363975	16.0467113523591	1.53061772689366e-05	3.10316752004864	2
ENSG00000169432.14	SCN9A	2	166372234	2_101	0	0.0246595763782563	6.30928372046498	1.47728084275143e-06	-0.715323240606121	2
ENSG00000152253.8	SPC25	2	168912381	2_102	0	0.0317545537813089	12.1719400368342	3.66997592550674e-06	1.44675081751488	1
ENSG00000081479.12	LRP2	2	169362133	2_103	0	0.0319647659034487	4.57156531323933	1.38750275404035e-06	0.0247352808836569	1
ENSG00000163093.11	BBS5	2	169479776	2_103	0	0.0489560819822048	8.52358580241933	3.96210871195425e-06	1.0570846460449	1
ENSG00000239474.6	KLHL41	2	169509786	2_103	0	0.0334511465160986	4.99167603345005	1.58545819665998e-06	0.442482893158166	1
ENSG00000138398.15	PPIG	2	169584236	2_103	0	0.0513449971449448	8.96716793154384	4.37170485428283e-06	1.51314250324658	2
ENSG00000154479.12	CCDC173	2	169694539	2_103	0	0.0558896018608701	9.758044250871	5.1783475580806e-06	-1.23871174667549	2
ENSG00000213160.9	KLHL23	2	169694446	2_103	0	0.0329779187485515	4.85995600570896	1.52178387623963e-06	-0.528596852361485	2
ENSG00000144362.11	PHOSPHO2	2	169693707	2_103	0	0.0774329585707118	12.8145634189062	9.42165212326404e-06	1.90736161246451	1
ENSG00000138385.15	SSB	2	169791230	2_103	0	0.033890818123132	5.11242025495275	1.64515187365521e-06	-0.287614880441505	1
ENSG00000138382.14	METTL5	2	169825274	2_103	0	0.0335840066071723	5.02832468877488	1.60344185771495e-06	0.116297652879811	1
ENSG00000144357.16	UBR3	2	169827714	2_103	0	0.0752075988579204	12.540043651892	8.95484696473827e-06	-1.88028915508557	1
ENSG00000204335.3	SP5	2	170714891	2_104	0	0.0227215703029964	6.88768261382815	1.48596597670695e-06	-0.663292947549713	1
ENSG00000204334.7	ERICH2	2	170783036	2_104	0	0.0180871070414533	4.92017012446255	8.449803804033e-07	-0.192477515308611	1
ENSG00000115806.12	GORASP2	2	170928386	2_104	0	0.0175326689077326	4.68626834869322	7.80140065045149e-07	0.149216139744786	1
ENSG00000128708.12	HAT1	2	171922612	2_104	0	0.0224789319614497	6.70215263363767	1.43049842426548e-06	-0.37629248572542	1
ENSG00000115840.13	SLC25A12	2	172009606	2_104	0	0.0770776846192988	20.4931887920067	1.49980776558047e-05	2.83987892479163	1
ENSG00000172878.13	METAP1D	2	171999243	2_104	0	0.0181483596741182	5.23720275136889	9.0247288419951e-07	-0.53115449521201	1
ENSG00000091409.14	ITGA6	2	172427651	2_105	0	0.0106922902661727	7.01480965063048	7.1217057812046e-07	0.803701506567824	1
ENSG00000152256.13	PDK1	2	172555453	2_105	0	0.0250505798000398	14.6852377017359	3.49298048700021e-06	-1.65782298852114	1
ENSG00000091436.16	MAP3K20	2	173075527	2_105	0	0.0928523969387062	26.5014720581926	2.33647164113193e-05	2.6834863348358	2
ENSG00000144354.13	CDCA7	2	173356289	2_105	0	0.00923602824924752	5.73268405952624	5.02736777358052e-07	-0.435623752825548	1
ENSG00000172845.14	SP3	2	173965538	2_105	0	0.0176105215568447	11.9678152676995	2.00117234243109e-06	-1.65551258904295	1
ENSG00000138430.15	OLA1	2	174248983	2_105	0	0.0273003500577224	16.6917892118649	4.32681676991232e-06	2.12074054101211	1
ENSG00000138433.15	CIR1	2	174396420	2_105	0	0.00832126924817778	5.48522900318793	4.3339284285156e-07	0.899218723042945	1
ENSG00000144306.14	SCRN3	2	174396420	2_105	0	0.00832126924817778	5.48522900318793	4.3339284285156e-07	-0.899218723042945	1
ENSG00000163328.13	GPR155	2	174487330	2_105	0	0.00851376014776606	4.8770785837306	3.94256226700934e-07	-0.0481019093197762	1
ENSG00000115935.17	WIPF1	2	174682550	2_105	0	0.0234613490020048	13.4721688648076	3.00115132789451e-06	-1.52349828891491	1
ENSG00000154518.9	ATP5G3	2	175185320	2_106	0	0.0421449403903199	9.2680283436453	3.70877249927578e-06	-1.25761239134064	1
ENSG00000128654.13	MTX2	2	176269444	2_106	0	0.121409268288054	19.2271249562006	2.21647882813507e-05	-2.43304791009234	1
ENSG00000018510.13	AGPS	2	177392486	2_107	0	0.05601653562343	6.25919248489959	3.32913916713461e-06	0.924572130490214	1
ENSG00000196659.9	TTC30B	2	177553107	2_107	0	0.0511526077468705	5.41221076596673	2.62869304729377e-06	-0.563268331642494	1
ENSG00000197557.6	TTC30A	2	177620970	2_107	0	0.0467024141328662	4.56518810688707	2.02439569268573e-06	-0.0078040614673532	1
ENSG00000128655.16	PDE11A	2	178021508	2_108	0	0.0544305051987672	20.9784881525492	1.08421134891434e-05	-2.69758724428265	1
ENSG00000079156.16	OSBPL6	2	178153269	2_108	0	0.0188917937231656	11.670483229018	2.09343475770781e-06	1.78678106197626	2
ENSG00000204311.12	DFNB59	2	178451344	2_108	0	0.00936507777499196	4.96598221653362	4.41584626436738e-07	-0.530728004752851	1
ENSG00000079150.17	FKBP7	2	178477603	2_108	0	0.0155693749907079	9.29764964752501	1.37449053243073e-06	1.11624238106736	2
ENSG00000116095.10	PLEKHA3	2	178480456	2_108	0	0.0095864006592713	5.11524404064725	4.6560681786204e-07	-0.528298604162024	1
ENSG00000155657.26	TTN	2	178831108	2_108	0	0.0094097963385702	4.96635850273044	4.43726827845381e-07	-0.169049936337217	1
ENSG00000170035.15	UBE2E3	2	180967386	2_109	0	0.0383395882954254	5.63485688449	2.0512931602859e-06	0.396887905610379	2
ENSG00000162998.4	FRZB	2	182866669	2_110	0	0.0594325808665663	13.9215278902477	7.85613410930045e-06	-1.75167421534978	2
ENSG00000061676.14	NCKAP1	2	183038483	2_110	0	0.0246895262778931	5.77835121711718	1.35460941356568e-06	-0.847693199679499	1
ENSG00000162999.12	DUSP19	2	183059130	2_110	0	0.0218125587867187	4.63769091704658	9.60518674516321e-07	0.010656944285926	3
ENSG00000065548.17	ZC3H15	2	186486293	2_112	0	0.00800819483162507	5.42527417964345	4.12528272902729e-07	-0.34992972714679	1
ENSG00000138448.11	ITGAV	2	186591184	2_112	0	0.00766997429639238	5.21347677143316	3.79680898153507e-07	-0.730765710224607	1
ENSG00000144369.12	FAM171B	2	186694233	2_112	0	0.0100632511342237	7.6985622513984	7.35606119640296e-07	0.756431684654853	1
ENSG00000003436.15	TFPI	2	187566010	2_112	0	0.0495051051442346	20.9660544819074	9.85516940681153e-06	2.05103121707411	1
ENSG00000204262.11	COL5A2	2	189180039	2_113	0	0.0242952075848969	4.70769987228558	1.08599238159261e-06	-0.204391806813813	2
ENSG00000115368.9	WDR75	2	189452346	2_113	0	0.0247654128289287	4.88428339799235	1.1485339137162e-06	0.186199954957697	1
ENSG00000138449.10	SLC40A1	2	189584239	2_113	0	0.0256368954376599	5.20295358076723	1.26652212268679e-06	-0.442731054695576	1
ENSG00000138381.9	ASNSD1	2	189661958	2_113	0	0.0398410617341498	9.27705460198541	3.50944477780417e-06	-1.06874559379211	1
ENSG00000128699.13	ORMDL1	2	189784856	2_113	0	0.04929471820668	11.2546994430077	5.26782921764506e-06	-1.63481844587512	3
ENSG00000064933.17	PMS1	2	189784079	2_113	0	0.0263160412701817	5.44394010507866	1.36028933779266e-06	-0.695804256651027	2
ENSG00000198130.15	HIBCH	2	190341243	2_113	0	0.0285856002467324	6.20688322581009	1.68468336534264e-06	0.481004628903933	1
ENSG00000151689.12	INPP1	2	190343621	2_113	0	0.0274415857836777	5.83013076159431	1.51909486910451e-06	0.865219148839088	1
ENSG00000189362.11	NEMP2	2	190534707	2_113	0	0.0267626592919538	5.59909693676512	1.42280259463023e-06	0.693107695304456	1
ENSG00000138386.16	NAB1	2	190647213	2_113	0	0.0424123901604229	9.85719542369707	3.96957042668276e-06	-1.59202256415788	1
ENSG00000138378.17	STAT4	2	191151202	2_114	0	0.020329475072499	7.69431737411288	1.48522981120914e-06	-0.840297651195398	1
ENSG00000128641.18	MYO1B	2	191244832	2_114	0	0.0282483391829802	10.7752582171475	2.8901341546761e-06	1.30338979736327	1
ENSG00000196950.13	SLC39A10	2	195575506	2_115	0	0.022006630737664	4.63574894557775	9.68658873486439e-07	0.314029498992283	1
ENSG00000138411.10	HECW2	2	196593392	2_116	0	0.15527853995182	21.8467188752473	3.22103212146667e-05	3.46971199398664	2
ENSG00000144395.17	CCDC150	2	196640040	2_116	0	0.0883163572508027	16.4325493924947	1.37798182902165e-05	2.00638980758127	2
ENSG00000187944.2	C2orf66	2	196812479	2_116	0	0.0814275404963384	15.6659583567546	1.21122738611499e-05	-2.77624923822234	1
ENSG00000226124.6	FTCDNL1	2	199756040	2_118	0	0.0196973384679928	14.8532419993217	2.77796136470162e-06	-2.35776146810142	3
ENSG00000178074.5	C2orf69	2	199911021	2_118	0	0.0130401298390357	11.7534562619701	1.45527446128409e-06	3.47574539197858	1
ENSG00000162972.10	MAIP1	2	199954933	2_118	0	0.00614514875935346	6.00991488632165	3.50669600709275e-07	-0.795945041000297	1
ENSG00000196141.13	SPATS2L	2	200306290	2_118	0	0.00955808265615965	10.0922550442685	9.15917581991326e-07	-1.28832667336707	1
ENSG00000163535.17	SGO2	2	200510401	2_118	0	0.0062859244212321	5.46028770672528	3.25898287497463e-07	-0.553558005319093	1
ENSG00000155729.12	KCTD18	2	200519526	2_118	0	0.00631305306326035	7.27070970008875	4.35826507759566e-07	-1.61715134777873	1
ENSG00000013441.15	CLK1	2	200864612	2_119	0	0.0395319412473634	4.56739565281473	1.71440795116253e-06	0.183794900477321	1
ENSG00000240344.8	PPIL3	2	200879629	2_119	0	0.0433616827564266	5.42519101119294	2.23366766858814e-06	0.580547569943285	1
ENSG00000003402.19	CFLAR	2	201116120	2_119	0	0.0400432699629243	4.68653622375601	1.7818818739331e-06	-0.316739866946494	1
ENSG00000003400.14	CASP10	2	201183110	2_119	0	0.042794973856457	5.30306330644131	2.15484965113554e-06	-0.439376642561957	2
ENSG00000064012.21	CASP8	2	201232852	2_119	0	0.0533881533570021	7.36042141204076	3.73116947832464e-06	-1.02790935613337	3
ENSG00000155749.12	ALS2CR12	2	201357198	2_119	0	0.0396198099616965	4.58797606632928	1.725960803061e-06	-0.022217032654286	1
ENSG00000082146.12	STRADB	2	201388150	2_119	0	0.0615967275778317	8.69622500569924	5.08611066134549e-06	-1.12125566922737	1
ENSG00000155755.18	TMEM237	2	201643259	2_119	0	0.0401941130235362	4.72139580449088	1.80189821867635e-06	-0.264148873377169	2
ENSG00000082126.17	MPP4	2	201664756	2_119	0	0.0936393241832473	12.6409482011915	1.1239197920536e-05	-1.60325222064301	1
ENSG00000155760.2	FZD7	2	202034208	2_120	0	0.0198341528657615	5.46202486366163	1.02864311990785e-06	0.0815439306374432	1
ENSG00000204217.13	BMPR2	2	202422002	2_120	0	0.0181749513346967	4.65910667105927	8.04031950945356e-07	0.0290982099213782	1
ENSG00000163596.16	ICA1L	2	202871777	2_120	0	0.043809528804402	12.7792562582324	5.31583580341316e-06	-1.54854315884316	1
ENSG00000138380.17	CARF	2	202912503	2_120	0	0.034236394500897	10.494423527209	3.41148924150689e-06	1.52956231498363	1
ENSG00000138442.9	WDR12	2	203014780	2_120	0	0.121654014072287	22.3985825333497	2.58728562516512e-05	2.69889919472494	1
ENSG00000178562.17	CD28	2	203706103	2_120	0	0.0181260765029481	4.63436891621821	7.97612236448242e-07	-0.391951032846075	1
ENSG00000163600.12	ICOS	2	203937045	2_120	0	0.0200367988830819	5.55548900412306	1.05693438797534e-06	-0.589407275485941	1
ENSG00000114948.12	ADAM23	2	206443099	2_122	0	0.0130103945841584	5.77918506359999	7.13928084964683e-07	0.51656075051969	2
ENSG00000138400.12	MDH1B	2	206765369	2_122	0	0.0114689875686904	4.56504001685879	4.97126675439409e-07	-0.149875193603815	2
ENSG00000118246.13	FASTKD2	2	206765369	2_122	0	0.01200653023396	5.04579678422861	5.75234163621213e-07	-0.465760119244595	2
ENSG00000118263.14	KLF7	2	207166747	2_122	0	0.0151777996834905	6.72424140737611	9.69057417579016e-07	0.561704308390334	1
ENSG00000144401.14	METTL21A	2	207630131	2_122	0	0.577488248139833	20.7927820597511	0.000114012678608016	-4.08071930939766	1
ENSG00000163249.11	CCNYL1	2	207710546	2_122	0	0.0145352344736974	6.61785118217789	9.13348322651315e-07	-0.65780060264355	2
ENSG00000138413.13	IDH1	2	208266212	2_123	0	0.0455406888832939	4.79737043013802	2.07443698339153e-06	-0.215068204124125	1
ENSG00000115020.16	PIKFYVE	2	208266644	2_123	0	0.045931137478904	4.87671148169997	2.1268245267752e-06	0.251801275652239	1
ENSG00000078018.19	MAP2	2	209422351	2_124	0	0.072061199617548	17.7427672474756	1.21400434150671e-05	2.01539132342053	1
ENSG00000197713.14	RPE	2	210002122	2_124	0	0.0173967410906852	4.57358561043693	7.55478500549333e-07	0.0940493129405679	1
ENSG00000115365.11	LANCL1	2	210477778	2_124	0	0.0174689916213692	4.61165359087799	7.64930381698331e-07	-0.0315459861174627	1
ENSG00000144451.18	SPAG16	2	213283575	2_126	0	0.0533541467070322	10.4879418910896	5.31319613277904e-06	1.82350831476551	1
ENSG00000138376.10	BARD1	2	214809213	2_127	0	0.0188628659411971	4.93595156222284	8.84048240665905e-07	-0.320846305701504	1
ENSG00000138363.14	ATIC	2	215312057	2_127	0	0.0182810426975479	4.64804719393067	8.06805571815495e-07	-0.12135833461854	2
ENSG00000118242.15	MREG	2	216033416	2_127	0	0.0193187888921563	5.15546277211066	9.4568162076546e-07	0.388992044418475	1
ENSG00000115425.13	PECR	2	216041204	2_127	0	0.0195825392393041	5.28011473756679	9.81770011170261e-07	-0.495214498344608	1
ENSG00000079246.15	XRCC5	2	216128888	2_127	0	0.0191392485343442	5.06964007908471	9.21296468346101e-07	-0.616292489959147	1
ENSG00000138375.12	SMARCAL1	2	216412329	2_127	0	0.0181388712234162	4.5763147987612	7.8817661570238e-07	-0.307247659660252	3
ENSG00000197756.9	RPL37A	2	216498338	2_127	0	0.180397906395553	26.1713543443894	4.48285908511746e-05	-2.93958505297908	1
ENSG00000127831.10	VIL1	2	218419492	2_129	0	0.0333585688209428	7.8692680403375	2.49252283079857e-06	-1.41666684603265	1
ENSG00000188282.12	RUFY4	2	218034950	2_129	0	0.0805765208922163	15.9641508951574	1.22138261088337e-05	-1.95379704639719	1
ENSG00000163466.15	ARPC2	2	218217396	2_129	0	0.0256973609862965	5.28740410876087	1.29011500468349e-06	-0.507548463294364	1
ENSG00000127837.9	AAMP	2	218270205	2_129	0	0.0431874392402077	9.72027589023638	3.9859646442929e-06	1.09172933340978	1
ENSG00000127838.13	PNKD	2	218270227	2_129	0	0.0280126335608087	5.83977239777737	1.55327108620998e-06	0.455107489552469	1
ENSG00000135926.14	TMBIM1	2	218292256	2_129	0	0.050281575665223	11.0868526951161	5.29315428206633e-06	1.22780987926342	2
ENSG00000018280.16	SLC11A1	2	218381984	2_129	0	0.0248964631278762	4.87683726137812	1.15285135550004e-06	-0.221682519996153	1
ENSG00000135913.10	USP37	2	218568272	2_129	0	0.0348026711182988	8.15754556273371	2.69568711286161e-06	1.43133923511166	3
ENSG00000115556.13	PLCD4	2	218607602	2_129	0	0.0404807178302589	9.70297747558811	3.72950011681422e-06	1.68134082313909	1
ENSG00000074582.12	BCS1L	2	218658716	2_129	0	0.0240069573674973	4.57135622440315	1.04202846608262e-06	-0.145207690822833	1
ENSG00000115568.15	ZNF142	2	218659366	2_129	0	0.0240355614795946	4.59792493484432	1.04933351801223e-06	0.220605703395482	1
ENSG00000163482.11	STK36	2	218672243	2_129	0	0.048213461913505	11.1918794225259	5.12352354088088e-06	-1.72422644469848	2
ENSG00000135929.8	CYP27A1	2	218780754	2_129	0	0.0325937360544265	7.50155904864823	2.3215768969059e-06	-1.26945110168446	2
ENSG00000187736.12	NHEJ1	2	219160659	2_129	0	0.0255954154430988	7.50430218496191	1.82376927053926e-06	1.84500972863453	2
ENSG00000213901.10	SLC23A3	2	219170396	2_129	1	0.347379305405156	20.9666453605237	6.91560673580486e-05	4.24239195820221	1
ENSG00000144567.10	FAM134A	2	219176369	2_129	1	0.265419049519605	20.6636265368136	5.20758095959774e-05	-4.16920644062651	1
ENSG00000115649.15	CNPPD1	2	219177821	2_129	0	0.0249575545854444	4.9181741309453	1.16547598068505e-06	-0.285503805299351	2
ENSG00000115657.12	ABCB6	2	219218731	2_129	0	0.0278250976142667	6.28917733541771	1.66160554958726e-06	0.971846487216783	1
ENSG00000198925.10	ATG9A	2	219229829	2_129	0	0.0295257242966499	6.17204705225348	1.73032301801009e-06	-0.400926119907807	1
ENSG00000163516.13	ANKZF1	2	219229829	2_129	0	0.0295378804193571	6.18020514215091	1.7333234628074e-06	-0.413812228708946	2
ENSG00000163521.15	GLB1L	2	219236065	2_129	0	0.113565228110715	22.7906294381997	2.45753150547478e-05	-3.1719137319457	1
ENSG00000127824.13	TUBA4A	2	219278362	2_129	0	0.0328811060125925	7.10109742736143	2.21701833793672e-06	0.434970379060179	1
ENSG00000123992.18	DNPEP	2	219400887	2_129	0	0.024038318146779	4.62375471020115	1.05534938715588e-06	-0.255156650994466	2
ENSG00000175084.11	DES	2	219418537	2_129	0	0.034652376932975	7.68439370143072	2.52836653794561e-06	0.700012586237818	1
ENSG00000072195.14	SPEG	2	219434550	2_129	0	0.030349964564877	6.70332322115179	1.93172698141698e-06	-0.939170850144341	1
ENSG00000144591.18	GMPPA	2	219498443	2_129	0	0.171182077752147	22.6715248366322	3.68499091071242e-05	-2.48416953600545	1
ENSG00000123989.13	CHPF	2	219543916	2_129	0	0.0255111335045648	5.33773208138492	1.29295652917649e-06	-0.764485200814802	1
ENSG00000124006.14	OBSL1	2	219572251	2_129	0	0.0260907028016303	5.47958127405664	1.35747095936868e-06	0.722895084668942	1
ENSG00000144589.21	STK11IP	2	219597918	2_130	0	0.0151133824352053	4.58223731529185	6.57561907317592e-07	0.0341883709083787	1
ENSG00000116106.11	EPHA4	2	221574191	2_130	0	0.0183262719919507	6.33840620638403	1.10293925191954e-06	-0.650330649715073	1
ENSG00000163082.9	SGPP2	2	222423832	2_131	0	0.10346169707518	19.2242310114306	1.88853905828815e-05	2.16426185649144	1
ENSG00000116120.9	FARSB	2	222652621	2_131	0	0.0354207380564556	9.18498231420011	3.08910967360242e-06	1.05114273719802	1
ENSG00000123983.13	ACSL3	2	222860739	2_131	0	0.0217256141477836	4.67571982637185	9.64534883029459e-07	-0.255412672182584	2
ENSG00000135905.18	DOCK10	2	225041976	2_133	0	0.0290554373102764	6.81119225995708	1.879091605589e-06	-0.96375291026292	2
ENSG00000081052.11	COL4A4	2	227163403	2_133	0	0.0313945633322703	7.52612940459354	2.24348683263425e-06	-0.895175939736769	1
ENSG00000173744.17	AGFG1	2	227472263	2_134	0	0.187758426633772	26.027605692874	4.64013966647509e-05	-2.68792922333383	1
ENSG00000135917.13	SLC19A3	2	227700940	2_134	0	0.0195090405932921	5.32481532527353	9.86365467750481e-07	0.461899668944536	2
ENSG00000163053.10	SLC16A14	2	230088544	2_135	0	0.0178508057118967	6.81574942894911	1.15523100359997e-06	-0.928554927677538	1
ENSG00000185404.16	SP140L	2	230411519	2_135	0	0.0139750182798697	4.56893047459543	6.06267560169438e-07	-0.0280298230386355	1
ENSG00000135932.10	CAB39	2	230712812	2_135	0	0.0178342865268555	6.80723177037251	1.15271959064488e-06	0.758452235128893	1
ENSG00000135916.15	ITM2C	2	230874849	2_135	0	0.0172793147765079	6.51685281656061	1.06920707922219e-06	-0.674222254804206	1
ENSG00000135914.5	HTR2B	2	231125386	2_136	0	0.0275949113373952	4.56080592665858	1.19500023902097e-06	-0.0238149046562954	1
ENSG00000135931.17	ARMC9	2	231198864	2_136	0	0.0566351357371115	11.2280504518325	6.03792477451784e-06	1.50832822312025	1
ENSG00000115053.15	NCL	2	231462651	2_136	0	0.0501927078228511	10.102116893702	4.81449136555833e-06	1.27975469351309	1
ENSG00000171596.6	NMUR1	2	231530546	2_136	0	0.0298534795247158	5.28674494111302	1.49858269101115e-06	0.392001173339466	1
ENSG00000221944.6	TIGD1	2	232550122	2_136	0	0.0330208123230077	6.21827835662788	1.94964396006789e-06	-0.696014859203084	2
ENSG00000135930.13	EIF4E2	2	232557527	2_136	0	0.0779625851959419	14.2251925117848	1.05303251403245e-05	1.78131297700146	1
ENSG00000244122.2	UGT1A7	2	233681597	2_137	0	0.0265081599823095	6.10586707994709	1.53682467750958e-06	-0.867422387107317	1
ENSG00000241635.7	UGT1A1	2	233759924	2_137	0	0.0224424462946169	4.56567618799337	9.72910069006746e-07	-0.100392675550277	1
ENSG00000244474.5	UGT1A4	2	233716651	2_137	0	0.0333032087409337	8.18043472869131	2.58678217741687e-06	1.07396374539541	1
ENSG00000243135.6	UGT1A3	2	233729266	2_137	0	0.0226243132547399	4.63074673752852	9.94772638990581e-07	0.0512033245768191	2
ENSG00000204120.14	GIGYF2	2	232697500	2_137	0	0.0280129602266775	16.6794377320693	4.43647264277523e-06	-3.4301869700911	1
ENSG00000182600.9	C2orf82	2	232856815	2_137	0	0.0855451575334026	19.0001542767851	1.54329857267185e-05	-2.7532264615721	1
ENSG00000066248.14	NGEF	2	233013260	2_137	0	0.0229051828457696	4.71561938184894	1.025580852013e-06	-0.00130240503737639	1
ENSG00000168918.13	INPP5D	2	233152984	2_137	0	0.0225207214123485	4.59401735707592	9.82363746578935e-07	-0.0197374657191323	1
ENSG00000077044.10	DGKD	2	233354365	2_137	0	0.0690573332609772	14.9435161321315	9.79850902625756e-06	1.73249804161138	1
ENSG00000085982.13	USP40	2	233566769	2_137	0	0.199936006931542	24.5784021278911	4.66597122828791e-05	-2.60760349299778	1
ENSG00000123485.11	HJURP	2	233854491	2_137	0	0.028959909950386	6.98146824104265	1.91973538789262e-06	-0.834439033354261	1
ENSG00000130147.15	SH3BP4	2	234964811	2_138	0	0.0361442466282204	4.98356578648828	1.71031761783165e-06	-0.363406578929271	1
ENSG00000124839.12	RAB17	2	237602437	2_140	0	0.0378610445926099	5.19335843433212	1.86697407155145e-06	-0.499804528096027	1
ENSG00000177483.11	RBM44	2	237798821	2_140	0	0.0365117590956708	4.85731788316385	1.68394026093519e-06	-0.249901781529206	2
ENSG00000132329.10	RAMP1	2	237858483	2_141	0	0.0383741759175184	4.5840529035386	1.67026768962192e-06	0.0947273011488489	1
ENSG00000184182.18	UBE2F	2	237966682	2_141	0	0.0467444043824412	6.41529722770224	2.84736937508562e-06	-0.85241366717174	2
ENSG00000132330.16	SCLY	2	238061323	2_141	0	0.0426789265554128	5.5700287114077	2.25719104318075e-06	-0.784060372443735	2
ENSG00000144488.14	ESPNL	2	238099901	2_141	0	0.0383043936020527	4.56719181090497	1.66109793939285e-06	0.0247904370095614	2
ENSG00000168427.8	KLHL30	2	238139594	2_141	0	0.0835347493032869	11.8518701378573	9.4005108408916e-06	-1.460077287882	1
ENSG00000132323.8	ILKAP	2	238203982	2_141	0	0.0681989084875011	9.94241908656631	6.43823590866822e-06	1.96929952955663	1
ENSG00000132326.11	PER2	2	238289924	2_141	0	0.0526001523376095	7.51383691093926	3.75272001134999e-06	-0.739570520165613	1
ENSG00000204104.11	TRAF3IP1	2	238320731	2_141	0	0.0405894579463715	5.1043117676563	1.96719694485705e-06	-0.698378295558556	2
ENSG00000065802.11	ASB1	2	238426593	2_141	0	0.0433316692013236	5.71092404892207	2.34968259672397e-06	-0.875836950033222	1
ENSG00000063660.8	GPC1	2	240436110	2_142	0	0.0802111512559512	17.2678925596734	1.31513847772981e-05	-2.29985794667635	1
ENSG00000144504.15	ANKMY1	2	240568196	2_142	0	0.0219902365933857	5.2445620567175	1.09505649989471e-06	0.284591193019592	1
ENSG00000142330.19	CAPN10	2	240586423	2_142	0	0.0357286616501212	9.72249184976929	3.29831198557196e-06	-1.18035531956067	1
ENSG00000178623.11	GPR35	2	240599114	2_142	0	0.0354077366325888	9.6390479253548	3.24063189891438e-06	1.21400261584593	1
ENSG00000172478.17	C2orf54	2	240896529	2_143	0	0.0315865423675672	4.76202617867306	1.42820734962799e-06	-0.284138588322216	1
ENSG00000130294.15	KIF1A	2	240820475	2_143	0	0.0324909616083922	5.02288973210582	1.5495785853229e-06	0.407199525637247	1
ENSG00000172482.4	AGXT	2	240874365	2_143	0	0.0336528981832244	5.34771293268905	1.70878709087617e-06	0.508132778158672	1
ENSG00000226321.5	CROCC2	2	240905519	2_143	0	0.0492817915954673	8.88574130501573	4.15793360266071e-06	-1.20792252536347	1
ENSG00000122085.16	MTERF4	2	241102313	2_143	0	0.150397558624757	19.4628172176677	2.77935414031515e-05	-2.46965342171859	1
ENSG00000115687.13	PASK	2	241150035	2_143	0	0.0362944896499652	6.04683364877789	2.0838483571719e-06	0.839412789670663	1
ENSG00000115685.14	PPP1R7	2	241149230	2_143	0	0.0354250267492116	5.82242064044503	1.95844401653019e-06	-0.777727984076635	2
ENSG00000168385.17	SEPT2	2	241314902	2_144	0	0.0500538510894937	10.6798122570405	5.07573000225654e-06	1.53693027156143	1
ENSG00000115677.16	HDLBP	2	241317232	2_144	0	0.0354371341725188	7.47493880234973	2.51514849570097e-06	-0.98584844104387	1
ENSG00000006607.13	FARP2	2	241357676	2_144	0	0.0421796727980468	9.08891210871859	3.64009323036856e-06	1.2122386903626	1
ENSG00000115694.14	STK25	2	241509931	2_144	0	0.0258722400538447	4.56996198928784	1.12264905926623e-06	-0.0831051339564336	1
ENSG00000134121.9	CHL1	3	64672	3_1	0	0.104564863350585	17.656524140183	1.75302610566526e-05	-2.05039461148917	2
ENSG00000072756.16	TRNT1	3	3129338	3_4	0	0.0116102279770665	5.72520186678017	6.31144713040928e-07	0.516594143140075	2
ENSG00000170364.12	SETMAR	3	4303252	3_4	0	0.0122763743922063	6.23648771011901	7.26955107596179e-07	0.668263717203573	2
ENSG00000144455.13	SUMF1	3	4368850	3_4	0	0.0136794204687672	7.22863889328603	9.38904943486808e-07	0.789995344032107	2
ENSG00000150995.18	ITPR1	3	4492945	3_4	0	0.010250039094839	4.58374186334963	4.46111142444633e-07	0.0815700528953291	1
ENSG00000134107.4	BHLHE40	3	4978463	3_4	0	0.0413283484915054	17.4158770311006	6.83424899092776e-06	-1.90379133206035	1
ENSG00000070950.9	RAD18	3	8963418	3_7	0	0.0413472536382001	7.7908390436276	3.05863952972201e-06	-0.942226607907237	2
ENSG00000168137.15	SETD5	3	9397385	3_7	0	0.0296190982429378	4.70433684386162	1.32302374851601e-06	-0.0748059519681246	1
ENSG00000163719.19	MTMR14	3	9649842	3_8	0	0.0149064304698279	4.56926110239689	6.46721101059348e-07	0.0239401389600048	1
ENSG00000114026.21	OGG1	3	9749660	3_8	0	0.0168059246237018	5.70712003220618	9.10703099941849e-07	-0.450113866409853	2
ENSG00000241553.12	ARPC4	3	9792302	3_8	0	0.029445664452573	10.7006841591061	2.9917844543383e-06	1.33905895264062	1
ENSG00000214021.15	TTLL3	3	9810464	3_8	0	0.021759470063479	8.03202519608617	1.65947522553928e-06	-1.01095656267622	1
ENSG00000187288.10	CIDEC	3	9879932	3_8	0	0.017581023990619	6.03358664898038	1.00720324754745e-06	-0.677563798126841	1
ENSG00000171135.13	JAGN1	3	9890513	3_8	0	0.0449233361660653	14.6718189206442	6.25825645701339e-06	1.57517782029964	1
ENSG00000163701.18	IL17RE	3	9902449	3_8	0	0.017839463962545	6.21302359442353	1.0524032977379e-06	0.765795275255612	1
ENSG00000163704.11	PRRT3	3	9953720	3_8	0	0.0149995470602016	4.64492390326253	6.61537008659884e-07	-0.113055457982663	1
ENSG00000125037.12	EMC3	3	10010880	3_8	0	0.0220212057472887	8.04031525734795	1.68116975782985e-06	0.919256071490615	2
ENSG00000144554.10	FANCD2	3	10026888	3_8	0	0.0213117258336931	7.73290120479742	1.56479870844184e-06	-0.914417084344408	1
ENSG00000134086.7	VHL	3	10140878	3_8	0	0.0166613907109404	5.55436927471501	8.78705602450383e-07	0.407303552750347	1
ENSG00000134070.4	IRAK2	3	10164461	3_8	0	0.0161708446651041	5.28885087219334	8.12066179676208e-07	-0.321229170707974	1
ENSG00000157017.15	GHRL	3	10292337	3_8	0	0.0178104887998362	6.09494096995472	1.0307248322323e-06	1.20321626320964	3
ENSG00000157087.17	ATP2B2	3	10707748	3_8	0	0.018598340505304	6.97864096444445	1.23237377201429e-06	1.34987599615627	1
ENSG00000197548.12	ATG7	3	11272355	3_9	0	0.0225922333230677	7.60931125597405	1.63230725348764e-06	-1.21363695357361	2
ENSG00000144559.10	TAMM41	3	11808893	3_9	0	0.0312983670354863	10.6146323402124	3.15445278993819e-06	-1.31099637295133	1
ENSG00000157150.4	TIMP4	3	12159406	3_9	0	0.116134017558016	22.902440036325	2.52544899570821e-05	2.71069818028239	1
ENSG00000075975.15	MKRN2	3	12549082	3_9	0	0.05456436828056	15.7718641356152	8.17126989846621e-06	2.23859719963607	2
ENSG00000225526.4	MKRN2OS	3	12560995	3_9	0	0.086517882983098	20.0997822314493	1.65118081152916e-05	2.86763192299113	2
ENSG00000144712.11	CAND2	3	12800305	3_9	0	0.0331201602638405	11.1374956731013	3.50249379622615e-06	1.74954589057343	1
ENSG00000144713.12	RPL32	3	12840973	3_9	0	0.0313332033777443	10.6248811449178	3.16101294914516e-06	-1.28256690453827	2
ENSG00000144711.13	IQSEC1	3	13072626	3_10	0	0.0647457685703186	12.0642195927734	7.41665403573188e-06	1.59640939651937	2
ENSG00000131389.16	SLC6A6	3	14405037	3_10	0	0.0561375293213783	10.7300480770792	5.7194248708372e-06	1.53385526588426	1
ENSG00000144596.12	GRIP2	3	14534964	3_10	0	0.0572733167862945	10.9170813105585	5.93685273439822e-06	-1.39768813954829	1
ENSG00000154781.15	CCDC174	3	14652143	3_10	0	0.168226949759719	21.1898717755629	3.38470868664664e-05	-2.45156871152404	2
ENSG00000131368.7	MRPS25	3	15065408	3_11	0	0.0364756903037601	5.32603327632702	1.8446109908546e-06	0.509784614902284	1
ENSG00000131375.9	CAPN7	3	15206289	3_11	0	0.0450757596378705	7.28946357486184	3.11986657541431e-06	-1.03175591327476	1
ENSG00000206562.11	METTL6	3	15437148	3_11	0	0.0472987021096136	7.73671812677642	3.47458863617279e-06	0.969761232012355	1
ENSG00000206561.12	COLQ	3	15521671	3_11	0	0.0337276282762382	4.60129563703775	1.47354477710444e-06	-0.103179718599758	1
ENSG00000131373.14	HACL1	3	15600464	3_11	0	0.0337174078249254	4.5985586722118	1.47222201482949e-06	0.37826497680952	2
ENSG00000206560.11	ANKRD28	3	15859466	3_11	0	0.0703488642500628	11.4460646828661	7.64558433100121e-06	1.74072890255335	1
ENSG00000154813.9	DPH3	3	16265068	3_12	0	0.0426740640562889	12.4760401773986	5.05519795000989e-06	-1.67165290293743	1
ENSG00000154814.13	OXNAD1	3	16264511	3_12	0	0.0225129291656506	5.96270709471219	1.27459695834309e-06	0.508104983876818	3
ENSG00000131378.13	RFTN1	3	16515846	3_12	0	0.0494663334121797	12.4473718418051	5.84634958537105e-06	-1.27804405203137	1
ENSG00000182568.16	SATB1	3	18444681	3_13	0	0.0231981625687694	4.68855146731091	1.03273684603506e-06	-0.4544800812565	1
ENSG00000163576.17	EFHB	3	19946047	3_14	0	0.0374641672226507	7.77456267118157	2.76560052409013e-06	0.952886508067221	1
ENSG00000144566.10	RAB5A	3	19946616	3_14	0	0.118511621753104	18.5936531917621	2.09229570830295e-05	2.20929030693862	1
ENSG00000183977.13	PP2D1	3	20012243	3_14	0	0.028316617328273	5.18720829668118	1.39467320248356e-06	-0.711612722108337	2
ENSG00000114166.7	KAT2B	3	20039856	3_14	0	0.043377583394737	9.13351583478257	3.7618436051808e-06	-1.08924607206749	1
ENSG00000182247.9	UBE2E2	3	23202760	3_17	0	0.0532160372520386	11.583321879586	5.85292626755543e-06	1.65326610721303	1
ENSG00000197885.10	NKIRAS1	3	23946455	3_18	0	0.0071792875447303	4.76750712469089	3.2499007310912e-07	0.199243193656499	1
ENSG00000163491.16	NEK10	3	27370689	3_20	0	0.0787105153367261	9.9646146437161	7.44715959037184e-06	1.37438807589735	2
ENSG00000033867.16	SLC4A7	3	27476676	3_20	0	0.0442886543075952	4.58779172043141	1.92927250366921e-06	0.287688134083124	2
ENSG00000163508.12	EOMES	3	27723132	3_20	0	0.0805287344089946	10.1799670170705	7.78385328443377e-06	1.5228226848973	1
ENSG00000163512.13	AZI2	3	28348860	3_21	0	0.0503525060983445	11.4012581217609	5.4509382926448e-06	-1.51988591572188	1
ENSG00000144642.21	RBMS3	3	28575079	3_21	0	0.0262521120602508	5.37046383097657	1.33866972698229e-06	-0.00535830737670335	1
ENSG00000163527.9	STT3B	3	31533564	3_23	0	0.0300045811811371	8.76887180921371	2.49820853098746e-06	1.07273658841409	1
ENSG00000144645.13	OSBPL10	3	32075520	3_23	0	0.0450292741679982	12.6843256427591	5.42325126762728e-06	-1.60168591967166	1
ENSG00000170293.8	CMTM8	3	32238447	3_23	0	0.0484095495097178	13.3073659963506	6.11674730857279e-06	1.50423063535276	1
ENSG00000091317.7	CMTM6	3	32491754	3_24	0	0.036156253037342	5.05790733750383	1.73640761820598e-06	-0.35859685815203	1
ENSG00000188167.8	TMPPE	3	33097052	3_24	0	0.0372204029623425	5.32645602852696	1.88242123609423e-06	-0.342775150846065	2
ENSG00000170266.15	GLB1	3	33097411	3_24	0	0.0575882767768696	9.38436463773049	5.1314057248779e-06	-1.05903443306368	1
ENSG00000170275.14	CRTAP	3	33113893	3_24	0	0.0358692415431338	4.98412654233281	1.69749557367667e-06	-0.514670141787673	2
ENSG00000173705.8	SUSD5	3	33218911	3_25	0	0.00781911367622457	5.02360248711364	3.72966813943543e-07	0.485398615211147	1
ENSG00000153558.13	FBXL2	3	33277306	3_25	0	0.0510515571311564	20.8901666537542	1.01262418238431e-05	2.53478646630118	1
ENSG00000153560.11	UBP1	3	33437380	3_25	0	0.0657494102033706	23.0779994375121	1.44074598044982e-05	2.64201064305161	1
ENSG00000144681.10	STAC	3	36274175	3_26	0	0.116473781041987	17.85710186828	1.97486106178479e-05	-2.47267317924704	1
ENSG00000178567.7	EPM2AIP1	3	36993455	3_27	0	0.0239113632406851	5.96492527241155	1.35427462439635e-06	1.12388431185921	2
ENSG00000076242.14	MLH1	3	36988813	3_27	0	0.0222994761220177	5.14357086937316	1.08907248317944e-06	-0.845868603849727	2
ENSG00000144674.16	GOLGA4	3	37243088	3_27	0	0.0255373458367735	5.55991833811219	1.34816040396314e-06	-0.143634425778073	1
ENSG00000198590.11	C3orf35	3	37386585	3_27	0	0.0253179940044942	5.4954586072105	1.32108460158094e-06	-0.127522858999875	1
ENSG00000187091.13	PLCD1	3	38029646	3_27	0	0.0886030639460378	17.4015840794102	1.46397925041335e-05	1.8656065398524	1
ENSG00000093217.9	XYLB	3	38346523	3_28	0	0.022979210071285	6.82998041804574	1.49022536327158e-06	-0.77933265360207	1
ENSG00000157036.12	EXOG	3	38495589	3_28	0	0.0298428025216945	9.5208857921272	2.69782861928691e-06	-1.29574757155205	2
ENSG00000114742.13	WDR48	3	39051835	3_28	0	0.0192896850550157	5.11342149300796	9.36556810361683e-07	0.436562942571482	1
ENSG00000114745.13	GORASP1	3	39105193	3_28	0	0.0205681031179805	5.77968441569767	1.128744801947e-06	-0.610916718456781	1
ENSG00000168026.18	TTC21A	3	39107786	3_28	0	0.08751173519638	18.8093575343766	1.56292325695741e-05	2.10846445872264	3
ENSG00000168334.8	XIRP1	3	39192679	3_28	0	0.0987173162022552	20.2951808779382	1.90232038978084e-05	2.33988582515052	1
ENSG00000144659.10	SLC25A38	3	39383433	3_28	0	0.0198543743387535	5.4805800553973	1.03318984421812e-06	0.50048840856285	1
ENSG00000168028.13	RPSA	3	39406928	3_28	0	0.0180128638604676	4.56774556247127	7.81235676390076e-07	-0.145376699990215	1
ENSG00000114784.3	EIF1B	3	40309786	3_29	0	0.0740270626055011	14.6619610472098	1.03057588290816e-05	-1.70424547355139	1
ENSG00000177873.12	ZNF619	3	40467766	3_29	0	0.0630987148881679	13.1629518891328	7.88626206668434e-06	-1.64923148426952	2
ENSG00000172888.11	ZNF621	3	40524103	3_29	0	0.0253799431140198	4.71389042794368	1.13597173234331e-06	-0.266350649536516	1
ENSG00000168038.10	ULK4	3	41963289	3_30	0	0.0438550684000125	6.39522753178308	2.66301240851507e-06	-0.995013344958611	1
ENSG00000182606.14	TRAK1	3	42013418	3_30	0	0.0752851493881199	11.4442969598402	8.18080106215059e-06	-1.67151450277249	1
ENSG00000114857.17	NKTR	3	42603651	3_31	0	0.0589168676741535	19.7177514075353	1.1030480549475e-05	2.27757394063643	1
ENSG00000114853.13	ZBTB47	3	42653821	3_31	0	0.0165688855750719	8.04835436709857	1.26618681114421e-06	1.32999104973012	1
ENSG00000244607.5	CCDC13	3	42749631	3_31	0	0.0132408098955945	6.08246424763832	7.6470074251058e-07	0.791320959950884	1
ENSG00000181061.13	HIGD1A	3	42800848	3_31	0	0.0116122100338698	4.78921606625177	5.28052022056052e-07	-0.501138349290399	2
ENSG00000144648.15	ACKR2	3	42804792	3_31	0	0.0276205099981377	12.4083389010885	3.25418873011067e-06	-1.4218226805569	1
ENSG00000180432.5	CYP8B1	3	42876805	3_31	0	0.012586237951916	5.39710777126241	6.44992144374596e-07	0.237113126405306	1
ENSG00000182983.14	ZNF662	3	42883150	3_31	0	0.011444761069162	4.5683908855968	4.96440704876591e-07	-0.0905182559305141	2
ENSG00000240747.7	KRBOX1	3	42809057	3_31	0	0.0116257049319466	4.69646448785362	5.18427147867904e-07	-0.145697964308204	1
ENSG00000144647.5	POMGNT2	3	43105023	3_31	0	0.0266768670815707	12.1729883249958	3.08339686977938e-06	1.44811973551212	2
ENSG00000011198.7	ABHD5	3	43689274	3_31	0	0.0153860919348945	7.30171384201011	1.06672022309063e-06	-0.759920264779322	2
ENSG00000160746.12	ANO10	3	43691692	3_31	0	0.0139806168538459	6.2472539380065	8.29302338593107e-07	0.139145502515291	1
ENSG00000179152.19	TCAIM	3	44338768	3_31	0	0.214201770342103	31.163877810858	6.33828766004934e-05	-3.61160592822043	1
ENSG00000225873.3	LINC00694	3	44439661	3_31	0	0.051881455132426	17.9343283761658	8.83475809432614e-06	2.26959777015543	1
ENSG00000178917.15	ZNF852	3	44510851	3_31	0	0.0119162938347978	5.09255628494226	5.76201571066847e-07	-1.01467281604886	2
ENSG00000196345.12	ZKSCAN7	3	44568516	3_31	0	0.0132767982629031	5.8118215865133	7.32660919729985e-07	-0.497176341864956	1
ENSG00000144792.9	ZNF660	3	44562235	3_31	0	0.0199041584638301	9.48603414922088	1.79277546952464e-06	-1.5795594752813	2
ENSG00000186448.14	ZNF197	3	44562839	3_31	0	0.0115391124938691	4.69229379882987	5.14108756328284e-07	-0.472689257936381	1
ENSG00000169981.10	ZNF35	3	44644514	3_31	0	0.0116007394513248	4.66439037462641	5.13780905783515e-07	-0.167370572270075	1
ENSG00000196653.11	ZNF502	3	44721338	3_31	0	0.0134605274059629	6.03702070760081	7.71582091238214e-07	-0.747861346350425	1
ENSG00000186446.11	ZNF501	3	44721338	3_31	0	0.0134605274059629	6.03702070760081	7.71582091238214e-07	-0.747861346350425	1
ENSG00000163807.5	KIAA1143	3	44761638	3_31	0	0.144550912001338	27.4460437055747	3.76702049836629e-05	-3.34775308757611	1
ENSG00000163808.16	KIF15	3	44761638	3_31	0	0.144550912001337	27.4460437055747	3.76702049836626e-05	-3.34775308757611	1
ENSG00000169964.7	TMEM42	3	44865736	3_31	0	0.0151414939662855	6.92370739707189	9.95416488891645e-07	0.436527791590071	1
ENSG00000075914.12	EXOSC7	3	44975427	3_31	0	0.0127124091045654	5.39206620716063	6.50849347161247e-07	0.514913632835692	1
ENSG00000163812.13	ZDHHC3	3	44976413	3_31	0	0.0144240092142804	6.76629091727394	9.26689099083358e-07	-0.743383171662516	1
ENSG00000163815.5	CLEC3B	3	45002501	3_31	0	0.0157432696794272	7.63008801181169	1.14056982897241e-06	-0.934140293847797	1
ENSG00000173585.15	CCR9	3	45914568	3_32	0	0.0401451813209703	6.79732695684955	2.59100935434251e-06	-0.761454299283446	1
ENSG00000249992.1	TMEM158	3	45226648	3_32	0	0.0326533517932308	4.88530513893932	1.51466593857711e-06	-0.398249939390283	1
ENSG00000211456.10	SACM1L	3	45689445	3_32	0	0.0348935100382648	5.49888381170031	1.82186670353422e-06	-0.612926525395505	2
ENSG00000163817.15	SLC6A20	3	45796686	3_32	0	0.0361175689285338	5.81791596800329	1.99518582763418e-06	-0.606148550186113	1
ENSG00000163818.16	LZTFL1	3	45916204	3_32	0	0.0400094759243866	6.76597463628532	2.57034029620262e-06	0.821474287864241	1
ENSG00000172215.5	CXCR6	3	45940684	3_32	0	0.0434122515493302	7.52323945068765	3.10109158452588e-06	0.872068736499028	2
ENSG00000163823.3	CCR1	3	46208231	3_32	0	0.0315333290488108	4.5627764642929	1.36614378952048e-06	-0.0115602059463648	1
ENSG00000121807.5	CCR2	3	46354094	3_32	0	0.0316586822358929	4.59942786260048	1.3825920086688e-06	0.273452151895399	1
ENSG00000160791.13	CCR5	3	46370170	3_32	0	0.0346027432065786	5.42145611991524	1.7812458831649e-06	-0.737205594633156	2
ENSG00000121797.9	CCRL2	3	46406481	3_32	0	0.0319729811451183	4.69070527258757	1.42402847792162e-06	0.442433893410292	1
ENSG00000241186.9	TDGF1	3	46572336	3_32	0	0.146125598119623	18.9988883051005	2.63603934483253e-05	2.31681343547105	2
ENSG00000261603.1	PRSS46	3	46716355	3_33	0	0.0312755783817089	4.68326784857085	1.39075856625187e-06	0.267249468024943	3
ENSG00000178038.16	ALS2CL	3	46669645	3_33	0	0.0570341532387321	10.2603847724912	5.55643249399549e-06	-1.2708668429291	2
ENSG00000188086.13	PRSS45	3	46740510	3_33	0	0.0350992614400287	5.74957569244764	1.91615735580294e-06	0.6368132543191	3
ENSG00000178055.11	PRSS42	3	46834226	3_33	0	0.0346294820424101	5.62491721154271	1.8495221098688e-06	-0.613347872290446	1
ENSG00000160801.13	PTH1R	3	46877889	3_33	0	0.0376947171043182	6.4099815120131	2.29421789000212e-06	-0.664485910593622	2
ENSG00000160799.11	CCDC12	3	46982458	3_33	0	0.0310685733028615	4.62192664309378	1.36345797215488e-06	-0.215603252052568	1
ENSG00000181555.20	SETD2	3	47164415	3_33	0	0.0308618417089327	4.56026251648144	1.33631572888613e-06	-0.0408462051120244	1
ENSG00000114648.11	KLHL18	3	47260710	3_33	0	0.0318124989380656	4.84052328509335	1.46213507535952e-06	0.201416415010278	1
ENSG00000114650.18	SCAP	3	47476755	3_33	0	0.0372423800242319	6.29817254849353	2.22714954242562e-06	0.740805499963212	2
ENSG00000114646.9	CSPG5	3	47580720	3_33	0	0.0437168545174405	7.78447083409545	3.23128600001338e-06	-0.937422337538824	1
ENSG00000164045.11	CDC25A	3	48188134	3_35	0	0.0626024829462943	19.9937289006575	1.1884550338368e-05	-2.6664228210338	1
ENSG00000172113.8	NME6	3	48301392	3_35	0	0.0421215635847085	16.3018375281911	6.51986256851904e-06	2.42159862848442	1
ENSG00000164049.14	FBXW12	3	48372047	3_35	0	0.0267078135712705	12.0887525778981	3.06561224253896e-06	-1.79147738926159	1
ENSG00000164051.13	CCDC51	3	48440024	3_35	0	0.0317917127980399	13.6969556591326	4.13461782907604e-06	-1.92784946991879	1
ENSG00000232112.3	TMA7	3	48440024	3_35	0	0.0317917127980399	13.6969556591326	4.13461782907604e-06	1.92784946991879	1
ENSG00000213689.11	TREX1	3	48465783	3_35	0	0.0267633305911411	12.1079080497252	3.07685244594404e-06	1.76676215785417	2
ENSG00000114268.11	PFKFB4	3	48562408	3_35	0	0.0123002031523705	4.96407107027002	5.79759230398664e-07	0.431265925626234	1
ENSG00000114270.17	COL7A1	3	48595323	3_35	0	0.0157102782079847	7.20842787613132	1.07528064885599e-06	-0.782867330915396	1
ENSG00000213672.7	NCKIPSD	3	48686026	3_35	0	0.0138115455432312	6.02660071551453	7.90336602035727e-07	0.505323382212557	1
ENSG00000114302.15	PRKAR2A	3	48847779	3_35	0	0.0328270492996805	13.9933664976436	4.36165642992313e-06	-1.9197133996349	1
ENSG00000177479.19	ARIH2	3	48919714	3_35	0	0.0401485781478002	15.8570314227682	6.04490462474726e-06	-2.39856815268025	1
ENSG00000178467.17	P4HTM	3	48971953	3_35	0	0.0446717515407592	16.8476878004787	7.1461262410914e-06	-2.34062157985212	2
ENSG00000178252.17	WDR6	3	49007280	3_35	0	0.0480603504946901	17.5275244459177	7.99843301406268e-06	2.48738372634565	2
ENSG00000178057.14	NDUFAF3	3	49017259	3_35	0	0.0188375232496772	8.87557856198739	1.5875151210218e-06	-1.52100984872922	1
ENSG00000178149.16	DALRD3	3	49023895	3_35	0	0.0164621637327541	7.63749439323671	1.19381001547175e-06	-1.36577502746997	1
ENSG00000185909.14	KLHDC8B	3	49171432	3_35	0	0.0317413139938789	13.6824110579779	4.12367976589564e-06	1.99073455119693	2
ENSG00000188315.7	C3orf62	3	49277527	3_35	0	0.223815336504245	32.2793286406175	6.85980440364508e-05	-3.6963638353215	2
ENSG00000114316.12	USP4	3	49340655	3_35	0	0.0246776619318786	11.3603619710997	2.66191127961572e-06	1.79713470334737	1
ENSG00000233276.3	GPX1	3	49358927	3_35	0	0.0137042808982922	5.95516012946398	7.74902554249839e-07	-1.2927964954502	1
ENSG00000067560.10	RHOA	3	49413016	3_35	0	0.0141501878767202	6.24883338569451	8.39573163351933e-07	-1.35085205437018	1
ENSG00000145022.4	TCTA	3	49412205	3_35	0	0.0268257663792626	12.1295738802758	3.08954893932931e-06	-1.84171943375086	2
ENSG00000145020.15	AMT	3	49422974	3_35	0	0.0276029991650504	12.3929909855876	3.24810307665975e-06	-1.88902257136927	1
ENSG00000164061.4	BSN	3	49573524	3_35	0	0.0535485563461914	18.5344097989334	9.4237536552307e-06	2.79955848819952	1
ENSG00000164062.12	APEH	3	49674864	3_35	0	0.0220430974677267	10.3207198591662	2.16013059299173e-06	1.90998400864739	1
ENSG00000173531.15	MST1	3	49688745	3_35	0	0.0182102540023988	8.5643707800211	1.48084247018465e-06	1.01447748073514	2
ENSG00000185614.4	FAM212A	3	49803410	3_35	0	0.0120456258915223	4.77240694657401	5.4583859055938e-07	-0.442902039803491	1
ENSG00000183763.8	TRAIP	3	49856597	3_35	0	0.0789706013157856	22.1737656071104	1.66265557970033e-05	-3.20017972979481	1
ENSG00000164078.12	MST1R	3	49904003	3_35	0	0.0668624473635792	20.6078063057695	1.30831231546208e-05	-2.82510604748884	1
ENSG00000004534.14	RBM6	3	49940636	3_35	0	0.138215325867372	27.5128051368339	3.6106755991502e-05	3.22116904749149	1
ENSG00000001617.11	SEMA3F	3	50176092	3_35	0	0.0125511461157701	5.14916012664652	6.13644971638635e-07	-0.203599472504626	1
ENSG00000188338.14	SLC38A3	3	50204954	3_35	0	0.0388278654981732	15.5446950521452	5.73090382170961e-06	-1.40197800435299	1
ENSG00000012171.19	SEMA3B	3	50267465	3_35	0	0.0130457957185636	5.50350532507624	6.81722081761632e-07	-0.251832072674534	1
ENSG00000243477.5	NAT6	3	50298716	3_35	0	0.0612081195687724	19.7821035790506	1.14968510718811e-05	1.99463869574769	2
ENSG00000186792.16	HYAL3	3	50295266	3_35	0	0.0592775806310326	19.4830880740204	1.09659348283224e-05	-2.25009218213336	1
ENSG00000068001.13	HYAL2	3	50323853	3_35	0	0.0218403051353158	10.2356927643106	2.12262531802624e-06	-1.32115022799743	1
ENSG00000007402.11	CACNA2D2	3	50504338	3_35	0	0.0127086190983001	5.26337815252159	6.35126646069156e-07	-0.205061760911502	1
ENSG00000114735.9	HEMK1	3	50569633	3_35	0	0.0121191895072152	4.82812780146588	5.55584000750292e-07	-0.0587563431017551	1
ENSG00000114738.10	MAPKAPK3	3	50611291	3_35	0	0.0222270967902001	10.3972533190614	2.19431394324813e-06	1.2221371654062	1
ENSG00000145050.15	MANF	3	51384757	3_35	0	0.0493018811383305	17.7647273095613	8.31609482017172e-06	2.20316363127078	1
ENSG00000164082.14	GRM2	3	51707122	3_35	0	0.0158519860649213	7.29082977825576	1.09738251815097e-06	-0.763253441713186	1
ENSG00000164087.7	POC1A	3	52154292	3_36	0	0.0320290958762408	15.6079325483546	4.74665269014935e-06	2.54241109255105	1
ENSG00000247596.8	TWF2	3	52239405	3_36	0	0.11032244622499	35.4210412594106	3.71041599686139e-05	-5.64416621672404	1
ENSG00000164088.17	PPM1M	3	52244928	3_36	0	0.0123015295050559	5.08397457288031	5.93826916683199e-07	1.10320549759054	3
ENSG00000168237.17	GLYCTK	3	52291743	3_36	0	0.101275924475204	34.6399613558698	3.33104892810446e-05	5.6171364593988	1
ENSG00000164091.11	WDR82	3	52287960	3_36	0	0.018161906999969	8.2834907395969	1.4284736554783e-06	-1.24293028856333	1
ENSG00000114841.17	DNAH1	3	52315396	3_36	0	0.0128978942824247	4.88040109280781	5.97684131400759e-07	-0.195513958797243	2
ENSG00000010318.20	PHF7	3	52414035	3_36	0	0.0175078445423715	9.41175790336963	1.56459099339744e-06	-2.0187822155446	1
ENSG00000010319.6	SEMA3G	3	52444898	3_36	0	0.0169603708991004	6.92441461458503	1.11510511140084e-06	-0.0439601980042745	1
ENSG00000114854.7	TNNC1	3	52454186	3_36	0	0.0124018167374546	5.24465123680236	6.1758866946474e-07	-1.04933127763385	2
ENSG00000010322.15	NISCH	3	52455611	3_36	0	0.0127952631164209	4.94037948536095	6.00215114321972e-07	-0.480562710016923	1
ENSG00000010327.10	STAB1	3	52495250	3_36	0	0.0127092058727705	5.72447331404622	6.90798437697205e-07	1.33316466088419	1
ENSG00000168268.10	NT5DC2	3	52535082	3_36	0	0.0189173519244451	15.1861252248161	2.72775095659374e-06	3.96684826810061	2
ENSG00000163938.16	GNL3	3	52681295	3_36	0	0.0294186880674953	16.3382140154155	4.56378607360079e-06	-2.77476133714655	2
ENSG00000163939.18	PBRM1	3	52686064	3_36	0	0.287561232441957	33.8817302917881	9.25109869155565e-05	6.18759906619317	1
ENSG00000016864.18	GLT8D1	3	52705620	3_36	0	0.0738204701748187	17.7263653093559	1.24249285177011e-05	0.807738688610408	1
ENSG00000114904.12	NEK4	3	52775509	3_36	0	0.0274847001161841	22.408750777339	5.8479822546333e-06	5.03430797793892	1
ENSG00000162267.12	ITIH3	3	52799203	3_36	0	0.0846686075005611	32.9485346250012	2.64884117233794e-05	-5.25457296555196	1
ENSG00000055955.15	ITIH4	3	52830568	3_36	0	0.0233098368541583	20.911175279584	4.62823149125326e-06	4.95615892634394	2
ENSG00000272573.5	MUSTN1	3	52834429	3_36	0	0.0177181888450988	9.30463881401205	1.56536724626466e-06	-1.83313831237885	2
ENSG00000213533.11	TMEM110	3	52897955	3_36	0	0.013828437619915	6.18846362283318	8.1255609840162e-07	1.05490192208633	2
ENSG00000163932.13	PRKCD	3	53155654	3_36	0	0.0123164451768618	4.81711365640109	5.63338804950496e-07	0.434569174322108	1
ENSG00000163931.15	TKT	3	53255618	3_36	0	0.0141021627180522	7.288880644378	9.75986829217035e-07	1.80593539980734	1
ENSG00000272886.5	DCP1A	3	53349447	3_36	0	0.0131661230850292	5.94399175106574	7.43076463766211e-07	2.04279112029753	1
ENSG00000016391.10	CHDH	3	53846340	3_36	0	0.0163597426820341	7.21340625997667	1.12050618388302e-06	0.84044410480347	1
ENSG00000056736.9	IL17RB	3	53839787	3_36	0	0.0141681847094554	6.00014912243201	8.07186056048286e-07	-0.383991398327038	1
ENSG00000113812.13	ACTR8	3	53881333	3_36	0	0.0844557768235166	21.2209012908879	1.70172971706366e-05	2.24780259565557	2
ENSG00000114251.14	WNT5A	3	55489156	3_38	0	0.0365316914226114	5.65707411216285	1.96227127196089e-06	0.592109889162612	1
ENSG00000180376.16	CCDC66	3	56557027	3_39	0	0.0713392439855267	14.2091070822193	9.62482155903946e-06	-2.13927879414471	3
ENSG00000163946.13	FAM208A	3	56682894	3_39	0	0.0416691146749215	9.19185543694907	3.63676179074357e-06	1.62778419454394	1
ENSG00000163947.11	ARHGEF3	3	57078950	3_39	0	0.0296853359089209	6.05401848016684	1.70640889669921e-06	-0.505372677370479	2
ENSG00000144730.17	IL17RD	3	57170597	3_39	0	0.101954449425505	17.5858811851238	1.70242392932988e-05	-2.11737069908027	1
ENSG00000239388.8	ASB14	3	57292855	3_39	0	0.0349088721997407	7.55190526606166	2.50316656029829e-06	0.613049120531263	1
ENSG00000174840.8	PDE12	3	57554759	3_39	0	0.0357745385712365	7.77852980377307	2.64221989111636e-06	1.31937746845242	2
ENSG00000168374.10	ARF4	3	57598389	3_39	0	0.0726956446329519	14.3861312311466	9.93001275776642e-06	2.10641405181186	2
ENSG00000174839.12	DENND6A	3	57692733	3_39	0	0.0355674839353336	7.72478820392237	2.60877798996243e-06	-1.20486725883487	1
ENSG00000163681.14	SLMAP	3	57755619	3_39	0	0.052484697523851	11.3374143866617	5.64994364483275e-06	1.79153236585851	1
ENSG00000136068.14	FLNB	3	58024201	3_39	0	0.026687590978168	5.07190437372756	1.28522103919959e-06	0.584710851861743	1
ENSG00000163687.13	DNASE1L3	3	58215019	3_40	0	0.0160771301906163	8.36638453744925	1.27715540964821e-06	1.08896816781869	1
ENSG00000163686.14	ABHD6	3	58237077	3_40	0	0.0167002726042695	8.71551490785403	1.38201897916536e-06	-1.22103361046833	1
ENSG00000163684.11	RPP14	3	58306531	3_40	0	0.032456485858972	14.8344639268428	4.57162658488581e-06	-1.91933028438658	2
ENSG00000168297.15	PXK	3	58332534	3_40	0	0.0160041350785957	8.32460190261451	1.26500743771224e-06	-1.2754564752447	1
ENSG00000168291.12	PDHB	3	58434691	3_40	0	0.0634713694079303	21.0690802635184	1.26975766392365e-05	-2.51441411285177	1
ENSG00000168301.12	KCTD6	3	58491865	3_40	0	0.025757549128678	12.7010477353585	3.10628630461252e-06	1.5292768226701	1
ENSG00000168306.12	ACOX2	3	58537904	3_40	0	0.0110894545794333	4.96061810965142	5.22328084590418e-07	0.376912478257219	1
ENSG00000168309.16	FAM107A	3	58627651	3_40	0	0.0126760970575172	6.18607940905331	7.44557843812723e-07	-0.670431462875935	1
ENSG00000198643.6	FAM3D	3	58666565	3_40	0	0.0174075263647754	9.09642217852814	1.50350565808177e-06	1.13546761447405	1
ENSG00000144724.19	PTPRG	3	61515196	3_41	0	0.00841996979469684	4.8560075130974	3.88228380553192e-07	0.0191082896167375	2
ENSG00000114405.10	C3orf14	3	62315882	3_41	0	0.00839165522831975	4.82877040578765	3.84752619894829e-07	0.096476736344884	1
ENSG00000163634.11	THOC7	3	63856953	3_43	1	0.445773773672489	38.4432752362518	0.000162716761374068	-6.24851412288946	1
ENSG00000163636.10	PSMD6	3	64024193	3_43	0	0.0210374546885976	6.85689904052624	1.36967757524221e-06	1.46386971663712	2
ENSG00000163637.12	PRICKLE2	3	64266748	3_43	0	0.023003600009136	6.40233709430496	1.39840104864359e-06	0.675711243524411	2
ENSG00000151276.23	MAGI1	3	65954153	3_44	0	0.038817150528581	6.4507594372087	2.37756224100149e-06	0.677429573575887	1
ENSG00000144741.17	SLC25A26	3	66134027	3_44	0	0.0323439637535972	4.76256780491654	1.46262101878377e-06	0.180332532390904	1
ENSG00000172340.14	SUCLG2	3	67407957	3_45	0	0.0793004491756688	17.3110446274117	1.30345583343189e-05	1.86584822307022	1
ENSG00000144747.15	TMF1	3	69052218	3_46	0	0.134609169558691	17.8050655846835	2.27570319631238e-05	-2.13433029270932	1
ENSG00000144744.16	UBA3	3	69079592	3_46	0	0.0354121472461922	5.23756441667098	1.76107979960282e-06	0.629649325310132	1
ENSG00000144746.6	ARL6IP5	3	69088388	3_46	0	0.0558460718949971	9.46972474646354	5.02142966080666e-06	-1.29629703624251	1
ENSG00000187098.14	MITF	3	69739170	3_47	0	0.0287498179226214	5.13135466396038	1.40076256941126e-06	0.568386531182106	1
ENSG00000163412.12	EIF4E3	3	71757284	3_48	0	0.0228569197715313	13.7875744794327	2.99228511479904e-06	-1.75714293728328	2
ENSG00000170837.2	GPR27	3	71735170	3_48	0	0.0197730269616648	12.1526797981159	2.28161629830252e-06	-1.48053603590435	1
ENSG00000163421.8	PROK2	3	71805436	3_48	0	0.0114370524888209	7.63226564791964	8.28829096867407e-07	-0.750696663813535	1
ENSG00000144736.13	SHQ1	3	72861735	3_49	0	0.0283526427870566	6.35858064050108	1.71179252865437e-06	-0.753731873457641	1
ENSG00000172986.12	GXYLT2	3	72887991	3_49	0	0.0703391894966295	14.8050128991876	9.88788818450788e-06	1.75418599749436	2
ENSG00000255423.1	EBLN2	3	73061902	3_49	0	0.0598576558005231	13.2929376148347	7.5550626134811e-06	2.07212833526555	1
ENSG00000121440.14	PDZRN3	3	73491467	3_49	0	0.0235670069690297	4.65463249967223	1.04156703087836e-06	0.169111572638575	1
ENSG00000113805.8	CNTN3	3	74520712	3_50	0	0.0425062966205794	6.2925801748101	2.53968247991089e-06	-0.790815399071917	2
ENSG00000227124.8	ZNF717	3	75782933	3_51	0	0.0350909430440448	6.72986398367006	2.24232584881155e-06	-0.776479952518997	1
ENSG00000114480.12	GBE1	3	81761728	3_54	0	0.0415770789394391	7.76872034765736	3.06690878247761e-06	1.14665367518649	2
ENSG00000206538.8	VGLL3	3	86991242	3_57	0	0.0301875297429891	6.73693318875984	1.93102196217378e-06	-0.767071648934171	1
ENSG00000083937.8	CHMP2B	3	87227121	3_57	0	0.0263486006492194	5.48210708083158	1.37152101434787e-06	-0.348893698168282	3
ENSG00000163320.10	CGGBP1	3	88122078	3_58	0	0.0344936970762325	5.22019709748926	1.70971626273783e-06	0.385947048391244	1
ENSG00000044524.10	EPHA3	3	89107369	3_59	0	0.0305219997236739	4.59005040430264	1.33023336155049e-06	-0.383954912364121	2
ENSG00000178750.2	STX19	3	94032097	3_59	0	0.0628175757475502	11.2954121903461	6.73721881223407e-06	-1.96603590486996	1
ENSG00000178700.7	DHFR2	3	94062771	3_59	0	0.0443848156717811	8.05740517860105	3.3956820642726e-06	-1.44674229145779	1
ENSG00000178694.9	NSUN3	3	94062771	3_59	0	0.0443848156717811	8.05740517860106	3.39568206427261e-06	1.44674229145779	1
ENSG00000080200.9	CRYBG3	3	97822174	3_61	0	0.106075860166108	19.9342130288842	2.00776580809864e-05	-2.59124387421956	1
ENSG00000080822.16	CLDND1	3	98523270	3_62	0	0.0514859200996094	7.23224030921377	3.53556416473304e-06	-0.870528718940002	2
ENSG00000144810.15	COL8A1	3	99638945	3_62	0	0.14969694645303	17.3566702875874	2.46704318601176e-05	-1.99766986963033	1
ENSG00000144820.7	ADGRG7	3	100609097	3_63	0	0.0314933783878283	4.76453399785801	1.42474479230725e-06	0.325151062351091	1
ENSG00000184220.11	CMSS1	3	99772141	3_63	0	0.0308057676905743	4.56061106172557	1.33398967787635e-06	-0.0286263622783835	1
ENSG00000036054.12	TBC1D23	3	100261437	3_63	0	0.0336778576517717	5.3843823930273	1.72178035829658e-06	0.737891802593788	1
ENSG00000114021.11	NIT2	3	100334239	3_63	0	0.0463600511321013	8.34706745868361	3.67430519177796e-06	1.30809368033776	1
ENSG00000206535.7	LNP1	3	100402006	3_63	0	0.0437452354371128	7.80759209062274	3.24298746844064e-06	-0.87490003804899	1
ENSG00000114354.13	TFG	3	100709093	3_63	0	0.0349410750680282	5.72493926504078	1.89934799957929e-06	0.730148434153879	1
ENSG00000154175.16	ABI3BP	3	100993920	3_64	0	0.0451142961459242	10.2528969263957	4.39195795866852e-06	1.25323732063304	2
ENSG00000081148.11	IMPG2	3	101320737	3_64	0	0.026912000226289	5.47264324604207	1.39842929295926e-06	-0.498458659055319	1
ENSG00000138468.15	SENP7	3	101513077	3_64	0	0.0346955555367141	7.81871044884936	2.57576580075144e-06	-1.10149478288148	1
ENSG00000114391.12	RPL24	3	101687152	3_64	0	0.0260533020287285	5.17368560074967	1.27985333521349e-06	-0.37889360702055	1
ENSG00000144815.15	NXPE3	3	101779233	3_64	0	0.0259219332880551	5.12709350769531	1.26193220406861e-06	0.366303674343352	1
ENSG00000114423.18	CBLB	3	105869225	3_66	0	0.146008332642526	25.5170188066482	3.53756942779647e-05	-2.8464469900663	1
ENSG00000121570.12	DPPA4	3	109337904	3_67	0	0.019705884251811	6.87712111328308	1.28676724438407e-06	0.768694130611346	1
ENSG00000114446.4	IFT57	3	108222767	3_67	0	0.0277106461846776	10.0160541835647	2.63536464466968e-06	-1.31432691491193	1
ENSG00000177707.10	NECTIN3	3	111070094	3_70	0	0.0334629758489962	12.8822690025935	4.09311852213353e-06	-1.63492720794859	1
ENSG00000153283.12	CD96	3	111292718	3_70	0	0.0144837625739036	5.17409673959435	7.11562968445026e-07	0.432273931789361	1
ENSG00000144827.8	ABHD10	3	111978592	3_70	0	0.0191902871697081	7.75778264136505	1.41356725999328e-06	-0.938544053419491	2
ENSG00000114529.12	C3orf52	3	112334718	3_70	0	0.0173282992578019	6.82002187875439	1.12211948631585e-06	0.764363717747669	1
ENSG00000174500.12	GCSAM	3	112133043	3_70	0	0.017808934836145	7.07133276711824	1.19573961197806e-06	-0.844130649572583	2
ENSG00000091972.18	CD200	3	112332580	3_70	0	0.0139103381737284	4.80355251153113	6.34450330149266e-07	0.279986141504993	2
ENSG00000144848.10	ATG3	3	112562284	3_70	0	0.0211490658045844	8.65147529329287	1.7373157511972e-06	-1.18733956703733	1
ENSG00000138459.8	SLC35A5	3	112561371	3_70	0	0.0528300716823835	17.120237007349	8.58792749879073e-06	-2.02411464498352	1
ENSG00000091986.15	CCDC80	3	112649146	3_70	0	0.0161485695897763	6.17258203278027	9.46451418607978e-07	0.704774188627369	1
ENSG00000163606.10	CD200R1	3	112975136	3_70	0	0.0141736261783603	4.97553782789708	6.69604561508042e-07	0.329673978766445	1
ENSG00000163608.14	NEPRO	3	113019471	3_70	0	0.0136667167535364	4.64150524465912	6.02310502371958e-07	0.157349186386695	2
ENSG00000144857.14	BOC	3	113210185	3_70	0	0.014193913127607	4.98865773748895	6.723311736767e-07	0.291047011608629	2
ENSG00000206530.10	CFAP44	3	113440894	3_70	0	0.0136478928592103	4.62886546296041	5.99842950855339e-07	-0.11066725701804	2
ENSG00000163611.11	SPICE1	3	113515105	3_70	0	0.0272952709266813	11.0011307171987	2.85116355633201e-06	1.39385256278105	2
ENSG00000072858.10	SIDT1	3	113532232	3_70	0	0.049319271340432	16.479704701757	7.71726606844173e-06	1.74259825187131	1
ENSG00000178075.19	GRAMD1C	3	113827178	3_70	0	0.0149765620535431	5.4810713779771	7.79426172279886e-07	-0.547182144667202	1
ENSG00000163617.10	CCDC191	3	114056663	3_70	0	0.0157470402046296	5.94145320535137	8.88360038156758e-07	0.56426974094776	1
ENSG00000121578.12	B4GALT4	3	119241202	3_74	0	0.0211780518176616	4.85461883807083	9.76199408530927e-07	0.365928288016832	1
ENSG00000176142.12	TMEM39A	3	119469366	3_74	0	0.0299696955181165	8.05417427365347	2.29192683711466e-06	0.977838533284104	1
ENSG00000163389.10	POGLUT1	3	119467987	3_74	0	0.0212181885422977	4.87203365347724	9.81558030383216e-07	-0.333431530739003	3
ENSG00000113845.9	TIMMDC1	3	119498467	3_74	0	0.139865100074758	22.53487583465	2.99269133840898e-05	-2.50253399307261	1
ENSG00000121594.11	CD80	3	119559610	3_74	0	0.0556621171424997	13.7978181342585	7.29235049374279e-06	1.72750767454493	1
ENSG00000144843.11	ADPRH	3	119579762	3_74	0	0.0228552993246728	5.55599301614129	1.20571871313262e-06	0.559310536794043	2
ENSG00000144837.8	PLA1A	3	119598432	3_74	0	0.0497958245172794	12.759629969539	6.03293164386509e-06	-1.54985575852935	1
ENSG00000121577.13	POPDC2	3	119659168	3_74	0	0.021060541401168	4.80343364206403	9.6054722921488e-07	-0.229820839562648	2
ENSG00000144852.17	NR1I2	3	119780660	3_74	0	0.0741899978007528	16.4894787003148	1.16158148513257e-05	-1.80508909450116	1
ENSG00000082701.14	GSK3B	3	120094435	3_74	0	0.0205411802470238	4.57376732461009	8.92065734468597e-07	0.152840099264401	1
ENSG00000163428.3	LRRC58	3	120349385	3_74	0	0.0208005253978362	4.6891575031506	9.26118419821286e-07	-0.12513661303189	1
ENSG00000065518.7	NDUFB4	3	120596154	3_74	0	0.020511004844791	4.56025159812495	8.8812304280946e-07	0.066780138284947	1
ENSG00000144840.8	RABL3	3	120743477	3_74	0	0.0335344787984219	9.09253770305975	2.89516998829363e-06	-1.04053639903793	1
ENSG00000153767.9	GTF2E1	3	120742729	3_74	0	0.0218721709654653	5.1513253242269	1.06981397472627e-06	0.413767673422595	1
ENSG00000145103.12	ILDR1	3	122021982	3_75	0	0.0473163426884806	5.43486180468612	2.44172680467786e-06	-0.531665519433941	1
ENSG00000180353.10	HCLS1	3	121659058	3_75	0	0.0606929758610816	7.75661295698371	4.47000439584843e-06	1.02821909487219	1
ENSG00000173226.16	IQCB1	3	121835057	3_75	0	0.0449093832219761	4.94957297436964	2.1105819469711e-06	-0.361952642367678	2
ENSG00000145088.8	EAF2	3	121835057	3_75	0	0.0486834978181863	5.69983995769435	2.63476467597584e-06	-0.570809546566712	1
ENSG00000163406.10	SLC15A2	3	121893969	3_75	0	0.0565730091032921	7.09970912459955	3.81370619397156e-06	-1.08494628622765	1
ENSG00000121552.3	CSTA	3	122325058	3_76	0	0.0310499293148901	5.11634369043802	1.50840416584805e-06	0.389719816064461	2
ENSG00000160124.9	CCDC58	3	122408942	3_76	0	0.0411356739540691	7.68920024486943	3.00328941150133e-06	1.01957519400424	1
ENSG00000114023.15	FAM162A	3	122384273	3_76	0	0.0372583059578856	6.80158264340632	2.40619312107975e-06	-0.714655268886299	1
ENSG00000196981.3	WDR5B	3	122416395	3_76	0	0.0948475270955211	15.4531037945131	1.39167918196318e-05	1.75349167569576	1
ENSG00000114030.12	KPNA1	3	122514800	3_76	0	0.0375573577758926	6.90748003919495	2.46327027822292e-06	0.754982808321148	1
ENSG00000138496.16	PARP9	3	122564248	3_76	0	0.0429461055221034	8.08718127910625	3.29775480534074e-06	1.30414072518029	1
ENSG00000173200.12	PARP15	3	122577800	3_76	0	0.0368377505005698	6.69389229481052	2.34136552378432e-06	-0.607615442250129	1
ENSG00000173193.13	PARP14	3	122679801	3_76	0	0.0430927043922692	8.03463043211495	3.28750977147553e-06	-1.16507708317128	3
ENSG00000169087.10	HSPBAP1	3	122793902	3_76	0	0.0403724266814105	7.46196220605805	2.86045616194321e-06	1.14425146985541	1
ENSG00000138463.8	DIRC2	3	122795125	3_76	0	0.0327202604721534	5.55631102597601	1.72623809827601e-06	0.798177390006955	1
ENSG00000082684.14	SEMA5B	3	123028920	3_76	0	0.0303360552364261	4.88023965005932	1.40571620797201e-06	-0.169522376599413	1
ENSG00000206527.9	HACD2	3	123540235	3_76	0	0.041514772702252	7.90142775993627	3.11462406689282e-06	1.05091013203904	2
ENSG00000175455.14	CCDC14	3	123958536	3_77	0	0.0281437110719071	7.94511238020854	2.123140842614e-06	1.33454051889882	1
ENSG00000114491.13	UMPS	3	124721933	3_77	0	0.0268701287393808	7.19783820008243	1.8364082026002e-06	-1.25283067728545	2
ENSG00000082781.11	ITGB5	3	124901003	3_77	0	0.0222292061263432	5.39364408011322	1.13842292892922e-06	0.665631358885312	1
ENSG00000173706.12	HEG1	3	125059839	3_77	0	0.0393078081146682	10.5405106382436	3.93403188057785e-06	-1.37456468885575	1
ENSG00000221955.10	SLC12A8	3	125212648	3_77	0	0.0214590540420744	5.0480213211761	1.02855886303065e-06	0.415785327840657	1
ENSG00000144909.7	OSBPL11	3	125594988	3_78	0	0.0306616014993055	7.3068930006652	2.12728157944949e-06	0.92013027927614	1
ENSG00000189366.9	ALG1L	3	125937074	3_78	0	0.0565110004683425	11.7351916914037	6.29680988215693e-06	-0.826133455240774	1
ENSG00000114547.9	ROPN1B	3	125978646	3_78	0	0.0419029654590729	10.5325465269033	4.19059356722409e-06	-1.84389715415784	1
ENSG00000114544.16	SLC41A3	3	126101724	3_78	0	0.0520748456537439	11.902592489969	5.88527760491603e-06	-1.3149986135533	1
ENSG00000144908.13	ALDH1L1	3	126191538	3_78	0	0.0292831143776691	6.67932504186161	1.85715109636019e-06	-0.518622309108053	2
ENSG00000070476.14	ZXDC	3	126475233	3_78	0	0.0307062794747581	7.17422461106945	2.09170081013869e-06	-1.07538976096919	1
ENSG00000159650.8	UROC1	3	126517918	3_79	0	0.0204532731208686	4.62164987048234	8.97547115118045e-07	-0.12856747707533	1
ENSG00000180767.9	CHST13	3	126533663	3_79	0	0.0254796015299885	6.64440865817736	1.60748290902566e-06	-0.774606431955191	1
ENSG00000197763.14	TXNRD3	3	126655652	3_79	0	0.030493877805555	8.30158325100079	2.40364861893181e-06	1.21992955844885	1
ENSG00000159685.10	CHCHD6	3	126703986	3_79	0	0.0606343955240837	14.6845041200983	8.45426262265783e-06	1.91857075910005	1
ENSG00000114554.11	PLXNA1	3	126944195	3_79	0	0.022440010151117	5.47451175058393	1.16644922288225e-06	0.625126867879186	2
ENSG00000114631.10	PODXL2	3	127634127	3_79	0	0.042270770544642	11.3243162030981	4.54516390167048e-06	1.17665341935051	1
ENSG00000114626.17	ABTB1	3	127672535	3_79	0	0.154247328576918	23.574313554752	3.45266230735024e-05	-2.52871738878582	1
ENSG00000058262.9	SEC61A1	3	128050756	3_79	0	0.0205293709582228	4.65578342584586	9.07540069601921e-07	0.240918651513806	1
ENSG00000175792.11	RUVBL1	3	128153663	3_79	0	0.0325882177005344	8.91533010512023	2.75864257142925e-06	-1.65212181121181	1
ENSG00000179348.11	GATA2	3	128493683	3_80	0	0.0240952206368273	6.14442561608695	1.40575486532396e-06	-0.907227145009386	1
ENSG00000075785.12	RAB7A	3	128726742	3_80	0	0.0218294339855531	5.14298518266444	1.06599494420376e-06	0.280106518862792	1
ENSG00000177646.18	ACAD9	3	128898947	3_80	0	0.0325649074570547	8.81697256566629	2.72625662899327e-06	0.938563525587158	1
ENSG00000114654.7	EFCC1	3	129001644	3_80	0	0.0287448230059696	7.91121540132033	2.15923665919457e-06	1.00085839620264	2
ENSG00000172780.16	RAB43	3	129101723	3_80	0	0.0526794487752678	13.1903102164916	6.59771616798231e-06	-2.07160783240682	2
ENSG00000240682.9	ISY1	3	129161573	3_80	0	0.0456131457103878	11.9012855242985	5.15443771018018e-06	1.99729986975197	1
ENSG00000181789.14	COPG1	3	129249511	3_80	0	0.0775456807808098	16.8377599958485	1.23976486612161e-05	2.75065928600305	1
ENSG00000183624.13	HMCES	3	129278571	3_80	0	0.135845700931469	22.1602060317453	2.85836107898764e-05	-3.12118817579336	1
ENSG00000172771.11	EFCAB12	3	129428575	3_80	0	0.0226879529295557	5.45593322988554	1.17533523525363e-06	-0.447813953029043	2
ENSG00000129071.9	MBD4	3	129440996	3_80	0	0.0228694883828195	5.68842038932308	1.23522345667614e-06	0.466377230146473	1
ENSG00000163913.11	IFT122	3	129440996	3_80	0	0.0228694883828195	5.68842038932309	1.23522345667614e-06	0.466377230146473	1
ENSG00000172765.16	TMCC1	3	129894308	3_80	0	0.0356876076159738	9.59319510180305	3.25070911502905e-06	-1.1361821889072	1
ENSG00000251287.8	ALG1L2	3	130102060	3_80	0	0.035527538234433	9.690298035065	3.26888503336393e-06	-1.05442907260523	1
ENSG00000206384.10	COL6A6	3	130564248	3_81	0	0.0476672903425205	8.24341232917306	3.73099687525214e-06	0.951937641109472	1
ENSG00000196455.7	PIK3R4	3	130746630	3_81	0	0.138960427640775	18.3593000344344	2.42239330785839e-05	-3.09924901473188	2
ENSG00000198585.11	NUDT16	3	131381465	3_81	0	0.0322172102818359	4.61245527596309	1.41096907975148e-06	0.0372596101846957	1
ENSG00000114686.8	MRPL3	3	131502955	3_81	0	0.0321543442361421	4.59441660831388	1.40270849416029e-06	0.186723268458026	1
ENSG00000014257.15	ACPP	3	132315570	3_82	0	0.069075130024074	14.2265424933637	9.33079124672052e-06	-1.74204821754413	1
ENSG00000138246.15	DNAJC13	3	132417408	3_82	0	0.0269626517599555	5.48670800096771	1.40466204389234e-06	-0.402777157252457	1
ENSG00000240303.7	ACAD11	3	132658573	3_82	0	0.0565663319401699	12.3562837737963	6.63656402035261e-06	1.38206171953146	1
ENSG00000113971.19	NPHP3	3	132717669	3_82	0	0.0362038340037689	8.20914777193526	2.8219546824622e-06	1.02285721202313	2
ENSG00000091527.15	CDV3	3	133573338	3_83	0	0.021652445257839	4.8018428860992	9.87216242503718e-07	-0.18350509288893	1
ENSG00000144867.11	SRPRB	3	133782563	3_83	0	0.0210845063161174	4.56727029280705	9.1436069177259e-07	-0.0662191225732231	1
ENSG00000154917.10	RAB6B	3	133895902	3_83	0	0.106419599336678	20.0684202927022	2.02783308348946e-05	2.32044275303912	1
ENSG00000174640.12	SLCO2A1	3	134051958	3_83	0	0.0210977026859748	4.57222503059777	9.15925523736909e-07	0.0205251819486896	1
ENSG00000163785.12	RYK	3	134251127	3_83	0	0.0230597431850416	5.40628865211889	1.18372574395703e-06	0.534006318866162	1
ENSG00000114019.14	AMOTL2	3	134375499	3_83	0	0.0390149250970604	10.2440735661774	3.79490460199764e-06	1.41410647524639	1
ENSG00000182923.16	CEP63	3	134486229	3_83	0	0.0258667475646965	6.39277707437805	1.57010530792757e-06	0.789858189376724	1
ENSG00000154928.16	EPHB1	3	134597811	3_83	0	0.0555214407761112	13.4524172148212	7.09183221945189e-06	1.74057604165265	1
ENSG00000073711.10	PPP2R3A	3	135959783	3_84	0	0.0292815062691743	15.0340473890002	4.17990802020616e-06	3.4094079888151	1
ENSG00000174579.3	MSL2	3	136222574	3_84	0	0.0421347819055703	15.2038324014094	6.08262749351705e-06	3.14064381107737	1
ENSG00000114054.13	PCCB	3	136251862	3_84	0	0.0335423912523275	12.0836276803154	3.84847573444799e-06	-2.61529952389253	1
ENSG00000118007.12	STAG1	3	136752490	3_84	0	0.0353794578289571	7.61282324080122	2.55737441659765e-06	0.476472600751138	2
ENSG00000158092.6	NCK1	3	136863195	3_84	0	0.0393836748288767	13.8770581477719	5.18932704450581e-06	2.75378908950019	1
ENSG00000158163.14	DZIP1L	3	138116190	3_85	0	0.0227298750577519	5.21674194379835	1.12588439384597e-06	0.683325443648075	1
ENSG00000118017.3	A4GNT	3	138132356	3_85	0	0.0230908461408003	5.36178540346998	1.17556506761916e-06	-0.760887442140387	1
ENSG00000138231.12	DBR1	3	138174902	3_85	0	0.0961036159438116	18.6470958360631	1.70156415493691e-05	1.86970896204999	2
ENSG00000114098.17	ARMC8	3	138187690	3_85	0	0.0211712996723582	4.56306449614962	9.17279153347783e-07	0.366632921314855	1
ENSG00000158186.12	MRAS	3	138336294	3_85	0	0.0390490449502291	10.2132335040055	3.78678871783643e-06	-1.72570856614464	1
ENSG00000158220.13	ESYT3	3	138434098	3_85	0	0.0220796576604251	4.94957537032593	1.03766620844745e-06	-0.136996318857038	1
ENSG00000114107.8	CEP70	3	138594051	3_85	0	0.0213034251868127	4.62030936474033	9.34583023715564e-07	-0.248118740001565	1
ENSG00000158234.12	FAIM	3	138609109	3_85	0	0.0442937010531066	11.3818040349348	4.78685718840506e-06	-2.24626885785277	1
ENSG00000051382.8	PIK3CB	3	138834445	3_85	0	0.070471386171863	15.7159435257615	1.0516002252788e-05	-2.75818725387334	1
ENSG00000114115.9	RBP1	3	139540080	3_85	0	0.028687311502585	7.36192073847801	2.0052955191141e-06	-0.763830425297711	1
ENSG00000163864.15	NMNAT3	3	139677620	3_85	0	0.0233450270806984	5.46254973994007	1.21084118202551e-06	0.567740547418007	2
ENSG00000158258.16	CLSTN2	3	139935130	3_85	0	0.0224161468795759	5.088791093612	1.08311104078965e-06	0.526183645156001	1
ENSG00000114120.11	SLC25A36	3	140942360	3_86	0	0.0403418747219364	5.44608293896166	2.08611249405483e-06	0.313647627112663	1
ENSG00000175093.4	SPSB4	3	141052136	3_86	0	0.0458944468490015	6.6789626691745	2.91049295682499e-06	0.691610084448309	1
ENSG00000155903.11	RASA2	3	141486623	3_86	0	0.0433883383239069	6.26554153270525	2.5812438121072e-06	0.762651084483443	1
ENSG00000188582.8	PAQR9	3	142949180	3_87	0	0.190877139786962	23.807838600732	4.31490546403972e-05	2.68286242312875	1
ENSG00000114125.13	RNF7	3	141737961	3_87	0	0.0448384605590119	10.1910442497154	4.33877148869148e-06	-1.12749335261395	1
ENSG00000114126.17	TFDP2	3	142160128	3_87	0	0.0248762377669584	4.85935814838626	1.14778621597508e-06	-0.263531477519272	1
ENSG00000175054.14	ATR	3	142579130	3_87	0	0.0244083534800178	4.66706477994506	1.08163245468999e-06	-0.0792219738466987	1
ENSG00000120756.12	PLS1	3	142596232	3_87	0	0.0291056770956802	6.31486777036941	1.74517653417545e-06	0.953842558119928	1
ENSG00000163710.7	PCOLCE2	3	142890343	3_87	0	0.0294150595049115	6.45537315160997	1.80296991379456e-06	-0.849474620254974	1
ENSG00000163714.17	U2SURP	3	142963798	3_87	0	0.0241393722875769	4.56287658455888	1.0458323988011e-06	-0.0156011555483706	1
ENSG00000181744.8	C3orf58	3	143971574	3_88	0	0.0414959921280575	5.91677859426306	2.33125009942269e-06	0.79472288114341	1
ENSG00000114698.14	PLSCR4	3	146229029	3_90	0	0.0493477300786357	5.15867724426083	2.4171462828062e-06	-0.483958729340052	2
ENSG00000152977.9	ZIC1	3	147393907	3_91	0	0.140212109736514	24.6151830539269	3.27707205562352e-05	2.52258005823635	1
ENSG00000174963.17	ZIC4	3	147407102	3_91	0	0.0181544238937547	5.49467284597647	9.47156421536303e-07	-0.532717358150227	1
ENSG00000153002.11	CPB1	3	148791560	3_91	0	0.019880894727182	6.32961780504394	1.19484290667669e-06	-0.68170207609869	1
ENSG00000163754.17	GYG1	3	148991343	3_91	0	0.016788717520808	4.77633384145507	7.61394250263629e-07	-0.341823900399406	2
ENSG00000071794.15	HLTF	3	149083285	3_91	0	0.0171942481472381	4.99552451410624	8.15570824751265e-07	-0.373868111746957	2
ENSG00000047457.13	CP	3	149222355	3_91	0	0.0525302687299967	15.3140144519707	7.63828874928383e-06	2.06932459332904	1
ENSG00000169908.11	TM4SF1	3	149378008	3_92	0	0.0469492136840103	4.9199586691786	2.19324513260568e-06	0.334898877229023	1
ENSG00000169903.6	TM4SF4	3	149400466	3_92	0	0.0452790697064571	4.58327417100425	1.97047409438753e-06	-0.0900545949406169	2
ENSG00000114744.8	COMMD2	3	149550274	3_92	0	0.0867137211349337	10.6690885276335	8.78440881282527e-06	-1.37466783831617	3
ENSG00000144895.11	EIF2A	3	150546641	3_93	0	0.0330098179132318	4.99787519188086	1.56648388724668e-06	0.41253278288715	3
ENSG00000198843.12	SELENOT	3	150602502	3_93	0	0.0330918284583913	5.02080874157038	1.57758162515846e-06	-0.383649642293526	2
ENSG00000120742.10	SERP1	3	150603336	3_93	0	0.0514641560347436	9.11777537068943	4.45544554935436e-06	-1.0638898949275	1
ENSG00000174944.8	P2RY14	3	151278646	3_93	0	0.0326970404717525	4.90986762849259	1.52431816555356e-06	-0.332226975194621	1
ENSG00000169313.9	P2RY12	3	151384664	3_93	0	0.03196306288851	4.70005417522004	1.42642404130312e-06	0.335347681510512	1
ENSG00000152580.8	IGSF10	3	151467104	3_93	0	0.0368383804021929	6.01307756570251	2.1032685652333e-06	0.635945264533495	1
ENSG00000198829.6	SUCNR1	3	151835668	3_94	0	0.0206637543454116	4.59364004498857	9.01287998641156e-07	0.0579230986650109	2
ENSG00000174953.13	DHX36	3	154324761	3_95	0	0.0393002245574177	4.8728531187208	1.81834275053686e-06	0.146459658603833	1
ENSG00000196549.10	MME	3	155023818	3_96	0	0.0489530675729136	7.75040791362464	3.60248240864156e-06	-0.945984632858179	1
ENSG00000240045.1	RP11-451G4.2	3	155291346	3_96	0	0.0612862538741421	9.84684412171217	5.73003844264376e-06	-1.31356081149688	2
ENSG00000163655.15	GMPS	3	155871632	3_96	0	0.0416795163006074	6.25580153038798	2.47572857307555e-06	-0.509582095744047	1
ENSG00000169282.17	KCNAB1	3	156037571	3_96	0	0.0381410495154062	5.43333840009671	1.96769050828962e-06	-0.448267975947565	1
ENSG00000114850.6	SSR3	3	156554757	3_97	0	0.115793463676356	14.3193083069323	1.57435795050163e-05	-1.90379753928784	1
ENSG00000163659.12	TIPARP	3	156672810	3_97	0	0.0782113447469157	10.5917569131456	7.86565972967164e-06	1.35745152091214	1
ENSG00000197980.12	LEKR1	3	156825562	3_97	0	0.0542007354802416	7.15457593309389	3.68202280353714e-06	0.953385149192195	2
ENSG00000163660.11	CCNL1	3	157160775	3_97	0	0.0427499308622246	4.94657832248807	2.00787976690541e-06	-0.318978409390371	2
ENSG00000197415.11	VEPH1	3	157533569	3_97	0	0.0418979772550907	4.75976609795359	1.89354689332888e-06	0.247764816508657	1
ENSG00000174891.12	RSRC1	3	158105616	3_98	0	0.0355826276512128	6.51481254910241	2.20108765027972e-06	0.727896098813739	2
ENSG00000178053.17	MLF1	3	158572081	3_98	0	0.039023061221251	7.36952393144129	2.73060050084608e-06	0.981386281561141	1
ENSG00000168827.14	GFM1	3	158634651	3_98	0	0.0412844525473493	7.89183366523659	3.09358355137805e-06	-1.11855447804299	2
ENSG00000118849.9	RARRES1	3	158724365	3_98	0	0.0290073513536854	4.62680264174421	1.27434332092552e-06	0.155098523454162	2
ENSG00000068885.14	IFT80	3	160399019	3_99	0	0.0194485637368235	5.92761611334748	1.09462408883439e-06	1.33550916722932	1
ENSG00000113810.15	SMC4	3	160398964	3_99	0	0.0185258799311379	4.85328974257401	8.53714113845205e-07	0.843710334385655	2
ENSG00000186432.8	KPNA4	3	160565338	3_99	0	0.0189335114884825	4.7019331759154	8.45288609774884e-07	0.0416747550641532	2
ENSG00000169255.13	B3GALNT1	3	161105484	3_99	0	0.0394722888980764	13.2805166805045	4.97742447756885e-06	-3.84909318147111	2
ENSG00000196542.8	SPTSSB	3	161372828	3_99	0	0.0209347440899674	8.72901798687759	1.73512369881696e-06	2.74347680229962	1
ENSG00000121871.3	SLITRK3	3	165196267	3_101	0	0.035848216124482	4.66961101278281	1.58944553450977e-06	-0.266555796929396	1
ENSG00000114200.9	BCHE	3	165835486	3_102	0	0.021227445936201	4.83614603787422	9.74752925032261e-07	-0.11508920690287	1
ENSG00000114209.14	PDCD10	3	167734716	3_103	0	0.0349163120027817	5.76298491102515	1.9106152720397e-06	-0.387966733172952	1
ENSG00000163536.12	SERPINI1	3	167735203	3_103	0	0.321090146328132	27.2258232872405	8.30052183216916e-05	-3.35744120937297	1
ENSG00000173905.8	GOLIM4	3	168096432	3_103	0	0.0866905688362493	14.2555832159792	1.17342203430157e-05	2.0803416366704	1
ENSG00000163581.13	SLC2A2	3	171027131	3_104	0	0.0171851792301375	10.5672950606739	1.72430980075037e-06	-2.47884206179586	1
ENSG00000171757.15	LRRC34	3	169812170	3_104	0	0.0246370731568309	10.9623081897423	2.56441623310742e-06	1.80039553664367	1
ENSG00000114248.9	LRRC31	3	169868281	3_104	0	0.347481877505172	35.2676273632214	0.000116360559176256	3.740703469059	1
ENSG00000173890.16	GPR160	3	170037757	3_104	0	0.0118062726514412	4.60006368679898	5.15672592532545e-07	-0.167537496207351	2
ENSG00000173889.15	PHC3	3	170181879	3_104	0	0.0135822084616772	5.97331443651915	7.70341270095795e-07	0.791668928688787	1
ENSG00000163558.12	PRKCI	3	170221724	3_104	0	0.0358490026998485	13.8436534744576	4.71221605785903e-06	-1.72501987261671	1
ENSG00000136603.13	SKIL	3	170357913	3_104	0	0.0133355564926625	5.70519683183321	7.22402387556457e-07	-0.418693743889056	1
ENSG00000163584.17	RPL22L1	3	170869605	3_104	0	0.0155247164621098	9.65037171506385	1.4225420595751e-06	-2.25806336137348	1
ENSG00000163577.7	EIF5A2	3	170908871	3_104	0	0.0130620146929007	5.37093306416441	6.66127410306896e-07	-0.209677345325958	2
ENSG00000144959.9	NCEH1	3	172710718	3_106	0	0.378922862227316	20.4782121285143	7.36784097023754e-05	3.5144409786672	1
ENSG00000177565.16	TBL1XR1	3	177227920	3_109	0	0.0406740292082002	11.5182869782456	4.44838623009926e-06	1.36462316296751	1
ENSG00000172667.10	ZMAT3	3	179072373	3_110	0	0.0491633264048649	6.07635305677054	2.83649260982177e-06	0.661589595129295	1
ENSG00000121879.3	PIK3CA	3	179147773	3_110	0	0.0728615440237674	9.75537668526286	6.74900594221039e-06	1.28810139540283	1
ENSG00000171121.16	KCNMB3	3	179266891	3_110	0	0.0422507877197892	4.66819607817378	1.87275642846686e-06	0.269851201863136	2
ENSG00000171109.18	MFN1	3	179348516	3_110	0	0.0503046887273635	6.28998997786607	3.00438659996191e-06	-0.631535096088442	2
ENSG00000114450.9	GNB4	3	179451249	3_110	0	0.0583424268518434	7.67260643348873	4.25035112334833e-06	1.00747988554685	1
ENSG00000058056.8	USP13	3	179652271	3_110	0	0.0458682548712143	5.43111478131699	2.36536733534882e-06	-0.319088377865431	1
ENSG00000205981.6	DNAJC19	3	180990173	3_111	1	0.223438581205742	40.3145159589652	8.55297123745934e-05	6.53142695060581	1
ENSG00000058063.15	ATP11B	3	182793079	3_112	0	0.0253974212555803	4.62528054780897	1.11538576974445e-06	-0.130461173775524	1
ENSG00000114796.15	KLHL24	3	183834311	3_112	0	0.245858894472033	26.2329425024008	6.12393156192547e-05	-3.32129961544857	1
ENSG00000180834.7	MAP6D1	3	183825503	3_112	0	0.0681775095692783	13.7935692171342	8.92925423285354e-06	2.05078937626724	1
ENSG00000145192.12	AHSG	3	186612673	3_114	0	0.0294621068217313	5.89553543772734	1.64924224574741e-06	0.620740030875692	1
ENSG00000113905.4	HRG	3	186659760	3_114	0	0.0255176113710824	4.5698820036758	1.10724162044002e-06	0.124910747256292	1
ENSG00000163904.12	SENP2	3	185582607	3_114	0	0.0295066093986698	5.90947257109535	1.65563815214364e-06	0.707844612591818	2
ENSG00000244405.7	ETV5	3	186110676	3_114	0	0.0641095201467279	13.1177749001106	7.98509518068024e-06	-2.07703874977372	1
ENSG00000058866.14	DGKG	3	186341593	3_114	0	0.0288025182744097	5.68656500211778	1.55516998416335e-06	-0.656476098584619	1
ENSG00000213139.7	CRYGS	3	186546503	3_114	0	0.0259016561795861	4.70755414181731	1.15776456852711e-06	-0.186240474685318	1
ENSG00000113838.12	TBCCD1	3	186553537	3_114	0	0.0266748323475088	4.97870163654029	1.26100031773277e-06	0.317978849091198	1
ENSG00000156976.16	EIF4A2	3	186783242	3_114	0	0.0376759341125685	8.16920309993191	2.92240982306182e-06	0.966628852655529	1
ENSG00000073849.14	ST6GAL1	3	186930256	3_114	0	0.0273056334079156	5.19422164792125	1.34669773597673e-06	-0.446090182256339	1
ENSG00000127241.16	MASP1	3	187291951	3_115	0	0.0222185804947393	4.63171336240052	9.77136825339026e-07	0.0640691940532782	1
ENSG00000136514.2	RTP4	3	187368612	3_115	0	0.0246891354396726	5.59775872171432	1.31225263714667e-06	-0.620707982496985	1
ENSG00000145012.13	LPP	3	188152990	3_115	0	0.0221597036657415	4.6176607683716	9.71590746653325e-07	0.287930610642211	1
ENSG00000188001.9	TPRG1	3	188946721	3_115	0	0.023406169450833	5.1106567131262	1.13580676648312e-06	-0.385049278606096	1
ENSG00000113946.3	CLDN16	3	190322628	3_116	0	0.0443875735462264	6.89005077928139	2.9038971087809e-06	0.71934979050257	1
ENSG00000073282.12	TP63	3	189676397	3_116	0	0.0359573789716307	4.93727722754278	1.68567147456995e-06	0.339271828954643	1
ENSG00000163347.5	CLDN1	3	190297911	3_116	0	0.0346022283183529	4.58181516854346	1.50535534832064e-06	0.135548960955429	2
ENSG00000152492.13	CCDC50	3	191333848	3_117	0	0.0139208100167932	5.50450535622872	7.27579077655107e-07	0.254408909810372	1
ENSG00000127252.5	HRASLS	3	193241004	3_118	0	0.0287936823850571	4.56121208176958	1.24702417415217e-06	-0.00278588740934841	1
ENSG00000127249.14	ATP13A4	3	193591068	3_118	0	0.08338519242323	14.467730229404	1.14547795163812e-05	1.80430118645355	2
ENSG00000198836.8	OPA1	3	193597387	3_118	0	0.0484936586570011	9.38966805049333	4.32347136617836e-06	1.26623366586298	1
ENSG00000178772.6	CPN2	3	193959679	3_118	0	0.0396665542969198	7.52375875613986	2.8337186921262e-06	0.881781777215467	1
ENSG00000178732.5	GP5	3	194398379	3_119	0	0.0449134826350751	5.78509123102451	2.46708629623563e-06	-0.592702969158076	1
ENSG00000133657.14	ATP13A3	3	194498003	3_119	0	0.056621929810606	7.94245221408756	4.27008651693118e-06	0.897070903770621	2
ENSG00000145014.17	TMEM44	3	194653418	3_119	0	0.0991627550379317	13.2188454143931	1.24462782213083e-05	1.74550829070379	1
ENSG00000041802.10	LSG1	3	194656983	3_119	0	0.0708595929347609	10.0429551609272	6.75705686174593e-06	-1.17694024352855	1
ENSG00000173950.15	XXYLT1	3	195271725	3_120	0	0.0339267887928182	4.90483137721937	1.58002599934778e-06	-0.328465864497825	1
ENSG00000114331.13	ACAP2	3	195443027	3_120	0	0.0328808913215612	4.62107978447734	1.44272794946413e-06	0.156277057239927	1
ENSG00000176945.16	MUC20	3	195999020	3_120	0	0.0342180080662682	5.18908290152386	1.68594238953339e-06	0.84995637975407	1
ENSG00000145113.21	MUC4	3	196013537	3_120	0	0.0391372960975915	6.40031899631069	2.37842704644649e-06	0.997552894787329	1
ENSG00000163958.13	ZDHHC19	3	196211552	3_120	0	0.0349200781480594	5.40520834554476	1.79219409628901e-06	-0.725388302049312	3
ENSG00000161217.11	PCYT1A	3	196288901	3_121	0	0.0369730243263221	15.2586605700689	5.35671802013188e-06	2.69842903352786	1
ENSG00000213123.10	TCTEX1D2	3	196317854	3_121	0	0.0258026656722135	10.3388099766379	2.53298445921621e-06	1.39310486991033	2
ENSG00000185798.7	WDR53	3	196567846	3_121	0	0.0143098627449353	5.15515992169586	7.004465609645e-07	0.881241634945598	1
ENSG00000174013.7	FBXO45	3	196568683	3_121	0	0.0143977717609024	4.6789712804768	6.39650967281207e-07	-0.205535368113304	1
ENSG00000180370.10	PAK2	3	196746518	3_121	0	0.0192480513432122	7.21399418570454	1.31843873294285e-06	-1.09082569818461	1
ENSG00000119231.10	SENP5	3	196863773	3_121	0	0.0369491156490575	13.4501335309983	4.71876164883612e-06	-1.66348381304718	1
ENSG00000114503.10	NCBP2	3	196943041	3_121	0	0.0221877067604362	8.5718824527269	1.80586807806864e-06	-1.37517205269239	1
ENSG00000119227.7	PIGZ	3	196948008	3_121	0	0.015268965918246	5.22318971077083	7.57256173477402e-07	0.309534542401843	1
ENSG00000163975.11	MELTF	3	196990133	3_121	0	0.0151600106870828	5.19901314950555	7.48372499561216e-07	0.488628180769903	1
ENSG00000161267.11	BDH1	3	197573383	3_122	0	0.106352152032808	16.6251577062295	1.67884055901397e-05	-1.89187999925329	1
ENSG00000186001.12	LRCH3	3	197791099	3_122	0	0.0293409513137286	4.5829094270313	1.27677056508625e-06	-0.0611211956872692	1
ENSG00000182899.14	RPL35A	3	197950388	3_122	0	0.0390803355197793	7.23367811344745	2.6841999251373e-06	-0.870179522705819	2
ENSG00000185621.11	LMLN	3	197959642	3_122	0	0.0426847720535314	8.05192489558389	3.26339826772397e-06	1.17022414502544	2
ENSG00000186777.11	ZNF732	4	305472	4_1	0	0.069870987415506	13.6278087229411	9.04107988930231e-06	1.73476794701693	1
ENSG00000131127.13	ZNF141	4	337951	4_1	0	0.0272013674187284	4.86171765411441	1.25567679025128e-06	0.156088375536713	1
ENSG00000182903.15	ZNF721	4	474985	4_1	0	0.0472998317617598	9.983094934036	4.48355182249548e-06	1.19166915733643	1
ENSG00000169026.12	MFSD7	4	689228	4_1	0	0.0774156048832188	14.5919412618088	1.07260293511397e-05	-1.95291290025613	1
ENSG00000185619.18	PCGF3	4	705427	4_2	0	0.0362329362337734	6.08365990112753	2.09298373749519e-06	-0.0062124491487399	2
ENSG00000168993.14	CPLX1	4	799975	4_2	0	0.0300031387340788	4.96318435510541	1.41391888156855e-06	-0.755048092746196	2
ENSG00000178950.16	GAK	4	932335	4_2	0	0.0369061329983181	6.31443128490623	2.21273895069684e-06	-0.494866165743236	1
ENSG00000145214.13	DGKQ	4	987108	4_2	0	0.031821658593752	5.10433490004045	1.54226630335992e-06	0.305832836237106	1
ENSG00000127415.12	IDUA	4	987108	4_2	0	0.0327249145958518	5.30403117005781	1.6480940300222e-06	0.125205454165232	2
ENSG00000145217.13	SLC26A1	4	993916	4_2	0	0.0437089719586789	9.37688328439479	3.89158480542183e-06	-2.02877136425166	2
ENSG00000178222.12	RNF212	4	1113528	4_2	0	0.137938495831452	18.5231371226347	2.42603702384774e-05	2.2085204690232	2
ENSG00000159674.11	SPON2	4	1209371	4_2	0	0.0402792439654901	7.1546260062839	2.73631218204817e-06	-0.842365946990258	1
ENSG00000159692.15	CTBP1	4	1249829	4_2	0	0.03282911704039	5.652341871552	1.76191527425015e-06	-1.53909117739975	1
ENSG00000090316.15	MAEA	4	1289820	4_2	0	0.0339195106172191	5.84198145532627	1.88151267589146e-06	-0.416628458289663	1
ENSG00000163945.15	UVSSA	4	1347765	4_2	0	0.128031900201264	18.9002260962897	2.29764319616921e-05	3.24220897146955	2
ENSG00000179979.8	CRIPAK	4	1347765	4_2	0	0.0330994057739784	5.42328886090766	1.70443455664445e-06	-0.401242915052597	1
ENSG00000206113.10	CFAP99	4	2419402	4_3	0	0.0367431261368524	4.72531020178515	1.64855645549619e-06	0.196639594643451	1
ENSG00000159733.13	ZFYVE28	4	2403611	4_3	0	0.0434472774844314	6.27914351097681	2.59036148128503e-06	0.661243654617615	2
ENSG00000174137.12	FAM53A	4	1681299	4_3	0	0.0379303590918034	5.01981180254972	1.8078891000967e-06	0.341782651207429	2
ENSG00000168936.10	TMEM129	4	1721538	4_3	0	0.0368160690406686	4.74367262363035	1.65824815148317e-06	-0.276828803458907	2
ENSG00000013810.18	TACC3	4	1721538	4_3	0	0.0372109401839177	4.84245783048401	1.71093648448778e-06	0.22695513814956	1
ENSG00000123933.16	MXD4	4	2262585	4_3	0	0.0423552915178456	6.04285839987536	2.4302306265575e-06	-0.639093032087204	1
ENSG00000087266.15	SH3BP2	4	2793227	4_3	0	0.0361907845034163	4.58509008531772	1.57559018597471e-06	-0.0197433115476599	1
ENSG00000087274.16	ADD1	4	2843547	4_4	0	0.0601630895571195	10.9179686724573	6.23690847740057e-06	1.76474166013393	1
ENSG00000125388.19	GRK4	4	2956459	4_4	0	0.0784677425457472	13.4109078316358	9.99186903508938e-06	2.09878314629222	1
ENSG00000188981.10	MSANTD1	4	3262691	4_4	0	0.0313677722335478	4.8692419379336	1.45024850509068e-06	-0.103013679363177	1
ENSG00000159788.18	RGS12	4	3292738	4_4	0	0.0334764651839921	5.47054124162722	1.7388706907929e-06	0.485936414584789	1
ENSG00000132406.11	TMEM128	4	4247756	4_5	0	0.029759515572175	5.46311255489608	1.54370177130191e-06	-0.538531116271931	2
ENSG00000168826.15	ZBTB49	4	4290696	4_5	0	0.0303557454338816	5.56665448963676	1.60447356202917e-06	-0.593755321950884	1
ENSG00000168818.9	STX18	4	4542773	4_5	1	0.160061308139032	17.8548500441203	2.71356335544555e-05	-3.92022277577302	1
ENSG00000072840.12	EVC	4	5697370	4_8	0	0.0286890661561524	11.8771284649142	3.23537974776434e-06	1.65273211879602	1
ENSG00000013288.8	MAN2B2	4	6608895	4_8	0	0.0144777237269867	5.58685051159576	7.68006211766818e-07	-0.564877183625592	2
ENSG00000163993.6	S100P	4	6692863	4_8	0	0.0136057797177506	5.01710290378637	6.48147485996736e-07	-0.337822689946486	2
ENSG00000178988.10	MRFAP1L1	4	6710329	4_8	0	0.0262598662397714	11.0611481023444	2.75797365717033e-06	-1.26702900196414	1
ENSG00000109519.12	GRPEL1	4	7068174	4_8	0	0.0531363624788454	17.5906838237689	8.87507313004944e-06	-2.25150165703963	1
ENSG00000184985.16	SORCS2	4	7195210	4_8	0	0.035917539417377	13.9536629859534	4.75874247815925e-06	1.61219807810617	2
ENSG00000196526.10	AFAP1	4	7940174	4_9	0	0.0471883176442925	8.30541974036768	3.72128966442249e-06	-0.814307698093022	1
ENSG00000163995.19	ABLIM2	4	8161924	4_10	0	0.0272286821326671	4.58657724533268	1.18580350832799e-06	-0.137360504081424	1
ENSG00000125089.16	SH3TC1	4	8216102	4_10	0	0.027153990961674	4.56124578035482	1.17601954740622e-06	0.107578071703371	1
ENSG00000109667.11	SLC2A9	4	10048076	4_11	0	0.0307649591390036	4.58483340894955	1.33929824422674e-06	-0.0400275486815619	2
ENSG00000071127.16	WDR1	4	10117109	4_11	0	0.0893129435602413	14.5292432827656	1.23212507385885e-05	2.28362124640986	1
ENSG00000178163.7	ZNF518B	4	10457345	4_11	0	0.0485135171061817	8.80573107236216	4.05625804716646e-06	-0.956463251681672	1
ENSG00000137449.15	CPEB2	4	15003031	4_14	0	0.0580439211166333	10.7816063061264	5.94206788909205e-06	-1.30368334725989	1
ENSG00000163145.12	C1QTNF7	4	15363291	4_15	0	0.0585581829577908	10.6344885695554	5.91291448108168e-06	1.38045752385851	1
ENSG00000048342.15	CC2D2A	4	15446761	4_15	0	0.121675596053395	17.5529543254278	2.0279213240324e-05	-1.96764040881527	1
ENSG00000118564.14	FBXL5	4	15680842	4_15	0	0.0568920827034792	10.3648419144936	5.59901862367171e-06	-1.46765111601655	1
ENSG00000109743.10	BST1	4	15703416	4_15	0	0.043754336118962	7.92016893000045	3.29043215292922e-06	-1.11071038252607	1
ENSG00000004468.12	CD38	4	15778820	4_15	0	0.0582215336105052	10.5806147498336	5.84913896273423e-06	1.36085416649184	1
ENSG00000137441.7	FGFBP2	4	15969718	4_16	0	0.0974712916623252	16.7400704040343	1.5492852929219e-05	-1.86591440300765	1
ENSG00000169762.16	TAPT1	4	16226915	4_16	0	0.0298218583281359	5.67855597204319	1.6079406341429e-06	0.665373651857789	2
ENSG00000169744.12	LDB2	4	16898323	4_16	0	0.0404626704298263	8.50143668937111	3.26621119791543e-06	-1.03121943545889	1
ENSG00000151552.11	QDPR	4	17512654	4_17	0	0.0435883248967934	9.73683922121226	4.02981932283219e-06	1.30100285790771	1
ENSG00000002549.12	LAP3	4	17579313	4_17	0	0.0251440747239511	4.64985931549226	1.11012751936609e-06	-0.563569846106885	1
ENSG00000118579.12	MED28	4	17610914	4_17	0	0.11573304739304	18.913319534663	2.07836847078834e-05	2.8041346794084	1
ENSG00000163257.10	DCAF16	4	17810992	4_17	0	0.0263466716526886	5.08025893633183	1.27089304873024e-06	-0.390181356113436	2
ENSG00000109805.9	NCAPG	4	17810905	4_17	0	0.0298537751607982	6.23314368640944	1.76686672894487e-06	0.678926107512917	1
ENSG00000145147.19	SLIT2	4	20253683	4_18	0	0.0228093697464887	9.33547548939715	2.02184158640443e-06	1.05119281842758	1
ENSG00000163138.18	PACRGL	4	20695589	4_19	0	0.0255565704505149	4.8914596077875	1.18696644516862e-06	-0.0388386314418342	1
ENSG00000185774.14	KCNIP4	4	21950100	4_19	0	0.0301023518100647	6.40153535612448	1.82970878116397e-06	0.695422867307388	1
ENSG00000152990.13	ADGRA3	4	22506634	4_20	0	0.0296142843667295	5.2554103032906	1.47776462889048e-06	-0.410099366434679	1
ENSG00000109606.12	DHX15	4	24585372	4_21	0	0.0469885516542429	13.237123715552	5.90585912628249e-06	-1.59407348584946	1
ENSG00000153012.11	LGI2	4	25031251	4_21	0	0.0310463390460304	9.39713105726433	2.77014866275291e-06	1.53298007257617	2
ENSG00000109618.11	SEPSECS	4	25160758	4_21	0	0.123502722089354	22.3505942746601	2.62097574321128e-05	2.61353354696701	1
ENSG00000038210.12	PI4K2B	4	25233573	4_21	0	0.0187457258097121	4.75016125020661	8.45489093491069e-07	0.120283673789464	1
ENSG00000168228.14	ZCCHC4	4	25313354	4_21	0	0.0216065906965595	6.05617385021087	1.24245873989929e-06	-0.71115816135845	1
ENSG00000053900.10	ANAPC4	4	25377097	4_21	0	0.0200887294717517	5.38621219167446	1.02738524844755e-06	-0.53605628032352	1
ENSG00000250317.8	SMIM20	4	25915610	4_22	0	0.0900880837768341	19.151245607017	1.63818057566197e-05	-2.24001703687256	1
ENSG00000091490.10	SEL1L3	4	25911960	4_22	0	0.100276147874567	20.1418832962088	1.9177637895544e-05	-2.30502102084938	1
ENSG00000169851.15	PCDH7	4	30721398	4_26	0	0.0308564242770457	7.6332266348902	2.23640858779143e-06	-0.0263254891775771	2
ENSG00000197057.9	DTHD1	4	36281691	4_30	0	0.0273453982948763	6.41432891282897	1.66545489769697e-06	-0.746651331121867	1
ENSG00000154274.14	C4orf19	4	37454331	4_31	0	0.0225440970246179	5.35286735517391	1.14582085697554e-06	0.446184360665519	1
ENSG00000181826.9	RELL1	4	37686693	4_31	0	0.0234195151837012	5.70357945456216	1.26830233803875e-06	-0.536972300472625	1
ENSG00000250254.1	PTTG2	4	37960512	4_31	0	0.0227861118247669	5.45115016024843	1.17938545286672e-06	0.496627896748263	1
ENSG00000109787.12	KLF3	4	38664197	4_31	0	0.112342724527933	20.3475334753928	2.17047166490908e-05	2.26847289808989	1
ENSG00000174125.7	TLR1	4	38860500	4_31	0	0.0209897500471234	4.69553861981535	9.35815168979082e-07	0.169379676388051	1
ENSG00000174130.12	TLR6	4	38856455	4_31	0	0.0667031758273201	15.4135981300157	9.76220537987894e-06	1.93056564630909	1
ENSG00000157796.17	WDR19	4	39181936	4_32	0	0.0469280857157564	5.9516458357186	2.65196211405863e-06	0.893014266949029	2
ENSG00000035928.15	RFC1	4	39366034	4_32	0	0.0600849927427017	8.25586511527975	4.71005521882592e-06	1.17009244213649	1
ENSG00000163682.15	RPL9	4	39458104	4_32	0	0.0563888403463314	7.66267057160927	4.10270900975149e-06	-1.14542914443395	2
ENSG00000121897.14	LIAS	4	39458104	4_32	0	0.0460348954955444	5.77299654039263	2.52339858745052e-06	-0.828957826304904	1
ENSG00000078140.13	UBE2K	4	39698553	4_32	0	0.158859845004015	17.5187214517193	2.642493566616e-05	2.17437622643735	1
ENSG00000121892.14	PDS5A	4	39977148	4_32	0	0.0468721854875654	5.94056304913182	2.64387068819655e-06	-0.729741327201826	2
ENSG00000078177.13	N4BP2	4	40077427	4_32	0	0.0455193228021381	5.66832031270409	2.44989557397495e-06	-0.645457605643609	1
ENSG00000163694.14	RBM47	4	40630445	4_33	0	0.0240590592224469	4.77416754829074	1.09062059460122e-06	-0.211207676713545	1
ENSG00000179299.16	NSUN7	4	40754881	4_33	0	0.027548908219204	6.02254209041448	1.57536659730646e-06	-0.633126798983441	2
ENSG00000154277.12	UCHL1	4	41247019	4_33	0	0.0238892870377347	4.70894922009924	1.06813117952361e-06	-0.241774799007767	1
ENSG00000109133.12	TMEM33	4	41935083	4_33	0	0.0303187087089807	6.90663327702731	1.98826603701118e-06	-0.98877151169393	2
ENSG00000014824.13	SLC30A9	4	41990441	4_33	0	0.0321067686694546	7.4359649773171	2.26689461783253e-06	0.75216323347955	1
ENSG00000124406.16	ATP8A1	4	42657122	4_34	0	0.0557586680800372	10.7396891958223	5.68592989947224e-06	-1.34203596751058	1
ENSG00000151806.13	GUF1	4	44673497	4_35	0	0.0732257169038243	12.0028180370605	8.3453441541798e-06	1.52714503821257	1
ENSG00000163281.11	GNPDA2	4	44726425	4_35	0	0.0403076208476285	6.43209440133961	2.46171046151039e-06	0.482937322931661	1
ENSG00000169019.10	COMMD8	4	47464004	4_37	0	0.0300600615340723	5.69517586694139	1.62552780158778e-06	0.432478879761649	1
ENSG00000145246.13	ATP10D	4	47543111	4_37	0	0.0334310073906152	6.6772018214769	2.1195387630075e-06	-0.940108586703048	1
ENSG00000198515.13	CNGA1	4	48009322	4_37	0	0.0268098919011828	4.63942971394856	1.18101947543721e-06	-0.243564733159155	2
ENSG00000109182.11	CWH43	4	48986433	4_38	0	0.0578723169604825	11.5825115545076	6.36459845307464e-06	2.12822055551996	1
ENSG00000109171.14	SLAIN2	4	48341533	4_38	0	0.0508895777676212	10.8433897954221	5.23951772972106e-06	-2.57901581787694	1
ENSG00000145248.6	SLC10A4	4	48483058	4_38	0	0.0387391174839034	8.83121237272663	3.24838464110939e-06	-2.34007560969908	1
ENSG00000075539.13	FRYL	4	48779518	4_38	0	0.0778352411627034	15.4631592264855	1.14280439006702e-05	-3.02378940624404	2
ENSG00000109180.14	OCIAD1	4	48805253	4_38	0	0.0479706468007667	10.336369229062	4.70804912255879e-06	2.09703939644222	1
ENSG00000109184.14	DCUN1D4	4	51842716	4_38	0	0.036023536121838	6.24954967163892	2.13762963920228e-06	-1.07111859504554	2
ENSG00000163069.12	SGCB	4	52044826	4_38	0	0.0367748279001776	6.16224353629224	2.15172568341716e-06	0.937538875033751	1
ENSG00000184178.15	SCFD2	4	53365943	4_39	0	0.0414620652188022	11.2831566499459	4.44200399641105e-06	1.63502310573148	2
ENSG00000145216.15	FIP1L1	4	53377258	4_39	0	0.0342105281392552	9.59377339875501	3.11635290092621e-06	-1.3494873427011	2
ENSG00000128052.8	KDR	4	55125972	4_40	0	0.0622963938807324	9.82414178945844	5.81105420209524e-06	-1.36351789915939	1
ENSG00000134851.12	TMEM165	4	55395832	4_40	0	0.0408142165149803	5.88559456997933	2.28086301580479e-06	-0.854301764872618	2
ENSG00000134852.14	CLOCK	4	55547636	4_40	0	0.0515992967423266	8.06499135601079	3.95134622954385e-06	1.30475108965619	1
ENSG00000090989.17	EXOC1	4	55851966	4_41	0	0.048339436440895	15.3545831953162	7.04753127144858e-06	1.83735552541468	1
ENSG00000157426.13	AASDH	4	56388169	4_41	0	0.0153885072185059	4.79169236656069	7.0013665823201e-07	-0.308189541414831	1
ENSG00000128059.8	PPAT	4	56435515	4_41	0	0.017841368582602	6.14966989143642	1.04178323927958e-06	-0.799482385415056	1
ENSG00000128050.8	PAICS	4	56431830	4_41	0	0.0193902992140694	6.91471232268015	1.27308096351982e-06	-0.966361510584427	1
ENSG00000171476.21	HOPX	4	56681900	4_41	0	0.0198461402661715	7.12832683622752	1.3432630153904e-06	0.791641155172034	1
ENSG00000084092.6	NOA1	4	56980759	4_41	0	0.0162811822489081	5.30928348109781	8.20765794706229e-07	-0.418822078281336	1
ENSG00000047315.15	POLR2B	4	56979103	4_41	0	0.0174737240541019	5.95840327461022	9.8858214762525e-07	-0.621338829641008	1
ENSG00000163453.11	IGFBP7	4	57110321	4_41	0	0.0398041852681784	13.550421788121	5.121285053992e-06	1.61700925752878	2
ENSG00000145241.10	CENPC	4	67545510	4_47	0	0.0331731314173337	4.68776304093998	1.47655461944228e-06	-0.0445218010149528	1
ENSG00000035720.7	STAP1	4	67558394	4_47	0	0.034229215266294	4.97754479270399	1.61774295188938e-06	0.188032246297694	1
ENSG00000109163.6	GNRHR	4	67755239	4_47	0	0.0382169931035195	5.99772479282725	2.1764086580099e-06	-1.08598545770904	1
ENSG00000213759.9	UGT2B11	4	69166807	4_48	0	0.0498091169842884	8.63353453908368	4.08314563365344e-06	1.09531119015445	1
ENSG00000173610.12	UGT2A1	4	69608409	4_48	0	0.0369136264784381	5.85214859750739	2.05115960637976e-06	-0.601061801762222	1
ENSG00000109193.10	SULT1E1	4	69859394	4_48	0	0.0505326749723881	8.76782959026721	4.20689609466814e-06	-1.0936121356779	2
ENSG00000132467.3	UTP3	4	70688558	4_49	0	0.0581354600657743	7.62784906274916	4.21056718296215e-06	-0.950904436241532	1
ENSG00000018189.12	RUFY3	4	70704417	4_49	0	0.0636915918248112	8.48164869500018	5.12931983785672e-06	-1.12962960064193	1
ENSG00000080493.15	SLC4A4	4	71186607	4_49	0	0.0529346666113485	6.75324396578856	3.39429839034276e-06	0.716949900992937	1
ENSG00000145321.12	GC	4	71804474	4_50	0	0.0228973606421697	5.33984799155347	1.16094518730858e-06	0.291089245248533	1
ENSG00000079557.4	AFM	4	73482054	4_50	0	0.0226746334696346	5.34953890728441	1.15173886661562e-06	-0.651045825859525	1
ENSG00000156140.9	ADAMTS3	4	72569687	4_50	0	0.163740568064106	22.7659014806403	3.53947249371571e-05	2.68445134294405	1
ENSG00000169435.13	RASSF6	4	73620268	4_50	0	0.0245351789454877	6.21265957467944	1.44731873366526e-06	-0.603318035186298	2
ENSG00000124875.9	CXCL6	4	73836402	4_51	0	0.0184576441376334	5.52576157939266	9.68424588596791e-07	-0.494277893908716	1
ENSG00000163739.4	CXCL1	4	73869433	4_51	0	0.027734286769283	9.27400876703668	2.44220378896143e-06	-1.13976002071698	1
ENSG00000163734.4	CXCL3	4	74038579	4_51	0	0.0169278524067333	4.73101030372317	7.60419341006858e-07	0.0695615166736358	1
ENSG00000124882.3	EREG	4	74365213	4_51	0	0.0187867119621103	5.6881323464713	1.01465375335193e-06	0.289033570288494	1
ENSG00000174808.11	BTC	4	74794598	4_51	0	0.076198577942074	18.676341117368	1.3512511007658e-05	-2.00904643987387	2
ENSG00000169116.11	PARM1	4	74932626	4_51	0	0.0219505494585228	7.11941367339935	1.48383981801436e-06	0.825106520479912	1
ENSG00000163743.13	RCHY1	4	75513426	4_51	0	0.153834182584659	25.3960182046343	3.70950426462242e-05	-2.93468470296823	1
ENSG00000138768.14	USO1	4	75725588	4_51	0	0.0177060169512405	5.14380415479369	8.6477414647675e-07	0.435321099977	1
ENSG00000138744.14	NAAA	4	75919602	4_51	0	0.0186532551996323	5.62263310208892	9.95845061121222e-07	0.691853113814758	3
ENSG00000138755.5	CXCL9	4	76007275	4_51	0	0.0370957625833031	11.9616020508703	4.21319005103625e-06	1.61407329362318	1
ENSG00000156219.16	ART3	4	76009716	4_51	0	0.0197654644527766	6.15497030267969	1.15512872182828e-06	-0.729554692200291	2
ENSG00000138750.14	NUP54	4	76145292	4_51	0	0.0180549797550368	5.32309981606507	9.12554923309358e-07	-0.454417978369084	3
ENSG00000189157.13	FAM47E	4	76274881	4_52	0	0.207277167780316	26.2901830136695	5.1741911881156e-05	-3.12692952672101	1
ENSG00000138760.9	SCARB2	4	76211481	4_52	0	0.0216669262603887	4.9464622465321	1.01762882646279e-06	-0.133580293763951	1
ENSG00000163749.17	CCDC158	4	76421795	4_52	0	0.0226407122224598	5.35109429117685	1.15035023378513e-06	-0.71329985429233	2
ENSG00000118816.9	CCNI	4	77076396	4_52	0	0.0229411567881903	5.47242015438821	1.1920436086203e-06	-0.528691449799297	1
[truncated: 6,074 more rows]
