# Supplementary material for: Adjusting for genetic confounders in transcriptome-wide association studies improves discovery of risk genes of complex traits
Source: Nat Genet. 2024 Jan 26;56(2):336–47. doi: 10.1038/s41588-023-01648-9 (PMC10864181; doi:10.1038/s41588-023-01648-9)
Supplement: Supplementary file 5 — cTWAS results of all analyzed genes across all tissues for IBD, SCZ, and SBP. Results are stored separately for each combination of traits and tissues. Column legends for each set of results are the same as in Supplementary Table 1. [file 41588_2023_1648_MOESM5_ESM.zip › SCZ_Lung.csv]

id	genename	chrom	pos	region_tag	cs_index	PIP	tau2	PVE	z	num_eqtl
ENSG00000131591.17	C1orf159	1	1091327	1_1	0	0.00792771823829164	4.84337211710689	3.64580503500081e-07	0.128555147330203	1
ENSG00000169962.4	TAS1R3	1	1327586	1_1	0	0.00888784155998435	5.93660774895754	5.00993458634896e-07	-0.577955657431401	1
ENSG00000162576.16	MXRA8	1	1362042	1_1	0	0.0143678538292238	10.5354246155796	1.43727986579174e-06	1.19761777868308	1
ENSG00000235098.8	ANKRD65	1	1418000	1_1	0	0.011840430304386	8.68173109264351	9.76048082225891e-07	0.98828407179366	1
ENSG00000215790.6	SLC35E2	1	1755504	1_1	0	0.0119353071598954	8.75816178745663	9.92530726840174e-07	-1.18025078270044	1
ENSG00000008130.15	NADK	1	1759611	1_1	0	0.00786357314126496	4.76569672386939	3.55830957264986e-07	-0.266020655867914	2
ENSG00000169885.9	CALML6	1	1774506	1_1	0	0.0424825260132703	20.9769652522286	8.46155901182389e-06	2.35767040927019	2
ENSG00000178821.12	TMEM52	1	1919746	1_1	0	0.00862557952884135	5.65013976888626	4.62748342406784e-07	0.530683129007157	1
ENSG00000067606.16	PRKCZ	1	2061538	1_2	0	0.00606562137203193	9.0501375646568	5.21228164530387e-07	-0.247214975890105	1
ENSG00000162585.16	FAAP20	1	2207868	1_2	0	0.00384413641525405	7.51636257063742	2.74349333143811e-07	1.37181592062975	1
ENSG00000157933.9	SKI	1	2212668	1_2	0	0.00391709194450773	5.42275729142415	2.01688589825653e-07	-0.20731138283892	1
ENSG00000116151.13	MORN1	1	2351241	1_2	0	0.00641609533232324	9.67563706142764	5.89451088959908e-07	-0.948678717532712	1
ENSG00000157916.19	RER1	1	2391602	1_2	0	0.00702139667456381	11.8326154488173	7.88863126566381e-07	-1.42074311558526	1
ENSG00000157911.9	PEX10	1	2413486	1_2	0	0.0214754945134629	20.445298366432	4.1690204228567e-06	-1.62192627215592	1
ENSG00000149527.17	PLCH2	1	2416137	1_2	0	0.00370829441724052	5.90679070420272	2.07980772443487e-07	1.02848536042093	4
ENSG00000157873.17	TNFRSF14	1	2555429	1_2	0	0.0588982922255885	28.8668972339972	1.61435932028143e-05	2.50053191405424	1
ENSG00000157870.14	FAM213B	1	2586971	1_2	0	0.00371956201266699	5.22360766942488	1.84484443839313e-07	-0.778186460110884	2
ENSG00000142606.15	MMEL1	1	2632557	1_2	0	0.00475675807464204	7.8355009269207	3.53895652243636e-07	-1.53430037947015	2
ENSG00000215912.12	TTC34	1	2800905	1_2	0	0.0564523191910848	31.6000267253939	1.69381757643399e-05	3.33158049142406	2
ENSG00000130762.14	ARHGEF16	1	3453189	1_2	0	0.00448665922215463	6.63415882893975	2.8262224777437e-07	0.68467532637853	1
ENSG00000162591.15	MEGF6	1	3562032	1_2	0	0.00370997006491935	4.79228074266505	1.68814619514013e-07	-0.0543889151681885	1
ENSG00000116213.15	WRAP73	1	3654319	1_2	0	0.0472539907767795	28.8451846405587	1.29422329417522e-05	-2.48994066611414	2
ENSG00000235169.7	SMIM1	1	3783555	1_3	0	0.0119191914982949	6.75292434547181	7.64251110419646e-07	0.740061605912409	1
ENSG00000130764.9	LRRC47	1	3809762	1_3	0	0.011331122098986	6.26846221226412	6.74421378112428e-07	-0.619512192038874	1
ENSG00000169598.15	DFFB	1	3857154	1_3	0	0.0101918182480744	5.25409299945789	5.08448327056675e-07	0.361148350643603	2
ENSG00000198912.10	C1orf174	1	3891607	1_3	0	0.0268345154785438	14.5452208648115	3.70605171419532e-06	-1.55369198656738	1
ENSG00000069424.14	KCNAB2	1	6001588	1_6	0	0.0149728215445119	20.1212768838478	2.86059636557441e-06	1.88870974386337	1
ENSG00000131697.17	NPHP4	1	5948531	1_6	0	0.00325020202884907	5.36853761479725	1.65677584530342e-07	0.431039020321128	2
ENSG00000158286.12	RNF207	1	6206026	1_6	0	0.0163566154853174	20.8724890856093	3.24164224723974e-06	1.93489410465774	1
ENSG00000116251.9	RPL22	1	6209280	1_6	0	0.00307881013550893	4.82686180478212	1.41105898775747e-07	-0.140008853262353	1
ENSG00000116237.15	ICMT	1	6235565	1_6	0	0.00365637323604617	6.34067355876132	2.20132067630989e-07	-0.505480599928902	2
ENSG00000069812.11	HES2	1	6424818	1_6	0	0.00358942877495805	6.48161900423402	2.20905351052171e-07	0.708330509429177	1
ENSG00000187017.15	ESPN	1	6591033	1_6	0	0.00614383834402121	14.0677203176934	8.20655533724633e-07	2.11881810439653	1
ENSG00000215788.9	TNFRSF25	1	6465275	1_6	0	0.00678374223508649	13.1941032893474	8.49858483241607e-07	-1.72906516232171	1
ENSG00000171680.21	PLEKHG5	1	6520369	1_6	0	0.00310621880997952	5.51959017019729	1.62793205435395e-07	0.873246385425453	1
ENSG00000162408.10	NOL9	1	6553646	1_6	0	0.00317416043676189	5.5730852374019	1.67966222974827e-07	-0.794670293706383	1
ENSG00000204859.12	ZBTB48	1	6579883	1_6	0	0.00758315333588311	15.718269740013	1.13175382758209e-06	-2.15306657713422	2
ENSG00000041988.15	THAP3	1	6625714	1_6	2	0.204195959914406	33.5843109992521	6.51149910039711e-05	-5.03623204251425	1
ENSG00000171735.18	CAMTA1	1	6790865	1_6	0	0.0130182228612658	17.9651567073144	2.22064997202171e-06	1.69580686233767	2
ENSG00000049245.12	VAMP3	1	7771004	1_6	0	0.00393087092590949	7.56779344435244	2.82459021474899e-07	1.05017259472166	2
ENSG00000049249.8	TNFRSF9	1	7936834	1_6	0	0.00456438849697516	9.10015038835309	3.94392428201664e-07	1.20345469255699	1
ENSG00000116288.12	PARK7	1	7958975	1_6	0	0.00353956269774469	6.58964385138491	2.21466962606436e-07	-0.898828674044581	1
ENSG00000142599.17	RERE	1	8441726	1_6	0	0.0293401505261868	36.8806984553696	1.02744568278115e-05	5.02977192186709	1
ENSG00000074800.13	ENO1	1	8879251	1_6	0	0.00317619955063952	6.61078664066211	1.99369315382411e-07	-1.38760210008339	2
ENSG00000142583.17	SLC2A5	1	9088411	1_6	0	0.00324916509697892	5.29833118601701	1.63458789208316e-07	0.313468177131701	2
ENSG00000180758.11	GPR157	1	9128930	1_6	0	0.00398639550861335	7.33034984984253	2.77461342961097e-07	-0.805002788735868	2
ENSG00000049239.12	H6PD	1	9221777	1_6	0	0.0118983526472828	17.7331312801978	2.00340919417721e-06	1.76531395562798	5
ENSG00000188807.12	TMEM201	1	9591207	1_7	0	0.0235326150607806	9.67305231223399	2.16137997803411e-06	1.0910262768691	1
ENSG00000171603.16	CLSTN1	1	9823902	1_7	0	0.0266505402244209	10.8709865010094	2.75088458786046e-06	-1.31489238475502	1
ENSG00000162441.11	LZIC	1	9943171	1_7	0	0.0143017197343016	4.89090578020733	6.64163426151284e-07	-0.150182004129102	1
ENSG00000162444.11	RBP7	1	9991107	1_7	0	0.0141209917501502	4.76900005801843	6.39425458855505e-07	-0.0305257959912424	2
ENSG00000130939.18	UBE4B	1	10033313	1_7	0	0.0225714675525677	9.27132304028916	1.98700475866671e-06	1.72794939323178	1
ENSG00000054523.17	KIF1B	1	10210822	1_7	0	0.0324387067650488	12.7664705464737	3.9321653894082e-06	1.65660904499307	2
ENSG00000142657.20	PGD	1	10382809	1_7	0	0.045745506315354	16.0953301225616	6.99110337994786e-06	2.10840136528	2
ENSG00000175279.21	CENPS	1	10429947	1_7	0	0.014269771106008	4.86945382211126	6.59773176976428e-07	0.228330436082023	2
ENSG00000241563.3	CORT	1	10449646	1_7	0	0.0141582615083644	4.79427323954842	6.44510665490039e-07	0.38170847124204	1
ENSG00000160049.11	DFFA	1	10425552	1_7	0	0.0146841243296671	5.14387282177245	7.17192389248772e-07	0.0715181580974833	1
ENSG00000142655.12	PEX14	1	10476578	1_7	0	0.0164569164151974	6.23704975213509	9.74596996223958e-07	0.539848778645278	1
ENSG00000204624.7	DISP3	1	11527074	1_8	0	0.0123932867144769	4.83444009256599	5.68892327723016e-07	-0.257783327106819	1
ENSG00000120948.16	TARDBP	1	11012828	1_8	0	0.0308990365756379	13.6132892142726	3.99397559150901e-06	-1.55610054980525	1
ENSG00000009724.16	MASP2	1	11046260	1_8	0	0.0124740262165027	4.89663861863483	5.7996542377932e-07	0.212500553645236	1
ENSG00000116649.9	SRM	1	11059120	1_8	0	0.0155719442305363	7.02272582854758	1.03835521894158e-06	0.76882602609825	2
ENSG00000171824.13	EXOSC10	1	11067454	1_8	0	0.0134064488438158	5.58727860647978	7.11232313696781e-07	0.368912603293867	2
ENSG00000171819.4	ANGPTL7	1	11187963	1_8	0	0.0210479003362735	9.91582652378716	1.98168716102138e-06	1.10947234011302	1
ENSG00000132879.13	FBXO44	1	11646421	1_8	0	0.0149171533376223	6.61076649672781	9.36343431425824e-07	0.70116828628314	2
ENSG00000116661.9	FBXO2	1	11643786	1_8	0	0.0125225733003141	4.9338462541111	5.86646645108969e-07	0.200462958781012	1
ENSG00000116663.10	FBXO6	1	11662631	1_8	0	0.0126427753738333	5.02535649770915	6.03263007026058e-07	-0.22973295756005	3
ENSG00000116670.14	MAD2L2	1	11701529	1_8	0	0.04852583264877	17.9846173518322	8.28650878166291e-06	-1.82509249701763	1
ENSG00000162490.6	DRAXIN	1	11692083	1_8	0	0.0123977696022489	4.83790249842048	5.69505692602987e-07	-0.13807638548729	1
ENSG00000177674.15	AGTRAP	1	11737129	1_9	0	0.0627625609067387	20.8088176169984	1.24006787356775e-05	-2.00490283385528	2
ENSG00000011021.21	CLCN6	1	11796790	1_9	0	0.0154399096547276	7.2564958093127	1.0638223257724e-06	-0.850094270223182	2
ENSG00000116685.15	KIAA2013	1	11926564	1_9	0	0.0194388424944635	9.46711254598486	1.74737186101862e-06	-1.26850296499362	2
ENSG00000083444.16	PLOD1	1	11939067	1_9	0	0.0150421509209702	7.00625794505334	1.00067594713856e-06	-1.06454606471506	2
ENSG00000116688.16	MFN2	1	11982204	1_9	0	0.0151720091091274	7.08864151294822	1.021182832999e-06	0.763096609350998	2
ENSG00000116691.10	MIIP	1	12068441	1_9	0	0.205476645132903	32.7195526647567	6.38362284870919e-05	-3.1735867323195	1
ENSG00000028137.18	TNFRSF1B	1	12163425	1_9	0	0.015136777003151	7.06633644320561	1.0156056796563e-06	-0.690424453780624	1
ENSG00000048707.13	VPS13D	1	12232414	1_9	0	0.012023245698351	4.85955010917655	5.54772830343133e-07	-0.13225180637396	1
ENSG00000162494.5	LRRC38	1	13523741	1_10	0	0.0142054743075045	6.37892441987075	8.60400377485207e-07	0.607569035768601	1
ENSG00000162493.16	PDPN	1	13582937	1_10	0	0.0121441031934598	4.87670707836588	5.6232775027964e-07	0.190731335435084	2
ENSG00000171729.13	TMEM51	1	15152787	1_12	0	0.00287002731153618	5.19734692544131	1.4163322151527e-07	0.325303605885475	1
ENSG00000142621.19	FHAD1	1	15236908	1_12	0	0.00361219105902311	7.39220010914747	2.53537278915021e-07	-0.813666794837831	3
ENSG00000142634.12	EFHD2	1	15471702	1_12	0	0.00275282187252546	4.79951221501664	1.25450561185656e-07	-0.141404506177845	1
ENSG00000215704.9	CELA2B	1	15470313	1_12	0	0.00469817413982321	9.90161497972805	4.41705230257358e-07	-1.06954238248037	1
ENSG00000132906.17	CASP9	1	15526209	1_12	0	0.00420434246738854	8.84127175225285	3.52947590095894e-07	1.06654562516594	1
ENSG00000116138.12	DNAJC16	1	15527133	1_12	0	0.00394121353083954	8.22429722224587	3.07769911068967e-07	0.948659836406149	1
ENSG00000116771.5	AGMAT	1	15585452	1_12	0	0.00375436007862107	7.76066395186079	2.76650970626671e-07	0.88817447631084	1
ENSG00000197312.11	DDI2	1	15617889	1_12	0	0.00280675856488122	4.98465165381616	1.32842569383181e-07	-0.255327334611871	1
ENSG00000116786.11	PLEKHM2	1	15684135	1_12	0	0.00463975817565998	9.78214468306255	4.30949939884239e-07	1.0746705724195	1
ENSG00000162461.7	SLC25A34	1	15735883	1_12	0	0.00315549524499636	6.10218598129961	1.82831223989008e-07	-0.476250083251818	1
ENSG00000162458.12	FBLIM1	1	15750210	1_12	0	0.00275178776038609	4.79592740538356	1.25309769781374e-07	0.0114314346138362	1
ENSG00000065526.10	SPEN	1	15845948	1_12	0	0.00407636454694849	8.54616230160467	3.3078175638285e-07	-1.04938287501804	1
ENSG00000186510.11	CLCNKA	1	16018169	1_12	0	0.0052926849857009	11.0395001628997	5.54782627488386e-07	1.29435417481897	2
ENSG00000173641.17	HSPB7	1	16020012	1_12	0	0.0468616245170408	31.9868363033559	1.42326583521897e-05	2.64772694960245	1
ENSG00000184908.17	CLCNKB	1	16042892	1_12	0	0.00318786650583092	6.19958353578039	1.87654956453931e-07	0.721344481309918	1
ENSG00000142632.16	ARHGEF19	1	16200034	1_12	0	0.0806009396601114	37.290953041183	2.85391467359847e-05	3.32227855717353	2
ENSG00000132881.11	RSG1	1	16237140	1_12	0	0.00346514768244599	6.99554213957151	2.30165656700559e-07	-0.923291306527981	1
ENSG00000037637.10	FBXO42	1	16352633	1_12	0	0.0102237917084621	17.3333967214711	1.68264719877381e-06	-2.00491931266705	1
ENSG00000055070.16	SZRD1	1	16352580	1_12	0	0.0156436714922681	21.4081560399161	3.17991378818115e-06	2.4572789437415	2
ENSG00000157191.19	NECAP2	1	16439071	1_12	0	0.00341584247969995	6.85877127315089	2.22454682707367e-07	0.657823882814092	2
ENSG00000058453.16	CROCC	1	16476395	1_12	0	0.0458228094063372	31.768800262351	1.38222875433421e-05	3.05995495088488	2
ENSG00000117122.13	MFAP2	1	16972001	1_12	0	0.0252079828723103	25.991886703834	6.22118759233253e-06	-2.721870386032	3
ENSG00000159363.17	ATP13A2	1	16987159	1_12	0	0.0100860142593103	17.2031962500562	1.64750263662223e-06	-2.28781610292905	2
ENSG00000117118.9	SDHB	1	17044475	1_12	0	0.0081366113682948	15.1488316028752	1.17036171819003e-06	-2.06620081771686	1
ENSG00000117115.12	PADI2	1	17134583	1_12	0	0.00275391869928854	4.80331447463324	1.25599969143506e-07	-0.294978727700512	1
ENSG00000159339.13	PADI4	1	17310365	1_12	0	0.00275049966496832	4.79145976290586	1.25134435448658e-07	0.0733089656516094	1
ENSG00000117154.11	IGSF21	1	18107880	1_12	0	0.00305918548794204	5.80639338157858	1.68659055149242e-07	0.442520072743011	1
ENSG00000179023.8	KLHDC7A	1	18480643	1_13	0	0.007977315573796	7.43844340235681	5.63425154279621e-07	1.51408948464279	2
ENSG00000159423.16	ALDH4A1	1	18903008	1_13	0	0.0169767617788362	13.6664284646483	2.20296340997589e-06	1.38727531534787	1
ENSG00000169991.10	IFFO2	1	18956450	1_13	0	0.0067107613729962	4.77218666987118	3.0407913147704e-07	0.134082893780673	1
ENSG00000127481.14	UBR4	1	19205040	1_13	0	0.00725670349578655	5.53659211146292	3.81486615108502e-07	0.47267890633238	1
ENSG00000127463.13	EMC1	1	19227605	1_13	0	0.00959978767305036	8.13433523561915	7.41448670914335e-07	0.934782618132068	3
ENSG00000162482.4	AKR7A3	1	19288862	1_13	0	0.00719576566213298	5.41677336891349	3.70096581852903e-07	0.417531421566568	1
ENSG00000053371.12	AKR7A2	1	19311815	1_13	0	0.0321020204550977	19.688041474162	6.00111956288916e-06	1.972891206266	1
ENSG00000040487.12	PQLC2	1	19312063	1_13	0	0.0113363196621373	9.73488470801736	1.04785283545203e-06	1.13730420878068	4
ENSG00000077549.17	CAPZB	1	19461192	1_13	0	0.00769094309800888	6.02734881180827	4.40152649532548e-07	-0.62916950671783	3
ENSG00000173436.13	MINOS1	1	19572856	1_13	0	0.0274837706958929	18.2366626701212	4.75903696503884e-06	2.02432981094181	1
ENSG00000158747.13	NBL1	1	19444474	1_13	0	0.0236400625888589	16.6470131518647	3.73664931756812e-06	-1.76302321890283	2
ENSG00000169914.5	OTUD3	1	19882976	1_13	0	0.00843891088130555	6.9590825940403	5.57616721042469e-07	0.765436814625058	2
ENSG00000188257.10	PLA2G2A	1	19958722	1_13	0	0.00945560118846833	8.0271703641155	7.20690875586018e-07	0.833754853232643	2
ENSG00000127472.10	PLA2G5	1	20028276	1_13	0	0.00686143629345104	4.9772006002971	3.24263134874046e-07	-0.203648846849678	1
ENSG00000117215.14	PLA2G2D	1	20111070	1_13	0	0.00801418836667633	6.47250183453651	4.92525958579101e-07	-0.605430549504717	2
ENSG00000158816.15	VWA5B1	1	20290926	1_14	0	0.0179422398437868	8.24108930396627	1.40397273842865e-06	1.18927082798121	3
ENSG00000090432.6	MUL1	1	20508287	1_14	0	0.0122048260547889	4.79359025752633	5.55507465685254e-07	0.0214438316460308	1
ENSG00000183114.7	FAM43B	1	20552199	1_14	0	0.0773140726238888	21.8483801250918	1.60389225745426e-05	2.17296606810006	1
ENSG00000158825.5	CDA	1	20589208	1_14	0	0.0128547862163888	5.32581589151464	6.50052457445706e-07	-0.375800246445693	2
ENSG00000158828.7	PINK1	1	20632098	1_14	0	0.0125227636903775	5.01099865972279	5.95829317576358e-07	0.22003092399223	2
ENSG00000117245.12	KIF17	1	20684853	1_14	0	0.0339965278647422	13.7672784963378	4.4440614806815e-06	-1.24508544020958	2
ENSG00000189410.11	SH2D5	1	20709772	1_14	0	0.0145233401710823	6.3576635370542	8.76721075617885e-07	-0.52835383366326	2
ENSG00000075151.20	EIF4G3	1	21171448	1_14	0	0.0785001262871791	17.3830082574767	1.29566488488482e-05	3.53177506540318	1
ENSG00000117298.14	ECE1	1	21345450	1_14	0	0.0122619398556082	4.97926211506642	5.79724383108803e-07	0.447781517188904	1
ENSG00000090686.15	USP48	1	21782050	1_15	0	0.0698603620328202	22.0436966096657	1.46221977790396e-05	-2.23995710211371	3
ENSG00000187942.11	LDLRAD2	1	21812807	1_15	0	0.00980609804252708	5.39764926099602	5.02571999586973e-07	-0.303813873330467	2
ENSG00000142798.17	HSPG2	1	21855402	1_15	0	0.0121066850179296	7.68956506166425	8.83943315733735e-07	0.958903628557045	1
ENSG00000142789.19	CELA3A	1	22001714	1_15	0	0.0395901536086055	18.3336011809912	6.89179520076675e-06	-1.69371603991579	1
ENSG00000162552.14	WNT4	1	22143914	1_15	0	0.0241184103903789	16.2151893145373	3.71336894401429e-06	-2.30887851334889	1
ENSG00000184677.16	ZBTB40	1	22453334	1_15	0	0.0104951807672893	6.08973615783948	6.06856205032598e-07	-0.576574774373939	1
ENSG00000004487.15	KDM1A	1	23000786	1_16	0	0.0123336705972016	7.41684674836049	8.68578444940125e-07	-0.784165836663846	1
ENSG00000169641.13	LUZP1	1	23176683	1_16	0	0.0099705249205605	5.38055952132686	5.09381138969108e-07	-0.498595829366422	1
ENSG00000125945.14	ZNF436	1	23374318	1_16	0	0.0127715161936857	7.75100660765188	9.39935304572731e-07	-0.837266396271892	1
ENSG00000204219.9	TCEA3	1	23424647	1_16	0	0.0100291361483228	5.43664660799551	5.17716525398358e-07	0.453559948216739	2
ENSG00000088280.18	ASAP3	1	23484165	1_16	0	0.00940468230699065	4.82154034638343	4.30553705805976e-07	-0.0250222291242874	3
ENSG00000142676.12	RPL11	1	23691734	1_17	0	0.0310434868573374	17.0299779286611	5.01974872300212e-06	-1.74650749799735	1
ENSG00000057757.9	PITHD1	1	23782193	1_17	0	0.00882785025024513	4.95915170906295	4.15680592641855e-07	0.31969411783234	1
ENSG00000011009.10	LYPLA2	1	23775590	1_17	0	0.0109457567508089	7.01679594772565	7.29259401183716e-07	-0.639084821391877	1
ENSG00000117308.14	GALE	1	23800401	1_17	0	0.00881434145376692	4.94450691777643	4.13818837176875e-07	0.21390897872192	1
ENSG00000179163.11	FUCA1	1	23868759	1_17	0	0.00865938991618964	4.7748722344536	3.92596521754319e-07	-0.148650366052732	1
ENSG00000142677.3	IL22RA1	1	24143324	1_17	0	0.0102880659873599	6.42367139274004	6.27501046066443e-07	-0.620023889241794	2
ENSG00000185436.11	IFNLR1	1	24187123	1_17	0	0.0115444846673387	7.52667988272259	8.25040738544765e-07	0.895482250486616	1
ENSG00000001460.17	STPG1	1	24401188	1_17	0	0.0285875766761466	16.2348341617586	4.40679244216372e-06	1.92177242082185	3
ENSG00000001461.16	NIPAL3	1	24415622	1_17	0	0.00866610122108058	4.78228209053268	3.93510517331482e-07	-0.040305692538847	2
ENSG00000117602.11	RCAN3	1	24502439	1_17	0	0.0777635235534121	25.9681616415814	1.91740799241718e-05	2.59977755819862	2
ENSG00000184454.6	NCMAP	1	24555537	1_17	0	0.0096959681200699	5.85645472444718	5.39167077848731e-07	0.736443972516454	1
ENSG00000169504.14	CLIC4	1	24745177	1_17	0	0.0136927348520804	9.16144854112249	1.19110964635266e-06	-1.17592126799541	1
ENSG00000020633.18	RUNX3	1	24995106	1_17	0	0.087379463884979	27.1186730745953	2.24996212853468e-05	-2.46872997754672	1
ENSG00000175707.8	KDF1	1	26952062	1_18	0	0.0171365525896847	8.32742094762802	1.35497528442877e-06	1.11736693789221	1
ENSG00000131910.4	NR0B2	1	26912198	1_18	0	0.0123343772910364	4.93403525059412	5.77852336239781e-07	0.0477390810250301	1
ENSG00000187010.19	RHD	1	25235176	1_18	0	0.0237792177025037	11.2355021795995	2.53680712058386e-06	1.22295414081509	1
ENSG00000188672.17	RHCE	1	25430369	1_18	0	0.0121563197729582	4.82017781706568	5.56368549599974e-07	-0.110037477685257	1
ENSG00000204178.9	TMEM57	1	25430369	1_18	0	0.0121563197729582	4.82017781706568	5.56368549599974e-07	-0.110037477685257	1
ENSG00000157978.11	LDLRAP1	1	25565480	1_18	0	0.012515478370807	5.0887074168937	6.04717214640406e-07	0.269187670866096	1
ENSG00000117640.17	MTFR1L	1	25791808	1_18	0	0.0158364543374586	7.35876955524982	1.10652327277003e-06	-0.832576738310954	2
ENSG00000158008.9	EXTL1	1	26019793	1_18	0	0.0178430287372185	8.54660061574155	1.44796939167289e-06	-1.04383583750113	1
ENSG00000158014.14	SLC30A2	1	26046313	1_18	0	0.0161923010581091	7.6367904465599	1.17413177261617e-06	-0.942700407164352	1
ENSG00000158022.6	TRIM63	1	26067922	1_18	0	0.0455990637093786	17.3095607873791	7.49444316379974e-06	-1.84632721879955	1
ENSG00000197245.5	FAM110D	1	26207641	1_18	0	0.023450527318587	11.1766705957098	2.48864219920185e-06	-1.280689311056	1
ENSG00000236782.6	RP11-96L14.7	1	26170849	1_18	0	0.01687161964867	8.14010264747002	1.30401940569747e-06	1.30203672036366	2
ENSG00000142675.17	CNKSR1	1	26181546	1_18	0	0.0317274218255825	14.7326915553564	4.43827569459152e-06	2.12154129936113	2
ENSG00000142669.14	SH3BGRL3	1	26325286	1_18	0	0.0180046115730158	8.82256667790717	1.50825961481182e-06	-1.25124387830719	1
ENSG00000169442.8	CD52	1	26317102	1_18	0	0.0127835571970952	5.22401946142656	6.34094376876554e-07	-0.248134263892372	2
ENSG00000158062.20	UBXN11	1	26317369	1_18	0	0.0123020564755378	5.03107572730495	5.87673310640279e-07	-0.309736081256007	1
ENSG00000176092.14	AIM1L	1	26358699	1_18	0	0.0134271568633719	5.71646016643423	7.28800464858139e-07	-0.624683728412359	2
ENSG00000176083.17	ZNF683	1	26374694	1_18	0	0.0562344648818734	19.4989529453039	1.04114508881292e-05	-2.29150674463005	1
ENSG00000117682.16	DHDDS	1	26432658	1_18	0	0.0129491626488865	5.35839922993449	6.5883118902837e-07	0.199337010731736	1
ENSG00000198830.10	HMGN2	1	26471849	1_18	0	0.0123051661746421	4.93221759318262	5.76271454961217e-07	-0.392823871516831	2
ENSG00000117676.13	RPS6KA1	1	26533204	1_18	0	0.0212474334961146	10.3999796632256	2.09814918869833e-06	-1.45754298819974	1
ENSG00000117713.18	ARID1A	1	26693253	1_18	0	0.0244297083449188	12.3670081178354	2.868668237319e-06	2.67637160860518	1
ENSG00000060642.10	PIGV	1	26787521	1_18	0	0.0461463926524633	17.2515163704434	7.55896663705045e-06	3.09207077771821	1
ENSG00000204160.11	ZDHHC18	1	26832938	1_18	0	0.0146167955023726	6.29514360209303	8.73685663323108e-07	0.060350538671323	1
ENSG00000142751.14	GPN2	1	26890178	1_18	0	0.0357209382963494	15.1969715182499	5.15439034063298e-06	-2.95522531070365	1
ENSG00000090273.13	NUDC	1	26899598	1_18	0	0.0314768099211339	14.2313997427244	4.25339509498291e-06	-2.87721935033404	1
ENSG00000174950.10	CD164L2	1	27363868	1_19	0	0.00491784153398267	7.10023739193996	3.3154676643327e-07	-1.09560932746642	1
ENSG00000090020.10	SLC9A1	1	27118915	1_19	0	0.00664878686944526	9.45250231308274	5.96741993416372e-07	-0.908606417142048	1
ENSG00000142784.15	WDTC1	1	27234636	1_19	0	0.00646527470649205	9.92532683847828	6.09297219492208e-07	-1.53116224452683	1
ENSG00000186501.14	TMEM222	1	27334546	1_19	0	0.207610633734898	41.7793672744323	8.23585798903127e-05	3.23472958324369	2
ENSG00000142765.17	SYTL1	1	27342119	1_19	0	0.692369262166	26.3115753056568	0.000172974477115049	4.06876750750035	2
ENSG00000142733.14	MAP3K6	1	27357905	1_19	0	0.00403933643457233	4.7690281237896	1.82909939971548e-07	-0.0475294390087765	2
ENSG00000126705.13	AHDC1	1	27604387	1_19	0	0.0494321745786529	28.808534744742	1.35216061723283e-05	2.69677297082544	1
ENSG00000126709.14	IFI6	1	27671883	1_19	0	0.00472586277711196	6.26935112612608	2.81320316789193e-07	0.787179633591158	1
ENSG00000130775.15	THEMIS2	1	27871748	1_19	0	0.00420227585297028	5.26821600485083	2.10206203169603e-07	-0.64442208581611	3
ENSG00000117748.9	RPA2	1	27914481	1_19	0	0.00697624841293354	10.269594671379	6.80256399928583e-07	1.30449634049411	2
ENSG00000130768.14	SMPDL3B	1	27937491	1_19	0	0.00408718349526838	4.91872340937942	1.90885937224461e-07	0.27071219842268	1
ENSG00000158156.7	XKR8	1	27951627	1_19	0	0.00404836517808971	4.82250149120748	1.8537426753537e-07	0.260398352119188	2
ENSG00000158161.15	EYA3	1	28074367	1_19	0	0.012019115109164	14.8919771394086	1.6995042389866e-06	-1.19503501724992	3
ENSG00000169403.11	PTAFR	1	28193492	1_19	0	0.00497297482416836	6.77403530918261	3.19860869467638e-07	0.722160786184153	1
ENSG00000126698.10	DNAJC8	1	28233309	1_19	0	0.00785899538061297	11.0224707120902	8.22514161010071e-07	1.20525870674507	2
ENSG00000130770.17	ATPIF1	1	28236029	1_19	0	0.00926950443060626	12.612358929734	1.1100696650104e-06	1.26187945958631	2
ENSG00000130766.4	SESN2	1	28258033	1_19	0	0.00723773449783283	10.3206081459409	7.09259781010758e-07	0.950519961797006	2
ENSG00000204138.12	PHACTR4	1	28366038	1_19	0	0.00432230196497141	5.4343984885765	2.23030358206687e-07	-0.57702387530815	1
ENSG00000180198.15	RCC1	1	28318402	1_19	0	0.00741178657287844	10.6877781215065	7.52155665459711e-07	-1.22277328393614	1
ENSG00000180098.9	TRNAU1AP	1	28553045	1_19	0	0.00692053136149196	9.74651535842012	6.40451444228047e-07	-1.29603363897721	2
ENSG00000159023.19	EPB41	1	28869429	1_19	0	0.00493479177124001	6.57492767458766	3.08075533005312e-07	1.03618756711139	2
ENSG00000116353.15	MECR	1	29130966	1_19	0	0.06267830613696	30.6046331120953	1.82138529350088e-05	2.90979603149866	1
ENSG00000162511.7	LAPTM5	1	30757252	1_20	0	0.00565516633179408	10.0865059003221	5.4160607467806e-07	1.20555302707548	1
ENSG00000121766.15	ZCCHC17	1	31299645	1_20	0	0.00808812404872239	11.9388748753114	9.16871769248311e-07	-2.92205597266373	1
ENSG00000168528.11	SERINC2	1	31409124	1_20	0	0.00804441733661632	14.6867060011807	1.12180246846394e-06	-2.40949208036934	2
ENSG00000142910.15	TINAGL1	1	31571617	1_20	0	0.00341176722658587	5.3017940540207	1.71751146011277e-07	0.421035305605485	1
ENSG00000121764.11	HCRTR1	1	31616786	1_20	0	0.00464743404036017	8.53855392338778	3.76786172914442e-07	1.11735127914864	1
ENSG00000162517.12	PEF1	1	31644486	1_20	0	0.00351066347812845	5.59959365506719	1.86656496868571e-07	-0.516453701322321	2
ENSG00000084636.17	COL16A1	1	31703950	1_20	0	0.00335156603381914	5.19296971827292	1.65257419647305e-07	-0.481020203850001	1
ENSG00000184007.18	PTP4A2	1	31945136	1_20	0	0.00643068894555299	11.5030851276576	7.0237530498284e-07	-1.38529192455148	1
ENSG00000084652.15	TXLNA	1	32179560	1_21	0	0.0178378280465021	12.4038210852922	2.10084912017907e-06	1.50994865460589	1
ENSG00000160051.11	IQCC	1	32205429	1_21	0	0.0191519490250204	13.0863850137966	2.37974305157735e-06	1.56677888479158	1
ENSG00000084623.11	EIF3I	1	32222176	1_21	0	0.0153714488763931	10.9760180722074	1.60197972486472e-06	1.38181198006749	1
ENSG00000160055.19	TMEM234	1	32222176	1_21	0	0.0153714488763931	10.9760180722074	1.60197972486472e-06	-1.38181198006749	1
ENSG00000116478.11	HDAC1	1	32291652	1_21	0	0.011297847080982	8.0257940485046	8.60956283479181e-07	-0.953241359284909	1
ENSG00000225828.1	FAM229A	1	32366691	1_21	0	0.00805085112302928	4.78395596045279	3.65701183242503e-07	0.108041527649329	1
ENSG00000176261.15	ZBTB8OS	1	32650758	1_21	0	0.00844805677000182	5.24447033072924	4.20683862991994e-07	-0.237535344864962	2
ENSG00000162521.18	RBBP4	1	32651022	1_21	0	0.00836346282395617	5.14822873579766	4.08828686844287e-07	0.201961903492097	1
ENSG00000162520.14	SYNC	1	32705224	1_21	0	0.00813306174848905	4.88110075032526	3.76937406739509e-07	-0.0618182695309045	1
ENSG00000116497.17	S100PBP	1	32815516	1_21	0	0.0363328534012803	19.2561218995837	6.64302259874625e-06	2.07989038849764	2
ENSG00000160097.16	FNDC5	1	32871796	1_21	0	0.0346604922828304	18.8004499678487	6.18728850741904e-06	-1.94239090410053	2
ENSG00000121905.9	HPCA	1	32886832	1_21	0	0.0110263571970345	7.79292429246288	8.15886808125326e-07	-0.800719485930303	1
ENSG00000004455.16	AK2	1	33066182	1_21	0	0.00996733761641544	6.82648311683653	6.46061090775268e-07	1.09552884532142	1
ENSG00000142920.16	AZIN2	1	33080995	1_21	0	0.00979059877602573	6.65528949914806	6.18690719767332e-07	-1.10300715651031	1
ENSG00000160094.14	ZNF362	1	33266591	1_21	0	0.0341275417954239	18.6506220054038	6.04360016331559e-06	2.27920311933534	1
ENSG00000184389.9	A3GALT2	1	33324895	1_21	0	0.0220852494161069	14.4559204495154	3.03141541490484e-06	-2.06687672137028	1
ENSG00000121903.14	ZSCAN20	1	33476502	1_21	0	0.0431799979980365	20.928579537328	8.58064169964841e-06	2.35401859227234	1
ENSG00000121904.17	CSMD2	1	34165500	1_21	0	0.0128667409864953	9.27115664421326	1.13266080998801e-06	0.996215410755426	2
ENSG00000189280.3	GJB5	1	34755129	1_22	0	0.00692218810154666	6.00603290861271	3.94755782843356e-07	-0.62354644231697	2
ENSG00000188910.7	GJB3	1	34779198	1_22	0	0.00659883062403943	5.5488747011428	3.47671663978226e-07	0.53054659449537	3
ENSG00000187513.8	GJA4	1	34792232	1_22	0	0.0145671925859793	13.054675481188	1.80567397673643e-06	-1.39983737323901	1
ENSG00000197056.9	ZMYM1	1	35070852	1_22	0	0.0177673835402152	16.6295722183403	2.80544624577906e-06	-2.54504096202245	1
ENSG00000116819.6	TFAP2E	1	35573174	1_22	0	0.0061366780604758	5.10323080886945	2.97355480946593e-07	0.644199506620362	2
ENSG00000126067.11	PSMB2	1	35641909	1_22	0	0.208789552562651	27.5428314118145	5.46027786967212e-05	-4.28515227822419	1
ENSG00000134698.10	AGO4	1	35808004	1_22	0	0.0094185794270023	9.71886588673078	8.6915731683622e-07	-1.61031618126564	1
ENSG00000092847.11	AGO1	1	35870261	1_22	0	0.01356636565609	14.2095942945226	1.8303856133252e-06	-3.09002441255171	1
ENSG00000054118.13	THRAP3	1	36224998	1_22	0	0.0104025367054241	9.04412877635549	8.93312459072716e-07	0.140151944022118	1
ENSG00000214193.10	SH3D21	1	36292460	1_22	0	0.0181148495289454	15.8184233360297	2.72079187334868e-06	-1.78365926756642	1
ENSG00000142694.6	EVA1B	1	36323945	1_22	0	0.0160710371187524	14.6367157907346	2.23349477553244e-06	-1.70102442075969	1
ENSG00000181817.5	LSM10	1	36397922	1_22	0	0.00622279903062217	5.04663147795752	2.98184293937802e-07	0.426744049964244	1
ENSG00000116885.18	OSCP1	1	36426894	1_22	0	0.00610001923912729	4.7773276080136	2.76702845862027e-07	0.167044377461869	1
ENSG00000163873.9	GRIK3	1	37010560	1_22	0	0.00649970027329461	5.35546095940951	3.30512268192451e-07	-0.381097914304616	1
ENSG00000189433.5	GJB4	1	34759243	1_22	0	0.00681135874194616	5.82063003620139	3.76444665496066e-07	-0.433549719238668	2
ENSG00000163875.15	MEAF6	1	37513172	1_23	0	0.0155138459804115	7.77296842385589	1.14499548926396e-06	-1.13791428429128	1
ENSG00000163877.10	SNIP1	1	37553609	1_23	0	0.0161046219767667	8.13139190305971	1.243405616739e-06	-1.03150824847389	2
ENSG00000163879.10	DNALI1	1	37557547	1_23	0	0.0113821817681327	4.8054732811858	5.1934873780704e-07	0.242627703857021	1
ENSG00000169218.13	RSPO1	1	37635248	1_23	0	0.0145453000200154	7.15476588794187	9.88133238507058e-07	0.704357318831484	1
ENSG00000116922.14	C1orf109	1	37692275	1_23	0	0.0203480327084314	10.3768165076564	2.00485958437478e-06	-1.2418464930579	2
ENSG00000134690.10	CDCA8	1	37704197	1_23	0	0.0137892549802127	6.64312928517738	8.69782977077319e-07	0.566099777669572	1
ENSG00000188786.9	MTF1	1	37859751	1_23	0	0.0153259378031688	7.6561303391615	1.11412462628366e-06	-1.1937903391683	2
ENSG00000204084.12	INPP5B	1	37878930	1_23	0	0.0456723867299388	18.1818572550199	7.88477578400475e-06	-2.19640054193325	2
ENSG00000183431.11	SF3A3	1	37990434	1_23	0	0.0113587770068916	4.78577805707802	5.16156647057713e-07	0.643799400115017	1
ENSG00000183386.9	FHL3	1	37996149	1_23	0	0.0131634885799027	6.19784737473833	7.74656688670008e-07	-0.0744081012997157	4
ENSG00000183520.11	UTP11	1	37996149	1_23	0	0.011946823483992	5.26895363314797	5.9768756528378e-07	0.192908035936609	2
ENSG00000174574.15	AKIRIN1	1	38991334	1_24	0	0.0532157375781027	25.2024384783832	1.27344457015317e-05	-2.85343131655774	2
ENSG00000168653.10	NDUFS5	1	39026790	1_24	0	0.00603844479552862	4.7661853004479	2.73270920659475e-07	-0.120923094913689	3
ENSG00000183682.7	BMP8A	1	39491497	1_24	0	0.0102394096687394	9.64283148753718	9.37512124874313e-07	-1.56990682863862	3
ENSG00000090621.13	PABPC4	1	39578100	1_24	0	0.00784196783988977	7.10346527096673	5.28923319913927e-07	1.40510829595827	1
ENSG00000163909.7	HEYL	1	39640410	1_24	0	0.00687987539794377	5.96017186995963	3.89346928498944e-07	-0.864958719436974	1
ENSG00000116983.12	HPCAL4	1	39691471	1_24	0	0.0124395035066606	11.5988048945602	1.36997829581794e-06	1.48517780182236	1
ENSG00000084072.16	PPIE	1	39738494	1_25	0	0.00455293582531957	5.41826876084731	2.34233748765373e-07	0.425879563380737	1
ENSG00000043514.15	TRIT1	1	39880989	1_25	0	0.197234096001009	39.7976910607628	7.45310547038207e-05	-3.27919780725992	4
ENSG00000131236.16	CAP1	1	40039999	1_25	0	0.00546541973322678	6.75443206529545	3.50517540177419e-07	0.396222753712138	2
ENSG00000131238.16	PPT1	1	40094786	1_25	0	0.00445940562134106	5.18620510243054	2.19595816358139e-07	0.0804227271207034	3
ENSG00000084073.8	ZMPSTE24	1	40257123	1_25	0	0.00468394295296892	5.63442253650017	2.50586924684187e-07	0.340048674007703	2
ENSG00000049089.13	COL9A2	1	40296176	1_25	0	0.00455128815805339	5.34929772213685	2.31168417332872e-07	-0.451571047050671	2
ENSG00000187815.9	ZFP69	1	40476891	1_25	0	0.0045938449460089	5.56498095201676	2.42737800006248e-07	-0.604905731605377	2
ENSG00000164002.11	EXO5	1	40509127	1_25	0	0.0123536936289093	14.7300441478609	1.72781910540441e-06	1.55600124843104	2
ENSG00000117013.14	KCNQ4	1	40855601	1_25	0	0.00544149173088393	6.97887834272484	3.60579471626713e-07	0.547547862428715	1
ENSG00000171793.13	CTPS1	1	40979451	1_25	0	0.00634681732950171	9.774438141672	5.89040557015005e-07	1.61372506504694	1
ENSG00000171790.15	SLFNL1	1	41023050	1_25	0	0.00483660105734929	5.92943273771516	2.72301986827652e-07	0.266853725867128	1
ENSG00000010803.16	SCMH1	1	41241979	1_25	0	0.136913584228033	34.5447228603484	4.49082001459804e-05	-2.65941633650238	2
ENSG00000127129.9	EDN2	1	41484842	1_25	0	0.0130915612769212	14.3554387520607	1.78445380732346e-06	-1.88555289546379	1
ENSG00000186973.10	FAM183A	1	43145334	1_26	0	0.0132982305105059	6.09885238386676	7.7008626113493e-07	-0.517017645051276	2
ENSG00000177181.14	RIMKLA	1	42380694	1_26	0	0.0155667997903838	7.60883674089406	1.12464382330859e-06	1.27253890538632	2
ENSG00000066185.12	ZMYND12	1	42461691	1_26	0	0.0210714778546547	10.5157802655915	2.10394264029725e-06	-1.89671304494212	1
ENSG00000171960.10	PPIH	1	42658184	1_26	0	0.0115706087002733	4.7658672666538	5.23595066939101e-07	-0.300914340589397	1
ENSG00000117385.15	P3H1	1	42766833	1_26	0	0.0123301297855768	5.37476558950942	6.29251953946176e-07	0.620628550004962	2
ENSG00000164008.14	C1orf50	1	42744270	1_26	0	0.0117124655321619	4.88253411899664	5.42988972239813e-07	0.0886303458959483	2
ENSG00000177868.11	SVBP	1	42816759	1_26	0	0.0116487124868903	4.83028723509721	5.34254612039193e-07	-0.121015155020479	1
ENSG00000164010.13	ERMAP	1	42816759	1_26	0	0.0197985690641991	9.91698562085114	1.86427889556477e-06	1.08163147067387	2
ENSG00000117394.20	SLC2A1	1	42947982	1_26	0	0.0154696885364758	7.54878712155981	1.10880747449334e-06	-0.849065582884903	2
ENSG00000243710.7	CFAP57	1	43232297	1_26	0	0.0119225528934266	5.05279544451388	5.72003085387889e-07	0.340933767979827	1
ENSG00000117395.12	EBNA1BP2	1	43171021	1_26	0	0.0119138792113895	5.04583050964936	5.70799058215181e-07	0.222392503517584	1
ENSG00000253313.5	C1orf210	1	43286030	1_26	0	0.0122678925559709	5.32626840021534	6.20426598094388e-07	-0.352972523475052	1
ENSG00000171872.4	KLF17	1	44051290	1_27	0	0.00734115964660642	4.91190874484756	3.42383127912494e-07	0.213985514659135	1
ENSG00000066056.13	TIE1	1	43300755	1_27	0	0.0323760506818397	21.5988530919955	6.63975353098289e-06	2.83119934272926	2
ENSG00000117400.16	MPL	1	43321766	1_27	0	0.0183999735882758	14.3909636763633	2.5142269275425e-06	2.00917936155392	2
ENSG00000117399.13	CDC20	1	43359194	1_27	0	0.0122306856028818	13.6544908489811	1.58570979928706e-06	2.49172791644628	1
ENSG00000159479.16	MED8	1	43389875	1_27	0	0.0428920794116424	26.5456512455904	1.08110501648306e-05	-3.48918030587787	1
ENSG00000198198.15	SZT2	1	43389819	1_27	0	0.00727208554108616	5.35229924361403	3.69570044446837e-07	-0.7793178926352	1
ENSG00000066135.12	KDM4A	1	43649383	1_27	0	0.00877620116320066	19.4813595828571	1.62339135410662e-06	-4.12930525155817	1
ENSG00000126091.19	ST3GAL3	1	43705540	1_27	0	0.0284031951115391	28.2280406514432	7.61281591218404e-06	-4.17882000762841	1
ENSG00000117407.16	ARTN	1	43933936	1_27	0	0.0142826227144713	16.8879893369665	2.29025218961533e-06	2.93745882862046	1
ENSG00000117408.10	IPO13	1	43947230	1_27	0	0.00852188190899839	6.00449056937841	4.85857683928078e-07	0.117925035933132	1
ENSG00000117411.16	B4GALT2	1	43913225	1_27	0	0.00895348309582977	6.36743617322126	5.41319927654452e-07	-0.130105311395123	1
ENSG00000159214.12	CCDC24	1	43990199	1_27	0	0.00730490993302357	7.44815325064946	5.16607689695503e-07	1.975192653329	2
ENSG00000178028.13	DMAP1	1	44213884	1_27	0	0.0864227589752226	29.1581994079243	2.39268884671426e-05	3.26122144018391	2
ENSG00000198520.10	C1orf228	1	44672527	1_28	0	0.0213089455302471	8.77473032871097	1.77538740402504e-06	-1.19411594429988	2
ENSG00000142945.12	KIF2C	1	44739744	1_28	0	0.025704514443774	10.5792067021388	2.58202179569302e-06	-1.18001380209076	1
ENSG00000142937.11	RPS8	1	44775702	1_28	0	0.0158633230625491	5.94093278032316	8.94841679363018e-07	-0.409657565603085	1
ENSG00000142959.4	BEST4	1	44787956	1_28	0	0.0199332388043453	8.1333276661391	1.53937183238515e-06	1.34173217356171	1
ENSG00000188396.3	TCTEX1D4	1	44806240	1_28	0	0.0293540466015285	11.8587764331387	3.30525718353426e-06	1.74472424234155	1
ENSG00000117425.13	PTCH2	1	44842737	1_28	0	0.0438723988121985	15.7457988560317	6.55923932308325e-06	-2.08063248801166	1
ENSG00000126107.14	HECTD3	1	45011467	1_28	0	0.0165998186794072	6.3763056694528	1.0050088110047e-06	0.631603814334067	1
ENSG00000126088.13	UROD	1	45037967	1_28	0	0.0232646592140156	9.61920198103168	2.12487377275951e-06	-1.44393529634808	1
ENSG00000132781.17	MUTYH	1	45341261	1_28	0	0.0271159821227052	11.0941459420964	2.85638412268148e-06	1.24149700707971	1
ENSG00000070759.16	TESK2	1	45491618	1_28	0	0.0158378559564176	5.92551930371454	8.9108719496385e-07	-0.713015012466546	1
ENSG00000132763.14	MMACHC	1	45499668	1_28	0	0.0142895438219548	4.93905724897366	6.70131174142622e-07	-0.0912259601258061	2
ENSG00000117448.13	AKR1A1	1	45550079	1_28	0	0.0235696997316307	9.74445433302274	2.18076551660622e-06	-1.17267849380754	2
ENSG00000159592.10	GPBP1L1	1	45688394	1_28	0	0.0689064821050344	20.1485338614047	1.31825954534226e-05	-2.37085494646498	1
ENSG00000159596.6	TMEM69	1	45687531	1_28	0	0.0168135774499112	6.49905185789943	1.03754640008148e-06	0.848437826971325	1
ENSG00000086015.20	MAST2	1	45805380	1_28	0	0.0171288307515335	6.67731533513147	1.08599293805509e-06	0.866638089354125	1
ENSG00000085998.13	POMGNT1	1	46179852	1_28	0	0.0237147782324375	9.8035771103847	2.20750163369389e-06	1.03367795741075	2
ENSG00000171357.5	LURAP1	1	46206325	1_28	0	0.0268455146321673	10.9975072094052	2.80326003824088e-06	-1.15374769189682	1
ENSG00000085999.11	RAD54L	1	46256717	1_28	0	0.0140358460888438	4.76735609092931	6.35350807487759e-07	0.202255649856589	1
ENSG00000173660.11	UQCRH	1	46309111	1_28	0	0.0229317181927982	9.48050626655695	2.0642653490357e-06	1.14531526780609	1
ENSG00000117480.15	FAAH	1	46350331	1_28	0	0.0286285097180561	11.6174217309778	3.15795467939055e-06	-1.44213101999244	3
ENSG00000079277.19	MKNK1	1	46591961	1_29	0	0.0135180096220708	6.7864555648656	8.71070202867592e-07	0.769840277354206	2
ENSG00000142961.14	MOB3C	1	46617353	1_29	0	0.0132080711242679	6.56419663790223	8.23224672582967e-07	0.72403571676859	1
ENSG00000159658.10	EFCAB14	1	46718509	1_29	0	0.0120321842814087	5.67098739054171	6.47888920607521e-07	0.553330730402681	1
ENSG00000187048.12	CYP4A11	1	46938514	1_29	0	0.0145381667371607	7.48379770277728	1.03306841024475e-06	-0.982206100687227	3
ENSG00000186160.4	CYP4Z1	1	46862339	1_29	0	0.0135946914270398	6.84066074104663	8.83008336007087e-07	0.836373977926602	1
ENSG00000162366.7	PDZK1IP1	1	47190903	1_29	0	0.0131664727445817	6.53397163262793	8.16853333854285e-07	0.692661491744479	1
ENSG00000162367.11	TAL1	1	47209097	1_29	0	0.0323018990042746	15.1617158542135	4.65022326909278e-06	-1.66097470843791	1
ENSG00000123473.15	STIL	1	47314279	1_29	0	0.012420692888398	5.97536039606303	7.04704954300263e-07	0.676589930336713	1
ENSG00000269113.3	TRABD2B	1	47997102	1_30	0	0.0136979114584717	6.34578131056956	8.25347523946584e-07	-0.682981320985534	1
ENSG00000117834.12	SLC5A9	1	48222704	1_30	0	0.0142083489717573	6.69644593754678	9.03411009999916e-07	0.722278037014578	3
ENSG00000132122.11	SPATA6	1	48472274	1_30	0	0.0122707969307705	5.29169210271071	6.16544932609099e-07	0.348536584684247	2
ENSG00000162373.12	BEND5	1	48777294	1_31	0	0.00763680806954992	6.55752710038629	4.75498735985513e-07	-1.353828552932	1
ENSG00000185104.19	FAF1	1	50958107	1_32	0	0.00753820595288302	5.27344050602242	3.77450014381897e-07	-0.702132948598448	1
ENSG00000123091.4	RNF11	1	51235789	1_32	0	0.0105783463911393	8.28255387836458	8.31915949112353e-07	-0.890874292588218	2
ENSG00000085831.15	TTC39A	1	51318915	1_33	0	0.00718502916913077	5.16569837516433	3.52415479827638e-07	0.221070274073508	1
ENSG00000085832.16	EPS15	1	51534159	1_33	0	0.010343468478172	8.63868401311078	8.48420552825725e-07	0.962148663329979	1
ENSG00000117859.18	OSBPL9	1	51577431	1_33	0	0.0144711771668377	11.7157812259214	1.60980217786342e-06	1.30195323164325	1
ENSG00000078618.21	NRDC	1	51826904	1_33	0	0.00869688586600825	7.00782906392297	5.78688254025271e-07	-0.647471360367425	2
ENSG00000198841.3	KTI12	1	52033817	1_33	0	0.0069003520158929	4.79739091804314	3.14321256502642e-07	-0.0893907797677047	2
ENSG00000154222.14	CC2D1B	1	52352516	1_33	0	0.00977606355753124	8.05553926015643	7.47749328675796e-07	-0.930542883174812	1
ENSG00000116157.5	GPX7	1	52602421	1_33	0	0.00706975784453345	5.01138188817882	3.36402670159945e-07	0.0275751238197436	2
ENSG00000182183.14	FAM159A	1	52631909	1_33	0	0.00791286725349938	6.08738279168714	4.5736390694712e-07	-0.66751099068507	1
ENSG00000162377.5	COA7	1	52677246	1_33	0	0.00711554782065993	5.11435447037943	3.45538595546732e-07	-0.380282580024604	1
ENSG00000121310.16	ECHDC2	1	52921197	1_33	0	0.0157497133176177	12.5165117338161	1.87177378552766e-06	-1.31260865985394	3
ENSG00000116171.17	SCP2	1	52926925	1_33	0	0.0120074960274345	9.98402577994959	1.13829687129027e-06	-1.06370450405545	3
ENSG00000162383.11	SLC1A7	1	53088633	1_33	0	0.0334056288835157	20.0415122943519	6.35693159734838e-06	1.96385175311436	3
ENSG00000157184.6	CPT2	1	53196294	1_33	0	0.0382501027620196	20.5073953647016	7.44801439527147e-06	3.07597874321709	2
ENSG00000162384.13	C1orf123	1	53221917	1_33	0	0.0201912266997037	13.3312737872033	2.55582873994226e-06	2.86843709151655	2
ENSG00000157193.15	LRP8	1	53308862	1_33	0	0.0440005388792595	23.5432637154752	9.83608016158136e-06	2.71812360175226	2
ENSG00000174332.5	GLIS1	1	53737935	1_33	0	0.0104885250744098	8.77924495217795	8.74317123524033e-07	1.0069312178821	1
ENSG00000203985.10	LDLRAD1	1	54017963	1_34	0	0.0123275614075208	11.5755677971583	1.35493004848544e-06	-1.44114843565179	1
ENSG00000058804.11	NDC1	1	53842958	1_34	0	0.00626774019916554	5.10545465121009	3.03838501988323e-07	-0.358776587707471	1
ENSG00000058799.14	YIPF1	1	53889432	1_34	0	0.00711303688080667	6.31446857520431	4.26470763384445e-07	-0.654464705175424	1
ENSG00000081870.11	HSPB11	1	53899723	1_34	0	0.00731341351525794	6.58000788920203	4.56923969572096e-07	-0.599215258701469	3
ENSG00000116209.11	TMEM59	1	54053622	1_34	0	0.00724882030891083	6.49521021239796	4.47051897095229e-07	0.764261448612248	1
ENSG00000116205.12	TCEANC2	1	54056634	1_34	0	0.00657364853832354	5.56079882111675	3.47089168445521e-07	-0.286484880584549	2
ENSG00000116221.15	MRPL37	1	54183963	1_34	0	0.00880249766140895	8.35202195330402	6.98063519170463e-07	-0.923174119926458	1
ENSG00000215883.10	CYB5RL	1	54154524	1_34	0	0.00631496476098581	5.17717605514764	3.10428268194201e-07	0.341924878243609	2
ENSG00000157216.15	SSBP3	1	54413433	1_34	0	0.0071583394186987	6.37515086481016	4.333114352316e-07	-0.619274335047476	1
ENSG00000162390.17	ACOT11	1	54544279	1_34	0	0.00683437287172573	5.93250564675508	3.84976505949055e-07	0.496943967696676	2
ENSG00000184313.19	MROH7	1	54641793	1_34	0	0.0102187071095535	9.77931113546075	9.48858848691282e-07	1.0659455947698	1
ENSG00000162396.5	PARS2	1	54764560	1_34	0	0.00962054963554304	9.20212826972615	8.40592603083369e-07	0.979177967321348	2
ENSG00000006555.10	TTC22	1	54801441	1_34	0	0.00609277301202726	4.83494250544169	2.79707241040075e-07	0.168158228572076	1
ENSG00000116133.11	DHCR24	1	54887697	1_34	0	0.0326699274046407	20.943419866584	6.49670527968827e-06	2.02565640830698	1
ENSG00000169174.10	PCSK9	1	55036473	1_34	0	0.00814778661246995	7.61288246010057	5.88960498592023e-07	0.808095185005152	1
ENSG00000162402.13	USP24	1	55115947	1_34	0	0.0560238465495987	26.1758605092623	1.392423320301e-05	-2.67755202927738	1
ENSG00000187889.12	C1orf168	1	56811983	1_36	0	0.00830169649221113	5.25429350240412	4.14169941870867e-07	-0.325496974978383	1
ENSG00000157131.10	C8A	1	56853956	1_36	0	0.0390947426987731	20.142210680502	7.47692269069585e-06	-1.81578871322042	1
ENSG00000021852.12	C8B	1	56909756	1_36	0	0.0586280245295872	24.0817271240305	1.34057244587106e-05	-2.52810064043745	2
ENSG00000173406.15	DAB1	1	58546252	1_37	0	0.011551731635291	4.85000240469939	5.31969143067694e-07	-0.201302843837942	2
ENSG00000162600.11	OMA1	1	58550926	1_37	0	0.0258014576989281	12.5640490483757	3.07801876268941e-06	1.6238203326686	1
ENSG00000184292.6	TACSTD2	1	58540037	1_37	0	0.0155268101569466	7.68389087022074	1.13281979157041e-06	-1.00786317219538	2
ENSG00000134709.10	HOOK1	1	59814713	1_38	0	0.0226540017882965	16.8284511009627	3.61981580865065e-06	-1.92870656434414	1
ENSG00000134716.9	CYP2J2	1	59927333	1_38	0	0.00660014771256345	5.01273264264819	3.14141703080827e-07	0.297344794991876	2
ENSG00000162604.12	TM2D1	1	61723869	1_39	0	0.0117335308316024	4.94610157593975	5.51047639886119e-07	-0.170559691964105	2
ENSG00000132849.19	PATJ	1	61742713	1_39	0	0.011777030757578	4.98154041722635	5.57053444936219e-07	0.282954091338228	2
ENSG00000240563.1	L1TD1	1	62184373	1_39	0	0.0156942633677386	7.73335681353985	1.15240831147943e-06	0.90679118490063	4
ENSG00000132854.18	KANK4	1	62352546	1_39	0	0.012091398168002	5.23381899021752	6.00886736834826e-07	-0.290391857330253	1
ENSG00000125703.14	ATG4C	1	62784304	1_39	0	0.0214392269169389	10.7284978863772	2.18396381116182e-06	1.28526068705148	2
ENSG00000088035.15	ALG6	1	63367779	1_40	0	0.0110731852140744	7.52653450320597	7.91343460511225e-07	0.604616965314367	2
ENSG00000203965.12	EFCAB7	1	63621773	1_40	0	0.0103778787002384	7.76804646301389	7.65451716999697e-07	-1.28308692466414	1
ENSG00000162437.14	RAVER2	1	64745289	1_41	0	0.00760262088275943	6.44798206280305	4.65462343401173e-07	-0.47581479131441	2
ENSG00000162434.11	JAK1	1	64965916	1_41	0	0.0259940570971554	16.9390164048317	4.18080251805814e-06	-2.62731349932567	2
ENSG00000162433.14	AK4	1	65147680	1_41	0	0.00750031016017783	6.6722637392707	4.75170887360548e-07	0.840790913301072	1
ENSG00000116675.15	DNAJC6	1	65248258	1_41	0	0.00650724428175709	5.09070440698572	3.14537468832236e-07	-0.321905275793676	2
ENSG00000213625.8	LEPROT	1	65422548	1_41	0	0.0104500710988316	9.59661125331192	9.52213960623606e-07	-1.03932914045188	1
ENSG00000184588.17	PDE4B	1	65792155	1_41	0	0.00639175591354535	4.86695552765731	2.95375831053247e-07	0.357712457424432	1
ENSG00000162594.15	IL23R	1	67138536	1_42	0	0.00847760303680611	4.81584459040247	3.87652810767222e-07	-0.039518557673767	1
ENSG00000118473.21	SGIP1	1	66537796	1_42	0	0.00976022867403348	6.06625977436137	5.62183886836606e-07	0.701466121161604	2
ENSG00000152760.9	TCTEX1D1	1	66730594	1_42	0	0.0213479193648314	13.5209674303887	2.74069506103847e-06	-1.73783622138585	3
ENSG00000116704.7	SLC35D1	1	67054400	1_42	0	0.010741256784273	6.90236693576222	7.03964143606008e-07	0.670191475507757	2
ENSG00000081985.10	IL12RB2	1	67307648	1_42	0	0.00860866384470604	4.92819055250826	4.02828916511895e-07	-0.0159696610814901	1
ENSG00000172380.5	GNG12	1	67833648	1_42	0	0.0212154991819215	14.1494258725557	2.85029276119813e-06	2.27923521924298	1
ENSG00000203963.11	C1orf141	1	67135003	1_42	0	0.00895097558124369	5.35688401969128	4.55281509825587e-07	-0.302756841230822	1
ENSG00000116729.13	WLS	1	68232448	1_43	0	0.0128392983734749	5.19339789373521	6.33126199983312e-07	-0.341936283098425	1
ENSG00000033122.18	LRRC7	1	69567941	1_44	0	0.0106626749508562	4.84361395207211	4.90380382825129e-07	-0.0050550533891452	2
ENSG00000197568.13	HHLA3	1	70356074	1_44	0	0.0228552560515405	12.1573777026078	2.63829526109868e-06	1.63290189602074	1
ENSG00000050628.20	PTGER3	1	71047606	1_45	0	0.0368210439451965	19.4676932990048	6.80625145249875e-06	1.97450385248801	2
ENSG00000132485.13	ZRANB2	1	71081716	1_45	0	0.0136439326609719	9.91557397947311	1.28456126845189e-06	1.23779430301851	1
ENSG00000172260.14	NEGR1	1	72282161	1_46	0	0.0157694431083111	18.3832392056946	2.75255364515729e-06	2.46604470959931	2
ENSG00000162620.15	LRRIQ3	1	74198025	1_47	0	0.00585317258698825	5.05929942632894	2.81176557773163e-07	0.336003670034083	1
ENSG00000254685.6	FPGT	1	74198465	1_47	0	0.00585153050849352	5.05661900589823	2.8094874933859e-07	0.33600367003402	1
ENSG00000116783.14	TNNI3K	1	74234228	1_47	0	0.0074425384485709	7.35495258462537	5.19754623127008e-07	-0.725012692547712	1
ENSG00000116791.13	CRYZ	1	74702183	1_47	0	0.020642606194089	17.1286761383237	3.3572657679552e-06	1.67963082652369	3
ENSG00000162623.15	TYW3	1	74732260	1_47	0	0.00683892000734299	6.54651953179412	4.25104193057677e-07	-0.662605975872162	2
ENSG00000137955.15	RABGGTB	1	75786199	1_47	0	0.0203147434213186	16.9747710892469	3.27425624597569e-06	-2.03897528311105	1
ENSG00000057468.6	MSH4	1	75787002	1_47	0	0.00671185917716866	6.36728454302063	4.05783600084669e-07	0.704949130809961	2
ENSG00000184005.10	ST6GALNAC3	1	76092098	1_47	0	0.00598223028852807	5.26766326401151	2.99211670633095e-07	0.462910263613307	1
ENSG00000117069.14	ST6GALNAC5	1	76658723	1_48	0	0.00712535515820201	9.50080016614681	6.42782577250809e-07	1.30106545695021	2
ENSG00000154027.18	AK5	1	77433955	1_48	0	0.00496270709895896	5.78207856005919	2.72458291239334e-07	-0.601792058272821	1
ENSG00000036549.12	ZZZ3	1	77683032	1_48	0	0.00774840206252292	9.93657425775631	7.31048562194602e-07	-1.10263035389664	1
ENSG00000077254.14	USP33	1	77759973	1_48	0	0.00544386081258375	6.53415148737354	3.37748639601955e-07	0.744536409532699	1
ENSG00000162614.18	NEXN	1	77887868	1_48	0	0.0130123641576233	14.8018909382579	1.8288193386699e-06	-1.58992641685034	3
ENSG00000162616.8	DNAJB4	1	77979050	1_48	0	0.00517728602663381	6.08428262425048	2.99094850003066e-07	-0.514572977776295	2
ENSG00000137960.5	GIPC2	1	77995251	1_48	0	0.00519272540100213	6.16965652287595	3.04196169142943e-07	-0.660337733208526	1
ENSG00000162618.13	ADGRL4	1	79006111	1_48	0	0.00646142879001532	8.20392610038357	5.03324068973742e-07	1.0415526024259	2
ENSG00000203943.8	SAMD13	1	84298566	1_51	0	0.00869146112943753	4.86316163719449	4.0133671676112e-07	0.192280361263543	1
ENSG00000171517.5	LPAR3	1	84873395	1_52	0	0.00812649441622537	4.81230309967244	3.71324505485027e-07	-0.0655663376687757	2
ENSG00000117133.10	RPF1	1	84479257	1_52	0	0.0299626903117003	17.3328380947076	4.9311462433256e-06	1.91711617205418	3
ENSG00000174021.10	GNG5	1	84506653	1_52	0	0.0205052319834027	13.6812754102661	2.6637205996727e-06	-1.57715711661676	2
ENSG00000122432.17	SPATA1	1	84506782	1_52	0	0.0431827248439115	20.8681340314366	8.5563995697354e-06	2.09246506779809	1
ENSG00000117151.12	CTBS	1	84569909	1_52	0	0.00815593116928015	4.8468776099077	3.75347045826281e-07	-0.142484791653568	2
ENSG00000117155.16	SSX2IP	1	84691138	1_52	0	0.0181174512398392	12.4920656275034	2.14896209471471e-06	1.45988165604301	1
ENSG00000153898.12	MCOLN2	1	84996982	1_52	0	0.0282442789822465	16.7632419235093	4.49558177647209e-06	-2.0145703465537	1
ENSG00000162643.12	WDR63	1	84999343	1_52	0	0.0347729686617166	18.770703714003	6.19754545287029e-06	-2.04715116489647	2
ENSG00000055732.12	MCOLN3	1	85048551	1_52	0	0.00833393808492411	5.05332933720337	3.9987593591773e-07	-0.205533095925733	2
ENSG00000097096.8	SYDE2	1	85200644	1_52	0	0.00831712233032089	5.03401901508522	3.9754412314728e-07	0.137618358168669	2
ENSG00000162642.13	C1orf52	1	85259743	1_52	0	0.00829021313261924	5.00303670607645	3.93819105980849e-07	-0.349700274451095	1
ENSG00000142867.12	BCL10	1	85276340	1_52	0	0.0107526473316726	7.49123719757072	7.64832523057647e-07	0.88549080434663	2
ENSG00000117174.10	ZNHIT6	1	85708260	1_52	0	0.0145797599568408	10.4079312116759	1.44082814631446e-06	-1.31362058945069	2
ENSG00000171502.14	COL24A1	1	86147548	1_53	0	0.0295821311708321	16.142391776842	4.53413804813519e-06	1.45738878355436	2
ENSG00000122417.15	ODF2L	1	86398245	1_53	0	0.00990211393301021	5.63549611336844	5.29855528813788e-07	-0.432101698950344	2
ENSG00000137975.7	CLCA2	1	86424561	1_53	0	0.00980209011388333	5.53835065782287	5.15461860558165e-07	0.302033075793851	1
ENSG00000016602.9	CLCA4	1	86546626	1_53	0	0.00992220164604884	5.65490383211704	5.32758845698547e-07	0.886223248997901	2
ENSG00000097033.14	SH3GLB1	1	86701168	1_53	0	0.0104670408665266	6.16646004640487	6.12854301330478e-07	-0.641344417352347	1
ENSG00000183291.15	SELENOF	1	86913954	1_53	0	0.0223232846658133	13.4308655323052	2.84681663709821e-06	1.74597571721722	1
ENSG00000153936.16	HS2ST1	1	86914303	1_53	0	0.00909462234148262	4.82166093705321	4.16369331749351e-07	-0.292878365165508	2
ENSG00000143013.12	LMO4	1	87331207	1_53	0	0.0108907716806229	6.54632250223668	6.76945096940539e-07	-0.649730754710201	1
ENSG00000065243.19	PKN2	1	88684130	1_54	0	0.0102468113498229	4.87294379352038	4.74108279406119e-07	0.187350486444304	1
ENSG00000137944.17	KYAT3	1	88992014	1_54	0	0.0115878866334778	6.05033107434886	6.65703399082422e-07	0.588494470881618	2
ENSG00000213516.9	RBMXL1	1	88992014	1_54	0	0.0101684662570359	4.79949199195167	4.63391560522176e-07	-0.0290451684186814	2
ENSG00000117226.11	GBP3	1	89015900	1_54	0	0.0112771343288115	5.79005899035035	6.19982082891088e-07	-0.449305602948585	1
ENSG00000213512.1	GBP7	1	89184141	1_54	0	0.0104642640532503	5.07392092957278	5.04138403619161e-07	0.339581584116585	1
ENSG00000162654.8	GBP4	1	89198593	1_54	0	0.0104359092088665	5.04795260012693	5.0019915898124e-07	-0.235177564150576	1
ENSG00000154451.14	GBP5	1	89276878	1_54	0	0.0165501263321403	9.46655700445233	1.4876157385641e-06	1.12761021842535	1
ENSG00000197147.13	LRRC8B	1	89525438	1_54	0	0.0102142303774221	4.84246653517951	4.69644968431612e-07	-0.0546998927713717	2
ENSG00000171488.14	LRRC8C	1	89730993	1_55	0	0.0203256699933163	15.2493124367463	2.94301536503047e-06	-1.73310889665934	1
ENSG00000122482.20	ZNF644	1	91022402	1_55	0	0.051398062392587	24.2112099919846	1.18157321803305e-05	-2.89118882525434	2
ENSG00000162669.15	HFM1	1	91403932	1_55	0	0.0160922978483417	13.0070713147241	1.98744436593139e-06	-1.58688143046946	1
ENSG00000097046.12	CDC7	1	91502721	1_56	0	0.0576414470370413	20.5634999611464	1.12545803557476e-05	2.4016839115766	1
ENSG00000172031.6	EPHX4	1	92029879	1_56	0	0.0138744424453177	7.43565224580158	9.79562174820746e-07	1.217024988029	1
ENSG00000284413.1	BTBD8	1	92080411	1_56	0	0.0114395449630835	4.81451911285259	5.22948668481191e-07	0.223846220718612	1
ENSG00000069712.12	KIAA1107	1	92167501	1_56	0	0.0115165452456918	5.13880737642953	5.61929657414169e-07	0.644096440770416	1
ENSG00000122484.8	RPAP2	1	92296097	1_56	0	0.144145223371771	19.8904696890998	2.72234204628338e-05	-3.81384839999897	1
ENSG00000067208.14	EVI5	1	92794676	1_56	0	0.0177597343189607	11.1376109933087	1.87813110948839e-06	-2.73719782128367	2
ENSG00000122406.12	RPL5	1	92831623	1_56	0	0.0116605220617726	5.61989025405118	6.22218939707406e-07	1.02843052590042	1
ENSG00000154511.11	FAM69A	1	92960610	1_56	0	0.0144997932047257	8.58255811450883	1.18161489800337e-06	1.656640441154	3
ENSG00000117500.12	TMED5	1	93180650	1_57	0	0.013599600509842	6.4572434799138	8.33816932733338e-07	-0.699646319675296	1
ENSG00000122483.17	CCDC18	1	93179181	1_57	0	0.0421514929311737	17.3501045006847	6.94404382171838e-06	-1.92642515035117	1
ENSG00000117505.12	DR1	1	93345317	1_57	0	0.0125705627931971	5.70337045217247	6.80743808293919e-07	0.518665909659434	3
ENSG00000137936.16	BCAR3	1	93842809	1_57	0	0.0123109865435952	5.50350511637149	6.43323813880407e-07	0.463539750837015	3
ENSG00000067334.13	DNTTIP2	1	93879581	1_57	0	0.0178041533947018	9.04099345660557	1.52839243379005e-06	1.0896392254474	1
ENSG00000023909.9	GCLM	1	93909020	1_57	0	0.0125408150941864	5.68067186471046	6.76430006894177e-07	0.499969197808657	1
ENSG00000117528.11	ABCD3	1	94411329	1_58	0	0.00644419686655096	4.91621447455967	3.00813288443095e-07	-0.248732825135223	1
ENSG00000143036.16	SLC44A3	1	94820196	1_58	0	0.0155741547313253	13.1999175291325	1.95196982509583e-06	-1.3612191948583	3
ENSG00000117519.15	CNN3	1	94927032	1_58	0	0.0066714999957086	5.27933773682042	3.34426229975329e-07	-0.457261532876449	2
ENSG00000172339.9	ALG14	1	95073027	1_58	0	0.0586095582414878	26.5111600849159	1.47534835550075e-05	2.96372243951321	1
ENSG00000152078.9	TMEM56	1	95201265	1_58	0	0.00757431955091847	6.61223094952822	4.75542169013842e-07	0.588624441368427	1
ENSG00000122481.16	RWDD3	1	95253385	1_58	0	0.00658032748856929	5.8904295069256	3.68037326989709e-07	-1.02728788522193	1
ENSG00000117569.18	PTBP2	1	96721522	1_59	0	0.003824508716891	15.9944574802524	5.80821341605118e-07	-3.18288864196539	1
ENSG00000188641.12	DPYD	1	97918144	1_60	0	0.00307544663686421	11.0643481703989	3.23095884556752e-07	2.58911240920103	2
ENSG00000162627.16	SNX7	1	98661649	1_60	0	0.0637515547720823	32.2331079923339	1.95114866371154e-05	2.82506032916867	1
ENSG00000117598.11	PLPPR5	1	98916935	1_60	0	0.0267070272519487	25.869911115289	6.56021213051438e-06	-2.52613150453591	1
ENSG00000099260.10	PALMD	1	99650838	1_61	0	0.0133786864777268	5.43635722620978	6.90587733439537e-07	0.488395316570115	1
ENSG00000156869.12	FRRS1	1	99766518	1_61	0	0.0125418123423953	4.81749213642508	5.73691888718057e-07	0.0731437090061989	1
ENSG00000162688.16	AGL	1	99851209	1_61	0	0.0126791651993146	4.92183121353098	5.92536043596558e-07	-0.222569177357434	1
ENSG00000117620.14	SLC35A3	1	99969054	1_61	0	0.030724605300969	13.4274551197013	3.91721508905693e-06	-1.7058864552787	2
ENSG00000156875.13	MFSD14A	1	100037607	1_61	0	0.0131644618897732	5.28168283431752	6.60195905602483e-07	0.258204060667597	1
ENSG00000156876.9	SASS6	1	100132743	1_61	0	0.051475255981137	18.4273675665589	9.00656547358591e-06	2.06357890908517	1
ENSG00000122435.9	TRMT13	1	100132743	1_61	0	0.0389114886748134	15.71089487611	5.80465170287072e-06	-1.90221891722425	2
ENSG00000122477.12	LRRC39	1	100178174	1_61	0	0.0142233657394886	6.02311546741562	8.13431456961044e-07	-0.461338200579878	2
ENSG00000137992.14	DBT	1	100250235	1_61	0	0.0159702452919885	7.13388969006018	1.08177109550361e-06	0.57020056525842	1
ENSG00000181656.6	GPR88	1	100538206	1_62	0	0.0108363395751879	5.18545324554393	5.33539681915477e-07	0.397397160412926	1
ENSG00000162694.13	EXTL2	1	100895622	1_62	0	0.0531718482835488	20.5107332377625	1.03552440789101e-05	-1.86578168561671	1
ENSG00000162695.11	SLC30A7	1	100895622	1_62	0	0.0531718482835488	20.5107332377625	1.03552440789101e-05	1.86578168561671	1
ENSG00000185946.15	RNPC3	1	103529760	1_65	0	0.00670214075789311	6.23161653466478	3.96562516991753e-07	-0.799629670099654	2
ENSG00000134215.15	VAV3	1	107754654	1_66	0	0.0095208649041536	7.95628187762833	7.192567737354e-07	-1.4693782431813	1
ENSG00000085491.15	SLC25A24	1	108199508	1_67	0	0.10417276964363	27.0483908193332	2.67542659949227e-05	-2.82444004469458	2
ENSG00000162636.15	FAM102B	1	108561784	1_67	0	0.0104569351966544	4.76540518269059	4.73153052481024e-07	0	1
ENSG00000116266.10	STXBP3	1	108746614	1_67	0	0.0235723680864243	12.5628217994421	2.8118219075619e-06	-1.56796664071072	1
ENSG00000121957.12	GPSM2	1	108852483	1_67	0	0.0104601817199632	4.76837631675801	4.73595043415728e-07	0.0406435516424996	1
ENSG00000121940.15	CLCC1	1	108945282	1_67	0	0.0129892955734047	6.84199801334462	8.43851331282222e-07	0.741540427467542	3
ENSG00000197780.9	TAF13	1	109032640	1_67	0	0.0128275092963721	6.72192353065299	8.18716046439864e-07	0.785360371364846	4
ENSG00000215717.5	TMEM167B	1	109091891	1_67	0	0.0112586135482984	5.47251093936825	5.8501762096871e-07	0.442946781320813	1
ENSG00000116299.16	KIAA1324	1	109181018	1_67	0	0.0108368795625488	5.10701905859158	5.25495646153538e-07	0.298155855617018	1
ENSG00000031698.12	SARS	1	109213564	1_67	0	0.0186115968463204	10.2915451915925	1.81870231139603e-06	1.28772876681598	2
ENSG00000143126.7	CELSR2	1	109241026	1_67	0	0.0104939824945025	4.79925394567827	4.78202082195065e-07	0.176607363047483	1
ENSG00000134222.16	PSRC1	1	109275325	1_67	0	0.0814135437631713	24.606172584439	1.90212091812166e-05	2.35462537658765	2
ENSG00000221986.6	MYBPHL	1	109306632	1_67	0	0.0111586006940387	5.38708283752753	5.70769538822221e-07	0.400782871021429	1
ENSG00000143028.8	SYPL2	1	109465030	1_67	0	0.0118579921660055	5.96916565385863	6.72081881169836e-07	0.516862062320735	3
ENSG00000162650.16	ATXN7L2	1	109467180	1_67	0	0.0264973921399819	13.6890286773922	3.44407946296283e-06	1.42642926406587	1
ENSG00000174151.14	CYB561D1	1	109494012	1_67	0	0.0139297817199229	7.51186142777108	9.9354896598074e-07	-0.924836551116725	1
ENSG00000181754.6	AMIGO1	1	109509517	1_67	0	0.029773092816876	14.8126960392415	4.18750616271206e-06	-1.59799417682512	1
ENSG00000065135.10	GNAI3	1	109548660	1_67	0	0.0106905092539092	4.97684716306215	5.05184590022671e-07	-0.187641504622924	1
ENSG00000168765.16	GSTM4	1	109671748	1_67	0	0.0117847387129989	5.90982431052319	6.61289953656969e-07	-0.522953423858193	1
ENSG00000213366.12	GSTM2	1	109635226	1_67	0	0.0105073164815229	4.81140787386974	4.80022268296403e-07	-0.118190457806124	3
ENSG00000134184.12	GSTM1	1	109635226	1_67	0	0.0107066546792318	4.99129251360446	5.07416067017963e-07	0.189959100408379	2
ENSG00000134202.10	GSTM3	1	109635226	1_67	0	0.0230580431282025	12.3505693220659	2.70400083638172e-06	-1.35248415543765	3
ENSG00000134201.10	GSTM5	1	109710593	1_67	0	0.0217942451353423	11.8084241463839	2.44360594113433e-06	-1.32535697040869	4
ENSG00000179902.12	C1orf194	1	109113015	1_67	0	0.0108400254358725	5.10979664256323	5.2593408133008e-07	0.251946934281708	1
ENSG00000143093.14	STRIP1	1	110034040	1_69	0	0.0243551797849104	29.232110986985	6.76003454851473e-06	-2.54416600744336	1
ENSG00000186150.4	UBL4B	1	110094772	1_69	0	0.0244672639231459	29.2763339094601	6.80141845140343e-06	-2.52656179062064	1
ENSG00000197106.6	SLC6A17	1	110150825	1_69	0	0.00188701465962116	4.76818177378773	8.54329640410554e-08	-0.0818591591386535	1
ENSG00000116396.14	KCNC4	1	110250911	1_69	0	0.00307275739877066	9.41970824087762	2.74829356723615e-07	-1.13850791337206	2
ENSG00000168679.17	SLC16A4	1	110395908	1_69	0	0.0737670640731866	39.9895268949741	2.80095519542526e-05	-3.43525608764912	1
ENSG00000134248.13	LAMTOR5	1	110407655	1_69	0	0.00815607626674686	18.7430361937586	1.45150527608473e-06	-1.87567177604667	1
ENSG00000143125.5	PROK1	1	110450727	1_69	0	0.00395306749859714	11.8240414435918	4.43810497091935e-07	1.47534369378258	1
ENSG00000177272.8	KCNA3	1	110675350	1_69	0	0.00199639923715322	5.30566841196409	1.00573808562953e-07	0.605886897444842	1
ENSG00000143119.12	CD53	1	110873219	1_69	0	0.00294663319700694	9.01979071694644	2.5235966080451e-07	1.42813643771445	1
ENSG00000121931.15	LRIF1	1	110964484	1_69	0	0.00551752312354015	15.0079317842617	7.86253163335585e-07	-1.81049277279264	1
ENSG00000156171.14	DRAM2	1	111139496	1_69	0	0.0350681730827938	32.7478830410422	1.09041990028139e-05	3.13272963253866	1
ENSG00000134255.13	CEPT1	1	111139496	1_69	0	0.0234611883541558	28.8718887560288	6.43165290117002e-06	2.91809108467434	2
ENSG00000064886.13	CHI3L2	1	111193972	1_69	0	0.00571127830286122	15.3376398631986	8.31743194589581e-07	1.90348893726309	3
ENSG00000134216.18	CHIA	1	111262852	1_69	0	0.00230783854605654	6.68848539779849	1.46565111526763e-07	0.656463479805242	2
ENSG00000173947.13	PIFO	1	111344033	1_69	0	0.00353705246421621	10.7626631258782	3.61458669277013e-07	-1.17341397520357	2
ENSG00000116459.10	ATP5F1	1	111448114	1_69	0	0.00206608463814595	5.63292007694144	1.10504278840014e-07	0.476671575014813	1
ENSG00000282608.1	ADORA3	1	111490897	1_69	0	0.0154333961338847	24.8495168758709	3.64147095160342e-06	-2.17350800070488	2
ENSG00000121933.18	TMIGD3	1	111489504	1_69	0	0.00323387363247607	9.90742126056231	3.0421531343517e-07	1.08067683761306	1
ENSG00000197852.9	FAM212B	1	111755756	1_69	0	0.009026296173266	19.7125994401496	1.68947151381291e-06	2.02634851011162	1
ENSG00000171385.9	KCND3	1	111989945	1_69	0	0.00403404950929109	12.0176467618266	4.60318103480699e-07	-1.28061532868381	2
ENSG00000134245.17	WNT2B	1	112468623	1_69	0	0.00450668289503931	13.0753312539262	5.59509027032816e-07	1.76857289908015	1
ENSG00000116489.12	CAPZA1	1	112626827	1_69	0	0.00191442215766613	4.90571661825239	8.91738600544383e-08	-0.147339844941668	1
ENSG00000007341.18	ST7L	1	112613804	1_69	0	0.00191426625387747	4.90493983757572	8.91524792378363e-08	-0.14713371338356	1
ENSG00000155363.18	MOV10	1	112673015	1_69	0	0.0828552496229591	41.1338140186664	3.23605882039251e-05	-3.39367596723152	1
ENSG00000155366.16	RHOC	1	112649246	1_69	0	0.00357300424276119	10.8591345987445	3.68405533660238e-07	1.48195420372282	2
ENSG00000155367.15	PPM1J	1	112712590	1_69	0	0.00214884488605138	6.00756053675727	1.22574638115564e-07	0.5756665321134	1
ENSG00000155380.11	SLC16A1	1	112956760	1_70	0	0.0190235252355458	9.0636527034015	1.63716198493497e-06	0.965857307932725	1
ENSG00000198799.11	LRIG2	1	113072822	1_70	0	0.0140589000528429	6.16221422105911	8.22593989992947e-07	-0.727406293880157	1
ENSG00000116793.15	PHTF1	1	113758713	1_70	0	0.0124097690161261	4.96665634655806	5.8522814754612e-07	-0.265631146574764	2
ENSG00000118655.4	DCLRE1B	1	113906130	1_70	0	0.0148566585874041	6.69128799837618	9.43904947889909e-07	-0.769997153350327	1
ENSG00000197323.11	TRIM33	1	114512191	1_71	0	0.00622841084249592	5.8435747504909	3.45583702072703e-07	0.426185297275303	1
ENSG00000175984.14	DENND2C	1	114669904	1_71	0	0.0461332594274983	23.4479473220263	1.02710860142554e-05	-1.84485964080768	1
ENSG00000213281.4	NRAS	1	114716978	1_71	0	0.00847196242286574	10.0904248139298	8.11691257471328e-07	-1.74275269043255	1
ENSG00000009307.15	CSDE1	1	114756865	1_71	0	0.0338964439255768	23.0376597325075	7.41463701645929e-06	2.80282227822803	1
ENSG00000134198.9	TSPAN2	1	115066582	1_71	0	0.010557041441417	13.9433858933078	1.39768038425834e-06	-2.77587616306458	2
ENSG00000134259.3	NGF	1	115325805	1_71	0	0.0430898429124158	23.961362246296	9.80356002924842e-06	2.57524127179451	1
ENSG00000134258.16	VTCN1	1	117210906	1_72	0	0.00505382015436395	5.07609500359768	2.43582970001786e-07	-0.326098685895728	1
ENSG00000173218.14	VANGL1	1	115712120	1_72	0	0.00901421002530867	10.6063272191155	9.07799817222651e-07	1.37914909243208	1
ENSG00000118729.11	CASQ2	1	115768346	1_72	0	0.0071450158305848	8.38431942026805	5.68811551553341e-07	1.14666605136044	1
ENSG00000163393.12	SLC22A15	1	115974852	1_72	0	0.0166005974877785	16.4554110461508	2.59376037593852e-06	1.76806384199616	1
ENSG00000173212.4	MAB21L3	1	116106845	1_72	0	0.0058213040373637	6.42648317057698	3.55214801144435e-07	-0.728463315943446	2
ENSG00000116815.15	CD58	1	116571486	1_72	0	0.00683451423382475	7.95968833140058	5.16536614802465e-07	-0.839569823619216	1
ENSG00000134247.9	PTGFRN	1	116909700	1_72	0	0.0117505209359923	13.143393620078	1.46643234682309e-06	-1.37331294412136	2
ENSG00000134256.12	CD101	1	117001709	1_72	0	0.00626744552833414	7.13198784543837	4.24422656431248e-07	0.750417470289713	2
ENSG00000116830.11	TTF2	1	117060534	1_72	0	0.00511760070768474	5.19585910316846	2.52476615805514e-07	-0.320667373853802	1
ENSG00000134253.9	TRIM45	1	117122955	1_72	0	0.00687773458499075	8.01991884428282	5.23736428759975e-07	-0.891462436396997	2
ENSG00000198162.12	MAN1A2	1	117367404	1_72	0	0.0256195726533964	20.6257856687769	5.01741216577045e-06	2.27443176117947	2
ENSG00000183508.4	FAM46C	1	117605762	1_72	0	0.00506623992448185	5.09953672220159	2.45309221010454e-07	0.304795527556252	1
ENSG00000065183.15	WDR3	1	117708521	1_72	0	0.00718196360513712	8.43363120275989	5.75115672129839e-07	-0.960077714413702	1
ENSG00000177551.5	NHLH2	1	115800146	1_72	0	0.0482878903174663	26.7557651882231	1.22674134978712e-05	2.55782953747003	2
ENSG00000092607.13	TBX15	1	118979803	1_73	0	0.00532734690429748	5.07066232680453	2.56491551771207e-07	0.247996765773504	2
ENSG00000116874.11	WARS2	1	119099399	1_73	0	0.00698304350514889	7.6563156686452	5.07647177152078e-07	-0.839016798706572	1
ENSG00000143067.4	ZNF697	1	119602907	1_73	0	0.0087615735502401	9.82561318057962	8.17408539450587e-07	1.14966671166438	2
ENSG00000186364.11	NUDT17	1	145846884	1_73	0	0.0127731445372711	13.4338508400863	1.62928007057258e-06	1.57141509687006	1
ENSG00000271601.3	LIX1L	1	145955867	1_73	0	0.00834486145203195	9.35958731892558	7.41605987814326e-07	1.06857289371961	2
ENSG00000272031.2	ANKRD34A	1	145963899	1_73	0	0.0054688088470688	5.32097602523541	2.76300354752734e-07	0.439151618238223	1
ENSG00000131791.7	PRKAB2	1	147162935	1_73	0	0.0294658686646154	21.4647470386532	6.00540664615875e-06	-3.06627089864788	1
ENSG00000131781.12	FMO5	1	147242938	1_73	0	0.0635985846307806	28.9313801781913	1.74708485799957e-05	-3.65050546787725	1
ENSG00000162836.11	ACP6	1	147647471	1_73	0	0.00519839075196049	4.83665622077416	2.38732495570411e-07	0.315223975020917	4
ENSG00000265107.2	GJA5	1	147773279	1_73	0	0.0208787467783581	18.148685065609	3.59788260169221e-06	-2.01237186552741	2
ENSG00000178796.12	RIIAD1	1	151711786	1_74	0	0.0154947319456623	5.47734761586997	8.05845468781383e-07	-0.344312252676882	1
ENSG00000143376.12	SNX27	1	151616339	1_74	0	0.0498930884109039	16.7571659994439	7.93849830728315e-06	1.98603633749607	1
ENSG00000143450.16	OAZ3	1	151762965	1_74	0	0.0217010798215439	8.71192883219957	1.79511824177418e-06	0.999211153159415	2
ENSG00000143436.10	MRPL9	1	151763980	1_74	0	0.0144424383595558	4.80299558738164	6.58643040239825e-07	0.28567864567189	2
ENSG00000182134.15	TDRKH	1	151781636	1_74	0	0.0413017439137292	14.9220634200793	5.8518699751281e-06	1.96030253445859	2
ENSG00000213171.2	LINGO4	1	151805451	1_74	0	0.0464427789187818	16.0605026218889	7.08230665786382e-06	-1.85920057209523	2
ENSG00000143365.17	RORC	1	151812071	1_74	0	0.057091670693454	18.0703565916968	9.79573147844091e-06	2.16530816817733	2
ENSG00000225556.1	C2CD4D	1	151844929	1_74	0	0.0303602020812008	11.9458087932238	3.44363896946068e-06	1.43209338358102	1
ENSG00000196407.11	THEM5	1	151841315	1_74	0	0.0154979920391507	5.47936109725694	8.06311311123646e-07	-0.150726907840361	1
ENSG00000197747.8	S100A10	1	151989099	1_74	0	0.0143961129252475	4.77219642361976	6.52320387928866e-07	-0.0591499750251744	2
ENSG00000163191.5	S100A11	1	152048802	1_74	0	0.014906321943722	5.10609701192812	7.22698170642032e-07	-0.485402949569753	1
ENSG00000159450.12	TCHH	1	152116368	1_74	0	0.0160870754074655	5.83719415258476	8.9161760098604e-07	0.430351252075134	1
ENSG00000197915.5	HRNR	1	152230440	1_74	0	0.0205539030928041	8.18985408920725	1.59833520664816e-06	-1.0286318129209	3
ENSG00000143631.10	FLG	1	152193402	1_74	0	0.0361420016250886	13.6298589499769	4.6773617455686e-06	1.83351505445418	1
ENSG00000143536.7	CRNN	1	152414760	1_74	0	0.0152587327817149	5.33015983653477	7.72246763416636e-07	-0.748669142325307	2
ENSG00000163207.6	IVL	1	152908247	1_74	0	0.0146196546098476	4.9199151547881	6.82955053008573e-07	0.191576735116107	1
ENSG00000169474.4	SPRR1A	1	152985356	1_74	0	0.0145933927299349	4.90267785792018	6.79339746377496e-07	0.288487700785776	1
ENSG00000163209.14	SPRR3	1	153002643	1_74	0	0.0159663410524625	5.76492775892503	8.73970287527349e-07	-0.472560198330808	1
ENSG00000241794.1	SPRR2A	1	153057485	1_74	0	0.0304697350359604	11.9805539276294	3.46611503977385e-06	1.37141157890082	1
ENSG00000143546.9	S100A8	1	152535784	1_74	0	0.0336060932240289	12.9265915204879	4.12476727346188e-06	1.72839592898046	1
ENSG00000160716.5	CHRNB2	1	154585209	1_75	0	0.0139699725477738	7.75999395874368	1.02932929389601e-06	-0.97558454937373	1
ENSG00000163263.6	C1orf189	1	154206248	1_75	0	0.0135312716336515	9.13691338829423	1.17391193290944e-06	-1.63853331514595	1
ENSG00000163218.14	PGLYRP4	1	153349334	1_75	0	0.023025765670992	12.5971900336002	2.7541345812362e-06	-1.42958021530431	1
ENSG00000163220.10	S100A9	1	153357702	1_75	0	0.0180700643061996	10.4521383484407	1.79333838559048e-06	1.15978118929985	2
ENSG00000197956.9	S100A6	1	153496205	1_75	0	0.0106752689319771	5.6227432693004	5.69933881532558e-07	0.640782560185763	2
ENSG00000196420.7	S100A5	1	153549456	1_75	0	0.0101782342945641	4.88887760307899	4.72475186402941e-07	-0.173155433121186	1
ENSG00000188015.9	S100A3	1	153549456	1_75	0	0.0101782342945641	4.88887760307899	4.72475186402941e-07	-0.173155433121186	1
ENSG00000196154.11	S100A4	1	153549456	1_75	0	0.0101262889163869	4.85507128920472	4.66813408763383e-07	-0.19829329565694	2
ENSG00000196754.10	S100A2	1	153567844	1_75	0	0.0120114950480753	6.40670351461598	7.30683145713899e-07	0.600678092424052	1
ENSG00000188643.10	S100A16	1	153612510	1_75	0	0.0107495243082785	5.51509618108063	5.62910997749864e-07	-0.620317085729422	1
ENSG00000189334.8	S100A14	1	153616367	1_75	0	0.0104344227847631	5.35485502442703	5.30534393702734e-07	-0.688355798896155	1
ENSG00000160678.11	S100A1	1	153628302	1_75	0	0.0103776958425187	5.28665781412943	5.20930200141571e-07	-0.696724060528405	2
ENSG00000189171.14	S100A13	1	153627648	1_75	0	0.0133583836399058	7.05165492157239	8.9442176777563e-07	-0.271095138294572	3
ENSG00000143553.10	SNAPIN	1	153658595	1_75	0	0.0267830197496252	13.1991658141993	3.35662962342883e-06	-0.937852058901724	1
ENSG00000169418.9	NPR1	1	153678582	1_75	0	0.0482700306088763	21.2867562012665	9.75628452305229e-06	-2.60039888095979	1
ENSG00000143554.13	SLC27A3	1	153774134	1_75	0	0.0140375739509829	7.57960193908055	1.01026626729388e-06	0.605469793823359	1
ENSG00000143614.9	GATAD2B	1	153923736	1_75	0	0.0203987354169946	15.4614600291623	2.99468497593307e-06	3.38146069677878	1
ENSG00000198837.9	DENND4B	1	153940147	1_75	0	0.0100974514764582	5.62051624408003	5.38871703291396e-07	1.04373722506586	1
ENSG00000143570.17	SLC39A1	1	153968263	1_75	0	0.13425349506206	20.0223872122133	2.55234191944922e-05	4.20896415805825	1
ENSG00000143578.15	CREB3L4	1	153968263	1_75	0	0.13425349506206	20.0223872122133	2.55234191944922e-05	4.20896415805825	1
ENSG00000143552.9	NUP210L	1	154155260	1_75	0	0.0293973743233211	13.5688056048684	3.78745568171342e-06	-0.822660059674025	1
ENSG00000143612.19	C1orf43	1	154224650	1_75	0	0.0135365049722518	9.13229336535292	1.17377214292108e-06	1.68844530319415	1
ENSG00000143575.14	HAX1	1	154027849	1_75	0	0.0101869963174552	5.16996485026741	5.00070385793947e-07	-0.585200641626663	1
ENSG00000143595.12	AQP10	1	154321447	1_75	0	0.0104616728852914	5.25879173349667	5.22377550729378e-07	-0.440898652811402	1
ENSG00000143515.16	ATP8B2	1	154334786	1_75	0	0.0139900945164309	7.5645589606742	1.00485097357476e-06	0.544814494243935	1
ENSG00000163239.12	TDRD10	1	154502081	1_75	0	0.039385761305206	19.4227337694396	7.26351769059147e-06	-2.55098773770419	2
ENSG00000160714.9	UBE2Q1	1	154559434	1_75	0	0.0157786101114874	9.26393377900848	1.38791089080321e-06	1.55999651266237	1
ENSG00000160710.15	ADAR	1	154628057	1_75	0	0.0233265861080774	12.5843396382224	2.78726981317805e-06	-1.41601429032481	2
ENSG00000163344.5	PMVK	1	154936792	1_76	1	0.240469525990438	26.1619036963551	5.97347137324104e-05	-4.42591706807242	1
ENSG00000160691.18	SHC1	1	154974041	1_76	0	0.00418633779925814	6.62515192125083	2.63346473667939e-07	-1.28501917019682	1
ENSG00000163354.14	DCST2	1	154944838	1_76	0	0.00414951399877472	11.3362844977664	4.46647972973039e-07	-2.70047008322682	2
ENSG00000143537.13	ADAM15	1	155083387	1_76	0	0.00419303577565267	5.74346586659808	2.28665165070413e-07	-0.325941253341431	1
ENSG00000169242.11	EFNA1	1	155127376	1_76	0	0.0041204543248744	5.27056837096789	2.06205361274434e-07	-0.0853824525772583	2
ENSG00000169241.17	SLC50A1	1	155135691	1_76	0	0.00396215491658369	5.09539171683469	1.91693075663955e-07	0.122010736554288	2
ENSG00000185499.16	MUC1	1	155177242	1_76	0	0.0101883524712316	15.165432596078	1.46708798750021e-06	2.21702354470212	2
ENSG00000169231.13	THBS3	1	155205298	1_76	0	0.00590120951386797	8.62999962940902	4.83558707132167e-07	-0.612593164881192	1
ENSG00000177628.15	GBA	1	155244216	1_76	0	0.0078203195240778	11.6849113992533	8.67655488641066e-07	-1.70412463946737	2
ENSG00000143630.9	HCN3	1	155277916	1_76	0	0.0124349655739218	14.0131124347378	1.65453740775043e-06	-2.4657281410912	1
ENSG00000160752.14	FDPS	1	155308172	1_76	0	0.0165270694724231	15.2703866621397	2.39631156341695e-06	2.62138336725699	1
ENSG00000132676.15	DAP3	1	155688550	1_76	0	0.085134593090228	24.0837216788824	1.94682565680126e-05	-3.35929133636638	1
ENSG00000163374.19	YY1AP1	1	155688550	1_76	0	0.085134593090228	24.0837216788824	1.94682565680126e-05	-3.35929133636638	1
ENSG00000132718.8	SYT11	1	155859720	1_76	0	0.0240245473947505	15.7354610422139	3.58948450964619e-06	-2.67224451535059	1
ENSG00000143622.10	RIT1	1	155911161	1_76	0	0.0813187062653772	20.226979136784	1.56177650075016e-05	-2.98855337622138	1
ENSG00000132680.10	KIAA0907	1	155934601	1_76	0	0.0153406478334368	17.1032870966177	2.49126933803695e-06	-1.92914447750278	1
ENSG00000116584.17	ARHGEF2	1	156006597	1_76	0	0.437801638685482	27.3506468123184	0.000113695265705206	-3.81556917493527	1
ENSG00000163479.13	SSR2	1	156020665	1_76	0	0.00552608108005537	9.22339426290601	4.83955492224844e-07	0.967027776834494	2
ENSG00000116586.11	LAMTOR2	1	156055222	1_76	0	0.0327704352897973	25.2487401632655	7.85632280967354e-06	-2.50635758253915	1
ENSG00000132698.14	RAB25	1	156068267	1_76	0	0.00403339209425124	4.88554232630208	1.87102943419326e-07	-0.947417168650015	1
ENSG00000196189.12	SEMA4A	1	156180261	1_76	0	0.00409393459284568	5.494285051881	2.13574542213587e-07	-0.921096643052305	1
ENSG00000160785.13	SLC25A44	1	156193904	1_76	0	0.00435943566125785	6.12263363665314	2.53434621018653e-07	0.922142255374614	2
ENSG00000160783.19	PMF1	1	156236330	1_76	0	0.00437092636298253	6.0992661863346	2.53132829798304e-07	0.848035724119427	1
ENSG00000242252.1	BGLAP	1	156238425	1_76	0	0.0522614593414799	30.4921530340695	1.51309787123208e-05	3.01031542726329	3
ENSG00000160781.15	PAQR6	1	156238425	1_76	0	0.00565715295731706	8.30342278842466	4.46018086019393e-07	1.1248352076586	2
ENSG00000198952.8	SMG5	1	156274030	1_76	0	0.0043937117017584	5.85765891243294	2.44372894552365e-07	-0.572632776564318	2
ENSG00000163467.11	TSACC	1	156335774	1_76	0	0.0134224505076125	16.3276903650999	2.08091319460277e-06	1.62209639223757	1
ENSG00000163468.14	CCT3	1	156362428	1_76	0	0.0105696659353904	14.5515743360475	1.46038929305553e-06	-1.81196403504315	1
ENSG00000183856.10	IQGAP3	1	156572426	1_77	0	0.0129923962148876	6.55765100018209	8.0897472448508e-07	-0.622213604360172	1
ENSG00000187862.11	TTC24	1	156582056	1_77	0	0.0243047651053911	12.5706348535696	2.90098869463578e-06	1.39492615192601	2
ENSG00000132692.18	BCAN	1	156640896	1_77	0	0.0114748319160858	5.36800568282407	5.84866432471179e-07	0.329918801939459	1
ENSG00000132688.10	NES	1	156663542	1_77	0	0.0121361207544634	5.90456073885859	6.80400901354483e-07	0.525814592289035	1
ENSG00000143320.8	CRABP2	1	156705979	1_77	0	0.0126917175001546	6.33333375649007	7.63220749269497e-07	0.637690166284275	1
ENSG00000143319.16	ISG20L2	1	156728554	1_77	0	0.0110785194784527	5.03149107670115	5.29268234289434e-07	0.223504770204146	1
ENSG00000143303.11	RRNAD1	1	156728106	1_77	0	0.0111451658668615	5.08891284479082	5.38528814990749e-07	-0.287041851337937	1
ENSG00000143294.14	PRCC	1	156751115	1_77	0	0.0457410053058527	18.6812618657716	8.11351998824781e-06	-1.84747269877076	1
ENSG00000198400.11	NTRK1	1	156815564	1_77	0	0.0122451838888259	5.99025439660659	6.9647891744332e-07	0.557380959078138	2
ENSG00000027869.11	SH2D2A	1	156816783	1_77	0	0.0109974966504567	4.96121102298644	5.18058656711125e-07	0.0635006682741002	1
ENSG00000187800.13	PEAR1	1	156893825	1_77	0	0.011723660917268	5.57342388239663	6.20415615046065e-07	-0.323053377012393	1
ENSG00000160838.13	LRRC71	1	156915699	1_77	0	0.0123558960106345	6.07646773314838	7.12890516557068e-07	0.639224428866507	1
ENSG00000132694.18	ARHGEF11	1	157025360	1_77	0	0.012511068583076	6.19601226995485	7.36044498100852e-07	0.667215544603726	1
ENSG00000143297.18	FCRL5	1	157552226	1_77	0	0.0244851575618793	12.6418351923863	2.93907334507766e-06	-1.56308990246269	1
ENSG00000160856.20	FCRL3	1	157700967	1_77	0	0.0109911650407977	4.95571266888763	5.17186576259671e-07	0.32958689568034	2
ENSG00000163534.14	FCRL1	1	157818658	1_77	0	0.0108700149173949	4.84960392968298	5.00534258712764e-07	0.127804530476344	2
ENSG00000158477.6	CD1A	1	158254492	1_78	0	0.0368434269527936	19.7126574942985	6.89608477597966e-06	2.25257934587054	1
ENSG00000158488.15	CD1E	1	158353463	1_78	0	0.0988925099400413	29.3732011116926	2.75811312682437e-05	-2.86522082160886	2
ENSG00000163554.12	SPTA1	1	158704064	1_78	0	0.0249202141470638	15.9395521318049	3.77159699702677e-06	1.67628330289007	1
ENSG00000163563.7	MNDA	1	158831951	1_78	0	0.00788532546574861	4.90688832297224	3.673865004151e-07	-0.116285528268947	1
ENSG00000163565.18	IFI16	1	158999863	1_78	0	0.0195220547387639	13.5918121492215	2.51941834041758e-06	-1.60756835680464	1
ENSG00000213088.9	ACKR1	1	159203749	1_78	0	0.0142138568077305	10.5467330717204	1.42340106791612e-06	-1.65191412321854	1
ENSG00000179639.10	FCER1A	1	159288755	1_78	0	0.0190354450248561	13.3492658291992	2.41278049159604e-06	-1.37093622518054	2
ENSG00000158716.8	DUSP23	1	159782276	1_78	0	0.00777255181289349	4.76916433126414	3.51968104872425e-07	-0.0702706822298624	1
ENSG00000181036.13	FCRL6	1	159800388	1_78	0	0.0106475271160719	7.77982351726624	7.86531094953818e-07	-0.833427456480293	1
ENSG00000188004.9	C1orf204	1	159854415	1_78	0	0.0194430722963004	13.5528629817285	2.50203474026853e-06	-1.45541554287488	1
ENSG00000243284.1	VSIG8	1	159856126	1_78	0	0.00813484366891482	5.20475803796161	4.02019531071094e-07	-0.316342199077337	2
ENSG00000158710.14	TAGLN2	1	159925746	1_78	0	0.0116828789986605	8.6682348421835	9.61563443981113e-07	0.927278188362065	1
ENSG00000158764.6	ITLN2	1	160954636	1_80	0	0.00261578513662919	10.1070346291313	2.51028608198771e-07	1.08353940319136	1
ENSG00000085552.16	IGSF9	1	159945134	1_80	0	0.00151681725867614	4.91263818286214	7.07530942611584e-08	-0.135975356156645	2
ENSG00000162723.9	SLAMF9	1	159954467	1_80	0	0.00154651516527315	5.09749094966065	7.48527987475344e-08	-0.241151079910593	1
ENSG00000143315.6	PIGM	1	160008785	1_80	0	0.00165632733424104	5.74496531479109	9.03505866533276e-08	-0.477381344852811	1
ENSG00000162729.13	IGSF8	1	160102029	1_80	0	0.00317442350510611	11.9040178322666	3.5880280685115e-07	-1.33594544820833	2
ENSG00000132681.16	ATP1A4	1	160151124	1_80	0	0.00178113562268045	6.39385023283783	1.0813264983945e-07	0.764680317040913	3
ENSG00000143318.12	CASQ1	1	160177275	1_80	0	0.00156687474934791	5.20444517046662	7.7429439620671e-08	0.406163835494595	1
ENSG00000132716.18	DCAF8	1	160262886	1_80	0	0.130618690002055	46.9172178574208	5.81882065276337e-05	3.68907047512228	1
ENSG00000162735.18	PEX19	1	160285766	1_80	0	0.00539071487582832	16.7393491934283	8.56805661982745e-07	1.97076671000146	2
ENSG00000162736.15	NCSTN	1	160342835	1_80	0	0.0264909787300098	31.8354567237027	8.00767586668714e-06	2.80175636796349	1
ENSG00000171786.5	NHLH1	1	160362239	1_80	0	0.0563239726353473	38.7693234531231	2.07337996663878e-05	-3.33484692330282	1
ENSG00000066294.14	CD84	1	160579789	1_80	0	0.00182926516160153	6.67029415932187	1.1585613782337e-07	-0.727400020773119	2
ENSG00000117090.14	SLAMF1	1	160650942	1_80	0	0.00389630897830096	13.8991214399565	5.14207178801324e-07	1.43254063554584	1
ENSG00000117091.9	CD48	1	160711718	1_80	0	0.00150989197620444	4.86510551542157	6.97486068964754e-08	0.147957439253608	1
ENSG00000122223.12	CD244	1	160862395	1_80	0	0.00149957292605296	4.80059482080176	6.83533870964544e-08	0.0674176141587439	1
ENSG00000158773.14	USF1	1	161044937	1_80	0	0.00304255391571084	11.5489428549961	3.33639846045207e-07	-1.22123867329476	1
ENSG00000162755.13	KLHDC9	1	161098329	1_80	0	0.00161706900886271	5.51761163229416	8.47182701297335e-08	0.414658123176209	2
ENSG00000158793.13	NIT1	1	161118210	1_80	0	0.00296277465718042	11.274503965638	3.17170992818629e-07	1.23246284750383	1
ENSG00000143224.17	PPOX	1	161166434	1_80	0	0.00252019078648236	9.71997464521231	2.32592629424279e-07	-1.10757068633858	1
ENSG00000158850.14	B4GALT3	1	161185602	1_80	0	0.0276276136706134	32.5508529665358	8.53892392951244e-06	-2.56939748902784	1
ENSG00000158864.12	NDUFS2	1	161196933	1_80	0	0.00596730915947952	17.8976805345977	1.01408109713006e-06	-1.80046134125719	1
ENSG00000158869.10	FCER1G	1	161215268	1_80	0	0.00933548319909472	22.1606303836859	1.96433840965692e-06	-2.0593647117586	2
ENSG00000158874.11	APOA2	1	161223893	1_80	0	0.00162080080004001	5.5414285294958	8.52803110006963e-08	0.411654423662765	1
ENSG00000158882.14	TOMM40L	1	161218859	1_80	0	0.00174801802542413	6.25674588386242	1.03846489541102e-07	0.591120265612605	3
ENSG00000248485.1	PCP4L1	1	161257834	1_80	0	0.0129551328284683	25.3217710345016	3.11482279576169e-06	-2.19724303995393	1
ENSG00000158887.15	MPZ	1	161311190	1_80	0	0.0016836309762901	5.88383651667452	9.40599842277679e-08	0.580624551930836	1
ENSG00000143252.14	SDHC	1	161314507	1_80	0	0.00409510201743546	14.3447218688343	5.57768847344366e-07	1.50811724202261	1
ENSG00000203747.10	FCGR3A	1	161550682	1_80	0	0.00206084898598879	7.80526129805615	1.52732342348664e-07	-0.88584039597342	1
ENSG00000072694.20	FCGR2B	1	161646545	1_80	0	0.00181871796697619	6.63893332011882	1.14646568590906e-07	0.6453658726906	1
ENSG00000132185.16	FCRLA	1	161707114	1_80	0	0.0014942229060575	4.76558919343417	6.76128727633398e-08	-0.0393199038171756	1
ENSG00000162746.14	FCRLB	1	161719070	1_80	0	0.00955624114182596	22.4322349022448	2.0354340765675e-06	-2.02264469635041	1
ENSG00000081721.11	DUSP12	1	161749425	1_80	0	0.00340903209656851	12.6173171092972	4.0840918929506e-07	-1.34105095205837	2
ENSG00000118217.5	ATF6	1	161766683	1_80	0	0.00172703574114164	6.13836479306372	1.00658723008285e-07	0.580933415758147	1
ENSG00000171722.12	SPATA46	1	162369313	1_80	0	0.00150128875817401	4.81031794732871	6.85701993730157e-08	0.105711100317414	1
ENSG00000239887.4	C1orf226	1	162331656	1_80	0	0.00150756652720996	4.84661779788454	6.93765430626368e-08	-0.0928256412138083	3
ENSG00000117143.13	UAP1	1	162561114	1_80	0	0.00227440223150099	8.74070461753652	1.88760497607399e-07	-0.906324770526021	1
ENSG00000132196.13	HSD17B7	1	162790761	1_80	0	0.0223917562632501	30.4777942441806	6.4799116974988e-06	2.50411592913964	2
ENSG00000185860.13	CCDC190	1	162868092	1_80	0	0.00149514692620623	4.77042162487992	6.77232878439293e-08	0.0335162088329923	2
ENSG00000143248.12	RGS5	1	163192651	1_80	0	0.00195751992031612	7.38417051433673	1.37247772240501e-07	0.784883376768868	1
ENSG00000162763.3	LRRC52	1	165541075	1_81	0	0.0215988749833281	11.3060798025724	2.31867870836222e-06	-1.35848050495799	2
ENSG00000143149.12	ALDH9A1	1	165678104	1_81	0	0.0131251282984882	6.52589845633368	8.13282197746688e-07	-0.786262750542102	4
ENSG00000143195.12	ILDR2	1	166975891	1_82	0	0.00992699751758885	13.0051617076132	1.22583231724224e-06	2.05676285203769	1
ENSG00000143194.12	MAEL	1	166975891	1_82	0	0.00992699751758885	13.0051617076132	1.22583231724224e-06	2.05676285203769	1
ENSG00000143157.11	POGK	1	166839016	1_82	0	0.00652710835962322	7.31303011595831	4.5322679887624e-07	-0.0292708872952101	2
ENSG00000152382.5	TADA1	1	166875791	1_82	0	0.0207467182556175	17.4130192782617	3.43021140684148e-06	-1.22980592504834	2
ENSG00000198842.9	DUSP27	1	167088316	1_82	0	0.00882154180036709	11.4066762505924	9.5543469632784e-07	-1.63821657705471	3
ENSG00000143167.11	GPA33	1	167115607	1_82	0	0.0231818028173151	20.4564916694455	4.50272846251481e-06	-2.2013840033348	3
ENSG00000198821.10	CD247	1	167580510	1_82	0	0.0048189311942678	4.8970313366262	2.24068602398212e-07	0.159563593405191	1
ENSG00000198771.10	RCSD1	1	167580510	1_82	0	0.00499585357362797	5.24912472023476	2.48996928274405e-07	0.319946511117659	2
ENSG00000143162.7	CREG1	1	167548592	1_82	0	0.00541086192992057	5.98808031119871	3.07646136360091e-07	0.504016764103134	2
ENSG00000197965.11	MPZL1	1	167743133	1_82	0	0.00812876865870982	9.8632940768861	7.61279513130044e-07	-1.13660764563958	1
ENSG00000143199.17	ADCY10	1	167913803	1_82	0	0.00524358955406101	5.70277741493842	2.83930800832774e-07	-0.464389832463699	1
ENSG00000143164.15	DCAF6	1	167936173	1_82	0	0.00591397030307095	6.78994537171683	3.81278938906999e-07	-0.904772049291613	2
ENSG00000143158.10	MPC2	1	167936749	1_82	0	0.00983461398325614	11.5789497686789	1.08124443406132e-06	1.52813459101864	1
ENSG00000143147.14	GPR161	1	168137478	1_82	0	0.00677218562137538	8.15692301889641	5.24508600459904e-07	-0.963869785358836	2
ENSG00000143155.12	TIPRL	1	168178654	1_82	0	0.00553268979998478	6.22690836234992	3.27119318462308e-07	0.560099538287287	3
ENSG00000143178.12	TBX19	1	168281906	1_82	0	0.00798485493377177	9.6844257183984	7.34240438275505e-07	-1.03743208432551	1
ENSG00000143185.3	XCL2	1	168541843	1_82	0	0.00786935628410446	9.57889778714936	7.15734817373081e-07	1.08194740009854	3
ENSG00000143184.4	XCL1	1	168544200	1_82	0	0.00846027465630739	10.2636019179587	8.24482910698398e-07	-1.15103386467447	1
ENSG00000143196.4	DPT	1	168726540	1_82	0	0.00797516369462037	9.68342107075928	7.33273212207233e-07	1.04148366867201	2
ENSG00000143153.12	ATP1B1	1	169119441	1_84	0	0.00907184523467997	14.2485537336223	1.22733696319189e-06	1.55097847121965	1
ENSG00000143156.13	NME7	1	169336230	1_84	0	0.0033717699442487	4.79372448005269	1.53471734393464e-07	-0.0319404994464418	3
ENSG00000117477.12	CCDC181	1	169456327	1_84	0	0.00584886390340289	10.0528587215979	5.58288255595082e-07	1.10814427244974	2
ENSG00000117479.12	SLC19A2	1	169485770	1_84	0	0.00772164488020366	12.7075018740678	9.31681353482539e-07	-1.36768164711626	1
ENSG00000174175.16	SELP	1	169630994	1_84	0	0.00860230101820936	13.7402309168612	1.12229250846528e-06	-1.41530167386835	1
ENSG00000000460.16	C1orf112	1	169688693	1_84	0	0.00437160782907342	7.27262893845525	3.01876997334709e-07	-0.810658870819318	1
ENSG00000188404.8	SELL	1	169695726	1_84	0	0.0146661744131783	18.8483711467085	2.62475074196191e-06	-1.90250563306501	1
ENSG00000171806.11	METTL18	1	169795279	1_84	0	0.00734997736348231	12.2358739675054	8.53922374936736e-07	1.75236405038801	1
ENSG00000000457.13	SCYL3	1	169894024	1_84	0	0.00812987282732258	13.2000228095368	1.01895693764875e-06	1.83947354119792	1
ENSG00000075945.12	KIFAP3	1	170078288	1_84	0	0.00336205715603499	4.76619296163043	1.52150754417034e-07	-0.111535851965447	1
ENSG00000120370.12	GORAB	1	170532026	1_84	0	0.00803390248977254	13.0865198591115	9.98270233754664e-07	-1.51720707388029	2
ENSG00000116132.11	PRRX1	1	170490294	1_84	0	0.0160084844307133	19.6881790849829	2.99263096860028e-06	-2.11503610155624	2
ENSG00000007933.12	FMO3	1	171095563	1_84	0	0.00775770047332103	12.7520425339231	9.39312618937173e-07	1.42074311558549	1
ENSG00000010932.16	FMO1	1	171248306	1_84	0	0.00347249164097296	5.07464405961833	1.67318588255927e-07	0.330140230603786	2
ENSG00000076258.9	FMO4	1	171314704	1_84	0	0.00337203760066074	4.79448168557199	1.5350816118259e-07	0.0645383265247289	2
ENSG00000117523.15	PRRC2C	1	171486183	1_84	0	0.00345937349053482	5.03852062346324	1.65499958946445e-07	0.250260232626736	1
ENSG00000034971.16	MYOC	1	171647381	1_84	0	0.0253092394366087	24.0897152984884	5.78906143725839e-06	-2.52176948458696	1
ENSG00000010165.19	METTL13	1	171781417	1_84	0	0.00594875183007593	10.214633273625	5.7696042822719e-07	1.29387699555815	1
ENSG00000197959.13	DNM3	1	171841377	1_84	0	0.00340712662134124	4.89328109240442	1.58301793384197e-07	-0.250430338501942	2
ENSG00000135845.9	PIGC	1	172443657	1_84	0	0.00421835373000312	6.9319280632051	2.77647929143494e-07	-0.650413371794374	1
ENSG00000094975.13	SUCO	1	172532503	1_84	0	0.0040591954149678	6.56476283257645	2.53020900419163e-07	0.679141010262881	1
ENSG00000162753.11	SLC9C2	1	173611164	1_85	0	0.163214069493343	27.1604423704138	4.20912505793374e-05	-4.99465002398652	1
ENSG00000076321.10	KLHL20	1	173714815	1_85	0	0.0687367473523698	31.0250941986921	2.02488089549647e-05	-3.96053638005975	1
ENSG00000117593.9	DARS2	1	173829600	1_85	0	0.170146275527729	26.9082326767416	4.34715392523701e-05	5.01585133070806	1
ENSG00000185278.15	ZBTB37	1	173868168	1_85	0	0.0181159272788287	18.1150485161444	3.11600012885666e-06	3.30680710554533	1
ENSG00000117601.13	SERPINC1	1	173917488	1_85	0	0.0811250907397305	24.0838196709963	1.85514542259526e-05	-4.81433749855802	2
ENSG00000152061.23	RABGAP1L	1	174159002	1_85	0	0.0134246910562911	7.45517443279151	9.50297323638754e-07	0.594224564971832	2
ENSG00000120333.4	MRPS14	1	175023749	1_85	0	0.0120584045773857	10.4630541144622	1.19796938440974e-06	-2.4038731843813	1
ENSG00000120332.15	TNN	1	175068634	1_85	0	0.0200522359138023	14.2748715898012	2.7178933587604e-06	-2.08162920321828	1
ENSG00000116147.16	TNR	1	175599911	1_86	0	0.00520493149462087	10.9946587289224	5.4336813736281e-07	-1.22016549615642	2
ENSG00000235750.9	KIAA0040	1	175193171	1_86	0	0.00332967835039921	6.87153693856786	2.17246888265234e-07	0.672010086459475	1
ENSG00000143207.19	RFWD2	1	176207359	1_86	0	0.0029438201507993	5.57357055240468	1.55790931313455e-07	-0.300103450559523	1
ENSG00000075391.16	RASAL2	1	178093905	1_87	0	0.023191830139771	15.0628498222161	3.31695488423361e-06	1.94376633016804	2
ENSG00000116191.17	RALGPS2	1	178725006	1_87	0	0.0633746280509122	25.2086078600864	1.51691652596354e-05	-2.29402007298957	1
ENSG00000116194.12	ANGPTL1	1	178867836	1_87	0	0.00810517763169405	5.74516418940649	4.42142618340523e-07	-0.384591743288573	2
ENSG00000162779.21	AXDND1	1	179358896	1_89	0	0.00652328391153734	6.91171916068989	4.28104468390899e-07	0.691812752860319	4
ENSG00000116199.11	FAM20B	1	179026365	1_89	0	0.00645052187785733	6.74123848552616	4.12887695690578e-07	-0.540700346817789	2
ENSG00000186283.13	TOR3A	1	179084092	1_89	0	0.00557609908747236	5.31346363781848	2.81323228148628e-07	0.298356504648294	3
ENSG00000143322.19	ABL2	1	179229941	1_89	0	0.0155261421225991	14.4336114751637	2.1278252825326e-06	-1.79618996534475	1
ENSG00000162782.15	TDRD5	1	179591019	1_89	0	0.00545574029431917	5.12972811041867	2.65732964459189e-07	0.109598136325915	2
ENSG00000135837.15	CEP350	1	179954679	1_89	0	0.0119096221491437	12.425668503301	1.40512558940381e-06	-1.23934819284041	1
ENSG00000116260.16	QSOX1	1	180144888	1_89	0	0.00554421330892696	5.32676002485076	2.80414495368671e-07	-0.262332070362689	2
ENSG00000121454.5	LHX4	1	180270400	1_89	0	0.00658277496208715	6.69395399828109	4.18397546262253e-07	-1.38488401382746	2
ENSG00000230124.6	ACBD6	1	180501732	1_89	0	0.0694539207748207	27.928238696508	1.8417798266275e-05	3.22658044437338	2
ENSG00000143324.13	XPR1	1	180633865	1_89	0	0.0158999478959878	17.505098871064	2.64275964188489e-06	-2.34251325351346	1
ENSG00000135835.11	KIAA1614	1	180936558	1_89	0	0.0221614553636373	16.8283872993159	3.54109984974829e-06	1.19493266627149	1
ENSG00000153029.14	MR1	1	181055268	1_89	0	0.00533211553527813	4.77666060780739	2.41836212552848e-07	0.152055938030847	1
ENSG00000198216.10	CACNA1E	1	181412848	1_90	0	0.00819038325572752	5.01906678891985	3.90323407084708e-07	-0.230654896020547	1
ENSG00000135828.11	RNASEL	1	182574802	1_90	0	0.0146304925992864	10.5731295903865	1.46879065519138e-06	-1.33020041309215	1
ENSG00000173627.7	APOBEC4	1	183653179	1_91	0	0.0163212385528354	12.8985354785393	1.99889928148513e-06	-1.59040959058391	1
ENSG00000135862.5	LAMC1	1	183096271	1_91	0	0.0182300060252922	13.9599585522362	2.41639727795909e-06	1.93435268533276	1
ENSG00000058085.14	LAMC2	1	183186170	1_91	0	0.00747209722436848	5.41816063177352	3.8440744239216e-07	0.653723912140082	1
ENSG00000116698.21	SMG7	1	183471970	1_91	0	0.0184665309486287	14.0838502068993	2.46947203442485e-06	1.56341688357925	3
ENSG00000116701.14	NCF2	1	183591057	1_91	0	0.0075234154831928	5.48360332456364	3.9172246107702e-07	-0.413641961928425	1
ENSG00000162704.15	ARPC5	1	183635770	1_91	0	0.00771028553913522	5.71814849251947	4.18623194824253e-07	-0.585113137320508	1
ENSG00000198756.10	COLGALT2	1	183942244	1_91	0	0.0176847918256111	13.6685706239527	2.29519954839882e-06	-1.50909632568107	3
ENSG00000198860.11	TSEN15	1	184053056	1_91	0	0.0378842343038418	21.0081834319478	7.55691281104842e-06	-2.17497810623477	1
ENSG00000116667.12	C1orf21	1	184385111	1_91	0	0.0177715121505662	13.7155150221646	2.31437590789487e-06	1.91486311047394	2
ENSG00000135842.16	FAM129A	1	184974052	1_92	0	0.0344354445653164	16.5472960543137	5.41040938855845e-06	-1.65596550052927	2
ENSG00000121486.11	TRMT1L	1	185156912	1_92	0	0.0228319368553254	13.2149926145399	2.86488422604651e-06	1.57048836920264	1
ENSG00000116679.15	IVNS1ABP	1	185317057	1_92	0	0.012322506668648	7.67803314336217	8.98351797519709e-07	-0.914395919813224	2
ENSG00000116690.12	PRG4	1	186274450	1_92	0	0.00926066416580584	4.7929601574515	4.2144737251226e-07	0.112588242622383	1
ENSG00000047410.13	TPR	1	186376365	1_92	0	0.0141549257777942	8.79005146291584	1.18139848877272e-06	1.02654513668003	1
ENSG00000157181.15	C1orf27	1	186425261	1_92	0	0.010687724011979	6.11849206310554	6.20907675230787e-07	0.630732536791522	1
ENSG00000116703.13	PDC	1	186466092	1_92	0	0.0101068444299141	5.59208136534049	5.36644224148939e-07	-0.512044124771116	1
ENSG00000162670.10	BRINP3	1	190473761	1_95	0	0.0172590982685421	14.8897292512367	2.44007007671129e-06	2.14345725604283	2
ENSG00000150681.9	RGS18	1	192158507	1_96	0	0.0858917020726643	30.5430158810317	2.49092426788795e-05	3.20624199230218	1
ENSG00000090104.11	RGS1	1	192575665	1_96	0	0.00606373041694541	6.02563553188939	3.46928630017136e-07	0.54606455306495	2
ENSG00000116747.12	TROVE2	1	193037020	1_96	0	0.00624614084270014	6.54892067002142	3.88399712039955e-07	0.798378010948799	1
ENSG00000023572.8	GLRX2	1	193106964	1_96	0	0.138559225848172	20.8873966608612	2.74800272632657e-05	3.99434897239451	1
ENSG00000134371.10	CDC73	1	193121735	1_96	0	0.142202097376662	20.942020664877	2.82762610555737e-05	4.00142905920009	1
ENSG00000000971.15	CFH	1	196449397	1_98	0	0.00894375759853627	4.79957797121526	4.07587135625665e-07	-0.561543289095423	1
ENSG00000116785.13	CFHR3	1	196735313	1_98	0	0.00902015508662257	4.88090573374765	4.1803420765291e-07	0.147759587657521	1
ENSG00000177888.7	ZBTB41	1	197200897	1_98	0	0.0340306399858211	17.6325350645772	5.69747291839945e-06	1.75979455075345	1
ENSG00000203724.10	C1orf53	1	197902889	1_99	0	0.0129066414614015	7.95300051287079	9.7463421411312e-07	0.783607194426285	1
ENSG00000151414.14	NEK7	1	198156887	1_99	0	0.0109805258302085	6.40531368491265	6.67822332058825e-07	-0.629938147289265	1
ENSG00000081237.18	PTPRC	1	198638643	1_99	0	0.015376848610662	9.63169271918092	1.40626560328966e-06	-0.992463833313975	1
ENSG00000116833.13	NR5A2	1	200025940	1_100	0	0.0082402047592578	4.81010415425609	3.76348232442951e-07	-0.15205906898649	1
ENSG00000081248.10	CACNA1S	1	201112570	1_101	0	0.0125548439819078	11.4508890296038	1.36504799958996e-06	1.12603135721231	2
ENSG00000163362.10	C1orf106	1	200893429	1_101	0	0.00614213011160025	9.65672864769576	5.63178979913831e-07	2.41393929787305	2
ENSG00000170128.4	GPR25	1	200872533	1_101	0	0.00681993344347864	6.51206362331407	4.21692782721855e-07	0.924396275570276	1
ENSG00000118193.11	KIF14	1	200620641	1_101	0	0.0928474865417014	29.6251632439214	2.61173013690509e-05	-2.59352369638227	2
ENSG00000118197.13	DDX59	1	200670028	1_101	0	0.00720143227245695	6.33677190045076	4.33295672791968e-07	0.274027882162909	2
ENSG00000116852.14	KIF21B	1	201033261	1_101	0	0.00698721056420537	8.2902316456041	5.50006590837983e-07	-1.57033664521942	1
ENSG00000232237.3	ASCL5	1	201127255	1_101	0	0.00612787297449746	5.09899843763046	2.96682568250066e-07	0.184830464997526	1
ENSG00000118194.18	TNNT2	1	201378187	1_101	0	0.0412325775472547	23.324906384224	9.13182942393487e-06	-2.14154954811737	1
ENSG00000159166.13	LAD1	1	201400120	1_101	0	0.00683529365731905	6.07016682388838	3.93962786894859e-07	-0.375078939744377	1
ENSG00000174307.6	PHLDA3	1	201445972	1_101	0	0.00888653861691324	8.61723525869168	7.27106419580603e-07	0.901276525955864	2
ENSG00000198700.9	IPO9	1	201828710	1_102	0	0.0272638205577341	17.2652453088841	4.46947862650902e-06	-2.35109709320547	1
ENSG00000198892.6	SHISA4	1	201888432	1_102	0	0.214936540843411	20.8078664682497	4.2465398517036e-05	3.62413928519473	1
ENSG00000134375.10	TIMM17A	1	201958455	1_102	0	0.00867913419517419	5.23995338291451	4.31818479146699e-07	0.222651444145718	1
ENSG00000176393.10	RNPEP	1	201981821	1_102	0	0.00821707990318021	4.78284936202623	3.73165606758997e-07	0.144363531400702	3
ENSG00000163435.15	ELF3	1	202007718	1_102	0	0.0125898944620266	8.84928668503762	1.05785891707819e-06	1.01159779571977	1
ENSG00000143862.7	ARL8A	1	202144707	1_102	0	0.0232671992935866	14.5122289668341	3.20608940129407e-06	-1.59662671334843	1
ENSG00000077157.21	PPP1R12B	1	202348568	1_102	0	0.00941812042553258	5.99910690021518	5.36473454033214e-07	-0.587226878019495	2
ENSG00000117153.15	KLHL12	1	202928138	1_102	0	0.0208142046460655	13.5024908356695	2.66852397012143e-06	1.52879915426539	1
ENSG00000159346.12	ADIPOR1	1	202958751	1_102	0	0.0196619609841883	13.0952708186127	2.44477395993982e-06	-1.40572388836958	1
ENSG00000163485.16	ADORA1	1	203084613	1_102	0	0.0184126020416853	12.4040429564206	2.16858188215255e-06	1.42328961258486	1
ENSG00000133055.8	MYBPH	1	203189101	1_102	0	0.00847807131516065	5.07717402244852	4.08711174175351e-07	-0.340064849606878	1
ENSG00000133048.12	CHI3L1	1	203186952	1_102	0	0.00996853150848242	6.62505801987481	6.27073241199474e-07	-0.730541617111185	1
ENSG00000133063.15	CHIT1	1	203229953	1_102	0	0.0115768558591883	8.03146708587178	8.82841838915975e-07	-0.851086619223715	1
ENSG00000159388.5	BTG2	1	203305408	1_102	0	0.014155919261704	9.98271320581082	1.34178850865193e-06	1.06677941866594	1
ENSG00000174567.7	GOLT1A	1	204213637	1_103	0	0.0162309857362585	10.5255301267461	1.62213229793364e-06	1.63998845516487	1
ENSG00000188783.5	PRELP	1	203475432	1_103	0	0.0109875181747157	6.6690766097248	6.95765210675503e-07	0.711862967574607	1
ENSG00000058668.14	ATP2B4	1	203626383	1_103	0	0.0127153226098589	7.94178987931678	9.58833441721503e-07	-0.752539869737838	1
ENSG00000122188.12	LAX1	1	203762556	1_103	0	0.00987991123954812	5.59094434384147	5.24488063411832e-07	-0.449552276349932	3
ENSG00000058673.16	ZC3H11A	1	203795675	1_103	0	0.0117175177432787	7.86050940890933	8.74548115897608e-07	1.36154655746319	1
ENSG00000257315.2	ZBED6	1	203795675	1_103	0	0.00930196459193255	5.10677485521303	4.51043875521403e-07	0.456886288461869	2
ENSG00000182004.12	SNRPE	1	203861428	1_103	0	0.014000664047646	9.72520084074705	1.29283949341218e-06	1.62300428852804	1
ENSG00000170382.11	LRRN2	1	204667742	1_103	0	0.0189843265622284	11.7968873040345	2.12647373666037e-06	1.28701312355316	1
ENSG00000186007.9	LEMD1	1	205457492	1_104	0	0.0106735629533553	7.27789944957222	7.37586337978304e-07	-1.01213049783338	1
ENSG00000184144.11	CNTN2	1	205043070	1_104	0	0.00855027903115535	4.86107061142724	3.9464773464984e-07	0.221130322294959	1
ENSG00000174529.7	TMEM81	1	205084986	1_104	0	0.0108952654943584	10.95344141019	1.13314582731271e-06	2.619283706392	1
ENSG00000117222.13	RBBP5	1	205114992	1_104	0	0.0344917618047893	23.0815641824962	7.55923786878421e-06	3.66434346667497	1
ENSG00000133059.16	DSTYK	1	205210869	1_104	0	0.0103562117294289	10.4849576515532	1.03101503459599e-06	-2.57092518237874	2
ENSG00000133069.15	TMCC2	1	205237832	1_104	0	0.00955348662666255	10.2540630794003	9.30154907024488e-07	2.48440216799994	1
ENSG00000163545.8	NUAK2	1	205321666	1_104	0	0.0134660621001294	8.50061155154463	1.08689647583677e-06	-0.317903342125663	1
ENSG00000117266.15	CDK18	1	205504902	1_104	0	0.00859390202964094	4.9223561729698	4.01662077759744e-07	-0.283681495150014	2
ENSG00000174514.12	MFSD4A	1	205568730	1_104	0	0.0118629800039116	8.10894883991436	9.13388954790693e-07	1.09412114907202	2
ENSG00000158711.13	ELK4	1	205602665	1_104	0	0.0564098740449157	23.0730234633787	1.23582516512332e-05	2.46745061384853	1
ENSG00000158715.5	SLC45A3	1	205680319	1_104	0	0.0135005570984189	9.11504205579707	1.16844362529461e-06	0.986655582931736	1
ENSG00000069275.12	NUCKS1	1	205750404	1_104	0	0.00902176418888601	5.2778931827485	4.52115571021915e-07	-0.370830582665234	1
ENSG00000117280.12	RAB29	1	205775418	1_104	0	0.00850858119493048	4.85786514370612	3.92464156262426e-07	-0.241458400420597	2
ENSG00000133065.10	SLC41A1	1	205813381	1_104	0	0.0109839980241263	7.27758148790683	7.59005494631371e-07	0.76084842569986	1
ENSG00000162877.12	PM20D1	1	205805711	1_104	0	0.0180081488233556	11.7137954826669	2.0029223146871e-06	-1.2355260416273	3
ENSG00000174502.18	SLC26A9	1	205943691	1_104	0	0.00847736644515596	4.77152091970208	3.84074245020245e-07	-0.00709924374664419	1
ENSG00000162891.10	IL20	1	206869829	1_105	0	0.0152467425544923	13.0210760781273	1.88504334250238e-06	-1.61913770018996	1
ENSG00000117322.17	CR2	1	207454573	1_105	0	0.0379753065747687	21.8075097792865	7.86329848174739e-06	-2.17585525972121	1
ENSG00000263528.7	IKBKE	1	206473875	1_105	0	0.0411511409575676	22.5851424885295	8.8247439382843e-06	2.10884176700444	1
ENSG00000143486.15	EIF2D	1	206606563	1_105	0	0.00702326824980692	5.60199116173249	3.73576090145035e-07	-0.421482123166387	2
ENSG00000143479.15	DYRK3	1	206634569	1_105	0	0.00758943906783638	6.3431567318219	4.57101364571094e-07	0.622348998145372	1
ENSG00000182795.12	C1orf116	1	207032059	1_105	0	0.0069111491786914	5.44826417455956	3.57524511245002e-07	-0.214193217951621	1
ENSG00000123843.12	C4BPB	1	207088956	1_105	0	0.00664580929322245	5.07407855028574	3.20186087696592e-07	0.359765450887364	2
ENSG00000123838.10	C4BPA	1	207104083	1_105	0	0.0118849472434003	10.634267394019	1.2000579858156e-06	1.30484251071856	1
ENSG00000196352.14	CD55	1	207321334	1_105	0	0.0119529369653946	10.6886719026552	1.21309768032266e-06	1.23486015310077	1
ENSG00000197721.16	CR1L	1	207644386	1_105	0	0.0126256604352522	11.2129852746673	1.34422743067123e-06	-1.10061365581952	1
ENSG00000174059.16	CD34	1	207911570	1_105	0	0.0199230022243778	15.5887853621212	2.94892995921769e-06	1.67121927389821	1
ENSG00000008118.9	CAMK1G	1	209584155	1_106	0	0.00974089533891487	7.33332307974723	6.78261385577647e-07	0.918912284775697	1
ENSG00000196878.14	LAMB3	1	209654144	1_106	0	0.0125962216447287	9.79433070293736	1.17141951419482e-06	1.08461698127281	1
ENSG00000123689.5	G0S2	1	209675255	1_106	0	0.019294330326459	13.8842670673583	2.54360731440387e-06	-1.5705790240272	1
ENSG00000009790.14	TRAF3IP3	1	209756234	1_106	0	0.00898301999331519	6.55844258200099	5.59397451899244e-07	0.658084788902254	1
ENSG00000117595.10	IRF6	1	209818329	1_106	0	0.00954570448201653	7.13965386752487	6.47116598523318e-07	-0.802660081877493	1
ENSG00000117597.17	DIEXF	1	209827703	1_106	0	0.00761597600610031	4.97978063031592	3.60108336619848e-07	0.344051107384672	2
ENSG00000082497.11	SERTAD4	1	210233686	1_106	0	0.00802062228535949	5.47471846592324	4.16933942287672e-07	0.315888809122204	1
ENSG00000143473.12	KCNH1	1	210689314	1_107	0	0.00722937549519609	5.19894028633529	3.56872438776089e-07	-0.320762506057682	2
ENSG00000117625.13	RCOR3	1	211258687	1_107	0	0.0325859502392113	19.6477727110482	6.07912554239114e-06	2.24223401398056	1
ENSG00000082512.14	TRAF5	1	211326569	1_107	0	0.0069273683092711	4.79107285236918	3.15136313307425e-07	0.022157382699636	2
ENSG00000170385.9	SLC30A1	1	211578806	1_107	0	0.0340207072379741	20.0642424982856	6.48132057184805e-06	2.03712874429578	1
ENSG00000117650.12	NEK2	1	211675781	1_107	0	0.00715709580347224	5.10289027874616	3.4677713780734e-07	0.21722717663794	1
ENSG00000143493.12	INTS7	1	212035474	1_107	0	0.00838503794598822	6.61675355343715	5.26801967610692e-07	-0.746186302523168	1
ENSG00000066027.11	PPP2R5A	1	212287827	1_107	0	0.0492879107546047	23.6576141193008	1.10715582652441e-05	-2.400990529832	1
ENSG00000065600.12	TMEM206	1	212414266	1_107	0	0.0126665769532954	10.5648455245964	1.27063207464041e-06	-1.27045638513599	3
ENSG00000123685.8	BATF3	1	212699839	1_108	0	0.00705397886957382	5.01455671390105	3.35864497048344e-07	0.206636932642493	1
ENSG00000117697.14	NSL1	1	212799144	1_108	0	0.00769436288146541	5.91128795013135	4.31869144734465e-07	0.593274870663023	1
ENSG00000203705.10	TATDN3	1	212789657	1_108	0	0.00692363742290869	4.84396818654315	3.18443945116023e-07	-0.301447910005248	1
ENSG00000162769.12	FLVCR1	1	212858066	1_108	0	0.0124853904943005	10.355656611174	1.22765734836772e-06	1.24876006278024	2
ENSG00000143494.15	VASH2	1	212957414	1_108	0	0.0123203203808531	10.284287484915	1.20307750529777e-06	-1.24214814389643	2
ENSG00000174606.13	ANGEL2	1	212998282	1_108	0	0.0127773750869102	10.5908315366842	1.28489932420376e-06	-1.25977989903217	2
ENSG00000143499.13	SMYD2	1	214280940	1_108	0	0.00699861404156132	4.91145684049772	3.26377170174422e-07	0.0282233419412879	1
ENSG00000117724.12	CENPF	1	214602949	1_109	0	0.00943961582990127	7.23591276372779	6.4855235257287e-07	0.841515032501385	2
ENSG00000136636.12	KCTD3	1	215567710	1_109	0	0.00930027097089603	7.09364470475527	6.26415407864617e-07	0.721115568695982	1
ENSG00000196482.16	ESRRG	1	217137474	1_110	0	0.00694796803190978	5.96909563463675	3.93789149517351e-07	-0.567541308513487	1
ENSG00000092978.10	GPATCH2	1	217631425	1_110	0	0.00629642589708179	5.02812888215124	3.00606172804668e-07	0.37583404702349	1
ENSG00000162814.10	SPATA17	1	217631425	1_110	0	0.00629642589708179	5.02812888215124	3.00606172804668e-07	0.37583404702349	1
ENSG00000067533.5	RRP15	1	218285209	1_110	0	0.00639857190062232	5.18189655598201	3.14824984286049e-07	0.279778088264724	1
ENSG00000162813.17	BPNT1	1	220090556	1_112	0	0.0216398934458417	15.018313379312	3.08584193836353e-06	-1.72996774543298	1
ENSG00000067704.9	IARS2	1	220094239	1_112	0	0.0081177820545858	5.62138966433671	4.33289809329712e-07	0.514132979990553	1
ENSG00000118873.15	RAB3GAP2	1	220272146	1_112	0	0.0469826505658408	22.506130322321	1.00400468725468e-05	-2.3194179437523	1
ENSG00000116141.15	MARK1	1	220528008	1_112	0	0.0111654406907014	8.67121117702482	9.19291043445733e-07	0.988207559133948	1
ENSG00000162817.6	C1orf115	1	220693804	1_112	0	0.00798310165047711	5.46144178516341	4.13977144734259e-07	0.644202535515152	2
ENSG00000117791.15	MARC2	1	220772019	1_112	0	0.0104674563334927	8.05329587543269	8.00409454383757e-07	1.26049623014654	1
ENSG00000154305.16	MIA3	1	222618304	1_114	0	0.0055797662800291	5.4657003343493	2.89573771077556e-07	-0.692059949385258	1
ENSG00000203697.11	CAPN8	1	223665771	1_114	0	0.010842470789607	11.6296949147001	1.19727517997566e-06	1.83003131923073	1
ENSG00000162909.17	CAPN2	1	223701253	1_114	0	0.012160034730831	12.6772790745021	1.46372086289507e-06	1.96853715049708	1
ENSG00000143514.16	TP53BP2	1	223528578	1_114	0	0.00675235508466532	7.19781132472614	4.61480258806435e-07	0.839020484983408	1
ENSG00000143756.11	FBXO28	1	224114047	1_114	0	0.0120359792491745	11.9850140958927	1.36967451868843e-06	1.10816379176999	1
ENSG00000143748.17	NVL	1	224350629	1_114	0	0.00869441265437832	9.10232925003638	7.51432866327069e-07	-0.254946082205804	1
ENSG00000143771.11	CNIH4	1	224338744	1_114	0	0.158960775305803	20.5824805559841	3.10659817590141e-05	-3.58279123049594	3
ENSG00000162923.14	WDR26	1	224437373	1_114	0	0.0457735516981606	18.0673419081332	7.85246974762414e-06	-3.2521240946494	1
ENSG00000185155.11	MIXL1	1	226223616	1_115	0	0.0756249009742711	26.9305143545711	1.93377910827268e-05	3.10077399009504	1
ENSG00000185842.15	DNAH14	1	224895916	1_115	0	0.00835819591530906	5.67597987331809	4.50454355310049e-07	-0.440812250124924	2
ENSG00000143815.14	LBR	1	225438447	1_115	0	0.0141562966253758	10.7202136169591	1.44095523888667e-06	1.26317225420457	1
ENSG00000143819.12	EPHX1	1	225830434	1_115	0	0.0373770196854795	20.0639035285794	7.12061487262646e-06	-2.15502988527527	1
ENSG00000243709.1	LEFTY1	1	225896277	1_115	0	0.014747067096142	11.1120531058739	1.55595617774944e-06	-1.13275489860225	3
ENSG00000143811.18	PYCR2	1	225920087	1_115	0	0.010572501287463	7.92431125665859	7.9549356200536e-07	0.78601796733408	3
ENSG00000143768.12	LEFTY2	1	225941740	1_115	0	0.0120277107767857	9.15902388221062	1.04599489406277e-06	0.970914261117533	1
ENSG00000143751.9	SDE2	1	225999428	1_115	0	0.011830326624926	9.00059771492161	1.01103335409982e-06	-1.23821638879942	1
ENSG00000163041.9	H3F3A	1	226062051	1_115	0	0.0389662181702785	20.4662717939721	7.57224037539769e-06	2.58242067676835	2
ENSG00000182827.8	ACBD3	1	226187723	1_115	0	0.0106849481785094	8.02565729518409	8.14236239745513e-07	-1.05228670248092	1
ENSG00000183814.15	LIN9	1	226309688	1_115	0	0.0142545538649905	10.7865242448539	1.45993173877491e-06	-1.27272662793282	1
ENSG00000143799.12	PARP1	1	226408138	1_115	0	0.0104864160948301	7.84599373693298	7.81218357763252e-07	-0.790353736187311	1
ENSG00000203685.9	STUM	1	226550144	1_115	0	0.0375282559914131	20.1030475284432	7.16337486331834e-06	2.10615274961914	2
ENSG00000143772.9	ITPKB	1	226738931	1_116	0	0.124657405661753	32.8539424484001	3.88868686395307e-05	-3.36065403567337	2
ENSG00000143801.16	PSEN2	1	226870643	1_116	0	0.0419887764892344	22.1476472224452	8.82994938173593e-06	2.48888841213077	1
ENSG00000163050.16	COQ8A	1	226897945	1_116	0	0.0183500218156722	14.1665022169016	2.46829245458433e-06	-1.66312927248147	1
ENSG00000143776.18	CDC42BPA	1	227318012	1_116	0	0.00816590067110512	6.41041648337351	4.97035874813831e-07	0.774485675466021	1
ENSG00000181450.17	ZNF678	1	227351504	1_116	0	0.00995533238324409	8.30576773399599	7.85114401051617e-07	-0.835611028686293	1
ENSG00000143740.14	SNAP47	1	227735217	1_116	0	0.0069231477847973	4.83219104983934	3.17647247027218e-07	-0.248299326430675	1
ENSG00000081692.12	JMJD4	1	227731489	1_116	0	0.00814685561223627	6.38809027742747	4.94149614767959e-07	0.73764375520501	1
ENSG00000143816.7	WNT9A	1	227947502	1_116	0	0.00831888074369458	6.58799759921227	5.20374165551882e-07	-0.809218911717184	1
ENSG00000162910.18	MRPL55	1	228109044	1_116	0	0.00687502760941583	4.76553059605003	3.11087890212118e-07	0.0942460107078903	1
ENSG00000143774.16	GUK1	1	228140298	1_116	0	0.0440883312489393	22.62138831512	9.46978922262002e-06	-2.09845359294878	1
ENSG00000181873.12	IBA57	1	228163386	1_116	0	0.00853899970842664	6.83772718559989	5.54390991512736e-07	-0.740913317329468	1
ENSG00000154370.15	TRIM11	1	228391982	1_116	0	0.00716132474583142	5.15547055422139	3.50557348756631e-07	0.366958602433304	1
ENSG00000162931.11	TRIM17	1	228417087	1_116	0	0.00854124397398726	6.84019712144639	5.54737010239835e-07	0.796313626830326	1
ENSG00000168159.11	RNF187	1	228484557	1_116	0	0.00852523574493258	6.82227121463314	5.5224624870027e-07	0.626658647397405	3
ENSG00000168118.11	RAB4A	1	229274578	1_117	0	0.0316257963920092	15.1422472060132	4.5470444468642e-06	1.6869956830473	1
ENSG00000154429.10	CCSAP	1	229313270	1_117	0	0.0148545253012509	7.87507179253468	1.11073561206416e-06	0.948416181954803	3
ENSG00000143632.14	ACTA1	1	229433845	1_117	0	0.0107628907528526	4.78854486701924	4.89361602659196e-07	-0.00393029791240893	1
ENSG00000135776.4	ABCB10	1	229559119	1_117	0	0.0113231386868393	5.27431462979108	5.67061623190242e-07	0.273278435247765	1
ENSG00000135744.7	AGT	1	230713948	1_118	0	0.0125823625822371	6.73195374370444	8.04267863899217e-07	0.68626218147418	2
ENSG00000135773.12	CAPN9	1	230746467	1_118	0	0.0112095591109819	5.6256032087196	5.98763095606371e-07	0.519724707068464	5
ENSG00000143643.12	TTC13	1	230983111	1_118	0	0.0111145260610418	5.5440847307507	5.85083976381555e-07	0.437852628033562	1
ENSG00000173409.13	ARV1	1	230978674	1_118	0	0.0104225598358857	4.9287713877985	4.87764814245725e-07	-0.153272037958412	3
ENSG00000182118.7	FAM89A	1	231033999	1_118	0	0.0269092379936593	14.0325427415512	3.58537982385345e-06	-1.47688583235602	2
ENSG00000116906.11	GNPAT	1	231240905	1_118	0	0.0105545214416004	5.04925241064636	5.06014573313389e-07	0.677107437730384	2
ENSG00000116903.7	EXOC8	1	231337950	1_118	0	0.0102465433636246	4.76576923817322	4.63668709622003e-07	0.0853249901347599	1
ENSG00000010072.15	SPRTN	1	231341724	1_118	0	0.0220035306870245	12.0948896619258	2.52692109451717e-06	-2.11359017520409	1
ENSG00000162946.21	DISC1	1	231627073	1_118	0	0.0108608518720754	5.32307230150618	5.48938450891643e-07	0.463615489465571	1
ENSG00000212916.4	MAP10	1	232801993	1_119	0	0.011734318481941	7.79201788624337	8.68170868172206e-07	-0.829538703087907	1
ENSG00000135778.11	NTPCR	1	232950261	1_119	0	0.00880350194783752	5.04191701808697	4.21452423038453e-07	-0.162664061114758	1
ENSG00000135749.18	PCNX2	1	233295495	1_120	0	0.0223156147280192	10.5879189566031	2.24345240326483e-06	-1.18130689041894	1
ENSG00000135750.14	KCNK1	1	233673255	1_120	0	0.0121695741235536	4.76971280197456	5.51143902198028e-07	-0.0120791822029832	1
ENSG00000059588.9	TARBP1	1	234414963	1_120	0	0.0122354999351608	4.8214585939584	5.60141251388732e-07	0.123205846006944	1
ENSG00000188739.14	RBM34	1	235161669	1_121	0	0.0144487781469862	7.77191948213679	1.06624452015453e-06	-0.843214721560731	1
ENSG00000116957.12	TBCE	1	235375001	1_121	0	0.0126772330374687	6.51844197687382	7.84631382878972e-07	0.608299106363356	1
ENSG00000162885.12	B3GALNT2	1	235542123	1_121	0	0.0322504956653986	15.4935296718222	4.74443126077999e-06	1.56441307790809	1
ENSG00000143669.13	LYST	1	235883940	1_122	0	0.0288686776489219	15.3903930212517	4.21865488350265e-06	-1.71353267261112	1
ENSG00000116962.14	NID1	1	236065637	1_122	0	0.0233157740440311	13.3327354720939	2.95166113728118e-06	-1.4015726556586	1
ENSG00000077585.13	GPR137B	1	236135560	1_122	0	0.0104178006313861	5.60474390315097	5.54407647059416e-07	0.468415172180367	1
ENSG00000086619.13	ERO1B	1	236260837	1_122	0	0.0149217189312912	9.04652142957916	1.28173389238386e-06	1.2593624731574	3
ENSG00000116977.18	LGALS8	1	236525145	1_122	0	0.00999136170431014	5.20476428376075	4.93768230926607e-07	-0.334938779541293	2
ENSG00000119285.10	HEATR1	1	236604526	1_122	0	0.00973482402693027	4.95586976350629	4.58084278548e-07	0.391691700574501	1
ENSG00000077522.12	ACTN2	1	236689867	1_122	0	0.0137412836876009	8.25650769555389	1.0772613846965e-06	0.923062721188969	2
ENSG00000116984.12	MTR	1	236795952	1_122	0	0.013116978892891	7.81094687977657	9.72825398844662e-07	-0.900571079465794	1
ENSG00000133019.11	CHRM3	1	239287532	1_124	0	0.00581911375405608	4.91276833456915	2.7144417655275e-07	0.50791811357995	1
ENSG00000155816.19	FMN2	1	240019298	1_126	0	0.0057813101209705	4.81178679548317	2.64137485526492e-07	-0.102740508944639	2
ENSG00000182901.16	RGS7	1	241357612	1_126	0	0.0135876431330848	12.9854078191374	1.67531748973592e-06	-1.34763190073505	1
ENSG00000117009.11	KMO	1	241581170	1_127	0	0.00939696002893431	4.78745169016535	4.27158625998764e-07	0.0402301219651833	1
ENSG00000203668.2	CHML	1	241640370	1_127	0	0.030775998732534	16.1771444941287	4.72728098185803e-06	1.69194675768523	1
ENSG00000054277.13	OPN3	1	241642749	1_127	0	0.0789633061637151	25.3494443439845	1.90060192447075e-05	2.42978579470557	1
ENSG00000143702.15	CEP170	1	243254880	1_128	2	0.173231845853906	23.9414762357299	3.93800311512079e-05	-4.49684108417326	1
ENSG00000054282.15	SDCCAG8	1	243248552	1_128	2	0.0499104165368178	20.6241120603017	9.77380906997536e-06	-4.38858006463008	2
ENSG00000117020.16	AKT3	1	243851261	1_128	0	0.00559303259909294	7.31603382287842	3.88526326624371e-07	0.617994628977552	1
ENSG00000035687.9	ADSS	1	244451195	1_129	0	0.033784803752358	14.846619285937	4.76262480261071e-06	2.21456080278322	1
ENSG00000162849.15	KIF26B	1	245155106	1_129	0	0.0128442349433188	5.54823650339	6.7664457329838e-07	0.43178902568636	1
ENSG00000143653.9	SCCPDH	1	246723566	1_130	0	0.0111445211453548	12.7048292971312	1.34439733711238e-06	1.4947597955838	2
ENSG00000277462.1	ZNF670	1	247078334	1_130	0	0.0063234136281134	7.28531644984501	4.37418763402919e-07	0.771752267081774	2
ENSG00000188295.14	ZNF669	1	247103972	1_130	0	0.00548253836544832	5.92213068692441	3.08288314402684e-07	0.541659592394125	2
ENSG00000196418.12	ZNF124	1	247167626	1_130	0	0.00605203136957055	6.86619857505914	3.94561700430682e-07	-0.699685576297757	1
ENSG00000162714.12	ZNF496	1	247323376	1_131	0	0.011307312152229	4.84645180793389	5.20332169458621e-07	0.216663334968359	1
ENSG00000162722.8	TRIM58	1	247852527	1_131	0	0.011730374822256	5.19816378171601	5.78974245114838e-07	0.420258096796024	2
ENSG00000238243.3	OR2W3	1	247882970	1_131	0	0.0114295218782149	4.94937753411123	5.37125836131237e-07	0.267660661020384	2
ENSG00000175137.10	SH3BP5L	1	248822510	1_131	0	0.0122785602058912	5.63557495316726	6.57026779442039e-07	0.442632094617798	2
ENSG00000171163.15	ZNF692	1	248859244	1_131	0	0.0846600818708991	24.3247477600423	1.95534964284752e-05	2.32396405315949	1
ENSG00000185220.11	PGBD2	1	248906719	1_131	0	0.0137792350150308	6.74033459293126	8.81868763515655e-07	0.634852736514343	1
ENSG00000184731.5	FAM110C	2	47208	2_1	0	0.011310345298721	4.77288061279901	5.12570764734688e-07	0.21416603418321	1
ENSG00000143727.15	ACP1	2	264227	2_1	0	0.0113856525672543	4.83642059010006	5.22852736550203e-07	-0.0940829813948092	2
ENSG00000035115.21	SH3YL1	2	266895	2_1	0	0.0115894374957023	5.00628366999391	5.509030904418e-07	-0.210628682195995	2
ENSG00000189292.15	ALKAL2	2	286812	2_1	0	0.0182827008973551	9.37680174178236	1.62776791829322e-06	-1.47412922173807	1
ENSG00000151353.14	TMEM18	2	677295	2_1	0	0.0148784176829534	7.39993001440451	1.04539821852802e-06	-0.80035713826162	1
ENSG00000032389.12	TSSC1	2	3376891	2_2	0	0.00592939003024229	5.35300972548196	3.01373767998469e-07	0.407984420705156	1
ENSG00000171865.9	RNASEH1	2	3558995	2_2	0	0.0311822854530723	21.2711729245599	6.29791475393845e-06	-2.02763724042309	1
ENSG00000118004.17	COLEC11	2	3594750	2_2	0	0.00581704166765373	5.17026148535771	2.85569669885405e-07	-0.281272970708544	4
ENSG00000214866.8	DCDC2C	2	3704115	2_2	0	0.00641776913506809	6.10923747591395	3.72278961922196e-07	-0.51879661174371	1
ENSG00000134321.11	RSAD2	2	6869802	2_5	0	0.0115658211219004	6.13856749637609	6.7412572976887e-07	0.540578234872214	1
ENSG00000151692.14	RNF144A	2	6962059	2_5	0	0.0217127013878573	12.1806333156135	2.51119897735337e-06	-1.21587069117743	1
ENSG00000115738.9	ID2	2	8678930	2_6	0	0.00815914573027821	5.98456863309061	4.63633639171254e-07	0.665289327329481	1
ENSG00000134313.15	KIDINS220	2	8837357	2_6	0	0.0072622262492934	4.77267929738273	3.29101168583832e-07	0.0345354077139062	1
ENSG00000143797.11	MBOAT2	2	9003515	2_6	0	0.00982303205881729	7.64517369158131	7.1306696165546e-07	1.00371299472312	1
ENSG00000151693.9	ASAP2	2	9215614	2_6	0	0.0881650784224055	28.4055891569975	2.37792304797026e-05	2.84788677359548	1
ENSG00000119185.12	ITGB1BP1	2	9407999	2_6	0	0.0151622770561058	11.8289644977959	1.70297610097439e-06	-1.23853622448889	3
ENSG00000119203.13	CPSF3	2	9395439	2_6	0	0.0075034026147125	5.08473266028219	3.62262826281124e-07	-0.32228087774634	1
ENSG00000134330.18	IAH1	2	9473199	2_6	0	0.00788386681950626	5.51998341366128	4.13213449545083e-07	-0.789694960378231	2
ENSG00000151694.12	ADAM17	2	9555777	2_6	0	0.0237600921779678	16.0187849728665	3.61389133419124e-06	1.86596627544631	1
ENSG00000134308.13	YWHAQ	2	9631491	2_6	0	0.00781626908985056	5.4734610387457	4.0621778168641e-07	0.412742730541551	2
ENSG00000115750.16	TAF1B	2	9842495	2_6	0	0.00990452874920522	7.71338303556523	7.25397596131598e-07	0.910520882784748	2
ENSG00000134317.17	GRHL1	2	9949726	2_6	0	0.007456270944737	5.02063282469648	3.55449198190027e-07	0.321073073647151	2
ENSG00000205795.4	CYS1	2	10080534	2_6	0	0.00754076894519462	5.13159245083199	3.67422026554141e-07	-0.268976706858029	1
ENSG00000171848.13	RRM2	2	10121909	2_6	0	0.00759755822017993	5.21562729843214	3.76251277603049e-07	-0.305011834671482	1
ENSG00000115758.12	ODC1	2	10477472	2_7	0	0.00506044036937847	5.01724676156153	2.41074441741577e-07	0.277380681020138	1
ENSG00000115761.15	NOL10	2	10688524	2_7	0	0.00554345488241137	5.88796033589701	3.09915137692254e-07	-0.628147776720885	3
ENSG00000143870.12	PDIA6	2	10829202	2_7	0	0.00709951742759551	8.25190552350323	5.56263383989278e-07	-1.07944959617217	1
ENSG00000150873.11	C2orf50	2	11123689	2_7	0	0.00558289961154579	5.95569568415681	3.15711000223741e-07	-0.559639294046342	2
ENSG00000162976.12	PQLC3	2	11156148	2_7	0	0.00493122159680104	4.77022025403243	2.23352258286166e-07	-0.0542974511058199	1
ENSG00000134318.13	ROCK2	2	11348754	2_7	0	0.00787229222489361	9.23964597797224	6.90643510066279e-07	-1.19372771801751	1
ENSG00000169016.16	E2F6	2	11466649	2_7	0	0.0424598133782954	25.4356081781772	1.02545735430681e-05	-2.48817000589976	1
ENSG00000196208.13	GREB1	2	11521897	2_7	0	0.00495204529796234	4.81046368236614	2.26187679781992e-07	0.120938580437692	1
ENSG00000134324.11	LPIN1	2	11677579	2_7	0	0.01733564777912	16.799842089683	2.7653026568258e-06	-1.68479330099448	3
ENSG00000071575.11	TRIB2	2	12717952	2_8	0	0.0166752757822262	10.1669959630093	1.60976719611045e-06	1.13422989529084	1
ENSG00000162981.13	FAM84A	2	14401751	2_9	0	0.00573477438553549	5.00835971164398	2.72715138797583e-07	-0.135070390532199	1
ENSG00000151779.12	NBAS	2	15561827	2_9	0	0.0131753257160595	13.6562060733337	1.70839707421145e-06	2.41213387164249	1
ENSG00000079785.14	DDX1	2	15591481	2_9	0	0.00597137496520417	5.64557269799843	3.20095629171348e-07	0.820339858776736	1
ENSG00000197872.11	FAM49A	2	16614285	2_10	0	0.00632197687286129	5.52293721807516	3.31528146783418e-07	-0.453281859978235	2
ENSG00000163032.11	VSNL1	2	17538936	2_10	0	0.00734658589365411	6.95845085407412	4.85395249494164e-07	1.07761426697497	1
ENSG00000178295.14	GEN1	2	17557399	2_10	0	0.00682042487482804	6.24811192837061	4.04629579150465e-07	-0.567194067990935	5
ENSG00000170745.11	KCNS3	2	17877838	2_10	0	0.00596687199201784	4.97061256084792	2.81613863465842e-07	0.247176468988727	1
ENSG00000118965.14	WDR35	2	19989004	2_12	0	0.0119916631016854	4.90403027057496	5.58380132980137e-07	0.375180352776184	2
ENSG00000132031.12	MATN3	2	20009334	2_12	0	0.0121172712656532	5.00382590371698	5.75710855138162e-07	0.188474266645256	1
ENSG00000084674.14	APOB	2	21044375	2_13	0	0.00803799216244727	8.35882247271253	6.3795504588913e-07	1.07048266489521	1
ENSG00000119771.14	KLHL29	2	23386174	2_14	0	0.010189237646356	6.50299569484041	6.29147615298039e-07	-0.642773832620473	1
ENSG00000173960.13	UBXN2A	2	23879821	2_14	0	0.013730429197872	9.35962459060014	1.2202250589633e-06	1.43673267858295	3
ENSG00000205639.9	MFSD2B	2	24009112	2_14	0	0.00866885438911647	4.95705470547121	4.08021282597605e-07	0.161142714705615	2
ENSG00000119782.13	FKBP1B	2	24049526	2_14	0	0.0117991906791196	7.90745098819825	8.8590290354492e-07	-1.35184047711987	2
ENSG00000115128.6	SF3B6	2	24077362	2_14	0	0.00860278830832417	4.88392372419366	3.98938091430147e-07	-0.166306576566044	1
ENSG00000219626.8	FAM228B	2	24072814	2_14	0	0.0297799593527364	16.8007577997346	4.75062082807559e-06	-2.20272489006314	1
ENSG00000115129.13	TP53I3	2	24084887	2_14	0	0.0112814997375985	7.47760963185373	8.00989869724281e-07	-0.641745838161695	3
ENSG00000176732.6	PFN4	2	24124223	2_14	0	0.00964113352564022	5.97390906288433	5.46870002708939e-07	-0.707355560077964	1
ENSG00000186453.12	FAM228A	2	24174703	2_14	0	0.00852081476065914	4.79234286505017	3.87727319381863e-07	0.524007084054313	2
ENSG00000198399.14	ITSN2	2	24360529	2_14	0	0.020451627880875	13.1830436909076	2.56000592399931e-06	-1.97800262577793	1
ENSG00000084676.15	NCOA1	2	24488615	2_16	0	0.00149427568940252	5.05752218114081	7.17572726779157e-08	0.687481942450366	2
ENSG00000138092.10	CENPO	2	24859404	2_16	0	0.00336346890127603	10.855200550973	3.46675112234491e-07	0.540935964450536	1
ENSG00000138031.14	ADCY3	2	24912385	2_16	0	0.00199049324191214	7.06938953483902	1.33610323909887e-07	0.0866971874037998	2
ENSG00000115137.11	DNAJC27	2	24971258	2_16	0	0.00195134598765878	8.32582875239177	1.54262068496494e-07	1.61151909264674	2
ENSG00000084710.13	EFR3B	2	25041751	2_16	0	0.00150319880022076	5.1169032050571	7.30333158499743e-08	0.399310571894487	1
ENSG00000119772.16	DNMT3A	2	25343038	2_16	0	0.00298651201122402	11.3155675528525	3.20876568206867e-07	1.08441742466551	1
ENSG00000138101.18	DTNB	2	25631084	2_16	0	0.00230192822998987	9.45854358203614	2.06734731822466e-07	1.33547967932353	1
ENSG00000143970.16	ASXL2	2	25878534	2_16	0	0.0151151359563948	25.9112915009924	3.71876311592774e-06	2.22188636865583	1
ENSG00000084733.10	RAB10	2	26033971	2_16	0	0.00233202851598602	9.18689859434261	2.03423056794459e-07	1.10545136748033	1
ENSG00000138029.13	HADHB	2	26241540	2_16	0	0.00184102630726002	6.81151716919917	1.19069696546165e-07	-0.562057050539968	2
ENSG00000157856.10	DRC1	2	26401975	2_16	0	0.00147350989087769	4.80298482639798	6.71988230637962e-08	0.0258135303155294	2
ENSG00000171303.6	KCNK3	2	26624392	2_16	0	0.0165938349603838	25.732855102584	4.0544517616338e-06	1.78833726171811	3
ENSG00000115163.14	CENPA	2	26764613	2_16	0	0.196298105628409	26.8873306956167	5.01142452472904e-05	-4.20867494310735	1
ENSG00000084764.10	MAPRE3	2	26971145	2_16	0	0.0112789195011054	20.0385348664046	2.1460056370067e-06	-3.78637364457005	1
ENSG00000228474.5	OST4	2	27071114	2_16	0	0.00151986337067778	5.10965578046741	7.3738379550546e-08	0.235998234473235	2
ENSG00000138080.13	EMILIN1	2	27078189	2_16	0	0.00162078587682912	7.82061464427073	1.20354941829098e-07	-2.20370541203936	2
ENSG00000138030.12	KHK	2	27086791	2_16	0	0.00662147360180398	17.3202000193088	1.08894250940787e-06	-3.46753548032954	1
ENSG00000138073.13	PREB	2	27134751	2_16	0	0.00152123324040576	5.11320101583154	7.38560488250768e-08	0.0297603825961417	1
ENSG00000138085.16	ATRAID	2	27209632	2_16	0	0.00526779929010668	16.8057854591887	8.40592346147851e-07	2.26358558845386	3
ENSG00000138074.14	SLC5A6	2	27214170	2_16	0	0.00277178471966322	10.7538939785998	2.83023595271096e-07	-1.53424485001532	2
ENSG00000084774.13	CAD	2	27217016	2_16	0	0.0312577553519571	34.7083209972088	1.03012230236802e-05	-3.39247389718698	2
ENSG00000115194.10	SLC30A3	2	27275976	2_16	0	0.018305548346142	29.8526096460412	5.18874635992055e-06	-3.23781529741296	2
ENSG00000163794.6	UCN	2	27308797	2_16	0	0.00167306033901315	5.92551640227447	9.41315490307194e-08	0.724794410176926	1
ENSG00000163795.13	ZNF513	2	27380806	2_16	0	0.0024776358227252	11.0448262599157	2.59832670553401e-07	-1.85202232876719	1
ENSG00000157992.12	KRTCAP3	2	27444317	2_16	0	0.00251960625382308	9.55727101188655	2.28646193537965e-07	1.15564268806813	1
ENSG00000138002.14	IFT172	2	27489541	2_16	0	0.002387442001064	9.0657351308317	2.05510139025324e-07	1.10367989612783	1
ENSG00000198522.13	GPN1	2	27628084	2_16	0	0.00541151461880529	17.7175451481226	9.10373863711884e-07	-2.03668383663965	1
ENSG00000176714.9	CCDC121	2	27629397	2_16	0	0.00713773964982445	20.4026995633706	1.38275658137191e-06	-2.20227867540983	1
ENSG00000243147.7	MRPL33	2	28067480	2_16	1	0.0379232826373791	29.4524078792856	1.0605328513241e-05	4.53900162018182	1
ENSG00000158019.20	BRE	2	27891044	2_16	0	0.00230492873713906	7.88264188180631	1.72514933800027e-07	0.065916062611275	1
ENSG00000171174.13	RBKS	2	27895267	2_16	0	0.00189659084119698	13.5600302858901	2.44192153730348e-07	3.0190857452522	2
ENSG00000163803.12	PLB1	2	28600416	2_17	0	0.00731883454743898	5.46295863055594	3.79635868099876e-07	0.6212509896303	1
ENSG00000163806.15	SPDYA	2	28782736	2_17	1	0.274967312413178	24.8351073873782	6.48402241952947e-05	-4.35951602048894	1
ENSG00000171103.10	TRMT61B	2	28869984	2_17	1	0.0487952977132751	19.0096064467313	8.80741569323807e-06	-3.87006171461085	1
ENSG00000163811.11	WDR43	2	28895415	2_17	0	0.008848343620809	9.42557260959783	7.91894123251552e-07	-1.85859891362687	1
ENSG00000179270.6	C2orf71	2	29074202	2_18	0	0.0241290466105405	13.4433579782341	3.0799617468903e-06	-1.5833253816039	2
ENSG00000115295.19	CLIP4	2	29097582	2_18	0	0.0101108266718045	5.09922397040377	4.89539962071662e-07	0.240528361985415	1
ENSG00000172954.13	LCLAT1	2	30443328	2_19	0	0.0142414087702933	5.67893511485234	7.67922257834223e-07	0.666135246086663	2
ENSG00000158089.14	GALNT14	2	31149603	2_19	0	0.033855020524771	13.5730945679599	4.36314205722612e-06	-1.31798334947045	1
ENSG00000013016.15	EHD3	2	31234492	2_19	0	0.0170418450480241	7.42010683663946	1.20067140422144e-06	0.799423355975158	1
ENSG00000162959.13	MEMO1	2	32011261	2_20	0	0.0195117042325608	10.0100246027989	1.85450387787908e-06	1.25341098509258	1
ENSG00000021574.11	SPAST	2	32064971	2_20	0	0.0186210728605627	9.56118404434732	1.69049454720979e-06	1.32234751613908	1
ENSG00000091106.18	NLRC4	2	32262705	2_20	0	0.0129398831811662	6.07029680107102	7.45826273579691e-07	-0.641750846317718	1
ENSG00000119820.10	YIPF4	2	32277438	2_20	0	0.0121597622140424	5.47468978668269	6.32094475794337e-07	0.49533995761184	1
ENSG00000018699.11	TTC27	2	32678481	2_20	0	0.011413184550722	4.8679170357906	5.27530294034085e-07	-0.26637427292208	1
ENSG00000152689.17	RASGRP3	2	33436636	2_21	0	0.00546671089992767	6.07248064787725	3.15202492901027e-07	0.520167578800855	3
ENSG00000119812.18	FAM98A	2	33598472	2_21	0	0.00478155138908465	4.79356785437176	2.17633177925358e-07	-0.205881913386454	1
ENSG00000171055.14	FEZ2	2	36599066	2_23	0	0.0643066960922245	31.3575431489092	1.91467745065015e-05	-3.0052196586947	1
ENSG00000115808.11	STRN	2	36966782	2_23	0	0.00474719179854577	6.28692372503078	2.83382069024753e-07	-0.616515548937559	1
ENSG00000008869.11	HEATR5B	2	37083508	2_23	0	0.0159679749864811	17.8915037651315	2.71265201192723e-06	-2.70494027466994	2
ENSG00000152133.14	GPATCH11	2	37100663	2_23	0	0.0134777257252187	16.2662041438048	2.0816141404187e-06	2.53471056304798	1
ENSG00000055332.16	EIF2AK2	2	37156687	2_23	0	0.0113245198520185	14.598912086807	1.56977600927589e-06	-2.44874994578325	2
ENSG00000218739.9	CEBPZOS	2	37198486	2_23	0	0.0427317426727213	27.377398041849	1.11081099923371e-05	3.49554709316048	1
ENSG00000115816.14	CEBPZ	2	37231568	2_23	0	0.0324117416946657	24.7024921485534	7.60222179241365e-06	3.31896475281108	2
ENSG00000115828.15	QPCT	2	37340493	2_23	0	0.0215585071866684	20.7742976605673	4.25248148857108e-06	2.82096563988067	1
ENSG00000115841.19	RMDN2	2	37920524	2_24	0	0.0171811304788289	11.6170286862358	1.89515263900298e-06	-1.45256078939062	2
ENSG00000143891.16	GALM	2	38723932	2_24	0	0.0384736030713009	19.1562031175793	6.99793155110202e-06	2.17113954750063	1
ENSG00000115875.18	SRSF7	2	38740705	2_24	0	0.0188938819329474	12.3064882977708	2.20776445533793e-06	1.32967425952894	1
ENSG00000152147.10	GEMIN6	2	38752163	2_24	0	0.01326258568631	9.04351789459514	1.13884075830101e-06	1.08572806938659	1
ENSG00000163214.20	DHX57	2	38875912	2_25	0	0.0887817208826587	28.435947644235	2.39711385212819e-05	-2.56689695677145	1
ENSG00000188010.12	MORN2	2	38875912	2_25	0	0.0887817208826587	28.435947644235	2.39711385212819e-05	-2.56689695677145	1
ENSG00000214694.10	ARHGEF33	2	38882417	2_25	0	0.0255728741835288	17.9054719893011	4.3477314645084e-06	2.09867079181701	2
ENSG00000138050.14	THUMPD2	2	39778359	2_25	0	0.207896972766382	21.1341730210466	4.17187051880641e-05	3.80116841675486	2
ENSG00000205086.6	C2orf91	2	41938322	2_26	0	0.00679678816994445	11.4975391158392	7.42003625648127e-07	1.31909039430443	1
ENSG00000143924.18	EML4	2	42168854	2_26	0	0.00338826613371179	4.84980129675226	1.56026676247339e-07	-0.188050353055926	1
ENSG00000115944.14	COX7A2L	2	42425518	2_26	0	0.00413131581680315	6.74238798012971	2.64484077796135e-07	0.627521778292419	1
ENSG00000057935.13	MTA3	2	42494666	2_26	0	0.00550322042424223	9.48047179443036	4.9538660068138e-07	-1.05167732280076	1
ENSG00000162882.14	HAAO	2	42766026	2_26	0	0.00531056770613847	9.14009614739131	4.60881325427153e-07	-1.0946921161367	2
ENSG00000152527.13	PLEKHH2	2	43634978	2_27	0	0.0138278465284682	4.77452435403948	6.26876602424008e-07	0.0298731222151988	2
ENSG00000138036.18	DYNC2LI1	2	43774000	2_27	0	0.0164206570013343	6.42245221812176	1.00135670048079e-06	0.619909229919846	2
ENSG00000138095.18	LRPPRC	2	43995523	2_27	0	0.0252106433284198	10.5426319356935	2.5236572425756e-06	1.33046471137693	1
ENSG00000138078.15	PREPL	2	44361802	2_28	0	0.00658080065245259	4.91643392783421	3.07203627110574e-07	-0.186555015536092	1
ENSG00000143919.14	CAMKMT	2	44359482	2_28	0	0.00903428473501722	7.94587318711962	6.81605051755421e-07	-0.881248593508652	3
ENSG00000068784.12	SRBD1	2	45616531	2_28	0	0.00793333663342277	6.7030908881015	5.049267599056e-07	-0.762663260475364	1
ENSG00000250565.6	ATP6V1E2	2	46541996	2_29	0	0.0247722467216441	12.2836991752798	2.88929552996152e-06	1.44046180144331	1
ENSG00000119729.11	RHOQ	2	46541511	2_29	0	0.0134906033838811	6.44787387108144	8.25933924533791e-07	0.700515203500232	2
ENSG00000151665.12	PIGF	2	46617108	2_29	0	0.0408263420167603	17.108154237088	6.63194663930992e-06	1.99589131197796	2
ENSG00000171150.7	SOCS5	2	46803224	2_29	0	0.0113651660041031	4.80573309661394	5.18600376141114e-07	0.310213700021287	1
ENSG00000068724.15	TTC7A	2	46916048	2_29	0	0.0127251295569935	5.8881925541915	7.11445461446394e-07	0.548553195933663	1
ENSG00000180398.11	MCFD2	2	46909811	2_29	0	0.0387057513103021	16.591479888779	6.09758725426763e-06	-1.84029723583189	2
ENSG00000143933.16	CALM2	2	47176244	2_30	0	0.00644265793463494	5.14248921530394	3.14583442020856e-07	-0.0444489005927684	1
ENSG00000119888.10	EPCAM	2	47351042	2_30	0	0.00665946514662608	5.40842391670425	3.41985326074089e-07	0.500571623274146	1
ENSG00000095002.13	MSH2	2	47403074	2_30	0	0.034564580211126	20.62291388367	6.76828615354693e-06	-1.96597889944224	1
ENSG00000242441.7	GTF2A1L	2	48595242	2_31	0	0.0187668533359002	17.059644067312	3.03989667648364e-06	-2.7608444298341	1
ENSG00000138039.14	LHCGR	2	48595242	2_31	0	0.00945254499464854	8.97707045935409	8.05713766280928e-07	-1.62749001957271	3
ENSG00000068781.21	STON1-GTF2A1L	2	48595242	2_31	0	0.026712265649247	21.4343610367596	5.43649087559384e-06	-3.15618164252111	2
ENSG00000162869.15	PPP1R21	2	48440711	2_31	0	0.00748686835085977	6.51413622430116	4.63078299349679e-07	-0.688823960740556	3
ENSG00000243244.5	STON1	2	48549078	2_31	0	0.0112820165352516	11.9660622111125	1.28184462036519e-06	-2.37452133991826	2
ENSG00000068912.13	ERLEC1	2	53787421	2_35	0	0.00728042009055085	6.33056362322034	4.37619045054062e-07	1.18840924140963	1
ENSG00000115239.21	ASB3	2	53787166	2_35	0	0.0072065270813908	5.5102081233314	3.77043468969097e-07	-0.866220610663635	1
ENSG00000119737.5	GPR75	2	53863268	2_35	0	0.00716469046776957	10.5541606031506	7.17990218848651e-07	2.32666641586312	1
ENSG00000170634.12	ACYP2	2	53948303	2_35	0	0.0074810674129846	11.4425184795748	8.12797927420015e-07	2.50495419576121	2
ENSG00000177994.15	C2orf73	2	54330223	2_35	0	0.00709476780581275	5.00648011643419	3.37262518757657e-07	0.665039025406753	2
ENSG00000115306.15	SPTBN1	2	54464929	2_36	0	0.00406053514205496	5.04269300629888	1.94421012198023e-07	-0.291224533659838	1
ENSG00000214595.11	EML6	2	54745024	2_36	0	0.0247987731246633	21.3417475297184	5.02524881856216e-06	-2.06781170938345	1
ENSG00000115310.17	RTN4	2	55071018	2_36	0	0.00992380107360824	13.0411731366735	1.2288308548855e-06	-1.44803067605202	1
ENSG00000085760.14	MTIF2	2	55260377	2_36	0	0.00407284709037314	5.25396523364576	2.03180814436049e-07	-0.54607774221859	3
ENSG00000163001.11	CFAP36	2	55521949	2_36	0	0.0039507431202882	5.45509972680667	2.04634513721942e-07	-1.13401634344453	1
ENSG00000275052.4	PPP4R3B	2	55619798	2_36	0	0.00842101137413131	11.1641187708289	8.92660050051302e-07	-0.800317743034502	2
ENSG00000138035.14	PNPT1	2	55692356	2_36	0	0.00493222789029257	6.39280388568578	2.99386293151694e-07	0.198982122590371	1
ENSG00000115380.19	EFEMP1	2	55923714	2_36	0	0.00912182535804273	13.4504177678682	1.16497048815215e-06	-1.69342571857549	1
ENSG00000055813.5	CCDC85A	2	56229800	2_37	0	0.0133711829102383	6.97815722393762	8.85947479231192e-07	-0.869222677699466	1
ENSG00000115421.12	PAPOLG	2	60754753	2_40	0	0.0734576225202081	27.7595537097612	1.93618452471665e-05	2.95213760808948	2
ENSG00000162928.8	PEX13	2	61020375	2_40	0	0.00740462240576489	6.38822305946836	4.49138604978858e-07	-1.2094165915891	1
ENSG00000162927.13	PUS10	2	61017315	2_40	0	0.00758091150431939	6.74124931714532	4.85242926202854e-07	-1.03829902604087	1
ENSG00000162929.13	KIAA1841	2	61065721	2_40	0	0.00702508643018618	5.71235498823252	3.8103446241135e-07	0.691407860913781	1
ENSG00000237651.6	C2orf74	2	61145372	2_40	0	0.006491014331789	4.83091240958634	2.97741332784921e-07	-0.280298718007239	1
ENSG00000173209.22	AHSA2	2	61177873	2_40	0	0.035201557035314	20.2658339056286	6.77366554717318e-06	2.44890705993003	1
ENSG00000115464.14	USP34	2	61470194	2_40	0	0.00647235131237911	4.7895762998989	2.94344940564676e-07	0.324669984416475	2
ENSG00000170264.12	FAM161A	2	61852760	2_40	0	0.00827629182398082	7.06163681304789	5.54930467913844e-07	0.623180695885986	2
ENSG00000115484.14	CCT4	2	61888641	2_40	0	0.00750476605157635	6.21888061449922	4.43145940052983e-07	-0.582894634175389	1
ENSG00000173163.10	COMMD1	2	61889168	2_40	0	0.00706480230360518	5.61891872210764	3.7692084858919e-07	-0.472961130513809	1
ENSG00000186889.9	TMEM17	2	62472655	2_41	0	0.0152749648334395	10.7688342386648	1.56187512384155e-06	-0.94014896431904	2
ENSG00000014641.17	MDH1	2	63588667	2_41	0	0.00753771419958482	4.77771352045188	3.41945717205592e-07	0.290259916100626	1
ENSG00000143951.15	WDPCP	2	63148603	2_41	0	0.00780004533882628	5.05861669502263	3.74650483041076e-07	-0.354574535229083	2
ENSG00000169764.15	UGP2	2	63842598	2_41	0	0.00790027553642336	5.22714058426972	3.9210629601162e-07	-0.773432591662759	1
ENSG00000143952.19	VPS54	2	64019122	2_41	0	0.0202971116083868	14.1574762792427	2.72845929596914e-06	-1.51603294903475	2
ENSG00000119862.12	LGALSL	2	64453888	2_42	0	0.0136167959576623	4.88178652689365	6.31176921756734e-07	0.179312605984804	1
ENSG00000119844.15	AFTPH	2	64524123	2_42	0	0.0206558963797053	8.88044861635221	1.74171201907241e-06	-1.15697694130421	2
ENSG00000179833.4	SERTAD2	2	64652534	2_42	0	0.0134524199169377	4.76540123845685	6.08691567751158e-07	0.0749469931205511	1
ENSG00000115902.10	SLC1A4	2	64988123	2_42	0	0.020696114156568	8.89914362731782	1.74877696506451e-06	-1.01911612585463	2
ENSG00000138069.16	RAB1A	2	65129770	2_42	0	0.0292374563695054	12.2253042136098	3.39388137402293e-06	1.34256950300686	1
ENSG00000143971.7	ETAA1	2	67397828	2_44	0	0.12642698210452	28.4659354138256	3.41713886244721e-05	-2.88066077266912	2
ENSG00000197223.11	C1D	2	68111568	2_45	0	0.0153624213316447	5.8703036631064	8.56283619299054e-07	0.511963448212273	1
ENSG00000243667.6	WDR92	2	68154392	2_45	0	0.0172126723624498	6.96131151399365	1.13772360188498e-06	0.835564555286038	2
ENSG00000115946.7	PNO1	2	68162787	2_45	0	0.0616006536129503	19.2880329208837	1.12815989178919e-05	2.0906134754853	1
ENSG00000221823.10	PPP3R1	2	68241155	2_45	0	0.0214722654913271	9.08521709525538	1.85229679177033e-06	1.02490836075737	1
ENSG00000119865.8	CNRIP1	2	68320518	2_45	0	0.0140700294736656	5.02777859719775	6.71689483750522e-07	0.326018987670431	1
ENSG00000169621.9	APLF	2	68462021	2_45	0	0.01489586760055	5.57456880916474	7.88450586903223e-07	0.452121705410659	1
ENSG00000163219.11	ARHGAP25	2	68679877	2_45	0	0.0526741451114807	17.7603942831382	8.88275115086817e-06	-1.8241701811975	1
ENSG00000169604.19	ANTXR1	2	69012709	2_46	0	0.0145362427028722	5.10247375973482	7.04255653891473e-07	0.367599862441093	1
ENSG00000198380.12	GFPT1	2	69392043	2_46	0	0.0244578353829654	10.099585392387	2.34541101201317e-06	-1.5275771950708	1
ENSG00000169599.12	NFU1	2	69423598	2_46	0	0.0234461988181548	9.69330472087156	2.15795162926103e-06	1.19567310436821	1
ENSG00000087338.4	GMCL1	2	69829233	2_46	0	0.014383155507364	5.00098256653572	6.82978312767994e-07	0.202459847949451	1
ENSG00000124380.10	SNRNP27	2	69893476	2_46	0	0.0797660821083915	21.5849802100583	1.63481010249294e-05	2.79931724893746	1
ENSG00000059728.10	MXD1	2	69897673	2_46	0	0.0362866610262556	13.9055777278673	4.79108020837246e-06	2.18332609283794	1
ENSG00000244617.2	ASPRV1	2	69964228	2_46	0	0.0549044952813437	17.9267572880467	9.34559677292917e-06	-2.14443073897658	1
ENSG00000115998.7	C2orf42	2	70248695	2_46	0	0.0279733154805291	11.3933724607674	3.02617218549743e-06	1.28698321127175	1
ENSG00000116005.11	PCYOX1	2	70258042	2_46	0	0.0145751641763203	5.12811275323176	7.09689562022017e-07	-0.218172463800625	1
ENSG00000143977.13	SNRPG	2	70293983	2_46	0	0.0140727055036757	4.79180674098211	6.40286419191109e-07	-0.193672922425923	2
ENSG00000035141.7	FAM136A	2	70301469	2_46	0	0.0179854223547002	7.14499374527892	1.2201687292821e-06	-0.785566192352862	1
ENSG00000163235.15	TGFA	2	70556525	2_47	0	0.005181854043257	4.77669068845747	2.35022635801776e-07	0.00371597201164232	1
ENSG00000152672.7	CLEC4F	2	70820139	2_47	0	0.00528268629526907	4.98118428187409	2.49853148940029e-07	0.241662442320043	2
ENSG00000116031.8	CD207	2	70835404	2_47	0	0.00518455691882191	4.77901726321929	2.35259756330285e-07	-0.0618452670625812	1
ENSG00000116039.11	ATP6V1B1	2	70935643	2_47	0	0.0061418325739715	6.45453628312876	3.76409362061577e-07	-0.542338174341294	3
ENSG00000144031.11	ANKRD53	2	70978846	2_47	0	0.00580106184831264	5.90809102080961	3.25425866586691e-07	0.549840982840695	1
ENSG00000144043.11	TEX261	2	70990408	2_47	0	0.00519796343764911	4.80054457684911	2.36930583483036e-07	-0.0834710115086447	3
ENSG00000124357.12	NAGK	2	71065392	2_47	0	0.00928362245703174	10.408977356399	9.17535615380093e-07	1.16304567851315	2
ENSG00000124370.10	MCEE	2	71130287	2_47	0	0.00700129866940602	7.4780689106176	4.97124840137807e-07	-0.960950141465029	2
ENSG00000124374.8	PAIP2B	2	71229441	2_47	0	0.018564943592505	16.881649995044	2.97581495951693e-06	-1.92101794060291	1
ENSG00000075292.18	ZNF638	2	71276848	2_47	0	0.00694315058453965	7.60044402464353	5.01063705847667e-07	-0.741043386234496	1
ENSG00000144036.15	EXOC6B	2	72857037	2_47	0	0.0101213917590484	12.546055240979	1.20571545343256e-06	1.91947405376938	1
ENSG00000135631.16	RAB11FIP5	2	73156338	2_48	0	0.00683294739067308	8.90988303948711	5.78066067204711e-07	-1.78671703728803	2
ENSG00000135632.11	SMYD5	2	73234064	2_48	0	0.0416029237786276	28.8862408222286	1.14106997396291e-05	-3.76578878869246	1
ENSG00000135617.3	PRADC1	2	73233389	2_48	0	0.0282974488625529	25.7497940766192	6.91860347807971e-06	-3.92142960668498	1
ENSG00000135624.15	CCT7	2	73233389	2_48	0	0.0282974488625529	25.7497940766192	6.91860347807971e-06	-3.92142960668498	1
ENSG00000116127.17	ALMS1	2	73451886	2_48	0	0.00646848204368733	7.65787047118438	4.70335532726975e-07	1.09697989891717	2
ENSG00000144035.3	NAT8	2	73641993	2_48	0	0.00611866974843744	11.5749712839604	6.72472195011305e-07	2.50457154047261	2
ENSG00000144034.14	TPRKB	2	73737087	2_48	0	0.00502831427325579	8.75942971464047	4.18211183840441e-07	-2.04620579143244	2
ENSG00000144048.10	DUSP11	2	73780218	2_48	0	0.00516356267491325	10.5591874820926	5.17699029225247e-07	2.51098990584535	1
ENSG00000124356.15	STAMBP	2	73828835	2_48	0	0.00542063289842054	5.8771285848604	3.02491089418162e-07	-0.861509837638798	1
ENSG00000114956.19	DGUOK	2	73926204	2_48	0	0.00621069016227804	6.84598934406647	4.03713692533602e-07	0.719510902309995	1
ENSG00000163170.11	BOLA3	2	74147757	2_48	0	0.0135005764349958	13.9058595603805	1.78257391793648e-06	-1.70731846359312	1
ENSG00000114978.17	MOB1A	2	74178928	2_48	0	0.0182431215630711	16.7153209569887	2.89541799297456e-06	-1.9023635882916	1
ENSG00000065911.11	MTHFD2	2	74198820	2_48	0	0.00864218006370843	9.96963102558813	8.1808756804978e-07	1.17026115758295	1
ENSG00000188687.17	SLC4A5	2	74361478	2_48	0	0.00525697533501957	5.29132171474062	2.64117698247639e-07	-0.422240871817304	1
ENSG00000204843.12	DCTN1	2	74372241	2_48	0	0.00518543770988389	5.16637353947753	2.54371600058424e-07	0.387190854707705	2
ENSG00000284308.1	C2orf81	2	74421241	2_48	0	0.00599489391755015	6.33393088638739	3.60538974771519e-07	0.572363745822563	1
ENSG00000005448.16	WDR54	2	74421241	2_48	0	0.00599489391755015	6.33393088638739	3.60538974771519e-07	-0.572363745822563	1
ENSG00000114993.16	RTKN	2	74442199	2_48	0	0.00547694986475344	5.65668531863381	2.94169865463114e-07	-0.477638007637931	2
ENSG00000239779.6	WBP1	2	74460654	2_48	0	0.0475068540895816	25.8041892844408	1.16397563117024e-05	-2.22347603492154	1
ENSG00000115275.11	MOGS	2	74465064	2_48	0	0.00700435783558473	7.95408047962574	5.29000037337759e-07	0.878766436242057	2
ENSG00000135637.13	CCDC142	2	74483364	2_48	0	0.00793278423078314	8.83971489775333	6.65826838199704e-07	-0.938272064085466	1
ENSG00000115282.19	TTC31	2	74483364	2_48	0	0.00793278423078314	8.83971489775333	6.65826838199704e-07	0.938272064085466	1
ENSG00000179528.15	LBX2	2	74499633	2_48	0	0.00633020109085636	6.79074761057585	4.08161927991392e-07	0.645027094493847	2
ENSG00000115289.13	PCGF1	2	74508487	2_48	0	0.00841974507881882	9.36755639603364	7.48897974382936e-07	0.977346777284318	1
ENSG00000115307.16	AUP1	2	74510036	2_48	0	0.0050691075577427	4.88475366833926	2.35110254067585e-07	-0.0170388999755959	1
ENSG00000115325.13	DOK1	2	74548714	2_48	0	0.00498829887642793	4.76920753447311	2.25889521123301e-07	-0.0683786104533622	1
ENSG00000115350.11	POLE4	2	74956862	2_48	0	0.00505363929625191	4.86484439822373	2.33437482871061e-07	0.0531125021713948	2
ENSG00000115353.10	TACR1	2	75044669	2_48	0	0.00905255566253993	10.5705152792484	9.08583318588702e-07	-1.19440142171528	2
ENSG00000163541.11	SUCLG1	2	84459875	2_53	0	0.00833772329834315	8.50987462569341	6.73702310456172e-07	1.10152855157308	1
ENSG00000115423.18	DNAH6	2	84482091	2_53	0	0.018672712767451	16.2341321256713	2.87828563219496e-06	1.79095924470388	2
ENSG00000034510.5	TMSB10	2	84905643	2_53	0	0.00806040105909456	8.18641226306473	6.26538351235227e-07	-0.954158434732621	1
ENSG00000186854.10	TRABD2A	2	84904611	2_53	0	0.00563673639861062	4.76835378615319	2.55207593648402e-07	0.117595988567289	1
ENSG00000152284.4	TCF7L1	2	85114509	2_54	0	0.0075213308547023	5.86670289192239	4.18973143018165e-07	-0.489176090318795	1
ENSG00000152291.13	TGOLN2	2	85326957	2_54	0	0.00770577849195864	6.14142766579293	4.49348461013188e-07	-0.599876722014	2
ENSG00000115459.17	ELMOD3	2	85358211	2_54	0	0.00684722117856362	5.00008820843001	3.25079377461101e-07	0.322320982699785	1
ENSG00000042493.15	CAPG	2	85409261	2_54	0	0.00690647884511864	5.0536300331301	3.31403833294112e-07	0.219551956244254	4
ENSG00000152292.16	SH2D6	2	85419294	2_54	0	0.00871060896510778	7.32617413984772	6.05930972317157e-07	-0.826168152470476	1
ENSG00000168906.12	MAT2A	2	85539177	2_54	0	0.0236829296870701	16.586863243586	3.72989912386197e-06	-1.95951452272484	1
ENSG00000118640.10	VAMP8	2	85566439	2_54	0	0.0194256409386676	14.8547305709712	2.7399177947961e-06	-1.51100229460034	1
ENSG00000168883.19	USP39	2	85606203	2_54	0	0.0107156160794657	9.19840092351674	9.35894460979207e-07	0.98873794230123	2
ENSG00000168878.16	SFTPB	2	85689364	2_54	0	0.0126240368255225	10.7677123120691	1.29068152409078e-06	1.25406871859984	1
ENSG00000115523.16	GNLY	2	85693126	2_54	0	0.00910000176834524	7.69742747544972	6.65096219433541e-07	-0.82037455650202	3
ENSG00000115525.17	ST3GAL5	2	85905398	2_54	0	0.00715218283352304	5.47964544539132	3.72124670885514e-07	0.4598433653387	1
ENSG00000068654.15	POLR1A	2	86104224	2_54	0	0.00904457093546074	7.61745259124801	6.54176781832658e-07	-1.05079320270779	2
ENSG00000132300.18	PTCD3	2	86105686	2_54	0	0.00928487204952644	7.87849905200606	6.94571256956946e-07	-1.09668852599997	1
ENSG00000132305.20	IMMT	2	86195484	2_54	0	0.00701457658582827	5.1659354571219	3.44070813169898e-07	-0.303400049606965	2
ENSG00000132313.14	MRPL35	2	86199115	2_54	0	0.0100165600418021	8.45838692867672	8.04458312234228e-07	-1.24943148747445	1
ENSG00000068615.17	REEP1	2	86211023	2_54	0	0.00782803093524354	6.16083352029214	4.57919779940107e-07	-0.60512199366475	2
ENSG00000115548.16	KDM3A	2	86438385	2_54	0	0.01618090691888	12.839356788584	1.97262041715915e-06	-1.263879093133	2
ENSG00000115561.15	CHMP3	2	86559672	2_54	0	0.0067387161008946	4.90602914082191	3.13909659912975e-07	-0.603248726347644	2
ENSG00000172116.21	CD8B	2	86861841	2_54	0	0.00766189292939701	5.87654961877328	4.2751945511052e-07	-0.122561861473597	1
ENSG00000183281.14	PLGLB1	2	86924219	2_54	0	0.00891229208160138	7.87058100900087	6.66029708161194e-07	-0.97360136739141	1
ENSG00000115593.14	SMYD1	2	88067820	2_55	0	0.0272803323124399	14.3954494984759	3.72882741891575e-06	-1.48718861912106	1
ENSG00000163586.9	FABP1	2	88128319	2_55	0	0.026489859816795	14.1121344916491	3.54952111129667e-06	-1.57082182102521	1
ENSG00000144115.16	THNSL2	2	88170372	2_55	0	0.012616241769834	6.98867236310659	8.37186237709697e-07	0.740314004086456	1
ENSG00000153574.8	RPIA	2	88691440	2_55	0	0.0128829165731661	7.1890578032819	8.7939413888746e-07	-0.772954334118643	2
ENSG00000168658.18	VWA3B	2	98111475	2_57	0	0.00758902006641071	5.06257403804891	3.64799710993782e-07	0.294148262798109	1
ENSG00000163060.7	TEKT4	2	94871756	2_57	0	0.00874741868253492	6.42094830239792	5.33306017394809e-07	-0.598170769628506	1
ENSG00000144026.11	ZNF514	2	95196988	2_57	0	0.0112625329639138	8.83860382163794	9.45185693767179e-07	0.935738215858292	3
ENSG00000233757.6	AC092835.2	2	95207631	2_57	0	0.0255023316185663	16.683537768891	4.03985180836262e-06	1.8004254934224	1
ENSG00000155066.15	PROM2	2	95274094	2_57	0	0.00908750988554741	6.78586849158804	5.85528086360651e-07	0.908771919380053	1
ENSG00000174501.14	ANKRD36C	2	95991827	2_57	0	0.0110620462978118	8.66770952140004	9.10410414380366e-07	-2.02681704208799	1
ENSG00000186281.12	GPAT2	2	96082306	2_57	0	0.00943867559466449	7.14832308176815	6.4063790249209e-07	0.362868060636164	1
ENSG00000188886.3	ASTL	2	96138165	2_57	0	0.00943674531800143	7.14686796516566	6.40376505522811e-07	-1.82619291345646	1
ENSG00000158050.4	DUSP2	2	96145593	2_57	0	0.00737586101928711	4.79020874201217	3.35478398131904e-07	0.115570432482433	1
ENSG00000084090.13	STARD7	2	96225007	2_57	0	0.00749378655411703	4.94177983686405	3.51626913679508e-07	-0.36577350622339	1
ENSG00000135956.8	TMEM127	2	96266108	2_57	0	0.083236434286613	28.18791382286	2.22778768737841e-05	-3.55818555113168	1
ENSG00000144021.2	CIAO1	2	96266108	2_57	0	0.0868740601802011	28.6098565600077	2.3599521454462e-05	-3.63391638091035	2
ENSG00000144028.14	SNRNP200	2	96305617	2_57	0	0.0773152800582105	27.4602490651479	2.01589172500439e-05	-3.34008950796575	1
ENSG00000198885.9	ITPRIPL1	2	96325754	2_57	0	0.00736015889439579	4.76986012389218	3.33342148691476e-07	-0.141510208056652	1
ENSG00000196843.15	ARID5A	2	96536506	2_57	0	0.00958314992647169	7.29369642167864	6.63671797101317e-07	-0.933600385529563	1
ENSG00000114988.11	LMAN2L	2	96739703	2_57	0	0.146392150746893	33.8347465581588	4.70303397199425e-05	-3.37872016031391	2
ENSG00000158158.11	CNNM4	2	96757889	2_57	0	0.0692187881118782	26.3739561623752	1.73339152212861e-05	-2.92157766799383	1
ENSG00000163126.14	ANKRD23	2	96855702	2_57	0	0.0200916321215935	14.3903404023086	2.74526126082615e-06	-2.19314252119909	1
ENSG00000168754.14	FAM178B	2	96887175	2_57	0	0.162033887205694	34.8671696955214	5.3643850449362e-05	3.77737987697927	1
ENSG00000135976.17	ANKRD36	2	97352062	2_57	0	0.0828335689132698	28.1341887926157	2.2127796446686e-05	2.59161119313828	1
ENSG00000196912.12	ANKRD36B	2	97589830	2_57	0	0.0119355526420769	9.39157976628689	1.06433558074386e-06	-0.596400530870452	1
ENSG00000135940.6	COX5B	2	97645032	2_57	0	0.0559306075181132	24.2872073462206	1.28980635958953e-05	-2.47477140732645	1
ENSG00000115073.7	ACTR1B	2	97658891	2_57	0	0.0501749158001179	23.2249107986192	1.10646607777015e-05	-2.98257734821359	2
ENSG00000228486.10	LINC01125	2	97663592	2_57	0	0.0092714408828376	6.97784651458267	6.14279529135263e-07	1.01829851691955	2
ENSG00000075568.16	TMEM131	2	97996336	2_57	0	0.0221399370312628	15.3236114092107	3.22132770933236e-06	-2.26108576641755	1
ENSG00000144191.11	CNGA3	2	98312031	2_57	0	0.00776923394595086	5.28699043917663	3.90017523993702e-07	-0.340199800752132	1
ENSG00000273045.5	C2orf15	2	99141233	2_58	0	0.005290376260771	4.79932375370616	2.4108156682012e-07	-0.146332634871427	1
ENSG00000135951.14	TSGA10	2	99157239	2_58	0	0.00530838683498824	4.83178461805131	2.43538444102264e-07	0.260873665006462	1
ENSG00000144182.16	LIPT1	2	99157239	2_58	0	0.00530838683498824	4.83178461805131	2.43538444102264e-07	0.260873665006462	1
ENSG00000158411.11	MITD1	2	99180175	2_58	0	0.00581687880811477	5.70557049562054	3.1512763349266e-07	-0.626218538658155	1
ENSG00000144214.9	LYG1	2	99306625	2_58	0	0.00543622710202718	5.05907697561576	2.61135716269622e-07	-0.0679401992482427	2
ENSG00000135945.9	REV1	2	99490335	2_58	0	0.00634382246561638	6.53407661010379	3.93579653917041e-07	0.894536793873679	3
ENSG00000144218.18	AFF3	2	100142995	2_58	0	0.00681571637544842	7.21970350586707	4.672273629467e-07	0.625681683141223	1
ENSG00000115526.10	CHST10	2	100417235	2_58	0	0.0140311741370388	14.1291556262295	1.88238138780596e-06	-1.97838453802601	1
ENSG00000115539.13	PDCL3	2	100562712	2_58	0	0.00579555736006321	5.67048673972293	3.12041922174197e-07	-0.574943979744594	2
ENSG00000071082.10	RPL31	2	101002859	2_58	0	0.0315096233155583	21.907539843616	6.55441926587027e-06	2.43837289746137	1
ENSG00000158435.7	CNOT11	2	101252764	2_59	0	0.0405435654805079	18.6220066637169	7.16878925301336e-06	1.93783083401852	1
ENSG00000196460.12	RFX8	2	101475912	2_59	0	0.0106759023058339	5.78801034688568	5.86720532183552e-07	-0.409203868141713	1
ENSG00000115590.13	IL1R2	2	101991888	2_59	0	0.0223383164492025	12.8697869698378	2.72972686498091e-06	1.35469611400558	1
ENSG00000115616.2	SLC9A2	2	102618261	2_60	0	0.100001569869143	28.5879753395973	2.7144860454434e-05	-3.11374615219354	1
ENSG00000115598.9	IL1RL2	2	102186984	2_60	0	0.00893124939883228	5.20747213943655	4.41607630364976e-07	0.540782121953091	1
ENSG00000115604.10	IL18R1	2	102310626	2_60	0	0.00873832248904327	4.9986104364312	4.14738885951434e-07	-0.359240564713576	2
ENSG00000115607.9	IL18RAP	2	102418584	2_60	0	0.00861364142794918	4.86116077124367	3.97579671158832e-07	-0.113451221526971	2
ENSG00000135953.10	MFSD9	2	102735320	2_60	0	0.119694988346077	30.3808679947501	3.4528168409724e-05	-3.05649358176681	1
ENSG00000170417.15	TMEM182	2	102740991	2_60	0	0.00853755436415105	4.77631288976512	3.87189568322273e-07	0.0390875374507556	1
ENSG00000135973.2	GPR45	2	105240850	2_62	0	0.0388878787508048	16.6293344344502	6.14025656766633e-06	-1.89301148095851	1
ENSG00000135974.9	C2orf49	2	105337683	2_62	0	0.135689194380879	28.9341975892593	3.72781287239006e-05	3.08167848929823	1
ENSG00000119147.9	C2orf40	2	105907421	2_63	0	0.0347704724736589	13.3197616854395	4.39748577678337e-06	-1.52357697632083	6
ENSG00000144057.15	ST6GAL2	2	106870305	2_64	0	0.0115773294160908	6.71121388350102	7.37746006486387e-07	1.07854281221209	1
ENSG00000198203.9	SULT1C2	2	108287884	2_65	0	0.0284878724783988	18.0333872563645	4.8779205502658e-06	-1.86429988488141	3
ENSG00000198075.9	SULT1C4	2	108281508	2_65	0	0.00726391323586162	4.95299769814458	3.41614401495894e-07	-0.278957356182385	3
ENSG00000135968.20	GCC2	2	108429182	2_65	0	0.0193484213593792	14.1970651695	2.60820371604144e-06	1.81617918250253	2
ENSG00000169756.16	LIMS1	2	108534528	2_65	0	0.0150521489614252	11.9015455431034	1.70098023496438e-06	-1.44753902985746	1
ENSG00000153201.15	RANBP2	2	108719562	2_65	0	0.0116684164407577	9.34632925815933	1.03550069291708e-06	1.07676146695739	1
ENSG00000163006.11	CCDC138	2	108791703	2_65	0	0.00737846471998693	5.08476536406827	3.5623314009181e-07	0.337263150240385	1
ENSG00000172985.10	SH3RF3	2	109170537	2_65	0	0.00710619218450204	4.76874737366295	3.21764895996774e-07	0.174656984049646	1
ENSG00000186522.14	SEPT10	2	109574715	2_65	0	0.0113845099720586	10.175678547074	1.09995550515227e-06	1.44303404034438	3
ENSG00000198142.4	SOWAHC	2	109614115	2_65	1	0.0770531153370861	21.5694942370207	1.57807471392143e-05	4.20027399153819	1
ENSG00000115008.5	IL1A	2	112784230	2_66	0	0.00686882001221223	5.31524599022122	3.46659336746447e-07	-0.474753198732011	2
ENSG00000144061.12	NPHP1	2	110205149	2_66	0	0.0133719317892306	11.6893225227005	1.48416057498118e-06	1.3183370288194	1
ENSG00000169679.14	BUB1	2	110678318	2_66	0	0.0100429010865488	8.94792878441261	8.53255509137457e-07	0.970439048715674	1
ENSG00000153093.18	ACOXL	2	110732860	2_66	0	0.0106104691039131	9.47406606759235	9.54483424472741e-07	1.04971394078104	1
ENSG00000153094.22	BCL2L11	2	111118962	2_66	0	0.00944181379992148	8.35739694739458	7.49245008729104e-07	0.961923121878286	1
ENSG00000153208.16	MERTK	2	111898486	2_66	0	0.0179054316374231	14.4893095482197	2.46337132863432e-06	1.67765537847561	3
ENSG00000153214.9	TMEM87B	2	111957565	2_66	0	0.00666050383481598	5.0209287309803	3.17532758569589e-07	0.70332369667268	3
ENSG00000144152.12	FBLN7	2	112140604	2_66	0	0.00648537694003826	4.76630178148614	2.93504089167222e-07	-0.155121770124822	2
ENSG00000144161.12	ZC3H8	2	112251023	2_66	0	0.0120272028589824	10.6740226953107	1.21896196545589e-06	1.69329864800075	2
ENSG00000169629.11	RGPD8	2	112434559	2_66	0	0.0198351562380312	15.472278001047	2.9139848032532e-06	-2.08487886161213	1
ENSG00000114999.7	TTL	2	112487093	2_66	0	0.00661436556876072	4.95450417132122	3.11161451993661e-07	0.40728533067125	1
ENSG00000125630.15	POLR1B	2	112545778	2_66	0	0.00897990309312513	7.87755671482924	6.71677167338572e-07	0.835505029098235	2
ENSG00000125611.15	CHCHD5	2	112584474	2_66	0	0.0375769543307178	21.6306598653162	7.71771509050948e-06	-2.62180604024822	2
ENSG00000144136.10	SLC20A1	2	112646085	2_66	0	0.00648502280152241	4.7657796843488	2.93455913709283e-07	-0.0714782820197852	2
ENSG00000169607.12	CKAP2L	2	112765001	2_66	0	0.00733634720167053	5.94462426569541	4.14096617829974e-07	0.506837849764176	1
ENSG00000136689.18	IL1RN	2	113106433	2_66	0	0.0132702908440191	11.6161840291253	1.46366376653699e-06	1.2285290398425	1
ENSG00000175497.16	DPP10	2	114773249	2_67	0	0.00540702650541214	5.13240992654651	2.63497944410997e-07	0.37792874902766	1
ENSG00000125637.15	PSD4	2	113165792	2_67	0	0.119166146480076	35.0661825525956	3.96769958274909e-05	3.03623738271062	2
ENSG00000125618.16	PAX8	2	113230915	2_67	0	0.00926816995876523	10.2832268956842	9.04942123794099e-07	1.1858314511763	2
ENSG00000144134.18	RABL2A	2	113627627	2_67	0	0.0071847871577313	7.84848448246061	5.35423104476313e-07	-1.12066074507516	2
ENSG00000115084.13	SLC35F5	2	113756814	2_67	0	0.0105189545155988	11.494514979677	1.14804952857148e-06	1.60936878412125	1
ENSG00000115091.11	ACTR3	2	113889855	2_67	0	0.00531440518843362	4.96737636268976	2.50656589707182e-07	-0.285251979344647	1
ENSG00000088205.12	DDX18	2	117832335	2_69	0	0.0176709580015031	18.9852344023682	3.18546952821873e-06	1.90759837350786	1
ENSG00000125633.10	CCDC93	2	118013438	2_69	0	0.00625603548608067	9.04474488939994	5.37270409527648e-07	1.04587567680714	2
ENSG00000125629.14	INSIG2	2	118087545	2_69	0	0.00414677528023055	5.11745719495738	2.01493999066515e-07	-0.336629791566118	3
ENSG00000019169.10	MARCO	2	118950364	2_69	0	0.00399757336631879	4.76764409868234	1.80966283721486e-07	0.158593232729756	1
ENSG00000115107.19	STEAP3	2	119224189	2_69	0	0.0265245684458108	22.8905173009478	5.76502680367085e-06	2.22765452062288	1
ENSG00000186132.14	C2orf76	2	119318221	2_69	0	0.0077911422458713	11.1420772635023	8.24260894381158e-07	-1.229843674532	1
ENSG00000155368.16	DBI	2	119367787	2_69	0	0.00412297724334898	5.0625112543126	1.98186622379165e-07	-0.185150934428435	1
ENSG00000171227.6	TMEM37	2	119427493	2_69	0	0.00691754087201613	10.0052551706607	6.57169349759738e-07	1.14557298085442	2
ENSG00000163075.12	CFAP221	2	119544252	2_69	0	0.00399925478287189	4.77165843719348	1.81194836848184e-07	0.0770743625141315	1
ENSG00000144120.12	TMEM177	2	119679105	2_69	0	0.00438426425646798	5.64914269161208	2.35167154546442e-07	0.520848543118432	2
ENSG00000115109.13	EPB41L5	2	120013132	2_69	0	0.00643483647244092	9.31400510112662	5.69077458072033e-07	1.12927870520597	1
ENSG00000226479.3	TMEM185B	2	120221746	2_69	0	0.00489865685133994	6.70845036200018	3.12030197380183e-07	0.79097752502714	1
ENSG00000074047.21	GLI2	2	120735673	2_70	0	0.0185269508182755	10.2273465727866	1.79913734552e-06	-1.36091533065475	2
ENSG00000115112.7	TFCP2L1	2	121285630	2_70	0	0.0118025217465065	5.90383133072408	6.61616225797844e-07	0.610331126626383	1
ENSG00000074054.17	CLASP1	2	121650509	2_70	0	0.0109431581965229	5.18000942567634	5.38233375155775e-07	0.573328829333057	1
ENSG00000136732.14	GYPC	2	126604728	2_74	0	0.0122677240197592	11.8137765161939	1.3761004760039e-06	-1.36383831507783	2
ENSG00000136717.14	BIN1	2	127085031	2_74	0	0.0470667412012309	24.7636201511594	1.10668917075923e-05	-2.76029949514165	2
ENSG00000163161.12	ERCC3	2	127292055	2_75	0	0.0148035022058393	4.90436676207106	6.89357984205586e-07	0.139727749371195	2
ENSG00000169967.16	MAP3K2	2	127388669	2_75	0	0.0148753510204064	4.95079075524957	6.99260813089123e-07	-0.189171564085678	1
ENSG00000144230.16	GPR17	2	127648067	2_75	0	0.0149252393395707	4.98289294578597	7.06155356342829e-07	0.238109123804063	3
ENSG00000072163.19	LIMS2	2	127643208	2_75	0	0.0147922106961937	4.897054673036	6.87805166394429e-07	-0.277843689295553	3
ENSG00000136709.11	WDR33	2	127810657	2_75	0	0.0472560837656561	16.0935784924231	7.22117295549771e-06	2.03452273634877	2
ENSG00000144231.10	POLR2D	2	127843035	2_75	0	0.0163468356525652	5.85549961287165	9.0885593949061e-07	-0.460090237073401	1
ENSG00000136715.17	SAP130	2	128028089	2_75	0	0.0456235507234961	15.7522558719693	6.82384630152757e-06	1.81691873880396	2
ENSG00000233087.7	WTH3DI	2	131364366	2_78	0	0.0146972880136413	7.51775616748343	1.04911437370471e-06	-1.50936389467554	1
ENSG00000222014.5	RAB6C	2	129979360	2_78	0	0.0257371015899204	12.9002930364498	3.15251098975342e-06	1.37128482643133	2
ENSG00000136699.19	SMPD4	2	130182517	2_78	0	0.0117436209682468	5.36807407475915	5.98574101895626e-07	-0.377580710671656	1
ENSG00000152082.13	MZT2B	2	130181715	2_78	0	0.0116953157981122	5.32860383376531	5.91728902931281e-07	-0.367662701604701	1
ENSG00000136710.9	CCDC115	2	130343161	2_78	0	0.0275596713944806	13.5594903053891	3.54825478164387e-06	-1.50559778048525	1
ENSG00000136718.9	IMP4	2	130342325	2_78	0	0.0126834676461933	6.10550516718727	7.352871992602e-07	-0.798235069749441	1
ENSG00000072135.12	PTPN18	2	130356437	2_78	0	0.0354210680471309	15.9820244219343	5.37515310374525e-06	1.6814916837418	1
ENSG00000075886.10	TUBA3D	2	131475952	2_78	0	0.0362219682179127	16.1982309309602	5.57104963983033e-06	2.38174481469959	1
ENSG00000173272.15	MZT2A	2	131491799	2_78	0	0.0110709057942879	4.80325883214925	5.04912987678323e-07	-0.189572127566953	2
ENSG00000163040.14	CCDC74A	2	131527737	2_78	0	0.0265765110420589	13.2094582938246	3.3333458117838e-06	2.21141130289325	2
ENSG00000176771.16	NCKAP5	2	133568910	2_79	0	0.00609022551952021	4.78150872747883	2.76500374806777e-07	0.0668594558620709	1
ENSG00000152127.8	MGAT5	2	134119836	2_79	0	0.0105263223425504	10.6720248499115	1.06664742606085e-06	1.25565882270605	1
ENSG00000152128.13	TMEM163	2	134719289	2_80	0	0.012052740649578	5.83346273701101	6.67589713611834e-07	-1.39782584909401	2
ENSG00000082258.12	CCNT2	2	134918197	2_80	0	0.0360974862336871	16.3805799161477	5.61440359694405e-06	2.62147283264612	2
ENSG00000115839.17	RAB3GAP1	2	135052002	2_80	0	0.0160121783433866	8.55602142384983	1.30082740793141e-06	1.57685144358472	1
ENSG00000048991.16	R3HDM1	2	135530703	2_80	0	0.0125502993305193	6.2208924627684	7.41317367503321e-07	1.18623323948347	2
ENSG00000076003.4	MCM6	2	135876201	2_80	0	0.0114901674466052	5.37569956482589	5.86487477377962e-07	1.17112242112712	2
ENSG00000121966.6	CXCR4	2	136210905	2_80	0	0.0204708166017015	10.9145208924942	2.12147169036336e-06	-1.5778435355092	1
ENSG00000150540.13	HNMT	2	137963983	2_82	0	0.011516910497821	9.59432462312737	1.04917467072673e-06	1.46605658950451	3
ENSG00000144228.8	SPOPL	2	138501652	2_82	0	0.0124848560427658	8.95524674169608	1.06159409025545e-06	0.342632070362974	1
ENSG00000115919.14	KYNU	2	142877245	2_85	0	0.0085293637554692	5.37672109103522	4.3544322905052e-07	-0.508750648567657	2
ENSG00000075884.13	ARHGAP15	2	143280429	2_85	0	0.140436597992936	32.6102624454651	4.34842507216043e-05	2.85786763435599	1
ENSG00000121989.14	ACVR2A	2	147844091	2_88	0	0.0152014779430009	21.9191631329873	3.16378657869638e-06	2.3053847650956	2
ENSG00000115947.13	ORC4	2	148020703	2_88	0	0.0062941401860801	13.3647198680958	7.9871836150976e-07	1.70137011904618	1
ENSG00000204406.12	MBD5	2	148020703	2_88	0	0.0062941401860801	13.3647198680958	7.9871836150976e-07	1.70137011904618	1
ENSG00000150556.16	LYPD6B	2	149057413	2_88	0	0.00300384522629316	5.37784862954377	1.53385223167761e-07	-0.496569246419531	1
ENSG00000187123.14	LYPD6	2	149329628	2_88	0	0.00291230210150906	4.85982864274698	1.34386231881027e-07	-0.125128705538141	1
ENSG00000184898.6	RBM43	2	151261518	2_90	0	0.0232268674602042	13.1063735126423	2.8904840621933e-06	1.49071499868235	1
ENSG00000123609.10	NMI	2	151284281	2_90	0	0.0266368666316175	14.4252147755167	3.64840314198785e-06	1.81943742041864	3
ENSG00000123610.4	TNFAIP6	2	151357910	2_90	0	0.0219243054668354	12.5512515885516	2.61282471959692e-06	-1.61132899328473	1
ENSG00000080345.17	RIF1	2	151409797	2_90	0	0.0406326547912482	18.5045397596801	7.13922193856709e-06	-2.32545961654855	2
ENSG00000183091.19	NEB	2	151762672	2_91	0	0.019073680425035	11.1303862451146	2.01577536837503e-06	-1.12422967590016	1
ENSG00000182389.19	CACNB4	2	152099291	2_91	0	0.048032794361509	20.045606185373	9.14227843059889e-06	1.93400717771597	1
ENSG00000115145.9	STAM2	2	152176179	2_91	0	0.0951257052687752	26.7425471706489	2.4154500278124e-05	-3.66389795230919	1
ENSG00000157827.19	FMNL2	2	152335728	2_91	0	0.0133962031396283	7.74106202988509	9.84644974921704e-07	-0.876107622022242	2
ENSG00000177917.10	ARL6IP6	2	152717752	2_91	0	0.121152342236738	29.1636003081958	3.35482869537399e-05	3.50819047109872	1
ENSG00000144278.14	GALNT13	2	153872211	2_92	0	0.0110371474764702	5.30639589248717	5.56101274558163e-07	0.57175054467873	1
ENSG00000153234.13	NR4A2	2	156371733	2_93	0	0.0164555333013463	13.4682327540835	2.10435967826111e-06	1.35637348792971	1
ENSG00000115159.15	GPD2	2	156434411	2_93	0	0.014957797739397	13.1682196331674	1.87021749236479e-06	1.73550934525825	2
ENSG00000136542.8	GALNT5	2	157257153	2_94	0	0.0113779228051333	6.23169570731	6.73234895296661e-07	-0.586406790246107	1
ENSG00000136541.14	ERMN	2	157348372	2_94	0	0.015843914545864	9.4046584812444	1.41482562629248e-06	-1.08608570155914	1
ENSG00000115165.9	CYTIP	2	157489212	2_94	0	0.0101953381815799	5.18119761921436	5.01567271629608e-07	-0.327294410668887	1
ENSG00000115170.13	ACVR1	2	157876051	2_95	0	0.0147706867487227	9.05086729424588	1.26937015142298e-06	1.03435637445977	1
ENSG00000153237.17	CCDC148	2	158457154	2_95	0	0.028666171955864	15.4243514418863	4.19830523501008e-06	1.86023371744334	1
ENSG00000144283.21	PKP4	2	158457154	2_95	0	0.0102275770699819	5.53025659287244	5.37050888930462e-07	-0.637349494604236	2
ENSG00000115183.14	TANC1	2	158968845	2_96	0	0.0067091776560303	6.01071005142789	3.82906260790337e-07	-0.554384319707452	2
ENSG00000196151.10	WDSUB1	2	159285366	2_96	0	0.00595384086070128	4.88100187784344	2.75932968927097e-07	-0.0602375510064572	2
ENSG00000136536.14	MARCH7	2	159712247	2_96	0	0.0117574660874429	11.2985486632204	1.26134471548204e-06	-2.58257353332752	2
ENSG00000241399.6	CD302	2	159798013	2_96	0	0.00612959185269135	6.0200581513673	3.5037220035843e-07	1.05708690137187	2
ENSG00000054219.10	LY75	2	159903194	2_96	0	0.00706145910824318	6.66743446508409	4.47044340303486e-07	-0.798831742934598	1
ENSG00000153250.19	RBMS1	2	160494127	2_96	0	0.0106644513532048	10.280522150393	1.0410008579579e-06	-1.13993335621639	1
ENSG00000197635.9	DPP4	2	162074215	2_97	0	0.0163499540979538	6.9763608142486	1.0830359395709e-06	-0.955551790536678	4
ENSG00000184611.11	KCNH7	2	162838376	2_98	0	0.0104773838351081	5.03372974770848	5.007721252677e-07	-0.36729821132393	1
ENSG00000182263.13	FIGN	2	163614686	2_99	0	0.10208605102731	29.1572969887521	2.82625316490266e-05	2.57465048870162	2
ENSG00000115290.9	GRB14	2	164621693	2_100	0	0.00600854712846255	5.04344360458142	2.87735891185462e-07	0.237919804472147	1
ENSG00000082438.15	COBLL1	2	164843369	2_100	0	0.00617780926329381	5.32114067067165	3.12130805052933e-07	0.450062542692426	1
ENSG00000169507.9	SLC38A11	2	164957981	2_100	0	0.00630055009765518	5.40629578496105	3.23426550408184e-07	0.246846847342305	2
ENSG00000153253.16	SCN3A	2	165147402	2_100	0	0.0185528141117898	16.0238418866731	2.82275926128636e-06	2.07661502751104	1
ENSG00000115339.13	GALNT3	2	165857585	2_100	0	0.0157778374744419	16.109625515196	2.41340562062406e-06	-2.77552387357719	1
ENSG00000123607.14	TTC21B	2	165954114	2_100	0	0.0119313279824322	12.1883175727905	1.38079734247712e-06	1.72886879713495	1
ENSG00000169432.14	SCN9A	2	166375953	2_101	0	0.00690133979258711	4.82831255474087	3.16392502374533e-07	-0.386221242635265	1
ENSG00000172292.14	CERS6	2	168456065	2_102	0	0.00631097141524584	7.74478871169285	4.64091040245848e-07	-0.985107341115183	1
ENSG00000163072.15	NOSTRIN	2	168804475	2_102	0	0.00493641743264872	5.39828134145317	2.53025789706335e-07	-0.459673515069208	1
ENSG00000152254.10	G6PC2	2	168864871	2_102	0	0.00672417579499973	8.35081052702889	5.33169239963507e-07	1.0030432163812	1
ENSG00000152253.8	SPC25	2	168876533	2_102	0	0.00804491767848292	10.0650463743493	7.68837895817933e-07	1.24414634473088	2
ENSG00000239474.6	KLHL41	2	169509786	2_103	0	0.0120917216531177	5.26053426054292	6.0397003385152e-07	-0.442482893158166	1
ENSG00000138398.15	PPIG	2	169586525	2_103	0	0.0212094097544013	10.6513477186961	2.14501602957171e-06	-1.23803685378698	1
ENSG00000154479.12	CCDC173	2	169694539	2_103	0	0.01489851775189	7.2608171530331	1.02713129045074e-06	-0.838981322426983	1
ENSG00000213160.9	KLHL23	2	169694539	2_103	0	0.01489851775189	7.2608171530331	1.02713129045074e-06	0.838981322426983	1
ENSG00000144362.11	PHOSPHO2	2	169693707	2_103	0	0.0302737186650393	14.0779220168164	4.04670664582942e-06	1.9072125927429	2
ENSG00000138382.14	METTL5	2	169828670	2_103	0	0.0333373174750465	15.0087287455191	4.75085697683422e-06	-2.00731272768869	1
ENSG00000144357.16	UBR3	2	169827097	2_103	0	0.0188227802299712	9.504337958404	1.6986466190244e-06	-1.39006252381337	1
ENSG00000204334.7	ERICH2	2	170785876	2_104	0	0.010458187970777	10.1956283256601	1.01243659687738e-06	-1.19001080653419	2
ENSG00000128683.13	GAD1	2	170813611	2_104	0	0.0397751657630937	22.1893894464463	8.38020702457551e-06	-1.96072849122384	2
ENSG00000115827.13	DCAF17	2	171435106	2_104	0	0.00601523495087031	5.34277360682135	3.05152381685364e-07	-0.783918290028428	1
ENSG00000071967.11	CYBRD1	2	171522147	2_104	0	0.0059946614664389	5.05049574623551	2.87472343154746e-07	-0.61658536647542	2
ENSG00000077380.15	DYNC1I2	2	171687403	2_104	0	0.100151713039511	20.2203605035661	1.92284675241517e-05	-4.11555350992753	1
ENSG00000128708.12	HAT1	2	171922612	2_104	0	0.00791373739254719	7.2095919464138	5.41738519259215e-07	-0.37629248572542	1
ENSG00000115840.13	SLC25A12	2	171996365	2_104	0	0.00609381490725558	5.31546761270715	3.07558781759519e-07	0.532504643200727	1
ENSG00000172878.13	METAP1D	2	172032067	2_104	0	0.00637943730444923	7.75208429567279	4.69567744763953e-07	-2.20255017464701	1
ENSG00000091409.14	ITGA6	2	172353441	2_105	0	0.00549338464754823	10.9414963522859	5.7070821780562e-07	1.24843425037485	3
ENSG00000152256.13	PDK1	2	172555453	2_105	0	0.00939139612906725	16.0016886374583	1.42689945430378e-06	-1.65782298852114	1
ENSG00000091436.16	MAP3K20	2	173076013	2_105	0	0.0426225028384356	29.4190338229973	1.19059690900391e-05	3.33805138321137	1
ENSG00000172845.14	SP3	2	173965538	2_105	0	0.00638872355575304	12.8923207494992	7.82064540350645e-07	-1.65551258904295	1
ENSG00000138433.15	CIR1	2	174396420	2_105	0	0.00290604155439123	5.77387060073294	1.59318520057424e-07	0.899218723042946	1
ENSG00000144306.14	SCRN3	2	174395627	2_105	0	0.0118906289428721	20.1793252047187	2.27828926040047e-06	2.71517968858323	1
ENSG00000163328.13	GPR155	2	174487330	2_105	0	0.00298333066103684	5.13540379010363	1.4546998218558e-07	-0.0481019093197762	1
ENSG00000115966.16	ATF2	2	175168771	2_106	0	0.0289037657928716	16.740739867612	4.59437536159864e-06	-2.12083959382426	1
ENSG00000154518.9	ATP5G3	2	175184062	2_106	0	0.0141535778985292	9.87847135594633	1.32755762409821e-06	-1.19193448186106	2
ENSG00000144320.13	LNPK	2	175919410	2_106	0	0.00985495638191569	6.41185789392741	5.99978919763919e-07	-0.812192104639065	2
ENSG00000128710.5	HOXD10	2	176112386	2_106	0	0.00836937342216115	4.84884345108748	3.85326169389389e-07	-0.159880743436544	1
ENSG00000128709.12	HOXD9	2	176122492	2_106	0	0.0138790504078946	9.69063836808602	1.27705480920017e-06	-1.01945855167856	1
ENSG00000128652.11	HOXD3	2	176135968	2_106	0	0.110293604977979	29.8329336132988	3.12423497909137e-05	2.74640665281749	1
ENSG00000170166.5	HOXD4	2	176151087	2_106	0	0.0161646309154453	11.1524887944044	1.71172890816562e-06	-1.32502859730736	1
ENSG00000128645.14	HOXD1	2	176188365	2_106	0	0.0121951627383959	8.45153475156553	9.78634627362369e-07	0.958632329436079	1
ENSG00000018510.13	AGPS	2	177392663	2_107	0	0.0432132945306249	14.8739502985515	6.10296810692552e-06	1.85903936013287	1
ENSG00000196659.9	TTC30B	2	177553217	2_107	0	0.015348072466587	4.89931829165106	7.13981391377881e-07	-0.126173276956403	1
ENSG00000197557.6	TTC30A	2	177620970	2_107	0	0.0151370642584805	4.76656450846388	6.85085106599159e-07	-0.0078040614673532	1
ENSG00000155636.14	RBM45	2	178112094	2_108	0	0.00308524817096434	4.86959310149336	1.42652758405239e-07	-0.118496615461626	1
ENSG00000079156.16	OSBPL6	2	178193987	2_108	0	0.0101842815525659	16.2925598461511	1.57549532544515e-06	2.17911710611455	1
ENSG00000180228.12	PRKRA	2	178451344	2_108	0	0.00317185872026116	5.21172686526428	1.56961405507205e-07	-0.530728004752851	1
ENSG00000204311.12	DFNB59	2	178447910	2_108	0	0.0055077987136759	9.86303248430087	5.15805442849047e-07	1.03480549603715	1
ENSG00000079150.17	FKBP7	2	178471873	2_108	0	0.00490359994087086	9.02997074917555	4.20434911712365e-07	1.05294431859138	2
ENSG00000116095.10	PLEKHA3	2	178480456	2_108	0	0.00325059119746407	5.37531804344266	1.65906697008911e-07	-0.528298604162024	1
ENSG00000155657.26	TTN	2	178831108	2_108	0	0.00319079772549169	5.22294449852263	1.58238472305355e-07	-0.169049936337217	1
ENSG00000187231.13	SESTD1	2	179264718	2_108	0	0.0120793118353311	18.4712405306304	2.11853504961062e-06	2.13298096375845	2
ENSG00000144331.18	ZNF385B	2	179861799	2_108	0	0.00394917268716444	7.30287161928618	2.73840190060135e-07	0.985494656244519	1
ENSG00000170035.15	UBE2E3	2	180967386	2_109	0	0.0123829032587808	5.56381938371447	6.54173428833302e-07	0.292288367256559	2
ENSG00000115232.13	ITGA4	2	181447545	2_110	0	0.00734121490135886	4.90477514571234	3.41888455795951e-07	0.164925452225948	1
ENSG00000188452.13	CERKL	2	181680491	2_110	0	0.0408766439536977	21.4000509829941	8.30591413265376e-06	2.07354358682737	1
ENSG00000077232.17	DNAJC10	2	182725810	2_110	0	0.00728371282089713	4.82960808113347	3.34012023590082e-07	0.0502858595778831	1
ENSG00000162998.4	FRZB	2	182866669	2_110	0	0.00885127214778636	6.69337089381502	5.62532970311141e-07	-0.675861578937712	2
ENSG00000061676.14	NCKAP1	2	183038483	2_110	0	0.00833871592047997	6.12287410406186	4.84788049247376e-07	-0.847693199679499	1
ENSG00000162999.12	DUSP19	2	183079224	2_110	0	0.00774640120146886	5.41836235688797	3.98534046140172e-07	0.411242866054106	1
ENSG00000170396.7	ZNF804A	2	184598808	2_112	0	0.0241305037362389	30.3733014972912	6.95914340627714e-06	-3.42197255991548	1
ENSG00000188738.14	FSIP2	2	185425362	2_112	0	0.0105287894914389	18.4290270951841	1.84237591691085e-06	1.76457385243906	1
ENSG00000065548.17	ZC3H15	2	186486293	2_112	0	0.00266805619631594	5.7135559575788	1.44743428242238e-07	-0.34992972714679	1
ENSG00000138448.11	ITGAV	2	186590551	2_112	0	0.00243462996728672	4.86291372970826	1.12415688625665e-07	-0.371178929171186	2
ENSG00000144369.12	FAM171B	2	186681856	2_112	0	0.00264885135463189	5.86580105934288	1.47530669800429e-07	0.380039875242494	2
ENSG00000003436.15	TFPI	2	187566010	2_112	0	0.0193951730971371	23.3762786658929	4.3049333550951e-06	-2.05103121707411	1
ENSG00000144366.15	GULP1	2	188294042	2_112	0	0.0442820242032422	30.4507342154609	1.28033208904037e-05	3.20452315417342	1
ENSG00000168542.14	COL3A1	2	188974074	2_112	0	0.00243316369796875	4.76657834192822	1.10122347415483e-07	0.0185713471896908	1
ENSG00000204262.11	COL5A2	2	189178183	2_113	0	0.0204248839871722	13.3736307658369	2.59361986440585e-06	-1.69119086646633	2
ENSG00000115368.9	WDR75	2	189442861	2_113	0	0.0124617161112758	8.633795454972	1.02159087641889e-06	1.15580278122627	1
ENSG00000138381.9	ASNSD1	2	189661479	2_113	0	0.010560502168826	7.0487455436945	7.06795539240095e-07	0.978507776291461	1
ENSG00000151687.14	ANKAR	2	189672029	2_113	0	0.0124190028188079	8.60091193471449	1.0142117165303e-06	0.904198905270034	1
ENSG00000128699.13	ORMDL1	2	189784856	2_113	0	0.0110630394029728	7.49375201716104	7.87174783436445e-07	-1.06413031545327	1
ENSG00000064933.17	PMS1	2	189784079	2_113	0	0.00839414384136072	4.85229566878409	3.86741751690929e-07	-0.245958917972159	1
ENSG00000151689.12	INPP1	2	190343615	2_113	0	0.00881413463813385	5.31922859316181	4.45169837930264e-07	-0.277238016011705	1
ENSG00000151690.14	MFSD6	2	190407424	2_113	0	0.00837483729570354	4.83027631280216	3.84101276258654e-07	0.108504627683626	2
ENSG00000189362.11	NEMP2	2	190534430	2_113	0	0.00862405257765286	5.11070806857074	4.18494607687088e-07	0.437782381430133	1
ENSG00000138386.16	NAB1	2	190644587	2_113	0	0.0541209980929553	22.7935394448678	1.17131839270342e-05	-2.58362612560373	2
ENSG00000115419.12	GLS	2	190971827	2_113	0	0.0273064906135264	16.1678774520462	4.19195193494887e-06	2.2455349475844	1
ENSG00000138378.17	STAT4	2	191151202	2_114	0	0.00695100169057217	8.23119186922146	5.43259733363549e-07	-0.840297651195398	1
ENSG00000128641.18	MYO1B	2	191244832	2_114	0	0.00992910051331941	11.7050383244626	1.10351983550623e-06	1.30338979736327	1
ENSG00000173559.12	NABP1	2	191677959	2_114	0	0.00497941387351986	5.08435715290978	2.40387384351477e-07	0.272639586924494	2
ENSG00000196950.13	SLC39A10	2	195575506	2_116	0	0.0061003695028703	7.163234097457	4.14918388405091e-07	0.930399792884242	2
ENSG00000081320.10	STK17B	2	196214922	2_116	0	0.00471550246643637	4.84786593828339	2.17058088730589e-07	-0.156678962787753	1
ENSG00000138411.10	HECW2	2	196593392	2_116	0	0.00784991476033226	9.78729742404129	7.29499710521883e-07	2.32462000892839	2
ENSG00000144395.17	CCDC150	2	196640040	2_116	0	0.00980334925702242	12.1534543475816	1.13128389875064e-06	2.07427810448296	1
ENSG00000187944.2	C2orf66	2	196816319	2_116	0	0.0319559466405722	23.0615547985256	6.99741558508817e-06	-3.09193273614365	1
ENSG00000197121.14	PGAP1	2	196928580	2_116	0	0.00512068276705224	5.8142936894381	2.8269767274432e-07	-1.03525772306839	1
ENSG00000065413.18	ANKRD44	2	196990428	2_116	0	0.0133643710534755	14.9682127995624	1.8993975375599e-06	2.60859687603507	1
ENSG00000119042.16	SATB2	2	199484076	2_118	0	0.00286394829027525	8.15424478689584	2.21741159307205e-07	-0.476829336867137	1
ENSG00000226124.6	FTCDNL1	2	199763777	2_118	0	0.00200621326816075	17.7196464720508	3.37543343581782e-07	-4.59361841780645	4
ENSG00000162971.10	TYW5	2	199955035	2_118	0	0.002103270218205	25.6767002636475	5.12780711429255e-07	-6.34022604890863	2
ENSG00000162972.10	MAIP1	2	199955782	2_118	1	0.35741191497544	47.7213525224236	0.000161949334304273	7.97963743237511	1
ENSG00000196141.13	SPATS2L	2	200306290	2_118	0	0.0033173398231815	10.7294634955368	3.37960049897609e-07	-1.28832667336707	1
ENSG00000163535.17	SGO2	2	200510401	2_118	0	0.00216582086326855	5.74420286425544	1.18127142618084e-07	-0.553558005319093	1
ENSG00000155729.12	KCTD18	2	200519526	2_118	0	0.00217529928002447	7.71331055823133	1.59315206364779e-07	-1.61715134777873	1
ENSG00000082153.17	BZW1	2	200810095	2_119	0	0.0130313636217977	5.16218834092859	6.38735575636122e-07	-0.237212183274122	1
ENSG00000240344.8	PPIL3	2	200871443	2_119	0	0.0132565415913295	5.32633877857932	6.70434603275299e-07	-0.263127932504437	2
ENSG00000119013.8	NDUFB3	2	201074667	2_119	0	0.0178584497343127	8.18414463987355	1.38776026576204e-06	0.97493753028233	1
ENSG00000003402.19	CFLAR	2	201116120	2_119	0	0.0127133789352368	4.925514547027	5.94579586465519e-07	-0.316739866946494	1
ENSG00000003400.14	CASP10	2	201183110	2_119	0	0.0196726472749768	9.11325810721441	1.70229127280286e-06	1.46303231725139	1
ENSG00000064012.21	CASP8	2	201233408	2_119	0	0.0136162338202703	5.58288021693318	7.21793068842207e-07	0.488159997511723	2
ENSG00000155749.12	ALS2CR12	2	201315768	2_119	0	0.0138740871242828	5.7626733970623	7.59146895873726e-07	0.584294707893931	2
ENSG00000155755.18	TMEM237	2	201643412	2_119	0	0.0125781907458735	4.82310404494225	5.76026155685426e-07	0.116096635363534	2
ENSG00000003393.14	ALS2	2	201780819	2_119	0	0.0125198098488342	4.77853970727558	5.68054924041418e-07	-0.0513010791168802	1
ENSG00000138395.14	CDK15	2	201790822	2_119	0	0.015686788255513	6.94001009599464	1.03369290023539e-06	0.883695527592871	1
ENSG00000155760.2	FZD7	2	202107869	2_120	0	0.00698567985316723	5.80046551504579	3.84741403059749e-07	1.0720816845881	1
ENSG00000138380.17	CARF	2	202912503	2_120	0	0.00696586880395345	5.77331222205386	3.81854341167589e-07	-0.703569794053197	2
ENSG00000138442.9	WDR12	2	203016111	2_120	0	0.0155090860765923	13.4346302398572	1.97837821452302e-06	1.7132156150724	1
ENSG00000144426.18	NBEAL1	2	203016269	2_120	0	0.0147175275781714	12.9322888917674	1.80720597061724e-06	1.67221518270576	1
ENSG00000163599.14	CTLA4	2	203854006	2_120	0	0.0105671190032584	9.75885002856007	9.79157689917639e-07	-1.01590775258067	1
ENSG00000232125.2	DYTN	2	206718445	2_122	0	0.0191097900834702	19.2735099114499	3.49714890692465e-06	1.96832915229131	1
ENSG00000114933.15	INO80D	2	206087791	2_122	0	0.0154942004096003	17.0449309980051	2.50762050979794e-06	2.40188973552459	1
ENSG00000023228.13	NDUFS1	2	206158198	2_122	0	0.00776842836048441	10.8275462637471	7.98657565371067e-07	-1.73986792580396	1
ENSG00000183671.12	GPR1	2	206217980	2_122	0	0.0743019631313373	31.7842514381298	2.24238238336569e-05	-3.23915885598547	2
ENSG00000114948.12	ADAM23	2	206444237	2_122	0	0.00421077229499589	5.59006159390843	2.23499083603469e-07	0.380812155017588	1
ENSG00000138400.12	MDH1B	2	206765180	2_122	0	0.00444177236034982	5.87913856584431	2.47951871327161e-07	-0.551800726644018	1
ENSG00000118246.13	FASTKD2	2	206765614	2_122	0	0.00401167437495087	5.12147863069213	1.9508255554232e-07	-0.449113952649616	1
ENSG00000144401.14	METTL21A	2	207647358	2_122	0	0.451283583710839	24.6288345617985	0.000105533609864124	-4.1620300381638	1
ENSG00000163249.11	CCNYL1	2	207712007	2_122	0	0.00390626878667077	4.83588304237753	1.79364011701987e-07	-0.253544359776461	1
ENSG00000115020.16	PIKFYVE	2	208266644	2_123	0	0.0150013379459206	5.13802628267013	7.31852756806593e-07	0.251801275652239	1
ENSG00000078018.19	MAP2	2	209374829	2_124	0	0.00805592348509732	7.77508438628653	5.9472725370876e-07	1.27832125130076	1
ENSG00000197713.14	RPE	2	210002122	2_124	0	0.00588671834510302	4.77691105703979	2.67004025450555e-07	0.0940493129405679	1
ENSG00000115361.7	ACADL	2	210221427	2_124	0	0.0102345121512368	10.0647452825776	9.78064128578626e-07	1.12692148750521	1
ENSG00000115365.11	LANCL1	2	210470658	2_124	0	0.00731301264781947	6.85014984922545	4.7565689138461e-07	0.547279412341125	1
ENSG00000021826.14	CPS1	2	210477414	2_124	0	0.00593413510304752	4.85355579134332	2.73473250498585e-07	0	1
ENSG00000178568.14	ERBB4	2	212538367	2_125	0	0.00719749771727485	10.8372378294064	7.4062358323095e-07	2.69382214361033	1
ENSG00000144451.18	SPAG16	2	213282149	2_126	0	0.00904973083826033	4.78627588955177	4.11273557398532e-07	0.370421038456315	1
ENSG00000138376.10	BARD1	2	214808273	2_127	0	0.00641294044745344	5.97971747058022	3.64112231825784e-07	-0.569878701931457	3
ENSG00000138363.14	ATIC	2	215312057	2_127	0	0.00566418830120974	4.78218217161021	2.57194214765646e-07	0.103594737810897	2
ENSG00000115425.13	PECR	2	216082628	2_127	0	0.0129177021675464	12.4152579240036	1.52278436920136e-06	-1.46646205659565	1
ENSG00000079246.15	XRCC5	2	216108009	2_127	0	0.00719290772527537	6.86151811025414	4.68621381172866e-07	-0.460524620427318	2
ENSG00000138375.12	SMARCAL1	2	216412329	2_127	0	0.00591972971585397	5.58709369422691	3.14040188448085e-07	-0.788127934301811	2
ENSG00000197756.9	RPL37A	2	216498338	2_127	0	0.0292060677327487	20.8325759793843	5.77714754459382e-06	-2.24534100656726	2
ENSG00000115457.9	IGFBP2	2	216619506	2_127	0	0.769205501601148	23.6218718360778	0.000172525814907502	-4.26964563614781	3
ENSG00000127831.10	VIL1	2	218419492	2_129	0	0.0142443062742356	8.57992199936417	1.16043826096199e-06	-1.41666684603265	1
ENSG00000231672.6	DIRC3	2	217764120	2_129	0	0.0104439427657816	5.35905364009033	5.31434792683653e-07	0.424206495363505	2
ENSG00000188282.12	RUFY4	2	218034950	2_129	0	0.0525386924680497	20.9759480827461	1.04640126620822e-05	-2.1678778219414	2
ENSG00000163464.7	CXCR1	2	218167540	2_129	0	0.0338297711500728	16.8194829354666	5.40267816108728e-06	-1.89328564405836	1
ENSG00000163466.15	ARPC2	2	218217396	2_129	0	0.0104450901507377	5.44104096427168	5.39624407847419e-07	-0.507548463294364	1
ENSG00000179921.14	GPBAR1	2	218259499	2_129	0	0.0145872344842394	8.77908043156207	1.21596028040025e-06	-1.19331663237427	2
ENSG00000127837.9	AAMP	2	218265791	2_129	0	0.00999503161591997	4.9033583907516	4.65345165496389e-07	-0.0165119168907334	2
ENSG00000127838.13	PNKD	2	218270227	2_129	0	0.0273649382554211	14.149505398361	3.67648779478243e-06	1.30962111987479	2
ENSG00000135926.14	TMBIM1	2	218292256	2_129	0	0.0194799472157109	11.0208438426534	2.03844980276383e-06	1.10576463019526	2
ENSG00000018280.16	SLC11A1	2	218381984	2_129	0	0.0102138665475631	5.1189096749911	4.96438028536325e-07	-0.221682519996153	1
ENSG00000144579.7	CTDSP1	2	218395121	2_129	0	0.0101233496020143	5.03922477946202	4.84379063081595e-07	0.0918104223991571	1
ENSG00000135913.10	USP37	2	218567846	2_129	0	0.0155602755345744	9.22382902938385	1.36278054255701e-06	1.34567118253988	2
ENSG00000115556.13	PLCD4	2	218608011	2_129	0	0.0182517081691237	10.8956866801921	1.88823271984917e-06	-1.66654564991835	1
ENSG00000074582.12	BCS1L	2	218658710	2_129	0	0.0139723552948368	8.40427226866452	1.11498013760539e-06	-1.43160044970945	2
ENSG00000115568.15	ZNF142	2	218658710	2_129	0	0.0122227832686167	7.07836190846446	8.21486198978267e-07	1.17230776470548	2
ENSG00000163481.7	RNF25	2	218672452	2_129	0	0.0101830139351589	5.06941006438999	4.90152427208246e-07	0.102314382830177	1
ENSG00000163482.11	STK36	2	218672501	2_129	0	0.0218923802671565	12.6691766625321	2.63353304437928e-06	-1.82288324647266	1
ENSG00000135929.8	CYP27A1	2	218780830	2_129	0	0.01332294172771	7.7391309761471	9.79015847417566e-07	1.24156616890215	1
ENSG00000163501.6	IHH	2	219062697	2_129	0	0.0109205105948741	9.38802859495986	9.73452455764828e-07	-2.21844127592701	1
ENSG00000187736.12	NHEJ1	2	219160400	2_129	0	0.0112620225538328	10.1713787298728	1.08766114680684e-06	2.46462899612888	2
ENSG00000213901.10	SLC23A3	2	219170383	2_129	0	0.0103043066341436	8.42821295921401	8.24615836890218e-07	2.09863723301615	1
ENSG00000115649.15	CNPPD1	2	219177821	2_129	0	0.00993764358266169	4.86864042623689	4.59397380201678e-07	0.090829781142288	1
ENSG00000158552.12	ZFAND2B	2	219172375	2_129	0	0.189456511647779	22.5126003001326	4.049790843905e-05	-4.10010006903194	1
ENSG00000115657.12	ABCB6	2	219218557	2_129	0	0.01094617674042	6.42930031181683	6.68226300636021e-07	0.978027998701837	1
ENSG00000198925.10	ATG9A	2	219225425	2_129	0	0.00994888187016507	4.96513950734592	4.69032705021688e-07	0.323612752152787	1
ENSG00000163516.13	ANKZF1	2	219229585	2_129	0	0.0101179450423858	5.01377315605836	4.81675319014676e-07	-0.140245024546443	1
ENSG00000163521.15	GLB1L	2	219249006	2_129	0	0.0300925040496892	18.8753804346279	5.39326100161857e-06	-2.65693823803943	1
ENSG00000054356.13	PTPRN	2	219309183	2_129	0	0.0111463730058525	7.5287209980099	7.96805223236412e-07	-1.52272224791145	1
ENSG00000123992.18	DNPEP	2	219400977	2_129	0	0.0100765726633498	4.96782507866272	4.75309542376007e-07	0.0427008329782293	1
ENSG00000175084.11	DES	2	219418233	2_129	0	0.00993265747155492	4.8742991353664	4.59700561399673e-07	0.149458589845521	2
ENSG00000072195.14	SPEG	2	219434550	2_129	0	0.0129093279767182	7.50700139147512	9.20168851328664e-07	-0.939170850144341	1
ENSG00000072182.12	ASIC4	2	219537902	2_129	0	0.0100307637346111	4.93384288930074	4.6991219284706e-07	-0.0260287234465358	1
ENSG00000123989.13	CHPF	2	219543916	2_129	0	0.0105134377433707	5.71023022447864	5.70027440374579e-07	-0.764485200814802	1
ENSG00000123999.4	INHA	2	219572251	2_129	0	0.0107687681469857	5.87426874432526	6.00644126746838e-07	0.722895084668942	1
ENSG00000124006.14	OBSL1	2	219572251	2_129	0	0.0107687681469857	5.87426874432526	6.00644126746838e-07	0.722895084668942	1
ENSG00000144589.21	STK11IP	2	219597918	2_130	0	0.00501827281894907	4.79201110275928	2.2833341940674e-07	0.0341883709083787	1
ENSG00000114923.16	SLC4A3	2	219670426	2_130	0	0.0256455190833114	20.3303965985133	4.95056470820242e-06	1.91440596865678	1
ENSG00000116106.11	EPHA4	2	221574191	2_130	0	0.00616147878335771	6.73963438676442	3.94292659200109e-07	-0.650330649715073	1
ENSG00000124003.12	MOGAT1	2	222671822	2_131	0	0.00963684362046002	7.3529464695079	6.72811820166175e-07	0.797255331297767	1
ENSG00000123983.13	ACSL3	2	222770156	2_131	0	0.00771035829556044	5.21990740267847	3.82150784712008e-07	0.372014771263712	2
ENSG00000152056.16	AP1S3	2	223751889	2_131	0	0.0142260714227995	11.0826894744943	1.49701980687883e-06	1.21930412715351	1
ENSG00000124019.9	FAM124B	2	224402164	2_133	0	0.00467019225866661	6.27359485577781	2.78194554866824e-07	0.286511371531203	3
ENSG00000036257.12	CUL3	2	224583388	2_133	0	0.00436773903877952	8.7838364502142	3.64282509863984e-07	-1.7857726921314	1
ENSG00000135905.18	DOCK10	2	224862946	2_133	0	0.0073602754282891	10.9979485774761	7.68604898273651e-07	-1.37131037674063	2
ENSG00000169047.5	IRS1	2	226473734	2_133	0	0.00716408566508153	10.6279720451903	7.22950513471914e-07	-1.19429095196716	1
ENSG00000081052.11	COL4A4	2	227148696	2_133	0	0.00416116503528818	5.42894676920268	2.14500308346597e-07	0.58528138077369	1
ENSG00000168958.19	MFF	2	227321093	2_134	0	0.0063034647864566	4.88706057124057	2.92499043089457e-07	0.329201156944763	3
ENSG00000173744.17	AGFG1	2	227464625	2_134	0	0.0685491839244167	27.5521762458039	1.79331092215154e-05	-2.46873059901411	2
ENSG00000135917.13	SLC19A3	2	227700940	2_134	0	0.00717450075524606	6.1658924884837	4.20034564987868e-07	0.592949322204973	3
ENSG00000123977.9	DAW1	2	227870467	2_134	0	0.0107760182347248	10.3948371392272	1.0635879389972e-06	1.23342684334491	1
ENSG00000187957.7	DNER	2	229714875	2_135	0	0.13346879246041	37.3618754272978	4.7348453230575e-05	-3.54974277753025	1
ENSG00000163053.10	SLC16A14	2	230083508	2_135	0	0.0049104287443551	5.37332818821981	2.5053025302691e-07	0.569395743151565	1
ENSG00000135899.17	SP110	2	230169933	2_135	0	0.00494895836559373	5.4479651662607	2.56003273752152e-07	-0.553598855304595	2
ENSG00000185404.16	SP140L	2	230326798	2_135	0	0.0176030158929186	17.5901771459528	2.94004982870412e-06	-1.89902612892533	1
ENSG00000067066.16	SP100	2	230415077	2_135	0	0.00492290179971311	5.39754758962511	2.52298721424663e-07	-0.360192902927735	1
ENSG00000135916.15	ITM2C	2	230867064	2_135	0	0.00738431878430779	9.27133828078583	6.50055236735209e-07	-1.03164075593609	1
ENSG00000177673.3	TEX44	2	231614851	2_136	0	0.0298384360413542	15.8665839917965	4.49528144888807e-06	1.74665796075162	1
ENSG00000163283.6	ALPP	2	232378127	2_136	0	0.00940505369742872	4.78365024761666	4.2718706629971e-07	0.144932728748742	1
ENSG00000163286.8	ALPPL2	2	232390342	2_136	0	0.0115269088337955	6.73073125766324	7.36669188475492e-07	-0.961428859310286	3
ENSG00000135914.5	HTR2B	2	231125657	2_136	0	0.00949555151031434	4.875266946522	4.39557800349727e-07	-0.00962230565178131	1
ENSG00000156966.6	B3GNT7	2	231394665	2_136	0	0.00972126518653882	5.10003227664534	4.70753016779436e-07	0.223907833264938	1
ENSG00000115053.15	NCL	2	231483964	2_136	0	0.0958749838452835	27.2557960436142	2.48119885050215e-05	2.88609861991863	1
ENSG00000171596.6	NMUR1	2	231519173	2_136	0	0.018350806047979	11.1887495373627	1.94954872556978e-06	-1.58049618854207	2
ENSG00000187514.16	PTMA	2	231707301	2_136	0	0.0111787590352742	6.43709123756599	6.8325159832911e-07	-0.637220173351132	1
ENSG00000221944.6	TIGD1	2	232550122	2_136	0	0.00939757948414244	4.77604407778375	4.26168877501857e-07	-0.0180519100979738	2
ENSG00000135930.13	EIF4E2	2	232550972	2_136	0	0.0106289467141015	5.9542956375154	6.00921884684082e-07	-0.558302717517417	1
ENSG00000115468.11	EFHD1	2	232623867	2_136	0	0.00947489443635718	4.85443118787157	4.36727084198742e-07	-0.137384156794424	1
ENSG00000241635.7	UGT1A1	2	233759924	2_137	0	0.00829884756082211	4.76560519853028	3.75520149240056e-07	-0.100392675550277	1
ENSG00000204120.14	GIGYF2	2	232697615	2_137	0	0.051571912915763	19.1210439614684	9.36315552934279e-06	-1.11295864122001	1
ENSG00000182600.9	C2orf82	2	232856815	2_137	0	0.0366646857996488	21.2947113373815	7.4133946749778e-06	-2.7532264615721	1
ENSG00000066248.14	NGEF	2	233013260	2_137	0	0.00848564120551587	4.93656483166087	3.97746994333751e-07	-0.00130240503737639	1
ENSG00000168918.13	INPP5D	2	233176290	2_137	0	0.00984511088092277	6.21445490528612	5.80926314656908e-07	-0.360138806068175	1
ENSG00000085982.13	USP40	2	233566769	2_137	0	0.111868453241722	29.4195032314447	3.12493051676025e-05	-2.60760349299778	1
ENSG00000144476.5	ACKR3	2	236887749	2_140	0	0.0130344178477951	5.71828921799509	7.07709708140009e-07	-0.502352287657179	1
ENSG00000115648.13	MLPH	2	237484517	2_140	0	0.0247229396326985	11.8645626739174	2.78515416885649e-06	1.35690928390154	2
ENSG00000124839.12	RAB17	2	237605128	2_140	0	0.0118075565443418	4.77141069945413	5.34938962286429e-07	0.0235037618710127	1
ENSG00000124831.18	LRRFIP1	2	237646014	2_140	0	0.0146258146981383	6.82232115177458	9.4743543342111e-07	0.675466899177514	1
ENSG00000177483.11	RBM44	2	237779250	2_140	0	0.0132421897628729	5.86981476983149	7.38042889677194e-07	-0.479273142078935	2
ENSG00000184182.18	UBE2F	2	237906850	2_141	0	0.0173720599035337	6.97847754611007	1.15109031662668e-06	-0.674545058434213	3
ENSG00000132330.16	SCLY	2	238060509	2_141	0	0.0201459283459683	8.40110967600622	1.60702020128983e-06	-1.32368319384609	1
ENSG00000144488.14	ESPNL	2	238100744	2_141	0	0.015104358568133	5.63655145337073	8.0837553162273e-07	0.425262987911199	3
ENSG00000168427.8	KLHL30	2	238124947	2_141	0	0.016629530564519	6.55916452542554	1.03568076637681e-06	-0.679833096049382	3
ENSG00000132323.8	ILKAP	2	238203982	2_141	0	0.026000468985621	10.8552106124775	2.67988916293611e-06	1.96929952955663	1
ENSG00000204104.11	TRAF3IP1	2	238320731	2_141	0	0.0137924431364153	4.76545151739243	6.24083433724331e-07	-0.182181723386435	2
ENSG00000065802.11	ASB1	2	238426593	2_141	0	0.0157687176096927	6.0493746088717	9.05741467959352e-07	0.875836950033222	1
ENSG00000233608.3	TWIST2	2	238614910	2_141	0	0.024155931787572	10.1467188512903	2.32727025237319e-06	1.23120782537843	2
ENSG00000068024.16	HDAC4	2	239401967	2_142	0	0.0249727868649985	17.0514713394538	4.04320970294546e-06	-1.70589386915057	1
ENSG00000130414.11	NDUFA10	2	240011011	2_142	0	0.00770527147282651	5.77766969319602	4.22705648288019e-07	0.486421782965289	1
ENSG00000063660.8	GPC1	2	240446198	2_142	0	0.00914803167686684	7.41902271849653	6.44424076038293e-07	-0.838383012005417	1
ENSG00000144504.15	ANKMY1	2	240570066	2_142	0	0.00872243951382656	6.9633333205824	5.76703447685989e-07	0.657361719538663	2
ENSG00000142330.19	CAPN10	2	240586423	2_142	0	0.0127024303234256	10.5612000471125	1.2737889793787e-06	-1.18035531956067	1
ENSG00000178623.11	GPR35	2	240604773	2_142	0	0.00702069470726563	4.88827865804484	3.25861790977563e-07	-0.257592550593587	2
ENSG00000172478.17	C2orf54	2	240896921	2_143	0	0.0108450168068664	5.54279233229351	5.70763554194851e-07	-0.497691222613537	2
ENSG00000130294.15	KIF1A	2	240820475	2_143	0	0.0105189408714568	5.25057455624881	5.24416370405408e-07	0.407199525637247	1
ENSG00000226321.5	CROCC2	2	240906483	2_143	0	0.0110063892284334	5.68417560561552	5.94031876395019e-07	-0.483085105738922	1
ENSG00000122085.16	MTERF4	2	241094178	2_143	0	0.0100934335638904	4.8553811917412	4.65328504967838e-07	0.0250593830404943	3
ENSG00000115687.13	PASK	2	241150158	2_143	0	0.012443651183452	6.85947943649504	8.10468955048578e-07	0.85931347694866	1
ENSG00000115685.14	PPP1R7	2	241149230	2_143	0	0.0121798826538614	6.65426750136655	7.69556935320155e-07	-0.821789216364237	2
ENSG00000146205.13	ANO7	2	241217826	2_144	0	0.0170865776591981	11.2409603765638	1.8237104999917e-06	-1.05501732413223	3
ENSG00000168385.17	SEPT2	2	241315963	2_144	0	0.00963388107030361	5.75105193534728	5.26072944551502e-07	-0.562626825638063	1
ENSG00000115677.16	HDLBP	2	241314902	2_144	0	0.0183845349074884	11.943821468775	2.08493897264953e-06	-1.57315637894333	2
ENSG00000006607.13	FARP2	2	241356233	2_144	0	0.0389663919642945	19.1835198023215	7.09767135600814e-06	2.22309144351068	2
ENSG00000176720.4	BOK	2	241558372	2_144	0	0.016772255090111	11.0628088012593	1.76179049381726e-06	1.17712466341905	1
ENSG00000168393.12	DTYMK	2	241686523	2_144	0	0.00931709376707312	5.43117027008089	4.80475537622092e-07	0.497331124750719	1
ENSG00000168395.15	ING5	2	241687007	2_144	0	0.00893212653297681	5.0275270016659	4.26389670586579e-07	0.359515748889221	1
ENSG00000204099.11	NEU4	2	241816085	2_144	0	0.0327513761504875	17.5030306323407	5.44302341492713e-06	2.04068586011917	1
ENSG00000134115.12	CNTN6	3	1076742	3_1	0	0.0174656782048334	11.4149571144801	1.89302842518357e-06	-1.25639330071325	2
ENSG00000091181.19	IL5RA	3	3126271	3_4	0	0.00598633867023057	10.0404593747956	5.7070576940521e-07	-1.0679367550625	1
ENSG00000072756.16	TRNT1	3	3129338	3_4	0	0.00409971623313987	6.42523739486721	2.50115365365032e-07	0.590988602271963	2
ENSG00000170364.12	SETMAR	3	4303349	3_4	0	0.00581574593365875	9.76426153345148	5.39190492682647e-07	1.07902979955418	1
ENSG00000144455.13	SUMF1	3	4368850	3_4	0	0.00408326564497252	6.38685420297229	2.47623600395422e-07	0.582976385279989	3
ENSG00000196277.15	GRM7	3	6769634	3_5	0	0.0521495795492142	18.2546849479235	9.03904503349456e-06	-1.85995847899307	2
ENSG00000071282.11	LMCD1	3	8502071	3_6	0	0.0114580429070643	7.28723358170656	7.92812577650483e-07	0.690161643930824	1
ENSG00000182533.6	CAV3	3	8733537	3_7	0	0.00990971233209348	4.78983641007502	4.50691248804865e-07	-0.139052534763457	4
ENSG00000125046.14	SSUH2	3	8644516	3_7	0	0.0147233038650288	8.58175870434418	1.19971743766892e-06	0.943173479111987	2
ENSG00000180914.10	OXTR	3	8659744	3_7	0	0.0105705177899509	5.40761636212368	5.42749624537666e-07	0.379432735164815	1
ENSG00000070950.9	RAD18	3	8963418	3_7	0	0.0135437567344383	7.78132888813062	1.00066869415958e-06	-0.86015045468457	2
ENSG00000168137.15	SETD5	3	9397385	3_7	0	0.0100535258457609	4.92769731999222	4.70391883311765e-07	0.0748059519681246	1
ENSG00000163719.19	MTMR14	3	9649842	3_8	0	0.00520341773513899	4.77693719203939	2.36012834507898e-07	-0.0239401389600048	1
ENSG00000144550.12	CPNE9	3	9703359	3_8	0	0.0122322712740971	12.8522816632048	1.49274194150501e-06	-1.34839893284595	1
ENSG00000114026.21	OGG1	3	9749660	3_8	0	0.00570439916427645	5.6789256829836	3.07590904878556e-07	0.406002895388766	1
ENSG00000241553.12	ARPC4	3	9776640	3_8	0	0.00538600723473648	5.12028894556517	2.61853750591117e-07	-0.23791540324228	1
ENSG00000214021.15	TTLL3	3	9807893	3_8	0	0.0135141428393673	13.8397144934328	1.77587761370623e-06	-1.57312019456145	2
ENSG00000163701.18	IL17RE	3	9829173	3_8	0	0.00567451374231931	5.64148515100281	3.03962143379629e-07	-0.422266793299403	3
ENSG00000171135.13	JAGN1	3	9890513	3_8	0	0.0173478787568678	16.2459512909927	2.6760173311886e-06	1.57517782029964	1
ENSG00000163702.18	IL17RC	3	9923774	3_8	0	0.00856308831708186	9.77215784574282	7.94544623725861e-07	-1.18241958995349	1
ENSG00000163703.17	CRELD1	3	9938785	3_8	0	0.00608552386884709	6.20094975613112	3.58305586418822e-07	-0.557518807877488	1
ENSG00000163704.11	PRRT3	3	9954742	3_8	0	0.00521545829818126	4.81393014172906	2.38390891438745e-07	-0.078046867794524	1
ENSG00000125037.12	EMC3	3	10010880	3_8	0	0.00615145830579933	6.3507075192729	3.70934811875781e-07	-0.668922022784775	1
ENSG00000144554.10	FANCD2	3	10025967	3_8	0	0.00548386392475819	5.23785877875211	2.72733101651918e-07	0.370419294503408	2
ENSG00000254999.3	BRK1	3	10115548	3_8	0	0.0278865931866666	20.5711093938177	5.44691466856387e-06	1.9337158515259	2
ENSG00000134086.7	VHL	3	10140878	3_8	0	0.00587433964921602	5.89751440261667	3.28946644325886e-07	0.407303552750347	1
ENSG00000157014.10	TATDN2	3	10248460	3_8	0	0.00593844997046367	6.01001734021771	3.38880222720732e-07	0.845678154126421	2
ENSG00000157017.15	GHRL	3	10320608	3_8	0	0.00997695032438795	10.7310388502962	1.01656926203006e-06	1.82234383981726	1
ENSG00000157020.17	SEC13	3	10317566	3_8	0	0.00527489247736457	4.88945624007175	2.44890293579044e-07	0.680847784306472	1
ENSG00000157087.17	ATP2B2	3	10708383	3_8	0	0.00663372375567317	7.51028751123151	4.73054678926603e-07	1.36630327508446	1
ENSG00000157103.10	SLC6A1	3	10978347	3_9	0	0.00713577719621927	7.26482552479464	4.92225225643682e-07	0.682374661275452	3
ENSG00000197548.12	ATG7	3	11230319	3_9	0	0.00557751117865202	4.91068150340396	2.60063626161105e-07	0.464476459074654	2
ENSG00000144560.14	VGLL4	3	11746730	3_9	0	0.150585010607345	36.9128647446272	5.277848163768e-05	-3.26330333890951	1
ENSG00000144559.10	TAMM41	3	11798492	3_9	0	0.0117616712061933	12.045393940423	1.3452017990878e-06	-1.37716346599389	1
ENSG00000157152.16	SYN2	3	12004293	3_9	0	0.00679996149520978	6.80410532942287	4.39313832862637e-07	0.681117346011201	1
ENSG00000157150.4	TIMP4	3	12232268	3_9	0	0.0283176677911059	20.4837254134714	5.50761817906641e-06	2.44561538011736	1
ENSG00000154743.17	TSEN2	3	12484507	3_9	0	0.00569172657292905	5.10430928464895	2.75853441879687e-07	-0.349832544921784	2
ENSG00000075975.15	MKRN2	3	12548995	3_9	0	0.00666607892093274	6.61405716674067	4.18635248115746e-07	0.746819338245117	2
ENSG00000225526.4	MKRN2OS	3	12548995	3_9	0	0.0344383452148419	22.3726818787115	7.31573085247445e-06	2.64025091086678	2
ENSG00000132155.11	RAF1	3	12664356	3_9	0	0.00607904348838839	5.73319247337243	3.3092468878e-07	0.267814609181363	1
ENSG00000144712.11	CAND2	3	12796583	3_9	0	0.00630437132435369	6.08099387023976	3.64010362702578e-07	-0.586017814210667	2
ENSG00000144713.12	RPL32	3	12841494	3_9	0	0.00643079678138125	6.27069746451547	3.82893532651794e-07	-0.488567634544941	1
ENSG00000131379.9	C3orf20	3	14674864	3_10	0	0.0411903256731945	18.260964600299	7.14194229849591e-06	1.9503913138721	1
ENSG00000144711.13	IQSEC1	3	13072626	3_10	0	0.0152780722549006	8.70739634337054	1.26314808946308e-06	1.06979925104399	1
ENSG00000163528.12	CHCHD4	3	14213520	3_10	0	0.0127324894729993	6.96048072658581	8.41491934695573e-07	-0.710815861306148	1
ENSG00000170876.7	TMEM43	3	14107390	3_10	0	0.0163857417172211	9.37875954547591	1.45918011679001e-06	-1.09465062422492	1
ENSG00000131389.16	SLC6A6	3	14468809	3_10	0	0.0123794054036658	6.69108871831586	7.86491386428973e-07	0.719067278768026	1
ENSG00000154781.15	CCDC174	3	14653937	3_10	0	0.0107678989933003	5.35567621914317	5.47573829436128e-07	-0.417194023346176	1
ENSG00000177463.15	NR2C2	3	14995383	3_11	0	0.0147085316261617	7.22420157363367	1.00891962740992e-06	-0.658362757230947	1
ENSG00000131368.7	MRPS25	3	15063435	3_11	0	0.0194764580779568	9.91866315112593	1.83425840836589e-06	-0.954476862856148	1
ENSG00000131381.12	RBSN	3	15099772	3_11	0	0.0495997772818592	18.9458309617488	8.92258679544326e-06	2.09709848288322	1
ENSG00000131375.9	CAPN7	3	15206289	3_11	0	0.015692076691035	7.84507417552758	1.16889330987331e-06	-1.03175591327476	1
ENSG00000131370.15	SH3BP5	3	15332892	3_11	0	0.0127975561717024	5.89054128292134	7.15780141570461e-07	-0.800710761490951	2
ENSG00000206562.11	METTL6	3	15444611	3_11	0	0.020038888879987	10.1923745977104	1.93930631028619e-06	1.32220751972358	1
ENSG00000144597.13	EAF1	3	15422811	3_11	0	0.0162053701346493	8.15378807400732	1.25463029813306e-06	1.04278674411156	1
ENSG00000206561.12	COLQ	3	15475518	3_11	0	0.0202866075389244	10.3104021258706	1.98601456062619e-06	1.29640274240567	1
ENSG00000131373.14	HACL1	3	15562882	3_11	0	0.0118637206251471	5.16476268387988	5.81793250695378e-07	0.562850802601758	2
ENSG00000206560.11	ANKRD28	3	15857377	3_11	0	0.0203135374103341	10.3231772151274	1.99111497135342e-06	-1.4033204844075	1
ENSG00000131386.17	GALNT15	3	16088510	3_11	0	0.01544995502075	7.69568708544775	1.12894300427215e-06	0.714583660654896	1
ENSG00000154813.9	DPH3	3	16260057	3_12	0	0.00718388203264919	5.73517794176825	3.91204179436705e-07	-0.380347244522387	1
ENSG00000154814.13	OXNAD1	3	16265263	3_12	0	0.0143406073292187	12.2000510798423	1.66121785385622e-06	1.51829281393088	3
ENSG00000131378.13	RFTN1	3	16514065	3_12	0	0.00809401730366732	6.67428173360512	5.12939401064876e-07	-0.58061454698126	1
ENSG00000163576.17	EFHB	3	19946616	3_14	0	0.0498960412406262	21.4548907540044	1.01645883312913e-05	2.20929030693862	1
ENSG00000144566.10	RAB5A	3	19946616	3_14	0	0.00887734880489488	4.84028930969634	4.07992332922941e-07	0.153194547495076	2
ENSG00000183977.13	PP2D1	3	20012089	3_14	0	0.00972368420082992	5.7114509303187	5.27320545158048e-07	0.491623135118521	2
ENSG00000114166.7	KAT2B	3	20018257	3_14	0	0.0121337781706157	7.83100739727145	9.02217157664809e-07	0.762916241034792	2
ENSG00000182247.9	UBE2E2	3	23202760	3_17	0	0.0191496784515363	12.70628517293	2.31034842453458e-06	1.65326610721303	1
ENSG00000197885.10	NKIRAS1	3	23947046	3_18	0	0.00237373656848794	4.91008430078188	1.10667185657955e-07	-0.124194996685172	1
ENSG00000163491.16	NEK10	3	27372564	3_20	0	0.0160502906610993	5.82581126955635	8.87844093251746e-07	-0.462906348661048	1
ENSG00000033867.16	SLC4A7	3	27484716	3_20	0	0.0143739042035012	4.76797931774607	6.50738505835251e-07	0.116526967404535	1
ENSG00000163512.13	AZI2	3	28348860	3_21	0	0.017847728525082	12.524788127432	2.12251484392579e-06	-1.51988591572188	1
ENSG00000144642.21	RBMS3	3	28575079	3_21	0	0.00869497215476245	5.63570603187054	4.65279506062982e-07	-0.00535830737670334	1
ENSG00000163527.9	STT3B	3	31531565	3_23	0	0.0758601959252963	23.7096043203347	1.70779470655713e-05	-3.51264594478353	1
ENSG00000144645.13	OSBPL10	3	32078058	3_23	0	0.00939562986528586	8.87467962110038	7.91727956216929e-07	0.969382599051621	1
ENSG00000152642.10	GPD1L	3	32066459	3_23	0	0.107708094663019	31.8032701060528	3.2525015924878e-05	3.06478157893832	2
ENSG00000170293.8	CMTM8	3	32192777	3_23	0	0.0337610053288993	20.8685761557209	6.68968372737646e-06	2.02084031024424	3
ENSG00000153551.13	CMTM7	3	32392400	3_24	0	0.0163475115391603	8.24109358875574	1.27918658289641e-06	0.95840765679328	2
ENSG00000091317.7	CMTM6	3	32502466	3_24	0	0.0115447154135875	4.90732876829279	5.37930022131555e-07	-0.170019340748223	1
ENSG00000182973.18	CNOT10	3	32686073	3_24	0	0.0117556113584701	5.08066517257173	5.67104627995857e-07	-0.337433217422059	1
ENSG00000188167.8	TMPPE	3	33097285	3_24	0	0.0130287423869466	6.06566016598501	7.50374330213092e-07	1.00819855842855	1
ENSG00000170266.15	GLB1	3	33097285	3_24	0	0.0133336776198473	6.28733244892733	7.96001290974022e-07	-1.05018031941103	2
ENSG00000170275.14	CRTAP	3	33113772	3_24	0	0.0114023231957717	4.78848770169713	5.18428800335448e-07	-0.150165590603407	2
ENSG00000173705.8	SUSD5	3	33218930	3_25	0	0.00539550518395704	11.842821805801	6.06714962740261e-07	-1.47830819726523	2
ENSG00000170248.13	PDCD6IP	3	33798622	3_25	0	0.0211521183724805	24.4037032409546	4.90125163485404e-06	-2.24021649330016	1
ENSG00000144681.10	STAC	3	36380068	3_26	0	0.00943352222417371	4.89234053826387	4.38215719971308e-07	-0.535846310395998	1
ENSG00000163673.7	DCLK3	3	36764355	3_27	0	0.00821679146612331	6.21719223795531	4.8505831979414e-07	0.975186329135934	2
ENSG00000178567.7	EPM2AIP1	3	36993455	3_27	0	0.0082614072127164	7.81253068036009	6.12834437724748e-07	-1.61366211709586	1
ENSG00000076242.14	MLH1	3	36993455	3_27	0	0.00894861032572547	7.85096255018139	6.67076896099785e-07	-1.44389899515178	2
ENSG00000093167.17	LRRFIP2	3	37183634	3_27	0	0.00881515657619181	5.9169596745863	4.95251770699132e-07	0.203064588917402	1
ENSG00000144674.16	GOLGA4	3	37243088	3_27	0	0.00879829407356036	5.8909089454842	4.92128119247777e-07	-0.143634425778073	1
ENSG00000198590.11	C3orf35	3	37387931	3_27	0	0.00838990118167526	9.96101442248252	7.93519879544526e-07	-2.30372926726775	1
ENSG00000144668.11	ITGA9	3	37452932	3_27	0	0.0318236262540295	16.3647808606436	4.9448970720885e-06	0.857743743799045	1
ENSG00000187091.13	PLCD1	3	38054339	3_27	0	0.0179805546577508	13.2628671273887	2.26432050838887e-06	-1.58333080603893	1
ENSG00000008226.19	DLEC1	3	38039461	3_27	0	0.00762414603174511	4.89357997699639	3.54254432885588e-07	0.0794673726090005	1
ENSG00000060971.17	ACAA1	3	38188430	3_27	0	0.00818451750204508	5.61563970541058	4.36404996810727e-07	-0.50712115682065	1
ENSG00000179934.6	CCR8	3	39330021	3_28	0	0.00923046189894394	9.0042488903342	7.89165919508898e-07	-1.02567886484226	1
ENSG00000093217.9	XYLB	3	38346523	3_28	0	0.0150958323913779	14.542589041713	2.08447261351705e-06	1.97034534370353	2
ENSG00000183873.15	SCN5A	3	38653683	3_28	0	0.241217387876284	40.8615369684202	9.35881161067674e-05	3.46974824264574	1
ENSG00000168356.11	SCN11A	3	38950616	3_28	0	0.0073127400221461	6.68620660868269	4.64255784041205e-07	0.691058726754666	1
ENSG00000114745.13	GORASP1	3	39101133	3_28	0	0.00589004205439292	4.76702524260347	2.66601902365095e-07	-0.0098028835888804	2
ENSG00000168026.18	TTC21A	3	39107217	3_28	0	0.00589004479691935	4.76702461362536	2.6660199132409e-07	-0.0135233542541744	2
ENSG00000168334.8	XIRP1	3	39192679	3_28	0	0.0449111818348147	24.2893657960577	1.03578127567849e-05	-2.33988582515052	1
ENSG00000144659.10	SLC25A38	3	39360438	3_28	0	0.00597940314729106	4.91303656461497	2.78936423946664e-07	0.347222284024816	1
ENSG00000168028.13	RPSA	3	39407090	3_28	0	0.00628040441310618	5.35485645480319	3.1932494075368e-07	0.395812929953762	1
ENSG00000114784.3	EIF1B	3	40309993	3_29	0	0.0110735404678	7.27469905400763	7.64889898836095e-07	-0.922964873633449	1
ENSG00000168032.8	ENTPD3	3	40387447	3_29	0	0.011391032421321	7.54533603386828	8.16091906336573e-07	-0.966478568662208	1
ENSG00000188846.13	RPL14	3	40458560	3_29	0	0.0190722856369827	12.4872480192426	2.26134526902183e-06	1.361907735906	1
ENSG00000177873.12	ZNF619	3	40477330	3_29	0	0.0138836507497495	9.44094281762365	1.24456173520426e-06	-1.18756045420034	1
ENSG00000172888.11	ZNF621	3	40527244	3_29	0	0.0100180768180782	6.31596125480087	6.00787947270179e-07	-0.361361552756225	2
ENSG00000168036.16	CTNNB1	3	40971946	3_29	0	0.0146451074616024	9.95277126452199	1.3839932842408e-06	1.13462234046995	1
ENSG00000187094.11	CCK	3	42266417	3_30	0	0.0160401205553314	7.33716312522695	1.11746312180987e-06	0.828326505174198	1
ENSG00000008324.11	SS18L2	3	42557488	3_31	0	0.0348248572835297	25.1558239885964	8.31812207079951e-06	2.65975695006608	2
ENSG00000114857.17	NKTR	3	42603651	3_31	0	0.0240892285892471	21.1248488934433	4.83185508562125e-06	2.27757394063643	1
ENSG00000093183.13	SEC22C	3	42615379	3_31	0	0.00631645579732632	8.1252728486065	4.87313913950499e-07	-0.887745720763641	1
ENSG00000114853.13	ZBTB47	3	42653821	3_31	0	0.00643518478394778	8.54564340362918	5.22159501700357e-07	1.32999104973012	1
ENSG00000157119.11	KLHL40	3	42685226	3_31	0	0.00581707955122657	7.56706169257086	4.17955143799957e-07	0.873233194114315	1
ENSG00000010282.14	HHATL	3	42706056	3_31	0	0.00774414873438423	10.2129147224267	7.5096688716131e-07	-1.14847178601039	1
ENSG00000244607.5	CCDC13	3	42775829	3_31	0	0.00439491984628848	4.80278228523245	2.0042009136872e-07	-0.0416644710159352	1
ENSG00000181061.13	HIGD1A	3	42800848	3_31	0	0.00443686484984651	4.97538094612764	2.09604178150647e-07	-0.379721733290249	1
ENSG00000144648.15	ACKR2	3	42804792	3_31	0	0.0110919935106889	13.3775306053334	1.40890904369054e-06	-1.4218226805569	1
ENSG00000180432.5	CYP8B1	3	42876414	3_31	0	0.00490847046668963	5.8863836160782	2.74341899154233e-07	-0.669718397642053	1
ENSG00000182983.14	ZNF662	3	42906284	3_31	0	0.00458022977541306	5.22219916631766	2.27110960279396e-07	-0.376556927277611	1
ENSG00000240747.7	KRBOX1	3	42819964	3_31	0	0.00438683958328112	4.78778155741305	1.99426780342989e-07	0.202493307534913	1
ENSG00000144649.8	FAM198A	3	42989169	3_31	0	0.00532904499055187	6.82311086125904	3.45246441777973e-07	-1.05153536699597	1
ENSG00000144647.5	POMGNT2	3	43106046	3_31	0	0.00438741461607206	4.84664399894318	2.01905056304347e-07	0.207742252583565	1
ENSG00000163788.13	SNRK	3	43283602	3_31	0	0.0213417541943708	19.2191229638925	3.89458400393837e-06	1.80364045840894	1
ENSG00000011198.7	ABHD5	3	43690029	3_31	0	0.00535371971380028	6.80530174225717	3.4593970732336e-07	1.48386771853613	1
ENSG00000179152.19	TCAIM	3	44338372	3_31	0	0.00530779988524099	6.45015884870312	3.25074084173005e-07	0.764699923703477	3
ENSG00000225873.3	LINC00694	3	44439661	3_31	0	0.0229329801461357	20.0290042867331	4.36131295366905e-06	2.26959777015543	1
ENSG00000196345.12	ZKSCAN7	3	44533175	3_31	0	0.00440966635463747	4.92083681385358	2.06035516575624e-07	-0.458926065309767	2
ENSG00000144792.9	ZNF660	3	44578138	3_31	0	0.00847023096689792	10.8730961167586	8.74471936746104e-07	-1.60536710180266	2
ENSG00000186448.14	ZNF197	3	44584405	3_31	0	0.00591443019987159	7.9433023594838	4.4607861297824e-07	-1.26605659534238	3
ENSG00000196653.11	ZNF502	3	44721338	3_31	0	0.00534660646801899	6.67853299434146	3.39044491012213e-07	-0.747861346350425	1
ENSG00000186446.11	ZNF501	3	44721338	3_31	0	0.00534660646801899	6.67853299434146	3.39044491012213e-07	-0.747861346350425	1
ENSG00000163807.5	KIAA1143	3	44761331	3_31	0	0.00933277995806814	11.4076065318541	1.01088780274991e-06	-1.21936898162991	1
ENSG00000163808.16	KIF15	3	44761638	3_31	0	0.107393367180742	35.0745632699609	3.57657328467601e-05	-3.34775308757611	1
ENSG00000169964.7	TMEM42	3	44865736	3_31	0	0.00576929797832471	7.17413448884357	3.92997584484274e-07	0.436527791590071	1
ENSG00000163810.11	TGM4	3	44875099	3_31	0	0.0223601381490671	19.4542090348871	4.1303367097828e-06	-1.64541982071741	1
ENSG00000075914.12	EXOSC7	3	44999397	3_31	0	0.0078752094843767	10.5534129795816	7.89137070485056e-07	1.31483408452731	1
ENSG00000163815.5	CLEC3B	3	44999190	3_31	0	0.00568124238512557	7.39491184807088	3.98908891410087e-07	-0.849519976262009	1
ENSG00000183625.14	CCR3	3	46162887	3_32	0	0.0111827938937844	4.85377437355335	5.15379692230954e-07	0.139036285582058	1
ENSG00000163814.7	CDCP1	3	45145928	3_32	0	0.0430223521700783	17.8189041213951	7.27901373360223e-06	-1.74208756718825	2
ENSG00000249992.1	TMEM158	3	45226648	3_32	0	0.0114115463290186	5.04764832937978	5.46929041220976e-07	-0.398249939390283	1
ENSG00000011376.9	LARS2	3	45388983	3_32	0	0.0123031719422282	5.76806551354428	6.73821206129741e-07	0.391973983244151	1
ENSG00000144791.9	LIMD1	3	45555166	3_32	0	0.0302049152407733	14.3976840188309	4.12921651998921e-06	1.72551933228337	1
ENSG00000211456.10	SACM1L	3	45688625	3_32	0	0.0134713444110868	6.63714844818133	8.48965159355105e-07	0.844279572162242	2
ENSG00000163817.15	SLC6A20	3	45796686	3_32	0	0.012854080716353	6.18768708653999	7.55208314418429e-07	-0.606148550186113	1
ENSG00000163818.16	LZTFL1	3	45916204	3_32	0	0.0141702091431627	7.12188832515684	9.58227910345061e-07	-0.821474287864241	1
ENSG00000172215.5	CXCR6	3	45940922	3_32	0	0.0160363013615954	8.30813103258907	1.26504199652691e-06	0.876053589771923	1
ENSG00000163820.14	FYCO1	3	45921260	3_32	0	0.0200580480029197	10.4564983778116	1.99146343839227e-06	-1.41555089971189	1
ENSG00000173578.7	XCR1	3	46027351	3_32	0	0.0406302403645432	17.2645108421645	6.66041156586154e-06	2.039247169683	1
ENSG00000121807.5	CCR2	3	46353822	3_32	0	0.0112437431797252	4.90580425004133	5.23743358945946e-07	0.324077991923887	2
ENSG00000160791.13	CCR5	3	46100012	3_32	0	0.011084036061492	4.76884556110523	5.01890048908794e-07	-0.108938945393723	3
ENSG00000121797.9	CCRL2	3	46406481	3_32	0	0.0112975288044622	4.95149831267849	5.31150371377459e-07	-0.442433893410292	1
ENSG00000241186.9	TDGF1	3	46574146	3_32	0	0.011260279951788	4.91987594791892	5.26018159304539e-07	0.27151679083378	2
ENSG00000163827.12	LRRC2	3	46582029	3_32	0	0.0168852708085765	8.8030556502619	1.41136347630644e-06	-1.03333092015813	1
ENSG00000261603.1	PRSS46	3	46735496	3_33	0	0.0102792890901701	4.99480582087862	4.87505013217833e-07	0.29580084919814	2
ENSG00000178038.16	ALS2CL	3	46689259	3_33	0	0.0145897220650051	8.3489581792495	1.1565827243928e-06	-0.959322331222062	2
ENSG00000181585.3	TMIE	3	46700908	3_33	0	0.0123283781498933	6.73512769571639	7.88404651822206e-07	0.729283677727805	1
ENSG00000188086.13	PRSS45	3	46703440	3_33	0	0.0105462477079126	5.24019250963185	5.24738109760209e-07	0.40757616202322	4
ENSG00000178055.11	PRSS42	3	46834226	3_33	0	0.0115099556243609	6.07729358482485	6.64173070866777e-07	-0.613347872290446	1
ENSG00000160801.13	PTH1R	3	46877309	3_33	0	0.025438483994685	13.6895993605148	3.30658248567297e-06	-1.44404196891003	2
ENSG00000160808.9	MYL3	3	46891776	3_33	0	0.0106386711297853	5.32370840271704	5.37773057667077e-07	-0.295313061869357	1
ENSG00000160796.16	NBEAL2	3	46979634	3_33	0	0.0109133146921445	5.56768546708223	5.76937499849484e-07	-0.54635704694972	1
ENSG00000160799.11	CCDC12	3	46982458	3_33	0	0.010073985853793	4.80173608423292	4.59300607552459e-07	-0.215603252052568	1
ENSG00000181555.20	SETD2	3	47163449	3_33	0	0.0159447107370297	9.20061644714255	1.39293537526392e-06	-1.1153807401259	2
ENSG00000088727.12	KIF9	3	47281291	3_33	0	0.0137486183770531	7.77978567964509	1.01560326216509e-06	0.942303909959209	1
ENSG00000114648.11	KLHL18	3	47287254	3_33	0	0.0103154725164116	5.02843471639134	4.92514860873781e-07	0.2049062655022	1
ENSG00000114650.18	SCAP	3	47475926	3_33	0	0.0568196682783194	21.4724602910283	1.15845161402193e-05	2.04434696878082	2
ENSG00000163832.15	ELP6	3	47513447	3_33	0	0.0102365346234008	4.95491752306637	4.81600341641165e-07	-0.15896997026746	1
ENSG00000114646.9	CSPG5	3	47580841	3_33	0	0.0140246349030432	7.97029428713149	1.06136147141828e-06	0.871592341195645	1
ENSG00000173473.10	SMARCC1	3	47781357	3_34	0	0.0094132253331437	4.77467863489417	4.26756355832866e-07	0.303797327569106	1
ENSG00000164045.11	CDC25A	3	48188134	3_34	0	0.0380556898158111	18.1986954201857	6.57593106556343e-06	-2.6664228210338	1
ENSG00000164048.13	ZNF589	3	48241756	3_34	0	0.0165821983327348	10.1988605222314	1.60579889427771e-06	-1.51418583530917	1
ENSG00000172113.8	NME6	3	48301392	3_34	0	0.0262557514738274	14.6154498435959	3.64362804811754e-06	2.42159862848442	1
ENSG00000232112.3	TMA7	3	48440237	3_34	0	0.0215822507438406	12.729840053109	2.60865758897039e-06	1.917523085771	1
ENSG00000164053.19	ATRIP	3	48446507	3_34	0	0.0207696576517856	12.3609274884428	2.43768617134301e-06	-1.8859977712815	1
ENSG00000213689.11	TREX1	3	48467186	3_34	0	0.0200751082970688	12.0341060734169	2.293871728311e-06	1.82361087055254	1
ENSG00000164054.15	SHISA5	3	48518906	3_34	0	0.0121096318824032	7.18581136909024	8.26236070340023e-07	1.34186057780075	1
ENSG00000114268.11	PFKFB4	3	48562408	3_34	0	0.00981451958941892	5.17410372156762	4.8217154079085e-07	0.431265925626234	1
ENSG00000145040.3	UCN2	3	48563473	3_34	0	0.00999425268735243	5.34773380496175	5.07478331828219e-07	0.340532613362991	2
ENSG00000114270.17	COL7A1	3	48595323	3_34	0	0.0127933054374295	7.71175094802601	9.36770403306968e-07	0.782867330915396	1
ENSG00000183396.3	TMEM89	3	48621034	3_34	0	0.02159151858199	12.7341039673924	2.61065195348322e-06	1.72098153147137	1
ENSG00000225697.12	SLC26A6	3	48637631	3_34	0	0.0335261889941678	16.9744383455377	5.40352293095526e-06	2.19227572571543	1
ENSG00000213672.7	NCKIPSD	3	48686026	3_34	0	0.0112590733661069	6.48830654054405	6.93635649763352e-07	0.505323382212557	1
ENSG00000068745.14	IP6K2	3	48658401	3_34	0	0.0094799241560114	4.84221769563275	4.35859553936599e-07	0.170733890177682	2
ENSG00000114302.15	PRKAR2A	3	48847779	3_34	0	0.0288570540595069	15.5268244062733	4.25433839670616e-06	-1.9197133996349	1
ENSG00000178467.17	P4HTM	3	48987668	3_34	0	0.0182631324215179	11.1253940141659	1.92924803093749e-06	-2.02044993118168	2
ENSG00000178252.17	WDR6	3	49007280	3_34	0	0.0367606635279457	17.8645656366308	6.2355275113569e-06	2.51267344893355	2
ENSG00000178149.16	DALRD3	3	49017259	3_34	0	0.0132098999392933	8.01887241291343	1.00579675079802e-06	-1.52100984872922	1
ENSG00000198218.10	QRICH1	3	49111457	3_34	0	0.0118251326527058	6.95812933860449	7.8126058644944e-07	1.35698228949395	1
ENSG00000172053.17	QARS	3	49106005	3_34	0	0.0121154011179654	7.19036792851754	8.27153873409521e-07	-1.39267756669774	1
ENSG00000185909.14	KLHDC8B	3	49179039	3_34	0	0.0220962978888707	12.9561749115908	2.71827703096169e-06	1.95965389602864	1
ENSG00000173421.16	CCDC36	3	49199006	3_34	0	0.0436782863270079	19.5349038213643	8.1016646962543e-06	-2.59874737445497	3
ENSG00000114316.12	USP4	3	49340655	3_35	0	0.0201319236169745	13.0491818359002	2.49439917188281e-06	1.79713470334737	1
ENSG00000233276.3	GPX1	3	49359318	3_35	0	0.0209384714489242	13.4266784543513	2.66938342420403e-06	1.82713898528239	1
ENSG00000067560.10	RHOA	3	49413016	3_35	0	0.00976955111584321	6.11853428211123	5.67569963568665e-07	-1.35085205437018	1
ENSG00000145022.4	TCTA	3	49412205	3_35	0	0.0225554776966943	14.1417727139892	3.02867922902166e-06	-1.88393911251418	2
ENSG00000145020.15	AMT	3	49422974	3_35	0	0.0227503208292069	14.2246637687223	3.07274791038595e-06	-1.88902257136927	1
ENSG00000145029.13	NICN1	3	49429438	3_35	0	0.0209201761450629	13.4182772707131	2.66538221449906e-06	-1.82696082194294	1
ENSG00000173531.15	MST1	3	49696771	3_35	0	0.0198378394205946	12.9082550418398	2.43141619400386e-06	1.62882260673178	1
ENSG00000164068.15	RNF123	3	49687375	3_35	0	0.00863398281570749	4.93600048576403	4.04653937336547e-07	-0.125807905640089	2
ENSG00000173540.12	GMPPB	3	49724172	3_35	0	0.0105935847441923	6.89295566386789	6.9333931486683e-07	-1.53261837897304	1
ENSG00000176095.11	IP6K1	3	49787936	3_35	0	0.0160611142306085	10.8792015273615	1.65909054927708e-06	1.55184655130749	1
ENSG00000185614.4	FAM212A	3	49803410	3_35	0	0.0087110084693155	5.02134701287775	4.15323082061473e-07	-0.442902039803491	1
ENSG00000183763.8	TRAIP	3	49856597	3_35	0	0.0531549348084259	22.4284916079689	1.13198599410634e-05	-3.20017972979481	1
ENSG00000164078.12	MST1R	3	49904003	3_35	0	0.0422244866269682	20.1853674121192	8.09279303018921e-06	-2.82510604748884	1
ENSG00000004534.14	RBM6	3	49940636	3_35	0	0.0883265848594458	27.3978529112695	2.29776370623622e-05	3.22116904749149	1
ENSG00000003756.16	RBM5	3	50088563	3_35	0	0.0334138194844414	17.9212522316044	5.68580382272709e-06	2.65596130077191	1
ENSG00000001617.11	SEMA3F	3	50152913	3_35	0	0.00943757151067137	5.78773262732358	5.18640123768132e-07	1.05595117789857	1
ENSG00000188338.14	SLC38A3	3	50204954	3_35	0	0.0288667469887527	16.5078756532083	4.52466501265647e-06	-1.40197800435299	1
ENSG00000012171.19	SEMA3B	3	50267465	3_35	0	0.00940119999082789	5.75049672449773	5.1331747425515e-07	-0.251832072674534	1
ENSG00000179564.3	LSMEM2	3	50278688	3_35	0	0.0284957544152675	16.3909606194072	4.43488091723113e-06	-1.44369136796776	1
ENSG00000243477.5	NAT6	3	50299601	3_35	0	0.0201469826908485	13.0535412954825	2.49709898150707e-06	1.30125804245831	1
ENSG00000186792.16	HYAL3	3	50295266	3_35	0	0.0370887618700682	18.93557700681	6.66834830207481e-06	-1.92316672790439	2
ENSG00000114378.16	HYAL1	3	50336862	3_35	0	0.0256679811989468	15.3842307069989	3.74942692177508e-06	-1.55695376220811	1
ENSG00000068028.17	RASSF1	3	50336862	3_35	0	0.0256679811989468	15.3842307069989	3.74942692177508e-06	1.55695376220811	1
ENSG00000068001.13	HYAL2	3	50323853	3_35	0	0.0148659215760955	10.1385872509289	1.43108911073806e-06	-1.32115022799743	1
ENSG00000004838.13	ZMYND10	3	50350442	3_35	0	0.0346916723519827	18.2926508635047	6.02558584673008e-06	-2.31665715050022	1
ENSG00000007402.11	CACNA2D2	3	50504338	3_35	0	0.00898698831474198	5.31925139034669	4.53901992899796e-07	0.205061760911502	1
ENSG00000114735.9	HEMK1	3	50569633	3_35	0	0.00862311705034047	4.92414020823524	4.03173601738548e-07	-0.0587563431017551	1
ENSG00000114738.10	MAPKAPK3	3	50611291	3_35	0	0.0177310444978032	11.8294336945821	1.99157043641588e-06	-1.2221371654062	1
ENSG00000114737.15	CISH	3	50614320	3_35	0	0.00859200003465277	4.88971017528919	3.98909872913716e-07	0.0905597036971596	1
ENSG00000088538.12	DOCK3	3	50673652	3_35	0	0.00900084909613264	5.33450287170301	4.55905499070292e-07	0.419809758546366	1
ENSG00000164080.13	RAD54L2	3	51589531	3_35	0	0.0206605166218877	13.2976413102336	2.60863422512754e-06	-1.8947054795674	1
ENSG00000164081.12	TEX264	3	51669048	3_35	0	0.00912192565066128	5.46198020740954	4.73079410522164e-07	0.350671885149175	2
ENSG00000180929.5	GPR62	3	51956801	3_36	0	0.00530329310624789	5.05516229372606	2.54552947675437e-07	0.112253945524129	1
ENSG00000162244.10	RPL29	3	51993314	3_36	0	0.00639507953827145	6.51635616373222	3.95683700476395e-07	-0.518269283397423	1
ENSG00000164087.7	POC1A	3	52154345	3_36	0	0.00616583825691708	6.3100343577189	3.69420718635792e-07	-0.678073203995928	1
ENSG00000239732.3	TLR9	3	52226766	3_36	0	0.00528953834926582	5.2861475332041	2.65493838629294e-07	0.9263206326938	2
ENSG00000247596.8	TWF2	3	52238012	3_36	0	0.00913704384823055	9.85953664995641	8.5538102407839e-07	-1.16635388197307	1
ENSG00000164088.17	PPM1M	3	52245935	3_36	0	0.0100866430337309	10.9069300797896	1.04459171564879e-06	-1.33230646758637	1
ENSG00000168237.17	GLYCTK	3	52291743	3_36	0	0.0247132326503333	39.2661899898703	9.21394717438475e-06	5.6171364593988	1
ENSG00000114841.17	DNAH1	3	52317537	3_36	0	0.00977366965919935	10.5136835686338	9.75685733693945e-07	1.24424897471989	1
ENSG00000010318.20	PHF7	3	52414035	3_36	0	0.00672463868684081	9.60671655048085	6.13396549202201e-07	-2.0187822155446	1
ENSG00000010319.6	SEMA3G	3	52444898	3_36	0	0.00698937846445924	6.91183098951409	4.58700342468446e-07	-0.0439601980042745	1
ENSG00000114854.7	TNNC1	3	52454186	3_36	0	0.00535939664688701	5.60351724361389	2.85150416132075e-07	-1.03647903452085	2
ENSG00000010322.15	NISCH	3	52455611	3_36	0	0.0059778837725758	5.83635856267365	3.31273601309754e-07	-0.480562710016923	1
ENSG00000010327.10	STAB1	3	52495250	3_36	0	0.00564952693348508	6.3561631218792	3.40960849528866e-07	1.33316466088419	1
ENSG00000168268.10	NT5DC2	3	52533447	3_36	0	0.00524619240696078	12.4735265932725	6.21342225466203e-07	3.31815605180959	2
ENSG00000163938.16	GNL3	3	52681295	3_36	0	0.00561743837970974	20.6869635045049	1.10339868540858e-06	4.61770091447826	2
ENSG00000163939.18	PBRM1	3	52686064	3_36	1	0.0418486645164281	37.3039996545908	1.48229416307366e-05	6.18759906619317	1
ENSG00000016864.18	GLT8D1	3	52705620	3_36	0	0.0517997036086113	21.5517560025473	1.06000358265165e-05	0.807738688610408	1
ENSG00000114904.12	NEK4	3	52781889	3_36	1	0.372345937304616	44.4741027537374	0.000157235719208703	6.68888653216035	1
ENSG00000055955.15	ITIH4	3	52831109	3_36	0	0.00692764476323193	21.7950672656511	1.43364366591822e-06	-4.51677411983056	3
ENSG00000272573.5	MUSTN1	3	52836116	3_36	0	0.00928813974375353	30.3203437408831	2.67399295223955e-06	-5.61072693882617	1
ENSG00000213533.11	TMEM110	3	52855755	3_36	1	0.516907818605615	44.1244082556093	0.000216565559720756	-6.96016948613993	3
ENSG00000163935.13	SFMBT1	3	53069780	3_36	0	0.0126924012564829	11.7855937814734	1.42034111282373e-06	0.776465771184469	1
ENSG00000163933.9	RFT1	3	53088241	3_36	0	0.00954674022241553	9.021693444183	8.17787687554685e-07	-0.0592790439992932	2
ENSG00000163932.13	PRKCD	3	53170499	3_36	0	0.00532661041262306	5.36433117959843	2.71308820125786e-07	1.01797778293794	1
ENSG00000272886.5	DCP1A	3	53344218	3_36	0	0.244843310897381	26.3507382839902	6.12602024919058e-05	5.26630164826988	1
ENSG00000016391.10	CHDH	3	53825627	3_36	0	0.00555922265283049	5.34078831464135	2.81914120878924e-07	0.43522413069105	2
ENSG00000113812.13	ACTR8	3	53881333	3_36	0	0.00899034548710942	9.71510844703726	8.29318648128525e-07	-0.986450857337007	1
ENSG00000113811.10	SELENOK	3	53891990	3_36	0	0.0366559710575992	21.7940498094595	7.58542755315732e-06	-2.06357109022411	1
ENSG00000157445.14	CACNA2D3	3	54097612	3_37	0	0.010341025023591	6.01803782904622	5.90902597685906e-07	-0.411074167930844	3
ENSG00000180376.16	CCDC66	3	56559360	3_39	0	0.0167907192921245	10.4974111411675	1.67358935571663e-06	-1.64232445010299	1
ENSG00000163946.13	FAM208A	3	56675447	3_39	0	0.00995827890478329	5.49195514014882	5.19288450389868e-07	-0.517413212958164	2
ENSG00000163947.11	ARHGEF3	3	57078950	3_39	0	0.00923434348409524	4.76981507796796	4.18220159759705e-07	0.152972175315573	1
ENSG00000157500.10	APPL1	3	57219853	3_39	0	0.00961826449144454	5.15953552178309	4.71199389482454e-07	-0.0204785840917139	1
ENSG00000174844.14	DNAH12	3	57544056	3_39	0	0.0126995619837615	7.81997655845661	9.42956351389902e-07	-1.05084458054327	1
ENSG00000168374.10	ARF4	3	57598389	3_39	0	0.00992296207337828	5.4579229826268	5.14240326971889e-07	0.548049431961366	1
ENSG00000174839.12	DENND6A	3	57694826	3_39	0	0.0138196037199982	8.62986841023254	1.13239295832758e-06	1.15716800758704	1
ENSG00000163687.13	DNASE1L3	3	58201595	3_40	0	0.0111719136241639	15.6486629129885	1.6599775004991e-06	-1.89626656673821	2
ENSG00000163686.14	ABHD6	3	58237077	3_40	0	0.00555502478220227	8.96796355135331	4.73017525718817e-07	1.22103361046833	1
ENSG00000163684.11	RPP14	3	58305740	3_40	0	0.0422156659434518	28.4396556482304	1.13997512523263e-05	-2.71459534293672	4
ENSG00000168297.15	PXK	3	58337503	3_40	0	0.00413151339904949	6.14083154303651	2.40898306095455e-07	0.929501786595965	2
ENSG00000168291.12	PDHB	3	58434217	3_40	0	0.0557551697274529	31.1436953929153	1.64874192689957e-05	-3.19312776194933	2
ENSG00000168301.12	KCTD6	3	58493627	3_40	0	0.0356260894958447	26.7953786255324	9.06411588701135e-06	2.92351057596734	1
ENSG00000168309.16	FAM107A	3	58627651	3_40	0	0.00431869559335385	6.56384732663649	2.69158724292072e-07	-0.670431462875934	1
ENSG00000198643.6	FAM3D	3	58666565	3_40	0	0.00579056912632003	9.36465330519394	5.14885131769943e-07	1.09169424316656	2
ENSG00000163689.19	C3orf67	3	59049363	3_40	0	0.0481040114756869	29.7075114923556	1.35689100983913e-05	-2.71698965661943	1
ENSG00000189283.9	FHIT	3	61179492	3_41	0	0.00354695967246355	7.19257683466441	2.42235704947399e-07	1.00758404752847	1
ENSG00000144724.19	PTPRG	3	61561600	3_41	0	0.00389640455020734	8.43893386661981	3.12211590770773e-07	0.990716736410407	1
ENSG00000163618.17	CADPS	3	62875160	3_42	0	0.00804578302550729	6.98198411440584	5.3338963208614e-07	-0.973448267401843	2
ENSG00000163632.12	C3orf49	3	63819161	3_43	0	0.0989306930548541	27.2125096558665	2.55621303102678e-05	1.79176751594533	1
ENSG00000144741.17	SLC25A26	3	66236632	3_45	0	0.00738344875071195	5.67223048998831	3.97658739484745e-07	-0.551002875372265	2
ENSG00000163376.11	KBTBD8	3	67002781	3_45	0	0.00844914730349378	6.96131427824178	5.58472148756901e-07	-0.759301498688303	1
ENSG00000172340.14	SUCLG2	3	67360679	3_45	0	0.0635816791509832	26.4116480747036	1.59450135184345e-05	3.02835421538544	3
ENSG00000183662.10	FAM19A1	3	67628591	3_45	0	0.0254104265004372	17.5199476486189	4.22709643191798e-06	2.52631159287307	2
ENSG00000163377.15	FAM19A4	3	68952323	3_46	0	0.0296720793511467	14.2931398972128	4.02692019604568e-06	1.60553850488482	1
ENSG00000163378.13	EOGT	3	69009872	3_46	0	0.0178039243042916	9.3787544895166	1.58547100210684e-06	-0.979550320326554	2
ENSG00000144747.15	TMF1	3	69040696	3_46	0	0.0201248432473511	10.5556699229351	2.01704554368529e-06	-1.19750560174598	2
ENSG00000163380.15	LMOD3	3	69122652	3_46	0	0.0428313493735091	17.8431310581578	7.25655044977371e-06	1.71134111829022	1
ENSG00000114541.14	FRMD4B	3	69542649	3_47	0	0.0173030606643322	11.0909899628279	1.82217733107646e-06	1.47125414215472	1
ENSG00000163412.12	EIF4E3	3	71735170	3_48	0	0.01149303186727	17.794913516603	1.94190459486158e-06	-1.80818335945133	2
ENSG00000170837.2	GPR27	3	71735170	3_48	0	0.0070318004589649	13.2003580424791	8.81352510887081e-07	-1.48053603590435	1
ENSG00000163421.8	PROK2	3	71780091	3_48	0	0.00341759394656527	6.52334225526665	2.11683995166759e-07	0.810781890344875	2
ENSG00000172986.12	GXYLT2	3	72887991	3_49	0	0.0168090009905568	11.879247014699	1.89595581797171e-06	1.297895282146	1
ENSG00000255423.1	EBLN2	3	73062217	3_49	0	0.0178606240898934	12.4616201499889	2.11333592595751e-06	1.92375068730688	1
ENSG00000121440.14	PDZRN3	3	73523393	3_49	0	0.0121077532729427	8.7343591091192	1.00413476414758e-06	-0.900610875783597	2
ENSG00000113805.8	CNTN3	3	74520712	3_50	0	0.0143545042948342	6.67505731848721	9.09788820016418e-07	0.783261671098151	2
ENSG00000227124.8	ZNF717	3	75785558	3_51	0	0.0125801048806453	8.28377308778968	9.89486452950693e-07	1.15202401882079	1
ENSG00000114480.12	GBE1	3	81761728	3_54	0	0.0149044324241209	8.78031383464179	1.24257576303189e-06	1.01334217378245	1
ENSG00000175161.13	CADM2	3	84962299	3_56	0	0.0147140921766105	5.2489851853037	7.33341421696401e-07	0.112396046379127	1
ENSG00000083937.8	CHMP2B	3	87227121	3_57	0	0.0394555988437338	20.1027198737336	7.53114235938765e-06	2.18128244680139	3
ENSG00000175105.6	ZNF654	3	88060883	3_58	0	0.016155326735062	8.52281496278452	1.30736303790671e-06	-1.25076581184095	1
ENSG00000163320.10	CGGBP1	3	88054626	3_58	0	0.0113683740147152	5.15509951978951	5.56458529634496e-07	0.276120538917864	1
ENSG00000179021.9	C3orf38	3	88150029	3_58	0	0.0196154055685911	10.3857956619356	1.93434734861449e-06	1.45370401082349	1
ENSG00000044524.10	EPHA3	3	89107369	3_59	0	0.0187515694997372	10.4278617384704	1.85665103897319e-06	-1.64151662587725	1
ENSG00000184500.14	PROS1	3	93974610	3_59	0	0.0117534952430138	5.94877025574034	6.638831244671e-07	0.547396408008258	1
ENSG00000178700.7	DHFR2	3	94062771	3_59	0	0.0161560346845089	8.9979298025349	1.380304088366e-06	-1.44674229145779	1
ENSG00000178694.9	NSUN3	3	94062771	3_59	0	0.0161560346845089	8.9979298025349	1.380304088366e-06	1.44674229145779	1
ENSG00000113966.9	ARL6	3	97768395	3_61	0	0.049952420086496	23.966715262896	1.13674341414157e-05	2.07197871665638	2
ENSG00000154165.4	GPR15	3	98490029	3_61	0	0.00741892341373474	5.62520410542423	3.96256655507782e-07	0.399678498427627	1
ENSG00000231861.2	OR5K2	3	98504835	3_62	0	0.0177697275808749	7.55222832058133	1.27424599674603e-06	-0.835086071340012	1
ENSG00000080822.16	CLDND1	3	98523270	3_62	0	0.0165466049740676	6.86781967040711	1.07900927780016e-06	-0.711768809543744	1
ENSG00000080819.6	CPOX	3	98594312	3_62	0	0.0137869457983663	5.11819032363979	6.70010943786861e-07	0.413592293374094	1
ENSG00000064225.12	ST3GAL6	3	98698056	3_62	0	0.0163850330890416	6.77369533872554	1.05382956626697e-06	0.833836803902775	1
ENSG00000144810.15	COL8A1	3	99638508	3_62	0	0.0133152086562607	4.78456263527275	6.04905617440563e-07	0.515519229505831	1
ENSG00000036054.12	TBC1D23	3	100261437	3_63	0	0.010930538934559	5.7072868877039	5.92336747153815e-07	0.737891802593788	1
ENSG00000114021.11	NIT2	3	100334239	3_63	0	0.0154505729395265	9.02317800472675	1.32373639746636e-06	1.30809368033776	1
ENSG00000154174.7	TOMM70	3	100410524	3_63	0	0.00991014835877735	4.76930479848986	4.48779108236609e-07	0	1
ENSG00000206535.7	LNP1	3	100402006	3_63	0	0.0121794549046158	6.7431429122281	7.79807867742093e-07	-0.511910068936922	2
ENSG00000181458.10	TMEM45A	3	100490758	3_63	0	0.0256461678191755	13.8924123678667	3.38296529557624e-06	-1.66662689838511	1
ENSG00000114354.13	TFG	3	100709093	3_63	0	0.0113902426123647	6.10167272683324	6.59901751836148e-07	0.73014843415388	1
ENSG00000081148.11	IMPG2	3	101318245	3_64	0	0.0087662170205165	5.28782486071199	4.4013578206464e-07	-0.367669178717206	2
ENSG00000138468.15	SENP7	3	101511320	3_64	0	0.0128544500435465	8.951786131805	1.09259848868949e-06	-1.17619020120028	2
ENSG00000174173.6	TRMT10C	3	101561866	3_64	0	0.00850855043074483	5.00249598651966	4.04147338355278e-07	-0.258899243718583	1
ENSG00000114391.12	RPL24	3	101687152	3_64	0	0.00891720044589239	5.45115698558852	4.61545600016326e-07	-0.37889360702055	1
ENSG00000182504.10	CEP97	3	101726282	3_64	0	0.0108291042779756	7.30991765476947	7.51627077488306e-07	0.961288465653884	1
ENSG00000144815.15	NXPE3	3	101779233	3_64	0	0.00878944768594414	5.31313827084224	4.43414714291532e-07	0.39538304120888	2
ENSG00000138483.2	CCDC54	3	107377044	3_67	0	0.00603869770186416	6.64569557296206	3.81049265877958e-07	-0.910977226215571	1
ENSG00000114455.13	HHLA2	3	108296400	3_67	0	0.00591833286945021	6.45335206076466	3.62645375143449e-07	-0.790819543788514	1
ENSG00000114446.4	IFT57	3	108221611	3_67	0	0.00524335681969201	5.29666386527583	2.63699449283221e-07	0.849637792487397	2
ENSG00000144821.9	MYH15	3	108406767	3_67	0	0.106839362993842	34.4316893264935	3.49290696219491e-05	-2.80435028954116	1
ENSG00000163507.13	KIAA1524	3	108588823	3_67	0	0.00500383820019612	4.85011170499472	2.30437097406625e-07	0	1
ENSG00000198919.12	DZIP3	3	108590862	3_67	0	0.0191026782480337	17.6719757034617	3.20535963339883e-06	1.69989252866209	2
ENSG00000163519.13	TRAT1	3	108822296	3_67	0	0.00674086559325426	7.69679052296253	4.92632127601394e-07	0.901247729645336	1
ENSG00000177707.10	NECTIN3	3	111070094	3_69	0	0.0174831328240571	13.0941501068823	2.17367178959688e-06	1.63492720794859	1
ENSG00000177494.5	ZBED2	3	111588199	3_69	0	0.00745221225454629	4.92836886731481	3.48727196376003e-07	0.29636421382864	2
ENSG00000240891.7	PLCXD2	3	111707843	3_69	0	0.00880916491937822	6.52790426448307	5.46016685122617e-07	-0.643489190508754	1
ENSG00000144827.8	ABHD10	3	111981458	3_69	0	0.00800524339974151	5.61276039509635	4.26627101798131e-07	-0.290543373010131	1
ENSG00000144834.13	TAGLN3	3	111998628	3_69	0	0.0131933478222086	10.394448196409	1.30212851055995e-06	1.17905492020786	1
ENSG00000114529.12	C3orf52	3	112088908	3_69	0	0.0104444076509083	8.15703398486042	8.08934732526208e-07	0.86685138542937	1
ENSG00000174500.12	GCSAM	3	112133043	3_69	0	0.00759729524172559	5.11269215225906	3.68812850232301e-07	-0.327376105057869	2
ENSG00000091972.18	CD200	3	112374566	3_69	0	0.00745308028209624	4.9294825672342	3.48846629472553e-07	-0.179519553637502	1
ENSG00000144848.10	ATG3	3	112562284	3_69	0	0.0113579642674365	8.95972691157896	9.6625703210945e-07	1.18733956703733	1
ENSG00000138459.8	SLC35A5	3	112564045	3_69	0	0.0265031775531537	17.0942308656914	4.30174742938548e-06	-1.98908005189528	1
ENSG00000163606.10	CD200R1	3	112968024	3_69	0	0.00982174501589872	7.56880282481169	7.05851339950572e-07	0.744683998752969	2
ENSG00000163608.14	NEPRO	3	113018940	3_69	0	0.0116830028966021	9.22990021027538	1.02387959220642e-06	-1.04280770883416	3
ENSG00000144857.14	BOC	3	113210185	3_70	0	0.0193625752393161	8.37086206950089	1.5389719386871e-06	-0.978570683476698	2
ENSG00000206530.10	CFAP44	3	113426795	3_70	0	0.0137921914152114	5.11611616306848	6.69994240523912e-07	-0.21279337391017	2
ENSG00000163611.11	SPICE1	3	113515598	3_70	0	0.0133411803047597	4.79750675810406	6.07725200565615e-07	-0.055879666909672	1
ENSG00000072858.10	SIDT1	3	113532232	3_70	0	0.0511933093701753	17.7622298951195	8.63392136315757e-06	1.75467389870259	2
ENSG00000114573.9	ATP6V1A	3	113746914	3_70	0	0.0158368920674643	6.44153908623871	9.68627957776592e-07	0.6827087574597	1
ENSG00000178075.19	GRAMD1C	3	113829383	3_70	0	0.0154823569542979	6.2243825776851	9.15020346833719e-07	-0.72450419027286	1
ENSG00000163617.10	CCDC191	3	114056663	3_70	0	0.015658655821457	6.33297670810735	9.41585508626794e-07	0.564269740947761	1
ENSG00000174255.6	ZNF80	3	114237589	3_71	0	0.00869923187770194	4.7713564611024	3.94112461557389e-07	0.0365118719888052	2
ENSG00000185565.11	LSAMP	3	117138587	3_73	0	0.00774351965035758	4.89734463723129	3.60077901526556e-07	-0.134781991709214	1
ENSG00000114638.7	UPK1B	3	119172827	3_74	0	0.00806254973532583	5.58548300056155	4.27592951706683e-07	0.56233720476084	2
[truncated: 7,958 more rows]
