# Supplementary material for: Adjusting for genetic confounders in transcriptome-wide association studies improves discovery of risk genes of complex traits
Source: Nat Genet. 2024 Jan 26;56(2):336–47. doi: 10.1038/s41588-023-01648-9 (PMC10864181; doi:10.1038/s41588-023-01648-9)
Supplement: Supplementary file 5 — cTWAS results of all analyzed genes across all tissues for IBD, SCZ, and SBP. Results are stored separately for each combination of traits and tissues. Column legends for each set of results are the same as in Supplementary Table 1. [file 41588_2023_1648_MOESM5_ESM.zip › SCZ_Minor_Salivary_Gland.csv]

id	genename	chrom	pos	region_tag	cs_index	PIP	tau2	PVE	z	num_eqtl
ENSG00000127054.20	INTS11	1	1325353	1_1	0	0.00828539171608467	5.30045980801814	4.16988413991846e-07	-0.413988088560894	1
ENSG00000224051.6	CPTP	1	1325353	1_1	0	0.00828539171608467	5.30045980801814	4.16988413991846e-07	-0.413988088560894	1
ENSG00000242485.5	MRPL20	1	1408286	1_1	0	0.0165787283700294	11.9021239460187	1.87358362224374e-06	-1.3314921100437	1
ENSG00000235098.8	ANKRD65	1	1422081	1_1	0	0.0117935295671004	8.65796274790439	9.69520306673733e-07	0.999932755820527	1
ENSG00000169885.9	CALML6	1	1915143	1_1	0	0.0838444462223896	27.5169059554431	2.19064143032312e-05	2.94543239370131	1
ENSG00000178821.12	TMEM52	1	1918989	1_1	0	0.00875788190020288	5.82759769364504	4.84602939315577e-07	0.850745186386975	1
ENSG00000162585.16	FAAP20	1	2212668	1_2	0	0.00388973232659928	5.38413412463235	1.98853382663256e-07	0.20731138283892	1
ENSG00000116151.13	MORN1	1	2367799	1_2	0	0.00507894658281405	7.52063613356798	3.62681680160779e-07	-0.651690981092315	2
ENSG00000157916.19	RER1	1	2391287	1_2	0	0.00542320340078573	9.04436649176671	4.65727027821471e-07	-1.08014075052172	2
ENSG00000149527.17	PLCH2	1	2425928	1_2	0	0.006849108439267	9.65322566795373	6.27774828505391e-07	0.654582709282948	2
ENSG00000157873.17	TNFRSF14	1	2555429	1_2	0	0.0585293280029067	28.7462140125465	1.59753944129407e-05	2.50053191405424	1
ENSG00000142606.15	MMEL1	1	2632557	1_2	0	0.0455315783709941	29.3506737763794	1.26890228003827e-05	-3.24736944575268	2
ENSG00000215912.12	TTC34	1	2801460	1_2	0	0.00591355513462066	10.9082054396713	6.12490498179468e-07	1.84020981923789	1
ENSG00000130762.14	ARHGEF16	1	3454845	1_2	0	0.00637783483595644	9.86493312664242	5.97399439312185e-07	-1.05210778530031	1
ENSG00000116213.15	WRAP73	1	3654319	1_2	0	0.0338330333563166	25.7141007672685	8.26056352177863e-06	-2.33237296501436	1
ENSG00000235169.7	SMIM1	1	3773288	1_3	0	0.0143828225695098	8.17212918222093	1.11603224560851e-06	0.944065811970274	1
ENSG00000130764.9	LRRC47	1	3780573	1_3	0	0.0101059152275746	4.8267816465503	4.63159632181111e-07	0.0853303319041894	2
ENSG00000116198.12	CEP104	1	3857169	1_3	0	0.0140795820008501	7.97352291191975	1.06595140122326e-06	0.962624865476918	1
ENSG00000169598.15	DFFB	1	3857574	1_3	0	0.0134740430166231	7.55515912488662	9.66582531439591e-07	0.905757540882188	1
ENSG00000198912.10	C1orf174	1	3891607	1_3	0	0.0276541528135122	14.3593704384117	3.77044972758376e-06	-1.55369198656738	1
ENSG00000196581.10	AJAP1	1	4654263	1_5	0	0.003381863403352	7.49129527328177	2.40552776623326e-07	-0.7649726464686	1
ENSG00000131697.17	NPHP4	1	5111899	1_5	0	0.00261796945383808	5.0311710848558	1.25063637907916e-07	-0.191163646475496	2
ENSG00000116251.9	RPL22	1	6209280	1_5	0	0.00254812009574013	4.80223689903499	1.16187891404469e-07	-0.140008853262353	1
ENSG00000069812.11	HES2	1	6424625	1_5	0	0.00369768647883328	9.57553614269938	3.36194482637715e-07	-1.54447010342737	2
ENSG00000187017.15	ESPN	1	6424818	1_5	0	0.00291903220960543	6.29296448184717	1.74418105323068e-07	0.708330509429177	1
ENSG00000215788.9	TNFRSF25	1	6466259	1_5	0	0.00910672915113875	18.5259798132934	1.60192066331612e-06	2.17614202432327	1
ENSG00000162408.10	NOL9	1	6554170	1_5	0	0.00274299461533289	5.7670686494593	1.50202607832678e-07	-0.71151448165295	1
ENSG00000204859.12	ZBTB48	1	6580056	1_5	0	0.00870550016264271	18.3307533435875	1.51520515214839e-06	-2.20848645781369	1
ENSG00000049245.12	VAMP3	1	7781270	1_6	0	0.00752996306507625	4.75754912370427	3.4015238783284e-07	0.220322284794005	1
ENSG00000116288.12	PARK7	1	7954388	1_6	0	0.00833740068706446	6.11577732600014	4.84149775724252e-07	-0.836368847726714	1
ENSG00000074800.13	ENO1	1	8879251	1_6	0	0.00976326398900018	11.7741353456537	1.09149425190219e-06	-2.44868725137781	1
ENSG00000180758.11	GPR157	1	9126950	1_6	0	0.00810888978125013	5.36925880417429	4.13402531856437e-07	0.281702214794646	2
ENSG00000171603.16	CLSTN1	1	9824341	1_7	0	0.0300602285921442	11.7308651743131	3.34826419722626e-06	-1.41540131228769	1
ENSG00000162441.11	LZIC	1	9943262	1_7	0	0.0159948075287579	5.70039569223414	8.65727909142271e-07	0.189286528720848	1
ENSG00000162444.11	RBP7	1	9997145	1_7	0	0.0201409536352573	7.8995360373254	1.51070272002711e-06	-1.03686870211188	1
ENSG00000130939.18	UBE4B	1	10033313	1_7	0	0.0226692455971024	9.02923713098356	1.94350437794814e-06	1.72794939323178	1
ENSG00000054523.17	KIF1B	1	10210468	1_7	0	0.0352721701855218	13.2656177936096	4.44280301973342e-06	1.54714234556494	2
ENSG00000142657.20	PGD	1	10398382	1_7	0	0.0218396376036268	8.67303345506781	1.7985140961926e-06	1.15892610045471	1
ENSG00000175279.21	CENPS	1	10430824	1_7	0	0.0156153818222154	5.4715710997482	8.11263714559403e-07	-0.357679256029318	1
ENSG00000241563.3	CORT	1	10449646	1_7	0	0.0145273811444978	4.78331969790153	6.59802772435857e-07	0.155945817855397	2
ENSG00000160049.11	DFFA	1	10469137	1_7	0	0.0152487912817889	5.24514860058537	7.59435008757225e-07	0.315981387211234	1
ENSG00000120948.16	TARDBP	1	11012522	1_8	0	0.0451733942813237	17.1019285045315	7.33542375763127e-06	-1.87056468843543	2
ENSG00000009724.16	MASP2	1	11047382	1_8	0	0.012648220107647	4.91817645899869	5.90650965472791e-07	-0.368645072490629	1
ENSG00000116649.9	SRM	1	11060199	1_8	0	0.0146942500987709	6.34622042960606	8.85441711526622e-07	0.666992618371734	2
ENSG00000198793.12	MTOR	1	11262099	1_8	0	0.0126830122062673	4.94432595397847	5.95424774740055e-07	0.0921963225793748	1
ENSG00000132879.13	FBXO44	1	11657243	1_8	0	0.0147446094284633	6.37881865588084	8.93040028256881e-07	-0.587760425036794	1
ENSG00000116663.10	FBXO6	1	11662631	1_8	0	0.0127807368774123	5.01740238265175	6.08880719922269e-07	-0.223238441995608	1
ENSG00000116670.14	MAD2L2	1	11683514	1_8	0	0.0129592778167844	5.14948765804037	6.33639464997889e-07	-0.311110213340475	1
ENSG00000162490.6	DRAXIN	1	11692083	1_8	0	0.0128429630155523	5.06364563866085	6.17484320450293e-07	-0.278156071277966	2
ENSG00000177674.15	AGTRAP	1	11742810	1_9	0	0.0201293095348797	9.40428565800879	1.79743041991387e-06	-1.0607597241972	1
ENSG00000177000.10	MTHFR	1	11806394	1_9	0	0.0204823318189834	9.57028909322668	1.86123774484007e-06	-1.50666455904249	2
ENSG00000011021.21	CLCN6	1	11781888	1_9	0	0.0337856875727145	14.3621323261537	4.60732748105179e-06	-2.04802297733159	1
ENSG00000116685.15	KIAA2013	1	11926801	1_9	0	0.0522656892595825	18.5673878766084	9.21435391026182e-06	-1.99030373578979	1
ENSG00000028137.18	TNFRSF1B	1	12166660	1_9	0	0.0242017997273148	11.1651763439465	2.5657281926769e-06	-1.25841041515427	1
ENSG00000162493.16	PDPN	1	13583417	1_10	0	0.0264551421197178	12.5823780762272	3.16060502678186e-06	1.46725953656581	2
ENSG00000171729.13	TMEM51	1	15152787	1_11	0	0.00603363285495817	5.12263642063766	2.9347412039314e-07	-0.325303605885475	1
ENSG00000142621.19	FHAD1	1	15247279	1_11	0	0.00651951454133315	5.85809376208618	3.62634378419775e-07	-0.562581420408428	1
ENSG00000116138.12	DNAJC16	1	15527133	1_11	0	0.00874583865664735	8.64919915474104	7.18248545515256e-07	1.11295421376811	2
ENSG00000116771.5	AGMAT	1	15584854	1_11	0	0.0079535823150354	7.74677748060129	5.850342046775e-07	0.934218108951215	1
ENSG00000116786.11	PLEKHM2	1	15683361	1_11	0	0.01783358433866	15.4327066413762	2.6132330224917e-06	1.71952489895257	1
ENSG00000162461.7	SLC25A34	1	15735471	1_11	0	0.00722623496115682	6.83554390746475	4.69010485981924e-07	-0.590922946242543	1
ENSG00000233954.6	UQCRHL	1	15809022	1_11	0	0.00851925049775326	8.39969770263551	6.79457726448988e-07	-1.10019479677428	1
ENSG00000116809.11	ZBTB17	1	15976487	1_11	0	0.010477500300087	10.3668819858504	1.0313432567815e-06	-1.14096611009942	1
ENSG00000186510.11	CLCNKA	1	16018653	1_11	0	0.00700155060704399	6.5355766793157	4.34485756152276e-07	0.739377731667401	1
ENSG00000184908.17	CLCNKB	1	16043381	1_11	0	0.00579537618836901	4.7401201735078	2.60836510221944e-07	0.0571722651677266	2
ENSG00000142627.12	EPHA2	1	16156481	1_11	0	0.00619027173201292	5.36599250719959	3.15396719758358e-07	-0.497510375165982	1
ENSG00000142632.16	ARHGEF19	1	16212818	1_11	0	0.0352858145672604	21.9627884858074	7.35842763715758e-06	2.67596874802734	2
ENSG00000132881.11	RSG1	1	16237140	1_11	0	0.007072764716755	6.63175499943737	4.45363971687501e-07	-0.923291306527981	1
ENSG00000037637.10	FBXO42	1	16352086	1_11	0	0.0200003849882803	16.527122195866	3.13857846394417e-06	-2.1432899372462	2
ENSG00000055070.16	SZRD1	1	16352086	1_11	0	0.0251781787868333	18.7269719090968	4.47702241652181e-06	2.48015915722561	2
ENSG00000157191.19	NECAP2	1	16439071	1_11	0	0.00598468456673162	5.04528974263839	2.86698073049786e-07	0.110124548384335	2
ENSG00000058453.16	CROCC	1	16987578	1_12	0	0.0098586156547793	7.23624632820521	6.7737111731217e-07	1.35061421794902	1
ENSG00000117122.13	MFAP2	1	16980375	1_12	0	0.0353917898261029	19.4402554464758	6.53283802320044e-06	-2.61287729898327	1
ENSG00000159363.17	ATP13A2	1	17016429	1_12	0	0.0132456974554401	10.0462885630225	1.26350765164401e-06	-1.87141692855848	1
ENSG00000127481.14	UBR4	1	19214169	1_13	0	0.0069799369198672	5.22562884806213	3.46327880572286e-07	0.388514418033801	1
ENSG00000127463.13	EMC1	1	19251910	1_13	0	0.0066478976009946	4.75056754184503	2.99865992183619e-07	0.105702165922921	1
ENSG00000162482.4	AKR7A3	1	19288862	1_13	0	0.00711250308808964	5.36764196302659	3.62496154862285e-07	0.417531421566568	1
ENSG00000040487.12	PQLC2	1	19320885	1_13	0	0.00670147152408207	4.82211599815782	3.06835232794728e-07	-0.129591594176586	1
ENSG00000077549.17	CAPZB	1	19485983	1_13	0	0.0137709750183538	11.6287941346874	1.52053621909227e-06	1.27482145116747	1
ENSG00000173436.13	MINOS1	1	19597831	1_13	0	0.00672715795213186	4.85391967106792	3.10042768702727e-07	0.0725654160726812	1
ENSG00000158747.13	NBL1	1	19639639	1_13	0	0.0071500413470692	5.43129712748711	3.68730881993116e-07	0.342034789491016	1
ENSG00000169914.5	OTUD3	1	19882213	1_13	0	0.00820091991994998	6.74496197090877	5.25217844874863e-07	0.742804009962689	2
ENSG00000188257.10	PLA2G2A	1	19979786	1_13	0	0.00857248696848778	7.15723823846835	5.82572129452063e-07	0.726325065213758	2
ENSG00000127472.10	PLA2G5	1	20021011	1_13	0	0.0068999053067188	5.11547852755618	3.35140407515249e-07	0.323050657771087	2
ENSG00000117215.14	PLA2G2D	1	20110911	1_13	0	0.00912610861834851	7.7560665082241	6.72085544780457e-07	0.853186871247865	1
ENSG00000090432.6	MUL1	1	20508105	1_14	0	0.0154926606939645	7.46073571375066	1.09750134773241e-06	0.865008138894749	2
ENSG00000183114.7	FAM43B	1	20552663	1_14	0	0.0801719716571249	22.2811579307242	1.69612446315914e-05	2.21953038649287	1
ENSG00000158828.7	PINK1	1	20633253	1_14	0	0.0208247161184394	9.83045257410447	1.94379293351096e-06	1.05313847315299	1
ENSG00000117245.12	KIF17	1	20717726	1_14	0	0.0282637091897051	14.9135169844642	4.00227223309049e-06	2.37610186928169	1
ENSG00000189410.11	SH2D5	1	20733294	1_14	0	0.0145944346561289	6.56509851327645	9.09758078040431e-07	-0.65883349900142	1
ENSG00000117298.14	ECE1	1	21345480	1_14	0	0.0215973760946097	9.61492433828183	1.97171553822793e-06	-0.83104537902949	1
ENSG00000142794.18	NBPF3	1	21439960	1_15	0	0.0089274107499222	4.8635564547911	4.12265388417512e-07	0.318135512346889	2
ENSG00000090686.15	USP48	1	21783662	1_15	0	0.0836884930861305	23.5917940105281	1.87466690398554e-05	-2.18523569744116	2
ENSG00000142789.19	CELA3A	1	22001714	1_15	0	0.0379729967706577	18.1264210826234	6.53558298898612e-06	-1.69371603991579	1
ENSG00000070831.15	CDC42	1	22052387	1_15	0	0.0198154602032875	14.682629907447	2.76251987894391e-06	2.25545908545988	1
ENSG00000173369.15	C1QB	1	22653162	1_15	0	0.0164025729255173	10.4987133624948	1.63510427042314e-06	1.14903441971651	1
ENSG00000169641.13	LUZP1	1	23178302	1_16	0	0.0109937107186858	6.17641000075995	6.44729911585416e-07	-0.719709994426914	1
ENSG00000088280.18	ASAP3	1	23483896	1_16	0	0.00977621261345063	5.06003242943293	4.69700838043748e-07	-0.230441539287	2
ENSG00000007968.6	E2F2	1	23528828	1_16	0	0.0123587207286239	7.2901975857456	8.55480696734823e-07	-0.771675409632523	2
ENSG00000117318.8	ID3	1	23559582	1_16	0	0.00968945418647693	4.97526889521362	4.57734100776468e-07	0.179804096050101	1
ENSG00000142676.12	RPL11	1	23691734	1_17	0	0.0308300001567615	16.8039923855266	4.91907449704708e-06	-1.74650749799735	1
ENSG00000117308.14	GALE	1	23800401	1_17	0	0.00886758989572345	4.91671168353092	4.13978454253444e-07	0.21390897872192	1
ENSG00000179163.11	FUCA1	1	23868298	1_17	0	0.00870060501780212	4.73600546189895	3.91254228965004e-07	-0.0945709176987073	1
ENSG00000185436.11	IFNLR1	1	24189333	1_17	0	0.00895769013386594	5.0128043864472	4.26357777355039e-07	0.195786640144298	1
ENSG00000001460.17	STPG1	1	24416496	1_17	0	0.00873524405394644	4.77377334911964	3.95944427949499e-07	-0.0562569989924943	2
ENSG00000001461.16	NIPAL3	1	24415622	1_17	0	0.00892564722200961	4.97874203837277	4.2194586911928e-07	-0.238181829317408	1
ENSG00000117602.11	RCAN3	1	24502439	1_17	0	0.0122193411551595	7.96635053284041	9.24282220725456e-07	-0.894988960256039	1
ENSG00000184454.6	NCMAP	1	24555515	1_17	0	0.00968443058071844	5.75444383397465	5.29145177849663e-07	0.718970048855528	1
ENSG00000169504.14	CLIC4	1	24745177	1_17	0	0.0138535747048479	9.16154945449152	1.20511412844867e-06	1.17592126799541	1
ENSG00000020633.18	RUNX3	1	24974879	1_17	0	0.0229238324665273	13.9667655642365	3.04004817689113e-06	-1.5934370069564	1
ENSG00000188672.17	RHCE	1	25430369	1_18	0	0.0122116850612504	4.80750743660706	5.57433361300676e-07	-0.110037477685257	1
ENSG00000157978.11	LDLRAP1	1	25568362	1_18	0	0.0123294988668897	4.88996334717464	5.72464322794982e-07	0.188864514121116	1
ENSG00000162430.16	SELENON	1	25799884	1_18	0	0.0156390998601763	7.12614957789651	1.05819104870275e-06	0.74869329367711	1
ENSG00000158006.13	PAFAH2	1	25998029	1_18	0	0.0184094631047835	8.7603235421	1.5312942994954e-06	1.09697377672811	1
ENSG00000158008.9	EXTL1	1	26019793	1_18	0	0.0125117088608525	5.04383154959332	5.99203857761201e-07	-0.294106057956034	2
ENSG00000158014.14	SLC30A2	1	26046313	1_18	0	0.0161529618650939	7.53917455574316	1.15630755514922e-06	-0.942700407164352	1
ENSG00000158022.6	TRIM63	1	26067922	1_18	0	0.0451248426713019	17.0693214031393	7.31356883744989e-06	-1.84632721879955	1
ENSG00000197245.5	FAM110D	1	26158522	1_18	0	0.0238028018705136	10.8960222370162	2.46259764223026e-06	-1.28138274848995	1
ENSG00000142675.17	CNKSR1	1	26177545	1_18	0	0.0124749427422132	4.99822054162619	5.92040440093247e-07	0.28283730707152	1
ENSG00000130695.14	CEP85	1	26234254	1_18	0	0.0144648962881695	6.66078383934075	9.14825076757814e-07	-1.01597207598365	1
ENSG00000169442.8	CD52	1	26317723	1_18	0	0.017112139292555	7.98475036867908	1.29736759647084e-06	1.30689395770429	1
ENSG00000158062.20	UBXN11	1	26319329	1_18	0	0.0122747812147698	4.94165399814816	5.75948286773022e-07	-0.304476724708477	1
ENSG00000176092.14	AIM1L	1	26360390	1_18	0	0.0156216455709137	7.6048267824512	1.12801143796544e-06	-1.39111548653529	1
ENSG00000117682.16	DHDDS	1	26432111	1_18	0	0.0121970566680598	4.87065896303656	5.64079296824382e-07	-0.459816700463812	2
ENSG00000117676.13	RPS6KA1	1	26529971	1_18	0	0.0134188743003593	5.70400002339628	7.26763319880753e-07	0.617345524410407	1
ENSG00000117713.18	ARID1A	1	26693642	1_18	0	0.0260916549752523	12.8393087466981	3.18083151920456e-06	2.74676117984853	1
ENSG00000060642.10	PIGV	1	26787521	1_18	0	0.0450985280095898	17.0472508770595	7.29985302764553e-06	3.09207077771821	1
ENSG00000204160.11	ZDHHC18	1	26828675	1_18	0	0.0172236616322247	9.34053727250732	1.52754755544968e-06	-1.97319444004977	1
ENSG00000175793.11	SFN	1	26863833	1_18	0	0.0123053248923185	4.95375621762332	5.78795454672494e-07	0.561101633843851	1
ENSG00000142751.14	GPN2	1	26890178	1_18	0	0.0350766464823681	15.0331282577629	5.00685282118581e-06	2.95522531070365	1
ENSG00000188782.8	CATSPER4	1	26185209	1_18	0	0.0325289777082699	14.5563984153506	4.49595282445199e-06	2.06413303193018	2
ENSG00000162511.7	LAPTM5	1	30757348	1_21	0	0.00167241278660291	4.74399109286639	7.53329095049285e-08	0.0400283293769865	1
ENSG00000134644.15	PUM1	1	31066204	1_21	0	0.00649926990747807	17.604895162331	1.08641414908035e-06	1.81861228176842	1
ENSG00000121766.15	ZCCHC17	1	31296178	1_21	0	0.0256026854519552	23.0024905056567	5.59187915672453e-06	-3.44943336991756	1
ENSG00000168528.11	SERINC2	1	31409124	1_21	0	0.00619983647053546	15.3061907961505	9.01041416689911e-07	-2.79841997248401	1
ENSG00000142910.15	TINAGL1	1	31576228	1_21	0	0.00169566899820739	4.92456316115641	7.92877673530366e-08	0.327121969868888	1
ENSG00000162517.12	PEF1	1	31644486	1_21	0	0.0017431894653257	5.14295692252545	8.51245592203635e-08	-0.357162747153254	2
ENSG00000084636.17	COL16A1	1	31704540	1_21	0	0.00172074682489698	4.99123518925466	8.15497075924726e-08	-0.199312324407523	2
ENSG00000184007.18	PTP4A2	1	31945136	1_21	0	0.00172023409690825	5.01135274967509	8.18540028449648e-08	0.197211749066177	2
ENSG00000121775.17	TMEM39B	1	32070338	1_21	0	0.00167313708091443	4.75015059728438	7.54633880651391e-08	-0.0627464073959897	1
ENSG00000084652.15	TXLNA	1	32179560	1_21	0	0.00447833306021805	13.9731551665461	5.94166645187908e-07	1.50994865460589	1
ENSG00000160051.11	IQCC	1	32205429	1_21	0	0.00484666246347465	14.7184851207053	6.77334637514314e-07	-1.56677888479158	1
ENSG00000084623.11	EIF3I	1	32222176	1_21	0	0.00378974237604002	12.3998593636485	4.46194121492578e-07	1.38181198006749	1
ENSG00000160055.19	TMEM234	1	32222176	1_21	0	0.00378974237604002	12.3998593636485	4.46194121492578e-07	-1.38181198006749	1
ENSG00000183615.5	FAM167B	1	32246849	1_21	0	0.00981958503904623	21.4283748784588	1.99792769866108e-06	1.98458483069835	1
ENSG00000116478.11	HDAC1	1	32291652	1_21	0	0.00249819074652424	8.51633056447755	2.0201122515163e-07	-0.953241359284909	1
ENSG00000225828.1	FAM229A	1	32363069	1_21	0	0.002528632797272	8.64745073650406	2.07620991142237e-07	0.951845207882163	1
ENSG00000176261.15	ZBTB8OS	1	32650758	1_21	0	0.00167681361214811	4.77102925688455	7.59616286095529e-08	-0.0918335764830099	1
ENSG00000162521.18	RBBP4	1	32651022	1_21	0	0.00171323981232574	4.98312781187933	8.10620497656556e-08	0.201961903492097	1
ENSG00000116497.17	S100PBP	1	32817174	1_21	0	0.00435074351134024	13.7670991001158	5.68726305852816e-07	1.44867943864329	1
ENSG00000160097.16	FNDC5	1	32872031	1_21	0	0.00274226367812847	9.33858574955936	2.43157527736045e-07	-1.10209268375522	1
ENSG00000004455.16	AK2	1	33080995	1_21	0	0.00250846812689631	8.39840366426918	2.00033497679679e-07	1.10300715651031	1
ENSG00000142920.16	AZIN2	1	33080995	1_21	0	0.00250846812689631	8.39840366426918	2.00033497679679e-07	-1.10300715651031	1
ENSG00000116525.13	TRIM62	1	33181349	1_21	0	0.00900924852874418	20.2087590152535	1.7287237929501e-06	-2.11523042136644	1
ENSG00000184389.9	A3GALT2	1	33321277	1_21	0	0.00673901214671591	17.4993417140674	1.11973524345917e-06	-1.94499773829113	2
ENSG00000121904.17	CSMD2	1	34165500	1_21	0	0.00225361718865136	7.57732012779884	1.62141123871716e-07	0.791410278747278	1
ENSG00000188910.7	GJB3	1	34760655	1_22	0	0.0169293493577338	15.1284099219321	2.43181732273111e-06	-1.66351518903468	2
ENSG00000163866.8	SMIM12	1	34859185	1_22	0	0.00798266823789873	7.80116872798333	5.91296281959032e-07	0.874590379459714	1
ENSG00000197056.9	ZMYM1	1	35059408	1_22	0	0.0190200458758323	17.7328663061701	3.20249084347743e-06	-2.51321154036563	2
ENSG00000116819.6	TFAP2E	1	35573174	1_22	0	0.162598937451097	24.7085720232478	3.8147207095786e-05	4.23988844068056	1
ENSG00000126067.11	PSMB2	1	35641909	1_22	0	0.150660760277937	25.8102505761402	3.69223871965414e-05	-4.28515227822419	1
ENSG00000142686.7	C1orf216	1	35718988	1_22	0	0.102921393807752	23.5105422912444	2.29755386713665e-05	4.14534827765337	1
ENSG00000134698.10	AGO4	1	35808529	1_22	0	0.00665088841486272	6.18746047232079	3.90741460840306e-07	0.437058290872306	1
ENSG00000092847.11	AGO1	1	35870261	1_22	0	0.0113154233773846	13.6503792306529	1.46660419165475e-06	-3.09002441255171	1
ENSG00000054118.13	THRAP3	1	36224998	1_22	0	0.0103977884390116	9.32465463341689	9.20600335603772e-07	0.140151944022118	1
ENSG00000214193.10	SH3D21	1	36307804	1_22	0	0.0508096510813203	24.6644561663007	1.1899128467311e-05	-1.87481550431983	1
ENSG00000142694.6	EVA1B	1	36323945	1_22	0	0.0136623601083096	13.6046862458205	1.76486567017002e-06	-1.70102442075969	1
ENSG00000181817.5	LSM10	1	36397425	1_22	0	0.00978215359891144	9.84289323088569	9.14228274769835e-07	1.35532317888363	1
ENSG00000116885.18	OSCP1	1	36449785	1_22	0	0.0102133024145586	10.2229825503709	9.91382407239917e-07	-1.25031964225039	1
ENSG00000189433.5	GJB4	1	34759243	1_22	0	0.00628716778200422	5.52176751215526	3.29632909874287e-07	-0.388692944755374	1
ENSG00000183317.16	EPHA10	1	37765311	1_23	0	0.0121147317156205	5.6744827780662	6.52735871182333e-07	0.505682950762004	2
ENSG00000163874.10	ZC3H12A	1	37474837	1_23	0	0.0114984861024096	5.17767561704497	5.6529207851817e-07	-0.477755368369683	1
ENSG00000163875.15	MEAF6	1	37513172	1_23	0	0.0139394086004967	7.01039765911984	9.27864158286684e-07	-1.13791428429128	1
ENSG00000163877.10	SNIP1	1	37554146	1_23	0	0.0710580986555091	22.661979343768	1.52900469429592e-05	-2.48233591506468	1
ENSG00000163879.10	DNALI1	1	37557547	1_23	0	0.011093387010638	4.8363963422141	5.09428743054511e-07	0.242627703857021	1
ENSG00000134697.12	GNL2	1	37595971	1_23	0	0.0260775416671479	12.9899022612341	3.21639907204382e-06	1.73949518328338	1
ENSG00000169218.13	RSPO1	1	37635248	1_23	0	0.0139043181294601	6.98635049974495	9.22353632924726e-07	0.704357318831484	1
ENSG00000116922.14	C1orf109	1	37691952	1_23	0	0.0170203578277806	8.91365578485654	1.44052878911416e-06	1.19455681103752	2
ENSG00000185090.14	MANEAL	1	37794831	1_23	0	0.0925291787955605	25.2496658337695	2.21835853743996e-05	-2.85687512795401	1
ENSG00000197982.13	C1orf122	1	37806988	1_23	0	0.0113318614514729	5.03878816088404	5.42156604972178e-07	-0.697797426102211	1
ENSG00000188786.9	MTF1	1	37859751	1_23	0	0.265024615417654	35.9835357848076	9.0549789520652e-05	-3.40021459658637	1
ENSG00000204084.12	INPP5B	1	37946598	1_23	0	0.0509716115319452	19.4351630029191	9.40619436985915e-06	-2.27654941884011	2
ENSG00000183431.11	SF3A3	1	37990434	1_23	0	0.0110029378849366	4.75851071098493	4.97138169902321e-07	0.643799400115017	1
ENSG00000183520.11	UTP11	1	37996149	1_23	0	0.0117383556219351	5.37403287914136	5.98969872759956e-07	0.197068866335976	1
ENSG00000185668.7	POU3F1	1	38047752	1_23	0	0.0921799197896919	25.2125944421895	2.20674047491508e-05	2.27053117297403	1
ENSG00000214114.8	MYCBP	1	38873777	1_24	0	0.0179578077893099	15.2697162184156	2.60364447528072e-06	1.97574154192716	1
ENSG00000131233.9	GJA9	1	38881233	1_24	0	0.0173160219536948	14.9246352520361	2.45385700141613e-06	1.95118702948354	1
ENSG00000158315.10	RHBDL2	1	38941917	1_24	0	0.00755743526425523	7.13988369180251	5.12345551521194e-07	-1.08274233068181	1
ENSG00000174574.15	AKIRIN1	1	38991621	1_24	0	0.0233627247030827	17.5660558191321	3.89668362693336e-06	-2.48057319774284	1
ENSG00000168653.10	NDUFS5	1	39026790	1_24	0	0.00681190773735863	6.16752936922039	3.98912256504861e-07	0.712938591339204	1
ENSG00000183682.7	BMP8A	1	39491596	1_24	0	0.0107639666949328	10.3082122786318	1.05354501273752e-06	-1.87902899038041	2
ENSG00000090621.13	PABPC4	1	39570256	1_24	0	0.00755398830449572	7.00579118786508	5.02494015238345e-07	1.47837251772097	1
ENSG00000116983.12	HPCAL4	1	39691471	1_24	0	0.00937097936187714	9.2368424820381	8.21875275528296e-07	1.12920363403186	2
ENSG00000084072.16	PPIE	1	39740626	1_25	0	0.00435973134041789	4.91904711871576	2.03628286603025e-07	0.25390132335155	1
ENSG00000116985.11	BMP8B	1	39789001	1_25	0	0.00540121413132899	6.91625200182688	3.54698703432459e-07	-0.692773769521593	1
ENSG00000043514.15	TRIT1	1	39883661	1_25	0	0.0715957388586621	30.7205104036334	2.08839670375752e-05	-2.56943229065987	2
ENSG00000131236.16	CAP1	1	40040252	1_25	0	0.00490702739725635	5.83433525111996	2.71836181108872e-07	0.231901701717128	2
ENSG00000131238.16	PPT1	1	40097321	1_25	0	0.0200881719369419	18.9752362134698	3.61930351507119e-06	-1.83282565627374	2
ENSG00000084073.8	ZMPSTE24	1	40254916	1_25	0	0.0105145106810626	13.2259225301993	1.32042104588662e-06	1.44128154027352	2
ENSG00000187815.9	ZFP69	1	40477177	1_25	0	0.00721064028198803	9.81356863786467	6.71890021935865e-07	-1.24858966962013	1
ENSG00000164002.11	EXO5	1	40508257	1_25	0	0.01115531439036	13.206848001635	1.3988733318515e-06	1.25887861863286	2
ENSG00000117013.14	KCNQ4	1	40783570	1_25	0	0.00455863207016638	5.23287022968381	2.26501927952064e-07	-0.33111261627427	1
ENSG00000179862.6	CITED4	1	40862628	1_25	0	0.00602446516481958	7.74339420129311	4.42942408924935e-07	0.743993167882429	1
ENSG00000171793.13	CTPS1	1	40978931	1_25	0	0.0044396218271664	5.20726863999184	2.19509518923896e-07	0.413440903678503	1
ENSG00000171790.15	SLFNL1	1	41022834	1_25	0	0.00475160520024032	5.66746803264695	2.55697701970423e-07	0.273193774172772	1
ENSG00000010803.16	SCMH1	1	41241979	1_25	0	0.0951025626292017	30.7492777103975	2.77667170783322e-05	-2.16330927933842	1
ENSG00000127129.9	EDN2	1	41484842	1_25	0	0.0126990653592992	13.8973179140766	1.67571496334737e-06	1.86123854095703	2
ENSG00000186973.10	FAM183A	1	43145334	1_26	0	0.0118314087567626	5.52056215574133	6.20179147265332e-07	-0.360951237983005	2
ENSG00000127124.14	HIVEP3	1	42035651	1_26	0	0.0109086712715017	4.7479166449556	4.91781669840976e-07	-0.238154633470906	1
ENSG00000066185.12	ZMYND12	1	42461691	1_26	0	0.0166980612750675	8.80259701897589	1.39564276194559e-06	-1.68933618006977	2
ENSG00000186409.14	CCDC30	1	42463059	1_26	0	0.0157774504366048	8.26193523395495	1.23770175719405e-06	1.65569171120816	2
ENSG00000171960.10	PPIH	1	42658184	1_26	0	0.010896399890813	4.73719876863618	4.90119563088235e-07	-0.300914340589397	1
ENSG00000164007.10	CLDN19	1	42740306	1_26	0	0.0118286631775525	5.51834360198972	6.19786055241632e-07	0.405384116518476	1
ENSG00000117385.15	P3H1	1	42766833	1_26	0	0.0117342999406859	5.4421712886072	6.06354756348449e-07	0.65936931093813	2
ENSG00000274386.5	TMEM269	1	42785692	1_26	0	0.011162848928748	4.96700595131516	5.26462115333783e-07	-0.000930670079133312	1
ENSG00000177868.11	SVBP	1	42816784	1_26	0	0.0165555457851309	8.7209354566395	1.37089430336283e-06	-1.18690496734773	1
ENSG00000117394.20	SLC2A1	1	42959411	1_26	0	0.180354043579844	32.0162581127679	5.48269204783007e-05	3.04598934487486	1
ENSG00000243710.7	CFAP57	1	43232297	1_26	0	0.0112400505283488	5.03261646582942	5.37105370076557e-07	0.340933767979827	1
ENSG00000179178.10	TMEM125	1	43269525	1_26	0	0.0212654245292159	11.1103724131046	2.24336567388631e-06	1.2195872990749	1
ENSG00000066056.13	TIE1	1	43300755	1_27	0	0.0310739376046473	20.6897895994329	6.10449525310069e-06	2.77839305873257	2
ENSG00000117400.16	MPL	1	43337449	1_27	0	0.0401777807171405	25.3708057694084	9.67871276344456e-06	3.46320473756727	1
ENSG00000117399.13	CDC20	1	43359194	1_27	0	0.0124040092745679	13.4998695283113	1.58997044032957e-06	-2.49172791644628	1
ENSG00000159479.16	MED8	1	43390239	1_27	0	0.0375886694905868	24.7076214520757	8.81830851953708e-06	-3.43104163705271	1
ENSG00000198198.15	SZT2	1	43389819	1_27	0	0.0073782976515504	5.32578090316191	3.73109978640607e-07	-0.7793178926352	1
ENSG00000142949.16	PTPRF	1	43526177	1_27	0	0.0125928292346379	10.6289540770169	1.27089959584005e-06	-1.30783276607016	1
ENSG00000066135.12	KDM4A	1	43644985	1_27	0	0.00903178312099839	16.7392927480313	1.43551588236693e-06	-3.68740871202357	2
ENSG00000126091.19	ST3GAL3	1	43705540	1_27	0	0.0286274126623444	27.7939778639367	7.55492578513627e-06	-4.17882000762841	1
ENSG00000117407.16	ARTN	1	43933936	1_27	0	0.0141803217511093	16.3976976633709	2.20783369266424e-06	2.93745882862046	1
ENSG00000117408.10	IPO13	1	43947230	1_27	0	0.00863305125242209	5.95339482393693	4.88007393237166e-07	0.117925035933132	1
ENSG00000132768.13	DPH2	1	43974474	1_27	0	0.014206820757161	14.4052376058525	1.94318757126665e-06	2.62250931792506	2
ENSG00000117410.13	ATP6V0B	1	43974045	1_27	0	0.00775280481930363	6.75247642721945	4.97072027451918e-07	1.43560388599326	1
ENSG00000159214.12	CCDC24	1	43991070	1_27	0	0.0105697824969305	15.7977579292688	1.5854731883584e-06	3.43158008132503	2
ENSG00000196517.11	SLC6A9	1	44031093	1_27	0	0.0542585709717074	25.9159927507272	1.33516087655252e-05	-3.18962945548658	1
ENSG00000178028.13	DMAP1	1	44213884	1_27	0	0.110148079894927	30.7076910329029	3.21160030125992e-05	3.482595959337	1
ENSG00000198520.10	C1orf228	1	44672527	1_28	0	0.0200799127650969	8.57341262586955	1.63460545800947e-06	-1.18063475252836	2
ENSG00000142945.12	KIF2C	1	44739744	1_28	0	0.0245927284571924	10.5110560976782	2.45442895239671e-06	-1.18001380209076	1
ENSG00000142937.11	RPS8	1	44775441	1_28	0	0.0191279280423687	8.10969580946652	1.47288856500289e-06	-1.3463844350574	1
ENSG00000142959.4	BEST4	1	44787956	1_28	0	0.0189716573724991	8.03139384169602	1.44675033886189e-06	-1.34173217356171	1
ENSG00000188396.3	TCTEX1D4	1	44806156	1_28	0	0.0179991253373679	7.52919866258998	1.2867600070064e-06	-0.981815706631571	1
ENSG00000117425.13	PTCH2	1	44842737	1_28	0	0.0418504776947496	15.6139663615585	6.20456095768031e-06	-2.08063248801166	1
ENSG00000126107.14	HECTD3	1	45010991	1_28	0	0.0231939058676857	9.95097007014409	2.19147594047627e-06	-1.45692308959978	2
ENSG00000186603.5	HPDL	1	45301490	1_28	0	0.0134348269856077	4.74142394617059	6.04836878617323e-07	-0.0876676034161551	1
ENSG00000132781.17	MUTYH	1	45336998	1_28	0	0.0600155138783762	19.1002459090776	1.08842844854312e-05	2.0577563847559	1
ENSG00000070759.16	TESK2	1	45491131	1_28	0	0.0142704215029879	5.31613791338773	7.20328232515406e-07	0.386657238845662	1
ENSG00000280670.2	CCDC163	1	45499635	1_28	0	0.0183471570803626	7.71189573263938	1.3434679959182e-06	-1.03514097273097	1
ENSG00000132763.14	MMACHC	1	45499635	1_28	0	0.0183471570803626	7.71189573263938	1.3434679959182e-06	-1.03514097273097	1
ENSG00000117450.13	PRDX1	1	45523092	1_28	0	0.0166326497185804	6.77606077238768	1.07012899313448e-06	0.895053875464118	1
ENSG00000117448.13	AKR1A1	1	45550079	1_28	0	0.0201450801485963	8.60427050803898	1.64581286204304e-06	-1.08507930845172	2
ENSG00000159588.14	CCDC17	1	45624129	1_28	0	0.0178709526336042	7.46096553803061	1.26601874068154e-06	0.909918669053303	2
ENSG00000159592.10	GPBP1L1	1	45687531	1_28	0	0.0160024939301273	6.40782041234686	9.73633255985932e-07	0.870616841982742	2
ENSG00000159596.6	TMEM69	1	45685881	1_28	0	0.0647318193020038	19.8356388809825	1.21916195881384e-05	2.36904783442244	1
ENSG00000197429.10	IPP	1	45750903	1_28	0	0.0137676977590865	4.97450865038663	6.50292747664069e-07	0.32375925945372	2
ENSG00000086015.20	MAST2	1	45787339	1_28	0	0.0134278985398932	4.73651147501042	6.03898626250781e-07	0.0285453948418258	1
ENSG00000117461.14	PIK3R3	1	46132597	1_28	0	0.0153120780954313	5.98744010487552	8.70507894923672e-07	0.761901435731882	1
ENSG00000117472.9	TSPAN1	1	46174934	1_28	0	0.0137052548942752	4.9312307119317	6.41711519868419e-07	-0.262459850995741	1
ENSG00000171357.5	LURAP1	1	46204587	1_28	0	0.0243362116265137	10.4106815118976	2.40563387502396e-06	-1.1047157717174	1
ENSG00000117480.15	FAAH	1	46394565	1_28	0	0.040564290104193	15.3132307142703	5.89804528310544e-06	-1.5792791594141	2
ENSG00000079277.19	MKNK1	1	46574922	1_29	0	0.0113837212911078	4.94343330395057	5.343309496321e-07	0.30639593935664	2
ENSG00000142961.14	MOB3C	1	46616841	1_29	0	0.0135373028335614	6.5928144099606	8.47423281804668e-07	-0.747799779334023	1
ENSG00000186118.8	TEX38	1	46668649	1_29	0	0.0119858688457043	5.43395389760386	6.18419061606597e-07	-0.51594222698465	1
ENSG00000123472.12	ATPAF1	1	46674003	1_29	0	0.0123935616238695	5.75233578349647	6.76920640478865e-07	0.597373260413717	1
ENSG00000142973.13	CYP4B1	1	46791657	1_29	0	0.0919896636750599	25.053167146941	2.18826071501753e-05	-2.63302519176988	1
ENSG00000162366.7	PDZK1IP1	1	47189927	1_29	0	0.0111543929315395	4.74979392573325	5.03058050774495e-07	-0.062647377974213	1
ENSG00000123473.15	STIL	1	47314279	1_29	0	0.0123801183472043	5.74200464189281	6.74971961268059e-07	0.676589930336713	1
ENSG00000162368.13	CMPK1	1	47333764	1_29	0	0.0362038175952766	15.9980512680491	5.49944482413579e-06	-1.93586693345344	1
ENSG00000269113.3	TRABD2B	1	47997102	1_30	0	0.0141160145176501	6.28588804543324	8.4251207681174e-07	-0.682981320985534	1
ENSG00000117834.12	SLC5A9	1	48270601	1_30	0	0.0143269169436832	6.42716405858362	8.74318213892719e-07	0.632246268999549	1
ENSG00000132122.11	SPATA6	1	48472274	1_30	0	0.0124822433191512	5.11456410147126	6.06175901421981e-07	0.298851920535501	1
ENSG00000162373.12	BEND5	1	48777294	1_31	0	0.0077687823344974	6.51133178469608	4.80308393085687e-07	-1.353828552932	1
ENSG00000123091.4	RNF11	1	51235789	1_32	0	0.0108641653305539	8.21160189591987	8.47074580090424e-07	-0.888690378330598	2
ENSG00000142700.11	DMRTA2	1	50423583	1_32	0	0.011978701940948	9.73330513926657	1.10705065766129e-06	1.41533083999934	1
ENSG00000203995.9	ZYG11A	1	52842285	1_33	0	0.00669410386619307	4.77642526761196	3.03593752734608e-07	0.0743926614828595	1
ENSG00000085831.15	TTC39A	1	51344915	1_33	0	0.0160552709197759	13.125568514495	2.00093581796367e-06	-1.43711211956988	3
ENSG00000085832.16	EPS15	1	51534159	1_33	0	0.010053812717666	8.60935680880093	8.21861989168491e-07	0.962148663329979	1
ENSG00000117859.18	OSBPL9	1	51577175	1_33	0	0.00998521372459749	8.47003632619599	8.03045281643893e-07	0.948756795890896	2
ENSG00000078618.21	NRDC	1	51882046	1_33	0	0.0310372818438412	19.412215884578	5.7207924155713e-06	-1.88186488726041	1
ENSG00000198841.3	KTI12	1	52033817	1_33	0	0.00667441977781769	4.75714069486164	3.01478891923944e-07	-0.0858321981837397	2
ENSG00000154222.14	CC2D1B	1	52352516	1_33	0	0.00941262692316658	7.94370810081237	7.09956139876213e-07	-0.930542883174812	1
ENSG00000116157.5	GPX7	1	52601914	1_33	0	0.00679344131060655	4.92480628971442	3.17670127568705e-07	-0.454524906665945	2
ENSG00000182183.14	FAM159A	1	52632940	1_33	0	0.00715005194413165	5.34514835538955	3.62882777778966e-07	0.281078301681199	2
ENSG00000162377.5	COA7	1	52690195	1_33	0	0.00672859830393968	4.84440801687815	3.09501467611976e-07	-0.238121555476151	1
ENSG00000121310.16	ECHDC2	1	52926925	1_33	0	0.0069339536307611	5.08011678892548	3.34466038599862e-07	-0.199495123848554	2
ENSG00000116171.17	SCP2	1	52926925	1_33	0	0.0104386740916027	8.91364695140583	8.83482932578794e-07	-0.98051407684654	2
ENSG00000174348.13	PODN	1	53062276	1_33	0	0.00720541115916773	5.52208334609025	3.77797536639254e-07	-0.530427100768878	1
ENSG00000162383.11	SLC1A7	1	53143039	1_33	0	0.012094242462887	10.0878584059941	1.15844400286148e-06	0.946582881919336	1
ENSG00000157184.6	CPT2	1	53196294	1_33	0	0.124452318015569	22.2090360353734	2.62440040210935e-05	3.74752709555537	1
ENSG00000162384.13	C1orf123	1	53211891	1_33	0	0.0340798822489504	15.6664773831381	5.0695199725896e-06	3.25682069764717	1
ENSG00000157193.15	LRP8	1	53327576	1_33	0	0.0115031425871124	9.3400184615908	1.02014436402079e-06	0.56026429097859	1
ENSG00000174332.5	GLIS1	1	53737935	1_33	0	0.0100528082517376	8.63868609005312	8.24579414822317e-07	1.0069312178821	1
ENSG00000203985.10	LDLRAD1	1	54018021	1_34	0	0.0396690687323731	22.9722721132986	8.65273401888775e-06	-2.26512001238325	1
ENSG00000162398.11	LEXM	1	54805098	1_34	0	0.00682215576442102	6.17122902303263	3.99752042889576e-07	-0.590026656648197	2
ENSG00000058799.14	YIPF1	1	53890131	1_34	0	0.00708285235452122	6.52742964762436	4.38983084075351e-07	-0.60253518108761	1
ENSG00000081870.11	HSPB11	1	53945795	1_34	0	0.0068913117443441	6.26702494090875	4.10072566677888e-07	-0.433456727403898	1
ENSG00000116212.14	LRRC42	1	53945795	1_34	0	0.0068913117443441	6.26702494090875	4.10072566677888e-07	0.433456727403898	1
ENSG00000116209.11	TMEM59	1	54053622	1_34	0	0.00701870185772846	6.44100675891008	4.29247669955789e-07	0.764261448612248	1
ENSG00000116205.12	TCEANC2	1	54053622	1_34	0	0.00701870185772846	6.44100675891008	4.29247669955789e-07	0.764261448612247	1
ENSG00000116221.15	MRPL37	1	54183963	1_34	0	0.00849496332105648	8.25476614387675	6.65830490667615e-07	-0.923174119926458	1
ENSG00000215883.10	CYB5RL	1	54154524	1_34	0	0.00612101012879251	5.14135375252147	2.98811963718351e-07	0.336487643998138	2
ENSG00000157216.15	SSBP3	1	54411430	1_34	0	0.0087448037172988	8.53027301233339	7.08288831423182e-07	-1.10898867446342	2
ENSG00000162390.17	ACOT11	1	54543445	1_34	0	0.00610711303117661	5.11977069990826	2.9688199888002e-07	0.260394551350692	1
ENSG00000162391.11	FAM151A	1	54623108	1_34	0	0.00990021420377352	9.71010992128659	9.12780039147379e-07	1.07045840976162	1
ENSG00000184313.19	MROH7	1	54607053	1_34	0	0.0167910539026248	14.7403794152352	2.35008740487244e-06	1.49013714550688	1
ENSG00000006555.10	TTC22	1	54801441	1_34	0	0.00590817390278764	4.80533130144068	2.69571516639325e-07	0.168158228572076	1
ENSG00000116133.11	DHCR24	1	54886292	1_34	0	0.00670251693004709	6.00319508221947	3.82047861457219e-07	-0.503219424780638	2
ENSG00000162402.13	USP24	1	55214518	1_34	0	0.0200788142580025	16.4467686773711	3.1355666972148e-06	-2.07245676562058	1
ENSG00000162399.6	BSND	1	54999374	1_34	0	0.00587264630314244	4.74806680482724	2.6475737260907e-07	0.031188316728883	1
ENSG00000173406.15	DAB1	1	58546759	1_37	0	0.017785070842966	8.52652687931285	1.43987622811896e-06	-1.17525528268562	3
ENSG00000162600.11	OMA1	1	58546759	1_37	0	0.0279188100921751	12.8368873170124	3.4029379515213e-06	1.68529630665559	3
ENSG00000162601.9	MYSM1	1	58700166	1_37	0	0.0374993782227753	15.6685298046877	5.57891457624349e-06	-2.09961976782501	1
ENSG00000172456.17	FGGY	1	59296555	1_37	0	0.0123008732219865	5.01332677915405	5.8554375444619e-07	0.297921386038999	1
ENSG00000134709.10	HOOK1	1	59814713	1_38	0	0.0214725372761979	16.5503695937052	3.37433703674289e-06	-1.92870656434414	1
ENSG00000134716.9	CYP2J2	1	59924361	1_38	0	0.018361887355742	15.0559117810733	2.62495448225429e-06	1.66842075192464	1
ENSG00000162604.12	TM2D1	1	61723869	1_39	0	0.0148329123739221	7.48531140282146	1.05422594551331e-06	-0.818037155727913	2
ENSG00000240563.1	L1TD1	1	62194418	1_39	0	0.0142140742838772	7.07929273255235	9.55445344364791e-07	0.866553981187263	2
ENSG00000162607.12	USP1	1	62436136	1_39	0	0.0180808297727116	9.37325546560337	1.60918586081879e-06	1.22283684151908	1
ENSG00000116641.17	DOCK7	1	62640285	1_39	0	0.0204140450896209	10.5318164196984	2.04140769163232e-06	1.18701393086743	1
ENSG00000125703.14	ATG4C	1	62784304	1_39	0	0.0203689248426273	10.5107025965347	2.03281216156804e-06	1.28247789321543	2
ENSG00000203965.12	EFCAB7	1	63520884	1_40	0	0.0079162926593046	4.88595570060511	3.67255884524846e-07	-0.271375764882374	2
ENSG00000142856.16	ITGB3BP	1	63593801	1_40	0	0.016652186490646	12.0589837913797	1.90668686247111e-06	1.350333115829	1
ENSG00000185483.11	ROR1	1	63696419	1_40	0	0.00781647080700754	4.75738355359519	3.53082565795159e-07	0.146457238522797	1
ENSG00000162437.14	RAVER2	1	64745289	1_41	0	0.00658024121883771	5.39548586671379	3.37108552154488e-07	0.415077522682189	1
ENSG00000162434.11	JAK1	1	64966741	1_41	0	0.0079614014037237	7.07362334454857	5.34722980162002e-07	-0.66714579688281	1
ENSG00000162433.14	AK4	1	65147680	1_41	0	0.00764718753557336	7.01751895350122	5.09545219923131e-07	0.865407340305524	2
ENSG00000213625.8	LEPROT	1	65420765	1_41	0	0.00838935229519844	7.68328224849283	6.1202986731661e-07	-0.772123481696927	1
ENSG00000184588.17	PDE4B	1	65791733	1_41	0	0.00936724523054411	10.3570647727586	9.21183136738823e-07	-1.5995144712565	2
ENSG00000118473.21	SGIP1	1	66533081	1_42	0	0.0132696104514498	9.30447958516957	1.17232400490578e-06	1.20994846150455	1
ENSG00000116704.7	SLC35D1	1	67054400	1_42	0	0.00978702830960121	6.23635448324199	5.79534152530411e-07	0.573873933481032	1
ENSG00000081985.10	IL12RB2	1	67307648	1_42	0	0.00840856211559815	4.89825683487947	3.91075569743417e-07	-0.0159696610814901	1
ENSG00000172380.5	GNG12	1	67833648	1_42	0	0.0204764927319082	13.9823556311478	2.71852488137027e-06	2.27923521924298	1
ENSG00000033122.18	LRRC7	1	69567941	1_44	0	0.0701936142058597	23.4017910212249	1.55971086677492e-05	-2.20916437025229	1
ENSG00000118454.12	ANKRD13C	1	70355197	1_44	0	0.0137452606192807	7.73606042736077	1.00964855713722e-06	0.960974872444673	1
ENSG00000197568.13	HHLA3	1	70356074	1_44	0	0.0215641169997	12.0316647105783	2.46351265234881e-06	1.63290189602074	1
ENSG00000116761.11	CTH	1	70411075	1_44	0	0.010075098178009	4.77979230507589	4.57252100724772e-07	-0.0611836541645443	1
ENSG00000050628.20	PTGER3	1	71047965	1_45	0	0.024594522738982	15.3482223122465	3.58421355002466e-06	1.72394170313299	1
ENSG00000132485.13	ZRANB2	1	71081716	1_45	0	0.0137203023244828	9.77816166554515	1.27384999932536e-06	1.23779430301851	1
ENSG00000172260.14	NEGR1	1	72282986	1_46	0	0.017285636594095	19.7801952420317	3.2464846152985e-06	-2.66113396549324	1
ENSG00000254685.6	FPGT	1	74198025	1_47	0	0.00567601286133557	5.03229444400638	2.71210695096828e-07	0.336003670034083	1
ENSG00000116783.14	TNNI3K	1	74234228	1_47	0	0.00718324637356516	7.26867478586571	4.9576218496548e-07	-0.725012692547712	1
ENSG00000116791.13	CRYZ	1	74704668	1_47	0	0.0127481316700647	12.7233295291434	1.54008507680684e-06	1.38723031530159	2
ENSG00000162623.15	TYW3	1	74733530	1_47	0	0.0304514268460254	21.0391850027331	6.08322606782052e-06	-2.05897226725499	1
ENSG00000137955.15	RABGGTB	1	75786517	1_47	0	0.00748334786596194	7.65750858166058	5.44102627311143e-07	0.920107986500543	1
ENSG00000057468.6	MSH4	1	75795152	1_47	0	0.00771713168242516	7.94977442821947	5.82516342013197e-07	-1.04755801780513	1
ENSG00000117069.14	ST6GALNAC5	1	76866942	1_48	0	0.00429108851090632	4.76369115043384	1.94092371343291e-07	-0.111835768080947	1
ENSG00000142892.14	PIGK	1	77219918	1_48	0	0.00722156897124826	9.72871364528678	6.67089923763863e-07	-1.22816022583916	1
ENSG00000154027.18	AK5	1	77282053	1_48	0	0.00428851473619141	4.74733075727155	1.93309765758311e-07	0.0696273307616133	1
ENSG00000036549.12	ZZZ3	1	77683032	1_48	0	0.00741298818900782	9.89341153607513	6.96364751190857e-07	-1.10263035389664	1
ENSG00000077254.14	USP33	1	77760195	1_48	0	0.00714640145969536	9.47148057791192	6.42691682594295e-07	1.15653483147273	1
ENSG00000162614.18	NEXN	1	77888019	1_48	0	0.0249533512123842	21.5581564215505	5.10784717406773e-06	-2.17321038673436	2
ENSG00000162613.16	FUBP1	1	77979050	1_48	0	0.00470601462868481	5.64476837681945	2.5223003244317e-07	-0.489058021478847	1
ENSG00000137960.5	GIPC2	1	77979050	1_48	0	0.00470601462868481	5.64476837681945	2.5223003244317e-07	0.489058021478847	1
ENSG00000162616.8	DNAJB4	1	77979478	1_48	0	0.00496047788349996	6.07621545608377	2.86189752798991e-07	-0.532300551003418	1
ENSG00000122420.9	PTGFR	1	78303558	1_48	0	0.00841448632679609	11.1013028813077	8.86949631633583e-07	1.34268062890392	1
ENSG00000137965.10	IFI44	1	78649621	1_48	0	0.0247672255085637	20.9750232294755	4.93261484619706e-06	-2.26674948433495	1
ENSG00000162618.13	ADGRL4	1	79006491	1_48	0	0.0112864029196467	13.830012098601	1.482093174276e-06	1.4305236697163	1
ENSG00000142875.19	PRKACB	1	84077863	1_51	0	0.00967140988403259	5.61468109082891	5.1559925366541e-07	-0.574625730269429	1
ENSG00000137941.16	TTLL7	1	84821134	1_52	0	0.00892784528623991	5.78380563336111	4.90295313814645e-07	0.44203773184706	1
ENSG00000117133.10	RPF1	1	84479257	1_52	0	0.0399214309185714	20.0899380207268	7.61521366578198e-06	2.09728762171411	1
ENSG00000117151.12	CTBS	1	84574386	1_52	0	0.00803922718875572	4.78737240204254	3.65433965487373e-07	0.0468590312511229	1
ENSG00000117155.16	SSX2IP	1	84691138	1_52	0	0.00857529297718462	5.40084699874018	4.39752419711211e-07	0.400673319976694	2
ENSG00000162643.12	WDR63	1	84998826	1_52	0	0.0339929010950131	18.5440984796007	5.98537482209356e-06	2.15045856540107	1
ENSG00000055732.12	MCOLN3	1	85048599	1_52	0	0.0199768572791706	13.4547701375169	2.55211856246056e-06	-1.61839888355645	2
ENSG00000097096.8	SYDE2	1	85200644	1_52	0	0.00816692748250791	4.93712812411602	3.82851624238077e-07	-0.0464306307393355	1
ENSG00000117174.10	ZNHIT6	1	85708260	1_52	0	0.0144421933359806	10.3606687366781	1.42075220745889e-06	-1.32701065086676	2
ENSG00000122417.15	ODF2L	1	86397308	1_53	0	0.0121186914985525	7.69288906191501	8.85202427637602e-07	1.03679094104904	1
ENSG00000137975.7	CLCA2	1	86424561	1_53	0	0.00963298625239339	5.50905552091558	5.03889706381167e-07	0.302033075793851	1
ENSG00000016602.9	CLCA4	1	86546626	1_53	0	0.00959320339991221	5.46971885952696	4.98225617271292e-07	-0.919889014751603	2
ENSG00000097033.14	SH3GLB1	1	86704350	1_53	0	0.00933465113384457	5.20993352178088	4.61772079381936e-07	0.334110388719343	1
ENSG00000153936.16	HS2ST1	1	86915771	1_53	0	0.010154209467354	6.01016960360152	5.79469046974817e-07	-0.829778629273486	1
ENSG00000065243.19	PKN2	1	88684130	1_54	0	0.00996246641173315	4.84283855376583	4.58104183798956e-07	0.187350486444304	1
ENSG00000137947.11	GTF2B	1	88891179	1_54	0	0.0107552461611784	5.57111904223919	5.68931775124014e-07	0.58888274841062	1
ENSG00000137944.17	KYAT3	1	88975234	1_54	0	0.0192119879651995	11.098563394036	2.02458712050384e-06	-1.3698066783903	2
ENSG00000117226.11	GBP3	1	89015900	1_54	0	0.0109075324478426	5.70487499025943	5.90840208389264e-07	-0.449305602948585	1
ENSG00000162654.8	GBP4	1	89162991	1_54	0	0.010433015128251	5.28176692004497	5.23222565760125e-07	0.357456608659544	2
ENSG00000197147.13	LRRC8B	1	89522381	1_54	0	0.0124332191767955	6.95073754004879	8.20562897850386e-07	0.916361656197896	1
ENSG00000171488.14	LRRC8C	1	89633477	1_55	0	0.00791569934719982	6.42783691113949	4.83116128690383e-07	0.64222404370081	1
ENSG00000162664.16	ZNF326	1	89994609	1_55	0	0.00913358847020085	7.78800680340687	6.75406380157644e-07	0.841450378835167	1
ENSG00000122482.20	ZNF644	1	91022402	1_55	0	0.00676948467084826	4.94185282698127	3.1764557775345e-07	0.167206527965415	1
ENSG00000162669.15	HFM1	1	91397187	1_55	0	0.0068202999820921	5.01288075074606	3.24629697625697e-07	0.20254302679808	1
ENSG00000097046.12	CDC7	1	91500849	1_56	0	0.0312496441225557	14.6769724627507	4.35490767254894e-06	1.91549442867804	2
ENSG00000172031.6	EPHX4	1	92023403	1_56	0	0.0131462398887505	6.45601812792288	8.05867591824722e-07	0.821357634023727	1
ENSG00000284413.1	BTBD8	1	92080411	1_56	0	0.0111790917245903	4.7840917342644	5.07812532674339e-07	0.223846220718612	1
ENSG00000122484.8	RPAP2	1	92299545	1_56	0	0.0181291515425973	11.4140512436313	1.96478346256825e-06	-2.1918099781874	1
ENSG00000067208.14	EVI5	1	92792062	1_56	0	0.0128057793752535	8.23889287966196	1.00177979560282e-06	-2.13960652155311	2
ENSG00000122406.12	RPL5	1	92831623	1_56	0	0.0114406731389199	5.5942072561881	6.07697608095691e-07	1.02843052590042	1
ENSG00000154511.11	FAM69A	1	92960610	1_56	0	0.0137929982698646	7.09320663185022	9.28963584581004e-07	0.937356554037124	1
ENSG00000143033.17	MTF2	1	93079600	1_57	0	0.0137991716740512	6.34088632208868	8.30807449098395e-07	0.66659629916946	1
ENSG00000117500.12	TMED5	1	93180650	1_57	0	0.0138025310926306	6.34320310272629	8.31313337247674e-07	-0.699646319675296	1
ENSG00000122483.17	CCDC18	1	93179625	1_57	0	0.031202943397633	14.1361607821844	4.18817129784405e-06	-1.66014547320846	2
ENSG00000117505.12	DR1	1	93346012	1_57	0	0.0182496035524439	9.00568057788783	1.56051292529669e-06	1.12101595793857	1
ENSG00000137936.16	BCAR3	1	93847526	1_57	0	0.012079182836377	5.073361387718	5.81876410464128e-07	0.459514906524917	1
ENSG00000198691.11	ABCA4	1	94120772	1_58	0	0.00615403125420899	4.73990101465404	2.7696594111204e-07	-0.0310031017052171	1
ENSG00000143036.16	SLC44A3	1	94818674	1_58	0	0.0153203609689865	12.9741763707924	1.88732282492864e-06	-1.18779858744157	3
ENSG00000117519.15	CNN3	1	94927642	1_58	0	0.00643651807876933	5.22047138691742	3.19049530579692e-07	-0.447262425606967	1
ENSG00000172339.9	ALG14	1	95073027	1_58	0	0.0561844142590018	26.2564516853135	1.40071341884495e-05	2.96372243951321	1
ENSG00000122481.16	RWDD3	1	95231973	1_58	0	0.0197659669259043	14.8458089459761	2.78624516810477e-06	1.35186542307695	1
ENSG00000117569.18	PTBP2	1	96720626	1_59	0	0.0191377134264968	27.1286127266089	4.9296380107888e-06	-3.35137328844456	1
ENSG00000188641.12	DPYD	1	97921165	1_60	0	0.00306247532688064	38.2702892351702	1.11283746876407e-06	-6.15565417119997	2
ENSG00000162627.16	SNX7	1	98661649	1_60	0	0.0614530485608654	31.9068549011626	1.86176484899602e-05	2.82506032916867	1
ENSG00000156869.12	FRRS1	1	99766518	1_62	0	0.0070564481924924	4.77703272283126	3.20067642022254e-07	0.0731437090061989	1
ENSG00000117620.14	SLC35A3	1	99969054	1_62	0	0.0194400081969744	14.4231393908557	2.66227945825347e-06	-1.69298543185545	2
ENSG00000156876.9	SASS6	1	100132743	1_62	0	0.0330346969364419	19.497964127046	6.11585233117397e-06	2.06357890908517	1
ENSG00000122435.9	TRMT13	1	100132743	1_62	0	0.0330346969364419	19.497964127046	6.11585233117397e-06	-2.06357890908517	1
ENSG00000122477.12	LRRC39	1	100178174	1_62	0	0.00766238303543831	5.55964542359615	4.04490521817879e-07	-0.382960393719822	1
ENSG00000137992.14	DBT	1	100250235	1_62	0	0.00875696354190136	6.82856262360459	5.67780188937273e-07	0.57020056525842	1
ENSG00000079335.18	CDC14A	1	100344610	1_62	0	0.00740551966066017	5.23569872313959	3.68152356021797e-07	-0.313904485400515	2
ENSG00000181656.6	GPR88	1	100538206	1_62	0	0.0073723939008119	5.19311250062841	3.63524477542898e-07	0.397397160412926	1
ENSG00000162692.10	VCAM1	1	100715786	1_62	0	0.00702649242355091	4.73662344464687	3.16012920365226e-07	0.131746165398209	1
ENSG00000162694.13	EXTL2	1	100895622	1_62	0	0.0375915649687291	20.7394634441573	7.40261766723277e-06	-1.86578168561671	1
ENSG00000162695.11	SLC30A7	1	100895622	1_62	0	0.0375915649687291	20.7394634441573	7.40261766723277e-06	1.86578168561671	1
ENSG00000170989.8	S1PR1	1	101236803	1_62	0	0.0515915357697778	23.7932464716271	1.16554637044009e-05	-2.14833468865659	1
ENSG00000134215.15	VAV3	1	107965542	1_67	0	0.0113295929423697	5.66003391711726	6.08878637278954e-07	0.585174845968587	1
ENSG00000085491.15	SLC25A24	1	108190159	1_67	0	0.161315269094079	31.4252564946984	4.81339724243978e-05	-3.10999837111182	1
ENSG00000162639.15	HENMT1	1	108662004	1_67	0	0.0116608257445063	5.93426418431994	6.57042676230271e-07	0.542351754959578	1
ENSG00000116266.10	STXBP3	1	108746614	1_67	0	0.0229749334142276	12.4012458966938	2.70530962162217e-06	-1.56796664071072	1
ENSG00000121957.12	GPSM2	1	108882279	1_67	0	0.011544808029805	5.83910890516474	6.40074739125807e-07	0.489698942124242	1
ENSG00000121940.15	CLCC1	1	108963869	1_67	0	0.0133306720054669	7.20828171428897	9.12391417005554e-07	0.784400615646809	1
ENSG00000197780.9	TAF13	1	109075155	1_67	0	0.0134114129888809	7.26579621425356	9.25241589494691e-07	0.879827361270138	2
ENSG00000215717.5	TMEM167B	1	109089398	1_67	0	0.0126412960586799	6.70271068667738	8.0452486930977e-07	0.660138088114515	1
ENSG00000031698.12	SARS	1	109213564	1_67	0	0.0108086474064799	5.21219415196427	5.3492060998783e-07	0.325599971427187	1
ENSG00000134222.16	PSRC1	1	109272258	1_67	0	0.0157883770299064	8.82041341244307	1.32228121038469e-06	1.07073193500234	2
ENSG00000221986.6	MYBPHL	1	109307500	1_67	0	0.0109185949392288	5.3084769042419	5.50343806962424e-07	0.400782871021604	1
ENSG00000134243.11	SORT1	1	109279544	1_67	0	0.0219503429457409	11.965182930658	2.49377949388014e-06	1.33031500071826	1
ENSG00000143106.12	PSMA5	1	109424465	1_67	0	0.0140905738209675	7.73630336745771	1.03504580129287e-06	0.962235666196347	1
ENSG00000143028.8	SYPL2	1	109466191	1_67	0	0.0104344568243065	4.87704212066247	4.83196466305634e-07	0.219109112893153	1
ENSG00000162650.16	ATXN7L2	1	109483259	1_67	0	0.0102907015153219	4.74509208503859	4.63646540096171e-07	0.0864776453288915	1
ENSG00000174151.14	CYB561D1	1	109494012	1_67	0	0.0136466735984916	7.43140746199393	9.62931236932206e-07	-0.924836551116725	1
ENSG00000181754.6	AMIGO1	1	109509517	1_67	0	0.0307395198170053	15.1889758165449	4.43325759236499e-06	-1.59799417682512	1
ENSG00000065135.10	GNAI3	1	109548660	1_67	0	0.0105162694520436	4.9513287264568	4.94402732990216e-07	0.187641504622924	1
ENSG00000134184.12	GSTM1	1	109669671	1_67	0	0.0105233882093055	4.95776856243768	4.95380877289942e-07	-0.203911543492857	3
ENSG00000134201.10	GSTM5	1	109709124	1_67	0	0.0112100188987945	5.55908567119465	5.9170754699206e-07	-0.425168260993906	2
ENSG00000134202.10	GSTM3	1	109741163	1_67	0	0.0155637500059281	8.68382159129318	1.28328327867001e-06	1.00540310784439	1
ENSG00000184371.13	CSF1	1	109928142	1_68	0	0.00628101856806462	4.75402827326712	2.8352361284391e-07	-0.0833759626346977	1
ENSG00000168710.17	AHCYL1	1	109984850	1_68	0	0.0193255122098658	15.4493260910075	2.83490134645515e-06	1.69905233830182	1
ENSG00000143093.14	STRIP1	1	110034040	1_68	0	0.0471463111644578	24.0048980803495	1.07459541044005e-05	-2.54416600744336	1
ENSG00000197106.6	SLC6A17	1	110150825	1_68	0	0.00626905831759594	4.73592885919119	2.81906361744955e-07	-0.0818591591386535	1
ENSG00000134248.13	LAMTOR5	1	110407655	1_68	0	0.200178221732467	38.3405700919027	7.28740304715822e-05	-3.87541957822812	2
ENSG00000143125.5	PROK1	1	110451117	1_68	0	0.00942732420713854	8.61231367266203	7.70913549115602e-07	1.49433036941343	2
ENSG00000177272.8	KCNA3	1	110675201	1_68	0	0.00633567603287544	4.83630149656433	2.90940195213945e-07	0.496906465799682	1
ENSG00000121931.15	LRIF1	1	110964484	1_68	0	0.0141366771336707	12.4679009078921	1.67354763354289e-06	-1.81049277279264	1
ENSG00000156171.14	DRAM2	1	111139496	1_68	0	0.0550234419163854	25.4991637686217	1.33220508986038e-05	3.13272963253865	1
ENSG00000134255.13	CEPT1	1	111139496	1_68	0	0.0550234419163854	25.4991637686217	1.33220508986038e-05	3.13272963253865	1
ENSG00000156150.6	ALX3	1	110070303	1_68	0	0.0596471986080538	26.2820733719948	1.48849394239429e-05	2.61799154904302	1
ENSG00000064886.13	CHI3L2	1	111200918	1_69	0	0.00511410166292925	5.13979707336997	2.49581693158247e-07	-0.383284703147523	1
ENSG00000173947.13	PIFO	1	111346062	1_69	0	0.00844823934461814	9.90695442926486	7.94701021616954e-07	-1.11243886943855	1
ENSG00000085465.12	OVGP1	1	111427097	1_69	0	0.00493095465528715	4.79366876451671	2.2443801923981e-07	0.14460164482769	1
ENSG00000143110.11	C1orf162	1	111473751	1_69	0	0.00490178221876769	4.73735401791083	2.20489163191506e-07	-0.0298077123122156	1
ENSG00000116473.14	RAP1A	1	111590823	1_69	0	0.0433934581807854	25.5414395105366	1.05236653494894e-05	2.57171513697208	1
ENSG00000121933.18	TMIGD3	1	111556289	1_69	0	0.0050361170792339	4.99395018673768	2.38801703680975e-07	-0.233511790521098	1
ENSG00000197852.9	FAM212B	1	111755756	1_69	0	0.0118818642742189	13.1504673401131	1.48362167984364e-06	-1.46442909790688	2
ENSG00000134245.17	WNT2B	1	112464917	1_69	0	0.0113375854401978	12.7042727969883	1.36762735991412e-06	1.95741288081854	1
ENSG00000155363.18	MOV10	1	112673164	1_69	0	0.0306763147508914	22.2066968016526	6.46821645554519e-06	-2.71755100133771	1
ENSG00000184599.13	FAM19A3	1	112720490	1_69	0	0.0117123618767514	13.0137605815316	1.44725377721093e-06	1.48043222707121	1
ENSG00000116793.15	PHTF1	1	113760344	1_70	0	0.0118634172366368	4.8425469029031	5.45482770249367e-07	-0.199720314577285	1
ENSG00000188761.11	BCL2L15	1	113887734	1_70	0	0.0118708630685496	4.8485138019117	5.46497687275362e-07	0.136556458146184	1
ENSG00000134262.12	AP4B1	1	113905292	1_70	0	0.0180862476845922	8.86060349174266	1.52163038973984e-06	1.05822596617683	1
ENSG00000163349.21	HIPK1	1	113930028	1_70	0	0.0119087114521935	4.87881177028886	5.51666017223413e-07	0.169068528850159	1
ENSG00000134207.14	SYT6	1	114154379	1_70	0	0.0156857384662952	7.50253822323658	1.11740492986073e-06	-0.533630163968265	1
ENSG00000213281.4	NRAS	1	114716596	1_71	0	0.00603986225398978	5.05912563282808	2.90134848249212e-07	0.272784804344052	1
ENSG00000134198.9	TSPAN2	1	115088303	1_71	0	0.0058813675441256	6.35445342747125	3.54857442687737e-07	-0.935361690941598	1
ENSG00000134258.16	VTCN1	1	117210906	1_72	0	0.00493534533257201	5.04530026659433	2.36429661806725e-07	-0.326098685895728	1
ENSG00000173218.14	VANGL1	1	115641162	1_72	0	0.0193647418736254	18.0488038769442	3.31862006688993e-06	1.82515636940098	1
ENSG00000163393.12	SLC22A15	1	115976190	1_72	0	0.00693807026729687	8.27903627889487	5.45400932874462e-07	-0.97640650760908	1
ENSG00000116815.15	CD58	1	116571486	1_72	0	0.00667735636091771	7.91525434418208	5.0184179288826e-07	-0.839569823619215	1
ENSG00000134247.9	PTGFRN	1	116909700	1_72	0	0.0172352364605629	16.9371456507401	2.77175516300632e-06	-1.65927088240981	2
ENSG00000134256.12	CD101	1	117001562	1_72	0	0.00551709960253632	6.10294209498512	3.19703558808034e-07	0.56307111954007	2
ENSG00000116830.11	TTF2	1	117060534	1_72	0	0.00512101273605292	5.39578900948356	2.62366397373855e-07	-0.391193916101236	2
ENSG00000134253.9	TRIM45	1	117122142	1_72	0	0.00565991211866201	6.34554478760603	3.41016975663077e-07	-0.654302229223528	2
ENSG00000198162.12	MAN1A2	1	117367233	1_72	0	0.0120754127841887	13.5474394003932	1.55330449617852e-06	1.46520145976146	2
ENSG00000183508.4	FAM46C	1	117605765	1_72	0	0.0138759488743233	14.8707568773063	1.95926491342405e-06	1.56227220581936	1
ENSG00000177551.5	NHLH2	1	115844102	1_72	0	0.00692136663234433	8.25613985389422	5.42583137704017e-07	-0.94115528893595	1
ENSG00000116874.11	WARS2	1	119109978	1_73	0	0.00527043804678795	5.23452064487992	2.61951582478514e-07	-0.338196867280586	2
ENSG00000143067.4	ZNF697	1	119647482	1_73	0	0.0106815559021752	11.9491689810782	1.21190790231418e-06	1.34010771187393	1
ENSG00000271601.3	LIX1L	1	145955867	1_73	0	0.00883781595480104	10.1232134971638	8.4949484189874e-07	1.21491902344771	1
ENSG00000168509.19	HFE2	1	146036954	1_73	0	0.0234569603376883	19.4042901625142	4.32182214553154e-06	-1.93138917103151	1
ENSG00000271425.7	NBPF10	1	146049817	1_73	0	0.0203756223964928	18.0854415099405	3.4989472557436e-06	1.84556689755574	1
ENSG00000131778.18	CHD1L	1	147240806	1_73	0	0.00551713268603993	5.79965008781798	3.03817382281233e-07	1.17315509633226	2
ENSG00000131781.12	FMO5	1	147170781	1_73	0	0.00561035757021922	6.1105094371661	3.25510766238448e-07	1.07247231769244	1
ENSG00000162836.11	ACP6	1	147647471	1_73	0	0.0050329573939164	4.83396481966655	2.31006465951428e-07	0.347667562655244	3
ENSG00000265107.2	GJA5	1	147773193	1_73	0	0.00670929871649684	7.65992339882959	4.87976549385969e-07	1.09581225838958	2
ENSG00000163202.4	LCE3D	1	152580889	1_74	0	0.0522005585623662	17.2393386861796	8.54462778123762e-06	-1.8340763738112	1
ENSG00000143376.12	SNX27	1	151706965	1_74	0	0.043243966659827	15.4211165579887	6.33196842221624e-06	1.87992854686189	1
ENSG00000143450.16	OAZ3	1	151762965	1_74	0	0.0192823526090601	7.67788492005685	1.40572062059972e-06	0.785755285405241	2
ENSG00000213171.2	LINGO4	1	151805451	1_74	0	0.0440034139960754	15.5890010767971	6.51331461067973e-06	-1.82900059228777	2
ENSG00000143365.17	RORC	1	151831413	1_74	0	0.0323574209010847	12.6316084429439	3.88087763768806e-06	1.46346230086405	1
ENSG00000197747.8	S100A10	1	151994269	1_74	0	0.0143393486783322	4.8534996138419	6.60817934949673e-07	0.0821999675782988	2
ENSG00000159450.12	TCHH	1	152116129	1_74	0	0.0155117373856273	5.60238942689706	8.25146637061492e-07	0.704028148960672	1
ENSG00000197915.5	HRNR	1	152223083	1_74	0	0.0483511504185451	16.4983993491865	7.57436134941551e-06	1.61725434844537	1
ENSG00000143631.10	FLG	1	152325041	1_74	0	0.0191005812685849	7.58745312135506	1.37606833557436e-06	1.26992736734101	1
ENSG00000143536.7	CRNN	1	152414760	1_74	0	0.0733413265087342	20.544359852574	1.43066769579802e-05	-2.45783448718072	1
ENSG00000198854.5	C1orf68	1	152719467	1_74	0	0.0177501863457193	6.88777812208986	1.16085897163888e-06	-0.879142912669187	1
ENSG00000163207.6	IVL	1	152908247	1_74	0	0.0287799322920038	11.5079418269496	3.14474056286606e-06	-1.4631076147673	2
ENSG00000169474.4	SPRR1A	1	152985356	1_74	0	0.0143557703681207	4.86440611634716	6.63061368270967e-07	0.288487700785776	1
ENSG00000241794.1	SPRR2A	1	153057485	1_74	0	0.029443748461638	11.7265015866169	3.27837751430284e-06	1.37141157890082	1
ENSG00000159527.3	PGLYRP3	1	153310528	1_75	0	0.0114400026962482	6.37826559309445	6.92829104069462e-07	0.715029875099317	2
ENSG00000203782.5	LOR	1	153259400	1_75	0	0.00971460315767603	4.81121329189897	4.43789550102875e-07	0.271778799814668	1
ENSG00000163220.10	S100A9	1	153357702	1_75	0	0.0232500421340239	13.1024821909203	2.89250900130267e-06	1.38096411874205	1
ENSG00000143546.9	S100A8	1	153391654	1_75	0	0.0106155073106781	5.56368354604251	5.6079040009603e-07	0.358916544507465	1
ENSG00000143556.8	S100A7	1	153460592	1_75	0	0.01221329309521	7.09025157310038	8.22227165166911e-07	-0.836697093448543	1
ENSG00000197956.9	S100A6	1	153535924	1_75	0	0.0181187917061612	11.3424190770212	1.95133717598641e-06	1.41782390873191	2
ENSG00000196420.7	S100A5	1	153541765	1_75	0	0.0100514409196479	5.07518794701863	4.84370685025987e-07	0.250805432491061	1
ENSG00000188015.9	S100A3	1	153548996	1_75	0	0.00979370818265635	4.92889599961337	4.58346807600558e-07	-0.364255664676646	2
ENSG00000196154.11	S100A4	1	153549961	1_75	0	0.00985402059193985	4.90196101842576	4.58649279481702e-07	-0.187461781408783	1
ENSG00000196754.10	S100A2	1	153567710	1_75	0	0.0117665764773661	6.53059218317166	7.29625632520353e-07	0.638499522438334	1
ENSG00000160678.11	S100A1	1	153628302	1_75	0	0.00978380822334812	5.09182579118635	4.73019303895489e-07	-0.734242248817923	1
ENSG00000143553.10	SNAPIN	1	153658595	1_75	0	0.0267310531295041	13.532075284007	3.43461348838034e-06	-0.937852058901724	1
ENSG00000143621.16	ILF2	1	153672987	1_75	0	0.0112612827602691	6.19615159651786	6.62532664443689e-07	-0.744998170981768	1
ENSG00000169418.9	NPR1	1	153678582	1_75	0	0.0409512654940094	19.695033723267	7.65810739773805e-06	-2.60039888095979	1
ENSG00000143554.13	SLC27A3	1	153774305	1_75	0	0.0138742209593777	7.8003882921066	1.02759557467508e-06	0.664676077358508	1
ENSG00000143614.9	GATAD2B	1	153923736	1_75	0	0.0221349997912144	15.175872752352	3.18955867187763e-06	3.38146069677878	1
ENSG00000198837.9	DENND4B	1	153940147	1_75	0	0.00975083636273311	5.58957796169441	5.17509447969212e-07	1.04373722506586	1
ENSG00000143515.16	ATP8B2	1	154325898	1_75	0	0.186764730698279	33.9487061597911	6.0202633581044e-05	3.57080963749234	1
ENSG00000160712.12	IL6R	1	154405422	1_75	0	0.01492763945509	8.50766330051754	1.20586538251227e-06	1.05962414210473	1
ENSG00000169291.9	SHE	1	154502081	1_75	0	0.0203272354314443	11.8362349529106	2.28449015846962e-06	-2.06780398115165	2
ENSG00000163239.12	TDRD10	1	154502081	1_75	0	0.0554035440391848	22.1822832421957	1.16692028570488e-05	-2.9861639876183	1
ENSG00000160714.9	UBE2Q1	1	154559434	1_75	0	0.0151677320658752	9.18942516448619	1.32344650234848e-06	1.55999651266237	1
ENSG00000160710.15	ADAR	1	154628057	1_75	0	0.022375226564275	13.2941441647372	2.82439362373126e-06	1.79703985665709	1
ENSG00000143603.18	KCNN3	1	154870871	1_77	1	0.375094269387564	28.5768551639128	0.000101777612650279	-4.56273985984814	1
ENSG00000160691.18	SHC1	1	154974220	1_77	0	0.00223969478613328	5.61646738471136	1.19439912626765e-07	1.03576122438433	1
ENSG00000163354.14	DCST2	1	155033615	1_77	0	0.0133058238283459	27.050526497983	3.41755008684332e-06	-3.70279502278638	1
ENSG00000163357.10	DCST1	1	155033615	1_77	0	0.0133058238283458	27.050526497983	3.41755008684329e-06	-3.70279502278638	1
ENSG00000169242.11	EFNA1	1	155127376	1_77	0	0.00390727619596454	10.4262223650829	3.86810710998324e-07	0.665915767534961	2
ENSG00000169241.17	SLC50A1	1	155135691	1_77	0	0.00258778596847364	6.35693309443108	1.56197252742119e-07	-0.676592437631155	1
ENSG00000185499.16	MUC1	1	155192276	1_77	0	0.00468565949333544	12.9301764833954	5.75271123548912e-07	2.21489756356228	1
ENSG00000177628.15	GBA	1	155244216	1_77	0	0.00444961083898021	11.5464487014741	4.8782927224034e-07	-1.5728758098329	2
ENSG00000116521.10	SCAMP3	1	155262283	1_77	0	0.00502217101649494	11.8471384408598	5.64940041646149e-07	-2.00810481914978	1
ENSG00000143630.9	HCN3	1	155277916	1_77	0	0.00948363139145614	15.4195637351148	1.38849445185907e-06	-2.4657281410912	1
ENSG00000160752.14	FDPS	1	155308172	1_77	0	0.0132492384696032	16.7898060741078	2.11219491952227e-06	2.62138336725699	1
ENSG00000160753.15	RUSC1	1	155321640	1_77	0	0.00415113291107827	9.19425778307551	3.62393760575232e-07	0.0422516797508579	1
ENSG00000163374.19	YY1AP1	1	155688550	1_77	0	0.0817358214499731	26.859411766925	2.0845212446426e-05	-3.35929133636638	1
ENSG00000116580.18	GON4L	1	155859720	1_77	0	0.0198917588062367	16.784917485834	3.17022285089723e-06	-2.67224451535059	1
ENSG00000132718.8	SYT11	1	155859720	1_77	0	0.0198917588062367	16.784917485834	3.17022285089723e-06	-2.67224451535059	1
ENSG00000143622.10	RIT1	1	155910600	1_77	0	0.0311339875823629	17.5449306826788	5.18661248796919e-06	-2.7527165691893	2
ENSG00000116584.17	ARHGEF2	1	156006597	1_77	0	0.533876612620495	27.456974883729	0.000139184533923273	-3.81556917493527	1
ENSG00000163479.13	SSR2	1	156020665	1_77	0	0.0031734316221389	9.52262328905898	2.86934748772443e-07	1.0028233105807	1
ENSG00000116586.11	LAMTOR2	1	156054582	1_77	0	0.0132233087574019	22.4276678506365	2.81592867978335e-06	-2.32064177965749	2
ENSG00000160785.13	SLC25A44	1	156193927	1_77	0	0.0024650108484745	6.083341966588	1.42383105856735e-07	0.905143245980926	2
ENSG00000160783.19	PMF1	1	156212919	1_77	0	0.0025834972101656	5.88445160260512	1.44348205422481e-07	-0.192894922941588	1
ENSG00000160781.15	PAQR6	1	156247610	1_77	0	0.00345204520851095	9.30689452543972	3.05055362356492e-07	1.25511490846142	2
ENSG00000198952.8	SMG5	1	156282346	1_77	0	0.00595925929520058	14.5675096707607	8.24280440317942e-07	-1.79342225977814	1
ENSG00000163468.14	CCT3	1	156364325	1_77	0	0.0230478032135038	27.5786195468485	6.03530826844275e-06	-2.56396685527446	2
ENSG00000183856.10	IQGAP3	1	156572426	1_77	0	0.00267936635881372	6.47847587691833	1.64817128325654e-07	-0.622213604360172	1
ENSG00000187862.11	TTC24	1	156578794	1_77	0	0.00386678100811155	9.89138416368523	3.6316504707717e-07	1.09406589311086	1
ENSG00000163382.11	NAXE	1	156590832	1_77	0	0.00375455686214787	9.60280456086463	3.42337262005157e-07	-1.06747430678449	1
ENSG00000132702.12	HAPLN2	1	156619658	1_77	0	0.0050804777507748	12.449152656828	6.00539728147265e-07	-1.33804441127532	1
ENSG00000132692.18	BCAN	1	156640896	1_77	0	0.00235498921627864	5.26645808637674	1.17761940042544e-07	-0.329918801939459	1
ENSG00000132688.10	NES	1	156677793	1_77	0	0.0173512092280202	23.9407411469458	3.9442527271172e-06	-2.11743481537775	1
ENSG00000143320.8	CRABP2	1	156705979	1_77	0	0.00268668872868738	6.47784709060574	1.65251512224793e-07	0.637690166284275	1
ENSG00000143319.16	ISG20L2	1	156728554	1_77	0	0.00228397614826881	4.96480904278881	1.07669205970859e-07	-0.223504770204146	1
ENSG00000143303.11	RRNAD1	1	156728106	1_77	0	0.002315790202289	5.08955669847214	1.1191197645527e-07	-0.287041851337937	1
ENSG00000143314.12	MRPL24	1	156741831	1_77	0	0.0140959129551446	21.9661920709422	2.93998681505525e-06	2.00970459254892	1
ENSG00000143294.14	PRCC	1	156750590	1_77	0	0.00417132512658758	10.5257790346206	4.16894040563072e-07	-1.18350290545626	1
ENSG00000198400.11	NTRK1	1	156815564	1_77	0	0.00271260516117433	6.52820529935014	1.68142609888365e-07	0.669835362690973	2
ENSG00000187800.13	PEAR1	1	156796181	1_77	0	0.00230290937701905	5.01548913311461	1.09669923042469e-07	-0.287411437360089	2
ENSG00000160838.13	LRRC71	1	156920880	1_77	0	0.00564826311615918	13.2422822624118	7.10190988022461e-07	-1.4580571365523	1
ENSG00000160856.20	FCRL3	1	157700967	1_77	0	0.00232659205066299	5.09184793666116	1.12484598384138e-07	0.340970888582067	2
ENSG00000158488.15	CD1E	1	158353463	1_78	0	0.011127162827746	8.3153457587671	8.78541239169075e-07	-0.989906120833895	1
ENSG00000163563.7	MNDA	1	158830693	1_78	0	0.0090427818474742	6.34270866220824	5.44595707803358e-07	-0.617419274569132	1
ENSG00000163564.14	PYHIN1	1	158930485	1_78	0	0.0076363918342528	4.73620843870294	3.43412744702998e-07	-0.00878304789927926	1
ENSG00000163565.18	IFI16	1	159000007	1_78	0	0.0196350362618489	13.7273075263746	2.55926034541025e-06	-1.62966879340973	1
ENSG00000163568.14	AIM2	1	159147011	1_78	0	0.0158264687215536	11.6702382130062	1.75372358050117e-06	-1.41643154936149	1
ENSG00000162706.12	CADM3	1	159172360	1_78	0	0.00893139107914587	6.22489259413378	5.27895992934614e-07	0.796823250201778	1
ENSG00000213088.9	ACKR1	1	159203354	1_78	0	0.0137013724550096	10.2961719350763	1.33948315143942e-06	-1.64485630633155	1
ENSG00000179639.10	FCER1A	1	159289890	1_78	0	0.00777391318965082	4.90579796348629	3.62115189180465e-07	0.43695363487676	1
ENSG00000181036.13	FCRL6	1	159800388	1_78	0	0.0104382767989778	7.70736728497467	7.63892526557204e-07	0.833427456480293	1
ENSG00000158714.10	SLAMF8	1	159826640	1_78	0	0.0159098011987991	11.7202907047031	1.77051876321198e-06	-1.23939345211259	1
ENSG00000188004.9	C1orf204	1	159854415	1_78	0	0.01904112518152	13.4340916145274	2.42883666735244e-06	-1.45541554287488	1
ENSG00000243284.1	VSIG8	1	159856126	1_78	0	0.00780707320868102	4.94623369093895	3.66657252629227e-07	-0.220514735119365	2
ENSG00000213085.9	CFAP45	1	159899758	1_78	0	0.00782315335553385	4.96578382858085	3.68864661514822e-07	-0.219617705951935	1
ENSG00000158710.14	TAGLN2	1	159925332	1_78	0	0.00764519548318576	4.74715543491872	3.44603308921754e-07	-0.0671936825477537	1
ENSG00000085552.16	IGSF9	1	159945134	1_79	0	0.00669511674209256	7.0490254857796	4.48109995872312e-07	0.684491462910604	2
ENSG00000162723.9	SLAMF9	1	159954530	1_79	0	0.00534121858907899	4.9039486592586	2.48704511467375e-07	0.252331755654004	1
ENSG00000162729.13	IGSF8	1	160099056	1_79	0	0.0173395766525989	16.1032790774605	2.65124709851895e-06	1.64938997387419	1
ENSG00000132681.16	ATP1A4	1	160151660	1_79	0	0.0596850965306794	27.9769315207789	1.58548952548462e-05	2.44795341107497	2
ENSG00000162735.18	PEX19	1	160286615	1_79	0	0.0395559476855846	24.0010796385617	9.01446524412253e-06	2.50451470781422	1
ENSG00000162736.15	NCSTN	1	160343943	1_79	0	0.0226362098938104	18.6484819237225	4.00815578558567e-06	-2.19169291592984	1
ENSG00000066294.14	CD84	1	160579090	1_79	0	0.00565404206257369	5.44425139635691	2.92276974441477e-07	-0.511294682263169	2
ENSG00000117091.9	CD48	1	160711985	1_79	0	0.00532355837116161	4.87251119796322	2.46293110166313e-07	-0.124553442224997	1
ENSG00000026751.16	SLAMF7	1	160740367	1_79	0	0.00528722345160837	4.80750372323544	2.41348548483497e-07	-0.191684245649799	1
ENSG00000122223.12	CD244	1	160862395	1_79	0	0.0106582909039359	11.4681527773206	1.16058896324905e-06	-1.49308820049426	2
ENSG00000179914.4	ITLN1	1	160884736	1_79	0	0.0275555832661297	20.5301206353051	5.37153619162762e-06	2.28130612101717	1
ENSG00000158769.17	F11R	1	161021088	1_79	0	0.00683887956195717	7.25080767561184	4.7083499895957e-07	-0.724326519892488	1
ENSG00000162755.13	KLHDC9	1	161098329	1_79	0	0.00548704748105444	5.15964225858186	2.68816366225086e-07	0.301937384258591	2
ENSG00000158793.13	NIT1	1	161118210	1_79	0	0.00982046369907874	10.6895266617578	9.96753722460803e-07	1.23246284750383	1
ENSG00000143222.11	UFC1	1	161152958	1_79	0	0.0212624007468811	18.0501500231039	3.64410189457225e-06	-1.78002276916959	1
ENSG00000143224.17	PPOX	1	161165947	1_79	0	0.00536853483696353	4.95237079569304	2.52444740141656e-07	0.245165581238787	1
ENSG00000158850.14	B4GALT3	1	161177981	1_79	0	0.00694499665145676	7.39705340595994	4.87784719943776e-07	-0.819237444421455	1
ENSG00000158864.12	NDUFS2	1	161196933	1_79	0	0.0458573768623199	25.425944320918	1.10709196035312e-05	-2.404361259874	2
ENSG00000158869.10	FCER1G	1	161215268	1_79	0	0.00817091348022803	8.94146730535807	6.93708157564409e-07	-1.15067690838799	1
ENSG00000158882.14	TOMM40L	1	161226376	1_79	0	0.0116494443427407	12.3142003488694	1.36209946627843e-06	1.38614515632016	1
ENSG00000248485.1	PCP4L1	1	161258024	1_79	0	0.00528003373480146	4.79458745628052	2.40372809145797e-07	-0.121788783705105	1
ENSG00000158887.15	MPZ	1	161309728	1_79	0	0.00559700957543186	5.34800402169243	2.84213806935762e-07	-0.475749321107997	1
ENSG00000143252.14	SDHC	1	161314507	1_79	0	0.0130762811339418	13.4140700615393	1.66549071644999e-06	1.50811724202261	1
ENSG00000173110.7	HSPA6	1	161524102	1_79	0	0.00910319076268151	9.96840120333459	8.61621543828203e-07	-1.31448049175468	1
ENSG00000203747.10	FCGR3A	1	161551141	1_79	0	0.00647497055353741	6.73147882000229	4.13852590642393e-07	0.572593030933666	1
ENSG00000132185.16	FCRLA	1	161708632	1_79	0	0.00558551295039356	5.32848076189188	2.82594602076284e-07	0.385292573295442	2
ENSG00000162746.14	FCRLB	1	161721576	1_79	0	0.00526467259895935	4.76693276259147	2.38291083160494e-07	0.111033311820376	1
ENSG00000081721.11	DUSP12	1	161749589	1_79	0	0.00569303880236338	5.50949824762915	2.97819815276646e-07	-0.368669513910761	1
ENSG00000118217.5	ATF6	1	161766683	1_79	0	0.00567470617044974	5.47888010591639	2.95211025125791e-07	0.471124291929812	2
ENSG00000239887.4	C1orf226	1	162386680	1_80	0	0.00345393469302913	5.68979839309845	1.8659860675539e-07	-0.398640486476588	1
ENSG00000117143.13	UAP1	1	162561114	1_80	0	0.00372202273585476	6.40556264316795	2.26377730243767e-07	-0.541533067411621	2
ENSG00000162733.16	DDR2	1	162631124	1_80	0	0.00325341259868839	5.18393243863772	1.60138543331751e-07	-0.281058741007541	1
ENSG00000132196.13	HSD17B7	1	162790761	1_80	0	0.0507700852276793	31.12055609473	1.50021201054161e-05	2.66103328074831	2
ENSG00000117152.13	RGS4	1	163069063	1_80	0	0.00317656969507329	4.913293161362	1.48193263823785e-07	-0.133522002448168	1
ENSG00000143228.12	NUF2	1	163266611	1_80	0	0.0165710377900584	20.5080376369533	3.22679377392177e-06	-2.06337520176743	1
ENSG00000143198.12	MGST3	1	165630412	1_81	0	0.0923122194605299	25.6351283815466	2.24694315981711e-05	-2.86678883882717	1
ENSG00000143149.12	ALDH9A1	1	165698544	1_81	0	0.01076187855619	4.95670166631014	5.06498617255306e-07	-0.335814879497038	2
ENSG00000143194.12	MAEL	1	166975691	1_82	0	0.0089257602780608	12.212880963552	1.03504859364171e-06	1.99801822130101	1
ENSG00000143157.11	POGK	1	166839016	1_82	0	0.0111485831618251	14.3299105469105	1.51691258316476e-06	-2.32482414335593	1
ENSG00000152382.5	TADA1	1	166875791	1_82	0	0.0202494629686651	17.3512124130382	3.3361128507877e-06	-1.22536417290089	2
ENSG00000198842.9	DUSP27	1	167094253	1_82	0	0.00537158273378724	6.3222928484511	3.2245883042487e-07	0.795971536015251	2
ENSG00000143167.11	GPA33	1	167166436	1_82	0	0.00668605896337349	8.23664792621225	5.22899349543317e-07	-0.875218954698043	1
ENSG00000198821.10	CD247	1	167519562	1_82	0	0.015081975996491	15.9834704928757	2.28889950734132e-06	1.65109809381351	1
ENSG00000143162.7	CREG1	1	167554150	1_82	0	0.0102237303161787	12.283603653291	1.19242912951323e-06	1.30070859582327	1
ENSG00000198771.10	RCSD1	1	167630073	1_82	0	0.00578648457595588	6.91180003310774	3.7975487840321e-07	0.683629230281994	2
ENSG00000197965.11	MPZL1	1	167720961	1_82	0	0.00732516936869687	9.11259552987707	6.33807190079374e-07	-1.0580283139134	2
ENSG00000143199.17	ADCY10	1	167913803	1_82	0	0.0050851266348646	5.66794075495401	2.73668285552813e-07	-0.464389832463699	1
ENSG00000143164.15	DCAF6	1	167936173	1_82	0	0.0069808065483904	8.66311777205395	5.74218550225332e-07	1.04121050041795	1
ENSG00000143158.10	MPC2	1	167936749	1_82	0	0.00949861440215616	11.4676623693294	1.03426672496987e-06	1.52813459101864	1
ENSG00000143147.14	GPR161	1	168137545	1_82	0	0.00800045542209571	9.98911252904002	7.58820424760083e-07	1.174583587734	1
ENSG00000143155.12	TIPRL	1	168178854	1_82	0	0.0211774497031942	19.1724491500993	3.8552154196175e-06	-1.88016392894837	1
ENSG00000143185.3	XCL2	1	168544200	1_82	0	0.00989392485080531	11.9771090095083	1.12516964308075e-06	1.30741684641421	2
ENSG00000143184.4	XCL1	1	168576583	1_82	0	0.00617169354962432	7.51314614308481	4.40274555049102e-07	-0.844405121226107	2
ENSG00000143156.13	NME7	1	169363660	1_83	0	0.0107263972284826	5.14178094593268	5.23678619874256e-07	-0.238019800577817	2
ENSG00000117477.12	CCDC181	1	169435807	1_83	0	0.0150294228160119	8.3531246255864	1.19203404767256e-06	0.975193008718458	1
ENSG00000117479.12	SLC19A2	1	169485770	1_83	0	0.0214927759668431	11.7661246774601	2.40117246520627e-06	1.36768164711626	1
ENSG00000198734.10	F5	1	169586812	1_83	0	0.0129204536889248	6.91291175574148	8.48078734838125e-07	0.714454422554111	2
ENSG00000174175.16	SELP	1	169630994	1_83	0	0.0179869122352707	10.0659515915399	1.71913051749475e-06	-1.13339306432202	2
ENSG00000000460.16	C1orf112	1	169662499	1_83	0	0.01247944123047	6.58229297943093	7.79955358044623e-07	-0.854753847026109	1
ENSG00000188404.8	SELL	1	169710412	1_83	0	0.0190545026533333	10.6162111568335	1.92072222845317e-06	-1.32342081633791	1
ENSG00000171806.11	METTL18	1	169795279	1_83	0	0.0162519810397261	9.09847656449043	1.40401705896894e-06	1.75236405038801	1
ENSG00000000457.13	SCYL3	1	169894240	1_83	0	0.0173752832692582	9.7358073828623	1.60620607239188e-06	1.83353189052491	1
ENSG00000116132.11	PRRX1	1	170662622	1_84	0	0.00708558958071281	6.11726612807925	4.11557731247894e-07	-0.624283489094266	1
ENSG00000094963.13	FMO2	1	171185239	1_84	0	0.0241891070838556	17.8128035177636	4.09118870235727e-06	-1.8056924281037	1
ENSG00000076258.9	FMO4	1	171313714	1_84	0	0.00681762094069838	5.7510809627897	3.722885926771e-07	-0.562068455620939	1
ENSG00000117523.15	PRRC2C	1	171486183	1_84	0	0.00632783553400729	5.04306778893604	3.03003319045529e-07	0.250260232626736	1
ENSG00000034971.16	MYOC	1	171652917	1_84	0	0.00612749125994438	4.73756872473147	2.75635797814029e-07	-0.271836898816527	2
ENSG00000117533.14	VAMP4	1	171742012	1_84	0	0.0186083254845628	15.3068793499223	2.70452717575616e-06	-1.73068684367045	2
ENSG00000010165.19	METTL13	1	171781437	1_84	0	0.0919048156696677	30.7238299334611	2.68108768368271e-05	-3.21618351606616	1
ENSG00000197959.13	DNM3	1	171841542	1_84	0	0.0177367933855084	14.8491962158693	2.50077978333948e-06	1.73387416248783	1
ENSG00000094975.13	SUCO	1	172528734	1_84	0	0.0214114182065178	16.6467333176389	3.3843233714687e-06	1.76355711461435	2
ENSG00000120337.8	TNFSF18	1	173051434	1_84	0	0.00693940242588576	5.91924391826237	3.90018948382987e-07	-0.521752220200301	1
ENSG00000076321.10	KLHL20	1	173714815	1_85	0	0.0637667292280213	30.7493649212073	1.8617771196417e-05	-3.96053638005974	1
ENSG00000117601.13	SERPINC1	1	173870769	1_85	0	0.381533221753478	28.8196238538326	0.000104404222817335	-5.19452997826145	3
ENSG00000152061.23	RABGAP1L	1	174159856	1_85	0	0.0104175464337168	7.07248493049686	6.99575952498276e-07	-0.665769905350329	1
ENSG00000120333.4	MRPS14	1	175023749	1_85	0	0.0114591808225827	10.178762329758	1.10750563139055e-06	-2.4038731843813	1
ENSG00000120332.15	TNN	1	175068086	1_85	0	0.015675371002008	9.51550915188069	1.416273915463e-06	-1.36277920810317	1
ENSG00000143207.19	RFWD2	1	176205188	1_86	0	0.00425468265856366	9.51290798738737	3.84306620392039e-07	1.43794442456103	1
ENSG00000240021.9	TEX35	1	178512615	1_87	0	0.0173731318380594	13.31789112041	2.19690345657726e-06	-1.25539876439449	2
ENSG00000120341.18	SEC16B	1	177960805	1_87	0	0.025294011348842	15.5036355669973	3.72347684137508e-06	-1.6578478256045	1
ENSG00000075391.16	RASAL2	1	178093563	1_87	0	0.0202573907292439	14.5834202796816	2.80504797636007e-06	1.39803772382881	2
ENSG00000116191.17	RALGPS2	1	178725006	1_87	0	0.03467806688481	19.6159168002096	6.45893460571352e-06	-1.9338672976895	2
ENSG00000162779.21	AXDND1	1	179358896	1_89	0	0.00631405045697553	6.73141659543113	4.03563531689498e-07	0.682668022926836	3
ENSG00000116199.11	FAM20B	1	179025509	1_89	0	0.00529990122277746	4.91849020876942	2.4751241261395e-07	0.0232449755330998	2
ENSG00000186283.13	TOR3A	1	179086126	1_89	0	0.00548457003881786	5.26530811815941	2.7419767893429e-07	0.322049555173928	1
ENSG00000143322.19	ABL2	1	179229872	1_89	0	0.00623890733934729	6.3022380036246	3.73336741441415e-07	0.433482052755553	1
ENSG00000057252.12	SOAT1	1	179293868	1_89	0	0.00720013014130794	7.75580443798638	5.30230362369544e-07	0.7836736964465	1
ENSG00000162782.15	TDRD5	1	179591019	1_89	0	0.00533313911759914	5.03522881690901	2.54976127248143e-07	0.0771785688228271	2
ENSG00000169905.12	TOR1AIP2	1	179878267	1_89	0	0.00698838238715316	7.24339735951215	4.80636078641509e-07	0.832986813350841	1
ENSG00000135837.15	CEP350	1	179954679	1_89	0	0.00760550560441697	8.29860556826838	5.99281140529739e-07	-0.742742022152622	2
ENSG00000116260.16	QSOX1	1	180154450	1_89	0	0.00547308205101937	5.13953515503181	2.67087274801911e-07	0.358230979097473	1
ENSG00000121454.5	LHX4	1	180281203	1_89	0	0.00556931493042212	5.3574564320529	2.83307336790655e-07	0.147293121946755	1
ENSG00000230124.6	ACBD6	1	180502528	1_89	0	0.00766927749560897	8.3556998751339	6.08463710025134e-07	-1.20927880708874	1
ENSG00000162783.10	IER5	1	181089177	1_89	0	0.011209561645926	12.3772139970774	1.31737350979944e-06	-1.54292600977502	1
ENSG00000179930.5	ZNF648	1	182061558	1_90	0	0.0285819865469218	17.5456912085522	4.76168090999908e-06	-1.84470301833691	1
ENSG00000135821.17	GLUL	1	182392343	1_90	0	0.0250240850532494	16.2728366920974	3.86650761921688e-06	-2.15335258109491	1
ENSG00000203730.2	TEDDM1	1	182400603	1_90	0	0.055522700301205	23.9408527230555	1.26214017613086e-05	2.63999972763252	1
ENSG00000135828.11	RNASEL	1	182589381	1_90	0	0.00771381422850337	5.05968513468999	3.70586900470182e-07	0.315652554709279	1
ENSG00000143333.6	RGS16	1	182604092	1_90	0	0.066266897258217	25.6592320105096	1.61449865299872e-05	-2.28616985571111	1
ENSG00000135862.5	LAMC1	1	183023890	1_91	0	0.015483754955149	12.5414074587707	1.84382612548931e-06	-1.83690644788954	1
ENSG00000157064.10	NMNAT2	1	183419124	1_91	0	0.00807732843472442	6.34953948087386	4.86975785680204e-07	0.763292089861549	1
ENSG00000116698.21	SMG7	1	183472962	1_91	0	0.0264843890060145	17.6680605363879	4.44299918558566e-06	1.73954002262701	1
ENSG00000116701.14	NCF2	1	183591057	1_91	0	0.00736798098325997	5.4762271767924	3.83113406052316e-07	0.413641961928425	1
ENSG00000162704.15	ARPC5	1	183635770	1_91	0	0.00751722500333396	5.66672796192613	4.04470927310458e-07	-0.585113137320508	1
ENSG00000143344.15	RGL1	1	183635770	1_91	0	0.00751722500333396	5.66672796192613	4.04470927310458e-07	-0.585113137320508	1
ENSG00000198756.10	COLGALT2	1	184036788	1_91	0	0.00943818949090947	7.82951340547154	7.01650535924118e-07	-0.84406124133658	1
ENSG00000198860.11	TSEN15	1	184050050	1_91	0	0.0188934158597042	14.4396610808214	2.59038836355746e-06	-1.78273123245498	2
ENSG00000116406.18	EDEM3	1	184759740	1_92	0	0.0234224705032275	14.1848002203686	3.15466553443626e-06	1.77991570357173	1
ENSG00000135842.16	FAM129A	1	184974705	1_92	0	0.0237796327154517	14.8992034383437	3.36407437965598e-06	-2.32115709941486	1
ENSG00000121481.10	RNF2	1	185052278	1_92	0	0.0119791286554576	7.77264699116662	8.84080008171826e-07	-1.09623465119199	1
ENSG00000121486.11	TRMT1L	1	185156912	1_92	0	0.021614447734105	12.9748035799502	2.66282320058406e-06	1.57048836920264	1
ENSG00000116668.12	SWT1	1	185156912	1_92	0	0.021614447734105	12.9748035799502	2.66282320058406e-06	-1.57048836920264	1
ENSG00000116679.15	IVNS1ABP	1	185317057	1_92	0	0.0113887512167459	7.05674243140915	7.63093525816797e-07	0.77872697013571	1
ENSG00000262180.1	OCLM	1	186400270	1_92	0	0.0205727682688734	12.428513824894	2.42778000765333e-06	1.2790180459513	1
ENSG00000073756.11	PTGS2	1	186645695	1_92	0	0.00890338979319083	4.73992068205582	4.0070416663011e-07	-0.196626324274808	1
ENSG00000150681.9	RGS18	1	192158507	1_96	0	0.120278568787849	33.6044717140284	3.83780337894291e-05	3.43487588964484	2
ENSG00000090104.11	RGS1	1	192575969	1_96	0	0.00770983703218975	8.57544828000561	6.27768365491323e-07	0.927344386068348	1
ENSG00000023572.8	GLRX2	1	193106302	1_96	0	0.0082104334790748	10.6378539150325	8.29311152219846e-07	1.64263930776126	1
ENSG00000134371.10	CDC73	1	193121735	1_96	0	0.147266713114283	21.2854271954897	2.97635247565766e-05	4.00142905920009	1
ENSG00000162630.5	B3GALT2	1	193188887	1_96	0	0.0291181805368603	16.3804309549003	4.52883975974061e-06	3.55500980357526	1
ENSG00000244414.6	CFHR1	1	196812746	1_98	0	0.0243277816735722	14.1806522492735	3.27563960490302e-06	-1.8846914008358	1
ENSG00000177888.7	ZBTB41	1	197200897	1_98	0	0.03390517196145	17.3614954756764	5.58921067254168e-06	1.75979455075345	1
ENSG00000203724.10	C1orf53	1	197902363	1_99	0	0.02730032267069	15.3492909116451	3.97881268780456e-06	1.79306821552028	2
ENSG00000081237.18	PTPRC	1	198638643	1_99	0	0.00920477508079587	4.98206671643123	4.35431773887357e-07	0.30357263806481	2
ENSG00000162702.7	ZNF281	1	200400568	1_101	0	0.175821722020011	31.3686015827331	5.23678910313126e-05	4.1963779046034	1
ENSG00000170128.4	GPR25	1	200872533	1_101	0	0.0066637632880493	6.38659509705401	4.04097665578383e-07	0.924396275570276	1
ENSG00000118193.11	KIF14	1	200620641	1_101	0	0.00591355917834546	4.9395420327207	2.77353103215202e-07	-0.261294311069145	1
ENSG00000118197.13	DDX59	1	200671753	1_101	0	0.00646547808662057	6.05994840753427	3.72020581809036e-07	-0.589929397609625	2
ENSG00000118200.14	CAMSAP2	1	200740218	1_101	0	0.00586430914375624	4.84150578258762	2.69584369532058e-07	0.18636854642415	1
ENSG00000116852.14	KIF21B	1	201020647	1_101	1	0.389031764668951	26.2514674562134	9.69696985286488e-05	-4.79882569636555	1
ENSG00000232237.3	ASCL5	1	201114802	1_101	0	0.00594266770208474	4.96297739789425	2.80040690942125e-07	0.119696280979484	2
ENSG00000116857.16	TMEM9	1	201171082	1_101	0	0.00598667913021078	5.05348851264338	2.87259672737823e-07	0.335341996304468	1
ENSG00000159166.13	LAD1	1	201380488	1_101	0	0.0110733913501763	10.5807930986249	1.11249038888241e-06	-1.07375948458822	2
ENSG00000159173.18	TNNI1	1	201380488	1_101	0	0.0353884238715543	21.766717809177	7.3139428789349e-06	-2.07127430551629	1
ENSG00000174307.6	PHLDA3	1	201469408	1_101	0	0.00646509501048664	5.74288759701566	3.52535311620535e-07	0.427634369559903	1
ENSG00000198700.9	IPO9	1	201828710	1_102	0	0.0264022876096174	17.1330439813805	4.29510202268019e-06	-2.35109709320547	1
ENSG00000198892.6	SHISA4	1	201888432	1_102	0	0.203086612572014	20.7560470175207	4.0024262511382e-05	3.62413928519473	1
ENSG00000176393.10	RNPEP	1	201982484	1_102	0	0.0108890029360954	7.88903894368321	8.15660838799991e-07	-0.934535788210814	2
ENSG00000163435.15	ELF3	1	202007718	1_102	0	0.0121337922716599	8.75567337717184	1.00874989989466e-06	1.01159779571977	1
ENSG00000143862.7	ARL8A	1	202144707	1_102	0	0.0223814279880813	14.3704756069739	3.05391067957961e-06	-1.59662671334843	1
ENSG00000143851.15	PTPN7	1	202161992	1_102	0	0.0131786116337399	9.57622826916155	1.19828892758428e-06	1.03236780208545	1
ENSG00000077157.21	PPP1R12B	1	202348568	1_102	0	0.00910572952816124	5.95516484843803	5.14879891428721e-07	-0.587424101584749	2
ENSG00000117139.16	KDM5B	1	202808933	1_102	0	0.00986840477261319	6.79386891704676	6.36592495542003e-07	-0.731385355741295	2
ENSG00000183155.4	RABIF	1	202889900	1_102	0	0.016429349828755	11.5171852661432	1.79665266886999e-06	-1.38605328597411	1
ENSG00000117153.15	KLHL12	1	202928138	1_102	0	0.0199370468301759	13.3240989248365	2.52229613394065e-06	1.53571544318047	2
ENSG00000159346.12	ADIPOR1	1	202958379	1_102	0	0.0203829259017021	13.6184192600028	2.63566750864002e-06	-1.55978343049937	2
ENSG00000163485.16	ADORA1	1	203090600	1_102	0	0.024599913935468	15.482255246976	3.61630629714348e-06	-1.7857726921309	1
ENSG00000133048.12	CHI3L1	1	203186284	1_102	0	0.00946011252560719	6.39863240110837	5.74752487936357e-07	-0.698734036313092	2
ENSG00000133063.15	CHIT1	1	203274075	1_102	0	0.00794051469671475	4.73654644159372	3.57114801184478e-07	0.00620522238366356	1
ENSG00000174567.7	GOLT1A	1	204213637	1_103	0	0.0102816845333619	6.24957425920716	6.10115564300375e-07	-0.362965006914605	2
ENSG00000188783.5	PRELP	1	203475432	1_103	0	0.0104975035425351	6.63546974694676	6.61386155974839e-07	0.711862967574607	1
ENSG00000058668.14	ATP2B4	1	203626383	1_103	0	0.0121132887220493	7.88051946715714	9.06388343734258e-07	0.752539869737838	1
ENSG00000122188.12	LAX1	1	203764698	1_103	0	0.0137107090225185	9.07370300779743	1.18125013479805e-06	-0.978896579551828	2
ENSG00000058673.16	ZC3H11A	1	203795675	1_103	0	0.0111986472521004	7.77973762145925	8.27233116244296e-07	1.36154655746319	1
ENSG00000257315.2	ZBED6	1	203795675	1_103	0	0.0111986472521004	7.77973762145925	8.27233116244296e-07	-1.36154655746319	1
ENSG00000182004.12	SNRPE	1	203861428	1_103	0	0.0136646736656505	9.83370526865955	1.2758918078621e-06	1.64568154929243	2
ENSG00000143842.14	SOX13	1	204072748	1_103	0	0.0440946187591995	21.3386088652069	8.93406466855593e-06	2.57126881548978	2
ENSG00000158615.8	PPP1R15B	1	204412128	1_103	0	0.00919987450662607	5.3125880899734	4.64072083909223e-07	-0.406516985964346	1
ENSG00000133056.13	PIK3C2B	1	204495053	1_103	0	0.0509774880555936	21.1103540050987	1.02181281371111e-05	-2.98370925274993	2
ENSG00000186007.9	LEMD1	1	205457492	1_104	0	0.0102381786719057	7.24004250106025	7.0381937292814e-07	-1.01213049783338	1
ENSG00000184144.11	CNTN2	1	205043070	1_104	0	0.00822021765709391	4.85675455333034	3.7907650672684e-07	0.221130322294959	1
ENSG00000174529.7	TMEM81	1	205084022	1_104	0	0.0254587307820707	14.2762778929482	3.45103320844106e-06	1.43075399639347	2
ENSG00000133059.16	DSTYK	1	205211346	1_104	0	0.00819572341387087	4.80052610472771	3.73571319199142e-07	-0.172840215364898	2
ENSG00000133069.15	TMCC2	1	205228229	1_104	0	0.00826754605216895	5.39850535966879	4.23786927913012e-07	-0.953460510784378	2
ENSG00000117266.15	CDK18	1	205504902	1_104	0	0.0254112403133251	15.2767500337775	3.68599067884804e-06	-1.70118572146769	1
ENSG00000174514.12	MFSD4A	1	205564053	1_104	0	0.010684151887752	7.31936867378494	7.4252498749665e-07	0.794653713570206	1
ENSG00000158715.5	SLC45A3	1	205680045	1_104	0	0.0164375654092104	11.3892601584526	1.77758511191894e-06	1.27585364624698	2
ENSG00000069275.12	NUCKS1	1	205749839	1_104	0	0.0353252633018368	18.5399602597225	6.21858540591625e-06	-2.05802385381064	1
ENSG00000117280.12	RAB29	1	205770138	1_104	0	0.00830519529617635	4.90186979204402	3.86552972325271e-07	0.206258502695343	2
ENSG00000133065.10	SLC41A1	1	205813381	1_104	0	0.0326934632736378	17.6114791507241	5.46706400433578e-06	1.86382714726355	2
ENSG00000162877.12	PM20D1	1	205805769	1_104	0	0.0649832459486409	23.8991227690687	1.47462216606768e-05	-2.25853178758912	2
ENSG00000174502.18	SLC26A9	1	205943691	1_104	0	0.00866341982810315	5.36901284100883	4.41653015668132e-07	0.443090606837004	2
ENSG00000117322.17	CR2	1	207454573	1_105	0	0.0397020335234364	22.2200278975745	8.37634870089818e-06	-2.20971788751974	2
ENSG00000263528.7	IKBKE	1	206470191	1_105	0	0.00663017685756084	5.13980077431729	3.23570407208186e-07	0.313792243287058	1
ENSG00000143486.15	EIF2D	1	206612625	1_105	0	0.0110666839417107	10.009237430161	1.05175817179525e-06	-1.12798037969343	1
ENSG00000162894.11	FCMR	1	206922206	1_105	0	0.00677750882346262	5.34850760496699	3.44191472350602e-07	0.434689663870545	1
ENSG00000162896.5	PIGR	1	206946508	1_105	0	0.0202280139340315	15.7569133473163	3.02636835818038e-06	1.95603579831865	1
ENSG00000123843.12	C4BPB	1	207088956	1_105	0	0.0108768835114369	9.84466203273709	1.01672308759706e-06	-1.20765820358906	1
ENSG00000196352.14	CD55	1	207321334	1_105	0	0.0117580451131243	10.5855723780823	1.18180783503042e-06	-1.23486015310077	1
ENSG00000076356.6	PLXNA2	1	208244589	1_106	0	0.0176065451632071	13.1719403293909	2.20202018929803e-06	-1.36796849337185	1
ENSG00000123689.5	G0S2	1	209675255	1_106	0	0.0187200325436593	13.7570700309869	2.44528759267623e-06	-1.5705790240272	1
ENSG00000117597.17	DIEXF	1	209827828	1_106	0	0.00798796411864122	5.64918513031829	4.28468904845744e-07	0.549381270391925	2
ENSG00000143473.12	KCNH1	1	211134467	1_107	0	0.00698719939369008	4.99975778849742	3.31703076286926e-07	0.334929492022758	1
ENSG00000082512.14	TRAF5	1	211326278	1_107	0	0.00698182169644113	4.99243898876743	3.30962597561054e-07	0.210598430483129	1
ENSG00000117650.12	NEK2	1	211675781	1_107	0	0.0070195740488016	5.04366349487527	3.36166366428478e-07	-0.21722717663794	1
ENSG00000143493.12	INTS7	1	212035474	1_107	0	0.00822509648610137	6.54942941591021	5.11495555126113e-07	-0.746186302523168	1
ENSG00000143476.17	DTL	1	212035474	1_107	0	0.00822509648610137	6.54942941591021	5.11495555126113e-07	0.746186302523168	1
ENSG00000066027.11	PPP2R5A	1	212285915	1_107	0	0.00711482991986456	5.17169612250851	3.4937748826289e-07	-0.325081626778048	1
ENSG00000065600.12	TMEM206	1	212414848	1_107	0	0.00755121665408132	5.73719266407454	4.11352141064517e-07	-0.458554449411043	1
ENSG00000123685.8	BATF3	1	212700127	1_108	0	0.009013643345964	7.52744530597429	6.44236572041846e-07	0.767499769091212	1
ENSG00000203705.10	TATDN3	1	212790876	1_108	0	0.00972470099159617	8.23388381605347	7.60288441773133e-07	0.929407624571886	1
ENSG00000162769.12	FLVCR1	1	212862201	1_108	0	0.0085476589482314	7.00908790626194	5.68860906596217e-07	0.768129465467749	1
ENSG00000174606.13	ANGEL2	1	213015952	1_108	0	0.00899403545115673	7.38016794604059	6.30257811031159e-07	-0.872336355704039	2
ENSG00000152104.11	PTPN14	1	214552794	1_109	0	0.0487741968764993	23.2767629930997	1.07797852301891e-05	-2.56609825345361	1
ENSG00000117724.12	CENPF	1	214602949	1_109	0	0.00815035193142788	6.17294108189274	4.77711713756385e-07	0.623542198906477	1
ENSG00000136636.12	KCTD3	1	215567710	1_109	0	0.00892996614773367	7.04119195435134	5.97026204372018e-07	-0.721115568695982	1
ENSG00000092978.10	GPATCH2	1	217631425	1_110	0	0.00610283319428584	4.9952081060234	2.89455950946707e-07	0.37583404702349	1
ENSG00000162814.10	SPATA17	1	217631425	1_110	0	0.00610283319428584	4.9952081060234	2.89455950946707e-07	0.37583404702349	1
ENSG00000067533.5	RRP15	1	218285209	1_110	0	0.00620153583388361	5.14754926055798	3.03107837179128e-07	0.279778088264724	1
ENSG00000215817.5	ZC3H11B	1	219613461	1_112	0	0.0110485193432061	8.86254268255489	9.29736362807852e-07	-0.962895571636801	1
ENSG00000162813.17	BPNT1	1	220090556	1_112	0	0.0208278174832398	14.9051345710974	2.94765778318943e-06	-1.72996774543298	1
ENSG00000067704.9	IARS2	1	220094239	1_112	0	0.00782748369702169	5.58571257870473	4.1514341466853e-07	0.514132979990553	1
ENSG00000118873.15	RAB3GAP2	1	220272146	1_112	0	0.0450835891982652	22.3137852411318	9.5518859764665e-06	-2.3194179437523	1
ENSG00000116141.15	MARK1	1	220528008	1_112	0	0.0107459186729345	8.59835488893507	8.77316530484105e-07	0.988207559133948	1
ENSG00000162817.6	C1orf115	1	220690081	1_112	0	0.0151715610984734	11.8820946207884	1.71167250153946e-06	-1.59667155336288	1
ENSG00000117791.15	MARC2	1	220747806	1_112	0	0.010400811935353	8.28785472875668	8.18477547820166e-07	-0.875741203060927	1
ENSG00000154305.16	MIA3	1	222618304	1_114	0	0.00521967927017786	5.40522443236328	2.67889040052655e-07	0.692059949385258	1
ENSG00000186063.12	AIDA	1	222712777	1_114	0	0.0117175287692464	12.9267606775482	1.43821274741577e-06	-1.72550670562168	1
ENSG00000143502.14	SUSD4	1	223364043	1_114	0	0.020221847370351	17.948286040925	3.44620578513632e-06	-1.76803055606398	1
ENSG00000203697.11	CAPN8	1	223665771	1_114	0	0.00576829500478771	6.36421812853821	3.48569927649845e-07	0.907151971179849	2
ENSG00000162909.17	CAPN2	1	223701931	1_114	0	0.0113736984097915	12.5857139422537	1.35917995642817e-06	1.96152638714663	1
ENSG00000143756.11	FBXO28	1	224114047	1_114	0	0.011545234619305	12.019630550642	1.31762333831375e-06	1.10816379176999	1
ENSG00000143753.12	DEGS1	1	224173392	1_114	0	0.00600398240308753	6.42892887352954	3.66501223222742e-07	0.479850389974268	2
ENSG00000143748.17	NVL	1	224330652	1_114	0	0.00762685317733813	9.6808885882151	7.01064546311977e-07	-1.50532990832924	1
ENSG00000143771.11	CNIH4	1	224356827	1_114	0	0.364796941595636	22.372719699267	7.74938730460989e-05	-3.97001969389251	1
ENSG00000162923.14	WDR26	1	224436689	1_114	0	0.102815962008883	18.901656325225	1.845260998727e-05	-3.63930200970089	2
ENSG00000185842.15	DNAH14	1	224895916	1_115	0	0.0386620433879348	20.3311942788868	7.46354388935275e-06	-2.27476090990958	1
ENSG00000143819.12	EPHX1	1	225810039	1_115	0	0.0107513654602314	8.10109541879	8.26998589753106e-07	-1.13360693253125	1
ENSG00000243709.1	LEFTY1	1	225896277	1_115	0	0.00911229984682715	6.52813750659631	5.64826016458954e-07	-0.595726482208662	2
ENSG00000143811.18	PYCR2	1	225924245	1_115	0	0.00854048202040403	5.9121489347168	4.79429932954478e-07	0.565464127084075	1
ENSG00000143768.12	LEFTY2	1	225937917	1_115	0	0.010792663171364	8.13756250381422	8.33912257539911e-07	-0.926291019339403	2
ENSG00000143751.9	SDE2	1	225999428	1_115	0	0.0119075711095423	9.07307502371203	1.02582926021253e-06	-1.23821638879942	1
ENSG00000163041.9	H3F3A	1	226070308	1_115	0	0.0392145366389509	20.4673276916108	7.62088884771916e-06	2.58051519505126	1
ENSG00000182827.8	ACBD3	1	226187723	1_115	0	0.01076236740523	8.11090390504823	8.28847184855806e-07	-1.05228670248092	1
ENSG00000183814.15	LIN9	1	226309688	1_115	0	0.0139129506700805	10.554989929674	1.39435855423338e-06	-1.27272662793282	1
ENSG00000143772.9	ITPKB	1	226738931	1_116	0	0.157048689888975	35.2681002070248	5.25912847982903e-05	-3.53009888798145	2
ENSG00000143801.16	PSEN2	1	226870643	1_116	0	0.0395351013172609	21.7212948001533	8.15391092373719e-06	-2.48888841213077	1
ENSG00000163050.16	COQ8A	1	226897454	1_116	0	0.0169890055295354	13.6338795075193	2.1993016800762e-06	-1.6946818041271	1
ENSG00000143776.18	CDC42BPA	1	227318012	1_116	0	0.0079038635524461	6.35108335844148	4.76633588516043e-07	0.77448567546602	1
ENSG00000181450.17	ZNF678	1	227563411	1_116	0	0.00729983792222444	5.59582340996014	3.87859662489777e-07	0.769420029486386	1
ENSG00000143740.14	SNAP47	1	227735217	1_116	0	0.00671430413667606	4.80158015970666	3.06113575351793e-07	-0.248299326430675	1
ENSG00000081692.12	JMJD4	1	227735217	1_116	0	0.00671430413667606	4.80158015970666	3.06113575351793e-07	0.248299326430675	1
ENSG00000143816.7	WNT9A	1	227947502	1_116	0	0.00804328323727643	6.51729708347934	4.97735110654398e-07	-0.809218911717184	1
ENSG00000162910.18	MRPL55	1	228109044	1_116	0	0.00666820229025122	4.73613923336888	2.99868346179181e-07	0.0942460107078903	1
ENSG00000143774.16	GUK1	1	228140298	1_116	0	0.0424041044386222	22.396126153179	9.01733485652937e-06	-2.09845359294878	1
ENSG00000154370.15	TRIM11	1	228407706	1_116	0	0.00714580629527539	5.39318416280914	3.65926521033262e-07	-0.488704118367932	1
ENSG00000162931.11	TRIM17	1	228417087	1_116	0	0.00828419138346981	6.79766180212749	5.34696170919752e-07	0.796313626830326	1
ENSG00000168159.11	RNF187	1	228486817	1_116	0	0.00988202429063734	8.47429879187366	7.95146380556165e-07	0.961693095954016	2
ENSG00000154429.10	CCSAP	1	229313270	1_117	0	0.0117762840616651	5.85399577294638	6.545729800984e-07	-0.601558451281597	1
ENSG00000143632.14	ACTA1	1	229433845	1_117	0	0.0256770571981	13.2907226157054	3.2403449059757e-06	-1.41772642003057	2
ENSG00000135775.13	COG2	1	230658480	1_118	0	0.010277391763478	5.03091417810405	4.90938642367034e-07	-0.341190226844229	1
ENSG00000135773.12	CAPN9	1	230746467	1_118	0	0.01042383801767	5.16549286235485	5.11254114952976e-07	0.369348565616779	2
ENSG00000119280.16	C1orf198	1	230869758	1_118	0	0.0159271003177138	9.20199790115275	1.39160583846115e-06	1.03258797049675	2
ENSG00000143643.12	TTC13	1	230978849	1_118	0	0.0100168457543696	4.7866969016067	4.55265050003923e-07	0.165242518211576	1
ENSG00000173409.13	ARV1	1	230978674	1_118	0	0.00997486229435685	4.74675340672042	4.49573782043957e-07	0.0974179475316285	1
ENSG00000116906.11	GNPAT	1	231240905	1_118	0	0.0139066298794678	7.90917564019406	1.04436068174369e-06	0.796642252036846	1
ENSG00000116918.13	TSNAX	1	231528861	1_118	0	0.0216473115934315	12.1305236208941	2.49333660545183e-06	-1.78198507271103	1
ENSG00000162946.21	DISC1	1	231627073	1_118	0	0.0105604009361572	5.28930906288976	5.30367310235342e-07	0.463615489465571	1
ENSG00000116991.10	SIPA1L2	1	232561778	1_119	0	0.0106990050382576	7.21475308412573	7.32929599848513e-07	0.802553440929648	2
ENSG00000212916.4	MAP10	1	232801289	1_119	0	0.008426468025032	4.94444421559114	3.9560380072004e-07	-0.211467824109511	2
ENSG00000135778.11	NTPCR	1	232953982	1_119	0	0.0174870137478961	11.8943669375825	1.97494215765611e-06	1.24242988564564	1
ENSG00000135749.18	PCNX2	1	233295495	1_120	0	0.0185008997625593	9.06204320155811	1.59190217167064e-06	1.01326472209406	2
ENSG00000135750.14	KCNK1	1	233622164	1_120	0	0.0190069118063819	9.31957241654635	1.68191848491697e-06	1.07178858984388	1
ENSG00000183780.12	SLC35F3	1	234284999	1_120	0	0.0197188991679884	9.67062785858468	1.810650939389e-06	1.1800590515515	1
ENSG00000059588.9	TARBP1	1	234479133	1_121	0	0.0139515130795688	6.96152421071632	9.22195598848664e-07	-0.796493447043334	1
ENSG00000173726.10	TOMM20	1	235128439	1_121	0	0.0111996821542618	4.87000232107868	5.17883724402272e-07	-0.156111639091162	1
ENSG00000188739.14	RBM34	1	235161669	1_121	0	0.0150375403545334	7.67571820375116	1.09595626805422e-06	-0.843214721560731	1
ENSG00000162885.12	B3GALNT2	1	235504861	1_121	0	0.0146164158030446	7.40504371398762	1.02769894949928e-06	0.810596609637462	1
ENSG00000168243.10	GNG4	1	235651207	1_121	0	0.0846833275802437	24.3213076045363	1.95560992333202e-05	-2.58895216436504	1
ENSG00000143669.13	LYST	1	235883940	1_122	0	0.027877512369071	15.2378979248407	4.03344810838022e-06	-1.71353267261112	1
ENSG00000116962.14	NID1	1	236065381	1_122	0	0.0211292918950704	12.5865992035247	2.52517070716814e-06	-1.36676588786864	1
ENSG00000077585.13	GPR137B	1	236142585	1_122	0	0.00938178910909304	4.85143695696409	4.32168844891635e-07	0.147845253767083	2
ENSG00000119285.10	HEATR1	1	236604526	1_122	0	0.00947433674360265	4.94476840203355	4.44828053703943e-07	0.391691700574501	1
ENSG00000077522.12	ACTN2	1	236668049	1_122	0	0.0379337397049455	18.1945591491918	6.55336856768716e-06	1.79798839098294	2
ENSG00000133019.11	CHRM3	1	239386955	1_124	0	0.00571321503097699	5.08281311483056	2.75728786031798e-07	0.406214243354805	1
ENSG00000203668.2	CHML	1	241640370	1_127	0	0.0320280738397291	16.1980715107237	4.92596735986888e-06	-1.69194675768523	1
ENSG00000054277.13	OPN3	1	241677619	1_127	0	0.00982897113643122	4.92362643404181	4.59505327738532e-07	-0.188399233262547	1
ENSG00000174371.16	EXO1	1	241847755	1_127	0	0.016921999732635	10.0966620170461	1.62228405356122e-06	1.10112376531596	1
ENSG00000143702.15	CEP170	1	243254880	1_128	2	0.169169633342951	23.608990965084	3.79225236442042e-05	-4.49684108417326	1
ENSG00000117020.16	AKT3	1	243851261	1_128	0	0.101820979041059	48.6209069660767	4.70064789413982e-05	-6.14250381754075	2
ENSG00000121644.18	DESI2	1	244653666	1_129	0	0.0161152478920849	7.9676718437038	1.21917437554902e-06	-0.956055479142515	1
ENSG00000162849.15	KIF26B	1	245155106	1_129	0	0.0124545699061674	5.51293419397778	6.51941969150543e-07	0.43178902568636	1
ENSG00000185420.18	SMYD3	1	246503580	1_130	0	0.00516644603524508	5.71550612667952	2.80378035735604e-07	0.561760669603658	2
ENSG00000162852.13	CNST	1	246566688	1_130	0	0.0273862977471194	21.5982873752604	5.6162966338777e-06	-2.09096197674519	1
ENSG00000143653.9	SCCPDH	1	246723566	1_130	0	0.00594989945482638	7.05580588244738	3.98615009526714e-07	0.78360556590307	1
ENSG00000277462.1	ZNF670	1	247078730	1_130	0	0.0117795204468539	13.5472435837812	1.51522088146054e-06	1.49894076711462	1
ENSG00000188295.14	ZNF669	1	247104366	1_130	0	0.0051799804171383	5.74033718087222	2.82333828829725e-07	0.513101808603881	2
ENSG00000196418.12	ZNF124	1	247170587	1_130	0	0.0117165003108665	13.4961993271539	1.50143587622358e-06	-1.50828661350508	1
ENSG00000162714.12	ZNF496	1	247332083	1_131	0	0.0122193599294169	5.98143515833876	6.93986869236124e-07	-0.595633152422259	1
ENSG00000162711.16	NLRP3	1	247416447	1_131	0	0.0577552336696179	20.8705730060799	1.14451928519813e-05	-2.01038501274218	1
ENSG00000169224.12	GCSAML	1	247507598	1_131	0	0.0146241335637863	7.69228024844131	1.0681263769088e-06	0.9583381063313	1
ENSG00000162722.8	TRIM58	1	247857224	1_131	0	0.0107975394022888	4.80429980830907	4.92552236850545e-07	-0.0380227127766552	1
ENSG00000238243.3	OR2W3	1	247900010	1_131	0	0.0111981707641706	5.15091137742007	5.47682116973918e-07	0.37587106905258	1
ENSG00000175137.10	SH3BP5L	1	248826595	1_131	0	0.0121835222681814	5.95347917268439	6.88717465899034e-07	0.467595915625032	1
ENSG00000171163.15	ZNF692	1	248859244	1_131	0	0.0809168510192269	24.1574993020003	1.856044334318e-05	2.32396405315949	1
ENSG00000184731.5	FAM110C	2	47011	2_1	0	0.0786032694880758	23.1647408175917	1.72888239912132e-05	2.48559759041267	2
ENSG00000143727.15	ACP1	2	264227	2_1	0	0.0115652858941611	4.74946711992713	5.21553249082542e-07	0.0121036900214873	2
ENSG00000035115.21	SH3YL1	2	267367	2_1	0	0.0182466496928247	9.09400957421146	1.57556359790188e-06	-1.13592918880859	1
ENSG00000172554.11	SNTG2	2	1092878	2_1	0	0.0176972635532163	8.80232011146925	1.47911068281251e-06	1.10398410448807	1
ENSG00000171853.15	TRAPPC12	2	3379591	2_2	0	0.0076984404914604	8.16757581607394	5.9702611499968e-07	0.940941522707353	2
ENSG00000182551.13	ADI1	2	3519553	2_2	0	0.00774345607931692	8.22297528223436	6.04590363843696e-07	0.848212307222673	3
ENSG00000171865.9	RNASEH1	2	3558529	2_2	0	0.0287923921309587	20.7429335176496	5.67081292643778e-06	-1.99563904537633	2
ENSG00000118004.17	COLEC11	2	3594575	2_2	0	0.0139380006733978	13.8139180675831	1.82816232104897e-06	1.5360133537458	2
ENSG00000151360.9	ALLC	2	3657701	2_2	0	0.00880408487431006	9.44289506139075	7.89381203400059e-07	1.04345685036884	1
ENSG00000214866.8	DCDC2C	2	3706944	2_2	0	0.00585135420752658	5.56198528624989	3.09017888745506e-07	0.485313123300621	1
ENSG00000115738.9	ID2	2	8678930	2_6	0	0.00794682828640081	5.93377020993393	4.47735932597518e-07	0.665289327329481	1
ENSG00000134313.15	KIDINS220	2	8835601	2_6	0	0.0430693534933585	21.7525910214905	8.89563068137479e-06	-2.11028589088099	1
ENSG00000143797.11	MBOAT2	2	9003515	2_6	0	0.00952937646301111	7.54466412822654	6.82655811588202e-07	1.00371299472312	1
ENSG00000119203.13	CPSF3	2	9424405	2_6	0	0.00885447482913193	6.84285488041136	5.75304186349959e-07	0.772770787434534	1
ENSG00000134330.18	IAH1	2	9473160	2_6	0	0.00738222878668804	5.13752474866501	3.60113020489537e-07	-0.243542596929123	2
ENSG00000115750.16	TAF1B	2	9843557	2_6	0	0.00973197287112382	7.73436683651192	7.14698800093562e-07	0.91984322346582	1
ENSG00000172059.10	KLF11	2	10038524	2_6	0	0.052580734143002	23.7917858488175	1.18782123331616e-05	2.33732355911813	1
ENSG00000205795.4	CYS1	2	10080534	2_6	0	0.00736640709323477	5.11501896136221	3.57767066968694e-07	0.268976706858029	1
ENSG00000171848.13	RRM2	2	10121909	2_6	0	0.00745352333001736	5.24102087337348	3.70915430912068e-07	-0.305011834671482	1
ENSG00000115756.12	HPCAL1	2	10417940	2_7	0	0.00535568223188743	5.72879659528345	2.91323554714833e-07	-0.607569035768398	1
ENSG00000115761.15	NOL10	2	10689644	2_7	0	0.00609169286994571	6.95126955954456	4.02068015087148e-07	-0.730545715985512	1
ENSG00000150873.11	C2orf50	2	11132658	2_7	0	0.00532597419185732	5.67599142002036	2.8703719987307e-07	0.434907608017869	1
ENSG00000162976.12	PQLC3	2	11158682	2_7	0	0.00565121398796509	6.2386729282935	3.34758310248119e-07	0.563407079834208	1
ENSG00000134318.13	ROCK2	2	11347918	2_7	0	0.00747076814622849	8.8894642115169	6.30577166946188e-07	1.02007244230421	2
ENSG00000169016.16	E2F6	2	11466058	2_7	0	0.0133748201859804	14.4281975704214	1.8323035769022e-06	-1.79023069193526	1
ENSG00000079785.14	DDX1	2	15591459	2_9	0	0.0055049827155057	5.12220531140774	2.67738199591438e-07	-0.55659410126728	1
ENSG00000214842.5	RAD51AP2	2	17517411	2_10	0	0.0057811862713465	5.02433463224098	2.75799145431572e-07	0.0494292391462926	1
ENSG00000197872.11	FAM49A	2	16666179	2_10	0	0.0185363226668401	16.1090341886442	2.83524426567033e-06	-1.6819240917135	1
ENSG00000178295.14	GEN1	2	17754094	2_10	0	0.0096376937720114	9.87986981229974	9.04110975885268e-07	-1.21355704276856	2
ENSG00000170745.11	KCNS3	2	17877838	2_10	0	0.0274818603619524	19.8735450616622	5.18583708655281e-06	-1.98003901391791	2
ENSG00000240857.1	RDH14	2	18560992	2_11	0	0.0194504733957143	8.4194842385839	1.55493794212017e-06	0.944143737846797	1
ENSG00000118965.14	WDR35	2	20005780	2_12	0	0.0609009689910436	20.8953553880279	1.2082905016646e-05	2.04350348959543	1
ENSG00000115884.10	SDC1	2	20225748	2_12	0	0.0134654441243172	6.41589644502991	8.20305124365784e-07	0.634555777357919	1
ENSG00000055917.15	PUM2	2	20352364	2_12	0	0.0119865245907412	5.30824522541879	6.04145653432147e-07	0.281982424201121	1
ENSG00000084674.14	APOB	2	21044338	2_13	0	0.00663574484142682	6.25458323592895	3.94080959029702e-07	-0.882783776600399	2
ENSG00000119771.14	KLHL29	2	23385024	2_14	0	0.0315306622006543	17.6005031897095	5.26933212400794e-06	-1.75518330802702	1
ENSG00000119778.14	ATAD2B	2	23927186	2_14	0	0.00820750211175636	4.76243025240925	3.71139371747862e-07	0.19339082627548	1
ENSG00000173960.13	UBXN2A	2	23927186	2_14	0	0.00842791433231438	5.01425402786609	4.0125812669551e-07	0.22458023006547	2
ENSG00000205639.9	MFSD2B	2	24009668	2_14	0	0.0106206775880932	7.2129925445691	7.2738628022929e-07	-0.707893499885262	1
ENSG00000163026.11	WDCP	2	24049787	2_14	0	0.00860351377722912	5.21028906282677	4.25632785804671e-07	-0.322061935247517	1
ENSG00000119782.13	FKBP1B	2	24047480	2_14	0	0.0142999626865961	10.0445852791507	1.36384278750249e-06	-1.59731892093274	3
ENSG00000219626.8	FAM228B	2	24077362	2_14	0	0.00827415624983496	4.8393000507275	3.80192604868622e-07	0.166306576566044	1
ENSG00000115129.13	TP53I3	2	24077153	2_14	0	0.00889014058578797	5.52161269959466	4.66092340907241e-07	-0.13285938889593	2
ENSG00000176732.6	PFN4	2	24123159	2_14	0	0.00828514607985831	4.85191779908772	3.81690192872124e-07	0.223774328828286	2
ENSG00000186453.12	FAM228A	2	24152593	2_14	0	0.00819521579983129	4.74817433263596	3.69474480251919e-07	0.533110558246479	1
ENSG00000198399.14	ITSN2	2	24360529	2_14	0	0.0205179205056388	13.4881902875784	2.62775229386679e-06	-2.00523340195522	2
ENSG00000084676.15	NCOA1	2	24491962	2_15	0	0.00630642877064591	5.0074183813141	2.99843591281456e-07	0.644457460969811	1
ENSG00000115137.11	DNAJC27	2	24971717	2_15	0	0.00904176548543623	10.3368295522711	8.87437937243036e-07	1.92938958248786	2
ENSG00000084710.13	EFR3B	2	25041751	2_15	0	0.00626493240391624	5.1764109671249	3.07923287604476e-07	-0.399310571894487	1
ENSG00000119772.16	DNMT3A	2	25343038	2_15	0	0.0124264497163971	10.9830588351808	1.29588891117952e-06	1.08441742466551	1
ENSG00000138101.18	DTNB	2	25673259	2_15	0	0.0101130367096511	9.72649225897661	9.33974945129681e-07	1.30478814823974	2
ENSG00000084733.10	RAB10	2	26033971	2_15	0	0.00893266906206813	8.2071431370995	6.96098421815202e-07	1.10545136748033	1
ENSG00000138029.13	HADHB	2	26241540	2_15	0	0.00689833383487071	5.59037171974692	3.66169604282597e-07	-0.251372348588951	2
ENSG00000084754.10	HADHA	2	26244785	2_15	0	0.00984751298427267	9.27429788982637	8.67171508100019e-07	-1.28958791062321	2
ENSG00000157856.10	DRC1	2	26401975	2_15	0	0.00668102004563775	5.35212924890263	3.39521096097178e-07	0.482623272615544	2
ENSG00000171303.6	KCNK3	2	26691919	2_16	0	0.0366994222564275	18.951956149879	6.60405478009179e-06	-1.65944302624526	1
ENSG00000213699.8	SLC35F6	2	26764613	2_16	0	0.168356376665424	21.9768932294325	3.5131222720429e-05	4.20867494310735	1
ENSG00000115163.14	CENPA	2	26764613	2_16	0	0.168356376665423	21.9768932294324	3.51312227204287e-05	-4.20867494310735	1
ENSG00000228474.5	OST4	2	27072299	2_16	0	0.00726896539119826	5.19816919760944	3.5877354293678e-07	0.0368241420527354	1
ENSG00000138080.13	EMILIN1	2	27078536	2_16	0	0.0524172146898876	26.9567897721438	1.3416508449046e-05	-2.86775568536173	1
ENSG00000138030.12	KHK	2	27086791	2_16	0	0.0138075713538407	14.0277951662909	1.83909476723469e-06	-3.46753548032954	1
ENSG00000143994.13	ABHD1	2	27113635	2_16	0	0.0299023234526168	23.6336750526915	6.71017106097364e-06	-3.95461982319971	1
ENSG00000138073.13	PREB	2	27134751	2_16	0	0.007121558439385	5.0746619047062	3.43146483169885e-07	0.0297603825961417	1
ENSG00000138085.16	ATRAID	2	27212382	2_16	0	0.00893668586009222	7.1038674169418	6.02793743680602e-07	1.42410137579175	2
ENSG00000138074.14	SLC5A6	2	27209632	2_16	0	0.032920592586016	19.6920970482549	6.15541032007717e-06	-2.90269214054421	1
ENSG00000084774.13	CAD	2	27217854	2_16	0	0.0190465294251985	15.0157910744605	2.71557289867207e-06	-2.07900252311817	1
ENSG00000115194.10	SLC30A3	2	27275976	2_16	0	0.0299825960080611	19.8832159114999	5.66047997508074e-06	-3.09321462831839	2
ENSG00000138100.13	TRIM54	2	27282914	2_16	0	0.0171788925698746	14.449612243157	2.35694122943408e-06	2.82385144015992	1
ENSG00000163794.6	UCN	2	27308797	2_16	0	0.00751442198642094	5.5045484608563	3.92748627770924e-07	0.724794410176926	1
ENSG00000115234.10	SNX17	2	27368937	2_16	0	0.0271355811375166	18.6305568914792	4.80023346593985e-06	-2.35855344336012	1
ENSG00000163795.13	ZNF513	2	27380806	2_16	0	0.0100825718750888	9.43147255897973	9.02917829467335e-07	-1.85202232876719	1
ENSG00000115241.10	PPM1G	2	27408324	2_16	0	0.0237746000440209	18.705477160218	4.22259479022343e-06	-3.01828466073624	1
ENSG00000138002.14	IFT172	2	27489541	2_16	0	0.010385443513762	8.26706138539545	8.1521771247866e-07	1.10367989612783	1
ENSG00000198522.13	GPN1	2	27628084	2_16	0	0.0103500583533928	12.4873060672276	1.2271819297032e-06	-2.78882050830442	2
ENSG00000171174.13	RBKS	2	27891044	2_16	0	0.00999231432521108	7.29029393324722	6.91685262767861e-07	0.065916062611275	1
ENSG00000213639.9	PPP1CB	2	28751273	2_17	0	0.0113581363419822	15.3931170620056	1.66008775630331e-06	3.32555559939645	2
ENSG00000163806.15	SPDYA	2	28782736	2_17	1	0.486433585636761	25.4648181429976	0.000117614679322493	-4.59044445415942	2
ENSG00000171103.10	TRMT61B	2	28869813	2_17	1	0.0346033664101099	18.8042063778517	6.17832510438983e-06	-3.88005802812778	1
ENSG00000179270.6	C2orf71	2	29074488	2_18	0	0.0137276646330832	8.26716957845181	1.07758342769341e-06	1.01277091351786	1
ENSG00000115295.19	CLIP4	2	29097582	2_18	0	0.0097430329195809	5.00438197439531	4.62958452673719e-07	0.248090958728207	2
ENSG00000172954.13	LCLAT1	2	30443328	2_19	0	0.0302759716307857	13.1186335108466	3.77123925643353e-06	1.7643978428306	1
ENSG00000013016.15	EHD3	2	31234492	2_19	0	0.016565859871013	7.35489058561551	1.15687809118991e-06	0.799423355975158	1
ENSG00000158125.9	XDH	2	31369457	2_20	0	0.0108952699594678	4.73850371365913	4.90203736913509e-07	-0.311151398628625	1
ENSG00000162959.13	MEMO1	2	32011261	2_20	0	0.0187891360962013	9.93046001397168	1.77163224425453e-06	1.25341098509258	1
ENSG00000119820.10	YIPF4	2	32274098	2_20	0	0.0110369132256954	4.86138424437097	5.09453997055443e-07	-0.225165778441228	2
ENSG00000115760.13	BIRC6	2	32356560	2_20	0	0.0145701533288749	7.5055262143279	1.03834736471114e-06	0.891515290444169	1
ENSG00000018699.11	TTC27	2	32675263	2_20	0	0.0192327581572462	10.1532102007034	1.85413923840002e-06	-1.37306321201436	1
ENSG00000049323.15	LTBP1	2	32947295	2_20	0	0.013980692169921	7.11211158877297	9.44114422992866e-07	0.878780821074969	1
ENSG00000152689.17	RASGRP3	2	33436636	2_21	0	0.00550326314834315	6.39848752367268	3.34345131830848e-07	0.647989465808225	1
ENSG00000171055.14	FEZ2	2	36646439	2_23	0	0.00520753673271934	7.28155379074588	3.60042526791061e-07	0.729469222617617	1
ENSG00000205221.12	VIT	2	36696897	2_23	0	0.00553164916820248	7.85466178559097	4.12552776664731e-07	-0.916576142685382	1
ENSG00000115808.11	STRN	2	36965723	2_23	0	0.0278806222779273	23.2599811261133	6.15756801276973e-06	-3.3083514980293	1
ENSG00000055332.16	EIF2AK2	2	37156965	2_23	0	0.00398668686779469	4.74645132041986	1.7967123519004e-07	0.149480314144282	1
ENSG00000115816.14	CEBPZ	2	37231568	2_23	0	0.036301241873171	25.79327049562	8.89048169317331e-06	3.4264398696915	1
ENSG00000003509.15	NDUFAF7	2	37231568	2_23	0	0.036301241873171	25.7932704956201	8.89048169317335e-06	-3.4264398696915	1
ENSG00000138061.11	CYP1B1	2	38096793	2_24	0	0.0645674711987692	24.0629431106137	1.47523062178561e-05	2.4187712033094	1
ENSG00000143889.15	HNRNPLL	2	38603270	2_24	0	0.0285774810782656	15.908892005115	4.31679352297181e-06	-1.8087898520309	1
ENSG00000143891.16	GALM	2	38666042	2_24	0	0.00922682275822972	5.36023665252569	4.69605893911973e-07	-0.186916725850764	1
ENSG00000163214.20	DHX57	2	38875912	2_25	0	0.0862039869737167	27.8530911086969	2.27980734832778e-05	-2.56689695677145	1
ENSG00000188010.12	MORN2	2	38875912	2_25	0	0.0862039869737166	27.8530911086969	2.27980734832778e-05	-2.56689695677145	1
ENSG00000115904.12	SOS1	2	39124428	2_25	0	0.0320272212635017	18.9628243674989	5.7665980345127e-06	2.06656484152929	1
ENSG00000138050.14	THUMPD2	2	39779290	2_25	0	0.088676760035166	17.792266147174	1.4980919839104e-05	3.5136845740698	1
ENSG00000162878.12	PKDCC	2	42047712	2_26	0	0.00325677705822225	4.7391017186865	1.46548526880494e-07	-0.0704915955345093	1
ENSG00000143924.18	EML4	2	42168854	2_26	0	0.00327221054399807	4.78394034012887	1.48636130792717e-07	-0.151564466794484	2
ENSG00000115944.14	COX7A2L	2	42425518	2_26	0	0.00400012516380155	6.68922354313557	2.5406608007359e-07	0.627521778292419	1
ENSG00000162881.6	OXER1	2	42764706	2_26	0	0.00341903696046741	5.20024839810397	1.68820538528351e-07	-0.349865021525327	1
ENSG00000162882.14	HAAO	2	42792668	2_26	0	0.00325573614835195	4.73607002020996	1.46407967924984e-07	0.0242338158109157	2
ENSG00000152518.7	ZFP36L2	2	43226582	2_27	0	0.0166027191949358	5.70127378916587	8.98769894747038e-07	-0.345469219776044	1
ENSG00000115970.18	THADA	2	43593062	2_27	0	0.0196626150751297	7.31523065648593	1.36573581519086e-06	0.990758975479649	1
ENSG00000152527.13	PLEKHH2	2	43636950	2_27	0	0.0174431334626021	6.17222290108986	1.02226502425644e-06	0.802138113445907	2
ENSG00000223658.7	C1GALT1C1L	2	43676123	2_27	0	0.0172038225758511	6.04045530477991	9.86715673871439e-07	0.76384546420337	1
ENSG00000138036.18	DYNC2LI1	2	43774000	2_27	0	0.0181797907054942	6.56685202538421	1.13355737305528e-06	0.663603632941005	2
ENSG00000138095.18	LRPPRC	2	43995742	2_27	0	0.0150467657878018	4.76324394043375	6.80523898686576e-07	0.11863691139389	2
ENSG00000138079.13	SLC3A1	2	44275649	2_28	0	0.00731628929544459	6.29912109512825	4.37590841442071e-07	0.590515797448179	1
ENSG00000138078.15	PREPL	2	44361802	2_28	0	0.00630902948297341	4.8922995993343	2.93071102866928e-07	-0.186555015536092	1
ENSG00000143919.14	CAMKMT	2	44362007	2_28	0	0.00814195694960374	7.31506899045186	5.65515645983026e-07	-0.79376219760172	1
ENSG00000068784.12	SRBD1	2	45616531	2_28	0	0.0074337225142419	6.45039470257048	4.55292013960053e-07	-0.762663260475364	1
ENSG00000171132.13	PRKCE	2	45557412	2_28	0	0.0553234054995947	25.648147342768	1.34729377291375e-05	-2.45952705042699	1
ENSG00000250565.6	ATP6V1E2	2	46547920	2_29	0	0.0180597876002286	9.0587433479838	1.5533810059968e-06	1.12618520043708	1
ENSG00000119729.11	RHOQ	2	46542063	2_29	0	0.0248960056810403	12.1257648144846	2.86639614983542e-06	1.45863243622417	1
ENSG00000068724.15	TTC7A	2	46914826	2_29	0	0.0127939195459031	5.7734296505523	7.01350143879466e-07	-0.280744342372252	2
ENSG00000239605.9	C2orf61	2	47155161	2_30	0	0.00816810816183356	6.92944781684928	5.37424554870073e-07	-0.882441859794902	1
ENSG00000143933.16	CALM2	2	47176244	2_30	0	0.00663722428000968	5.12068808569581	3.22709843452558e-07	-0.0444489005927684	1
ENSG00000119888.10	EPCAM	2	47345021	2_30	0	0.00822754490107258	6.98072827222524	5.45341302549611e-07	-0.605471204829321	2
ENSG00000095002.13	MSH2	2	47403074	2_30	0	0.0349953558266369	20.3397004655746	6.75853182931688e-06	-1.96597889944224	1
ENSG00000116062.14	MSH6	2	47694698	2_30	0	0.0181082294828168	15.4569709901118	2.65764995345702e-06	-1.81261371760785	1
ENSG00000170802.15	FOXN2	2	48327816	2_31	1	0.355723273966815	27.2342043988451	9.19865583531648e-05	-5.13183288624279	1
ENSG00000162869.15	PPP1R21	2	48441151	2_31	0	0.00626335517969689	4.82247366537577	2.86796800271399e-07	0.404319855536942	2
ENSG00000243244.5	STON1	2	48528338	2_31	0	0.0442537902508858	29.2796864959694	1.23030925844046e-05	-4.07076242791612	1
ENSG00000242441.7	GTF2A1L	2	48595242	2_31	0	0.0179581298388948	16.899706332772	2.88162631803787e-06	-2.7608444298341	1
ENSG00000138039.14	LHCGR	2	48755729	2_31	0	0.00624078451618437	4.915182503461	2.91256906339085e-07	0.370232492283554	1
ENSG00000143942.4	CHAC2	2	53768243	2_35	0	0.00679555843962976	4.9904823850184	3.22006823993386e-07	-0.440758988496626	1
ENSG00000068912.13	ERLEC1	2	53787421	2_35	0	0.00699500800164643	6.26510586739869	4.16115627657341e-07	1.18840924140963	1
ENSG00000115239.21	ASB3	2	53787166	2_35	0	0.0072677501437366	6.7565438168111	4.66253368804872e-07	-1.40574872287872	2
ENSG00000119737.5	GPR75	2	53860333	2_35	0	0.00712076541578399	6.50950454855619	4.40120918202468e-07	-1.23664087850832	1
ENSG00000170634.12	ACYP2	2	53966056	2_35	0	0.00693239591555417	9.37447870364041	6.17060691197766e-07	2.01782738925289	2
ENSG00000177994.15	C2orf73	2	54330223	2_35	0	0.00898235635814559	7.47177517430436	6.37252390318342e-07	-0.647606016226351	2
ENSG00000115306.15	SPTBN1	2	54455804	2_35	0	0.00817515380072564	6.18869636716341	4.80388391609724e-07	0.234237964595389	2
ENSG00000115310.17	RTN4	2	55090980	2_36	0	0.00998587812788665	13.2189863502447	1.2533772637891e-06	-1.44500981677257	1
ENSG00000275052.4	PPP4R3B	2	55619011	2_36	0	0.00506201792786465	7.45379514911082	3.58260170867559e-07	0.958069719636914	1
ENSG00000115421.12	PAPOLG	2	60755661	2_40	0	0.0285613358067566	19.5287754194372	5.29603593544579e-06	2.58769929481903	1
ENSG00000162927.13	PUS10	2	61019010	2_40	0	0.00856298274280465	8.14123640408138	6.61931168776865e-07	-1.41373684464527	2
ENSG00000237651.6	C2orf74	2	61144588	2_40	0	0.00641032286149301	4.81707379977207	2.93197727873468e-07	-0.215815630342993	2
ENSG00000115464.14	USP34	2	61471028	2_40	0	0.0105735933808141	9.72415629973721	9.76274470507445e-07	1.65720773362398	1
ENSG00000082898.16	XPO1	2	61538854	2_40	0	0.00655373444035645	5.11880064048083	3.18533014782258e-07	0.501009521599992	1
ENSG00000170264.12	FAM161A	2	61854233	2_40	0	0.00667141951453965	5.17287141606566	3.27678035201436e-07	0.32441025578295	2
ENSG00000115484.14	CCT4	2	61888641	2_40	0	0.007394203094514	6.17358200301885	4.33437011251238e-07	-0.582894634175389	1
ENSG00000186889.9	TMEM17	2	62508592	2_41	0	0.0614729966385246	24.6579381186849	1.43925762650531e-05	-2.26424103654725	1
ENSG00000014641.17	MDH1	2	63588667	2_41	0	0.00723188347192194	4.74944656368442	3.26130804845191e-07	0.290259916100626	1
ENSG00000169764.15	UGP2	2	63840574	2_41	0	0.00822384716394797	5.98420391587009	4.67281741032061e-07	-0.466165142328544	1
ENSG00000143952.19	VPS54	2	64018703	2_41	0	0.0200813684389686	14.5345754388508	2.77136068375346e-06	-1.66680416448756	2
ENSG00000119862.12	LGALSL	2	64453888	2_42	0	0.01438724457981	4.84887594848987	6.62393552935699e-07	0.179312605984804	1
ENSG00000119844.15	AFTPH	2	64524123	2_42	0	0.021041040739438	8.47501156281334	1.69318695342072e-06	-1.12548046282096	2
ENSG00000115902.10	SLC1A4	2	64988805	2_42	0	0.0336670208786147	12.9761087493815	4.14807463290797e-06	-1.48298418664999	1
ENSG00000138069.16	RAB1A	2	65129770	2_42	0	0.0306434765423314	12.0730559549418	3.51279370050242e-06	1.34256950300686	1
ENSG00000138071.13	ACTR2	2	65227510	2_42	0	0.0142263547283449	4.74174063209598	6.40514292542621e-07	-0.0112450525277403	1
ENSG00000198369.9	SPRED2	2	65433000	2_42	0	0.0144557905576805	4.89415894480622	6.71764908772644e-07	-0.172956362623026	1
ENSG00000197223.11	C1D	2	68111568	2_45	0	0.015103111569455	5.84856783886153	8.38712970165138e-07	0.511963448212273	1
ENSG00000243667.6	WDR92	2	68157965	2_45	0	0.0154330814920836	6.05454789862334	8.87220903522451e-07	-0.698778730335278	1
ENSG00000115946.7	PNO1	2	68157965	2_45	0	0.0154330814920836	6.05454789862334	8.87220903522451e-07	0.698778730335278	1
ENSG00000119865.8	CNRIP1	2	68320518	2_45	0	0.0138335825445772	5.01205888930344	6.58336944904585e-07	0.326018987670431	1
ENSG00000204923.3	FBXO48	2	68467123	2_45	0	0.0281475273088178	11.7956442489397	3.15253060846322e-06	-1.39330220522687	1
ENSG00000169621.9	APLF	2	68467927	2_45	0	0.0215136956103567	9.22425068082728	1.88427164759057e-06	-1.11839469674078	1
ENSG00000163219.11	ARHGAP25	2	68679529	2_45	0	0.0140201026760256	5.13962963676827	6.8419581860874e-07	0.32511575588966	2
ENSG00000169604.19	ANTXR1	2	69012709	2_46	0	0.0141088000054199	5.07405575983211	6.79739815908203e-07	-0.367599862441093	1
ENSG00000198380.12	GFPT1	2	69387506	2_46	0	0.014886111827608	5.58500523502089	7.89409336355581e-07	-0.649223948923311	1
ENSG00000169599.12	NFU1	2	69432972	2_46	0	0.022721170518106	9.62029865383178	2.07547091806545e-06	-1.5768120415112	2
ENSG00000196975.15	ANXA4	2	69645260	2_46	0	0.0196328474639015	8.22483672594333	1.533232352076e-06	-0.899000968440406	1
ENSG00000115977.18	AAK1	2	69664778	2_46	0	0.0239710204004608	10.1323098083415	2.30617563113184e-06	1.21433828552518	1
ENSG00000087338.4	GMCL1	2	69829233	2_46	0	0.0139456000954398	4.9632333738872	6.57202641643132e-07	0.202459847949451	1
ENSG00000124380.10	SNRNP27	2	69893500	2_46	0	0.0861362647954597	22.4921717875751	1.83956366900201e-05	-2.86676036866681	1
ENSG00000059728.10	MXD1	2	69897673	2_46	0	0.03503472065753	13.7695615825565	4.58053460587481e-06	2.18332609283794	1
ENSG00000244617.2	ASPRV1	2	69963156	2_46	0	0.015540325747773	5.99491216440279	8.84586565108588e-07	-0.481782794262842	1
ENSG00000115998.7	C2orf42	2	70248695	2_46	0	0.0273777294813522	11.4042142245311	2.96455963830116e-06	1.28698321127175	1
ENSG00000143977.13	SNRPG	2	70293983	2_46	0	0.0136784254365164	4.77897484338785	6.20680710403429e-07	-0.365986025570788	1
ENSG00000035141.7	FAM136A	2	70302482	2_46	0	0.0137749687100305	4.84596337456485	6.33823219721079e-07	-0.428263601598958	1
ENSG00000163235.15	TGFA	2	70554042	2_47	0	0.00991816701997683	11.22272575416	1.05688361390412e-06	1.22901549696259	1
ENSG00000075340.22	ADD2	2	70766068	2_47	0	0.00539371225050289	5.49284779200705	2.81308422357965e-07	-0.428833450287023	1
ENSG00000116035.2	VAX2	2	70900566	2_47	0	0.00729613581299082	8.33372138434665	5.77336856452069e-07	-0.887296383263217	1
ENSG00000116031.8	CD207	2	70835404	2_47	0	0.00497422986575247	4.74859983584758	2.24279108262408e-07	-0.0618452670625812	1
ENSG00000116039.11	ATP6V1B1	2	70935800	2_47	0	0.01123799692516	12.493985321128	1.33317541751487e-06	-1.22802651876613	2
ENSG00000144031.11	ANKRD53	2	70978846	2_47	0	0.00554818360648257	5.83783456169576	3.07538863371482e-07	-0.549840982840695	1
ENSG00000124357.12	NAGK	2	71063928	2_47	0	0.00535387466185655	5.49826673879071	2.79506171565547e-07	0.436266234288364	1
ENSG00000124370.10	MCEE	2	71130504	2_47	0	0.0271515149706266	20.6094231406371	5.31321389448135e-06	-2.3318581327618	1
ENSG00000124383.8	MPHOSPH10	2	71130287	2_47	0	0.0348245986808813	22.9783549527716	7.59805531416389e-06	-2.46791127996265	1
ENSG00000075292.18	ZNF638	2	71276848	2_47	0	0.00662233780114296	7.49310298551211	4.71162186414611e-07	-0.741043386234496	1
ENSG00000116096.5	SPR	2	72887223	2_47	0	0.00648979319173959	7.09111184507586	4.36960912417984e-07	-0.107145560354654	1
ENSG00000135631.16	RAB11FIP5	2	73156338	2_48	0	0.0495686766158192	30.8098505760469	1.45008784802767e-05	3.97867090204353	2
ENSG00000135632.11	SMYD5	2	73214385	2_48	0	0.00974972593963519	10.516551052982	9.73560935421831e-07	-0.863769151224172	2
ENSG00000135617.3	PRADC1	2	73233389	2_48	0	0.0281232485975552	25.6445952380945	6.84792084035599e-06	3.92142960668498	1
ENSG00000135624.15	CCT7	2	73233389	2_48	0	0.0281232485975552	25.6445952380945	6.84792084035599e-06	-3.92142960668498	1
ENSG00000144035.3	NAT8	2	73651225	2_48	0	0.00595121580345048	14.5497177726289	8.2216250160669e-07	3.10162781795966	1
ENSG00000144034.14	TPRKB	2	73737087	2_48	0	0.005026836120815	4.98980078601864	2.38163569635101e-07	0.622096224142239	1
ENSG00000144048.10	DUSP11	2	73780009	2_48	0	0.00524097746001573	10.2722185738812	5.11180102262351e-07	2.42308580234812	1
ENSG00000114978.17	MOB1A	2	74178928	2_48	0	0.0434003477725089	24.5579884615522	1.01200672233106e-05	-2.42747929075942	2
ENSG00000065911.11	MTHFD2	2	74198820	2_48	0	0.00842288644285183	9.74434103370482	7.79311019838177e-07	1.17026115758295	1
ENSG00000188687.17	SLC4A5	2	74361478	2_48	0	0.00519626746129576	5.24033003308603	2.58551780677338e-07	-0.422240871817304	1
ENSG00000284308.1	C2orf81	2	74421241	2_48	0	0.00595570911438337	6.32954909794927	3.57934571987633e-07	-0.572363745822563	1
ENSG00000005448.16	WDR54	2	74421241	2_48	0	0.00595570911438337	6.32954909794927	3.57934571987633e-07	-0.572363745822563	1
ENSG00000114993.16	RTKN	2	74442009	2_48	0	0.00752128828801324	8.70004699216426	6.21314130037884e-07	0.974569226218209	2
ENSG00000239779.6	WBP1	2	74458316	2_48	0	0.00675832884394356	7.46167176777537	4.78820634005541e-07	-0.796247074454994	2
ENSG00000115275.11	MOGS	2	74465064	2_48	0	0.005231179800958	5.37334911312806	2.66896022940913e-07	0.433075581603115	1
ENSG00000135637.13	CCDC142	2	74483364	2_48	0	0.00788419208381286	8.82661066712783	6.60767332731987e-07	-0.938272064085466	1
ENSG00000115282.19	TTC31	2	74483364	2_48	0	0.00788419208381286	8.82661066712782	6.60767332731986e-07	0.938272064085466	1
ENSG00000179528.15	LBX2	2	74502935	2_48	0	0.00508686777881873	5.03862442769218	2.43365960717031e-07	0.244207761432213	1
ENSG00000115289.13	PCGF1	2	74508487	2_48	0	0.00837527518832637	9.36038328462818	7.44372147942149e-07	0.977346777284318	1
ENSG00000115325.13	DOK1	2	74548714	2_48	0	0.00493887625565348	4.73940288384152	2.22253787282141e-07	-0.0683786104533622	1
ENSG00000115350.11	POLE4	2	74958729	2_48	0	0.00554037711310895	5.89140363248844	3.09924209057577e-07	-0.576592706504261	1
ENSG00000115363.13	EVA1A	2	75569824	2_49	0	0.0417693364404951	15.0439855754699	5.9664757677487e-06	-0.952447775862888	1
ENSG00000005436.13	GCFC2	2	75710675	2_49	0	0.0136402163738764	6.14460421864095	7.95815825159007e-07	0.102323691369795	1
ENSG00000143954.12	REG3G	2	79026020	2_51	0	0.00530102426134227	4.7902639970557	2.41110785113909e-07	-0.341794011838997	1
ENSG00000172023.7	REG1B	2	79088225	2_51	0	0.00747194331689138	8.04976547711541	5.71102673420265e-07	0.855607190174312	1
ENSG00000163541.11	SUCLG1	2	84460497	2_53	0	0.0443666043606626	24.7593655242729	1.04302111171542e-05	-2.32227629308365	1
ENSG00000034510.5	TMSB10	2	84905643	2_53	0	0.00780051902646228	8.15295914042367	6.03859861532164e-07	-0.954158434732621	1
ENSG00000152291.13	TGOLN2	2	85322745	2_54	0	0.0124236759091396	11.3339161449979	1.3369879884428e-06	-1.33753118235833	2
ENSG00000152292.16	SH2D6	2	85419294	2_54	0	0.00801927907874889	7.18017559056658	5.46723560029378e-07	-0.826168152470476	1
ENSG00000168906.12	MAT2A	2	85539177	2_54	0	0.0225002827094388	16.4548375186533	3.51543417181849e-06	-1.95951452272484	1
ENSG00000115486.11	GGCX	2	85561615	2_54	0	0.00664032125447578	5.2850611336658	3.33224176086565e-07	0.341321424635288	1
ENSG00000168899.4	VAMP5	2	85583547	2_54	0	0.0429035474556311	22.7973081756338	9.28697272236419e-06	2.25482486428865	2
ENSG00000115523.16	GNLY	2	85705880	2_54	0	0.00647808877698697	5.08047095527786	3.12498735991889e-07	0.326663767711193	1
ENSG00000115525.17	ST3GAL5	2	85904899	2_54	0	0.0132331080103866	11.9078861811949	1.49621474022619e-06	1.57165027833945	2
ENSG00000068654.15	POLR1A	2	86100697	2_54	0	0.00741504668010762	6.4140555574061	4.51589674765661e-07	-0.839530862605169	2
ENSG00000132300.18	PTCD3	2	86105686	2_54	0	0.00848013686367499	7.625666703472	6.14013723411115e-07	1.09668852599997	1
ENSG00000132305.20	IMMT	2	86195484	2_54	0	0.00674040443552981	5.64860453189917	3.61513502358257e-07	0.638051348600337	2
ENSG00000132313.14	MRPL35	2	86199443	2_54	0	0.00982965511493006	8.73836161130851	8.15578352311164e-07	-1.28261345235484	1
ENSG00000115561.15	CHMP3	2	86563844	2_54	0	0.00927387243009359	8.01391937673568	7.05672971048651e-07	-1.03481901403105	1
ENSG00000153561.12	RMND5A	2	86721712	2_54	0	0.679652642534231	22.8491859472408	0.000147453518000705	4.36611825820446	1
ENSG00000153563.15	CD8A	2	86808016	2_54	0	0.00630162787816846	5.20614417128069	3.11505946253315e-07	0.934347977559309	1
ENSG00000172116.21	CD8B	2	86861841	2_54	0	0.00837608406359969	7.01624617811983	5.58011620034958e-07	-0.122561861473597	1
ENSG00000172086.7	KRCC1	2	88056216	2_55	0	0.0135955275949613	7.35748554075221	9.49779692918831e-07	-0.778992707546161	1
ENSG00000115593.14	SMYD1	2	88067820	2_55	0	0.02791204125376	14.2259068517795	3.77023964487568e-06	-1.48718861912106	1
ENSG00000163586.9	FABP1	2	88128319	2_55	0	0.0105813022679626	4.9718109216927	4.99517975859665e-07	0.242666218137486	2
ENSG00000144115.16	THNSL2	2	88170372	2_55	0	0.0130179786005717	6.94410594891671	8.58335922094042e-07	0.740314004086456	1
ENSG00000153574.8	RPIA	2	88691440	2_55	0	0.0104256633134043	4.83086021161661	4.78217608390169e-07	-0.0394227071651883	1
ENSG00000168658.18	VWA3B	2	98087196	2_57	0	0.0284250791682115	16.9632002263549	4.57832763041798e-06	1.33509450373722	1
ENSG00000144029.11	MRPS5	2	95153064	2_57	0	0.0235084424080495	15.4185612700414	3.44163732345611e-06	1.26023550195287	1
ENSG00000144026.11	ZNF514	2	95235517	2_57	0	0.0109584629278764	8.37646358342559	8.71580979943372e-07	0.802095886888164	1
ENSG00000233757.6	AC092835.2	2	95207631	2_57	0	0.0264189157741247	16.7788787955265	4.20896509317744e-06	1.8004254934224	1
ENSG00000155066.15	PROM2	2	95280082	2_57	0	0.0114770972649001	9.22465353216229	1.00526259351327e-06	1.32058516109474	1
ENSG00000174501.14	ANKRD36C	2	95991827	2_57	0	0.00910844995193894	7.6945317023444	6.65463234341817e-07	-2.02681704208799	1
ENSG00000274286.1	ADRA2B	2	96092356	2_57	0	0.00802550077304765	5.71176647278964	4.35251203430002e-07	-0.22113071922242	2
ENSG00000188886.3	ASTL	2	96092356	2_57	0	0.00802385645036841	5.71026165903503	4.35047378853944e-07	-0.221775853284501	1
ENSG00000158050.4	DUSP2	2	96145593	2_57	0	0.00726312311735045	4.76498717708904	3.28611334432802e-07	-0.115570432482433	1
ENSG00000135956.8	TMEM127	2	96266108	2_57	0	0.0540995121803244	25.0429409121828	1.28640012809755e-05	-3.55818555113168	1
ENSG00000144021.2	CIAO1	2	96262227	2_57	0	0.0491123388002881	23.7383234749148	1.1069756214995e-05	-3.18496136815135	1
ENSG00000144028.14	SNRNP200	2	96305617	2_57	0	0.0735977520559482	27.6777595617713	1.93416214293036e-05	-3.34008950796575	1
ENSG00000198885.9	ITPRIPL1	2	96325754	2_57	0	0.00766988924321455	5.22531779108209	3.80539021992424e-07	-0.141510208056652	1
ENSG00000196843.15	ARID5A	2	96536506	2_57	0	0.00766468277637111	5.82404027027476	4.23853673146724e-07	-0.933600385529563	1
ENSG00000114988.11	LMAN2L	2	96739703	2_57	0	0.552574731328281	29.8927330882544	0.000156838991956837	-4.38334405955363	2
ENSG00000163126.14	ANKRD23	2	96859362	2_57	0	0.0135827713502823	11.3638806823149	1.46558986080037e-06	-2.09167133839163	1
ENSG00000213337.8	ANKRD39	2	96859362	2_57	0	0.0135827713502823	11.3638806823149	1.46558986080037e-06	-2.09167133839163	1
ENSG00000196912.12	ANKRD36B	2	97591883	2_57	0	0.0108034336861632	8.06916891153309	8.27728700110118e-07	-0.431543797309982	1
ENSG00000115073.7	ACTR1B	2	97658891	2_57	0	0.207026068122128	37.4907992469323	7.36965453089541e-05	-3.97776934548786	1
ENSG00000228486.10	LINC01125	2	97663592	2_57	0	0.00773578736577085	5.52408609904071	4.05753579182946e-07	0.748580315778406	2
ENSG00000115085.13	ZAP70	2	97713755	2_57	0	0.0691027171803474	25.1274654518238	1.64869835980206e-05	-2.3116974667566	1
ENSG00000075568.16	TMEM131	2	97995531	2_57	0	0.0076092811744386	5.14529057977199	3.71749964352487e-07	0.391845556233066	2
ENSG00000185674.9	LYG2	2	99254907	2_58	0	0.00511040682202635	4.73886440208704	2.29946684983416e-07	-0.0868261625918314	1
ENSG00000273045.5	C2orf15	2	99141233	2_58	0	0.00512673207851588	4.76913659656652	2.32154860293982e-07	0.146332634871427	1
ENSG00000135951.14	TSGA10	2	99157239	2_58	0	0.0051448419038751	4.80260552748985	2.34609906811865e-07	0.260873665006462	1
ENSG00000158411.11	MITD1	2	99180175	2_58	0	0.00563680280531076	5.66947073627543	3.03439949019774e-07	-0.626218538658155	1
ENSG00000144214.9	LYG1	2	99314047	2_58	0	0.00514027570556341	4.79417854204561	2.33990386143019e-07	0.405726612078287	1
ENSG00000115514.11	TXNDC9	2	99340840	2_58	0	0.00519813338157094	4.90041465728132	2.41867572623422e-07	-0.199241876655023	1
ENSG00000135945.9	REV1	2	99490335	2_58	0	0.00515577255920652	4.82274990830697	2.36094510313193e-07	0.258401565891877	2
ENSG00000115526.10	CHST10	2	100417294	2_58	0	0.00877571063394889	9.87434339654519	8.22787940791931e-07	-1.25528100799771	1
ENSG00000115539.13	PDCL3	2	100562712	2_58	0	0.00517218831911692	4.85292149273009	2.38327957787748e-07	-0.317085683877512	2
ENSG00000170485.16	NPAS2	2	100820707	2_58	0	0.0302316036818812	21.672657303636	6.22115105050183e-06	2.34416107777141	1
ENSG00000158435.7	CNOT11	2	101252764	2_59	0	0.0408299567074595	18.3715297603872	7.12232253524006e-06	1.93783083401852	1
ENSG00000196460.12	RFX8	2	101464464	2_59	0	0.0127363721791397	7.22847222579421	8.7415743324303e-07	-0.685536688408882	2
ENSG00000115590.13	IL1R2	2	101991888	2_59	0	0.022672560872858	12.7290178092978	2.74026691669988e-06	1.35469611400558	1
ENSG00000115598.9	IL1RL2	2	102186984	2_60	0	0.0390318611186021	19.0398912582829	7.05636635054392e-06	-2.60341653193577	2
ENSG00000115604.10	IL18R1	2	102311189	2_60	0	0.00911489524818454	5.14978216893536	4.45695180508692e-07	0.520160484459961	1
ENSG00000115607.9	IL18RAP	2	102418584	2_60	0	0.00899957834591403	5.02874215010795	4.29713429435582e-07	-0.28597304838163	1
ENSG00000135973.2	GPR45	2	105241362	2_62	0	0.0984670563349525	25.187385130852	2.35489438710358e-05	2.29246440329245	1
ENSG00000198914.3	POU3F3	2	104855039	2_62	0	0.0199975808524225	9.77587027362731	1.85622359140561e-06	-1.08027973179431	1
ENSG00000135966.12	TGFBRAP1	2	105330291	2_62	0	0.0128412416651146	5.55290684939744	6.77056332222247e-07	0.374702272916247	1
ENSG00000135974.9	C2orf49	2	105337683	2_62	0	0.133905749957608	28.2445909949602	3.59113650033807e-05	3.08167848929823	1
ENSG00000071051.13	NCK2	2	105744738	2_63	0	0.0489272670675458	16.8731114357295	7.83869072215954e-06	2.24033934847069	1
ENSG00000119147.9	C2orf40	2	106072940	2_63	0	0.0149032739545886	5.4815869700357	7.75684995160801e-07	-0.315561258980665	2
ENSG00000144057.15	ST6GAL2	2	106886868	2_64	0	0.00983020563220338	4.78832644387545	4.46934366180642e-07	-0.16759200842349	2
ENSG00000135960.9	EDAR	2	108916261	2_65	0	0.0152407087071286	12.2521326486009	1.77302251028719e-06	-1.54705705263615	2
ENSG00000198203.9	SULT1C2	2	108287884	2_65	0	0.0243105693341632	16.6628722820927	3.84629324446078e-06	-1.80534279128868	2
ENSG00000169756.16	LIMS1	2	108534035	2_65	0	0.0147083284526075	11.8854990032786	1.65988551969617e-06	-1.79277314023247	2
ENSG00000153201.15	RANBP2	2	108719562	2_65	0	0.0112720673228416	9.19807611206745	9.8445976163472e-07	1.07676146695739	1
ENSG00000163006.11	CCDC138	2	108786656	2_65	0	0.00943808546465319	7.55401610971205	6.76954078550954e-07	-0.986204218950588	1
ENSG00000186522.14	SEPT10	2	109574715	2_65	0	0.00793833388238874	5.84969842409963	4.40920442866235e-07	0.295625202168286	2
ENSG00000198142.4	SOWAHC	2	109614115	2_65	1	0.0717924736545292	21.3586797191347	1.45596427109469e-05	4.20027399153819	1
ENSG00000115008.5	IL1A	2	112805785	2_66	0	0.00977286301253877	9.10456965593353	8.44848098478471e-07	-1.17638275813814	1
ENSG00000136696.10	IL36B	2	113052395	2_66	0	0.0107307967038887	9.99389873957762	1.0182731883786e-06	1.05885840512612	1
ENSG00000144063.3	MALL	2	110117223	2_66	0	0.0319605695500288	20.4128048746103	6.19461886767836e-06	2.24931710678075	1
ENSG00000144061.12	NPHP1	2	110202125	2_66	0	0.0205181281569286	16.1707346036347	3.15039409207407e-06	-1.96772782700722	2
ENSG00000169679.14	BUB1	2	110678318	2_66	0	0.00963576675896627	8.97021117043185	8.20703608281159e-07	0.970439048715674	1
ENSG00000153094.22	BCL2L11	2	111118962	2_66	0	0.00895193420100493	8.27036184836653	7.02973234253202e-07	0.961923121878286	1
ENSG00000153107.11	ANAPC1	2	111884332	2_66	0	0.0826302034087195	29.6109416531932	2.32320983300773e-05	-3.18327559991815	2
ENSG00000153214.9	TMEM87B	2	112055265	2_66	0	0.00800968575646477	7.21339246159497	5.48595746742509e-07	1.30431011837122	2
ENSG00000188177.13	ZC3H6	2	112271481	2_66	0	0.0143408753808931	12.7544282705193	1.73673699065741e-06	1.98588415332894	1
ENSG00000169629.11	RGPD8	2	112434543	2_66	0	0.0164097719361852	14.0387532800813	2.1874013900236e-06	-2.09402947704212	2
ENSG00000114999.7	TTL	2	112482606	2_66	0	0.145469612328704	35.2278983615608	4.86582418751898e-05	-3.54378898691282	1
ENSG00000125630.15	POLR1B	2	112544150	2_66	0	0.00975603455764185	9.08820878982572	8.4187773239716e-07	1.14639167547968	1
ENSG00000125611.15	CHCHD5	2	112584474	2_66	0	0.00780241279543736	6.96422938609417	5.15940223631497e-07	-0.869532925917132	1
ENSG00000144136.10	SLC20A1	2	112645729	2_66	0	0.00671709568752676	5.54138393449942	3.53424923843561e-07	0.363764038340343	1
ENSG00000169607.12	CKAP2L	2	112765001	2_66	0	0.00696195090007534	5.88144472295937	3.88787570811735e-07	0.506837849764176	1
ENSG00000125637.15	PSD4	2	113155671	2_66	0	0.00683590244587851	5.70790662814298	3.70484559905892e-07	0.532043209819275	1
ENSG00000144134.18	RABL2A	2	113627627	2_67	0	0.00748678873573228	8.20659411108787	5.83385901266826e-07	-1.10564916135704	1
ENSG00000115084.13	SLC35F5	2	113756932	2_67	0	0.00568849252633064	5.59788760770594	3.02356119748515e-07	0.457302797352873	1
ENSG00000088205.12	DDX18	2	117816768	2_69	0	0.00528020846985589	7.95619582765131	3.98890717607594e-07	-1.0087058739602	1
ENSG00000125633.10	CCDC93	2	118013874	2_69	0	0.00556062926904866	8.44739070817744	4.46009305332243e-07	1.12921387485985	1
ENSG00000125629.14	INSIG2	2	118077095	2_69	0	0.185380933250887	42.4018655256428	7.46358400531939e-05	-3.53244693654462	2
ENSG00000115107.19	STEAP3	2	119223081	2_69	0	0.0154664383856515	18.1745760661513	2.66902106869163e-06	1.91241264353704	3
ENSG00000186132.14	C2orf76	2	119366701	2_69	0	0.0047327084459744	6.91724684746537	3.10842520536747e-07	0.733273155746368	1
ENSG00000171227.6	TMEM37	2	119429724	2_69	0	0.015739243911163	18.3412390401823	2.74100566746781e-06	1.84575361230198	2
ENSG00000144120.12	TMEM177	2	119679197	2_69	0	0.0045603923998303	6.56528998671266	2.84284723960637e-07	0.675048193282376	1
ENSG00000088179.8	PTPN4	2	119757894	2_69	0	0.00380484445964857	4.84674675952784	1.75099389993251e-07	-0.203656254708873	2
ENSG00000115109.13	EPB41L5	2	120012163	2_69	0	0.00688589699166653	10.4771764741845	6.85018306127598e-07	-1.27298640286444	2
ENSG00000226479.3	TMEM185B	2	120223118	2_69	0	0.00774451345137028	11.5934803535931	8.52521549465417e-07	-1.30109928540756	1
ENSG00000144118.13	RALB	2	120247403	2_69	0	0.00591953720285798	9.04118864938342	5.08171941815098e-07	-1.14396593690904	1
ENSG00000074047.21	GLI2	2	120735673	2_70	0	0.0148400870777007	8.35222846428413	1.17689091800857e-06	1.03411636337327	1
ENSG00000115112.7	TFCP2L1	2	121285630	2_70	0	0.0114231016947907	5.86041468505423	6.35637905400969e-07	0.610331126626383	1
ENSG00000074054.17	CLASP1	2	121650509	2_70	0	0.0105957269145808	5.14509307784673	5.1763232498684e-07	0.573328829333057	1
ENSG00000163161.12	ERCC3	2	127292055	2_75	0	0.0142745661002254	4.92130320481482	6.67022426331494e-07	0.159708613968274	3
ENSG00000169967.16	MAP3K2	2	127388195	2_75	0	0.0144209413907974	5.01849629263818	6.87170672687188e-07	-0.241344534554007	1
ENSG00000163166.14	IWS1	2	127524687	2_75	0	0.014784081201182	5.25545325347648	7.37737591374811e-07	0.388225657073208	1
ENSG00000169994.18	MYO7B	2	127538296	2_75	0	0.0194608745065904	7.87677864444116	1.45548719796863e-06	0.700524175613007	1
ENSG00000144230.16	GPR17	2	127643978	2_75	0	0.0141235780787182	4.82000489223211	6.46382531335991e-07	-0.159068175074995	3
ENSG00000072163.19	LIMS2	2	127615281	2_75	0	0.018180056837709	7.22702863758613	1.24753405304949e-06	0.851477222518601	1
ENSG00000136709.11	WDR33	2	127811674	2_75	0	0.0190536069503077	7.67490874147533	1.38850618640263e-06	1.02107642032553	1
ENSG00000144231.10	POLR2D	2	127857926	2_75	0	0.028581536130272	11.5525963528179	3.13518059644613e-06	-1.37064726548652	1
ENSG00000136715.17	SAP130	2	128028089	2_75	0	0.0312929456199493	12.4215722000512	3.69079913566984e-06	1.43696192064449	1
ENSG00000136731.12	UGGT1	2	128091310	2_75	0	0.014518686715961	5.08285570516539	7.00700636222975e-07	0.274212260886362	1
ENSG00000222014.5	RAB6C	2	129979360	2_78	0	0.0262007383290224	12.9022372839473	3.20978505987258e-06	1.3771828918511	2
ENSG00000136699.19	SMPD4	2	130182517	2_78	0	0.0118303954110272	5.315743203848	5.97118669220859e-07	-0.377580710671656	1
ENSG00000136718.9	IMP4	2	130342325	2_78	0	0.0128226082205031	6.08240338545274	7.40540796926662e-07	-0.798235069749441	1
ENSG00000072135.12	PTPN18	2	130356437	2_78	0	0.0363076560212797	16.0316249073714	5.52679240584725e-06	1.6814916837418	1
ENSG00000136002.18	ARHGEF4	2	130837191	2_78	0	0.0172659711383388	8.91745881964652	1.46193990208076e-06	0.716833603056288	1
ENSG00000075886.10	TUBA3D	2	131475952	2_78	0	0.0359906906741055	15.9473206363102	5.44973398756357e-06	2.38174481469959	1
ENSG00000163040.14	CCDC74A	2	131527737	2_78	0	0.0160420911361954	8.216455565634	1.25153467593764e-06	-1.58252664259676	2
ENSG00000152128.13	TMEM163	2	134719289	2_80	0	0.0151286513562239	7.61368674209953	1.09368590608185e-06	-1.53771155934364	1
ENSG00000082258.12	CCNT2	2	134918338	2_80	0	0.026082861631337	12.8145383022231	3.17362492077663e-06	2.35750082863044	1
ENSG00000115839.17	RAB3GAP1	2	135052002	2_80	0	0.0163279682600795	8.34088991472297	1.29312924465347e-06	-1.57685144358472	1
ENSG00000121988.17	ZRANB3	2	135531995	2_80	0	0.0122904254217645	5.63479451382655	6.5757061223298e-07	-0.998162907800505	1
ENSG00000076003.4	MCM6	2	135876201	2_80	0	0.0121394488365755	5.51718577456067	6.35936824020219e-07	1.22939286554633	2
ENSG00000115866.10	DARS	2	135985920	2_80	0	0.0121947970013745	5.56044335231499	6.43845096936171e-07	-0.875239072021489	1
ENSG00000144229.11	THSD7B	2	136765602	2_81	0	0.0254677055227949	13.3075202147558	3.2179874861661e-06	-1.9982111447197	1
ENSG00000150540.13	HNMT	2	137963983	2_82	0	0.00760974388974212	5.19251339782132	3.75184651260705e-07	-0.387157173834978	1
ENSG00000144228.8	SPOPL	2	138501652	2_82	0	0.0120749098815124	8.88382109077365	1.01854705819111e-06	-0.342632070362974	1
ENSG00000115919.14	KYNU	2	142877245	2_85	0	0.00823471097150197	5.04222019108527	3.9424624402532e-07	0.273274963796708	1
ENSG00000075884.13	ARHGAP15	2	143091525	2_85	0	0.00817905316913869	4.97777140452854	3.86576435001207e-07	-0.373952427317223	1
ENSG00000121989.14	ACVR2A	2	147844091	2_88	0	0.015404487470015	22.2540776748165	3.25502440891824e-06	2.33515302248612	2
ENSG00000204406.12	MBD5	2	148020703	2_88	0	0.00607000868936658	13.2901095584331	7.65976191176463e-07	1.70137011904618	1
ENSG00000135999.11	EPC2	2	148436430	2_88	0	0.00601808331718934	11.7475841101021	6.71280692287017e-07	-1.64784826855831	1
ENSG00000150556.16	LYPD6B	2	149037889	2_88	0	0.0152523123297292	21.6975026623227	3.14226520994395e-06	-2.39908558977786	1
ENSG00000187123.14	LYPD6	2	149329628	2_88	0	0.00280736187455333	4.82913039967455	1.28725541420202e-07	-0.125128705538141	1
ENSG00000184898.6	RBM43	2	151261518	2_90	0	0.0233529550039453	12.8957470669974	2.85947132491929e-06	1.49071499868236	1
ENSG00000123609.10	NMI	2	151290158	2_90	0	0.0152130949142434	8.80509475430013	1.27188839729272e-06	1.28867316068734	1
ENSG00000080345.17	RIF1	2	151409959	2_90	0	0.0425700099556897	18.6574991014167	7.54144517077404e-06	-2.35850152271911	2
ENSG00000183091.19	NEB	2	151734675	2_91	0	0.0158870225027687	9.73956598073259	1.4691952363613e-06	1.23250140327742	1
ENSG00000182389.19	CACNB4	2	152099291	2_91	0	0.0658047272206136	23.3957482805223	1.46181168814629e-05	2.19131150441259	2
ENSG00000115145.9	STAM2	2	152176179	2_91	0	0.0894989162172635	26.4003611565553	2.24349466497279e-05	-3.66389795230919	1
ENSG00000157827.19	FMNL2	2	152335141	2_91	0	0.0130181703841331	7.8418376063143	9.69315578378834e-07	-0.921754307018485	1
ENSG00000196504.15	PRPF40A	2	152717752	2_91	0	0.100431999642198	27.5419542027043	2.6264204928231e-05	3.50819047109872	1
ENSG00000177917.10	ARL6IP6	2	152717752	2_91	0	0.100431999642198	27.5419542027043	2.6264204928231e-05	3.50819047109872	1
ENSG00000177519.3	RPRM	2	153479660	2_92	0	0.0100961527475477	4.73593993064994	4.54003806975562e-07	0.110093314861431	1
ENSG00000136542.8	GALNT5	2	157257153	2_94	0	0.0115299450846385	6.18034302840764	6.76608136517675e-07	-0.586406790246107	1
ENSG00000115165.9	CYTIP	2	157488690	2_94	0	0.012343094266027	6.82895344947212	8.00341975399691e-07	-0.717608737646518	1
ENSG00000115170.13	ACVR1	2	157876051	2_95	0	0.0151348679800035	8.94975149351144	1.28613634239289e-06	1.03435637445977	1
ENSG00000153237.17	CCDC148	2	158457154	2_95	0	0.0279987218832473	14.8259790018371	3.94147688637556e-06	1.86023371744334	1
ENSG00000144283.21	PKP4	2	158457154	2_95	0	0.0279987218832473	14.8259790018371	3.94147688637556e-06	-1.86023371744334	1
ENSG00000163331.11	DAPL1	2	158795222	2_96	0	0.00748083797904076	7.31484560621245	5.19580459387508e-07	0.847864314643758	1
ENSG00000115183.14	TANC1	2	158968845	2_96	0	0.00944356596759	9.43962629338295	8.46424482148911e-07	-1.04460117842821	1
ENSG00000196151.10	WDSUB1	2	159288975	2_96	0	0.00567441749112074	4.74078079581782	2.55428031954252e-07	-0.00295949985291212	1
ENSG00000123636.17	BAZ2B	2	159616439	2_96	0	0.0193764662104357	14.3140269666277	2.63350291359622e-06	-2.9104311572773	1
ENSG00000136536.14	MARCH7	2	159712509	2_96	0	0.0280535276720775	18.3026027079635	4.87525941946196e-06	-3.10689157600997	2
ENSG00000241399.6	CD302	2	159798013	2_96	0	0.00974354485047035	11.3366305581708	1.0488137668466e-06	2.03896599860957	3
ENSG00000153250.19	RBMS1	2	160494265	2_96	0	0.010264152979897	10.3364779424776	1.00737946860861e-06	1.35580620545248	1
ENSG00000197635.9	DPP4	2	162074564	2_97	0	0.015003864707269	5.5557040744503	7.91479445932086e-07	0.422635303583284	1
ENSG00000115267.5	IFIH1	2	162294461	2_97	0	0.0137668278640445	4.73594730849621	6.19067693739457e-07	0.00357858391925403	1
ENSG00000182263.13	FIGN	2	163614686	2_99	0	0.112498363946492	29.8186425207471	3.18516160455891e-05	2.6477337121303	1
ENSG00000082438.15	COBLL1	2	164843369	2_100	0	0.00595002913883169	5.28296202279813	2.98465390294063e-07	0.450062542692426	1
ENSG00000169507.9	SLC38A11	2	164957981	2_100	0	0.00568968049749308	4.83013830994873	2.60942514501884e-07	0.264254844325126	2
ENSG00000153253.16	SCN3A	2	165199169	2_100	0	0.0182837564980941	16.1066742239298	2.79620301851973e-06	-1.73321815535421	1
ENSG00000178662.15	CSRNP3	2	165469352	2_100	0	0.0175365744576551	13.7549429999344	2.29034525987155e-06	-0.890554696291389	1
ENSG00000123607.14	TTC21B	2	165954060	2_100	0	0.0520266227601188	18.9599935496268	9.3661523380687e-06	3.24335214466122	2
ENSG00000169432.14	SCN9A	2	166375953	2_101	0	0.00697841445444536	4.79312777137517	3.17594638350215e-07	0.386221242635265	1
ENSG00000136546.13	SCN7A	2	166493861	2_101	0	0.00808007687737333	6.1857373684218	4.74574464764704e-07	-1.00415967585567	1
ENSG00000198648.10	STK39	2	168247489	2_102	0	0.0314722302577516	23.4175598578489	6.997881045224e-06	2.17687453970431	1
ENSG00000163072.15	NOSTRIN	2	168817672	2_102	0	0.0336142144092043	24.0495384414488	7.67586112168158e-06	-2.26970925698192	1
ENSG00000152254.10	G6PC2	2	168901052	2_102	0	0.00445419027405514	4.79375391786006	2.02741146595511e-07	0.0254628817857534	1
ENSG00000163093.11	BBS5	2	169478998	2_103	0	0.0122417262043047	5.69112089337776	6.61512217971557e-07	-0.766058142831021	2
ENSG00000138399.17	FASTKD1	2	169573465	2_103	0	0.0128321613621363	6.13954383098934	7.4805462626677e-07	-0.731257421581203	2
ENSG00000138398.15	PPIG	2	169584491	2_103	0	0.0125385829347449	5.91920228694065	7.04707730704505e-07	-0.659050353316222	1
ENSG00000154479.12	CCDC173	2	169694539	2_103	0	0.0146084146011245	7.37431065092929	1.02287346309523e-06	-0.838981322426983	1
ENSG00000144362.11	PHOSPHO2	2	169696729	2_103	0	0.0323983923995975	14.9873919402684	4.61048828431399e-06	2.01765118873779	1
ENSG00000213160.9	KLHL23	2	169694453	2_103	0	0.0168970331876807	8.76162968169036	1.40570033146936e-06	1.020374858225	1
ENSG00000138382.14	METTL5	2	169825274	2_103	0	0.0116294749227429	5.20279966336173	5.745060503724e-07	0.116297652879811	1
ENSG00000144357.16	UBR3	2	169827007	2_103	0	0.0237299610605268	12.0045673915578	2.70483598957573e-06	-1.69841923100212	2
ENSG00000071909.18	MYO3B	2	170178516	2_103	0	0.0204320658154837	10.5745703802534	2.05150418712663e-06	1.3594576413792	1
ENSG00000204335.3	SP5	2	170714891	2_104	0	0.00754222386860493	7.14137586085405	5.11421176554934e-07	-0.663292947549713	1
ENSG00000128683.13	GAD1	2	170816965	2_104	0	0.0330998341802761	20.7181401343529	6.51139409190076e-06	-1.85740618226367	1
ENSG00000115806.12	GORASP2	2	170928918	2_104	0	0.006153007707979	5.67865172222432	3.31764634894078e-07	-0.80610160273936	1
ENSG00000123600.19	METTL8	2	171435106	2_104	0	0.00582097615423582	5.30681296985062	2.93310087093278e-07	0.783918290028428	1
ENSG00000071967.11	CYBRD1	2	171522147	2_104	0	0.00614452517870234	5.30861916588957	3.09718605831389e-07	0.156704950101068	2
ENSG00000077380.15	DYNC1I2	2	171687403	2_104	0	0.0935134947336824	20.0174753470041	1.77738285520394e-05	-4.11555350992753	1
ENSG00000128708.12	HAT1	2	171922612	2_104	0	0.00764828358634961	7.1565805610003	5.19717025001303e-07	-0.37629248572542	1
ENSG00000172878.13	METAP1D	2	171999243	2_104	0	0.00599086851247255	5.44814249499949	3.09910037455668e-07	-0.53115449521201	1
ENSG00000144355.14	DLX1	2	172084313	2_104	0	0.00880456263638396	9.67221657035525	8.08595269814881e-07	-1.75089238286609	1
ENSG00000217236.1	SP9	2	174335141	2_105	0	0.226598822847502	44.2632808231528	9.52354519635279e-05	-3.57018833300297	1
ENSG00000091409.14	ITGA6	2	172427651	2_105	0	0.00329285452272876	7.37129673670196	2.30469699365966e-07	-0.803701506567824	1
ENSG00000152256.13	PDK1	2	172555453	2_105	0	0.00820486597720038	15.8622786152609	1.23576093479963e-06	-1.65782298852114	1
ENSG00000091428.17	RAPGEF4	2	172735564	2_105	0	0.0134681616952922	20.4171957188399	2.61096957125813e-06	2.13002445057542	1
ENSG00000091436.16	MAP3K20	2	173075527	2_105	0	0.0293257868001615	27.7206335239142	7.71880769372488e-06	2.5367442126795	1
ENSG00000144306.14	SCRN3	2	174395627	2_105	0	0.00278240346098946	7.3321027373362	1.9370732479438e-07	-1.79071750424982	2
ENSG00000163328.13	GPR155	2	174487862	2_105	0	0.105821185088651	39.4350390769085	3.96234505890325e-05	3.46036602184264	1
ENSG00000115935.17	WIPF1	2	174674674	2_105	0	0.00408328598896845	10.6783885518165	4.14011986159948e-07	1.45581241863852	1
ENSG00000115966.16	ATF2	2	175168771	2_106	0	0.0277159119922985	16.621517875147	4.37418605182391e-06	-2.12083959382426	1
ENSG00000154518.9	ATP5G3	2	175185320	2_106	0	0.0137087418916612	9.89960710633126	1.2885846545657e-06	-1.25761239134064	1
ENSG00000144320.13	LNPK	2	175919410	2_106	0	0.00796612617742665	4.73599735892991	3.58225113819053e-07	-0.106314229117251	1
ENSG00000128709.12	HOXD9	2	176122492	2_106	0	0.0131375524097215	9.49420294705384	1.18432356107647e-06	-1.01945855167856	1
ENSG00000175879.8	HOXD8	2	176128401	2_106	0	0.0189761186716406	12.9994542605589	2.34223197093498e-06	1.43025730940475	1
ENSG00000128652.11	HOXD3	2	176135968	2_106	0	0.105121193733051	29.5584171961418	2.95031817972044e-05	2.74640665281749	1
ENSG00000170166.5	HOXD4	2	176151101	2_106	0	0.0163445200571503	11.575437058959	1.7964162173649e-06	1.37638575945231	1
ENSG00000128645.14	HOXD1	2	176188365	2_106	0	0.0116576914665376	8.3566873123082	9.25005054873985e-07	0.958632329436079	1
ENSG00000128654.13	MTX2	2	176269444	2_106	0	0.0460073328761179	21.4928701767107	9.38898984677943e-06	-2.43304791009234	1
ENSG00000196659.9	TTC30B	2	177553107	2_107	0	0.0174443456852419	5.73476241711465	9.49877305179375e-07	0.563268331642494	1
ENSG00000128655.16	PDE11A	2	178108391	2_108	0	0.0192983609730722	22.0459600157787	4.03967882396565e-06	2.65736042577005	1
ENSG00000155636.14	RBM45	2	178112094	2_108	0	0.00298498338089215	4.83495865197558	1.370351812933e-07	-0.118496615461626	1
ENSG00000079156.16	OSBPL6	2	178193688	2_108	0	0.00342224677176139	6.3879075817019	2.0757131829117e-07	0.782681013850885	1
ENSG00000180228.12	PRKRA	2	178451344	2_108	0	0.00306845276972312	5.17256081908593	1.50703190070885e-07	-0.530728004752851	1
ENSG00000204311.12	DFNB59	2	178451344	2_108	0	0.00306845276972312	5.17256081908593	1.50703190070885e-07	-0.530728004752851	1
ENSG00000079150.17	FKBP7	2	178477603	2_108	0	0.00543710538087994	10.2604023285814	5.29699469328348e-07	1.1830588441652	2
ENSG00000155657.26	TTN	2	178830510	2_108	0	0.00542264346845256	10.3505356144903	5.32931354041108e-07	1.13547021933124	1
ENSG00000163492.14	CCDC141	2	179049620	2_108	0	0.00328049257033414	5.67926019711873	1.7690015839308e-07	0.346129243385141	1
ENSG00000144331.18	ZNF385B	2	179840152	2_108	0	0.0048516512905461	10.1158114949193	4.66001916996585e-07	-1.31786500971473	1
ENSG00000170035.15	UBE2E3	2	180967386	2_109	0	0.0133225720824722	5.84872878139082	7.39855587657466e-07	0.374980433829268	2
ENSG00000162998.4	FRZB	2	182866669	2_110	0	0.00867173131101307	6.66736022449235	5.48980767015453e-07	-0.683424522178153	1
ENSG00000061676.14	NCKAP1	2	183038483	2_110	0	0.00814877571615524	6.07621044980459	4.70134983190113e-07	-0.847693199679499	1
ENSG00000162999.12	DUSP19	2	183079224	2_110	0	0.00756506933615542	5.36997644614849	3.85729354418379e-07	0.411242866054106	1
ENSG00000163002.12	NUP35	2	183117700	2_110	0	0.00774145646122781	5.58895935364778	4.10819475301812e-07	0.473319919206795	1
ENSG00000170396.7	ZNF804A	2	184598393	2_112	0	0.0502397811006321	34.4965424717793	1.64558645484233e-05	-3.17200976378676	1
ENSG00000065548.17	ZC3H15	2	186486293	2_112	0	0.002587713364958	5.69311591399102	1.39882566502304e-07	-0.34992972714679	1
ENSG00000138448.11	ITGAV	2	186590551	2_112	0	0.002370555915437	4.81869200157523	1.08461790282792e-07	-0.231726002204796	2
ENSG00000144369.12	FAM171B	2	186692567	2_112	0	0.00378941317023085	8.9232073922031	3.21063062465255e-07	-1.16723517444104	1
ENSG00000003436.15	TFPI	2	187565964	2_112	0	0.00598109575869799	13.4292203400679	7.62656457762214e-07	-1.28072189883538	1
ENSG00000168542.14	COL3A1	2	188974074	2_112	0	0.00235672881837679	4.73690745789096	1.05999034504981e-07	0.0185713471896908	1
ENSG00000204262.11	COL5A2	2	189180039	2_113	0	0.0213104650319796	13.952519582993	2.82320857480566e-06	-1.78801462955049	2
ENSG00000138449.10	SLC40A1	2	189584239	2_113	0	0.00873516034920108	5.45695254516124	4.52604070528916e-07	0.442731054695576	1
ENSG00000138381.9	ASNSD1	2	189661498	2_113	0	0.00974669898924929	6.49865147273597	6.01420457479245e-07	0.896490272477098	1
ENSG00000128699.13	ORMDL1	2	189784079	2_113	0	0.00923096080239216	5.98174560504322	5.24290806984898e-07	-0.749081341257022	2
ENSG00000064933.17	PMS1	2	189784079	2_113	0	0.00817401263527606	4.82591191796279	3.74551975865067e-07	-0.245958917972159	1
ENSG00000198130.15	HIBCH	2	190344069	2_113	0	0.00850153413843313	5.19928357322638	4.19699261220102e-07	0.252489590376279	1
ENSG00000151689.12	INPP1	2	190343615	2_113	0	0.00856798426885841	5.27328386655886	4.28999916575525e-07	-0.277238016011705	1
ENSG00000151690.14	MFSD6	2	190408058	2_113	0	0.00940479390131033	6.15912130028736	5.50003479389782e-07	0.701031053155822	1
ENSG00000189362.11	NEMP2	2	190534707	2_113	0	0.00910019482721547	5.84611377253826	5.05144175849957e-07	-0.693107695304456	1
ENSG00000138386.16	NAB1	2	190647213	2_113	0	0.0147544985679363	10.4450542593019	1.46329723419441e-06	-1.59202256415788	1
ENSG00000115419.12	GLS	2	190973115	2_113	0	0.0360574672821611	18.9911506796055	6.50195402761605e-06	2.40388897290006	1
ENSG00000138378.17	STAT4	2	191151202	2_114	0	0.00671414081588562	8.15975253998417	5.20193391217399e-07	-0.840297651195398	1
ENSG00000128641.18	MYO1B	2	191244832	2_114	0	0.00957201759277171	11.5929639657193	1.05364757242099e-06	1.30338979736327	1
ENSG00000173559.12	NABP1	2	191677959	2_114	0	0.00474399044253282	4.86937028023085	2.19338062539818e-07	-0.148866131401042	1
ENSG00000196950.13	SLC39A10	2	195667377	2_116	0	0.0101207813186552	6.18045701073503	5.93925576397184e-07	0.843845531250068	1
ENSG00000118997.13	DNAH7	2	196068464	2_116	0	0.021448938908352	13.3376207130316	2.71632400782948e-06	1.81442866496558	1
ENSG00000138411.10	HECW2	2	196593392	2_116	0	0.0650493922465251	24.016020718738	1.48334335245054e-05	-3.40480328132971	2
ENSG00000144395.17	CCDC150	2	196629773	2_116	0	0.00871054489530898	4.75403598975209	3.93192463991438e-07	-0.393196720421152	2
ENSG00000115520.8	COQ10B	2	197453059	2_117	0	0.0285938912785017	37.4741353790419	1.01742470687269e-05	-5.68925026009562	1
ENSG00000115541.10	HSPE1	2	197499794	2_117	0	0.0109643783859833	8.52073279132713	8.87070951309048e-07	-0.9191833300696	1
ENSG00000162944.10	RFTN2	2	197675986	2_117	0	0.0395523158667456	23.096554855595	8.67394209045092e-06	2.84039216463932	1
ENSG00000115896.15	PLCL1	2	197804386	2_117	0	0.008994904779	7.57759964531629	6.47180797802885e-07	-1.11182214658106	1
ENSG00000226124.6	FTCDNL1	2	199761955	2_118	0	0.00190223466315564	16.1384915361577	2.9149051454759e-07	-4.37040154929375	2
ENSG00000162971.10	TYW5	2	199955035	2_118	0	0.00311100758655314	11.7135963766378	3.46010057098896e-07	-3.7527862314684	1
ENSG00000162972.10	MAIP1	2	199954933	2_118	0	0.00203690955231428	6.33044411651514	1.22434361565178e-07	-0.795945041000297	1
ENSG00000196141.13	SPATS2L	2	200306290	2_118	0	0.003233911125057	10.7712816281521	3.30744673165111e-07	-1.28832667336707	1
ENSG00000163535.17	SGO2	2	200510401	2_118	0	0.00207440795701763	5.69022206587555	1.12078105648128e-07	-0.553558005319093	1
ENSG00000155729.12	KCTD18	2	200519526	2_118	0	0.00209155191461641	7.64780062864306	1.5188070460361e-07	-1.61715134777873	1
ENSG00000138356.13	AOX1	2	200586283	2_118	0	0.0060478929655271	16.282203360017	9.35006581632091e-07	-1.3774166223787	1
ENSG00000013441.15	CLK1	2	200864612	2_119	0	0.0132463931321295	4.74634135610457	5.96972061207446e-07	0.183794900477321	1
ENSG00000240344.8	PPIL3	2	200889218	2_119	0	0.0137689898686848	5.1148436387571	6.68700794184787e-07	-0.300639887956921	1
ENSG00000155744.9	FAM126B	2	201067007	2_119	0	0.0132767608269002	4.76814522426037	6.01089307909677e-07	-0.0699587569420549	1
ENSG00000003402.19	CFLAR	2	201116120	2_119	0	0.0134375701162871	4.88279887310774	6.2299846390088e-07	-0.316739866946494	1
ENSG00000003400.14	CASP10	2	201183110	2_119	0	0.0203581940539788	8.84421545722881	1.70960571349117e-06	1.46303231725139	1
ENSG00000064012.21	CASP8	2	201230407	2_119	0	0.0188666064089064	8.11780891772535	1.45421965621674e-06	-1.06152067047433	2
ENSG00000155749.12	ALS2CR12	2	201357198	2_119	0	0.013271714255609	4.76452630988054	6.00404790710664e-07	-0.022217032654286	1
ENSG00000082146.12	STRADB	2	201388316	2_119	0	0.0265996036374816	11.4012600163777	2.87955522706008e-06	-1.33897936529633	1
ENSG00000115993.12	TRAK2	2	201452542	2_119	0	0.0152034912516741	6.05905750172095	8.74673158631998e-07	-0.520021839245703	1
ENSG00000155755.18	TMEM237	2	201643259	2_119	0	0.0133021536584842	4.78634239544392	6.04537325113583e-07	-0.120538810796846	1
ENSG00000082126.17	MPP4	2	201696387	2_119	0	0.0279388736777576	11.8717267619131	3.14934459767508e-06	1.29604071056266	1
ENSG00000003393.14	ALS2	2	201780819	2_119	0	0.0132523414789552	4.75061626341817	5.97778052738333e-07	-0.0513010791168802	1
ENSG00000138395.14	CDK15	2	201790118	2_119	0	0.0136543550895231	5.03521584590789	6.52809824649345e-07	0.397396701589399	2
ENSG00000116030.16	SUMO1	2	202238678	2_120	0	0.0103050400783827	9.8594589560473	9.64717519258215e-07	-0.974447698522655	1
ENSG00000138439.11	FAM117B	2	202634789	2_120	0	0.0343831285955205	21.3651899267739	6.97508567120517e-06	-2.52109326098725	1
ENSG00000163596.16	ICA1L	2	202871777	2_120	0	0.0158198173515046	13.9406280247427	2.09402181124495e-06	-1.54854315884316	1
ENSG00000144426.18	NBEAL1	2	203014780	2_120	0	0.0510316034480616	25.170933855594	1.21965202048658e-05	2.69889919472494	1
ENSG00000163600.12	ICOS	2	203937045	2_120	0	0.00677140103646723	5.86864016299303	3.77323117438085e-07	-0.589407275485941	1
ENSG00000023228.13	NDUFS1	2	206158029	2_122	0	0.0061186694968316	8.26281132441634	4.8004530667864e-07	-1.02467461013645	1
ENSG00000183671.12	GPR1	2	206217980	2_122	0	0.0247426949247618	21.2406484440135	4.99013354274049e-06	-2.27860336224954	1
ENSG00000114948.12	ADAM23	2	206443099	2_122	0	0.00471969781371073	5.86331877644933	2.62757485048111e-07	0.518882146195503	1
ENSG00000138400.12	MDH1B	2	206765180	2_122	0	0.00428522047174973	4.92620711916906	2.00439465192489e-07	-0.294307495664103	2
ENSG00000118246.13	FASTKD2	2	206765614	2_122	0	0.00429766714700219	5.06568084831614	2.0671309898599e-07	-0.449113952649617	1
ENSG00000144401.14	METTL21A	2	207630131	2_122	0	0.184139916413636	40.9467053106595	7.15919680711619e-05	-4.08071930939766	1
ENSG00000163249.11	CCNYL1	2	207712007	2_122	0	0.00420929884893662	4.77315548188877	1.90771168040695e-07	-0.253544359776461	1
ENSG00000138413.13	IDH1	2	208266212	2_123	0	0.0157644587462034	5.02270686875546	7.5182072605602e-07	-0.215068204124125	1
ENSG00000144406.18	UNC80	2	209772130	2_124	0	0.0410277291074224	23.6152874231054	9.19958236188579e-06	-2.40441665064192	2
ENSG00000197713.14	RPE	2	210002122	2_124	0	0.00567911343645311	4.74871396513028	2.56067199199034e-07	0.0940493129405679	1
ENSG00000115365.11	LANCL1	2	210477778	2_124	0	0.00570043334649562	4.78428763759283	2.58953956480003e-07	-0.0315459861174627	1
ENSG00000021826.14	CPS1	2	210477778	2_124	0	0.00570043334649562	4.78428763759283	2.58953956480003e-07	-0.0315459861174627	1
ENSG00000178568.14	ERBB4	2	212539139	2_125	0	0.0111452132727455	15.1599048708367	1.60428770941347e-06	3.41660814172673	1
ENSG00000030419.16	IKZF2	2	213152393	2_126	0	0.00871645372162455	4.75317743100894	3.93388130310675e-07	0.0339216705189243	1
ENSG00000144451.18	SPAG16	2	213283575	2_126	0	0.0183043290971696	11.3609795382776	1.97454479134472e-06	-1.82350831476551	1
ENSG00000144452.14	ABCA12	2	215138684	2_127	0	0.0073501213244086	6.84252253256796	4.77538224988835e-07	-0.757889470116894	1
ENSG00000138376.10	BARD1	2	214809224	2_127	0	0.00830043354025223	7.99783719645084	6.30333999078006e-07	-0.91545363439351	2
ENSG00000138363.14	ATIC	2	215312057	2_127	0	0.0060405229570305	4.97891119123607	2.85565880017448e-07	0.269322923925902	2
ENSG00000115425.13	PECR	2	216082628	2_127	0	0.0129293768708323	12.2133639925877	1.49937509182494e-06	-1.46646205659565	1
ENSG00000138375.12	SMARCAL1	2	216412526	2_127	0	0.00599984800177267	4.91475000869732	2.79987780046097e-07	0.215890481452767	1
ENSG00000115457.9	IGFBP2	2	216632342	2_127	0	0.235267741273985	40.6284773249192	9.07591303636136e-05	3.71893275549493	1
ENSG00000181378.13	CFAP65	2	219041645	2_129	0	0.00950883398370961	6.62554876749561	5.98200148892759e-07	-1.43689837583655	2
ENSG00000231672.6	DIRC3	2	217756664	2_129	0	0.011280636230932	6.53939248637403	7.00435897093331e-07	0.664907238919645	1
ENSG00000188282.12	RUFY4	2	218034950	2_129	0	0.0338863824715662	17.2447786605003	5.54855927122825e-06	-1.95379704639719	1
ENSG00000163466.15	ARPC2	2	218217396	2_129	0	0.0100120356984065	5.50646299367925	5.2347086029616e-07	-0.507548463294364	1
ENSG00000179921.14	GPBAR1	2	218259499	2_129	0	0.0110753993636371	6.20056426772447	6.52060669068407e-07	0.460193115295967	1
ENSG00000127837.9	AAMP	2	218270227	2_129	0	0.0110388350733696	6.17099890594251	6.46809084493093e-07	0.455107489552469	1
ENSG00000127838.13	PNKD	2	218270205	2_129	0	0.0174487008566376	10.3987469703483	1.72282634658343e-06	1.09172933340978	1
ENSG00000135926.14	TMBIM1	2	218292256	2_129	0	0.0200290306928105	11.6608345534944	2.21761914559453e-06	1.20100361150102	1
ENSG00000018280.16	SLC11A1	2	218381984	2_129	0	0.00973324633158301	5.10682413208176	4.71960892246571e-07	-0.221682519996153	1
ENSG00000144579.7	CTDSP1	2	218157928	2_129	0	0.0676825360361288	23.089985530086	1.48387623930737e-05	-2.04887254013014	2
ENSG00000135913.10	USP37	2	218568666	2_129	0	0.0144708380548323	8.97217105436224	1.23278864323221e-06	1.32568130347411	2
ENSG00000144580.13	CNOT9	2	218568272	2_129	0	0.0118395100588521	7.20371412552864	8.09818320232926e-07	1.28151770225268	1
ENSG00000115556.13	PLCD4	2	218607609	2_129	0	0.00933469874565906	4.75285492339314	4.21261976981118e-07	-0.18992212992336	1
ENSG00000074582.12	BCS1L	2	218658710	2_129	0	0.0152655390445265	9.69945187436094	1.40590745455252e-06	-1.59407363510153	1
ENSG00000115568.15	ZNF142	2	218659583	2_129	0	0.0112880611032065	6.76544919871012	7.25125846917709e-07	1.11292112348345	2
ENSG00000163481.7	RNF25	2	218672452	2_129	0	0.00968110408801392	5.03674506507793	4.62990687629939e-07	0.102314382830177	1
ENSG00000163482.11	STK36	2	218672501	2_129	0	0.0209963132314066	12.7035225063572	2.53258832949448e-06	-1.82288324647266	1
ENSG00000135929.8	CYP27A1	2	218780830	2_129	0	0.0127066276704378	7.74568858784389	9.34518134952159e-07	1.24156616890215	1
ENSG00000163501.6	IHH	2	219061446	2_129	0	0.00982169938983091	7.74488704985895	7.22269245636159e-07	-1.79563095953504	1
ENSG00000187736.12	NHEJ1	2	219160659	2_129	0	0.0182661046930366	10.9324319473811	1.89609512619268e-06	-1.05799736349078	1
ENSG00000213901.10	SLC23A3	2	219170383	2_129	0	0.00988261295046744	8.37081172190906	7.85482940512193e-07	2.09863723301615	1
ENSG00000115649.15	CNPPD1	2	219177636	2_129	0	0.0100106199065844	5.33441650416685	5.07043582736332e-07	-0.289386762472114	2
ENSG00000115657.12	ABCB6	2	219218557	2_129	0	0.010333596102247	6.29319698409861	6.17476175255455e-07	0.978027998701837	1
ENSG00000198925.10	ATG9A	2	219229585	2_129	0	0.00973695521268858	5.06524498132905	4.68296620943206e-07	0.0974463505981466	2
ENSG00000163516.13	ANKZF1	2	219229951	2_129	0	0.00934044255971833	4.86534084458106	4.31497338463139e-07	0.405927665320912	1
ENSG00000163521.15	GLB1L	2	219243701	2_129	0	0.0431255651850259	22.8055447560067	9.33840375771656e-06	-2.91016160819345	1
ENSG00000123992.18	DNPEP	2	219399690	2_129	0	0.0111766338790034	6.43671795254058	6.83082093639781e-07	-0.604349653182403	1
ENSG00000175084.11	DES	2	219418233	2_129	0	0.00985977052993503	5.23091561428726	4.89713321733479e-07	0.292715442847315	1
ENSG00000072195.14	SPEG	2	219434550	2_129	0	0.0122922873445986	7.37294857590674	8.60540481892883e-07	0.939170850144341	1
ENSG00000144591.18	GMPPA	2	219498443	2_129	0	0.0909417773101783	26.3942579519685	2.2791362624958e-05	-2.48416953600545	1
ENSG00000188760.10	TMEM198	2	219543916	2_129	0	0.00992916039696701	5.601782085049	5.28124279147988e-07	-0.764485200814802	1
ENSG00000123999.4	INHA	2	219569323	2_129	0	0.0209859883617015	12.2296142933519	2.43691053028334e-06	1.24191039060166	1
ENSG00000124006.14	OBSL1	2	219572251	2_129	0	0.0101281398134127	5.71587930813688	5.4968025208799e-07	0.722895084668942	1
ENSG00000144589.21	STK11IP	2	219597918	2_130	0	0.0048689580275092	4.75976395754983	2.20048718454217e-07	0.0341883709083787	1
ENSG00000114923.16	SLC4A3	2	219628913	2_130	0	0.00485669997172267	4.73865695424809	2.18521383768208e-07	-0.0173068287831785	1
ENSG00000116106.11	EPHA4	2	221227655	2_130	0	0.018602313631329	17.632944866424	3.11450626340371e-06	1.89877854155725	2
ENSG00000163082.9	SGPP2	2	222423650	2_131	0	0.00870771676512128	6.66301469184836	5.50899606320452e-07	-0.712408870086131	1
ENSG00000124003.12	MOGAT1	2	222671953	2_131	0	0.00994839427156247	7.92942454843594	7.49017658467184e-07	0.88684517532642	1
ENSG00000123983.13	ACSL3	2	222860958	2_131	0	0.00710958473722501	4.73636242627505	3.19732334603877e-07	-0.0917617245538527	1
ENSG00000152056.16	AP1S3	2	223837891	2_131	0	0.00957790873752995	7.56853598525167	6.88303489844583e-07	0.894620599799057	1
ENSG00000124019.9	FAM124B	2	224402283	2_132	0	0.00835140147125058	5.34080036681603	4.23509447967897e-07	1.05226423558329	1
ENSG00000135905.18	DOCK10	2	225041976	2_133	0	0.00860618870055241	6.20263708180152	5.0685604708623e-07	0.632283486205805	1
ENSG00000144468.16	RHBDD1	2	226836102	2_133	0	0.0221388039905094	15.2040322041486	3.19602621425624e-06	1.86985986661035	1
ENSG00000169031.18	COL4A3	2	227161040	2_133	0	0.00756826649266151	4.98137903855927	3.57967337632452e-07	0.212385781756767	1
ENSG00000168958.19	MFF	2	227324300	2_134	0	0.00610497203887206	4.9090573800531	2.84563493822924e-07	0.299622035829323	2
ENSG00000173744.17	AGFG1	2	227472263	2_134	0	0.0958659397991116	30.8678584483694	2.80975356514449e-05	-2.68792922333383	1
ENSG00000135917.13	SLC19A3	2	227717801	2_134	0	0.0061664918105131	5.01509093288196	2.93639426941217e-07	-0.284641578799986	2
ENSG00000153823.18	PID1	2	229272166	2_135	0	0.00611179714546695	7.70839741805209	4.4733247247171e-07	-0.995936261503747	1
ENSG00000187957.7	DNER	2	229714856	2_135	0	0.0922819285683317	33.7568102699284	2.95784533890148e-05	3.37615471493903	1
ENSG00000163053.10	SLC16A14	2	230069466	2_135	0	0.0121845251577292	14.2666060723441	1.65054236316573e-06	-1.45568622677069	1
ENSG00000185404.16	SP140L	2	230326798	2_135	0	0.016912520821952	17.3904249733862	2.79264631368796e-06	1.89902612892533	1
ENSG00000135916.15	ITM2C	2	230864420	2_135	0	0.00472771698455299	5.27097786717863	2.36613794297872e-07	0.350897144976347	1
ENSG00000135898.9	GPR55	2	230952062	2_135	0	0.00670371163566264	8.58625626270713	5.46533223334007e-07	-0.924069900222058	1
ENSG00000135902.9	CHRND	2	232526097	2_136	0	0.0180695380363221	11.279126920278	1.93517359712934e-06	1.37950545988668	1
ENSG00000204128.5	C2orf72	2	231037242	2_136	0	0.00946306320962731	5.1194630726393	4.59995467590901e-07	-0.21597809990437	1
ENSG00000135914.5	HTR2B	2	231125386	2_136	0	0.0115085640665276	6.98087808225173	7.62831449991572e-07	0.903857280432526	2
ENSG00000135931.17	ARMC9	2	231198864	2_136	0	0.0198494426430776	12.1758321969872	2.29479749734931e-06	1.50832822312025	1
ENSG00000115053.15	NCL	2	231483964	2_136	0	0.0939822657788097	27.1975656000462	2.42701991944412e-05	-2.88609861991863	1
ENSG00000171596.6	NMUR1	2	231530546	2_136	0	0.00987869476462533	5.52818541023814	5.18536776904211e-07	0.392001173339466	1
ENSG00000187514.16	PTMA	2	231707301	2_136	0	0.0108129916669439	6.38771466195926	6.55826215942012e-07	-0.637220173351132	1
ENSG00000156973.13	PDE6D	2	231784663	2_136	0	0.0114966805855367	6.97104906060057	7.60970815965271e-07	0.869108387630804	1
ENSG00000221944.6	TIGD1	2	232546284	2_136	0	0.0134182751355539	8.44236381924756	1.07561822785383e-06	-1.01548904899091	2
ENSG00000135930.13	EIF4E2	2	232549631	2_136	0	0.0100057604307356	5.64973268902273	5.36754133045226e-07	0.520349006491145	1
ENSG00000115468.11	EFHD1	2	232655669	2_136	0	0.0168571366704242	10.6166108116732	1.69928843530145e-06	-1.3636631088834	1
ENSG00000244122.2	UGT1A7	2	233681597	2_137	0	0.00880555422878804	6.79776786072228	5.68355965099057e-07	-0.867422387107317	1
ENSG00000241635.7	UGT1A1	2	233761240	2_137	0	0.00715379221505919	4.86219287431108	3.30267547165374e-07	0.0681020743663262	1
ENSG00000204120.14	GIGYF2	2	232697500	2_137	0	0.00738108722685549	13.6650667969279	9.57700013187979e-07	-3.4301869700911	1
ENSG00000182600.9	C2orf82	2	232855456	2_137	0	0.0265744439963359	29.480725804921	7.43874643341317e-06	-5.23941926407243	1
ENSG00000066248.14	NGEF	2	232927715	2_137	0	0.704207575129448	31.5254071212688	0.000210794265973882	6.99737177810693	2
ENSG00000168918.13	INPP5D	2	233059893	2_137	0	0.0129182863026199	10.3925964367774	1.27475394707341e-06	1.17860919593515	1
ENSG00000085978.21	ATG16L1	2	233234598	2_137	0	0.00733154571536898	5.05691921838886	3.520294197435e-07	-0.24948842911544	1
ENSG00000085982.13	USP40	2	233566769	2_137	0	0.0992610155680624	29.2000604922142	2.75207244640616e-05	-2.60760349299778	1
ENSG00000198612.10	COPS8	2	237083970	2_140	0	0.0150616207529297	7.32665675345177	1.04779169189865e-06	-0.875145670196602	1
ENSG00000115648.13	MLPH	2	237487170	2_140	0	0.0182240706256153	9.14407422924207	1.5822770519719e-06	1.07012980735335	1
ENSG00000124839.12	RAB17	2	237601116	2_140	0	0.0119171953883576	5.09661237048257	5.76704128807622e-07	-0.169538053619405	1
ENSG00000177483.11	RBM44	2	237774727	2_140	0	0.0116639924869446	4.89222821814788	5.41815389400627e-07	-0.166333498425727	1
ENSG00000132329.10	RAMP1	2	237858483	2_141	0	0.0133569867988886	4.76279449457662	6.04042833987345e-07	-0.0947273011488489	1
ENSG00000184182.18	UBE2F	2	237966682	2_141	0	0.0154032610293914	6.12082233401398	8.95199530235535e-07	-0.69822229880175	2
ENSG00000132330.16	SCLY	2	238060509	2_141	0	0.0181245790062285	7.67222724415112	1.3203430452568e-06	-1.20410733735468	2
ENSG00000144488.14	ESPNL	2	238098238	2_141	0	0.0149903641833538	5.86185152596976	8.34342554577897e-07	0.456992721233577	2
ENSG00000178752.15	ERFE	2	238157706	2_141	0	0.0179420412301158	7.57553526833781	1.29057298965717e-06	-0.684019182809934	1
ENSG00000132323.8	ILKAP	2	238203982	2_141	0	0.025144984385739	10.8002246246494	2.57858561261402e-06	1.96929952955663	1
ENSG00000204104.11	TRAF3IP1	2	238316563	2_141	0	0.0146777604602905	5.66103949273328	7.88957078852461e-07	-0.713061395250961	2
ENSG00000065802.11	ASB1	2	238426832	2_141	0	0.0168507064732886	6.97698564754044	1.11630620800862e-06	-0.669895994221127	1
ENSG00000233608.3	TWIST2	2	238847617	2_141	0	0.0184581788985633	7.84618471550166	1.37513322651306e-06	0.887245324759159	1
ENSG00000130414.11	NDUFA10	2	240027895	2_142	0	0.00680851488015977	4.78091911699534	3.09073082938368e-07	-0.15608779415023	1
ENSG00000142330.19	CAPN10	2	240586423	2_142	0	0.0123918656683941	10.4745935833364	1.23245557849302e-06	-1.18035531956067	1
ENSG00000178623.11	GPR35	2	240605435	2_142	0	0.0068552745430519	4.84592771360812	3.15427228893137e-07	-0.243198787307277	1
ENSG00000172478.17	C2orf54	2	240896529	2_143	0	0.0113077023601809	5.72404141175078	6.14574494212077e-07	-0.559232402654169	2
ENSG00000130294.15	KIF1A	2	240819820	2_143	0	0.0154512668667991	8.69708056251188	1.27595389898614e-06	1.14608052772114	1
ENSG00000172482.4	AGXT	2	240907067	2_143	0	0.0201171305359532	11.214451753602	2.14210856469322e-06	1.40207357833249	1
ENSG00000226321.5	CROCC2	2	240905980	2_143	0	0.019643120717784	10.9867750226156	2.04917058877279e-06	-1.38142201332841	1
ENSG00000122085.16	MTERF4	2	241099311	2_143	0	0.0381382038497454	17.3429270471838	6.28029479364172e-06	-1.72379671098435	2
ENSG00000115687.13	PASK	2	241150035	2_143	0	0.0124355459035832	6.62889541648666	7.82714571505081e-07	0.839412789670663	1
ENSG00000115685.14	PPP1R7	2	241149506	2_143	0	0.0111787040042651	5.61485674180445	5.95974302046984e-07	-0.367328048006198	1
ENSG00000168385.17	SEPT2	2	241316415	2_144	0	0.0138591043146136	9.20502266341901	1.21131591286111e-06	-1.1910877930027	1
ENSG00000115677.16	HDLBP	2	241317232	2_144	0	0.0121100430390624	7.92050362301221	9.10743080629404e-07	-0.985848441043871	1
ENSG00000006607.13	FARP2	2	241354886	2_144	0	0.0575073909423831	22.8533081641659	1.24787227911985e-05	2.55146683431004	2
ENSG00000176720.4	BOK	2	241559082	2_144	0	0.00899265067731303	5.08950433647315	4.34570867454498e-07	0.432558692527323	1
ENSG00000168395.15	ING5	2	241687407	2_144	0	0.0262831128504946	15.3147053955696	3.82193101068986e-06	1.68400991306657	1
ENSG00000072756.16	TRNT1	3	3197320	3_3	0	0.00763649835088354	5.22428531624558	3.78807480222322e-07	0.357912903191336	1
ENSG00000113851.14	CRBN	3	3177827	3_3	0	0.00897868949927461	6.76303783804101	5.76570166729483e-07	-0.720537610382067	1
ENSG00000170364.12	SETMAR	3	4303349	3_3	0	0.0118733826940515	9.42096205597962	1.06210417817262e-06	1.07902979955418	1
ENSG00000144455.13	SUMF1	3	4467058	3_4	0	0.00743475687929829	4.74204235897955	3.34756946109374e-07	0.0281780186940346	1
ENSG00000125046.14	SSUH2	3	8744602	3_7	0	0.0468744583080043	19.6823245697068	8.76011985080736e-06	1.90400305774865	1
ENSG00000180914.10	OXTR	3	8769210	3_7	0	0.00988052586035693	4.79208366462458	4.4957468403613e-07	-0.216149053216279	1
ENSG00000070950.9	RAD18	3	8961362	3_7	0	0.011238742929335	6.01726113134894	6.42116741619763e-07	-0.553018677590492	3
ENSG00000168137.15	SETD5	3	9397385	3_7	0	0.170023330508769	32.3957998102741	5.22991490366143e-05	3.24516405222065	2
ENSG00000163705.12	FANCD2OS	3	10108666	3_8	0	0.00725683834965785	8.06404159369267	5.55645248583765e-07	0.895257771854637	1
ENSG00000163719.19	MTMR14	3	9649842	3_8	0	0.00504689858312113	4.74662649631231	2.27461046913574e-07	-0.0239401389600048	1
ENSG00000144550.12	CPNE9	3	9703359	3_8	0	0.011737512782818	12.667046107252	1.41172084168343e-06	-1.34839893284595	1
ENSG00000114026.21	OGG1	3	9749660	3_8	0	0.0057265969406205	5.98608944708009	3.2548967426204e-07	-0.453309905691187	2
ENSG00000134072.10	CAMK1	3	9770367	3_8	0	0.0214150227566828	18.3149346000753	3.72409978586538e-06	-1.91969454702108	1
ENSG00000171148.13	TADA3	3	9793221	3_8	0	0.0232355411598389	19.1220576459944	4.21875992227649e-06	1.96663070578702	1
ENSG00000187288.10	CIDEC	3	9879932	3_8	0	0.0059927322954868	6.32315868641406	3.59796020334239e-07	-0.677563798126841	1
ENSG00000171135.13	JAGN1	3	9890289	3_8	0	0.011319235523927	12.3563208786147	1.32801711230992e-06	-1.38170902395789	1
ENSG00000163701.18	IL17RE	3	9902449	3_8	0	0.00529264219794978	5.21289453379468	2.61968377514038e-07	-0.283303009731975	2
ENSG00000125037.12	EMC3	3	10010880	3_8	0	0.00595055608828043	6.28468054112457	3.55089766771932e-07	-0.668922022784775	1
ENSG00000254999.3	BRK1	3	10115548	3_8	0	0.0273685575705134	20.5498589094213	5.34020771974804e-06	1.94983656900257	2
ENSG00000134086.7	VHL	3	10140878	3_8	0	0.00569106490562765	5.84922637419186	3.16074431182086e-07	0.407303552750347	1
ENSG00000157014.10	TATDN2	3	10248460	3_8	0	0.00632039454293398	6.84693636070655	4.10901642739379e-07	-0.669930981915353	2
ENSG00000157017.15	GHRL	3	10300578	3_8	0	0.00691888730671664	7.58040157479135	4.97996014315109e-07	1.44128074056099	1
ENSG00000157087.17	ATP2B2	3	10708383	3_8	0	0.00642226812460911	7.44374660243391	4.53918005777537e-07	1.36630327508446	1
ENSG00000157103.10	SLC6A1	3	10992869	3_9	0	0.00589851523869145	5.40070620664199	3.02475814766453e-07	0.357933902381944	1
ENSG00000197548.12	ATG7	3	11272224	3_9	0	0.00696168063913127	6.97450515475837	4.61025442027029e-07	-0.993408347318176	2
ENSG00000144559.10	TAMM41	3	11823862	3_9	0	0.0107129371133754	11.0714520144711	1.12618706379519e-06	-1.2764071052341	1
ENSG00000157150.4	TIMP4	3	12159406	3_9	0	0.0514069771807334	26.0846070782151	1.27322091270077e-05	2.71069818028239	1
ENSG00000132170.19	PPARG	3	12469282	3_9	0	0.0156057469528442	14.6534605255792	2.17131161763118e-06	-2.19514701906448	1
ENSG00000154743.17	TSEN2	3	12484689	3_9	0	0.00716126229616454	7.24300179999586	4.92499247055226e-07	-1.36290794701056	2
ENSG00000075975.15	MKRN2	3	12557101	3_9	0	0.00947629389124438	9.90486825945797	8.91219379219905e-07	1.23412753348712	2
ENSG00000225526.4	MKRN2OS	3	12561203	3_9	0	0.00669176862856746	6.59884755261422	4.1928218383641e-07	0.630382420840231	1
ENSG00000132155.11	RAF1	3	12664356	3_9	0	0.00611809456193935	5.74767882522373	3.33892046605284e-07	-0.267814609181363	1
ENSG00000088726.15	TMEM40	3	12769053	3_9	0	0.00653872398387889	6.37911128078003	3.96050512993684e-07	-0.483931729903946	1
ENSG00000131379.9	C3orf20	3	14669081	3_10	0	0.0282404512280419	14.8346235467414	3.97782394992416e-06	1.75567258671283	2
ENSG00000144711.13	IQSEC1	3	13072626	3_10	0	0.0186384455848	10.8617253676776	1.92223245050704e-06	1.4097480438409	2
ENSG00000170876.7	TMEM43	3	14124463	3_10	0	0.0152858365707946	8.97058022364593	1.30198848481602e-06	-1.12428239661362	1
ENSG00000154767.14	XPC	3	14177502	3_10	0	0.0168073308446881	9.87518995667006	1.57594698680088e-06	1.19865486776878	1
ENSG00000154781.15	CCDC174	3	14652143	3_10	0	0.0384333249465972	17.793236871892	6.49322294906094e-06	-1.98179209793069	2
ENSG00000131368.7	MRPS25	3	15065408	3_11	0	0.0123936626930633	5.55184583467187	6.53332807296109e-07	0.509784614902284	1
ENSG00000131375.9	CAPN7	3	15206289	3_11	0	0.0157248883507392	7.81960269389619	1.16753431805254e-06	-1.03175591327476	1
ENSG00000131373.14	HACL1	3	15600464	3_11	0	0.0113757287334241	4.73617808990355	5.11569505534946e-07	0.283093576030823	2
ENSG00000169814.12	BTD	3	15601668	3_11	0	0.012215071098075	5.41373140307812	6.27899447335503e-07	0.628322811174071	1
ENSG00000206560.11	ANKRD28	3	15859466	3_11	0	0.0253932163832979	12.396224813775	2.9888529883989e-06	-1.74072890255335	1
ENSG00000154813.9	DPH3	3	16264511	3_12	0	0.00618855284895159	4.77100452067305	2.80347268451472e-07	0.247764816508775	1
ENSG00000154814.13	OXNAD1	3	16265536	3_12	0	0.0205595819259015	15.6044611965197	3.04621430695036e-06	1.80194836246445	2
ENSG00000131378.13	RFTN1	3	16513716	3_12	0	0.0088137710024484	9.02945502071612	7.55650020219714e-07	-1.35754310563694	1
ENSG00000163576.17	EFHB	3	19946983	3_14	0	0.0657708514828587	23.9420704324816	1.49517685353585e-05	2.92069923414825	1
ENSG00000144566.10	RAB5A	3	19946616	3_14	0	0.0890064340748095	26.9013565270038	2.27348963733048e-05	3.06733786034742	2
ENSG00000183977.13	PP2D1	3	20012089	3_14	0	0.00975827626158054	5.65121759894365	5.23615550473784e-07	0.527850970198952	1
ENSG00000182247.9	UBE2E2	3	23207578	3_17	0	0.0110824707831076	7.71525955986461	8.11866334874296e-07	-1.0475570060726	1
ENSG00000170142.11	UBE2E1	3	23805720	3_18	0	0.00228940041674308	5.01407438876343	1.08995841121326e-07	-0.741455619289953	1
ENSG00000197885.10	NKIRAS1	3	23946351	3_18	0	0.002300191124051	5.90142932825556	1.28889794337793e-07	1.46944504730783	1
ENSG00000077092.18	RARB	3	25174179	3_18	0	0.002750565768462	6.64631362863378	1.73580230856858e-07	0.517693367269578	1
ENSG00000077097.15	TOP2B	3	25664786	3_19	0	0.0189913031919637	7.8734437758412	1.41976640186748e-06	-1.02281966446321	1
ENSG00000151092.16	NGLY1	3	25788580	3_19	0	0.024412909193857	10.2730297407085	2.38130748975207e-06	-1.24160420993882	1
ENSG00000163512.13	AZI2	3	28348860	3_21	0	0.0179784901274586	12.1395177854035	2.07229723937964e-06	-1.51988591572188	1
ENSG00000206559.7	ZCWPW2	3	28348860	3_21	0	0.0179784901274586	12.1395177854035	2.07229723937964e-06	1.51988591572188	1
ENSG00000144642.21	RBMS3	3	28575079	3_21	0	0.00908739955298787	5.64302861829743	4.86910649114243e-07	-0.00535830737670335	1
ENSG00000197385.5	ZNF860	3	31981522	3_23	0	0.0104173151984193	9.7190634937615	9.61341345714539e-07	1.25154061560914	1
ENSG00000144645.13	OSBPL10	3	32078058	3_23	0	0.0094367906218219	8.88633824974343	7.96241036266507e-07	0.969382599051621	1
ENSG00000153551.13	CMTM7	3	32391850	3_24	0	0.0115921195914794	4.74198676370451	5.21940007084022e-07	-0.0382603784777782	1
ENSG00000144635.8	DYNC1LI1	3	32570942	3_24	0	0.0133188449731708	6.06380302835139	7.6684757099884e-07	-0.508992889078195	1
ENSG00000188167.8	TMPPE	3	33097052	3_24	0	0.0161933780412198	7.9258753936176	1.21865869610562e-06	-0.938284276041738	2
ENSG00000170275.14	CRTAP	3	33113893	3_24	0	0.0125893387966504	5.52753130505281	6.60741414652775e-07	0.610013010637445	2
ENSG00000173705.8	SUSD5	3	33218911	3_25	0	0.00916191372531361	16.8086333000799	1.46223103492058e-06	-1.90100710522697	2
ENSG00000170248.13	PDCD6IP	3	33797856	3_25	0	0.0209446722292176	24.7411656680531	4.92029477853875e-06	-2.21578370274262	2
ENSG00000144681.10	STAC	3	36380068	3_26	0	0.056563820899131	21.4649664009951	1.15283286343431e-05	-2.39434445798961	2
ENSG00000163673.7	DCLK3	3	36764447	3_27	0	0.00792405562510012	5.67100418320865	4.26682548072702e-07	0.578480966787042	1
ENSG00000168016.13	TRANK1	3	36944995	3_27	0	0.0113210468998244	8.11960895956386	8.72808768106657e-07	0.434126815304659	1
ENSG00000178567.7	EPM2AIP1	3	36991971	3_27	0	0.00737673086519997	5.06330624511377	3.54646380089733e-07	-0.500356320665032	2
ENSG00000076242.14	MLH1	3	36993455	3_27	0	0.00801748633131205	7.80041422047683	5.93817907586976e-07	-1.61366211709586	1
ENSG00000093167.17	LRRFIP2	3	37183634	3_27	0	0.00850733067391041	5.85757591437893	4.73160668177849e-07	0.203064588917402	1
ENSG00000198590.11	C3orf35	3	37386585	3_27	0	0.00841424479980357	5.76203248640642	4.60350100505559e-07	-0.127522858999875	1
ENSG00000144677.14	CTDSPL	3	37862772	3_27	0	0.0281305915144189	17.256847444969	4.60932913937852e-06	-2.66603328439291	1
ENSG00000187091.13	PLCD1	3	38029646	3_27	0	0.0347403148818104	19.6317236748246	6.47574262838355e-06	-1.8656065398524	1
ENSG00000172939.8	OXSR1	3	38165415	3_27	0	0.0126897899527698	9.77401471414348	1.17767327254374e-06	1.14391442455275	1
ENSG00000093217.9	XYLB	3	38346523	3_28	0	0.00802013719226602	7.26943007571431	5.53578937283404e-07	-0.77933265360207	1
ENSG00000157036.12	EXOG	3	38495746	3_28	0	0.0444234006069781	25.1186130982802	1.05950949729067e-05	-2.79011268929583	1
ENSG00000114745.13	GORASP1	3	39107217	3_28	0	0.00674945868349686	5.57701583537886	3.57411249341018e-07	0.480409559579755	1
ENSG00000168026.18	TTC21A	3	39107217	3_28	0	0.0084907140516306	7.64947933403664	6.16699345498042e-07	0.698445864399525	2
ENSG00000144655.14	CSRNP1	3	39154473	3_28	0	0.00616019076364427	4.74246001076042	2.77392832708926e-07	-0.196731258632573	1
ENSG00000168329.13	CX3CR1	3	39281672	3_28	0	0.00617133918435142	4.75191465837307	2.78448860896633e-07	-0.141987325684168	1
ENSG00000144659.10	SLC25A38	3	39383433	3_28	0	0.0068139409251825	5.71726740812572	3.69899944667008e-07	0.50048840856285	1
ENSG00000168028.13	RPSA	3	39407090	3_28	0	0.00653498231434302	5.27345058721929	3.27217629683814e-07	0.395812929953762	1
ENSG00000114784.3	EIF1B	3	40309786	3_29	0	0.0281559142991574	16.1282684359659	4.31176193886004e-06	-1.70424547355139	1
ENSG00000168032.8	ENTPD3	3	40387447	3_29	0	0.0114272512152279	7.52255944201575	8.16215428752906e-07	0.966478568662207	1
ENSG00000177873.12	ZNF619	3	40477330	3_29	0	0.0139310642712318	9.40870901847379	1.24454822580828e-06	-1.18756045420034	1
ENSG00000172888.11	ZNF621	3	40524103	3_29	0	0.00871849628277843	4.94956284894455	4.09737607055786e-07	-0.266350649536516	1
ENSG00000168038.10	ULK4	3	41963289	3_30	0	0.014939858192165	6.94773857121614	9.85569693786477e-07	-0.995013344958611	1
ENSG00000182606.14	TRAK1	3	42014240	3_30	0	0.0122017346872075	5.01962673601225	5.8155446990671e-07	0.36564333315414	1
ENSG00000114853.13	ZBTB47	3	42653821	3_31	0	0.00664330583221673	8.72837091303848	5.50572906742811e-07	1.32999104973012	1
ENSG00000157119.11	KLHL40	3	42685226	3_31	0	0.0059420266810688	7.64825229201644	4.3151331379923e-07	0.873233194114315	1
ENSG00000244607.5	CCDC13	3	42769748	3_31	0	0.00442421770351253	4.75448392665376	1.99727225729385e-07	-0.0647057026791371	1
ENSG00000144648.15	ACKR2	3	42804792	3_31	0	0.0112905052729142	13.3834995015589	1.43476396904988e-06	-1.4218226805569	1
ENSG00000182983.14	ZNF662	3	42905991	3_31	0	0.00441852171307411	4.76197383118606	1.99784317687255e-07	-0.210318041859944	1
ENSG00000144647.5	POMGNT2	3	43106046	3_31	0	0.00442710539846591	4.82382714876444	2.02772472051895e-07	0.207742252583565	1
ENSG00000011198.7	ABHD5	3	43690029	3_31	0	0.00458659752911683	5.04438978209416	2.19683109349354e-07	0.132414283740101	2
ENSG00000160746.12	ANO10	3	43691692	3_31	0	0.00553245562111304	6.71816954081252	3.52911893880046e-07	-0.139145502515291	1
ENSG00000225873.3	LINC00694	3	44439661	3_31	0	0.0225600797898308	19.6596207680767	4.21127075301112e-06	2.26959777015543	1
ENSG00000185219.16	ZNF445	3	44496252	3_31	0	0.0050919126995157	5.97194742193598	2.88731602561726e-07	0.700845522169955	1
ENSG00000178917.15	ZNF852	3	44510929	3_31	0	0.0055956275485457	7.38453533896539	3.92346126739247e-07	-1.41086035550825	1
ENSG00000196345.12	ZKSCAN7	3	44555404	3_31	0	0.00462439976570517	5.29093347536758	2.32319181183193e-07	-0.676842114007694	1
ENSG00000144792.9	ZNF660	3	44578138	3_31	0	0.00797179789709201	10.1949283488826	7.71681083695342e-07	-1.57182332459254	2
ENSG00000186448.14	ZNF197	3	44593969	3_31	0	0.00631086989394281	8.62291769164512	5.16702858563114e-07	-1.58080782313294	1
ENSG00000169981.10	ZNF35	3	44645808	3_31	0	0.00904405089874283	11.175512434041	9.59683086205588e-07	1.61848124114783	1
ENSG00000196653.11	ZNF502	3	44721338	3_31	0	0.00535225176395904	6.56219746481447	3.33490314632834e-07	-0.747861346350425	1
ENSG00000186446.11	ZNF501	3	44721338	3_31	0	0.00535225176395904	6.56219746481447	3.33490314632834e-07	-0.747861346350425	1
ENSG00000163808.16	KIF15	3	44761638	3_31	0	0.105622530389966	34.6131034786393	3.47131883824571e-05	-3.34775308757611	1
ENSG00000283473.2	RP11-509I21.2	3	46612642	3_32	0	0.0109000969669615	4.7925571819122	4.96015287059674e-07	0.190995196097871	1
ENSG00000249992.1	TMEM158	3	45226624	3_32	0	0.0148586426487906	7.74222658174955	1.09230120287305e-06	1.37129126218627	2
ENSG00000011376.9	LARS2	3	45388983	3_32	0	0.0244775973468966	12.5073079676096	2.90689956441235e-06	1.39084572627473	2
ENSG00000144791.9	LIMD1	3	45648730	3_32	0	0.010839518605896	4.73953870020967	4.87801875503588e-07	-0.0832111037680313	1
ENSG00000211456.10	SACM1L	3	45689445	3_32	0	0.0117084423700615	5.47324048811181	6.08472633667031e-07	-0.388832493177445	1
ENSG00000163817.15	SLC6A20	3	45796686	3_32	0	0.0125854942063585	6.16079716058974	7.36214863282175e-07	-0.606148550186113	1
ENSG00000163818.16	LZTFL1	3	45916197	3_32	0	0.0160187575868327	8.45873280002609	1.28656440699034e-06	-1.19335250658497	2
ENSG00000172215.5	CXCR6	3	45940684	3_32	0	0.0155978117762831	8.2048745722614	1.21515874993966e-06	0.89005438893291	2
ENSG00000163820.14	FYCO1	3	45954416	3_32	0	0.0149092133267726	7.77458298871401	1.10059929267015e-06	-1.15393578590175	2
ENSG00000173578.7	XCR1	3	46027727	3_32	0	0.0308639680151369	14.7279506721204	4.31609979749747e-06	-1.74128178550231	1
ENSG00000163823.3	CCR1	3	46208883	3_32	0	0.0111813691939762	5.03494184854912	5.34548165354723e-07	0.284572805608211	1
ENSG00000121807.5	CCR2	3	46353822	3_32	0	0.0120671741286021	5.76045421392643	6.60023966076929e-07	0.524566096289128	1
ENSG00000160791.13	CCR5	3	46370444	3_32	0	0.0155140830971925	8.15358234369805	1.20108010045703e-06	-1.09837305521938	2
ENSG00000012223.12	LTF	3	46486440	3_32	0	0.0339431908802662	15.6406504503451	5.04086275591623e-06	-1.83376552725169	1
ENSG00000241186.9	TDGF1	3	46574146	3_32	0	0.0110133057530694	4.89085792115888	5.11446416382234e-07	0.272095783601674	2
ENSG00000261603.1	PRSS46	3	46749896	3_33	0	0.010697728311591	5.37367821151095	5.4583404110086e-07	-0.366280616640176	1
ENSG00000188086.13	PRSS45	3	46740510	3_33	0	0.0114899763882379	6.05341043460151	6.60414582140605e-07	0.623275547285211	3
ENSG00000178038.16	ALS2CL	3	46693690	3_33	0	0.0124826455851048	6.8420864343565	8.10947226710777e-07	-0.743911574172855	1
ENSG00000160801.13	PTH1R	3	46878191	3_33	0	0.0128911200755794	7.14863781697213	8.75006632061144e-07	-0.719031571624505	1
ENSG00000160796.16	NBEAL2	3	46979634	3_33	0	0.0110144390324397	5.65123611172517	5.91021436131701e-07	0.54635704694972	1
ENSG00000160799.11	CCDC12	3	46982458	3_33	0	0.0100731127721766	4.80144950396122	4.59233391474513e-07	-0.215603252052568	1
ENSG00000181555.20	SETD2	3	47164415	3_33	0	0.0100058306537661	4.73771419428341	4.50110768472091e-07	0.0408462051120244	1
ENSG00000088727.12	KIF9	3	47281006	3_33	0	0.0140640202255676	7.97794943768271	1.06536434655164e-06	0.942941051345016	1
ENSG00000114650.18	SCAP	3	47476755	3_33	0	0.0129412516377874	7.18559287500522	8.82950355704958e-07	0.750024519775829	1
ENSG00000163832.15	ELP6	3	47513447	3_33	0	0.0102075663319605	4.92755486944884	4.77585438237281e-07	-0.15896997026746	1
ENSG00000114646.9	CSPG5	3	47580841	3_33	0	0.0138009797031898	7.79811111342556	1.0218725497978e-06	-0.871592341195645	1
ENSG00000229453.2	SPINK8	3	48449988	3_34	0	0.010709221809843	5.95332583893018	6.05361732233549e-07	-0.91815491100018	1
ENSG00000164045.11	CDC25A	3	48188134	3_34	0	0.0371937559818926	17.8471625317357	6.3028447955198e-06	-2.6664228210338	1
ENSG00000172113.8	NME6	3	48301597	3_34	0	0.0254416359849966	14.204968312237	3.43148970715685e-06	2.41233067128322	1
ENSG00000164049.14	FBXW12	3	48372047	3_34	0	0.0181137019698753	10.9597101770248	1.88496670866173e-06	-1.79147738926159	1
ENSG00000164050.12	PLXNB1	3	48429347	3_34	0	0.0183842379096909	11.1011664458858	1.93781200759834e-06	-1.80393250379695	1
ENSG00000164051.13	CCDC51	3	48440237	3_34	0	0.0210076201321502	12.3746921676961	2.46836089093274e-06	-1.917523085771	1
ENSG00000232112.3	TMA7	3	48440024	3_34	0	0.0212764913603056	12.4961831890049	2.5244966070155e-06	1.92784946991879	1
ENSG00000164053.19	ATRIP	3	48446507	3_34	0	0.0202330479924582	12.0158817958827	2.30841748844262e-06	-1.8859977712815	1
ENSG00000213689.11	TREX1	3	48465783	3_34	0	0.00966875701555481	4.98116811432922	4.5729793720996e-07	-0.0924468734423	1
ENSG00000164054.15	SHISA5	3	48506736	3_34	0	0.0285644713057651	15.314497900517	4.15361605652897e-06	1.96554476259271	1
ENSG00000114268.11	PFKFB4	3	48562511	3_34	0	0.00959124997061855	4.904662973657	4.46664849332323e-07	0.321624668588037	1
ENSG00000145040.3	UCN2	3	48562712	3_34	0	0.0121899776294587	7.18568206334793	8.31703066945953e-07	0.998478959192627	2
ENSG00000114270.17	COL7A1	3	48595323	3_34	0	0.0128777326912037	7.70805609166301	9.42500673362963e-07	0.782867330915396	1
ENSG00000183396.3	TMEM89	3	48621576	3_34	0	0.0128713849075623	7.70347284036974	9.41475949537127e-07	1.2063476188563	1
ENSG00000213672.7	NCKIPSD	3	48686026	3_34	0	0.0112397427905828	6.41320352481194	6.84429613955309e-07	0.505323382212557	1
ENSG00000114302.15	PRKAR2A	3	48847779	3_34	0	0.0281458497590764	15.1730616690236	4.05494515772745e-06	-1.9197133996349	1
ENSG00000221883.2	ARIH2OS	3	48919714	3_34	0	0.0273284053908671	14.8902733678934	3.86379751779015e-06	2.39856815268025	1
ENSG00000177479.19	ARIH2	3	48919714	3_34	0	0.0273284053908671	14.8902733678934	3.86379751779015e-06	-2.39856815268025	1
ENSG00000178252.17	WDR6	3	49007280	3_34	0	0.0354991526153774	17.3997787531334	5.86487971126762e-06	2.49320187093524	2
ENSG00000178057.14	NDUFAF3	3	49023895	3_34	0	0.0117897044947635	6.8679247438752	7.6882207431363e-07	-1.36577502746997	1
ENSG00000185909.14	KLHDC8B	3	49171432	3_34	0	0.0335839391075133	16.8670952702571	5.37860100340815e-06	2.39097372107209	1
ENSG00000188315.7	C3orf62	3	49277527	3_34	0	0.0233035335220294	13.366090987795	2.95749206586316e-06	-1.82547547637834	1
ENSG00000114316.12	USP4	3	49340655	3_35	0	0.0201393260610312	12.8533334564265	2.45786544987689e-06	1.79713470334737	1
ENSG00000233276.3	GPX1	3	49358927	3_35	0	0.00955674339750468	5.75240818189	5.21983791109109e-07	1.2927964954502	1
ENSG00000067560.10	RHOA	3	49413431	3_35	0	0.0465384239240389	20.8893433553258	9.23068342130459e-06	3.05632311070644	1
ENSG00000145022.4	TCTA	3	49412205	3_35	0	0.021923063227433	13.6639182006939	2.84429008002701e-06	-1.8620079401274	2
ENSG00000145020.15	AMT	3	49422917	3_35	0	0.0216040493977352	13.5239517888552	2.77418981084921e-06	-1.85050273597713	1
ENSG00000145029.13	NICN1	3	49429438	3_35	0	0.0209222458925201	13.2175862994719	2.62577708144055e-06	-1.82696082194294	1
ENSG00000173531.15	MST1	3	49688252	3_35	0	0.0153035701124025	10.2341173236637	1.4871012742479e-06	2.09330648101952	3
ENSG00000176095.11	IP6K1	3	49785476	3_35	0	0.0172607486370912	11.3806363668886	1.86519211966618e-06	1.6186344825641	1
ENSG00000185614.4	FAM212A	3	49803410	3_35	0	0.00882565746379449	4.99575343905364	4.1864456813328e-07	-0.442902039803491	1
ENSG00000164077.13	MON1A	3	49932877	3_35	0	0.0116228339978766	7.6137357216413	8.40247501816784e-07	-0.93282733494245	1
ENSG00000004534.14	RBM6	3	49940636	3_35	0	0.0918206467053678	27.4988712713136	2.39746685637752e-05	3.22116904749149	1
ENSG00000003756.16	RBM5	3	50085227	3_35	0	0.0114781217816227	7.4948473138032	8.16828749145454e-07	0.939196664661155	1
ENSG00000001617.11	SEMA3F	3	50162314	3_35	0	0.0349825553067864	18.1409164684725	6.02570893554883e-06	-2.37480211571074	1
ENSG00000188338.14	SLC38A3	3	50204954	3_35	0	0.02863892092412	16.21590614154	4.40956012932752e-06	-1.40197800435299	1
ENSG00000012171.19	SEMA3B	3	50267465	3_35	0	0.00953716238586322	5.73273444638902	5.19132715492544e-07	-0.251832072674534	1
ENSG00000179564.3	LSMEM2	3	50278688	3_35	0	0.0306174929055766	16.860403065826	4.90156736030963e-06	-1.44369136796776	1
ENSG00000243477.5	NAT6	3	50299601	3_35	0	0.0194380402365187	12.5134773235511	2.30955274230379e-06	1.30125804245832	1
ENSG00000186792.16	HYAL3	3	50295266	3_35	0	0.0466815058640939	20.9182405016496	9.27187153804936e-06	-2.25009218213336	1
ENSG00000007402.11	CACNA2D2	3	50504484	3_35	0	0.00918180239479571	5.37158431991283	4.68303858527723e-07	-0.235943577704452	1
ENSG00000114735.9	HEMK1	3	50568943	3_35	0	0.0107773791329239	6.89508858855143	7.05586736112686e-07	-0.641072363260551	1
ENSG00000114738.10	MAPKAPK3	3	50611291	3_35	0	0.0178424354766077	11.6974282478538	1.98171830793008e-06	1.2221371654062	1
ENSG00000164080.13	RAD54L2	3	51534121	3_35	0	0.00861540427590468	4.76654165795761	3.89920843362443e-07	-0.28611510669339	1
ENSG00000164081.12	TEX264	3	51669048	3_35	0	0.0100255612377838	6.20752612097802	5.9091449952532e-07	0.553068447921006	1
ENSG00000164082.14	GRM2	3	51707122	3_35	0	0.0112924382796195	7.33967851604106	7.86977217898582e-07	-0.763253441713186	1
ENSG00000180929.5	GPR62	3	52042003	3_36	0	0.00857610752940974	12.5111929674037	1.01879390236853e-06	2.28049142803067	1
ENSG00000164086.9	DUSP7	3	52057238	3_36	0	0.00975706720886527	13.8203404617576	1.28036983929403e-06	-2.33895203529919	1
ENSG00000164087.7	POC1A	3	52154345	3_36	0	0.00537716226970153	5.88113155179085	3.00269647006599e-07	0.678073203995928	1
ENSG00000247596.8	TWF2	3	52235475	3_36	0	0.00486956411805761	5.40078911025304	2.49715042637389e-07	0.996248485698837	1
ENSG00000164088.17	PPM1M	3	52264060	3_36	0	0.00532870923057527	6.16785629942745	3.1207118247233e-07	0.872837566835864	1
ENSG00000168237.17	GLYCTK	3	52286212	3_36	0	0.00850876363310749	12.2672983276107	9.91089290401017e-07	2.06727583651263	1
ENSG00000164091.11	WDR82	3	52287960	3_36	0	0.00857663806184472	10.0998410633011	8.22486956475536e-07	-1.24293028856333	1
ENSG00000114841.17	DNAH1	3	52316729	3_36	0	0.00980692861488763	12.8024264962697	1.19212748766842e-06	1.96883567576467	1
ENSG00000010319.6	SEMA3G	3	52444898	3_36	0	0.00639426351086203	6.79869093446565	4.12774847261458e-07	-0.0439601980042745	1
ENSG00000114854.7	TNNC1	3	52454186	3_36	0	0.00490187762285443	5.61435978589049	2.61312449924138e-07	-1.04543129356868	2
ENSG00000010322.15	NISCH	3	52455611	3_36	0	0.00536577475362055	5.59826124552696	2.85221983473109e-07	-0.480562710016923	1
ENSG00000010327.10	STAB1	3	52495757	3_36	0	0.00522334346500264	6.70304800412647	3.32443855636767e-07	1.42345208706032	1
ENSG00000168273.7	SMIM4	3	52533601	3_36	0	0.0181448164710062	29.8195924011255	5.13749816136495e-06	5.36801337974649	1
ENSG00000168268.10	NT5DC2	3	52533447	3_36	0	0.00485811467532293	5.09152813954905	2.34862298700724e-07	0.709962296169637	2
ENSG00000163938.16	GNL3	3	52681295	3_36	0	0.00515480224391007	6.07344396570192	2.9726544923624e-07	0.991115562259173	1
ENSG00000016864.18	GLT8D1	3	52705620	3_36	0	0.0293404573929924	18.4680639651908	5.14500317041473e-06	0.807738688610408	1
ENSG00000114904.12	NEK4	3	52803839	3_36	0	0.0179059856239581	29.0579024552138	4.94037470921813e-06	4.88370373173497	1
ENSG00000213533.11	TMEM110	3	52897955	3_36	0	0.00703668725782858	20.7175983991621	1.38421979783317e-06	-4.89505062939419	1
ENSG00000163935.13	SFMBT1	3	53047596	3_36	0	0.00758338091133393	8.92775486901236	6.42839456263287e-07	-1.46854963814598	1
ENSG00000163933.9	RFT1	3	53083647	3_36	0	0.0147601164634762	24.0710003509277	3.3735047054831e-06	-3.90477307817844	1
ENSG00000157388.15	CACNA1D	3	53328538	3_36	0	0.185049158665228	25.9361996418187	4.55712406491952e-05	5.20873661199225	1
ENSG00000016391.10	CHDH	3	53846340	3_36	0	0.00659496756737465	7.66275499851316	4.79838400766557e-07	-0.84044410480347	1
ENSG00000056736.9	IL17RB	3	53846762	3_36	0	0.00562731275399897	6.13271245446626	3.27680842891304e-07	0.531085533021615	1
ENSG00000113812.13	ACTR8	3	53882103	3_36	0	0.0398042662177445	23.4866412088657	8.87662621050854e-06	2.26789081435333	1
ENSG00000180376.16	CCDC66	3	56557027	3_39	0	0.00891593745786268	4.92763877335734	4.17160590954948e-07	0.0858641089366274	3
ENSG00000163946.13	FAM208A	3	56682894	3_39	0	0.0156214283809222	10.2652595785184	1.5226078858068e-06	-1.62778419454394	1
ENSG00000163947.11	ARHGEF3	3	57078950	3_39	0	0.0106863655849146	6.65010627317538	6.7477037936237e-07	-0.624864982931096	2
ENSG00000144730.17	IL17RD	3	57170597	3_39	0	0.0431250952216276	19.9901150685799	8.18545372893334e-06	2.11737069908027	1
ENSG00000157500.10	APPL1	3	57236438	3_39	0	0.0452095677719999	20.4455703791147	8.77661368134393e-06	-1.90081725801964	1
ENSG00000239388.8	ASB14	3	57292855	3_39	0	0.0118329865230109	7.61989245322126	8.56131760057727e-07	0.613049120531263	1
ENSG00000174844.14	DNAH12	3	57544056	3_39	0	0.0162884289360362	10.6637360909061	1.64924806309813e-06	-1.30000554625669	2
ENSG00000168374.10	ARF4	3	57598389	3_39	0	0.00970466082423116	5.73359024950393	5.28328953042733e-07	0.625546770133113	2
ENSG00000174839.12	DENND6A	3	57692733	3_39	0	0.0132762390040028	8.71540132172867	1.09865123685478e-06	-1.20486725883487	1
ENSG00000163687.13	DNASE1L3	3	58214627	3_40	0	0.00890683791603331	13.5427962625388	1.14532645170146e-06	1.80240347056523	1
ENSG00000163686.14	ABHD6	3	58237077	3_40	0	0.00569514804274662	9.2947453237223	5.02620165956677e-07	-1.22103361046833	1
ENSG00000163684.11	RPP14	3	58306531	3_40	0	0.0116049755816054	16.059506798241	1.76959479145267e-06	-1.91385633279518	1
ENSG00000168297.15	PXK	3	58335191	3_40	0	0.010198528682612	14.8304383994662	1.43611397285048e-06	-1.82117411882773	1
ENSG00000168291.12	PDHB	3	58434217	3_40	0	0.0619668258507961	32.1218455244799	1.88997968782318e-05	-3.25888358717742	2
ENSG00000168301.12	KCTD6	3	58491865	3_40	0	0.00892949145967603	13.5669859560842	1.15029040836703e-06	1.5292768226701	1
ENSG00000168309.16	FAM107A	3	58572329	3_40	0	0.00423907118523947	6.49244440811191	2.61322224237038e-07	-0.722809365532715	2
ENSG00000144724.19	PTPRG	3	61561600	3_41	0	0.00376586608214824	8.36525453601647	2.99117229018032e-07	0.990716736410407	1
ENSG00000163618.17	CADPS	3	62875160	3_42	0	0.00765818805532226	6.78055220703794	4.93047189658244e-07	-0.948918561551069	2
ENSG00000163632.12	C3orf49	3	63819161	3_43	0	0.0951198719038121	27.0250159919472	2.44081359250317e-05	1.79176751594533	1
ENSG00000163634.11	THOC7	3	63864622	3_43	0	0.00785458706051079	18.8349748677695	1.40470717143725e-06	-3.67663750053758	1
ENSG00000163636.10	PSMD6	3	64024201	3_43	0	0.00780649915727261	11.0532941353569	8.19304690107578e-07	-2.260241471656	1
ENSG00000144741.17	SLC25A26	3	66134027	3_44	0	0.0109890941038295	4.95919928775613	5.17452929725179e-07	0.180332532390904	1
ENSG00000163376.11	KBTBD8	3	66998338	3_45	0	0.0187397902524642	14.708771038259	2.6172096330019e-06	-1.74906086987423	1
ENSG00000163378.13	EOGT	3	69012875	3_46	0	0.0127466277632579	5.90369383549481	7.14523516865993e-07	0.573086899147744	1
ENSG00000144747.15	TMF1	3	69052218	3_46	0	0.059025525066167	20.6018200106299	1.15463001903387e-05	-2.13433029270932	1
ENSG00000163380.15	LMOD3	3	69121087	3_46	0	0.0339240910014187	15.2569831038608	4.91444276593252e-06	1.53534732362933	2
ENSG00000114861.18	FOXP1	3	71583115	3_48	0	0.00381016879245633	9.88977507099227	3.5778985871273e-07	2.11632229661314	1
ENSG00000170837.2	GPR27	3	71735170	3_48	0	0.0178803230398529	21.980901707476	3.73179915339187e-06	-2.09209856076909	2
ENSG00000163605.14	PPP4R2	3	72996737	3_49	0	0.0201670138813789	13.7922729925672	2.64103914712461e-06	1.98052727903575	1
ENSG00000113805.8	CNTN3	3	74580827	3_50	0	0.0158126704882569	7.16528906861551	1.0758118744671e-06	0.876248856032403	1
ENSG00000227124.8	ZNF717	3	75781430	3_51	0	0.0171072370622283	10.9658712870799	1.78123169545527e-06	-1.34845305136039	2
ENSG00000185008.17	ROBO2	3	75906907	3_51	0	0.0470525101380421	20.3751344992515	9.10291899380925e-06	-1.91642248141014	1
ENSG00000114480.12	GBE1	3	81761728	3_54	0	0.105374802364574	27.355132812014	2.73698865694625e-05	3.14902009554359	2
ENSG00000206538.8	VGLL3	3	86991242	3_57	0	0.00994625847599007	7.13701505055377	6.74021500976463e-07	-0.767071648934171	1
ENSG00000083937.8	CHMP2B	3	87227372	3_57	0	0.023855250576145	15.4764958490867	3.50553263944085e-06	-1.58486462794947	1
ENSG00000163320.10	CGGBP1	3	88122078	3_58	0	0.0120452140098781	5.46694884448797	6.25254646052084e-07	0.385947048391244	1
ENSG00000179021.9	C3orf38	3	88150148	3_58	0	0.0177786995239912	9.17664829753932	1.54910720597901e-06	1.33646011690685	1
ENSG00000044524.10	EPHA3	3	89107369	3_59	0	0.0181795269655106	10.3183830045561	1.7811135994967e-06	-1.64151662587725	1
ENSG00000178694.9	NSUN3	3	94062771	3_59	0	0.0158097269913848	8.9863795135265	1.34898314390538e-06	1.44674229145779	1
ENSG00000231861.2	OR5K2	3	98506344	3_62	0	0.016073780640061	6.82189114286452	1.04116657912968e-06	-0.732553395395354	1
ENSG00000080822.16	CLDND1	3	98523270	3_62	0	0.0160763339469432	6.82341628609953	1.04156477405901e-06	-0.711768809543744	1
ENSG00000080819.6	CPOX	3	98594312	3_62	0	0.013378001988345	5.07274336076004	6.44364408426021e-07	0.413592293374094	1
ENSG00000057019.15	DCBLD2	3	98901528	3_62	0	0.0156085001291402	6.54184106294431	9.69523985223617e-07	-0.68536941778131	1
ENSG00000036054.12	TBC1D23	3	100261437	3_63	0	0.0110579349533905	5.67013877153187	5.95340072089262e-07	0.737891802593788	1
ENSG00000154174.7	TOMM70	3	100410524	3_63	0	0.0100305436417756	4.7425463294458	4.51682693657768e-07	0	1
ENSG00000206535.7	LNP1	3	100402006	3_63	0	0.014542105297387	8.27773549358219	1.14297367184707e-06	-0.87490003804899	1
ENSG00000181458.10	TMEM45A	3	100492450	3_63	0	0.0169048394299207	9.71288779582614	1.55903842257997e-06	1.31361057707111	2
ENSG00000154175.16	ABI3BP	3	100993920	3_64	0	0.00804023129302811	4.74025837594678	3.61882809503845e-07	0.0322513100440651	1
ENSG00000081148.11	IMPG2	3	101320737	3_64	0	0.00894371477032552	5.75239203534056	4.88499151248393e-07	-0.498458659055319	1
ENSG00000138468.15	SENP7	3	101513077	3_64	0	0.011675951634037	8.28783678837452	9.18820918474083e-07	-1.10149478288148	1
ENSG00000066422.4	ZBTB11	3	101678167	3_64	0	0.00809499663129021	4.8047651500159	3.6930588981484e-07	0.26153182712334	1
ENSG00000144815.15	NXPE3	3	101779233	3_64	0	0.00856648654138337	5.34277981605272	4.34577673216263e-07	0.366303674343352	1
ENSG00000144802.11	NFKBIZ	3	101828889	3_64	0	0.0113228798623418	7.99565333425875	8.59623446369514e-07	1.07106638830321	1
ENSG00000170017.12	ALCAM	3	105367241	3_66	0	0.00505709807290244	4.74371420899724	2.27780892010101e-07	-0.0452091177892593	1
ENSG00000114423.18	CBLB	3	105869225	3_66	0	0.0642268018296021	29.0478780599439	1.77144676857371e-05	2.8464469900663	1
ENSG00000114446.4	IFT57	3	108222767	3_67	0	0.00937155752690011	10.7683540230419	9.58205142491914e-07	-1.31432691491193	1
ENSG00000163519.13	TRAT1	3	108822296	3_67	0	0.00664540629910093	7.50197316173345	4.73363144995818e-07	0.901247729645336	1
ENSG00000177707.10	NECTIN3	3	111070094	3_69	0	0.0168399361973468	12.9465232764551	2.07009842527364e-06	-1.63492720794859	1
ENSG00000240891.7	PLCXD2	3	111674240	3_69	0	0.00745887579125437	5.19724198858651	3.68081262936617e-07	0.475290472738064	1
ENSG00000144824.20	PHLDB2	3	111732536	3_69	0	0.00713339565992743	4.77339289470481	3.23311306312461e-07	0.233559915206447	1
ENSG00000144827.8	ABHD10	3	111978592	3_69	0	0.0609805532656677	25.3075703708982	1.46534271732011e-05	-2.44553491436884	1
ENSG00000174500.12	GCSAM	3	112133043	3_69	0	0.00844896040263843	6.38157714585132	5.11951353155967e-07	-0.682649617262644	2
ENSG00000091972.18	CD200	3	112332846	3_69	0	0.00742676264620301	5.15625201898023	3.63606030203491e-07	0.303573969261959	1
ENSG00000144848.10	ATG3	3	112562284	3_69	0	0.0110950647728153	8.97235250572927	9.45221445674984e-07	-1.18733956703733	1
ENSG00000138459.8	SLC35A5	3	112562284	3_69	0	0.0110950647728153	8.97235250572927	9.45221445674984e-07	-1.18733956703733	1
ENSG00000091986.15	CCDC80	3	112649146	3_69	0	0.00842089757097897	6.34995701931251	5.07722684059226e-07	0.704774188627368	1
ENSG00000144857.14	BOC	3	113210774	3_70	0	0.0139450449376405	4.74543281385084	6.2833773749695e-07	0.0709841968647803	1
ENSG00000206530.10	CFAP44	3	113440894	3_70	0	0.0141960340814654	4.91535705144633	6.6255128491714e-07	-0.125024501949615	2
ENSG00000163611.11	SPICE1	3	113514737	3_70	0	0.0212306022548154	8.75463466924169	1.76480911666465e-06	1.26527269074835	2
ENSG00000072858.10	SIDT1	3	113532232	3_70	0	0.0389152637998113	14.5626960659139	5.38095253462384e-06	1.57608187966379	2
ENSG00000121579.12	NAA50	3	113746012	3_70	0	0.0164913235674565	6.34372618259531	9.93338661012599e-07	-0.680877561478998	1
ENSG00000184307.14	ZDHHC23	3	113948387	3_70	0	0.0153456052116708	5.65730539405427	8.24310897842843e-07	-0.473920823880539	1
ENSG00000163617.10	CCDC191	3	114056663	3_70	0	0.0163887979798447	6.28426054868944	9.77909536690587e-07	0.564269740947761	1
ENSG00000181847.11	TIGIT	3	114276614	3_71	0	0.00983223288552415	5.535305046459	5.16762645599062e-07	-0.356771546557977	1
ENSG00000114638.7	UPK1B	3	119173703	3_74	0	0.00737916360357316	4.98449278640935	3.49241228961287e-07	-0.298968219359354	1
ENSG00000144847.12	IGSF11	3	119146150	3_74	0	0.01532794913741	11.938945306799	1.73759040635917e-06	-1.49966124604952	1
ENSG00000121578.12	B4GALT4	3	119241202	3_74	0	0.00743377458221695	5.05454479858017	3.56770415772823e-07	0.365928288016832	1
ENSG00000176142.12	TMEM39A	3	119471959	3_74	0	0.0092057509400103	7.08631901917677	6.194087237889e-07	-0.766446745419628	1
ENSG00000163389.10	POGLUT1	3	119468016	3_74	0	0.00739756133422109	5.00814905873281	3.51773579377671e-07	-0.266941102190337	2
ENSG00000113845.9	TIMMDC1	3	119498465	3_74	0	0.0567340207737789	24.4963142136336	1.31959816885746e-05	-2.42860232363047	2
ENSG00000121594.11	CD80	3	119560068	3_74	0	0.0222170078310123	15.4812105711328	3.26578720154587e-06	1.76748828048865	1
ENSG00000144843.11	ADPRH	3	119579762	3_74	0	0.00828581154819919	6.0855940969588	4.78779371486679e-07	0.574718237824413	1
ENSG00000183833.16	MAATS1	3	119702865	3_74	0	0.00720592154099953	4.75880747202325	3.25600498225582e-07	-0.157776630726991	1
ENSG00000144852.17	NR1I2	3	119780660	3_74	0	0.0294518234727781	18.1790380411763	5.08370667211343e-06	1.80508909450116	1
ENSG00000082701.14	GSK3B	3	120094435	3_74	0	0.007205276194441	4.75795035628241	3.25512699030116e-07	0.152840099264401	1
ENSG00000175697.10	GPR156	3	120285335	3_74	0	0.00721007936344464	4.76428937681266	3.2616366164602e-07	0.133134297044236	2
ENSG00000144840.8	RABL3	3	120743477	3_74	0	0.0122082586749743	9.7715479744071	1.13269892446194e-06	-1.04053639903793	1
ENSG00000145103.12	ILDR1	3	122021982	3_75	0	0.0159561073601083	5.72411889258463	8.67227402648214e-07	0.531665519433941	1
ENSG00000051341.13	POLQ	3	121546196	3_75	0	0.0154226986520273	5.40001596677617	7.90774786567583e-07	-0.291221950204044	1
ENSG00000180353.10	HCLS1	3	121659058	3_75	0	0.0210934924831601	8.38768369064589	1.67991742038174e-06	1.02821909487219	1
ENSG00000173226.16	IQCB1	3	121835057	3_75	0	0.0164630131232458	6.02229297240196	9.41387875165541e-07	-0.570809546566712	1
ENSG00000145088.8	EAF2	3	121835482	3_75	0	0.0176190879248812	6.66955579285946	1.11577783412419e-06	-0.716057963321317	1
ENSG00000163406.10	SLC15A2	3	121893969	3_75	0	0.0149383110698785	5.09590017629456	7.22802768895505e-07	0.421030770929037	2
ENSG00000114013.15	CD86	3	122056396	3_75	0	0.0147837829013227	4.9968166877943	7.01417166201953e-07	0.286885204047864	1
ENSG00000121552.3	CSTA	3	122325058	3_76	0	0.0109635545115572	5.23777263824957	5.45249680383144e-07	0.335808075408588	2
ENSG00000160124.9	CCDC58	3	122382060	3_76	0	0.01043028105741	4.76747089218799	4.72151591736853e-07	-0.0790306551147445	1
ENSG00000114023.15	FAM162A	3	122384273	3_76	0	0.013543306373955	7.24946678727845	9.32240925083303e-07	-0.714655268886299	1
ENSG00000196981.3	WDR5B	3	122416348	3_76	0	0.011176053029593	5.44928654201293	5.78263120900359e-07	-0.241458414258059	2
ENSG00000114030.12	KPNA1	3	122514800	3_76	0	0.0137041692122506	7.39981042092538	9.62876755606228e-07	0.754982808321148	1
ENSG00000173200.12	PARP15	3	122577955	3_76	0	0.0224577876439339	11.9430015764684	2.54670040482629e-06	-1.34628158977534	2
ENSG00000173193.13	PARP14	3	122680360	3_76	0	0.0117111668405701	6.10428189904111	6.78784858823207e-07	1.05574063495338	1
ENSG00000169087.10	HSPBAP1	3	122793842	3_76	0	0.010922937321443	5.18074267440584	5.37314870307639e-07	0.542204031345031	1
ENSG00000138463.8	DIRC2	3	122795125	3_76	0	0.0117933400723617	5.88011642783342	6.58445970285423e-07	0.798177390006955	1
ENSG00000082684.14	SEMA5B	3	123028920	3_76	0	0.0108276167013606	5.09275198469339	5.23579696209133e-07	-0.169522376599413	1
ENSG00000206527.9	HACD2	3	123585847	3_76	0	0.0250491912603593	13.1357992033948	3.12426315163136e-06	1.49837504185232	1
ENSG00000114491.13	UMPS	3	124730444	3_77	0	0.0346100703634309	20.8096037603775	6.83854469683987e-06	-2.37988702734213	1
ENSG00000082781.11	ITGB5	3	124901003	3_77	0	0.00739854609876867	5.65594144896242	3.97327555993134e-07	-0.665631358885312	1
ENSG00000173702.7	MUC13	3	124953514	3_77	0	0.00774331411976481	6.16610433650515	4.53351590163157e-07	-0.673683046255204	1
ENSG00000163885.11	CFAP100	3	126394860	3_78	0	0.00791974748671254	4.74105045167445	3.56519516122848e-07	0.202249887954822	2
ENSG00000144909.7	OSBPL11	3	125594988	3_78	0	0.0106648266331345	7.76509745362882	7.86317800683127e-07	0.92013027927614	1
ENSG00000189366.9	ALG1L	3	125980101	3_78	0	0.0139580262936194	10.6564021613439	1.41231642799351e-06	-1.77960251725948	1
ENSG00000114544.16	SLC41A3	3	126100697	3_78	0	0.0123313218382425	8.88389184328262	1.04018429419145e-06	1.54009114118607	2
ENSG00000070476.14	ZXDC	3	126475233	3_78	0	0.0101671904155596	7.15083144244388	6.90327056200247e-07	-1.01266654244057	2
ENSG00000180767.9	CHST13	3	126529005	3_79	0	0.00744497049584747	5.26356133653215	3.72083203759712e-07	-0.337295440991759	1
ENSG00000197763.14	TXNRD3	3	126655151	3_79	0	0.0148829755917052	11.8529210740875	1.67499131236875e-06	1.51626527002411	2
ENSG00000114554.11	PLXNA1	3	126988533	3_79	0	0.00830800978897994	6.30573007038688	4.9742747822252e-07	0.747102980833665	1
ENSG00000114631.10	PODXL2	3	127634127	3_79	0	0.0155113565995357	12.2470594437359	1.80376105060387e-06	1.17665341935051	1
ENSG00000114626.17	ABTB1	3	127672535	3_79	0	0.0285543837773408	18.0774389195873	4.90125266926198e-06	-1.86982139728145	2
ENSG00000175792.11	RUVBL1	3	128153663	3_79	0	0.00715131012532844	4.88126779317292	3.3144818353707e-07	0.144052172914335	2
ENSG00000132394.10	EEFSEC	3	128153759	3_79	0	0.0163944544197165	12.7748262064343	1.98860884142489e-06	2.13124490677416	2
ENSG00000179348.11	GATA2	3	128493683	3_80	0	0.00842566409444412	6.48667898597669	5.18948121160001e-07	-0.907227145009386	1
ENSG00000114654.7	EFCC1	3	129001644	3_80	0	0.0139073909027096	10.7252468274918	1.41628401752763e-06	1.0796132156629	1
ENSG00000114656.10	KIAA1257	3	129002467	3_80	0	0.0107647578398403	9.0314264937603	9.23119686602932e-07	1.10038468495479	2
ENSG00000172780.16	RAB43	3	129122387	3_80	0	0.0184342538597038	13.7753302218473	2.41115416463266e-06	-2.03827684032894	1
ENSG00000240682.9	ISY1	3	129161573	3_80	0	0.0174723696962777	13.2668024377527	2.20097682143502e-06	1.99729986975197	1
ENSG00000181789.14	COPG1	3	129249511	3_80	0	0.0317162397230701	18.9473745059926	5.70595218248398e-06	2.75065928600305	1
ENSG00000183624.13	HMCES	3	129278571	3_80	0	0.0585522745453415	24.839527376814	1.38097079943005e-05	3.12118817579336	1
ENSG00000184897.5	H1FX	3	129316642	3_80	0	0.0490267228163739	22.7965783801887	1.06120656431688e-05	-2.12511906866545	1
ENSG00000172771.11	EFCAB12	3	129428575	3_80	0	0.00714980009615041	4.84083971156928	3.28633626115448e-07	0.10906700826398	1
ENSG00000163913.11	IFT122	3	129440996	3_80	0	0.00716073085185298	4.90918243299408	3.33782773175672e-07	0.252772267727643	2
ENSG00000004399.12	PLXND1	3	129623616	3_80	0	0.00782920630796258	5.6373043501083	4.19070042896493e-07	-0.48033503373539	1
ENSG00000172765.16	TMCC1	3	129892955	3_80	0	0.00816158698013891	6.02169204187294	4.66649227742231e-07	-0.596027123557859	1
ENSG00000196455.7	PIK3R4	3	130746630	3_81	0	0.0679285086276251	22.5462921057875	1.45420155892529e-05	3.17135425695687	2
ENSG00000017260.19	ATP2C1	3	130850713	3_81	0	0.0109230412364499	5.0155079816818	5.20182689622419e-07	-0.380826184007991	1
ENSG00000114670.13	NEK11	3	131017601	3_81	0	0.0152097751260677	8.16772516235811	1.17956344604903e-06	-1.04050895486932	2
ENSG00000198585.11	NUDT16	3	131381465	3_81	0	0.0106712034210096	4.79358912665484	4.85703912790535e-07	0.0372596101846957	1
ENSG00000114686.8	MRPL3	3	131502955	3_81	0	0.0106538529672635	4.77811849560427	4.83349208229649e-07	0.186723268458026	1
ENSG00000196353.11	CPNE4	3	132058068	3_81	0	0.010740044520208	4.85476547287316	4.95075839968727e-07	0.125092815801604	1
ENSG00000170819.4	BFSP2	3	133399728	3_82	0	0.0314073485441586	17.73033080627	5.28744069803599e-06	-1.98785346801995	1
ENSG00000014257.15	ACPP	3	132316910	3_82	0	0.00858821959357881	5.36084882153517	4.37153638383963e-07	1.01169365518752	2
ENSG00000138246.15	DNAJC13	3	132462976	3_82	0	0.00866696878143036	5.44757108978207	4.48298757759963e-07	-0.373109543947502	1
ENSG00000240303.7	ACAD11	3	132892606	3_82	0	0.0344318766565165	18.6129590844653	6.08518117899217e-06	-1.91780365077615	1
ENSG00000081307.12	UBA5	3	132654315	3_82	0	0.00805173096909206	4.74779056017916	3.62976246113271e-07	-0.0962176043080101	1
ENSG00000113971.19	NPHP3	3	132718123	3_82	0	0.0193616195485264	13.1016534034449	2.40860279016081e-06	1.40804405117064	1
ENSG00000091527.15	CDV3	3	133573541	3_83	0	0.00825458555985781	6.08628309862344	4.77029041370931e-07	-0.48548149233222	1
ENSG00000091513.14	TF	3	133746439	3_83	0	0.0071428144091864	4.74225741119198	3.21626545972512e-07	-0.129742812223107	1
ENSG00000154917.10	RAB6B	3	133895902	3_83	0	0.044897578590312	22.7959249529055	9.71801431960281e-06	2.32044275303912	1
ENSG00000174640.12	SLCO2A1	3	134051958	3_83	0	0.00715213461093311	4.75050375665089	3.22606224361558e-07	-0.0205251819486896	1
ENSG00000114019.14	AMOTL2	3	134375499	3_83	0	0.0137907363903417	10.9979936562506	1.44011879579941e-06	-1.41410647524639	1
ENSG00000182923.16	CEP63	3	134482172	3_83	0	0.00963400210157872	7.50859667460173	6.86851593678384e-07	0.838529689767356	2
ENSG00000129055.12	ANAPC13	3	134487078	3_83	0	0.0100941874482452	7.94956099104596	7.61924445725097e-07	0.937028084418046	1
ENSG00000174611.11	KY	3	134651714	3_83	0	0.00770735029971204	5.47036484315516	4.00330599835034e-07	-0.425170023934468	1
ENSG00000073711.10	PPP2R3A	3	135966448	3_84	0	0.00980076782877737	15.9173039835662	1.4812453787862e-06	-3.39710778130042	1
ENSG00000174579.3	MSL2	3	136196980	3_84	0	0.016579510523395	21.4448966391096	3.37592709224668e-06	3.98709252810802	2
ENSG00000118007.12	STAG1	3	136752490	3_84	0	0.0107477889116875	12.216399578262	1.24669366991386e-06	2.52617150426812	1
ENSG00000168917.8	SLC35G2	3	136819074	3_84	0	0.0340831934223895	29.9593178941618	9.69548630423642e-06	4.38728010454701	1
ENSG00000158092.6	NCK1	3	136862769	3_84	0	0.0128819258694791	13.7111216605931	1.67706994833903e-06	-2.79638066664513	1
ENSG00000174564.12	IL20RB	3	136948563	3_84	0	0.0135805446796029	14.9550759430972	1.92842702132671e-06	-2.73820944063168	1
ENSG00000066405.12	CLDN18	3	137998902	3_85	0	0.00813999018713596	5.7041995171773	4.40875520758929e-07	0.565080845118492	1
ENSG00000118017.3	A4GNT	3	138132356	3_85	0	0.00836527029978162	5.96366056517574	4.73685719476666e-07	-0.760887442140387	1
ENSG00000138231.12	DBR1	3	138174902	3_85	0	0.018813079468341	13.6796856762879	2.44361850519313e-06	1.01078989541721	2
ENSG00000114098.17	ARMC8	3	138187690	3_85	0	0.00735221103779682	4.73705837763176	3.30692311767334e-07	0.366632921314855	1
ENSG00000158220.13	ESYT3	3	138434098	3_85	0	0.00762047057189608	5.07750111092125	3.6739159302821e-07	-0.136996318857038	1
ENSG00000114107.8	CEP70	3	138594051	3_85	0	0.00739802864457684	4.79608332194017	3.36899312534331e-07	-0.248118740001565	1
ENSG00000051382.8	PIK3CB	3	138834445	3_85	0	0.0264457017394688	16.9328680901565	4.25189976173159e-06	-2.75818725387334	1
ENSG00000114115.9	RBP1	3	139539666	3_85	0	0.0107755280252959	8.37099290612073	8.56471530597401e-07	-0.830521170651656	1
ENSG00000163864.15	NMNAT3	3	139677916	3_85	0	0.00763573097639736	5.09652161998564	3.69506333253605e-07	0.331739794895782	1
ENSG00000158258.16	CLSTN2	3	139935624	3_85	0	0.00750214958308404	4.92884681957297	3.51098065976798e-07	-0.308387152173589	1
ENSG00000155903.11	RASA2	3	141486623	3_86	0	0.014785421536272	6.63255799832693	9.31133954965306e-07	0.762651084483443	1
ENSG00000069849.10	ATP1B3	3	141875705	3_87	0	0.010461479604975	6.88201321573258	6.83606229681107e-07	-0.801719424853396	1
ENSG00000114127.10	XRN1	3	142438693	3_87	0	0.0104914039570774	6.82251147561188	6.79634287514389e-07	0.530554221180209	1
ENSG00000175054.14	ATR	3	142579130	3_87	0	0.00849188032029524	4.8698443847679	3.92659713381481e-07	-0.0792219738466987	1
ENSG00000120756.12	PLS1	3	142596604	3_87	0	0.00891117289273502	5.3343577973496	4.51350999866039e-07	0.536144818087001	1
ENSG00000181744.8	C3orf58	3	143971850	3_88	0	0.0143567821875997	6.06875502838719	8.27283029419998e-07	0.650861043666927	1
ENSG00000163746.11	PLSCR2	3	146496339	3_90	0	0.0161502993227556	5.47032052371396	8.38862434241e-07	0.378464380225448	1
ENSG00000152952.11	PLOD2	3	146155281	3_90	0	0.025397428154958	9.79392869644957	2.36180520350614e-06	-1.28317847220793	1
ENSG00000114698.14	PLSCR4	3	146226604	3_90	0	0.0222855685671388	8.54384743928856	1.80790081406254e-06	-1.01288004435325	2
ENSG00000152977.9	ZIC1	3	147393907	3_91	0	0.0641666425324908	28.2586417345529	1.72170204773617e-05	2.52258005823635	1
ENSG00000144891.17	AGTR1	3	148697390	3_91	0	0.00584168906166227	5.33227865840949	2.95766287933363e-07	0.295843099237193	2
ENSG00000153002.11	CPB1	3	148791560	3_91	0	0.00558932444860305	4.91302178296223	2.6073864646148e-07	-0.239288824174421	2
ENSG00000071794.15	HLTF	3	149086082	3_91	0	0.00900389214249908	9.44220275339816	8.07236893780786e-07	1.29851341121896	1
ENSG00000163755.8	HPS3	3	149129654	3_91	0	0.01142126700947	11.7040346730492	1.26925031892924e-06	1.52882706434579	1
ENSG00000047457.13	CP	3	149222074	3_91	0	0.0103063704115446	10.7268776744624	1.04972725148918e-06	-1.59640394516931	3
ENSG00000169908.11	TM4SF1	3	149378008	3_92	0	0.0162982840266577	5.13134994940254	7.94092167678253e-07	0.334898877229023	1
ENSG00000114744.8	COMMD2	3	149752844	3_92	0	0.015813858425926	4.84369486181909	7.2729737369863e-07	0.144777989261418	1
ENSG00000196428.12	TSC22D2	3	150406209	3_92	0	0.0159589442253033	4.93075634313732	7.47162550263858e-07	-0.438259242988165	1
ENSG00000144895.11	EIF2A	3	150546641	3_93	0	0.0114820590000242	5.6096154601114	6.11575757994331e-07	0.559313290915651	2
ENSG00000198843.12	SELENOT	3	150602660	3_93	0	0.01067426916159	4.91555926361373	4.98205460221046e-07	0.259948528107402	1
ENSG00000120742.10	SERP1	3	150602806	3_93	0	0.0249911035575161	13.0281492722212	3.09147370463604e-06	-1.50697370525499	2
ENSG00000174946.6	GPR171	3	151203001	3_93	0	0.0115287145519239	5.64820119706443	6.18284617375859e-07	-0.480655948395051	1
ENSG00000174944.8	P2RY14	3	151278646	3_93	0	0.0109118637490321	5.12497971865221	5.3099261670831e-07	-0.332226975194621	1
ENSG00000169313.9	P2RY12	3	151384664	3_93	0	0.0108900182379348	5.10591690076582	5.27958451268722e-07	0.444095275685548	2
ENSG00000152580.8	IGSF10	3	151458602	3_93	0	0.0105006196431497	4.75953645912887	4.74544541626462e-07	0.161169827060586	1
ENSG00000198829.6	SUCNR1	3	151873953	3_94	0	0.0163101251182585	13.3345061110264	2.06505500542189e-06	1.57152941154099	1
ENSG00000169860.6	P2RY1	3	152834401	3_94	0	0.0294168320617713	18.971422694988	5.29899120180158e-06	-2.1756611811366	2
ENSG00000174953.13	DHX36	3	154324761	3_95	0	0.0128078396573817	5.07138297831585	6.16736550517901e-07	0.146459658603833	1
ENSG00000196549.10	MME	3	155023697	3_96	0	0.0190010663796668	9.14895477734542	1.65061904924999e-06	-1.03934918700741	2
ENSG00000240045.1	RP11-451G4.2	3	155293729	3_96	0	0.0382282735346153	15.8450692419	5.75143509328199e-06	-1.67053510179584	1
ENSG00000114805.16	PLCH1	3	155740133	3_96	0	0.0169546131051518	8.06175222848637	1.29782079021233e-06	-1.46892653308417	1
ENSG00000174928.15	C3orf33	3	155816583	3_96	0	0.0571166560697747	19.7225428800823	1.06960414981584e-05	-2.55140870029522	1
ENSG00000169359.13	SLC33A1	3	155854340	3_96	0	0.0240396054164638	11.3962085497762	2.60126812871827e-06	-1.66607491690337	1
ENSG00000163655.15	GMPS	3	155871632	3_96	0	0.01489405345435	6.82642781545493	9.65392248102389e-07	-0.509582095744047	1
ENSG00000169282.17	KCNAB1	3	156037571	3_96	0	0.0133168653328147	5.76021961787294	7.28347186033264e-07	0.448267975947565	1
ENSG00000114850.6	SSR3	3	156554757	3_97	0	0.0448204039961435	15.9480183131223	6.78703188184391e-06	-1.90379753928784	1
ENSG00000163659.12	TIPARP	3	156672810	3_97	0	0.0287453112350251	11.6779793714031	3.18736732208345e-06	1.35745152091214	1
ENSG00000197980.12	LEKR1	3	156826795	3_97	0	0.0195375040762722	7.98495423658013	1.48128597149615e-06	0.988777630500742	1
ENSG00000163660.11	CCNL1	3	157160775	3_97	0	0.014717811812667	5.28327578674355	7.38318794353404e-07	0.429425807686528	1
ENSG00000174899.10	PQLC2L	3	157543172	3_97	0	0.0157334046762577	5.91920511033164	8.84267165751536e-07	-0.609498646027012	2
ENSG00000168779.19	SHOX2	3	158106320	3_98	0	0.0138986565841226	8.42433471420126	1.11174666384081e-06	0.848578012445051	1
ENSG00000174891.12	RSRC1	3	158106120	3_98	0	0.00943605823674376	4.73925602645788	4.24617784846801e-07	0.024359264558322	1
ENSG00000178053.17	MLF1	3	158570984	3_98	0	0.0201475280057242	11.9651377952478	2.28895296931298e-06	1.53845823835312	1
ENSG00000168827.14	GFM1	3	158644737	3_98	0	0.0108344539429219	6.05353799958425	6.22749944437068e-07	-0.664027220031375	1
ENSG00000118849.9	RARRES1	3	158732628	3_98	0	0.00954655737948018	4.8499507486596	4.39624120375736e-07	0.24216743573391	1
ENSG00000118855.18	MFSD1	3	158732628	3_98	0	0.00954655737948018	4.8499507486596	4.39624120375736e-07	-0.24216743573391	1
ENSG00000151967.18	SCHIP1	3	159839749	3_99	0	0.0113678206805876	10.4048502269163	1.12307935574124e-06	-1.05066558639726	1
ENSG00000168811.6	IL12A	3	160013032	3_99	0	0.00721154657496714	6.24065135830707	4.27322470314318e-07	-0.525505513316365	1
ENSG00000068885.14	IFT80	3	160399019	3_99	0	0.00637131499949528	6.2420068688053	3.77616285821719e-07	1.33550916722932	1
ENSG00000113810.15	SMC4	3	160398964	3_99	0	0.00640007313847946	5.23342673325807	3.18030287868411e-07	-0.191593492548309	2
ENSG00000186432.8	KPNA4	3	160566027	3_99	0	0.00644998799644703	5.40016842270584	3.30722397930505e-07	0.370744135576715	1
ENSG00000163590.13	PPM1L	3	160755120	3_99	0	0.0137143879756225	13.0258075819359	1.6962055762023e-06	1.78354720358598	1
ENSG00000169255.13	B3GALNT1	3	161105484	3_99	0	0.0142446901211178	14.2069829345307	1.92155253098614e-06	-3.85570594851725	2
ENSG00000114200.9	BCHE	3	165837050	3_102	0	0.0112760726379775	9.76020887048204	1.04499538716447e-06	-1.49973630453166	1
ENSG00000114209.14	PDCD10	3	167734716	3_103	0	0.195932089560793	33.1262207569775	6.16275437452925e-05	-3.41657710253621	2
ENSG00000163536.12	SERPINI1	3	167735203	3_103	0	0.032631694686058	15.4670194922879	4.79229626251587e-06	-2.19270329655159	2
ENSG00000173905.8	GOLIM4	3	168096432	3_103	0	0.0327009034198331	15.4873875434221	4.80878448397209e-06	2.0803416366704	1
ENSG00000085274.15	MYNN	3	169772149	3_104	0	0.00422356200606921	4.76619463678819	1.91138443394951e-07	0.0153821550447122	1
ENSG00000171757.15	LRRC34	3	169813035	3_104	0	0.00581835640954664	7.62417566258095	4.21202181335454e-07	1.06142227472818	2
ENSG00000173890.16	GPR160	3	170037757	3_104	0	0.00826939765553803	11.2508232711902	8.83396300553115e-07	-1.44471569288398	1
ENSG00000173889.15	PHC3	3	170181879	3_104	0	0.00477431451880561	5.98337340040551	2.71240495423302e-07	-0.791668928688787	1
ENSG00000163558.12	PRKCI	3	170222257	3_104	0	0.0123113738620079	14.0232523800632	1.63927821276752e-06	1.62963942211859	1
ENSG00000163577.7	EIF5A2	3	170908871	3_104	0	0.00467179720188082	5.56606498322087	2.46904867298069e-07	-0.248726493887604	2
ENSG00000154310.16	TNIK	3	171441600	3_105	0	0.0270306038321243	12.5804479138224	3.22886024790831e-06	-1.42642690844193	1
ENSG00000144959.9	NCEH1	3	172710992	3_106	0	0.0354532903495896	16.267577904867	5.47616896205604e-06	2.50939414571209	1
ENSG00000177565.16	TBL1XR1	3	177227543	3_109	0	0.00696518753698849	5.83872106717294	3.86142798087935e-07	0.376846178239012	2
ENSG00000172667.10	ZMAT3	3	179072373	3_110	0	0.0164838277004632	6.43134814079754	1.00660128975675e-06	0.661589595129295	1
ENSG00000171121.16	KCNMB3	3	179267123	3_110	0	0.0141938358887571	5.00583958946782	6.74643134301349e-07	0.409301973016542	1
ENSG00000121864.9	ZNF639	3	179322863	3_110	0	0.0191832345976254	7.87819675808888	1.43498069291736e-06	-1.01081138658442	2
ENSG00000171109.18	MFN1	3	179347428	3_110	0	0.0138772355103003	4.79095841163421	6.31281055453979e-07	0.250671958775239	2
ENSG00000114450.9	GNB4	3	179451170	3_110	0	0.0150394825486057	5.5572277551141	7.93575930436067e-07	-0.512771561023336	2
ENSG00000058056.8	USP13	3	179671868	3_111	0	0.00462806472373967	5.52005342889433	2.42571683353501e-07	0.21488719939047	1
ENSG00000114757.18	PEX5L	3	180037206	3_111	0	0.00429707487637609	4.80272842577174	1.95955901711398e-07	-0.118704910901081	2
ENSG00000163728.10	TTC14	3	180601678	3_111	0	0.00439884952567549	5.3662525331067	2.24133931615786e-07	-1.39240138149613	1
ENSG00000145075.11	CCDC39	3	180870597	3_111	0	0.00860097046226083	14.9106987044539	1.21770712630964e-06	2.72793947519334	1
ENSG00000205981.6	DNAJC19	3	180990173	3_111	1	0.160594964331496	43.3771972270287	6.61440536420644e-05	6.53142695060581	1
ENSG00000181449.3	SOX2	3	181691561	3_111	0	0.0145281092541202	17.6387522273297	2.43318064780001e-06	-2.03536740223638	1
ENSG00000058063.15	ATP11B	3	182793563	3_112	0	0.0113826115468575	7.61425333309302	8.22937084923402e-07	-1.07522713284552	2
ENSG00000078070.12	MCCC1	3	183116307	3_112	0	0.00846272989660823	4.79550392704687	3.85338256069444e-07	-0.307049465605855	1
ENSG00000176597.11	B3GNT5	3	183253017	3_112	0	0.0103241331854675	6.68573478135512	6.55390496642765e-07	-0.710957698824091	1
ENSG00000180834.7	MAP6D1	3	183825503	3_112	0	0.0302310335582987	16.9388281478923	4.86221046902891e-06	-2.05078937626724	1
ENSG00000114770.16	ABCC5	3	184018682	3_112	0	0.0125780071540578	8.56472763228167	1.02287553344533e-06	-1.02011733427567	1
ENSG00000163888.3	CAMK2N2	3	184260993	3_113	0	0.0147610905584039	7.40117119990316	1.03732845591467e-06	0.69140757274268	2
ENSG00000145191.12	EIF2B5	3	184134987	3_113	0	0.0923335238286404	25.0740227003581	2.1982689307463e-05	-2.4405658401618	1
ENSG00000161202.17	DVL3	3	184156654	3_113	0	0.0151865076109131	7.67186434376842	1.10625748919019e-06	0.951981893114333	1
ENSG00000161203.13	AP2M1	3	184175079	3_113	0	0.02617629913306	12.8710856357146	3.19904847953528e-06	1.55108412375481	1
ENSG00000145198.14	VWA5B2	3	184230365	3_113	0	0.0114519554659139	4.98419342647359	5.41965866741453e-07	0.262341803559136	2
ENSG00000175166.16	PSMD2	3	184298906	3_113	0	0.011892807672803	5.34366075566195	6.03421349017193e-07	0.484596147799881	1
ENSG00000114859.15	CLCN2	3	184362172	3_113	0	0.0115157165579746	5.03701523229746	5.50759031821133e-07	0.334285015058853	1
ENSG00000163882.9	POLR2H	3	184362172	3_113	0	0.0115157165579747	5.03701523229746	5.50759031821138e-07	0.334285015058853	1
ENSG00000090534.17	THPO	3	184378790	3_113	0	0.0127192774830948	5.9831946480807	7.22591702883706e-07	-0.500571224649453	1
ENSG00000187068.2	C3orf70	3	185074511	3_113	0	0.0260505950851027	12.8252044097149	3.17233717846101e-06	1.76802853490764	2
ENSG00000113790.10	EHHADH	3	185283636	3_113	0	0.019255847285485	9.93632728586024	1.81671130096586e-06	1.82778070453111	1
ENSG00000073803.13	MAP3K13	3	185283295	3_113	0	0.0113291879060106	4.88164039151601	5.25124112545396e-07	-0.150946025645481	2
ENSG00000145192.12	AHSG	3	186612673	3_114	0	0.00995720430938496	6.20669819222958	5.86807212316225e-07	0.620740030875692	1
ENSG00000163898.9	LIPH	3	185552333	3_114	0	0.00923848789653892	5.49433948675261	4.8196309128392e-07	0.286810183226713	1
ENSG00000163904.12	SENP2	3	185582607	3_114	0	0.0100533417521312	6.29808309475785	6.01196203259849e-07	-0.728167801946022	1
ENSG00000244405.7	ETV5	3	186112725	3_114	0	0.0156420492123099	10.5065750456045	1.56045845834684e-06	1.40941902563239	1
ENSG00000058866.14	DGKG	3	186362201	3_114	0	0.0581582328565578	23.1110770824184	1.27622951682063e-05	-2.18801483257949	1
ENSG00000213139.7	CRYGS	3	186546503	3_114	0	0.00867760476114099	4.89895198191388	4.03645806441985e-07	-0.186240474685318	1
ENSG00000156976.16	EIF4A2	3	186783242	3_114	0	0.0130429383406565	8.77543090709561	1.08677912829658e-06	0.966628852655529	1
ENSG00000073849.14	ST6GAL1	3	186930588	3_114	0	0.00915192851900315	5.40484507135987	4.69670481298278e-07	0.434553321015269	2
ENSG00000127241.16	MASP1	3	187291951	3_115	0	0.00731945817755375	4.81467901717807	3.34613662475365e-07	-0.0640691940532782	1
ENSG00000145012.13	LPP	3	188152990	3_115	0	0.00729352695461172	4.79122096019893	3.31803672864197e-07	0.287930610642211	1
ENSG00000163347.5	CLDN1	3	190322608	3_116	0	0.011913744511861	5.14539022615589	5.82054962762756e-07	0.330867627356679	1
ENSG00000152492.13	CCDC50	3	191316304	3_117	0	0.0121462728906286	15.2149913076712	1.75473742808937e-06	1.46520165881324	1
ENSG00000188958.9	UTS2B	3	191330765	3_117	0	0.00500723846287088	6.76719056748317	3.21739274341316e-07	0.785140323476228	1
ENSG00000127252.5	HRASLS	3	193241004	3_118	0	0.00956352610119127	4.73708186653664	4.30156346247584e-07	-0.00278588740934841	1
ENSG00000127249.14	ATP13A4	3	193593967	3_118	0	0.0320227821268134	16.2702725324147	4.94710678563391e-06	-1.84418288597135	1
ENSG00000198836.8	OPA1	3	193593967	3_118	0	0.0320227821268134	16.2702725324147	4.94710678563391e-06	-1.84418288597135	1
ENSG00000178732.5	GP5	3	194398379	3_119	0	0.0155795463760358	6.0918392102125	9.01157366175382e-07	-0.592702969158076	1
ENSG00000133657.14	ATP13A3	3	194498003	3_119	0	0.0144310085607914	5.36208340967389	7.34729785874033e-07	-0.379150958802051	1
ENSG00000145014.17	TMEM44	3	194633780	3_119	0	0.0164230002194286	6.59446960575006	1.02832351338089e-06	0.562826555506767	1
ENSG00000041802.10	LSG1	3	194648851	3_119	0	0.0241311304373544	10.2691144844428	2.35292486659654e-06	-1.12321376314465	1
ENSG00000173950.15	XXYLT1	3	195271242	3_120	0	0.0112653457946953	4.98981607228311	5.33735956875345e-07	0.0614251329243029	1
ENSG00000114331.13	ACAP2	3	195443245	3_120	0	0.0110757269174451	4.78263734439644	5.02964214775345e-07	0.131467291409012	1
ENSG00000189058.8	APOD	3	195572272	3_120	0	0.0238331904516413	12.0982544752688	2.73780363320138e-06	-1.23955548161402	2
ENSG00000176945.16	MUC20	3	195729192	3_120	0	0.0129503753426946	6.08360631498443	7.48067616326132e-07	0.534467983874788	2
ENSG00000145113.21	MUC4	3	195811847	3_120	0	0.0110973148428313	4.89649430004602	5.15941613719778e-07	0.367094422038115	1
ENSG00000061938.16	TNK2	3	195912286	3_120	0	0.0242523410356752	12.2322799840494	2.81681598413405e-06	1.53797811521062	1
ENSG00000072274.12	TFRC	3	196082264	3_120	0	0.0124244292486683	5.75809222644165	6.79285682169536e-07	0.186244000096594	1
ENSG00000213123.10	TCTEX1D2	3	196317854	3_121	0	0.00778112670096465	10.8977243809001	8.05147972426131e-07	-1.96266366121451	2
ENSG00000145107.15	TM4SF19	3	196338325	3_121	0	0.00765192797955427	10.0356557107508	7.29145205247609e-07	-1.22512551311192	1
ENSG00000174013.7	FBXO45	3	196568683	3_121	0	0.00463549787992934	4.86773256560988	2.14249833722133e-07	-0.205535368113304	1
ENSG00000174004.5	NRROS	3	196639259	3_121	0	0.00464123400335825	4.93592935403113	2.17520301905689e-07	0.175610348100035	1
ENSG00000174007.7	CEP19	3	196712777	3_121	0	0.0103231530199559	12.322829933727	1.20787006062361e-06	-1.33246308625792	1
ENSG00000114503.10	NCBP2	3	196943041	3_121	0	0.00732211724720822	9.12960775196137	6.34725862444048e-07	-1.37517205269239	1
ENSG00000270170.1	NCBP2-AS2	3	196943041	3_121	0	0.00732211724720822	9.12960775196137	6.34725862444048e-07	1.37517205269239	1
ENSG00000119227.7	PIGZ	3	196945983	3_121	0	0.00461335854025302	4.873226670145	2.13467231406808e-07	-0.406745230930838	3
ENSG00000186001.12	LRCH3	3	197791099	3_122	0	0.00994102006243236	4.75674865229238	4.4899194614773e-07	-0.0611211956872692	1
ENSG00000182899.14	RPL35A	3	197950071	3_122	0	0.0103118576577976	5.10506980657131	4.99845735567364e-07	-0.292473562160825	1
ENSG00000185621.11	LMLN	3	197960381	3_122	0	0.0102518156712836	5.04952767456911	4.91528769505002e-07	-0.235631521957064	2
ENSG00000186777.11	ZNF732	4	305472	4_1	0	0.0258824077491823	14.9656768762255	3.6778874565884e-06	1.73476794701693	1
ENSG00000131127.13	ZNF141	4	337951	4_1	0	0.00912308575149567	5.02444316731217	4.35238286607279e-07	0.156088375536713	1
ENSG00000169026.12	MFSD7	4	689228	4_1	0	0.0288798896748875	16.0149639217645	4.39156071334304e-06	-1.95291290025613	1
ENSG00000185619.18	PCGF3	4	723824	4_2	0	0.0128798811183088	7.17646004540443	8.77646292515069e-07	0.0780667537453257	2
ENSG00000178950.16	GAK	4	912859	4_2	0	0.00998300795817486	6.2533646683504	5.92751374404295e-07	1.4651549001686	2
ENSG00000127419.16	TMEM175	4	932335	4_2	0	0.00948361380086615	4.85497871368034	4.37178289864698e-07	-0.376984376038857	2
ENSG00000145214.13	DGKQ	4	987144	4_2	0	0.00989772210561068	5.09559547826553	4.78880989066243e-07	0.0912114519283963	2
ENSG00000127415.12	IDUA	4	987108	4_2	0	0.0102323121424225	5.36808872505371	5.21543890341332e-07	0.305832836237106	1
ENSG00000145217.13	SLC26A1	4	993488	4_2	0	0.0105836870724164	6.1960841457356	6.22661042488711e-07	-1.13215012553943	1
ENSG00000178222.12	RNF212	4	1113528	4_2	0	0.0162715178329905	9.91760250286698	1.53225892996365e-06	-1.09569906949763	2
ENSG00000159674.11	SPON2	4	1209372	4_2	0	0.0132782267458498	7.71771283700637	9.73029691117628e-07	-0.870274007727412	1
ENSG00000090316.15	MAEA	4	1330529	4_2	0	0.0195421465590767	12.0698025722515	2.23959675274939e-06	-1.97919884344276	1
ENSG00000163945.15	UVSSA	4	1347101	4_2	0	0.0239610495657289	14.2988959340395	3.25316236740842e-06	2.62909035291751	3
ENSG00000179979.8	CRIPAK	4	1347765	4_2	0	0.00982614782894464	5.33741325901878	4.97979563866459e-07	0.923433568088298	2
ENSG00000174137.12	FAM53A	4	1684252	4_3	0	0.0121908482897392	4.76654416943561	5.51740603087131e-07	0.0389280462309045	1
ENSG00000168936.10	TMEM129	4	1721552	4_3	0	0.0122171044501869	4.78702285710648	5.55304489742513e-07	-0.180634948718159	2
ENSG00000013810.18	TACC3	4	1719927	4_3	0	0.0122494105884088	4.81216016707885	5.59696592260912e-07	-0.158485155597305	1
ENSG00000068078.17	FGFR3	4	1793082	4_3	0	0.0210915523864986	9.99307150921716	2.00126655689132e-06	-1.12891461114934	1
ENSG00000109685.17	NSD2	4	1872161	4_3	0	0.0231780047573551	10.8946109533452	2.39764659893055e-06	-1.25965877105342	1
ENSG00000130997.16	POLN	4	2246346	4_3	0	0.0156046083946835	7.11804313436574	1.0546561428079e-06	0.798726059676173	1
ENSG00000123933.16	MXD4	4	2262585	4_3	0	0.0144265035302495	6.36999198218027	8.72564156351095e-07	-0.639093032087204	1
ENSG00000087274.16	ADD1	4	2843547	4_4	0	0.0222754443142584	12.001439121494	2.53838269661218e-06	-1.76474166013393	1
ENSG00000109736.14	MFSD10	4	2934953	4_4	0	0.0108798831764558	5.1708133946073	5.34171230564388e-07	0.385195883194999	1
ENSG00000087269.15	NOP14	4	2963617	4_4	0	0.0251568387549277	13.1644378878859	3.14453029154377e-06	1.94984514535021	1
ENSG00000125388.19	GRK4	4	2940346	4_4	0	0.0239911026064971	12.7105969713124	2.89543322251265e-06	1.94846532706491	1
ENSG00000197386.10	HTT	4	3074423	4_4	0	0.0486132837504875	19.4964050613599	8.99926196245969e-06	1.91089964131149	1
ENSG00000188981.10	MSANTD1	4	3245280	4_4	0	0.0126852695701052	6.63183161707698	7.98786264514785e-07	-0.437642616445033	1
ENSG00000109758.8	HGFAC	4	3445156	4_4	0	0.020695076383958	11.298677276654	2.22019967411122e-06	-1.33479959104479	1
ENSG00000175920.16	DOK7	4	3463046	4_4	0	0.0644589975987714	22.2316048838037	1.36066671017484e-05	-2.15295877057681	2
ENSG00000163956.10	LRPAP1	4	3508235	4_4	0	0.0104508496565495	4.78809515090445	4.75129252011585e-07	0.257464641931787	1
ENSG00000132406.11	TMEM128	4	4247756	4_5	0	0.0133121352264357	8.03054841156401	1.01505674620842e-06	-0.801614172612345	4
[truncated: 6,538 more rows]
