# Supplementary material for: Adjusting for genetic confounders in transcriptome-wide association studies improves discovery of risk genes of complex traits
Source: Nat Genet. 2024 Jan 26;56(2):336–47. doi: 10.1038/s41588-023-01648-9 (PMC10864181; doi:10.1038/s41588-023-01648-9)
Supplement: Supplementary file 5 — cTWAS results of all analyzed genes across all tissues for IBD, SCZ, and SBP. Results are stored separately for each combination of traits and tissues. Column legends for each set of results are the same as in Supplementary Table 1. [file 41588_2023_1648_MOESM5_ESM.zip › SCZ_Muscle_Skeletal.csv]

id	genename	chrom	pos	region_tag	cs_index	PIP	tau2	PVE	z	num_eqtl
ENSG00000131591.17	C1orf159	1	1091327	1_1	0	0.0195776392116773	4.62169699773753	8.59130598448485e-07	0.128555147330203	1
ENSG00000186891.13	TNFRSF18	1	1199327	1_1	0	0.0239263267407264	6.46304815598747	1.46828654096361e-06	-0.716761711266286	1
ENSG00000224051.6	CPTP	1	1327586	1_1	0	0.0212512876466963	5.3743001725655	1.08443759724718e-06	-0.577955657431401	1
ENSG00000162576.16	MXRA8	1	1362042	1_1	0	0.0323767182619396	9.24669290042439	2.84260592578398e-06	1.19761777868308	1
ENSG00000175756.13	AURKAIP1	1	1374801	1_1	0	0.0560092754029344	14.3230042714143	7.61713183724576e-06	1.67726283671749	1
ENSG00000235098.8	ANKRD65	1	1418000	1_1	0	0.027308264979248	7.67863365748721	1.99101922365819e-06	0.98828407179366	1
ENSG00000169885.9	CALML6	1	1914345	1_1	0	0.020409249614854	5.00331756309914	9.6957744210556e-07	0.638160461849026	1
ENSG00000178821.12	TMEM52	1	1918989	1_1	0	0.0219223143592928	5.65967021034077	1.17808038057137e-06	0.850745186386975	1
ENSG00000162585.16	FAAP20	1	2179409	1_2	0	0.0151593491371013	8.8782881877678	1.27793036687152e-06	-0.998278537624938	2
ENSG00000116151.13	MORN1	1	2368718	1_2	0	0.0128341721440349	7.17354606099877	8.74176541806925e-07	-0.715243676217018	1
ENSG00000157916.19	RER1	1	2391602	1_2	0	0.0224890904504877	12.5438920369155	2.67856133442854e-06	-1.27249172141641	2
ENSG00000157911.9	PEX10	1	2404771	1_2	0	0.0746365783757569	24.6242500641295	1.74506710140303e-05	-2.83488595474338	1
ENSG00000149527.17	PLCH2	1	2425928	1_2	0	0.0116836160971963	6.19634121660551	6.87400748039775e-07	-0.0869284269495643	2
ENSG00000157873.17	TNFRSF14	1	2555429	1_2	0	0.0352134228536474	16.5245493545566	5.52503792217824e-06	2.18441370428778	2
ENSG00000130762.14	ARHGEF16	1	3454845	1_2	0	0.0158415925124621	9.21230961114336	1.38568577981324e-06	-1.05210778530031	1
ENSG00000078900.14	TP73	1	3736862	1_3	0	0.0380366059882979	8.63578596485273	3.11889694206476e-06	-1.06085535409321	1
ENSG00000235169.7	SMIM1	1	3773288	1_3	0	0.0341028235623937	7.62898871327649	2.47032849131545e-06	0.944065811970274	1
ENSG00000130764.9	LRRC47	1	3780573	1_3	0	0.027153443324327	5.55212769116136	1.43146835860324e-06	-0.572133122942568	2
ENSG00000116198.12	CEP104	1	3813871	1_3	0	0.0329485921898675	7.31724876354893	2.28919126324072e-06	0.946074695537604	2
ENSG00000169598.15	DFFB	1	3826568	1_3	0	0.0273756572612984	5.62372109842942	1.46179248868889e-06	0.610487295374107	2
ENSG00000198912.10	C1orf174	1	3891607	1_3	0	0.0480646218244674	10.7497410491209	4.90592527618213e-06	-1.31183598457251	3
ENSG00000162592.9	CCDC27	1	3746564	1_3	0	0.0513389408926833	11.3997460604296	5.55698825640436e-06	-1.39118481930572	1
ENSG00000196581.10	AJAP1	1	4654263	1_4	0	0.0164118604602589	6.96567469773902	1.08547144031266e-06	-0.7649726464686	1
ENSG00000069424.14	KCNAB2	1	5976281	1_5	0	0.0287200691834393	5.17215467578298	1.41043924225618e-06	0.468498216123078	2
ENSG00000131697.17	NPHP4	1	5897529	1_5	0	0.0271396647022063	4.67020513707089	1.20347710278039e-06	0.240428938207944	1
ENSG00000158286.12	RNF207	1	6199030	1_5	0	0.0285980309640931	5.45618137013889	1.48157051756528e-06	0.775719585654182	4
ENSG00000116251.9	RPL22	1	6208961	1_5	0	0.0269213026368947	4.61458061746522	1.17957539399846e-06	-0.128908962588462	2
ENSG00000215788.9	TNFRSF25	1	6465275	1_5	0	0.0474284543912852	10.5229711252499	4.73886948170993e-06	-1.72906516232171	1
ENSG00000171680.21	PLEKHG5	1	6509831	1_5	0	0.043499777510455	11.4272332379315	4.71982095567801e-06	-2.2640939882719	1
ENSG00000173662.20	TAS1R1	1	6554687	1_5	0	0.0273973065008656	5.18515753691304	1.34886107117568e-06	0.86135671244782	1
ENSG00000204859.12	ZBTB48	1	6579787	1_5	0	0.060599756435374	12.3067531043376	7.08127993916654e-06	-1.69794785082273	2
ENSG00000041988.15	THAP3	1	6623180	1_5	0	0.0845273631818587	21.9134433580922	1.75875499467759e-05	-3.64743938274348	3
ENSG00000007923.15	DNAJC11	1	6701642	1_5	1	0.194986135436319	29.0489536600312	5.37813404416928e-05	-4.91692799881972	1
ENSG00000049245.12	VAMP3	1	7773891	1_7	0	0.0235427014825997	12.0608011924562	2.69606185186748e-06	1.57831588891056	2
ENSG00000116288.12	PARK7	1	7954508	1_7	0	0.0173090175721699	8.37782152830192	1.37689530801839e-06	0.689834878900733	3
ENSG00000074800.13	ENO1	1	8879251	1_7	0	0.0134888526443808	11.0301528294261	1.4127129850655e-06	-2.44868725137781	1
ENSG00000142583.17	SLC2A5	1	9067100	1_7	0	0.0113280551393951	5.10696883698971	5.49308044024686e-07	-0.425723432060735	2
ENSG00000180758.11	GPR157	1	9103249	1_7	0	0.0107192335859012	4.56124921603178	4.64242539643303e-07	-0.0157663494667978	2
ENSG00000049239.12	H6PD	1	9240549	1_7	0	0.0111041296864902	4.88525525361197	5.15073471654559e-07	0.296555291662448	1
ENSG00000171621.13	SPSB1	1	9292400	1_7	0	0.0107957028988299	4.61716454647011	4.73286016433107e-07	-0.06687886516547	3
ENSG00000188807.12	TMEM201	1	9590671	1_7	0	0.0108026429221212	4.63896210187726	4.75826080212621e-07	0.0945283026312042	1
ENSG00000171603.16	CLSTN1	1	9824341	1_7	0	0.0241705265242413	11.9557314043823	2.74384552523146e-06	1.41540131228769	1
ENSG00000178585.14	CTNNBIP1	1	9908479	1_7	0	0.0107367743224457	4.5763392841684	4.66540592463385e-07	-0.150530861233243	1
ENSG00000162441.11	LZIC	1	9943262	1_7	0	0.0113254963347798	5.10109113301004	5.48551899298154e-07	0.189286528720848	1
ENSG00000162444.11	RBP7	1	9991107	1_7	0	0.0107615536368585	4.59983662783974	4.70018312076603e-07	0.114167585652082	2
ENSG00000130939.18	UBE4B	1	10033313	1_7	0	0.0231871606540264	11.3419538282377	2.49708222284792e-06	1.72794939323178	1
ENSG00000054523.17	KIF1B	1	10210438	1_7	0	0.0114783460753962	5.15393864432525	5.61714914933094e-07	0.569846324382841	2
ENSG00000142657.20	PGD	1	10398376	1_7	0	0.0262959018037274	12.6913665432752	3.16879287849253e-06	1.53068189556743	2
ENSG00000175279.21	CENPS	1	10430228	1_7	0	0.0114701439814343	5.18543251410233	5.647435152848e-07	-0.378681452340412	1
ENSG00000241563.3	CORT	1	10449352	1_7	0	0.0109408119538721	4.73318289150371	4.91700031896036e-07	0.388988594236128	1
ENSG00000175262.14	C1orf127	1	10956715	1_8	0	0.0298144528071803	4.57457236647449	1.29501483063944e-06	0.0228817129246288	2
ENSG00000120948.16	TARDBP	1	11012828	1_8	0	0.0683970507823331	12.2762706203045	7.97262296126617e-06	-1.55610054980525	1
ENSG00000009724.16	MASP2	1	11046260	1_8	0	0.0302594479435846	4.71103995324113	1.35355274715858e-06	0.212500553645236	1
ENSG00000116649.9	SRM	1	11060199	1_8	0	0.0299250610217091	4.60867977494234	1.30951046824537e-06	0.120009260237518	2
ENSG00000171824.13	EXOSC10	1	11100617	1_8	0	0.0299237364529602	4.60827194749749	1.30933663059007e-06	-0.0103303090794583	1
ENSG00000198793.12	MTOR	1	11262099	1_8	0	0.0303603286972994	4.74170106679858	1.36690407121613e-06	0.0921963225793748	1
ENSG00000116661.9	FBXO2	1	11653109	1_8	0	0.0935006496603221	15.2188119934668	1.35111643636173e-05	1.78825658476125	2
ENSG00000116663.10	FBXO6	1	11663828	1_8	0	0.0332905921968547	5.59104074347141	1.76730527874538e-06	0.54201321210362	4
ENSG00000116670.14	MAD2L2	1	11722757	1_9	0	0.0324168100735545	5.23220461271328	1.61046908597108e-06	0.429368391780942	1
ENSG00000177674.15	AGTRAP	1	11737129	1_9	0	0.072406381937934	12.696525505672	8.72889226009236e-06	-1.47560358693242	2
ENSG00000177000.10	MTHFR	1	11794419	1_9	0	0.0918333759831997	14.9346578608409	1.30224657752241e-05	-2.24610432695076	1
ENSG00000011021.21	CLCN6	1	11806385	1_9	0	0.0422050555494613	7.66990363600353	3.07363137371147e-06	-1.26716518188771	2
ENSG00000120937.8	NPPB	1	11859214	1_9	0	0.103124658545729	16.0344383189651	1.57005068138004e-05	2.23630568335687	1
ENSG00000116685.15	KIAA2013	1	11926172	1_9	0	0.0479177113020081	8.84658863540901	4.02503162079753e-06	-1.11687770700508	2
ENSG00000083444.16	PLOD1	1	11943284	1_9	0	0.047982521334717	8.85912848965567	4.03618870242411e-06	-1.15671127541923	1
ENSG00000116691.10	MIIP	1	12034973	1_9	0	0.0311157510459393	4.85460898103293	1.43427338611825e-06	-0.196570285058738	1
ENSG00000162494.5	LRRC38	1	13495583	1_10	0	0.0401862789228301	7.46975472117036	2.85024066835754e-06	0.843135628020104	2
ENSG00000162493.16	PDPN	1	13582937	1_10	0	0.0297921984409344	4.70759775367924	1.33167821699718e-06	-0.185257264050029	2
ENSG00000116731.22	PRDM2	1	13706633	1_10	0	0.0293371887572911	4.56585719931702	1.27185680031144e-06	0.0707493736675723	1
ENSG00000189337.16	KAZN	1	13892372	1_10	0	0.029309938381388	4.55730001787787	1.2682939545899e-06	-0.0716923209145443	1
ENSG00000215704.9	CELA2B	1	15466305	1_11	0	0.0142407604725742	4.95573699179201	6.70098781454124e-07	0.434296269693509	1
ENSG00000132906.17	CASP9	1	15526781	1_11	0	0.0195606427990803	7.86358872631591	1.46049915678555e-06	1.09643988130668	2
ENSG00000116138.12	DNAJC16	1	15527056	1_11	0	0.0183326841840357	7.26910887919853	1.2653323969475e-06	0.942726803900592	1
ENSG00000116786.11	PLEKHM2	1	15683361	1_11	0	0.0460858993906508	15.7607194076853	6.89670264291823e-06	1.85700219615945	2
ENSG00000162461.7	SLC25A34	1	15737203	1_11	0	0.0344892378024728	13.0795405138216	4.28325056617359e-06	-1.39431807809728	1
ENSG00000162458.12	FBLIM1	1	15741869	1_11	0	0.0158822874080096	5.9544706897351	8.97953007623977e-07	0.480324038217342	1
ENSG00000065526.10	SPEN	1	15856318	1_11	0	0.0181644967381177	7.18461890600477	1.23915177541106e-06	0.863705403766283	1
ENSG00000186510.11	CLCNKA	1	16017999	1_11	0	0.0165530120117178	6.33333929887635	9.95421879342416e-07	0.704884354740065	2
ENSG00000173641.17	HSPB7	1	16019240	1_11	0	0.0304390780726089	11.9277688957928	3.44737166154953e-06	-1.44521532949923	1
ENSG00000142627.12	EPHA2	1	16156481	1_11	0	0.0143928314989148	5.05295067529809	6.90539771377098e-07	-0.497510375165982	1
ENSG00000142632.16	ARHGEF19	1	16203554	1_11	0	0.122582455229309	24.9609690010977	2.90527437385559e-05	3.07641290038565	2
ENSG00000132881.11	RSG1	1	16237140	1_11	0	0.0167581220604788	6.44617224331303	1.02571014713829e-06	-0.923291306527981	1
ENSG00000037637.10	FBXO42	1	16352633	1_11	0	0.0340558791145313	12.9628941180039	4.19171229093991e-06	-2.00491931266705	1
ENSG00000055070.16	SZRD1	1	16352580	1_11	0	0.0501380853151868	16.5426835390493	7.87537247785744e-06	2.50970627226574	1
ENSG00000157191.19	NECAP2	1	16441466	1_11	0	0.0269178318990619	10.7959782208613	2.75930350875518e-06	1.26838027112784	2
ENSG00000219481.10	NBPF1	1	16488717	1_11	0	0.183773381363421	28.8995467562897	5.04279176140227e-05	3.07992679616025	1
ENSG00000183888.4	C1orf64	1	15999283	1_11	0	0.0188052119371874	7.50241560722489	1.33960496339397e-06	1.01705738122475	2
ENSG00000117122.13	MFAP2	1	16975285	1_12	0	0.0733447721465091	17.019376002119	1.18525062662715e-05	-2.52212620426612	3
ENSG00000159363.17	ATP13A2	1	17011965	1_12	0	0.0261053252770835	7.4408930486136	1.84438494261235e-06	-1.51281695502098	1
ENSG00000117115.12	PADI2	1	17118587	1_12	0	0.0464535509400013	12.7612937187168	5.62873780192113e-06	1.52551642355365	1
ENSG00000117154.11	IGSF21	1	18108097	1_12	0	0.0314413579897961	9.15315320661531	2.73255822086103e-06	-1.1371706323692	1
ENSG00000169991.10	IFFO2	1	18921855	1_13	0	0.0274137209415409	9.47595512154548	2.46654123090652e-06	-1.14779391101348	2
ENSG00000127463.13	EMC1	1	19246729	1_13	0	0.0162940757237654	4.64727934670235	7.18995058628716e-07	0.181078582427645	1
ENSG00000053372.4	MRTO4	1	19253475	1_13	0	0.0167430749242072	4.90111372920871	7.79161343551928e-07	-0.367834770476137	2
ENSG00000162482.4	AKR7A3	1	19336519	1_13	0	0.0168420356201758	4.9253524479819	7.87642771139133e-07	-0.339012141872342	1
ENSG00000053371.12	AKR7A2	1	19311815	1_13	0	0.0677905807953191	17.7073184736693	1.13977611012147e-05	1.96917594624689	2
ENSG00000173436.13	MINOS1	1	19596564	1_13	0	0.0426868581895562	13.3946314756781	5.42903145049884e-06	1.806342418535	1
ENSG00000158747.13	NBL1	1	19636380	1_13	0	0.0171169594173081	5.09630854546069	8.28284875811648e-07	0.426371753780078	2
ENSG00000169914.5	OTUD3	1	19885299	1_13	0	0.0904948021277975	20.4583999591542	1.75789405054691e-05	2.20412127061089	1
ENSG00000188257.10	PLA2G2A	1	19979786	1_13	0	0.0199937416047744	6.52081693114962	1.23792256569099e-06	0.692323770846785	1
ENSG00000127472.10	PLA2G5	1	20028276	1_13	0	0.0164544087731143	4.73499673006837	7.39774508971918e-07	-0.203648846849678	1
ENSG00000009709.11	PAX7	1	18631052	1_13	0	0.0275529664769105	9.42919778360773	2.46683729690938e-06	1.13116095779085	1
ENSG00000162545.5	CAMK2N1	1	20433166	1_14	0	0.0785742679908381	13.5594017307364	1.01162200705133e-05	-1.71735063160963	1
ENSG00000090432.6	MUL1	1	20509143	1_14	0	0.105482288777844	16.3042570197374	1.6329690530243e-05	1.94705002618486	1
ENSG00000183114.7	FAM43B	1	20552199	1_14	0	0.0973195497550121	15.3446370800557	1.41792777282619e-05	1.85618661043538	2
ENSG00000158825.5	CDA	1	20608865	1_14	0	0.0311822651885508	5.29429127825315	1.56751927138686e-06	-0.496993866192411	1
ENSG00000158828.7	PINK1	1	20634435	1_14	0	0.0292409338983696	4.73621868139543	1.31498373868576e-06	0.238370159978255	1
ENSG00000244038.9	DDOST	1	20659303	1_14	0	0.0306002709518401	5.13408531582618	1.4917146333404e-06	0.454973427861553	1
ENSG00000127483.17	HP1BP3	1	20787923	1_14	0	0.354296728933477	19.9248613451287	6.70285535144247e-05	-3.92854340297302	1
ENSG00000117298.14	ECE1	1	21345480	1_14	0	0.0506020155666813	9.03150569214615	4.33935691548026e-06	-0.83104537902949	1
ENSG00000142794.18	NBPF3	1	21439691	1_15	0	0.0218852862909469	4.56293686229135	9.48187200276887e-07	0.112642686048904	1
ENSG00000162551.13	ALPL	1	21528613	1_15	0	0.0218862860949949	4.60522410668458	9.5701829061002e-07	-0.416266573496566	1
ENSG00000090686.15	USP48	1	21782877	1_15	0	0.0684726744662735	13.9353732058839	9.06010627900756e-06	-1.7270980163477	3
ENSG00000142798.17	HSPG2	1	21844973	1_15	0	0.0297515083216898	7.58891774349396	2.14380969443191e-06	1.03352659726777	1
ENSG00000142789.19	CELA3A	1	22001714	1_15	0	0.081132445443817	16.1835078816315	1.2467076570919e-05	-1.69371603991579	1
ENSG00000070831.15	CDC42	1	22043928	1_15	0	0.0281394766875381	8.26525983886791	2.20836026654768e-06	-1.24809122388902	1
ENSG00000162552.14	WNT4	1	22144389	1_15	0	0.0218722154778871	4.62778377936941	9.61088171133505e-07	-0.279617941049858	1
ENSG00000184677.16	ZBTB40	1	22460165	1_15	0	0.0239748215076999	5.40239186454857	1.22981238408631e-06	0.447830215562882	1
ENSG00000004487.15	KDM1A	1	23040391	1_16	0	0.0566943810372601	12.9504633491652	6.97144366325456e-06	1.69010341576348	1
ENSG00000169641.13	LUZP1	1	23161827	1_16	0	0.04220556383562	10.2101316029211	4.09164968131913e-06	-1.40169928359601	3
ENSG00000204219.9	TCEA3	1	23375090	1_16	0	0.0228720692620561	4.56331630723199	9.91022300496403e-07	-0.00793469265495961	4
ENSG00000088280.18	ASAP3	1	23484588	1_16	0	0.0228593515877243	4.55820822346815	9.89362543822657e-07	0.0385178459910862	2
ENSG00000117318.8	ID3	1	23559582	1_16	0	0.0233695171003284	4.76094204812328	1.05642830862046e-06	0.179804096050101	1
ENSG00000142676.12	RPL11	1	23694734	1_17	0	0.0209365013124582	4.57028988166339	9.08542510356824e-07	0.0669308115791031	1
ENSG00000057757.9	PITHD1	1	23782193	1_17	0	0.0213275235834338	4.74011582796984	9.59901746227944e-07	0.31969411783234	1
ENSG00000117308.14	GALE	1	23800401	1_17	0	0.0212702648003528	4.71544428969155	9.52341942431975e-07	0.21390897872192	1
ENSG00000179163.11	FUCA1	1	23866260	1_17	0	0.0255151085669075	6.38690459947549	1.54733819728914e-06	-0.648955628228053	2
ENSG00000142661.18	MYOM3	1	24057329	1_17	0	0.024193604010914	5.8980871494788	1.35490595070501e-06	0.689215858884304	2
ENSG00000142677.3	IL22RA1	1	24143903	1_17	0	0.0210669526636155	4.62729353218502	9.25606010398944e-07	0.206792050597652	1
ENSG00000185436.11	IFNLR1	1	24153606	1_17	0	0.0286326903706422	7.44746420646412	2.02473401194599e-06	-0.912054215429357	4
ENSG00000001460.17	STPG1	1	24417293	1_17	0	0.0882068152137604	17.9128857419555	1.50025503958096e-05	2.24364697323147	1
ENSG00000001461.16	NIPAL3	1	24415329	1_17	0	0.0802835082318554	17.0255253573813	1.29784928044682e-05	2.18231793489263	1
ENSG00000117602.11	RCAN3	1	24484425	1_17	0	0.0999154855282129	19.0931773150827	1.81137515117335e-05	2.29570311536562	2
ENSG00000169504.14	CLIC4	1	24745177	1_17	0	0.031993354552428	8.46982650131605	2.57295203340507e-06	1.17592126799541	1
ENSG00000131910.4	NR0B2	1	26914363	1_18	0	0.0279065802419427	4.89986695720213	1.29833960401835e-06	-0.0129914107786767	1
ENSG00000188672.17	RHCE	1	25371863	1_18	0	0.0348195456394939	6.96674701392147	2.30330015391525e-06	0.791690216929644	1
ENSG00000127423.10	AUNIP	1	25861747	1_18	0	0.0342191082088611	6.78589073492787	2.2048190181356e-06	-0.775385636999793	1
ENSG00000158006.13	PAFAH2	1	25998029	1_18	0	0.0294998521312569	5.48215194604693	1.53556535226141e-06	0.643828511180591	2
ENSG00000158008.9	EXTL1	1	26020058	1_18	0	0.0276804669862143	4.87603017699544	1.28155483714187e-06	0.373535379948005	1
ENSG00000158014.14	SLC30A2	1	26046313	1_18	0	0.0358486551125765	7.31923112196552	2.49135562943256e-06	-0.942700407164352	1
ENSG00000158022.6	TRIM63	1	26067922	1_18	0	0.0887126192747511	15.4756861895726	1.30356506670377e-05	-1.84632721879955	1
ENSG00000197245.5	FAM110D	1	26158522	1_18	0	0.0336327846019484	6.52679604060453	2.08430017066885e-06	-0.666547220772346	2
ENSG00000236782.6	RP11-96L14.7	1	26172079	1_18	0	0.0481406548658755	9.95487132947738	4.55035250295837e-06	1.53082722800377	1
ENSG00000142675.17	CNKSR1	1	26181546	1_18	0	0.0272657829954983	4.80396055758001	1.24369762131743e-06	-0.586836971276884	2
ENSG00000130695.14	CEP85	1	26190354	1_18	0	0.0277570766984634	4.90241926323728	1.29205669968763e-06	-0.0486851482041439	2
ENSG00000188782.8	CATSPER4	1	26190354	1_18	0	0.0851084515868693	15.5631729471941	1.25767442537301e-05	2.19961592414164	2
ENSG00000142669.14	SH3BGRL3	1	26282158	1_18	0	0.0348029411049027	6.82388781770638	2.25499312393037e-06	0.77076510438932	1
ENSG00000169442.8	CD52	1	26317369	1_18	0	0.0303946254965364	5.91440944663931	1.7068901817712e-06	0.847262931367332	2
ENSG00000158062.20	UBXN11	1	26282291	1_18	0	0.0267715483332637	4.56715490522666	1.16095831947794e-06	-0.0647245665853053	2
ENSG00000117682.16	DHDDS	1	26432257	1_18	0	0.0282807685651511	5.2019885844037	1.396876462087e-06	-0.739511879630307	2
ENSG00000198830.10	HMGN2	1	26474358	1_18	0	0.0269087267271994	4.60131385915425	1.1756347179215e-06	-0.140771503652719	1
ENSG00000117676.13	RPS6KA1	1	26529971	1_18	0	0.0295387534782153	5.46878492116925	1.53384122003646e-06	-0.617345524410407	1
ENSG00000117713.18	ARID1A	1	26693253	1_18	0	0.0516831905645972	11.4365022518556	5.61228778817579e-06	2.67637160860518	1
ENSG00000060642.10	PIGV	1	26787521	1_18	0	0.0929131137078993	15.8956090071411	1.40233438456561e-05	3.09207077771821	1
ENSG00000204160.11	ZDHHC18	1	26827212	1_18	0	0.0280106813299823	5.03613044578404	1.33942388815851e-06	0.499868504221744	1
ENSG00000142751.14	GPN2	1	26890178	1_18	0	0.0735348905317547	14.0502757875877	9.8101510851063e-06	-2.95522531070365	1
ENSG00000090273.13	NUDC	1	26896515	1_18	0	0.0306702993273519	6.66206899727169	1.94010188463315e-06	-1.62229133113612	2
ENSG00000253368.3	TRNP1	1	26931586	1_18	0	0.0323710271931038	6.08792286455096	1.87121210617271e-06	-0.38451197425096	1
ENSG00000162511.7	LAPTM5	1	30757348	1_20	0	0.00781943254888051	4.55473561948765	3.38170568702094e-07	0.0400283293769865	1
ENSG00000162512.15	SDC3	1	30794488	1_20	0	0.0132796898488944	9.60790016848587	1.21147319866151e-06	1.19320529259137	2
ENSG00000134644.15	PUM1	1	31067081	1_20	0	0.00818470449239561	5.33493036990743	4.1459986483981e-07	-0.882110506191241	1
ENSG00000084628.9	NKAIN1	1	31229100	1_20	0	0.0108679694628187	8.46290667125589	8.73303815775971e-07	-1.68308018669185	2
ENSG00000060688.12	SNRNP40	1	31301459	1_20	0	0.01770346112629	11.1422193519514	1.87295473858094e-06	2.93311618742724	1
ENSG00000121766.15	ZCCHC17	1	31287818	1_20	0	0.0643013530749035	16.5792315193556	1.01223629354588e-05	-3.57860991543489	2
ENSG00000168528.11	SERINC2	1	31407154	1_20	0	0.0347709649671418	16.7015755896576	5.51406122148213e-06	-3.14554935938033	2
ENSG00000142910.15	TINAGL1	1	31576228	1_20	0	0.00791133303045954	4.71595066011878	3.54255267166251e-07	0.327121969868888	1
ENSG00000162517.12	PEF1	1	31645212	1_20	0	0.00785667063042628	4.61494947370153	3.44272944709661e-07	-0.22670458276454	1
ENSG00000084636.17	COL16A1	1	31690310	1_20	0	0.0124432700608187	8.57304869979519	1.01290150037128e-06	0.904889663995646	1
ENSG00000184007.18	PTP4A2	1	31944881	1_20	0	0.0120770151000889	8.60079959726884	9.86270026102417e-07	-1.11806863207684	2
ENSG00000025800.13	KPNA6	1	32108863	1_21	0	0.0322116325201115	9.39338237762337	2.87297690108904e-06	-1.28902214639557	2
ENSG00000160051.11	IQCC	1	32205464	1_21	0	0.0370105018112548	10.6750053070617	3.75137491456505e-06	1.46785544549792	1
ENSG00000084623.11	EIF3I	1	32220993	1_21	0	0.0364617139518981	10.5370132519878	3.64797625383447e-06	1.44974343687293	2
ENSG00000160055.19	TMEM234	1	32222176	1_21	0	0.0338122624437766	9.84064551447667	3.15933163136081e-06	-1.38181198006749	1
ENSG00000183615.5	FAM167B	1	32247598	1_21	0	0.019309193623975	4.68889543057366	8.59670614249401e-07	-0.210412154627559	2
ENSG00000175130.6	MARCKSL1	1	32316644	1_21	0	0.0340999788528832	9.91882212537277	3.21152722916046e-06	1.09360133276047	1
ENSG00000162526.6	TSSK3	1	32366691	1_21	0	0.019053785925008	4.56678910097174	8.26208453394247e-07	0.108041527649329	1
ENSG00000225828.1	FAM229A	1	32366691	1_21	0	0.019053785925008	4.56678910097174	8.26208453394247e-07	0.108041527649329	1
ENSG00000162521.18	RBBP4	1	32651632	1_21	0	0.019151048074406	4.61347889265722	8.38916007363753e-07	0.031374045829447	1
ENSG00000116497.17	S100PBP	1	32817174	1_21	0	0.0420723476800722	11.8604669032805	4.73800952546389e-06	1.44867943864329	1
ENSG00000160097.16	FNDC5	1	32872031	1_21	0	0.026852977856145	7.71778414313815	1.96780689620194e-06	-1.10209268375522	1
ENSG00000121905.9	HPCA	1	32886832	1_21	0	0.0258260809899814	7.35916149267468	1.80461365320428e-06	0.800719485930303	1
ENSG00000142920.16	AZIN2	1	33080995	1_21	0	0.0227300234892216	6.18570693471386	1.33501646369554e-06	-1.10300715651031	1
ENSG00000116525.13	TRIM62	1	33181349	1_21	0	0.0527184795287449	13.9532548838358	6.98450770004042e-06	-2.10841804834234	2
ENSG00000160094.14	ZNF362	1	33233050	1_21	0	0.0571536931557948	14.7051628872754	7.98015882817106e-06	2.17007004859383	2
ENSG00000184389.9	A3GALT2	1	33324895	1_21	0	0.0482739749834265	13.1350109648363	6.02061557116106e-06	-2.06687672137028	1
ENSG00000121903.14	ZSCAN20	1	33470746	1_21	0	0.028536597493784	8.2773787038875	2.24280962776028e-06	0.980301434816145	1
ENSG00000189280.3	GJB5	1	34800552	1_22	0	0.0150391153836137	4.92147157658677	7.02772355128883e-07	-0.460657343888265	1
ENSG00000188910.7	GJB3	1	34781052	1_22	0	0.0306086755246711	11.5397766014602	3.35381679885003e-06	-1.41448427793845	1
ENSG00000187513.8	GJA4	1	34793636	1_22	0	0.0172548451660167	6.18884332580336	1.01395329709521e-06	-0.792036310664939	1
ENSG00000163866.8	SMIM12	1	34859185	1_22	0	0.0193912881572986	7.25106948785955	1.33507641512068e-06	0.874590379459714	1
ENSG00000197056.9	ZMYM1	1	35081390	1_22	0	0.0208152408907409	9.59486253065554	1.89634606514688e-06	-2.12880313036309	1
ENSG00000116819.6	TFAP2E	1	35573174	1_22	0	0.271311280598416	22.5160288901913	5.80038799843211e-05	4.23988844068056	1
ENSG00000142686.7	C1orf216	1	35718988	1_22	0	0.235093129177908	22.0910959120517	4.9312224547879e-05	4.28869250572935	2
ENSG00000134698.10	AGO4	1	35807900	1_22	0	0.0255968260591788	12.2697161061309	2.98207133599325e-06	2.82930227910032	2
ENSG00000092847.11	AGO1	1	35870261	1_22	0	0.0254969183188114	12.4122796395237	3.00494578437856e-06	-3.09002441255171	1
ENSG00000142694.6	EVA1B	1	36323945	1_22	0	0.0336310037232961	13.0457006706792	4.16585966148824e-06	-1.70102442075969	1
ENSG00000181817.5	LSM10	1	36389432	1_22	0	0.0163119359278114	5.65001425325988	8.75089448056328e-07	-0.516549649403198	2
ENSG00000116898.11	MRPS15	1	36463532	1_22	0	0.023362288166803	8.81057515992326	1.95441610932038e-06	1.10627022328266	2
ENSG00000163873.9	GRIK3	1	37068725	1_22	0	0.0145488540505714	4.60342319238049	6.35926737679781e-07	-0.124913210583812	1
ENSG00000163874.10	ZC3H12A	1	37464693	1_23	0	0.0280716895388083	4.87254570660468	1.29873896522399e-06	-0.149273703426473	1
ENSG00000163875.15	MEAF6	1	37522141	1_23	0	0.0357521280580702	7.10197376028564	2.4108953392847e-06	-1.16232474567249	1
ENSG00000163877.10	SNIP1	1	37553609	1_23	0	0.0389049765722972	7.88277303043509	2.91193433291378e-06	1.07888382819571	1
ENSG00000163879.10	DNALI1	1	37548877	1_23	0	0.0484893247986706	9.92289861012186	4.56858897482364e-06	1.67153332453625	3
ENSG00000116922.14	C1orf109	1	37691952	1_23	0	0.0493796613793573	10.0917626335681	4.73164911569194e-06	1.39061958911502	1
ENSG00000134690.10	CDCA8	1	37692586	1_23	0	0.0404357983596773	8.23965183838586	3.16353235240809e-06	1.05641050900688	1
ENSG00000196449.3	YRDC	1	37761292	1_23	0	0.0684439079010782	13.1351728256353	8.53626691679036e-06	-2.07981748911776	1
ENSG00000197982.13	C1orf122	1	37806988	1_23	0	0.0287841483522965	5.10337518268395	1.39478824470464e-06	-0.697797426102211	1
ENSG00000204084.12	INPP5B	1	37783821	1_23	0	0.188423569526557	22.837209464827	4.08578640440226e-05	-3.00390765127858	2
ENSG00000183431.11	SF3A3	1	37986387	1_23	0	0.147103776371692	20.408480760875	2.85057121283516e-05	-3.06534494687291	1
ENSG00000183520.11	UTP11	1	38013784	1_23	0	0.0317660118506995	6.01133601776853	1.81313898079124e-06	-0.658317395917407	1
ENSG00000185668.7	POU3F1	1	38047752	1_23	0	0.167756822544192	21.6923889246603	3.45529371939634e-05	2.27053117297403	1
ENSG00000116981.3	NT5C1A	1	39653535	1_25	0	0.01327299554799	15.7717312225975	1.98767654438587e-06	-1.87776762913808	2
ENSG00000116954.7	RRAGC	1	38864028	1_25	0	0.0043473487369583	5.69529210610503	2.3509201602845e-07	-0.604374683463538	1
ENSG00000174574.15	AKIRIN1	1	38991334	1_25	0	0.0883418377394338	32.8078097910746	2.7519533310064e-05	-3.27529430157063	2
ENSG00000168653.10	NDUFS5	1	39026790	1_25	0	0.00465195538657881	6.3121366499339	2.78810631511057e-07	0.712938591339204	1
ENSG00000127603.23	MACF1	1	39128430	1_25	0	0.0778619809089881	31.6773810444518	2.34192031573886e-05	-3.18780738546303	1
ENSG00000183682.7	BMP8A	1	39554348	1_25	0	0.00386198301327523	4.62945592544426	1.69760915938131e-07	-0.23259265757093	2
ENSG00000090621.13	PABPC4	1	39554348	1_25	0	0.00493863007973305	6.84718491659464	3.21081993491984e-07	0.841229371519801	1
ENSG00000163909.7	HEYL	1	39640423	1_25	0	0.0103585458579509	13.5833424040907	1.33598886417348e-06	-1.57455535803555	1
ENSG00000084072.16	PPIE	1	39739151	1_25	0	0.00392674395139625	4.7686300656994	1.77796665972877e-07	0.23200585268995	1
ENSG00000116985.11	BMP8B	1	39787880	1_25	0	0.00383152306276369	4.5559604393839	1.65748186411994e-07	0.0366338295987623	1
ENSG00000043514.15	TRIT1	1	39880989	1_25	0	0.145728501543208	37.9203035663456	5.24703186234747e-05	-3.18283365531202	3
ENSG00000131236.16	CAP1	1	40039999	1_25	0	0.00422143844817002	5.46986446107279	2.19247385463562e-07	0.390549331576281	2
ENSG00000131238.16	PPT1	1	40094786	1_25	0	0.00616238005799463	8.91577506010171	5.21680951327756e-07	-0.971256676017336	3
ENSG00000084073.8	ZMPSTE24	1	40257946	1_25	0	0.00792375067314233	11.4036402725802	8.57969219754746e-07	1.32395353778829	1
ENSG00000187815.9	ZFP69	1	40476891	1_25	0	0.00638701156766819	9.14830260567502	5.54798938139496e-07	-1.1323783077809	1
ENSG00000164002.11	EXO5	1	40506722	1_25	0	0.00484848515342728	6.73141270057083	3.09891514653806e-07	0.67165569523942	3
ENSG00000117010.15	ZNF684	1	40531781	1_25	0	0.0124242260760191	14.8455302594703	1.75130769822862e-06	-1.89789867978609	2
ENSG00000117016.9	RIMS3	1	40664752	1_25	0	0.00482877615043997	6.69548829764118	3.06984695941811e-07	-0.925439270265539	1
ENSG00000179862.6	CITED4	1	40860299	1_25	0	0.00561568041401539	8.28159411757591	4.41584400414897e-07	-1.0450567964565	2
ENSG00000171790.15	SLFNL1	1	41023232	1_25	0	0.00390306970025578	4.70179463523372	1.74247822571696e-07	0.00452655253638938	2
ENSG00000010803.16	SCMH1	1	41234186	1_25	0	0.0240665503539098	19.957522515237	4.560556795156e-06	-1.58562701402761	3
ENSG00000204060.6	FOXO6	1	41396621	1_25	0	0.00415772763144573	5.58506855899557	2.20486468326921e-07	0.825289615613577	1
ENSG00000198815.8	FOXJ3	1	42335341	1_26	0	0.0419424155867446	8.79002134163519	3.5005861118443e-06	1.13273374883444	1
ENSG00000117385.15	P3H1	1	42766833	1_26	0	0.0275147275057479	4.89991278582863	1.28012082553794e-06	0.29428932093238	1
ENSG00000164008.14	C1orf50	1	42767127	1_26	0	0.0279267627432034	5.0367351848856	1.3355713981337e-06	0.592043155708627	1
ENSG00000066185.12	ZMYND12	1	42453835	1_26	0	0.0286080857941314	5.25859224567559	1.42841924571907e-06	-0.454280201893956	1
ENSG00000186409.14	CCDC30	1	42463459	1_26	0	0.0289352177678812	5.36331590283983	1.47352507269993e-06	0.976620842923472	1
ENSG00000065978.18	YBX1	1	42684427	1_26	0	0.0284136154464145	5.195774630517	1.40176173396519e-06	-0.420041790671561	1
ENSG00000164007.10	CLDN19	1	42740306	1_26	0	0.0286194484309381	5.26222341814286	1.42997333549454e-06	0.405384116518476	1
ENSG00000177868.11	SVBP	1	42799864	1_26	0	0.0277916034587673	4.99208819155893	1.31732595995937e-06	-0.584822399393404	3
ENSG00000164010.13	ERMAP	1	42816759	1_26	0	0.0440154707073219	9.23672746224564	3.86029840146973e-06	1.09517368790123	2
ENSG00000117394.20	SLC2A1	1	42959411	1_26	0	0.281924580571837	27.1364982270061	7.26413897039166e-05	3.04598934487486	1
ENSG00000066056.13	TIE1	1	43294399	1_27	0	0.0809071200196512	21.2276744836563	1.63074688769941e-05	3.16381182330225	1
ENSG00000117400.16	MPL	1	43337449	1_27	0	0.0823102547723241	22.4313207322711	1.7530979740908e-05	3.46320473756727	1
ENSG00000117399.13	CDC20	1	43359194	1_27	0	0.0253584000197115	9.25052381601739	2.22733514991205e-06	1.85223160728306	2
ENSG00000159479.16	MED8	1	43384802	1_27	0	0.0524480690276683	16.5804473969027	8.25701636550614e-06	2.80604952766969	2
ENSG00000198198.15	SZT2	1	43384246	1_27	0	0.0179999587788131	6.21945715961894	1.06297093089249e-06	-1.58288992205341	1
ENSG00000126091.19	ST3GAL3	1	43712399	1_27	1	0.103374131017178	33.69372989342	3.30718400317116e-05	5.62680852755551	2
ENSG00000117407.16	ARTN	1	43933936	1_27	0	0.0324772696737126	14.46758127721	4.46141721895882e-06	2.93745882862046	1
ENSG00000117408.10	IPO13	1	43947230	1_27	0	0.0211113880515562	10.0080107758102	2.00614329091214e-06	-2.6632120241847	2
ENSG00000132768.13	DPH2	1	43973302	1_27	0	0.0528059473631491	21.3137498930203	1.06866134465348e-05	3.71022155464472	2
ENSG00000117410.13	ATP6V0B	1	43974045	1_27	0	0.0188674966654014	6.3698066044013	1.14113736367756e-06	-1.43560388599326	1
ENSG00000117411.16	B4GALT2	1	43976849	1_27	0	0.0721404698186206	28.3240396058257	1.94013323869185e-05	-4.6371187760301	1
ENSG00000159214.12	CCDC24	1	43991070	1_27	0	0.0193238825613964	8.5785812083545	1.57400915146171e-06	-2.44245059124053	1
ENSG00000196517.11	SLC6A9	1	44031577	1_27	0	0.017888359768175	4.60091001205232	7.81468823530548e-07	0.142954327490309	1
ENSG00000178028.13	DMAP1	1	44220650	1_27	0	0.0769876024669263	18.5731408447362	1.3576991434672e-05	2.45241377985133	1
ENSG00000117419.14	ERI3	1	44354576	1_27	0	0.0532293969447171	15.0333514297173	7.5980955834886e-06	-2.19490502311186	1
ENSG00000198520.10	C1orf228	1	44673827	1_28	0	0.0361132824859585	6.59846714051499	2.2625981106718e-06	-0.944829750192719	3
ENSG00000142945.12	KIF2C	1	44739744	1_28	0	0.0483382827627702	9.29754532345444	4.26733677856409e-06	-1.18001380209076	1
ENSG00000142937.11	RPS8	1	44775441	1_28	0	0.0396460796209097	7.46097671310462	2.80862223758046e-06	-1.06971005378609	2
ENSG00000188396.3	TCTEX1D4	1	44806240	1_28	0	0.0535859530259233	10.2551759004874	5.21784855462598e-06	-1.74472424234155	1
ENSG00000070785.16	EIF2B3	1	44990625	1_28	0	0.0346276111823984	6.21061209006354	2.04199339770431e-06	0.710110150826767	1
ENSG00000126107.14	HECTD3	1	45010727	1_28	0	0.233941911319064	24.4094285474943	5.42204406521861e-05	-2.98822553719512	2
ENSG00000162415.6	ZSWIM5	1	45285956	1_28	0	0.0332419371125414	5.83384333746171	1.84135905873944e-06	-0.651848544073634	2
ENSG00000132781.17	MUTYH	1	45341261	1_28	0	0.0552481235895362	10.5394741650534	5.52883810212494e-06	1.24149700707971	1
ENSG00000132773.11	TOE1	1	45340760	1_28	0	0.036808491849308	6.7745129761668	2.36768269114745e-06	-0.691036603983979	1
ENSG00000070759.16	TESK2	1	45491131	1_28	0	0.0306455826045082	5.08415293124617	1.47939410764026e-06	0.386657238845662	1
ENSG00000280670.2	CCDC163	1	45499668	1_28	0	0.0344581795005856	6.16535075648994	2.01719329128166e-06	-0.771798716546526	1
ENSG00000132763.14	MMACHC	1	45500626	1_28	0	0.0328023031314204	5.71101830156818	1.77875152886619e-06	-0.479033207910163	1
ENSG00000117448.13	AKR1A1	1	45550079	1_28	0	0.0289177995136524	4.54966243778752	1.24922830124703e-06	0.122708336288458	2
ENSG00000132780.16	NASP	1	45583288	1_28	0	0.0493627463815632	9.49224569318076	4.44903356258159e-06	1.01290994591509	1
ENSG00000159588.14	CCDC17	1	45624542	1_28	0	0.0499835938454657	9.6082280345641	4.56003501447302e-06	-1.28350095587187	1
ENSG00000159592.10	GPBP1L1	1	45687876	1_28	0	0.0289281893243841	4.55297160469433	1.25058607806018e-06	-0.0844952120760434	2
ENSG00000159596.6	TMEM69	1	45685133	1_28	0	0.0380621315660049	7.08402158296778	2.56017928091435e-06	1.06814587867599	3
ENSG00000197429.10	IPP	1	45745779	1_28	0	0.0301874326897498	4.94535621012559	1.41749375909154e-06	0.316485808485025	3
ENSG00000086015.20	MAST2	1	45787045	1_28	0	0.0305942576256648	5.0687133003771	1.47243130844082e-06	0.543061992942694	2
ENSG00000117461.14	PIK3R3	1	46132597	1_28	0	0.0341204216922172	6.07442386847724	1.96796277872456e-06	0.761901435731882	1
ENSG00000117472.9	TSPAN1	1	46183374	1_28	0	0.0295026893377506	4.73403894987433	1.32614444302924e-06	-0.119530569248397	1
ENSG00000085998.13	POMGNT1	1	46171216	1_28	0	0.0429755113934903	8.20718150332804	3.34897949262915e-06	0.735702912444586	1
ENSG00000171357.5	LURAP1	1	46198577	1_28	0	0.0505417564405634	9.71149719654819	4.66051506847028e-06	-1.11686304830437	2
ENSG00000085999.11	RAD54L	1	46169506	1_28	0	0.0664071221560848	12.2561994700466	7.72801359099799e-06	-1.32625230546451	2
ENSG00000173660.11	UQCRH	1	46309111	1_28	0	0.044849552170635	8.60271854048582	3.66345804127317e-06	1.14531526780609	1
ENSG00000117480.15	FAAH	1	46394565	1_28	0	0.0475796632045478	9.15072795231693	4.13403742995196e-06	-1.30810139850107	2
ENSG00000079277.19	MKNK1	1	46616841	1_29	0	0.034779081186487	6.30961338451196	2.08361871812308e-06	-0.747799779334023	1
ENSG00000123472.12	ATPAF1	1	46664922	1_29	0	0.028750292223892	4.55487678186265	1.24341554646283e-06	-0.131911645205099	2
ENSG00000159658.10	EFCAB14	1	46716811	1_29	0	0.0307385926563347	5.17077065866154	1.50916474862725e-06	0.353073922993959	1
ENSG00000142973.13	CYP4B1	1	46742325	1_29	0	0.0456006280168755	8.81535320278143	3.81687500937549e-06	-1.32616462724507	2
ENSG00000186160.4	CYP4Z1	1	47066942	1_29	0	0.04549534795383	8.79393513120894	3.7988106370968e-06	1.35708621474614	1
ENSG00000162365.11	CYP4A22	1	47131083	1_29	0	0.0292584016859303	4.71617883195985	1.31020200429331e-06	-0.0701154742455023	2
ENSG00000162366.7	PDZK1IP1	1	47180323	1_29	0	0.0288577640866692	4.58922795284961	1.25747600223401e-06	-0.0926563047149007	2
ENSG00000162367.11	TAL1	1	47230909	1_29	0	0.0697760794885322	12.7782101950705	8.46591665520055e-06	-1.59989393477566	1
ENSG00000123473.15	STIL	1	47404599	1_29	0	0.0358686787865107	6.59439376775585	2.24588571609224e-06	0.975772070321672	1
ENSG00000162368.13	CMPK1	1	47503295	1_29	0	0.034710389213114	6.29136522969158	2.07348920226787e-06	0.716141391627136	1
ENSG00000186790.5	FOXE3	1	47416825	1_29	0	0.028785155089567	4.56603372964995	1.24797270221774e-06	0.143602077808979	1
ENSG00000186564.5	FOXD2	1	47434787	1_29	0	0.0288198104322182	4.57711139294911	1.25250652948157e-06	-0.20664119081252	1
ENSG00000269113.3	TRABD2B	1	47934726	1_30	0	0.0350627357091736	6.56336278893966	2.18509138829085e-06	0.98292537286466	2
ENSG00000117834.12	SLC5A9	1	48219762	1_30	0	0.0428730756436361	8.4226266002668	3.42870076673826e-06	0.978610544964385	2
ENSG00000132122.11	SPATA6	1	48472277	1_30	0	0.0359878468289858	6.80379743530101	2.32490191569399e-06	0.784766796012156	1
ENSG00000162373.12	BEND5	1	48764313	1_31	0	0.0211879142434184	7.66524648658936	1.54209712691581e-06	-1.5795648264347	2
ENSG00000185104.19	FAF1	1	50882742	1_32	0	0.0219325925825689	7.50068248417317	1.56202560831559e-06	1.79566581421582	2
ENSG00000123080.10	CDKN2C	1	50958107	1_32	0	0.0184246263696771	5.01653798189487	8.77607227498689e-07	0.702132948598448	1
ENSG00000123091.4	RNF11	1	51236170	1_32	0	0.0471753035196805	14.1154834383744	6.32277688080229e-06	1.97480640510905	1
ENSG00000085831.15	TTC39A	1	51331971	1_33	0	0.043573173422538	13.9152692820128	5.75715871595035e-06	-1.59903177915679	2
ENSG00000085832.16	EPS15	1	51521804	1_33	0	0.0259765538308746	9.05962394934732	2.23454498953362e-06	1.13964054246932	2
ENSG00000117859.18	OSBPL9	1	51577175	1_33	0	0.0259330075007946	8.92812969964144	2.19842054035273e-06	-1.08637705483823	1
ENSG00000198841.3	KTI12	1	52034079	1_33	0	0.0159735754271112	4.62728814501439	7.01820545465778e-07	-0.489735184658213	2
ENSG00000154222.14	CC2D1B	1	52352516	1_33	0	0.0219577543023516	7.47428323828365	1.5583136304565e-06	-0.930542883174812	1
ENSG00000134748.12	PRPF38A	1	52424219	1_33	0	0.0793520257716753	18.7763205646316	1.41470505833939e-05	-2.34914262950042	1
ENSG00000116157.5	GPX7	1	52602758	1_33	0	0.0163953241426897	4.88526171679593	7.60510543010141e-07	-0.537389832926348	1
ENSG00000182183.14	FAM159A	1	52632940	1_33	0	0.0158355369735244	4.56672447652961	6.86649331510126e-07	-0.0769587529147506	1
ENSG00000162377.5	COA7	1	52610744	1_33	0	0.0164926613052374	4.96028904028023	7.76774787950995e-07	-0.333022787522262	1
ENSG00000162378.12	ZYG11B	1	52724987	1_33	0	0.0779756464273667	18.9582731347462	1.40363812722271e-05	-1.96349557650304	2
ENSG00000121310.16	ECHDC2	1	52923075	1_33	0	0.0159503195573756	4.6429918602811	7.03177081541402e-07	-0.229460624517762	3
ENSG00000116171.17	SCP2	1	52926925	1_33	0	0.028214884442859	9.78519128578136	2.62147060691992e-06	-1.24343737926276	2
ENSG00000162383.11	SLC1A7	1	53142966	1_33	0	0.0205339265641091	6.99411696919721	1.36364803952112e-06	0.854693523816176	1
ENSG00000157184.6	CPT2	1	53196294	1_33	0	0.211511097354057	19.9318909977535	4.00293979877731e-05	3.74752709555537	1
ENSG00000162384.13	C1orf123	1	53211891	1_33	0	0.102287690436558	16.1988931259697	1.57328031816411e-05	3.47336964394992	2
ENSG00000157193.15	LRP8	1	53327576	1_33	0	0.0252897869291474	8.31093585301135	1.99568731750004e-06	-0.474062574130386	2
ENSG00000174332.5	GLIS1	1	53737935	1_33	0	0.0231717465489439	8.05278224131664	1.7717486954711e-06	1.0069312178821	1
ENSG00000058804.11	NDC1	1	53842958	1_34	0	0.0150269437413676	4.80632977473122	6.85774958956171e-07	-0.358776587707471	1
ENSG00000058799.14	YIPF1	1	53889535	1_34	0	0.0586304775995934	17.3577779438463	9.66306624618201e-06	1.88733069311994	2
ENSG00000116209.11	TMEM59	1	54047459	1_34	0	0.0149080733724244	4.73362476315531	6.70058539723926e-07	0.1805805912365	1
ENSG00000116205.12	TCEANC2	1	54056634	1_34	0	0.0166377094099937	5.73882218280151	9.06595794005557e-07	0.419762934746527	3
ENSG00000116221.15	MRPL37	1	54183963	1_34	0	0.0271253517860565	10.2253932210378	2.63361807356205e-06	-1.28779136366167	4
ENSG00000215883.10	CYB5RL	1	54154524	1_34	0	0.0152537354046173	4.94346880470019	7.15987439258972e-07	0.348465359629581	2
ENSG00000157216.15	SSBP3	1	54413433	1_34	0	0.0155116695204267	5.09699874585629	7.5070700252333e-07	0.473861381685344	2
ENSG00000162391.11	FAM151A	1	54606004	1_34	0	0.0152690307091948	4.9526450449473	7.18035751562333e-07	0.332046827177487	1
ENSG00000184313.19	MROH7	1	54543576	1_34	0	0.0153538970239003	5.00339200910366	7.29424843597327e-07	0.391182252785231	2
ENSG00000243725.6	TTC4	1	54709146	1_34	0	0.0797237514963228	20.2353986888946	1.53178174338902e-05	-2.07049005609333	1
ENSG00000162396.5	PARS2	1	54764778	1_34	0	0.0159671319738534	5.36200916864294	8.12927591112001e-07	0.408480489513618	1
ENSG00000116133.11	DHCR24	1	54933259	1_34	0	0.014728210375444	4.62251351720715	6.46436046495001e-07	-0.190485524136936	1
ENSG00000143001.4	TMEM61	1	54980998	1_34	0	0.014632537140694	4.56286012471862	6.33948804978606e-07	-0.0438967044502352	1
ENSG00000187889.12	C1orf168	1	56786821	1_36	0	0.0719275952067278	16.4658006333464	1.12454228404453e-05	-1.82280772439008	1
ENSG00000162600.11	OMA1	1	58539515	1_37	0	0.0702469994343523	13.2444186785752	8.83401385729122e-06	1.80769201885876	2
ENSG00000162601.9	MYSM1	1	58722045	1_37	0	0.0275352807578323	4.56066578479205	1.19238129120273e-06	-0.0282113693329172	2
ENSG00000134709.10	HOOK1	1	59757660	1_38	0	0.0404905693780331	13.1552801598676	5.05768039651894e-06	1.61493576930687	2
ENSG00000134716.9	CYP2J2	1	59926274	1_38	0	0.0391273879962689	12.8380752060975	4.76955838236822e-06	1.59946235354892	1
ENSG00000162604.12	TM2D1	1	61723869	1_39	0	0.0318810254361516	5.8485266820016	1.77041937667734e-06	-0.613348609551096	1
ENSG00000132849.19	PATJ	1	61872135	1_39	0	0.0566985077236197	11.1809932616762	6.01934743163455e-06	1.41251309902781	1
ENSG00000162607.12	USP1	1	62436136	1_39	0	0.133437759709334	19.2712628855053	2.44166633074257e-05	2.2764721104454	2
ENSG00000125703.14	ATG4C	1	62784304	1_39	0	0.0485205586289804	9.73259969554087	4.48386006323599e-06	1.27250802275409	2
ENSG00000187140.5	FOXD3	1	63099482	1_41	0	0.00586334464854821	4.7403295252054	2.63907268975561e-07	0.219686058523427	1
ENSG00000088035.15	ALG6	1	63367779	1_41	0	0.00676401818173089	6.0036070155894	3.8557992944619e-07	0.444035733475891	1
ENSG00000142856.16	ITGB3BP	1	63593801	1_41	0	0.0125085404235975	11.671906429172	1.38626363384935e-06	1.350333115829	1
ENSG00000079739.15	PGM1	1	63593801	1_41	0	0.00576912832427434	4.57939968690492	2.50851178733894e-07	-0.089362110939952	3
ENSG00000158966.13	CACHD1	1	64467641	1_41	0	0.00587230238125236	4.72753625415063	2.63597128721639e-07	-0.056604240536147	2
ENSG00000162437.14	RAVER2	1	64745289	1_41	0	0.00617108390883336	5.20884275596795	3.05210939393048e-07	0.415077522682189	1
ENSG00000162434.11	JAK1	1	64968260	1_41	0	0.00661847406402927	5.78902479404897	3.63798310406915e-07	0.478346482553269	1
ENSG00000162433.14	AK4	1	65147235	1_41	0	0.00879860491264695	8.11900593072163	6.78287903946686e-07	0.772651238899213	1
ENSG00000213625.8	LEPROT	1	65467698	1_41	0	0.018085195581748	15.2514492428855	2.61897721626585e-06	1.71824046963346	1
ENSG00000116678.19	LEPR	1	65429130	1_41	0	0.0069649742605048	6.39318692402362	4.2279935403654e-07	-0.784621788167573	1
ENSG00000152760.9	TCTEX1D1	1	66773779	1_42	0	0.0215075128648923	4.66846526539208	9.53370523127319e-07	-0.358830050279418	1
ENSG00000081985.10	IL12RB2	1	67307648	1_42	0	0.027197812637105	6.74541120268387	1.74196652092544e-06	-0.967977671470156	2
ENSG00000172380.5	GNG12	1	67832765	1_42	0	0.0237287828808218	6.42494723101229	1.44757950080165e-06	-1.5776254220285	1
ENSG00000033122.18	LRRC7	1	69427282	1_44	0	0.226395803010722	25.5240530034531	5.48675295372585e-05	2.8029600908029	2
ENSG00000118454.12	ANKRD13C	1	70355197	1_44	0	0.0331528737121749	7.25498082047824	2.28378304682548e-06	0.960974872444673	1
ENSG00000197568.13	HHLA3	1	70354325	1_44	0	0.0322353306900774	6.9961658076515	2.14135967614518e-06	0.919767895750472	1
ENSG00000116761.11	CTH	1	70411075	1_44	0	0.0247989566635722	4.58205853267656	1.07892545416545e-06	0.0611836541645443	1
ENSG00000050628.20	PTGER3	1	71047606	1_45	0	0.0340548097273795	9.72931610043586	3.14599601756464e-06	1.12056951787694	1
ENSG00000132485.13	ZRANB2	1	71081716	1_45	0	0.0321334341600548	9.19371199450705	2.80508117379744e-06	1.23779430301851	1
ENSG00000172260.14	NEGR1	1	72282986	1_46	0	0.0405393439417786	18.0809848185168	6.95979094137688e-06	-2.66113396549324	1
ENSG00000254685.6	FPGT	1	74186951	1_47	0	0.0141017940878664	4.6667907239475	6.24870599900042e-07	0.177906929133302	2
ENSG00000116783.14	TNNI3K	1	74241910	1_47	0	0.014843609476894	5.13602373969659	7.23875602044407e-07	-0.3456210317552	1
ENSG00000116791.13	CRYZ	1	74708200	1_47	0	0.0149390505011772	5.19469006525566	7.36851603931121e-07	-0.448318604471954	3
ENSG00000162623.15	TYW3	1	74733103	1_47	0	0.0348815832448101	12.9848194436204	4.30060445832122e-06	-1.50574684089932	3
ENSG00000137968.16	SLC44A5	1	75399340	1_47	0	0.0255213275533064	10.1068526711732	2.44915681606203e-06	1.17690826692806	1
ENSG00000117054.13	ACADM	1	75724387	1_47	0	0.0219846270995184	8.73636695028246	1.82367467675532e-06	-1.39664004443717	1
ENSG00000137955.15	RABGGTB	1	75786498	1_47	0	0.018130707705444	6.96836252469031	1.19961776828965e-06	0.88466485883019	1
ENSG00000057468.6	MSH4	1	75797873	1_47	0	0.0163561063190703	6.02452203140351	9.35620908745107e-07	0.713360916031285	2
ENSG00000077254.14	USP33	1	77760195	1_48	0	0.0178665181144303	8.8150299019518	1.4954128584142e-06	1.15653483147273	1
ENSG00000180488.14	MIGA1	1	77784081	1_48	0	0.0113202058463906	4.76777588074843	5.12468945474928e-07	0.221308193633225	1
ENSG00000162614.18	NEXN	1	77888397	1_48	0	0.0184691588521937	9.14970058766252	1.60454313226181e-06	-1.18444371151598	2
ENSG00000162613.16	FUBP1	1	77979478	1_48	0	0.0127603104099607	5.80336434371154	7.03134606124851e-07	0.532300551003419	1
ENSG00000162616.8	DNAJB4	1	77995251	1_48	0	0.0127285729517492	5.83476485095016	7.05180786395689e-07	0.660337733208526	1
ENSG00000137965.10	IFI44	1	78590612	1_48	0	0.0116992302383737	5.06853163916341	5.63036884645117e-07	-0.486832346325372	1
ENSG00000162618.13	ADGRL4	1	79006491	1_48	0	0.0279434515881334	12.9416798970002	3.43374547248281e-06	1.39384815964285	3
ENSG00000137941.16	TTLL7	1	84023821	1_51	0	0.0977268005846749	18.7744163509436	1.7421178172984e-05	-2.55036964465306	1
ENSG00000142875.19	PRKACB	1	84077863	1_51	0	0.023165280386462	5.39025835065864	1.18561733083116e-06	0.574625730269429	1
ENSG00000203943.8	SAMD13	1	84298566	1_51	0	0.0213348657770498	4.63448125543027	9.38833205443116e-07	0.192280361263543	1
ENSG00000117133.10	RPF1	1	84479257	1_52	0	0.0660125695052073	15.6243841262543	9.79325227511365e-06	1.89668933811852	2
ENSG00000174021.10	GNG5	1	84507428	1_52	0	0.0425415445621429	11.537155211347	4.66025183296186e-06	1.40725015344228	2
ENSG00000117151.12	CTBS	1	84572649	1_52	0	0.0199962166746768	4.58357373972607	8.70260863707259e-07	0.0329628295107513	3
ENSG00000117155.16	SSX2IP	1	84690036	1_52	0	0.0538880541628949	13.7314408296839	7.02596543007456e-06	1.66565673827876	2
ENSG00000055732.12	MCOLN3	1	85048599	1_52	0	0.0286095806352398	7.87488305485312	2.13920793929721e-06	-1.00089321452795	2
ENSG00000142867.12	BCL10	1	85277178	1_52	0	0.0391477290260367	10.7678981117826	4.00253287624183e-06	1.4941741016664	1
ENSG00000153904.18	DDAH1	1	85418408	1_52	0	0.019923453207793	4.55013260909312	8.6076790412389e-07	-0.274979168648731	2
ENSG00000117174.10	ZNHIT6	1	85708549	1_52	0	0.0301103969540785	8.34574222347284	2.38604617658122e-06	-1.21295493321128	2
ENSG00000171502.14	COL24A1	1	86000112	1_53	0	0.0243981246364065	5.29588065247417	1.22685159439601e-06	-0.863946324585551	2
ENSG00000122417.15	ODF2L	1	86396707	1_53	0	0.0233142168592776	4.87836064098525	1.079921361037e-06	0.495738792991588	1
ENSG00000097033.14	SH3GLB1	1	86708280	1_53	0	0.0226672965619769	4.61989892166299	9.94327835162957e-07	-0.144780489789374	1
ENSG00000183291.15	SELENOF	1	86913954	1_53	0	0.0516469674122976	12.2219586973073	5.99353484261263e-06	1.74597571721722	1
ENSG00000153936.16	HS2ST1	1	86914303	1_53	0	0.0251091540706471	5.55989753597035	1.32555046476092e-06	0.4310959322229	1
ENSG00000065243.19	PKN2	1	88684130	1_54	0	0.0250271125658449	4.64382187289575	1.1035288625752e-06	0.187350486444304	1
ENSG00000137947.11	GTF2B	1	88890014	1_54	0	0.024890736378942	4.59359639862153	1.08564535017135e-06	0.149548095549063	1
ENSG00000137944.17	KYAT3	1	88992014	1_54	0	0.0279379941210448	5.65582470649323	1.50033610018865e-06	0.583446408171121	1
ENSG00000213516.9	RBMXL1	1	88992014	1_54	0	0.0279379941210448	5.65582470649323	1.50033610018865e-06	0.583446408171121	1
ENSG00000117226.11	GBP3	1	89015900	1_54	0	0.0286413457744449	5.88468809942795	1.6003473919983e-06	-0.5635379060043	2
ENSG00000162645.12	GBP2	1	89150019	1_54	0	0.0255045110602763	4.81753294390439	1.16664598882484e-06	0.231427360467283	1
ENSG00000197147.13	LRRC8B	1	89525143	1_54	0	0.029014078212799	6.00372892018074	1.65396855673833e-06	-0.513425435106425	3
ENSG00000171488.14	LRRC8C	1	89728193	1_55	0	0.0449177042575605	13.6326379617245	5.81426536978611e-06	-1.71324185328511	1
ENSG00000171492.14	LRRC8D	1	89895984	1_55	0	0.0180524885918381	5.23785839405752	8.97817836498859e-07	-0.504477560812891	1
ENSG00000122482.20	ZNF644	1	91010263	1_55	0	0.125319633961745	23.2817481588056	2.77033380547584e-05	-2.99684803279698	1
ENSG00000097046.12	CDC7	1	91500849	1_57	0	0.0164969037416249	5.20250956230224	8.14915773791595e-07	-0.418230855780915	2
ENSG00000172031.6	EPHX4	1	92029879	1_57	0	0.019177829911931	7.13415912089815	1.29909123022879e-06	1.217024988029	1
ENSG00000230667.5	SETSIP	1	92066426	1_57	0	0.02430347850369	8.14429446688164	1.87940034470441e-06	0.510101214543812	1
ENSG00000284413.1	BTBD8	1	92080411	1_57	0	0.0154573831256338	4.59189219352734	6.73945924789296e-07	0.223846220718612	1
ENSG00000174842.16	GLMN	1	92299545	1_57	0	0.026982896162718	11.1723495237463	2.86240098646801e-06	-2.1918099781874	1
ENSG00000122484.8	RPAP2	1	92299545	1_57	0	0.026982896162718	11.1723495237463	2.86240098646801e-06	-2.1918099781874	1
ENSG00000162676.11	GFI1	1	92484758	1_57	0	0.0156810681684416	4.75451477005751	7.07911944939462e-07	0.355042491756342	1
ENSG00000067208.14	EVI5	1	92792062	1_57	0	0.016570525932913	6.31158442443407	9.93052216932096e-07	-1.5533711577511	2
ENSG00000154511.11	FAM69A	1	92960610	1_57	0	0.0189559318375138	6.70081310495091	1.20606312760752e-06	0.937356554037124	1
ENSG00000143033.17	MTF2	1	93061967	1_57	0	0.0170859100059548	5.55327954008505	9.00917549324932e-07	0.5977714633805	2
ENSG00000117500.12	TMED5	1	93180650	1_57	0	0.019148382234266	6.51925130586602	1.18529706114777e-06	-0.699646319675296	1
ENSG00000122483.17	CCDC18	1	93179181	1_57	0	0.0357740963533439	12.1782399365624	4.13666732092068e-06	-1.55461864285286	2
ENSG00000137942.16	FNBP1L	1	93561304	1_57	0	0.134885667626266	24.4545591806277	3.13200928766688e-05	-2.54196835583039	1
ENSG00000137936.16	BCAR3	1	93847808	1_57	0	0.021587393688858	7.60325554528338	1.55846551181208e-06	0.922162246032738	1
ENSG00000067334.13	DNTTIP2	1	93879160	1_57	0	0.0225779984526332	8.02932171393412	1.72132031782695e-06	0.929773752887448	2
ENSG00000023909.9	GCLM	1	93909753	1_57	0	0.0513789385466584	15.4677443071566	7.54587330003251e-06	1.89996228438573	2
ENSG00000117569.18	PTBP2	1	96621848	1_59	0	0.00628986895662131	5.2585551463063	3.14054793781056e-07	-0.269850631817843	2
ENSG00000188641.12	DPYD	1	97642515	1_60	0	0.00757419397019454	9.84998666072068	7.08385172260461e-07	2.4715363112868	1
ENSG00000162627.16	SNX7	1	98661649	1_60	0	0.118738809654281	28.1299379271376	3.17145724863474e-05	2.82506032916867	1
ENSG00000099260.10	PALMD	1	99651294	1_61	0	0.032763604301611	5.06985550886677	1.57719231051533e-06	0.461470855082421	1
ENSG00000156869.12	FRRS1	1	99787547	1_61	0	0.0366570270759532	6.10615201080905	2.12530981969002e-06	0.529340466260689	1
ENSG00000117620.14	SLC35A3	1	99969054	1_61	0	0.0610679839276467	10.8426714711111	6.2870552719437e-06	-1.56878614662643	3
ENSG00000156875.13	MFSD14A	1	100037134	1_61	0	0.0418705165392973	7.33575277607536	2.91642224442982e-06	0.922666890283235	1
ENSG00000156876.9	SASS6	1	100132743	1_61	0	0.111568464111318	16.5236655459142	1.75043201204614e-05	2.06357890908517	1
ENSG00000122435.9	TRMT13	1	100138150	1_61	0	0.0341191434270869	5.44381006014256	1.76359346200861e-06	0.396173117527636	1
ENSG00000122477.12	LRRC39	1	100178174	1_61	0	0.030982845309559	4.55469114827036	1.33991617083194e-06	-0.113113912800749	2
ENSG00000137992.14	DBT	1	100249898	1_61	0	0.0362283542708894	5.99749224424928	2.06307823697349e-06	0.421310686614376	1
ENSG00000137996.12	RTCA	1	100291620	1_61	0	0.0599875041513639	10.6761974171798	6.08099695098515e-06	-1.27041343713149	1
ENSG00000181656.6	GPR88	1	100538206	1_62	0	0.0265298878228314	4.92448664778614	1.24049144828802e-06	0.397397160412926	1
ENSG00000162692.10	VCAM1	1	100721765	1_62	0	0.0254797392005964	4.55307319778014	1.10153171956041e-06	0.113632094080339	1
ENSG00000162695.11	SLC30A7	1	100895622	1_62	0	0.0985578760280216	17.1415649032342	1.60412866619119e-05	1.5716594197451	2
ENSG00000060718.20	COL11A1	1	103088208	1_64	0	0.034372485009748	6.52757802792672	2.13039630371704e-06	-1.11688465875104	2
ENSG00000185946.15	RNPC3	1	103550405	1_65	0	0.020599103011918	7.7406024159508	1.5139811479564e-06	-0.751645260736382	2
ENSG00000240038.6	AMY2B	1	103554070	1_65	0	0.0227339201038425	8.58272595100471	1.85266531878042e-06	-0.795758734469376	3
ENSG00000243480.7	AMY2A	1	103586151	1_65	0	0.0190703353656915	7.35519614019614	1.33183365686758e-06	1.1611201712051	1
ENSG00000198890.7	PRMT6	1	107058247	1_66	0	0.0177396837368672	4.91397775661087	8.27706672100467e-07	-0.549465543753723	1
ENSG00000134215.15	VAV3	1	107965542	1_67	0	0.243523818121597	27.1508611251051	6.27801645157982e-05	2.96694787778873	2
ENSG00000162639.15	HENMT1	1	108667688	1_67	0	0.0246696575967169	5.42252308674154	1.27017022598422e-06	-0.371079101064074	1
ENSG00000121957.12	GPSM2	1	108875057	1_67	0	0.0239060161524223	5.1335697316436	1.16526330659771e-06	-0.430282497566056	1
ENSG00000121940.15	CLCC1	1	108928038	1_67	0	0.0227160917804186	4.66457764329171	1.00610507094612e-06	-0.145265082457121	4
ENSG00000197780.9	TAF13	1	109075155	1_67	0	0.0250798081330449	5.57408039305428	1.32737867008459e-06	0.625002368663696	2
ENSG00000215717.5	TMEM167B	1	109086886	1_67	0	0.0230764460406094	4.80912526798286	1.05373744041035e-06	0.275138276188209	1
ENSG00000031698.12	SARS	1	109213564	1_67	0	0.023621540393303	5.0235803732518	1.12672768857908e-06	0.551390104036503	2
ENSG00000143126.7	CELSR2	1	109241026	1_67	0	0.0226646158142472	4.64374297506998	9.9934152253243e-07	0.176607363047483	1
ENSG00000134222.16	PSRC1	1	109275325	1_67	0	0.197170693392097	25.0264260942317	4.68531284882521e-05	2.64557799991421	3
ENSG00000134243.11	SORT1	1	109398511	1_67	0	0.0234782844003476	4.96770007524814	1.10743723943014e-06	-0.384117339772018	1
ENSG00000143028.8	SYPL2	1	109465030	1_67	0	0.0232204293388415	4.8662566443875	1.07290841599411e-06	-0.340656128467531	1
ENSG00000162650.16	ATXN7L2	1	109483259	1_67	0	0.0224392091382259	4.55195851682509	9.69847026601025e-07	-0.0864776453288915	1
ENSG00000174151.14	CYB561D1	1	109497688	1_67	0	0.0230585976323428	4.80201764641333	1.0513662691283e-06	-0.314899565198179	1
ENSG00000181754.6	AMIGO1	1	109509517	1_67	0	0.0609510561031986	13.7895874886854	7.98049640766848e-06	-1.59799417682512	1
ENSG00000156097.12	GPR61	1	109539929	1_67	0	0.125314684111011	20.6012808671062	2.45128373511045e-05	-2.26336990202618	1
ENSG00000168765.16	GSTM4	1	109612653	1_67	0	0.0344839989668988	8.50666508222327	2.78531523488047e-06	1.10522709533864	4
ENSG00000213366.12	GSTM2	1	109621257	1_67	0	0.0776407157627562	16.0561430436117	1.18366322783875e-05	1.74325296567739	3
ENSG00000134184.12	GSTM1	1	109589235	1_67	0	0.0266508379145913	6.13277528008821	1.55190565673715e-06	0.639589667687383	5
ENSG00000134201.10	GSTM5	1	109709124	1_67	0	0.0350229566431661	8.64979797853387	2.87644561778934e-06	-1.03872903277214	4
ENSG00000134202.10	GSTM3	1	109669671	1_67	0	0.0329593725871398	8.08948917659596	2.5316136634864e-06	1.02324669259365	2
ENSG00000184371.13	CSF1	1	109928142	1_69	0	0.00450169158241809	4.55001308444333	1.94484851612552e-07	-0.0833759626346977	1
ENSG00000143093.14	STRIP1	1	110034040	1_69	0	0.0501268332152962	26.650067456871	1.26842846102942e-05	-2.54416600744336	1
ENSG00000186150.4	UBL4B	1	110111717	1_69	0	0.00827645813010314	10.1049617725231	7.94102556225719e-07	-1.19844858542106	1
ENSG00000197106.6	SLC6A17	1	110150641	1_69	0	0.00772405012683153	9.47437835639031	6.94853428144538e-07	-1.11419015172013	1
ENSG00000116396.14	KCNC4	1	110306583	1_69	0	0.0257107892371792	20.483261877501	5.00048262426533e-06	-2.05608168318937	1
ENSG00000134248.13	LAMTOR5	1	110407655	1_69	0	0.00611275886456919	7.33960816989331	4.25997976632482e-07	-0.736979200015185	2
ENSG00000177301.14	KCNA2	1	110606997	1_69	0	0.00568651664173259	6.68036943043827	3.60698379565781e-07	-0.977126563590396	1
ENSG00000121931.15	LRIF1	1	110964484	1_69	0	0.0125013008124758	13.8731524093662	1.64675033220162e-06	-1.81049277279264	1
ENSG00000156171.14	DRAM2	1	111139496	1_69	0	0.0648114704306663	29.0434870967378	1.78730236538261e-05	3.13272963253865	1
ENSG00000134255.13	CEPT1	1	111139496	1_69	0	0.00637995528728186	7.72990151374735	4.68262082766483e-07	1.20002430803879	2
ENSG00000064886.13	CHI3L2	1	111194776	1_69	0	0.044633376412371	25.5728998853894	1.08376997905435e-05	2.80709864511053	1
ENSG00000173947.13	PIFO	1	111306006	1_69	0	0.00485000570590088	5.22942658609405	2.40820645864391e-07	-0.412167182921052	1
ENSG00000085465.12	OVGP1	1	111425865	1_69	0	0.00478985668358212	5.11565284273067	2.32659601963951e-07	0.392020489787627	1
ENSG00000143110.11	C1orf162	1	111473751	1_69	0	0.00450151497612039	4.54965541952474	1.94461934400368e-07	-0.0298077123122156	1
ENSG00000116473.14	RAP1A	1	111588064	1_69	0	0.0053636229161711	6.14723380822001	3.13065612002037e-07	0.723415404956212	1
ENSG00000121933.18	TMIGD3	1	111490893	1_69	0	0.0324718689022923	22.6328667960801	6.97821344390662e-06	2.17196147579752	1
ENSG00000197852.9	FAM212B	1	111750515	1_69	0	0.00456472450926737	4.67676891745028	2.0270192846109e-07	-0.145056996981966	2
ENSG00000134245.17	WNT2B	1	112476655	1_69	0	0.0395329806011572	24.4496757431259	9.17761975025713e-06	2.52072091882638	1
ENSG00000116489.12	CAPZA1	1	112614750	1_69	0	0.00539356397890112	6.19799179085671	3.1741264802493e-07	-0.632320650037666	1
ENSG00000007341.18	ST7L	1	112614432	1_69	0	0.00455141929166081	4.65015616510928	2.00960998871169e-07	-0.157635391884733	1
ENSG00000155363.18	MOV10	1	112673015	1_69	0	0.132075717092825	35.7871680335319	4.48794686639525e-05	-3.34500623194335	2
ENSG00000155366.16	RHOC	1	112712834	1_69	0	0.0108163363377894	12.5496180322035	1.28886695101597e-06	1.49185138851676	1
ENSG00000155367.15	PPM1J	1	112712590	1_69	0	0.00512374900682866	5.73003983796734	2.78767978207655e-07	0.5756665321134	1
ENSG00000155380.11	SLC16A1	1	112956760	1_70	0	0.0431670906588042	8.34484313673525	3.42033270871979e-06	-0.965857307932725	1
ENSG00000116793.15	PHTF1	1	113674209	1_70	0	0.0289102274076812	4.64366269181399	1.2747046509135e-06	0.179671908078061	1
ENSG00000081019.13	RSBN1	1	113810702	1_70	0	0.0287635602112876	4.59684158398709	1.25545044230581e-06	-0.142221854420301	1
ENSG00000188761.11	BCL2L15	1	113886718	1_70	0	0.0335502136410336	6.01539066910697	1.91626922352132e-06	0.680223343784879	2
ENSG00000134262.12	AP4B1	1	113905292	1_70	0	0.042118795864714	8.11719659475536	3.24623090419731e-06	-1.05822596617683	1
ENSG00000118655.4	DCLRE1B	1	113906130	1_70	0	0.034314768226192	6.22329206900212	2.02767641762763e-06	-0.769997153350327	1
ENSG00000163349.21	HIPK1	1	113929596	1_70	0	0.0337880427112378	6.08056562036097	1.95076255615603e-06	0.743373255296794	1
ENSG00000116774.11	OLFML3	1	113980843	1_70	0	0.0311863316312738	5.34174237882313	1.58177471386475e-06	-0.518817173681952	2
ENSG00000134207.14	SYT6	1	114104288	1_70	0	0.0299336698814137	4.96403660704984	1.41088734190435e-06	-0.377351093170921	1
ENSG00000116752.5	BCAS2	1	114558791	1_71	0	0.0173107943420483	6.22098116661991	1.0225234582988e-06	-0.238785110187096	2
ENSG00000175984.14	DENND2C	1	114669904	1_71	0	0.0764715448376911	19.8832021793209	1.44372204843694e-05	-2.02073224425469	2
ENSG00000213281.4	NRAS	1	114716596	1_71	0	0.0142675589170687	4.78329664138288	6.47999075644686e-07	0.272784804344052	1
ENSG00000009307.15	CSDE1	1	114756865	1_71	0	0.104372167746987	26.6372276917856	2.63980060100053e-05	-3.70707194361189	2
ENSG00000134198.9	TSPAN2	1	115089590	1_71	0	0.0328895375449306	11.0433768424702	3.44871301471012e-06	-0.891994693556076	1
ENSG00000134258.16	VTCN1	1	117208894	1_72	0	0.0122297130714276	4.60292133763549	5.34499394686889e-07	0.215983003057103	1
ENSG00000173218.14	VANGL1	1	115642000	1_72	0	0.0141986497319289	5.9684914572703	8.04653711899114e-07	-0.638796609053045	1
ENSG00000118729.11	CASQ2	1	115767809	1_72	0	0.0140424575384533	5.8672597342351	7.82304503361944e-07	-0.792862022384207	1
ENSG00000163393.12	SLC22A15	1	115976190	1_72	0	0.01729616719246	7.77554758119705	1.27696282665178e-06	-0.97640650760908	1
ENSG00000116815.15	CD58	1	116571486	1_72	0	0.0166701872419583	7.43780786759538	1.17728830610651e-06	-0.839569823619215	1
ENSG00000134247.9	PTGFRN	1	116909700	1_72	0	0.0318064610577522	13.3725433254091	4.0385620551352e-06	-1.4432423197604	2
ENSG00000116830.11	TTF2	1	117060566	1_72	0	0.0137019127095227	5.64262931107055	7.34108265182427e-07	-0.491026935188808	1
ENSG00000198162.12	MAN1A2	1	117367404	1_72	0	0.0306172494278234	13.0214408625865	3.78549443399479e-06	1.75847233174887	3
ENSG00000183508.4	FAM46C	1	117652035	1_72	0	0.0121648283183093	4.55427736311291	5.26044951824293e-07	0.05950005673719	1
ENSG00000065183.15	WDR3	1	117846429	1_72	0	0.0141301908150422	5.92427211608211	7.94841294370137e-07	0.58497742946244	1
ENSG00000116874.11	WARS2	1	119139747	1_73	0	0.0131857601959239	5.53928170041435	6.93515260063173e-07	0.535212344673969	3
ENSG00000143067.4	ZNF697	1	119637503	1_73	0	0.0118947782016309	4.59695618935525	5.19187358998415e-07	-0.13060391379385	1
ENSG00000092621.11	PHGDH	1	119735449	1_73	0	0.0188496749045425	8.81188385125592	1.57713919645988e-06	-1.03410796923972	1
ENSG00000134240.11	HMGCS2	1	119766535	1_73	0	0.0121785154840944	4.81250343273885	5.56496967022423e-07	-0.312041936706165	1
ENSG00000174827.13	PDZK1	1	145707383	1_73	0	0.112837283418347	25.4557238136723	2.72731605478884e-05	2.42395729425801	1
ENSG00000186141.8	POLR3C	1	145801891	1_73	0	0.0593992579733619	19.4080452807277	1.09461202110621e-05	-2.12743197342011	1
ENSG00000265241.6	RBM8A	1	145927840	1_73	0	0.021197723475908	9.8887255546823	1.99033849709737e-06	1.25287619097172	1
ENSG00000168509.19	HFE2	1	146036954	1_73	0	0.0502331127663859	17.8482326815823	8.51300143351201e-06	-1.93138917103151	1
ENSG00000131791.7	PRKAB2	1	147171976	1_73	0	0.178230065013011	29.8827185959957	5.05706420377317e-05	-3.86630868832165	1
ENSG00000131778.18	CHD1L	1	147243554	1_73	0	0.0271346374524367	12.1576955722932	3.13236732193235e-06	2.62838159990278	2
ENSG00000131781.12	FMO5	1	147245375	1_73	0	0.0181823305173934	8.4818650968363	1.46432779386829e-06	-1.91983358448535	1
ENSG00000162836.11	ACP6	1	147656613	1_73	0	0.0125047095683675	5.05430582582645	6.00112292501449e-07	0.589531932222765	4
ENSG00000265107.2	GJA5	1	147773393	1_73	0	0.0536412785484593	18.4587848856103	9.4015535968696e-06	-2.18968159227409	1
ENSG00000178796.12	RIIAD1	1	151722519	1_74	0	0.0731275122799052	11.8950078217841	8.25929404809325e-06	1.63518738935758	1
ENSG00000143450.16	OAZ3	1	151762965	1_74	0	0.0352686116431074	5.11560546566006	1.71310034835187e-06	-0.651101509513325	2
ENSG00000143436.10	MRPL9	1	151763980	1_74	0	0.0505876547282776	8.45560334439203	4.06150081187806e-06	-1.23886243657375	1
ENSG00000182134.15	TDRKH	1	151791573	1_74	0	0.058740879383375	9.8463371978437	5.49177259069272e-06	-1.45663715560181	1
ENSG00000213171.2	LINGO4	1	151805451	1_74	0	0.0556011897851344	9.33452167222678	4.92803235012943e-06	-1.2187020491268	3
ENSG00000143365.17	RORC	1	151812518	1_74	0	0.09688577366106	14.5477220432233	1.33829668733146e-05	2.02174834381277	2
ENSG00000225556.1	C2CD4D	1	151839431	1_74	0	0.0428709827800871	6.92036431811613	2.81701911842122e-06	-0.577919931620707	1
ENSG00000197747.8	S100A10	1	151993872	1_74	0	0.0331720160692175	4.55009079742976	1.43314234080346e-06	0.22931950737017	2
ENSG00000143631.10	FLG	1	152197185	1_74	0	0.0903819198489032	13.8897877132762	1.19199536624282e-05	1.96640051217755	2
ENSG00000143536.7	CRNN	1	152419091	1_74	0	0.0485761656517824	8.07874965253544	3.72618812910273e-06	-0.826502303416482	1
ENSG00000169509.5	CRCT1	1	152513931	1_74	0	0.0496857118140868	8.28848400756476	3.91024542600059e-06	-1.33693405956553	1
ENSG00000163207.6	IVL	1	152908247	1_74	0	0.0502988568219396	8.40241205823505	4.01291062378799e-06	1.12979026554456	2
ENSG00000169474.4	SPRR1A	1	152985097	1_74	0	0.0346652765396586	4.95633799873288	1.63137191505814e-06	-0.425140741373456	1
ENSG00000241794.1	SPRR2A	1	153057485	1_74	0	0.0659435541619364	10.9263867598184	6.84142100201627e-06	1.37141157890082	1
ENSG00000203785.8	SPRR2E	1	153106596	1_74	0	0.0376696011780044	5.72388807552271	2.04729088087958e-06	-0.635968982592707	1
ENSG00000163220.10	S100A9	1	153357702	1_75	0	0.0281699626341728	7.21168196510978	1.92894672787824e-06	0.74950031116321	2
ENSG00000163221.8	S100A12	1	153365467	1_75	0	0.024105667218746	5.9073237933065	1.35209538269647e-06	0.600052794531095	1
ENSG00000143546.9	S100A8	1	153391654	1_75	0	0.022751046567877	5.29077018933852	1.14292484625208e-06	0.358916544507465	1
ENSG00000197956.9	S100A6	1	153535924	1_75	0	0.0367694959472203	10.2916662904905	3.59311211719112e-06	1.38245542573901	2
ENSG00000188015.9	S100A3	1	153548996	1_75	0	0.0208707302103672	4.60896555844024	9.13352672089108e-07	-0.276193273591958	2
ENSG00000196154.11	S100A4	1	153549456	1_75	0	0.0210280498543719	4.63344357280176	9.25124693274601e-07	-0.173155433121186	1
ENSG00000196754.10	S100A2	1	153567844	1_75	0	0.0245529437924042	5.98508130885163	1.39531101017113e-06	0.600678092424052	1
ENSG00000188643.10	S100A16	1	153613108	1_75	0	0.0235134391281393	5.51444543224903	1.23116254578166e-06	0.500778388958421	1
ENSG00000189334.8	S100A14	1	153593160	1_75	0	0.0273676383348952	7.38862517808885	1.91998729244798e-06	1.11644351365417	1
ENSG00000160678.11	S100A1	1	153627648	1_75	0	0.0237838464408893	5.54714553491839	1.25270568742061e-06	-0.412996633962615	2
ENSG00000160679.12	CHTOP	1	153637541	1_75	0	0.0241340661395607	5.64556843151429	1.29370593746161e-06	-0.378115811221281	1
ENSG00000189171.14	S100A13	1	153631636	1_75	0	0.0221559850621598	5.08707768484288	1.07017999957676e-06	-0.588152282711796	1
ENSG00000143553.10	SNAPIN	1	153658595	1_75	0	0.0535397548350652	12.4301947455779	6.3190487782749e-06	0.937852058901724	1
ENSG00000169418.9	NPR1	1	153678582	1_75	0	0.0750016076441962	17.3275450138099	1.2339711469672e-05	-2.60039888095979	1
ENSG00000143554.13	SLC27A3	1	153774134	1_75	0	0.0280330385678862	6.94309698349682	1.8480801526704e-06	-0.605469793823359	1
ENSG00000198837.9	DENND4B	1	153940147	1_75	0	0.0210369700803899	5.29251063038171	1.05716390153141e-06	1.04373722506586	1
ENSG00000143570.17	SLC39A1	1	153969609	1_75	0	0.0359207038216952	11.1748979044118	3.81141113448849e-06	1.97141847636774	1
ENSG00000143578.15	CREB3L4	1	153966654	1_75	0	0.252053332778885	18.6883074385489	4.4725974419213e-05	4.23050466469319	1
ENSG00000143543.14	JTB	1	153980122	1_75	0	0.0347098259175684	12.6270897326581	4.16153066395182e-06	-3.14864259704384	1
ENSG00000143545.8	RAB13	1	153989479	1_75	0	0.0829128463317952	20.1740578139442	1.58822666155482e-05	-3.43284610198705	1
ENSG00000143569.18	UBAP2L	1	154219315	1_75	0	0.0303223061465603	10.8739486915203	3.13073929666598e-06	2.66157139681626	1
ENSG00000143515.16	ATP8B2	1	154325898	1_75	0	0.275890970747151	29.3275015944349	7.68263058971616e-05	3.57080963749234	1
ENSG00000160712.12	IL6R	1	154405422	1_75	0	0.0222169704304885	5.43270649218744	1.14603657014424e-06	-0.792889178698947	2
ENSG00000169291.9	SHE	1	154502399	1_75	0	0.0220793272883023	4.9943078999794	1.04702860576729e-06	-0.727515237024048	1
ENSG00000163239.12	TDRD10	1	154502424	1_75	0	0.0208721939272839	4.57279730729825	9.0624881015677e-07	0.400238390959992	1
ENSG00000160710.15	ADAR	1	154628057	1_75	0	0.0463971209200326	12.4250227413116	5.4737583562429e-06	1.79703985665709	1
ENSG00000143603.18	KCNN3	1	154870871	1_76	1	0.496534691618832	25.9590002700212	0.000122386906263014	-4.56273985984814	1
ENSG00000160691.18	SHC1	1	154974041	1_76	0	0.0101069746200574	6.1639299309673	5.91529305266893e-07	-1.28501917019682	1
ENSG00000163354.14	DCST2	1	155033615	1_76	0	0.0400979308549335	24.2065969294791	9.2162256206109e-06	-3.70279502278638	1
ENSG00000143537.13	ADAM15	1	155072528	1_76	0	0.0165641471071151	8.41038029715257	1.3227632168178e-06	0.11144233447309	1
ENSG00000169242.11	EFNA1	1	155127471	1_76	0	0.0141472681705386	8.22645472669832	1.1050519484931e-06	-0.353515898264256	1
ENSG00000169241.17	SLC50A1	1	155131737	1_76	0	0.0122537722348036	6.71805721713084	7.81647420185532e-07	-0.660919487852447	1
ENSG00000177628.15	GBA	1	155244682	1_76	0	0.0125897209045596	9.07533314980699	1.08486594382696e-06	-1.25849370741529	1
ENSG00000116521.10	SCAMP3	1	155262283	1_76	0	0.0156106367257914	10.8285629697099	1.60505101485499e-06	2.00810481914978	1
ENSG00000143630.9	HCN3	1	155277916	1_76	0	0.0245249206233777	13.9896129244844	3.25769713177955e-06	-2.4657281410912	1
ENSG00000132676.15	DAP3	1	155688294	1_76	0	0.0341556445965954	15.6482623735291	5.07488262390604e-06	2.66415783066477	1
ENSG00000143622.10	RIT1	1	155911161	1_76	0	0.123262029836761	17.7391353405363	2.07615206291757e-05	-2.98855337622138	1
ENSG00000132680.10	KIAA0907	1	155934601	1_76	0	0.0252710521946924	14.20573260163	3.40866528076526e-06	1.92914447750278	1
ENSG00000116584.17	ARHGEF2	1	156006597	1_76	0	0.670338910079996	22.1737106532044	0.000141133529232403	-3.81556917493527	1
ENSG00000163479.13	SSR2	1	156020665	1_76	0	0.014433948024191	9.29198927660533	1.27347737575592e-06	1.0028233105807	1
ENSG00000160803.7	UBQLN4	1	156045844	1_76	0	0.0136101915572522	7.65542444192052	9.89306605771177e-07	-0.801397429400665	1
ENSG00000116586.11	LAMTOR2	1	156055222	1_76	0	0.0540251143037532	21.0974306698442	1.08223770243818e-05	-2.50635758253915	1
ENSG00000132698.14	RAB25	1	156068267	1_76	0	0.0099633560597886	4.68387491102408	4.43106719440585e-07	-0.947417168650015	1
ENSG00000160789.19	LMNA	1	156108823	1_76	0	0.00964520398722546	4.64968782806614	4.25826426428694e-07	-0.72187628350771	1
ENSG00000196189.12	SEMA4A	1	156159957	1_76	0	0.00992172046060125	4.94443829639951	4.6580199596999e-07	0.421547290648597	2
ENSG00000160785.13	SLC25A44	1	156193904	1_76	0	0.0162814192395075	9.07233315058593	1.40251865308087e-06	1.04439306784583	3
ENSG00000160783.19	PMF1	1	156212919	1_76	0	0.0111622168108767	5.67370622897358	6.01332526719314e-07	-0.192894922941588	1
ENSG00000242252.1	BGLAP	1	156238425	1_76	0	0.0932944803089092	25.5336557140308	2.26186325246123e-05	3.01115220059027	2
ENSG00000160781.15	PAQR6	1	156238425	1_76	0	0.0459801490801224	19.090950667512	8.33480276660651e-06	2.64008675805176	2
ENSG00000198715.11	GLMP	1	156298013	1_76	0	0.0199123809542791	11.1595968870336	2.10993509666724e-06	-1.68318574113072	1
ENSG00000163467.11	TSACC	1	156335774	1_76	0	0.0299913312576311	14.6977496662305	4.18546762169483e-06	1.62209639223757	1
ENSG00000183856.10	IQGAP3	1	156572426	1_77	0	0.0300285499230767	6.10401592449086	1.74039335080261e-06	-0.622213604360172	1
ENSG00000187862.11	TTC24	1	156579671	1_77	0	0.0265723021106084	4.97848823209747	1.25609955902507e-06	0.313061135732455	2
ENSG00000163382.11	NAXE	1	156590832	1_77	0	0.0381682375392726	8.31698093555883	3.01415241419331e-06	-1.06747430678449	1
ENSG00000160818.16	GPATCH4	1	156601543	1_77	0	0.0253626050519549	4.55002241895318	1.09573312814001e-06	-0.0590227434630817	2
ENSG00000132702.12	HAPLN2	1	156618957	1_77	0	0.0520836661907063	11.1980272527293	5.53784076250579e-06	-1.38970597293313	1
ENSG00000132688.10	NES	1	156663542	1_77	0	0.0296822018936755	5.99715385377015	1.69020235358666e-06	0.627855850876622	2
ENSG00000143320.8	CRABP2	1	156696437	1_77	0	0.0268289374965488	5.06690249776848	1.29075381619227e-06	0.402849934273759	2
ENSG00000143319.16	ISG20L2	1	156729510	1_77	0	0.0264447339209322	4.93422570682383	1.23895522059648e-06	0.389744391749605	1
ENSG00000143303.11	RRNAD1	1	156728106	1_77	0	0.0261699550136373	4.83816098528138	1.20221097375139e-06	-0.287041851337937	1
ENSG00000143314.12	MRPL24	1	156737905	1_77	0	0.0258535424265012	4.72629953080331	1.16021558935772e-06	-0.363787612058399	1
ENSG00000143294.14	PRCC	1	156750590	1_77	0	0.0410041636211206	8.97980610292396	3.49616816432359e-06	-1.18350290545626	1
ENSG00000143321.18	HDGF	1	156768636	1_77	0	0.0527233522626701	11.3115569486634	5.66269015404427e-06	-1.41752792600777	1
ENSG00000198400.11	NTRK1	1	156815190	1_77	0	0.0361108629290317	7.80508522554989	2.67616516387742e-06	1.03013345378633	2
ENSG00000027869.11	SH2D2A	1	156815987	1_77	0	0.0261429863755664	4.828680217352	1.1986186704476e-06	-0.364832458512401	1
ENSG00000132694.18	ARHGEF11	1	157045234	1_77	0	0.0355411366289762	7.6582473397584	2.58439027555448e-06	1.01273896134958	1
ENSG00000163565.18	IFI16	1	159002547	1_78	0	0.0356605709737864	10.6379805688617	3.60200973331865e-06	-1.42548049989864	1
ENSG00000179639.10	FCER1A	1	159288755	1_78	0	0.0424513347759894	12.2495327974895	4.93751322314978e-06	-1.37467101706744	1
ENSG00000158716.8	DUSP23	1	159779398	1_78	0	0.0527142980610503	14.258691248231	7.13683226437777e-06	-1.64721179254631	2
ENSG00000188004.9	C1orf204	1	159830315	1_78	0	0.0826813704291001	18.4697287071575	1.4499919111277e-05	-2.01483380969815	3
ENSG00000181036.13	FCRL6	1	159772549	1_78	0	0.0187048357402212	4.70342920434438	8.35345056714151e-07	-0.174250121449258	1
ENSG00000158714.10	SLAMF8	1	159826640	1_78	0	0.0226859290896079	6.47398827216079	1.39452362245004e-06	0.834550796247436	3
ENSG00000243284.1	VSIG8	1	159856126	1_78	0	0.0196367982001568	5.14931153735941	9.60101706535122e-07	-0.413660147894693	1
ENSG00000158710.14	TAGLN2	1	159925320	1_78	0	0.167116508869602	25.214873505095	4.00104600520338e-05	2.51830993507904	1
ENSG00000162729.13	IGSF8	1	160099056	1_79	0	0.035759116679446	14.4810666899428	4.91682479166433e-06	-1.82311989457418	2
ENSG00000132681.16	ATP1A4	1	160144553	1_79	0	0.0150166846276746	6.50902371731244	9.28084053978761e-07	0.651645755752263	2
ENSG00000162735.18	PEX19	1	160285766	1_79	0	0.232462478375164	32.3160266988426	7.13293421604182e-05	3.62738386026248	2
ENSG00000122218.14	COPA	1	160313660	1_79	0	0.0271483788031627	11.9417351635016	3.07828433682551e-06	-2.09941023928925	2
ENSG00000162736.15	NCSTN	1	160376438	1_79	0	0.122499732947544	26.0202508839378	3.02652327665781e-05	3.26435227447388	1
ENSG00000171786.5	NHLH1	1	160343943	1_79	0	0.0284603769854913	12.375897578404	3.34437333233832e-06	-2.19169291592984	1
ENSG00000162738.5	VANGL2	1	160400029	1_79	0	0.0180259491894187	8.18211897823444	1.40042975525012e-06	1.44172177660331	1
ENSG00000066294.14	CD84	1	160579090	1_79	0	0.015454186811229	6.77196871020687	9.93707338986066e-07	-0.848390794617631	2
ENSG00000117091.9	CD48	1	160709737	1_79	0	0.0129243038065646	5.13595966547626	6.30269308711493e-07	-0.347499187928997	1
ENSG00000026751.16	SLAMF7	1	160740862	1_79	0	0.0132571842436078	5.36857891630545	6.75784194722741e-07	0.507869091156183	1
ENSG00000122223.12	CD244	1	160862395	1_79	0	0.0122113461801177	4.6170050835606	5.3532964346761e-07	-0.0674176141587439	1
ENSG00000158769.17	F11R	1	161021779	1_79	0	0.012452442402287	4.79579421958472	5.67038410267947e-07	0.255829271855215	1
ENSG00000215845.10	TSTD1	1	161038782	1_79	0	0.0145277418961287	6.20602851674784	8.56070002196462e-07	0.637576180687146	2
ENSG00000186517.13	ARHGAP30	1	161034084	1_79	0	0.0231126526813381	10.4627493550842	2.29611169919629e-06	-1.20667425778054	1
ENSG00000162755.13	KLHDC9	1	161098329	1_79	0	0.0125914545029423	4.89732047588553	5.8550663664749e-07	0.284523964173385	2
ENSG00000158793.13	NIT1	1	161118210	1_79	0	0.0224022523541267	10.1760362327066	2.16455051985254e-06	1.23246284750383	1
ENSG00000143258.15	USP21	1	161159962	1_79	0	0.0192145882551186	8.76757582552694	1.59958752998568e-06	-1.07420019700348	1
ENSG00000143224.17	PPOX	1	161169948	1_79	0	0.019855842325187	9.06866330396689	1.70973573998534e-06	1.12502778869952	1
ENSG00000158850.14	B4GALT3	1	161174129	1_79	0	0.0240004481014439	10.8090046621839	2.46321574111747e-06	-1.32455125616773	2
ENSG00000158864.12	NDUFS2	1	161197908	1_79	0	0.0202946670870956	9.26919011841301	1.78616312140554e-06	-1.0747664153541	1
ENSG00000158869.10	FCER1G	1	161215268	1_79	0	0.049287849810579	17.4517346938102	8.16725040850176e-06	-1.97277191961613	3
ENSG00000158882.14	TOMM40L	1	161226376	1_79	0	0.0243774822656433	10.9522367906807	2.53506483349423e-06	-1.38614515632016	1
ENSG00000143257.11	NR1I3	1	161242119	1_79	0	0.0253289601544017	11.3041697335331	2.71865079814707e-06	-1.41953945999928	1
ENSG00000248485.1	PCP4L1	1	161257828	1_79	0	0.0445555488814532	16.5153668391834	6.98694652859309e-06	1.79979497161221	2
ENSG00000158887.15	MPZ	1	161309728	1_79	0	0.0129215793579923	5.13402832178978	6.29899489034986e-07	-0.475749321107997	1
ENSG00000143252.14	SDHC	1	161320896	1_79	0	0.0135708494039209	5.58250878751089	7.19339391665008e-07	0.608432276414315	1
ENSG00000173110.7	HSPA6	1	161524532	1_79	0	0.0192666967994117	8.79235918161076	1.60845931847944e-06	-1.26768410098034	1
ENSG00000203747.10	FCGR3A	1	161550682	1_79	0	0.0157202590506101	6.92825034598765	1.03414316837013e-06	-0.88584039597342	1
ENSG00000162746.14	FCRLB	1	161721796	1_79	0	0.0160952718180957	7.1441726062791	1.09181146635386e-06	-0.797629995149896	2
ENSG00000118217.5	ATF6	1	161766482	1_79	0	0.0126821792570505	4.96298480787592	5.97632531794192e-07	0.363981760736128	2
ENSG00000239887.4	C1orf226	1	162366749	1_79	0	0.0121448888985062	4.56710402999411	5.26661833990376e-07	0.0741751251314247	1
ENSG00000198574.5	SH2D1B	1	162412988	1_80	0	0.00775762940283198	4.55659790910608	3.35634914416947e-07	0.135750523447221	2
ENSG00000152332.15	UHMK1	1	162488469	1_80	0	0.00782820287678576	4.63150764050477	3.44256266120271e-07	0.222604511640899	1
ENSG00000117143.13	UAP1	1	162561704	1_80	0	0.00940865838589833	6.29837871797241	5.62670139410307e-07	0.732310348304334	1
ENSG00000162733.16	DDR2	1	162631124	1_80	0	0.00801593011393187	4.88586459901784	3.71871372147788e-07	-0.281058741007541	1
ENSG00000132196.13	HSD17B7	1	162790775	1_80	0	0.0734375711980371	25.0363058244697	1.74576567302866e-05	2.40143535068585	1
ENSG00000117152.13	RGS4	1	163068894	1_80	0	0.130184873943065	30.0492287987842	3.71442209618113e-05	-2.94740501850388	1
ENSG00000143228.12	NUF2	1	163266611	1_80	0	0.0377975991427707	18.9392548352462	6.79711314614233e-06	-2.06337520176743	1
ENSG00000185630.18	PBX1	1	164708200	1_80	0	0.00838447121296226	5.26646486200572	4.19268529876794e-07	-0.44521414746695	1
ENSG00000162763.3	LRRC52	1	165544180	1_81	0	0.061248158914375	12.7432098902583	7.41087130820729e-06	-1.56365389221672	1
ENSG00000143171.12	RXRG	1	165423392	1_81	0	0.0400548624921099	8.79842818515535	3.34624500183351e-06	1.08969420788444	1
ENSG00000143198.12	MGST3	1	165655562	1_81	0	0.0325257048253899	6.87554051341137	2.12339582269154e-06	-0.539951730995014	1
ENSG00000143149.12	ALDH9A1	1	165614853	1_81	0	0.0374371115957015	8.17360727951309	2.90545061492404e-06	-1.41424676212087	8
ENSG00000143183.16	TMCO1	1	165770418	1_81	0	0.148065681377137	21.1194344135563	2.96916334030552e-05	-2.69755796903861	2
ENSG00000143179.14	UCK2	1	165761681	1_81	0	0.111205685477041	18.3651554622875	1.93918390215927e-05	-2.4885784669618	1
ENSG00000143195.12	ILDR2	1	166975691	1_83	0	0.0139937178533415	12.055010144946	1.60176238332995e-06	1.99801822130101	1
ENSG00000143194.12	MAEL	1	166975891	1_83	0	0.0150248660756942	12.7055200118844	1.81259363642127e-06	2.05676285203769	1
ENSG00000143157.11	POGK	1	166839016	1_83	0	0.0182952996034453	14.3860565118255	2.49907151670125e-06	-2.32482414335593	1
ENSG00000152382.5	TADA1	1	166875791	1_83	0	0.0261761629257731	16.0693515725766	3.9939418226257e-06	-1.23313123067997	2
ENSG00000198842.9	DUSP27	1	167094415	1_83	0	0.00667123312899631	4.61898763441094	2.92583825453451e-07	0.235108891837289	1
ENSG00000143167.11	GPA33	1	167166436	1_83	0	0.00947773109010208	7.78112352207535	7.0023544238495e-07	-0.875218954698043	1
ENSG00000198821.10	CD247	1	167546035	1_83	0	0.0119324471935081	9.90094002559597	1.12176877667174e-06	1.12500508924222	1
ENSG00000143162.7	CREG1	1	167553767	1_83	0	0.00687624620544847	4.87572008421293	3.1833733766211e-07	0.296276313915447	2
ENSG00000198771.10	RCSD1	1	167630073	1_83	0	0.0090661881827897	7.37850090100391	6.35170414130394e-07	0.819738124146129	2
ENSG00000197965.11	MPZL1	1	167705500	1_83	0	0.00709881161377757	5.17026520423056	3.48494451832564e-07	-0.391789935757667	3
ENSG00000143199.17	ADCY10	1	167913803	1_83	0	0.00729328812091068	5.40897541086216	3.74572400827389e-07	0.464389832463699	1
ENSG00000143164.15	DCAF6	1	167936173	1_83	0	0.0101751784667203	8.44746904952514	8.16142588835853e-07	1.04121050041795	1
ENSG00000143158.10	MPC2	1	167936173	1_83	0	0.00987157630565316	8.12616201639556	7.61674437579038e-07	1.11108252292798	2
ENSG00000143147.14	GPR161	1	168137545	1_83	0	0.00911760596226896	7.45891048482917	6.45733936349996e-07	-0.900637425255196	2
ENSG00000143155.12	TIPRL	1	168178654	1_83	0	0.0144301314484465	11.6256271316764	1.5928837205484e-06	-1.32267831617629	2
ENSG00000143178.12	TBX19	1	168281906	1_83	0	0.0109004516678728	9.05468131327276	9.37162840381708e-07	-1.03743208432551	1
ENSG00000143196.4	DPT	1	168728523	1_83	0	0.00704951829935785	5.09868471729731	3.41283267981196e-07	0.328934467620712	2
ENSG00000143153.12	ATP1B1	1	169104710	1_83	0	0.0205924830441446	14.870031399129	2.90748845831161e-06	1.69091758397114	2
ENSG00000143156.13	NME7	1	169364635	1_83	0	0.0113581424156458	9.43268379740178	1.0172787741188e-06	1.19299262603525	2
ENSG00000117475.13	BLZF1	1	169363660	1_83	0	0.00704991930833754	5.09630968411714	3.41143698544646e-07	-0.42825306395613	2
ENSG00000117477.12	CCDC181	1	169435807	1_83	0	0.00707161816575985	5.12909234268263	3.44394904806151e-07	0.374367863892374	2
ENSG00000198734.10	F5	1	169591019	1_83	0	0.00673957142262271	4.68915547071242	3.00071195870111e-07	0.212096592121208	1
ENSG00000000460.16	C1orf112	1	169662499	1_83	0	0.00956925907933892	7.87674833900762	7.15686260266207e-07	-0.967438525138913	2
ENSG00000188404.8	SELL	1	169710412	1_83	0	0.0135567987866336	11.0557166460317	1.42311975172608e-06	-1.32342081633791	1
ENSG00000007908.15	SELE	1	169763878	1_83	0	0.0338505015381305	19.3694243697365	6.2255714067915e-06	-2.15461728797616	1
ENSG00000171806.11	METTL18	1	169794673	1_83	0	0.0145107124324316	11.5710349604058	1.59425702022504e-06	1.74232033486343	1
ENSG00000000457.13	SCYL3	1	169891332	1_83	0	0.024672897145092	16.4100620490005	3.84439291554689e-06	2.10209114589124	3
ENSG00000075945.12	KIFAP3	1	170078288	1_83	0	0.00663718024440352	4.5504987594531	2.86774155115221e-07	0.111535851965447	1
ENSG00000116132.11	PRRX1	1	170650789	1_84	0	0.0155916080734907	4.80661376924172	7.11586225058022e-07	-0.286240705188531	1
ENSG00000094963.13	FMO2	1	171146080	1_84	0	0.0482238159997662	15.2027261970262	6.96114121821737e-06	-1.79746978596491	3
ENSG00000010932.16	FMO1	1	171248306	1_84	0	0.0171687039910271	5.68919636014529	9.27440022163004e-07	-0.683151997660174	2
ENSG00000076258.9	FMO4	1	171314704	1_84	0	0.0174508628138916	5.83856048215809	9.67431189395446e-07	-0.647060320596271	1
ENSG00000117523.15	PRRC2C	1	171713311	1_84	0	0.0603267060207479	17.2862294343042	9.9016434160397e-06	2.13433660669095	1
ENSG00000034971.16	MYOC	1	171647381	1_84	0	0.054265222094168	16.2993301437333	8.3982488296004e-06	-2.31749424449611	2
ENSG00000117533.14	VAMP4	1	171742012	1_84	0	0.0220978008391454	8.00400189853969	1.67939801240122e-06	-0.942740324662769	1
ENSG00000010165.19	METTL13	1	171781634	1_84	0	0.0233192848095531	8.49807193540161	1.88162479152377e-06	1.2467784209044	1
ENSG00000197959.13	DNM3	1	171832276	1_84	0	0.074245210931002	19.2283928473592	1.35552904804151e-05	-2.63784302619505	2
ENSG00000135845.9	PIGC	1	172400207	1_84	0	0.0177926053914477	6.01629957408079	1.01640407374195e-06	-0.491829517243041	2
ENSG00000094975.13	SUCO	1	172528734	1_84	0	0.0333367771786146	11.7873267033464	3.73109519589237e-06	1.48346103354203	2
ENSG00000117592.8	PRDX6	1	173457670	1_85	0	0.0348830374097265	11.2860905565564	3.73813706198293e-06	-2.44479386555549	1
ENSG00000120334.15	CENPL	1	173827031	1_85	0	0.0244272002291005	5.30477527701472	1.23037664845535e-06	0.276847038651704	1
ENSG00000117593.9	DARS2	1	173810981	1_85	0	0.109963565528229	24.5471486894474	2.56299207490005e-05	3.8994478381621	2
ENSG00000117601.13	SERPINC1	1	173915975	1_85	0	0.124524388511559	20.2935226587095	2.39943646843015e-05	-4.63990348285872	2
ENSG00000116161.17	CACYBP	1	175000135	1_85	0	0.0245475881711729	5.38157027222492	1.25433991109596e-06	0.116809250558327	1
ENSG00000120333.4	MRPS14	1	175022306	1_85	0	0.080400870456238	17.138949225565	1.30840543538682e-05	3.08462294795136	2
ENSG00000235750.9	KIAA0040	1	175193171	1_86	0	0.0176831037598867	13.565853980707	2.27773413407313e-06	1.53183763651669	4
ENSG00000143207.19	RFWD2	1	176216959	1_86	0	0.0109980009140231	9.18567315643719	9.59228638698168e-07	1.49650215809534	1
ENSG00000120341.18	SEC16B	1	177969302	1_87	0	0.0290544006763804	8.9300655024197	2.46356464396992e-06	-1.12182176798158	2
ENSG00000075391.16	RASAL2	1	178094621	1_87	0	0.0441968172957503	12.5005116135291	5.2458537751054e-06	1.48324776469884	1
ENSG00000116191.17	RALGPS2	1	178725006	1_87	0	0.120516685245668	21.9370411733342	2.51028265472946e-05	-2.29402007298957	1
ENSG00000116194.12	ANGPTL1	1	178872845	1_87	0	0.0177834802571588	4.55444370244957	7.69040996456951e-07	-0.0787969048777543	1
ENSG00000143340.6	FAM163A	1	179820545	1_89	0	0.0159541266505979	6.63240886017488	1.00471230894793e-06	-0.833348431833003	1
ENSG00000116199.11	FAM20B	1	179013985	1_89	0	0.0128599472695454	4.59858930153649	5.61514802142605e-07	0.108363604271285	4
ENSG00000186283.13	TOR3A	1	179081458	1_89	0	0.0128431052306056	4.57201595312881	5.57538901251836e-07	-0.0781846191035387	3
ENSG00000143322.19	ABL2	1	179229518	1_89	0	0.0238047093017684	9.78218502054245	2.21103772147331e-06	-1.47736553250469	1
ENSG00000057252.12	SOAT1	1	179092292	1_89	0	0.0128685653193916	4.61019641256817	5.63309345699295e-07	-0.0104561187386473	1
ENSG00000169905.12	TOR1AIP2	1	179878267	1_89	0	0.0167860477096662	6.79683184591377	1.08330906056028e-06	0.832986813350841	1
ENSG00000135837.15	CEP350	1	179816774	1_89	0	0.101844323102036	23.0962328403334	2.23344556470002e-05	2.36017649049981	1
ENSG00000116260.16	QSOX1	1	180154450	1_89	0	0.0198201701252047	8.43008779215359	1.58648829460202e-06	1.07062060200919	3
ENSG00000121454.5	LHX4	1	180270971	1_89	0	0.0360286637998977	13.9514434878775	4.77270615609877e-06	-2.44093824411327	1
ENSG00000230124.6	ACBD6	1	180503235	1_89	0	0.0150876728191092	5.79183233070158	8.29727788495453e-07	0.477199023403718	2
ENSG00000153029.14	MR1	1	181033343	1_89	0	0.0153806764350818	5.91114174165071	8.63265144516944e-07	0.247375679200309	1
ENSG00000135821.17	GLUL	1	182207050	1_90	0	0.022039272174628	5.50311323935914	1.1516038140682e-06	0.590522137287612	1
ENSG00000135828.11	RNASEL	1	182589381	1_90	0	0.0204297658925886	4.80712940420759	9.32495189268121e-07	0.315652554709279	1
ENSG00000135862.5	LAMC1	1	183023890	1_91	0	0.0371159395566278	11.6577754416845	4.10840776180997e-06	1.83690644788954	1
ENSG00000058085.14	LAMC2	1	183186170	1_91	0	0.0204394782850661	6.16727052016157	1.19690643455982e-06	0.901939150378556	3
ENSG00000157064.10	NMNAT2	1	183419124	1_91	0	0.0203078998877088	6.10801442396362	1.17777536066517e-06	-0.763292089861549	1
ENSG00000116698.21	SMG7	1	183472962	1_91	0	0.0600281248056847	16.1193024423405	9.18752253925629e-06	1.73954002262701	1
ENSG00000116701.14	NCF2	1	183586644	1_91	0	0.020528188386052	6.20700732532897	1.2098465189992e-06	0.850438921701755	1
ENSG00000162704.15	ARPC5	1	183635770	1_91	0	0.0188163825185935	5.40839555041103	9.66277744434883e-07	-0.585113137320508	1
ENSG00000198756.10	COLGALT2	1	184037985	1_91	0	0.0190549771280202	5.52393648738992	9.99434886950485e-07	0.598804405646351	1
ENSG00000198860.11	TSEN15	1	184051811	1_91	0	0.0178258347258053	4.9126571106758	8.31502817367012e-07	-0.349766673432751	1
ENSG00000135842.16	FAM129A	1	184974052	1_92	0	0.0943551030774903	17.448131832322	1.5631898417634e-05	-1.97091947174578	1
ENSG00000121481.10	RNF2	1	185064348	1_92	0	0.0419821138972613	10.8302897374978	4.31719608518936e-06	-1.69312934722675	1
ENSG00000121486.11	TRMT1L	1	185156912	1_92	0	0.0494701085148609	11.9356760452385	5.60644134104497e-06	1.57048836920264	1
ENSG00000116668.12	SWT1	1	185156912	1_92	0	0.021758759350516	4.60453148906275	9.51298852925326e-07	0.235669488641492	2
ENSG00000116679.15	IVNS1ABP	1	185317057	1_92	0	0.0274239300349463	6.67254086363162	1.7374740671068e-06	0.77872697013571	1
ENSG00000143341.11	HMCN1	1	185730820	1_92	0	0.0305388539249912	7.67282373914974	2.22487365276685e-06	-0.955667898851893	1
ENSG00000157181.15	C1orf27	1	186369764	1_92	0	0.0236583917536486	5.2917434597969	1.18872500267459e-06	0.543333238286325	2
ENSG00000262180.1	OCLM	1	186743323	1_92	0	0.0687576525215189	15.04325428602	9.82110229012147e-06	1.93314856022165	1
ENSG00000116703.13	PDC	1	186466092	1_92	0	0.0235676787700637	5.2759601279786	1.18063515733174e-06	-0.512044124771116	1
ENSG00000150681.9	RGS18	1	192158507	1_96	0	0.159049313713493	26.9045151230016	4.06307057303376e-05	3.20624199230218	1
ENSG00000090104.11	RGS1	1	192575969	1_96	0	0.0188799460128054	8.0385071759945	1.44103174677002e-06	0.927344386068348	1
ENSG00000116747.12	TROVE2	1	193037020	1_96	0	0.016704982126014	7.51678630650445	1.19227274440479e-06	1.15644662496916	2
ENSG00000023572.8	GLRX2	1	193106964	1_96	0	0.206848474350966	19.0288845533639	3.73734379542337e-05	3.99434897239451	1
ENSG00000134371.10	CDC73	1	193121735	1_96	0	0.211946562443648	19.0849204268576	3.84073309309238e-05	4.00142905920009	1
ENSG00000134376.15	CRB1	1	197344059	1_99	0	0.0237405257559337	5.00685633323832	1.12863329853875e-06	-1.21395999059838	1
ENSG00000203724.10	C1orf53	1	197902889	1_99	0	0.0308337778220501	7.41181386357705	2.16994456719578e-06	0.783607194426285	1
ENSG00000151414.14	NEK7	1	198157576	1_99	0	0.0640004892689763	14.1825363051153	8.61855772614746e-06	2.07441455528563	1
ENSG00000081237.18	PTPRC	1	198638643	1_99	0	0.0361442674438786	8.87774590294425	3.04676904436862e-06	-0.992463833313975	1
ENSG00000116833.13	NR5A2	1	200051054	1_100	0	0.0200283952700424	4.56049246496685	8.67271935608406e-07	-0.0925548970351909	1
ENSG00000081248.10	CACNA1S	1	201103775	1_101	0	0.0167583476219503	5.56081691876644	8.84844974142222e-07	0.461018530369309	1
ENSG00000118197.13	DDX59	1	200649903	1_101	0	0.014870473586781	4.96307473839388	7.00765983084622e-07	0.358072957482364	2
ENSG00000118200.14	CAMSAP2	1	200738897	1_101	0	0.0183935722042936	7.06763203188088	1.23434740587344e-06	-0.943223163229704	1
ENSG00000232237.3	ASCL5	1	201127255	1_101	0	0.0154894896268831	4.86518327991354	7.15539660334472e-07	0.184830464997526	1
ENSG00000116857.16	TMEM9	1	201140775	1_101	0	0.0159125550271321	5.06726389331683	7.65615711838467e-07	-0.200955471556942	1
ENSG00000163395.16	IGFN1	1	201182866	1_101	0	0.0414077611904353	13.555609244223	5.32964384412582e-06	1.38923157836713	1
ENSG00000174307.6	PHLDA3	1	201464402	1_101	0	0.0149510002760918	4.60505510376744	6.53736114698769e-07	0.108051101542113	2
ENSG00000122180.4	MYOG	1	203069626	1_102	0	0.318574659586423	31.2198083240405	9.44362768869954e-05	3.33721032744494	1
ENSG00000198700.9	IPO9	1	201828710	1_102	0	0.0522524008770117	15.6417826948306	7.76050342582838e-06	-2.35109709320547	1
ENSG00000198892.6	SHISA4	1	201888432	1_102	0	0.335703532431894	18.8838062223435	6.01925639928606e-05	-3.62413928519473	1
ENSG00000134375.10	TIMM17A	1	201957275	1_102	0	0.041010948689429	12.6984226773629	4.94478019766812e-06	-1.66753176375304	2
ENSG00000176393.10	RNPEP	1	201979953	1_102	0	0.028994392539534	9.50747463327198	2.61743910420583e-06	-1.30946505185113	3
ENSG00000170075.8	GPR37L1	1	202124670	1_102	0	0.0354797459548373	11.0429603975097	3.72017536881609e-06	-1.30804348774115	1
ENSG00000143862.7	ARL8A	1	202144070	1_102	0	0.0291892228618977	9.12454499272099	2.52889702905435e-06	-1.09675409173498	2
ENSG00000077157.21	PPP1R12B	1	202348568	1_102	0	0.0179456877916123	4.76499239826179	8.11932109502763e-07	0.166639351346056	1
ENSG00000117139.16	KDM5B	1	202809133	1_102	0	0.0178542064486193	4.72499349195112	8.01012260712109e-07	-0.280410810908036	2
ENSG00000183155.4	RABIF	1	202888450	1_102	0	0.0266400906252208	8.3509429094159	2.11236327990357e-06	-1.12837404267217	2
ENSG00000117153.15	KLHL12	1	202926012	1_102	0	0.0474761520220727	13.5202079319565	6.09475538034904e-06	1.73613397243852	2
ENSG00000159346.12	ADIPOR1	1	202960458	1_102	0	0.0374636709470928	11.4340834170152	4.06732694047236e-06	-1.51258837292558	1
ENSG00000163485.16	ADORA1	1	203085973	1_102	0	0.0324611679759583	10.1192817119029	3.11897019926435e-06	1.48899296348467	1
ENSG00000133048.12	CHI3L1	1	203186952	1_102	0	0.0206796417760666	6.07418345127934	1.1926920170775e-06	-0.730541617111185	1
ENSG00000133063.15	CHIT1	1	203274075	1_102	0	0.0174929474285033	4.5498469195407	7.55713486500533e-07	0.00620522238366355	1
ENSG00000159388.5	BTG2	1	203305408	1_102	0	0.0294152903540009	9.32099329137412	2.60335103261992e-06	1.06677941866594	1
ENSG00000174567.7	GOLT1A	1	204213637	1_103	0	0.033035564187863	9.413328721511	2.95272057199084e-06	1.63998845516487	1
ENSG00000058668.14	ATP2B4	1	203627152	1_103	0	0.0473539762999256	12.5038678843843	5.62209559101516e-06	-1.42289093197151	1
ENSG00000257315.2	ZBED6	1	203795675	1_103	0	0.0257424368508722	7.5458237244087	1.84439403248641e-06	-1.36154655746319	1
ENSG00000182004.12	SNRPE	1	203861803	1_103	0	0.0239490854637304	6.36573709377315	1.44755485005803e-06	0.673893143626697	1
ENSG00000143845.14	ETNK2	1	204151824	1_103	0	0.025190792244427	6.94534460070876	1.66124245525368e-06	0.935360852318887	1
ENSG00000143850.13	PLEKHA6	1	204328995	1_103	0	0.038631685288033	10.4913035984143	3.84831404769507e-06	-0.951645700344638	1
ENSG00000158615.8	PPP1R15B	1	204412110	1_103	0	0.0286067169208475	8.02117604474763	2.17873025014127e-06	-0.945973195138294	1
ENSG00000133056.13	PIK3C2B	1	204454683	1_103	0	0.370395271671586	31.8510771796941	0.000112017778395008	-3.69970678702132	1
ENSG00000174529.7	TMEM81	1	205061734	1_104	0	0.111889190176139	24.2024484197948	2.5712531134e-05	3.4198598009817	2
ENSG00000133059.16	DSTYK	1	205210869	1_104	0	0.0226995014651935	9.85444768162979	2.12395838876382e-06	-2.61022994551421	2
ENSG00000133069.15	TMCC2	1	205230014	1_104	0	0.0221591056892645	9.09203718436146	1.91298175904393e-06	-2.38772170875276	1
ENSG00000117266.15	CDK18	1	205515438	1_104	0	0.0185997014562421	4.59235181681274	8.11032993170664e-07	-0.0468662142931593	1
ENSG00000174514.12	MFSD4A	1	205554978	1_104	0	0.0190371543090051	4.85225325990547	8.77087430972801e-07	-0.34188672246993	2
ENSG00000158711.13	ELK4	1	205615270	1_104	0	0.0252658786891044	7.56134744288963	1.81397374825024e-06	0.784596812840805	2
ENSG00000158715.5	SLC45A3	1	205677330	1_104	0	0.018765099036089	4.65072831552491	8.28646360838302e-07	0.148318465826771	2
ENSG00000069275.12	NUCKS1	1	205750404	1_104	0	0.0185358726541891	4.63913075145675	8.16482812388527e-07	-0.370830582665234	1
ENSG00000117280.12	RAB29	1	205775418	1_104	0	0.0187713910119466	4.79261997208322	8.54214317283263e-07	-0.0454928141291304	1
ENSG00000133065.10	SLC41A1	1	205813269	1_104	0	0.352091380191127	31.1155922092172	0.0001040233559924	3.46112427296192	2
ENSG00000162877.12	PM20D1	1	205849911	1_104	0	0.0316710177989286	9.28972902721769	2.79358868729215e-06	-1.40541092244069	2
ENSG00000174502.18	SLC26A9	1	205920404	1_104	0	0.0194925410959806	5.00346784951473	9.26055400587588e-07	-0.313676992143794	2
ENSG00000276600.4	RAB7B	1	205805769	1_104	0	0.0643315979397384	15.1410930994114	9.24866322603431e-06	2.24841893276701	1
ENSG00000117322.17	CR2	1	207454348	1_105	0	0.018484420545825	6.80804967841667	1.19488457198886e-06	-0.754762083593574	2
ENSG00000263528.7	IKBKE	1	206487185	1_105	0	0.0521301235641276	16.3683971294323	8.10200122395049e-06	1.77867977136096	1
ENSG00000266094.7	RASSF5	1	206509762	1_105	0	0.0144475963478076	4.551138672852	6.24328362371698e-07	0.00928852415875225	2
ENSG00000143486.15	EIF2D	1	206576196	1_105	0	0.0174572025469409	6.28400152091978	1.04161764708769e-06	-0.658056286364549	3
ENSG00000143479.15	DYRK3	1	206637932	1_105	0	0.0147956706293604	4.76903571362443	6.69981215352018e-07	0.181408905054086	1
ENSG00000162889.10	MAPKAPK2	1	206684062	1_105	0	0.0317954322563405	11.7928953734526	3.56026705741396e-06	-1.44966683309237	1
ENSG00000162892.15	IL24	1	206896181	1_105	0	0.0149342253194253	4.85438874438068	6.88358450565555e-07	-0.220603929614581	1
ENSG00000162894.11	FCMR	1	206932296	1_105	0	0.019387119697399	7.24521305728456	1.33371135774259e-06	-1.13215347117482	1
ENSG00000162896.5	PIGR	1	206945992	1_105	0	0.0428083501813888	14.5402969297315	5.91015897291364e-06	2.03631197717984	2
ENSG00000123836.14	PFKFB2	1	207034990	1_105	0	0.300471802676152	33.3598490572156	9.51755064018107e-05	-3.57538633343775	1
ENSG00000123843.12	C4BPB	1	207087851	1_105	0	0.0154536799455764	5.16739652954888	7.58230237181969e-07	0.0275875672219532	2
ENSG00000196352.14	CD55	1	207320873	1_105	0	0.0201401035157557	7.59484850896746	1.45237314758244e-06	-1.01325610118843	3
ENSG00000117335.19	CD46	1	207751847	1_105	0	0.124444358071559	24.5512214040097	2.90098652414089e-05	3.40557601998238	1
ENSG00000174059.16	CD34	1	207958700	1_105	0	0.0151029634344884	4.95730675273662	7.10894838680222e-07	0.734484392250934	1
ENSG00000196878.14	LAMB3	1	209631209	1_106	0	0.0184623460985066	4.57063678819434	8.01236999128454e-07	-0.160101076975303	4
ENSG00000123689.5	G0S2	1	209675657	1_106	0	0.0513300499781519	13.9981572699848	6.82244357346655e-06	-1.68246663453853	1
ENSG00000009790.14	TRAF3IP3	1	209756234	1_106	0	0.0219895445447212	6.17454950360662	1.28919587680305e-06	0.658084788902254	1
ENSG00000117597.17	DIEXF	1	209818329	1_106	0	0.0236864837326347	6.85726585571046	1.5422294018272e-06	0.890336957847369	2
ENSG00000082497.11	SERTAD4	1	210233686	1_106	0	0.0198103319782407	5.21684807155497	9.81289923636498e-07	0.315888809122204	1
ENSG00000143473.12	KCNH1	1	211134467	1_107	0	0.017134685438552	4.79076261422402	7.79431914824661e-07	-0.334929492022758	1
ENSG00000117625.13	RCOR3	1	211258687	1_107	0	0.0688343086867009	17.6389791089269	1.15285794726651e-05	2.24223401398056	1
ENSG00000170385.9	SLC30A1	1	211578806	1_107	0	0.0705805336995241	17.8738435909766	1.19784407215571e-05	2.03712874429578	1
ENSG00000143493.12	INTS7	1	212038447	1_107	0	0.0465010504461023	13.9849141132186	6.17475831921596e-06	-1.69229429518801	1
ENSG00000143476.17	DTL	1	212035474	1_107	0	0.0199727231429184	6.19583420890349	1.17499080208371e-06	0.746186302523168	1
ENSG00000066027.11	PPP2R5A	1	212283381	1_107	0	0.112028308148448	22.2404511301444	2.36574955142361e-05	-2.4904073059307	1
ENSG00000065600.12	TMEM206	1	212414266	1_107	0	0.0185755700823346	5.53077787159797	9.75496609921319e-07	-0.48611604343025	2
ENSG00000123685.8	BATF3	1	212700127	1_108	0	0.0221379118364754	7.10440486795744	1.49335050625219e-06	0.767499769091212	1
ENSG00000117697.14	NSL1	1	212792127	1_108	0	0.0248338048338832	8.08273547779357	1.9058952446821e-06	-1.11396715432456	1
ENSG00000203705.10	TATDN3	1	212789657	1_108	0	0.0180211032350558	5.23701312083888	8.9611228939003e-07	-0.611230098269289	2
ENSG00000162769.12	FLVCR1	1	212862329	1_108	0	0.0212608353525835	6.72056369939278	1.35669874370325e-06	0.781939775663559	1
ENSG00000143494.15	VASH2	1	212950961	1_108	0	0.0168932984298871	4.65254901806874	7.46281727927927e-07	-0.117842664420948	1
ENSG00000174606.13	ANGEL2	1	213004666	1_108	0	0.0303163297379525	9.9008761204081	2.85001827950504e-06	-1.29528744659842	2
ENSG00000136643.11	RPS6KC1	1	213051377	1_108	0	0.0397246969813851	12.3557751696713	4.6604514383611e-06	1.55129619135281	1
ENSG00000152104.11	PTPN14	1	214439798	1_109	0	0.0221701722298142	6.38083777058429	1.3432107744579e-06	-0.622744540223955	2
ENSG00000117724.12	CENPF	1	214603593	1_109	0	0.0204467731675626	5.63812548606838	1.09460370405718e-06	0.630474039167016	1
ENSG00000196482.16	ESRRG	1	217137474	1_110	0	0.0171955987699916	5.63182538437564	9.1952571879809e-07	-0.567541308513487	1
ENSG00000092978.10	GPATCH2	1	217631425	1_110	0	0.0156813459234471	4.78745167669342	7.12828631706036e-07	-0.37583404702349	1
ENSG00000067533.5	RRP15	1	218284716	1_110	0	0.0162565811208868	5.11738434065658	7.89904609474539e-07	0.348353219392807	2
ENSG00000136628.17	EPRS	1	220024785	1_112	0	0.125355609302303	22.7482465233671	2.7076286138131e-05	2.54989917377455	1
ENSG00000162813.17	BPNT1	1	220090248	1_112	0	0.0189915705570529	5.1651217111594	9.31405585116025e-07	0.32615132261075	1
ENSG00000067704.9	IARS2	1	220093626	1_112	0	0.14435360745	24.1097901812731	3.30459673325487e-05	2.73977066239984	2
ENSG00000116141.15	MARK1	1	220528008	1_112	0	0.02582418427658	7.98681267386405	1.95838244433421e-06	0.988207559133948	1
ENSG00000117791.15	MARC2	1	220747806	1_112	0	0.0255811071885668	7.89985098643478	1.9188261727121e-06	-0.875741203060927	1
ENSG00000187554.11	TLR5	1	223142969	1_114	0	0.0172231059481248	7.83023642852858	1.280512273376e-06	0.94577635915321	1
ENSG00000203697.11	CAPN8	1	223665771	1_114	0	0.0241655399999663	10.7255591361426	2.46101263152033e-06	1.83003131923073	1
ENSG00000162909.17	CAPN2	1	223701931	1_114	0	0.0272030068459763	11.7306656809095	3.02996048942859e-06	1.96152638714663	1
ENSG00000143514.16	TP53BP2	1	223854713	1_114	0	0.0178141869039176	8.19466560247864	1.38610023602479e-06	-1.15173996961174	1
ENSG00000143753.12	DEGS1	1	224173070	1_114	0	0.0195550408658067	8.81323351142354	1.63640727582924e-06	-0.940607406494449	2
ENSG00000143748.17	NVL	1	224330652	1_114	0	0.0182395263761517	8.97675297219531	1.55464139661363e-06	-1.50532990832924	1
ENSG00000143771.11	CNIH4	1	224356827	1_114	1	0.607300715274086	21.3688142223811	0.000123220115856844	-4.09714439656132	2
ENSG00000143786.7	CNIH3	1	224435983	1_114	0	0.0180159354846616	8.72571038552665	1.49263977063265e-06	1.23759516749284	1
ENSG00000162923.14	WDR26	1	224436689	1_114	1	0.129786440634524	17.1451255801443	2.11284379050006e-05	-3.67352166494241	1
ENSG00000143815.14	LBR	1	225421266	1_115	0	0.118292417525224	22.0562764648716	2.47734505462918e-05	2.57089301952674	1
ENSG00000143742.12	SRP9	1	225785268	1_115	0	0.0180368283810043	4.55654302973183	7.80356488329957e-07	0.0257199833639989	1
ENSG00000143819.12	EPHX1	1	225809711	1_115	0	0.0419686782150306	12.330195036697	4.91351894095695e-06	-1.75296011723782	3
ENSG00000196187.11	TMEM63A	1	225879161	1_115	0	0.025734102414951	7.81896307129911	1.91053757625032e-06	-1.01868419057967	2
ENSG00000243709.1	LEFTY1	1	225912195	1_115	0	0.0180473855806634	4.56190712555976	7.81732437742388e-07	0.127713177018255	3
ENSG00000143811.18	PYCR2	1	225924245	1_115	0	0.0202536428830175	5.61952000337084	1.08068659984282e-06	0.565464127084075	1
ENSG00000143768.12	LEFTY2	1	225941740	1_115	0	0.0277059479369645	8.49810519006846	2.23559182626792e-06	0.970914261117533	1
ENSG00000143751.9	SDE2	1	225999428	1_115	0	0.0276655452919151	8.48469259470965	2.22880843983855e-06	-1.23821638879942	1
ENSG00000163041.9	H3F3A	1	226058962	1_115	0	0.0446358901854423	12.9007924206639	5.46761573324541e-06	2.06577454297443	3
ENSG00000182827.8	ACBD3	1	226174439	1_115	0	0.0504177440361856	14.030929186371	6.71687457327616e-06	-2.22902097308062	1
ENSG00000183814.15	LIN9	1	226309688	1_115	0	0.0323183528950417	9.91649687336763	3.04302061790076e-06	-1.27272662793282	1
ENSG00000143799.12	PARP1	1	226408138	1_115	0	0.0493165762337823	13.8260581811589	6.47423851861821e-06	2.0597058006814	2
ENSG00000203685.9	STUM	1	226550144	1_115	0	0.0311020188191256	9.56285991563448	2.82405903132157e-06	1.21211190456371	3
ENSG00000143772.9	ITPKB	1	226738931	1_116	0	0.0767705730725931	19.1382558967613	1.39506530014271e-05	-2.02717391935601	1
ENSG00000143801.16	PSEN2	1	226870643	1_116	0	0.0897539404602136	20.6102710209449	1.75644527818868e-05	-2.48888841213077	1
ENSG00000163050.16	COQ8A	1	226897454	1_116	0	0.0372528840438676	12.407682129189	4.38882188810883e-06	1.6946818041271	1
ENSG00000143776.18	CDC42BPA	1	227315768	1_116	0	0.0164945772125815	4.91747203767024	7.70159158131205e-07	0.177063020260259	3
ENSG00000181450.17	ZNF678	1	227563411	1_116	0	0.0219505432492284	7.53786432683173	1.57105354177762e-06	1.26632657086581	2
ENSG00000143740.14	SNAP47	1	227775423	1_116	0	0.0163172231659876	4.81845128260345	7.4653663089576e-07	-0.40571908266331	1
ENSG00000081692.12	JMJD4	1	227731489	1_116	0	0.0584085090182577	16.5801815493905	9.19523427668513e-06	2.04311393810894	2
ENSG00000143816.7	WNT9A	1	227947502	1_116	0	0.0189750310735896	6.2013753720267	1.11729514786836e-06	-0.809218911717184	1
ENSG00000162910.18	MRPL55	1	228109044	1_116	0	0.0158454797998407	4.54976607358267	6.84529011308178e-07	0.0942460107078903	1
ENSG00000143774.16	GUK1	1	228140298	1_116	0	0.0837874633703586	19.9614195927756	1.58806349622101e-05	-2.09845359294878	1
ENSG00000181873.12	IBA57	1	228163386	1_116	0	0.0195064605854896	6.45467736391729	1.19550228442721e-06	0.740913317329468	1
ENSG00000154370.15	TRIM11	1	228373690	1_116	0	0.0181786688266135	5.808297954638	1.0025553558144e-06	-0.704450927446675	2
ENSG00000181218.5	HIST3H2A	1	228455746	1_116	0	0.0220020152285688	7.55936493014473	1.5792292135376e-06	-0.967565050540452	1
ENSG00000168159.11	RNF187	1	228484557	1_116	0	0.0417441973139897	13.4605468412017	5.33526769681654e-06	1.63443318783247	1
ENSG00000116574.5	RHOU	1	228734917	1_116	0	0.0489639703893818	14.9393719479845	6.94554554489332e-06	1.79329019241342	1
ENSG00000168118.11	RAB4A	1	229270336	1_117	0	0.0262576462608618	4.59451989617147	1.14549533956363e-06	0.0790867507642651	1
ENSG00000154429.10	CCSAP	1	229342020	1_117	0	0.0262347846698636	4.58650977423476	1.14250267108446e-06	-0.109377322794016	1
ENSG00000143632.14	ACTA1	1	229434057	1_117	0	0.0512401770490001	10.7717173390692	5.24074425621157e-06	-1.30635040525209	1
ENSG00000069248.11	NUP133	1	229508410	1_117	0	0.0266406075457378	4.72769868737033	1.19589021178462e-06	-0.155563740580187	2
ENSG00000177614.10	PGBD5	1	230378064	1_117	0	0.0353579604178452	7.33611507658111	2.46292244913986e-06	0.837360171942891	2
ENSG00000135744.7	AGT	1	230714126	1_118	0	0.0288595247671949	5.96545565617058	1.6346703816713e-06	0.576005427684624	2
ENSG00000135773.12	CAPN9	1	230747823	1_118	0	0.028222239054036	5.75989940821139	1.54348979306237e-06	-0.554221413310101	3
ENSG00000143643.12	TTC13	1	230983111	1_118	0	0.0266876069316108	5.24546233298085	1.3292014367645e-06	0.437852628033562	1
ENSG00000173409.13	ARV1	1	230979465	1_118	0	0.024744521000873	4.55037227255143	1.06911242389657e-06	0.0360024941778082	2
ENSG00000182118.7	FAM89A	1	231068597	1_118	0	0.0247438843026064	4.55013637238032	1.06902949124803e-06	-0.185559621465249	1
ENSG00000116906.11	GNPAT	1	231250535	1_118	0	0.024812004860578	4.57542423162236	1.0779301569933e-06	0.503603799947256	1
ENSG00000116903.7	EXOC8	1	231337950	1_118	0	0.0247429843365247	4.54980152124105	1.06891194073533e-06	0.0853249901347599	1
ENSG00000010072.15	SPRTN	1	231396566	1_118	0	0.0367010807948326	8.18205193479165	2.85127090455862e-06	-1.47649715136812	1
ENSG00000135766.8	EGLN1	1	231418840	1_118	0	0.0261024962995795	5.04165260241623	1.24954631115607e-06	0.937961219150008	1
ENSG00000116918.13	TSNAX	1	231406720	1_118	0	0.0276373501113855	5.56728902065987	1.46095744160779e-06	1.09215282484395	1
ENSG00000116991.10	SIPA1L2	1	232562054	1_119	0	0.025640957470164	6.28236397325507	1.52951848164914e-06	-0.706529627952318	1
ENSG00000135778.11	NTPCR	1	232950261	1_119	0	0.0293392587877812	7.52213481063254	2.09549991307968e-06	0.878827328017987	2
ENSG00000135749.18	PCNX2	1	233295041	1_120	0	0.0369769051338884	6.33580859677803	2.22448767949957e-06	-0.637553316799298	1
ENSG00000059588.9	TARBP1	1	234475586	1_121	0	0.183685600862331	22.885879008103	3.99153652449345e-05	-2.60777915431065	2
ENSG00000173726.10	TOMM20	1	235094523	1_121	0	0.0454786509831626	9.62831705720151	4.1577211018031e-06	1.27910929508592	1
ENSG00000188739.14	RBM34	1	235161669	1_121	0	0.035088928994689	7.22927343821712	2.40858601907358e-06	0.843214721560731	1
ENSG00000152904.11	GGPS1	1	235325789	1_121	0	0.0310595716186127	6.10428573110257	1.80022882931366e-06	0.645706090407169	1
ENSG00000116957.12	TBCE	1	235412006	1_121	0	0.0297328056649165	5.70209612030596	1.60978480248136e-06	0.536075109798497	1
ENSG00000162885.12	B3GALNT2	1	235504442	1_121	0	0.0266418300698402	4.69176507496591	1.18685512310197e-06	0.298408174781341	1
ENSG00000143669.13	LYST	1	235897743	1_122	0	0.0241055730665737	4.80060303344822	1.09877976401376e-06	-0.236383033996138	1
ENSG00000116962.14	NID1	1	236027870	1_122	0	0.0241628837491932	4.82242355232961	1.10639833346922e-06	0.236797413715181	2
ENSG00000077585.13	GPR137B	1	236143235	1_122	0	0.0238975022111052	4.72094785601625	1.07122108117948e-06	0.172419542149968	1
ENSG00000086619.13	ERO1B	1	236281358	1_122	0	0.0276077022622212	6.04795698532023	1.58539087093794e-06	-0.591446862980972	1
ENSG00000119285.10	HEATR1	1	236604526	1_122	0	0.0238615083194574	4.7070988105591	1.06646990475193e-06	0.391691700574501	1
ENSG00000077522.12	ACTN2	1	236666543	1_122	0	0.051206424684471	11.7579404598821	5.7168014261897e-06	-1.45441567205518	1
ENSG00000198626.15	RYR2	1	237035230	1_122	0	0.0237892149537958	4.67922050044702	1.05694166525515e-06	-0.223902645808507	1
ENSG00000180875.4	GREM2	1	240535469	1_126	0	0.059818211871964	12.1113538760082	6.87897161179847e-06	-1.45031496687861	1
ENSG00000203668.2	CHML	1	241640356	1_127	0	0.0304343271058651	7.34230996609144	2.12174806985207e-06	1.11868114415213	2
ENSG00000054277.13	OPN3	1	241642749	1_127	0	0.144333398378675	21.9515298752992	3.0083546084363e-05	2.42978579470557	1
ENSG00000143702.15	CEP170	1	243254880	1_128	2	0.266526661186696	21.9898026203585	5.56492591253025e-05	4.49684108417326	1
ENSG00000054282.15	SDCCAG8	1	243256404	1_128	0	0.010624099699458	6.19050916764142	6.24476220469732e-07	0.00671558094917786	1
ENSG00000117020.16	AKT3	1	243851261	1_128	0	0.013721687786835	6.87987611791017	8.96366358097056e-07	0.617994628977552	1
ENSG00000035687.9	ADSS	1	244451195	1_129	0	0.0756082968141045	13.4538381869558	9.65857489629776e-06	2.21456080278322	1
ENSG00000203667.9	COX20	1	244836094	1_129	0	0.0335248074178564	5.89403737497903	1.87618895069997e-06	0.568127527514931	1
ENSG00000203666.12	EFCAB2	1	244966160	1_129	0	0.0319247447617113	5.44306734679705	1.64994147028334e-06	-0.550800392989223	2
ENSG00000185420.18	SMYD3	1	246507807	1_130	0	0.0196087022128427	8.98038976207878	1.67201986934678e-06	-1.08041164443866	1
ENSG00000143653.9	SCCPDH	1	246723418	1_130	0	0.0147906655755434	6.39677584479916	8.98351395603206e-07	0.68901960098455	2
ENSG00000277462.1	ZNF670	1	247078021	1_130	0	0.0121131928321754	4.56978651661987	5.25595864692565e-07	0	1
ENSG00000188295.14	ZNF669	1	247104366	1_130	0	0.0121861660122066	4.62470834463511	5.35117108621134e-07	0.150170104877865	2
ENSG00000175137.10	SH3BP5L	1	248826839	1_131	0	0.0301227434471055	5.28833452980948	1.51255383034163e-06	0.437138464337899	1
ENSG00000171163.15	ZNF692	1	248859244	1_131	0	0.158323750014317	20.8929222646503	3.1408171458792e-05	2.32396405315949	1
ENSG00000143727.15	ACP1	2	209622	2_1	0	0.0295506937893268	5.33647975338263	1.49733833822473e-06	-0.56831774258775	2
ENSG00000151353.14	TMEM18	2	671939	2_1	0	0.0273706169630088	4.63100372685217	1.2035305376283e-06	0.0821848385562339	1
ENSG00000172554.11	SNTG2	2	1095415	2_1	0	0.0366097439420389	7.31200619711123	2.54173716343686e-06	0.970902497439192	1
ENSG00000171853.15	TRAPPC12	2	3379891	2_2	0	0.0174173229036474	6.64856178711923	1.09952854679263e-06	0.772794833465063	2
ENSG00000182551.13	ADI1	2	3482230	2_2	0	0.0210390998461146	8.38097278530959	1.67424488917087e-06	0.971236543261437	5
ENSG00000171863.12	RPS7	2	3577209	2_2	0	0.0277851176195015	10.9366948654205	2.88533159767852e-06	1.26558325985633	1
ENSG00000118004.17	COLEC11	2	3594771	2_2	0	0.0140322814447176	4.66968159496121	6.22175567307711e-07	-0.175334010836674	3
ENSG00000134321.11	RSAD2	2	6881760	2_5	0	0.0363172981652186	8.21789005223788	2.83381343470354e-06	0.948766803287256	1
ENSG00000151692.14	RNF144A	2	6917071	2_5	0	0.0257184194107423	5.03830537986612	1.23034287471084e-06	0.352402535411616	2
ENSG00000115738.9	ID2	2	8381150	2_6	0	0.0181440060643133	5.06252064934319	8.72162454304052e-07	0.43984932920199	2
ENSG00000134313.15	KIDINS220	2	8750049	2_6	0	0.0171382476961366	4.55448570100057	7.41144952166392e-07	0.0773042270973218	2
ENSG00000143797.11	MBOAT2	2	9003515	2_6	0	0.022910010907481	7.19850055045433	1.56590256298464e-06	1.00371299472312	1
ENSG00000151693.9	ASAP2	2	9188334	2_6	0	0.0845048973140212	19.1978018981257	1.5403903207961e-05	-2.04421569505349	2
ENSG00000119185.12	ITGB1BP1	2	9407999	2_6	0	0.0238928415172506	7.58259772507824	1.72021692146033e-06	-0.918915223167985	4
ENSG00000134330.18	IAH1	2	9473199	2_6	0	0.0182951485558897	5.14399904622415	8.93581597846767e-07	-0.408649342462214	2
ENSG00000151694.12	ADAM17	2	9555759	2_6	0	0.0702720774085751	17.4699985746727	1.16566312706954e-05	-2.08080128009126	2
ENSG00000134308.13	YWHAQ	2	9627815	2_6	0	0.0183277044448597	5.17860537172725	9.01193990481967e-07	0.417683511294192	1
ENSG00000115750.16	TAF1B	2	9843557	2_6	0	0.0227972926278054	7.14372370720549	1.54634117439901e-06	0.945065746452517	2
ENSG00000134317.17	GRHL1	2	9951890	2_6	0	0.0181622501392034	5.0827309923962	8.76524731519601e-07	-0.446771461942469	1
ENSG00000172059.10	KLF11	2	10050585	2_6	0	0.105732218814887	21.3015232843598	2.1385302806665e-05	2.3062113267209	1
ENSG00000115758.12	ODC1	2	10447743	2_7	0	0.0324870446787704	13.739747176444	4.23824778666653e-06	1.56489948968052	2
ENSG00000115761.15	NOL10	2	10689644	2_7	0	0.0422392753738255	16.1649162126303	6.48316856852682e-06	-1.99477899247819	2
ENSG00000143882.10	ATP6V1C2	2	10765907	2_7	0	0.0182706485208655	8.44988160120403	1.46589202964856e-06	-1.00619333106029	2
ENSG00000143870.12	PDIA6	2	10796341	2_7	0	0.0150211615801906	6.65589233799068	9.49308136019584e-07	-1.03047098240159	1
ENSG00000162976.12	PQLC3	2	11152638	2_7	0	0.0132550305753181	5.51125334069599	6.93631017862563e-07	-0.525658650455906	2
ENSG00000134318.13	ROCK2	2	11345331	2_7	0	0.018645373668749	8.63600385011751	1.52890786750789e-06	1.06376251865234	2
ENSG00000169016.16	E2F6	2	11466649	2_7	0	0.0853564732097756	22.73167890622	1.84232129509864e-05	-2.48817000589976	1
ENSG00000134324.11	LPIN1	2	11677579	2_7	0	0.0301061518223715	13.03831509153	3.7271263568765e-06	1.55550650376788	3
ENSG00000071575.11	TRIB2	2	12717952	2_8	0	0.0396830753947642	9.32411680350972	3.51326107695991e-06	1.13422989529084	1
ENSG00000162981.13	FAM84A	2	14533459	2_9	0	0.185954895539198	19.9926297200193	3.53000187160794e-05	3.35837020026738	1
ENSG00000079785.14	DDX1	2	15591459	2_9	0	0.0391093667250581	13.3226306750143	4.94729912086863e-06	1.1867095792618	2
ENSG00000134323.11	MYCN	2	15939632	2_9	0	0.0889122624438658	21.3162372414149	1.7995735581044e-05	2.32282665838442	1
ENSG00000197872.11	FAM49A	2	16676882	2_10	0	0.0273426489159176	10.7581125654504	2.793020137821e-06	1.33209155394365	1
ENSG00000163032.11	VSNL1	2	17538936	2_10	0	0.0173337365044128	6.57363318215478	1.08191976163747e-06	1.07761426697497	1
ENSG00000178295.14	GEN1	2	17752895	2_10	0	0.0617863855112228	18.3062296054093	1.07396243724414e-05	-2.14300059808248	2
ENSG00000170745.11	KCNS3	2	17877883	2_10	0	0.178366375572995	28.4231921702485	4.81374671910021e-05	-2.87799093975119	3
ENSG00000143867.6	OSR1	2	19359082	2_11	0	0.0563697222822636	10.2515165773519	5.48695514952191e-06	1.26432831765748	1
ENSG00000183891.5	TTC32	2	19901956	2_12	0	0.0372460550999577	7.20124238290087	2.54674291746593e-06	-0.861572779114961	1
ENSG00000118965.14	WDR35	2	19990398	2_12	0	0.0280049340373862	4.57189545149452	1.21570510781566e-06	0.00588346373802947	1
ENSG00000132031.12	MATN3	2	20004137	2_12	0	0.0292955295189146	4.98666550485183	1.38710388061243e-06	0.300049748066498	2
ENSG00000115884.10	SDC1	2	20225748	2_12	0	0.0329102373373732	6.05885300080229	1.8932973494432e-06	0.634555777357919	1
ENSG00000055917.15	PUM2	2	20346517	2_12	0	0.0348453759376687	6.58599768319908	2.17903459233642e-06	0.777421683195624	1
ENSG00000143878.9	RHOB	2	20444626	2_12	0	0.037890823776681	7.35983295710477	2.64788672025167e-06	0.907541757475455	2
ENSG00000118960.12	HS1BP3	2	20637532	2_12	0	0.0325436622300702	5.95556047624509	1.84029081951496e-06	-0.614334405062347	3
ENSG00000118961.14	LDAH	2	20688505	2_12	0	0.0280142187677224	4.57494627275167	1.21691966933897e-06	-0.0405310513368079	2
ENSG00000084674.14	APOB	2	20984034	2_13	0	0.0172696076480099	6.09094387020226	9.98767645079131e-07	-0.670898228552013	3
ENSG00000119778.14	ATAD2B	2	23961393	2_14	0	0.0522813049657922	13.421425277133	6.66258026158285e-06	-1.82572658798391	1
ENSG00000205639.9	MFSD2B	2	24011570	2_14	0	0.112961252562516	20.6678344063435	2.21677629872883e-05	2.9824837393449	1
ENSG00000163026.11	WDCP	2	24047480	2_14	0	0.0366223543842085	10.1230798694363	3.52011069748897e-06	-1.24262068442449	1
ENSG00000119782.13	FKBP1B	2	24049526	2_14	0	0.02704146517477	7.3276656588614	1.88145251264227e-06	-1.31217745221149	2
ENSG00000115128.6	SF3B6	2	24055971	2_14	0	0.0202191334562273	4.65673669269243	8.94008437874426e-07	0.182884932133137	1
ENSG00000219626.8	FAM228B	2	24124223	2_14	0	0.0223233783510018	5.56539591760456	1.17965057010015e-06	-0.707355560077964	1
ENSG00000115129.13	TP53I3	2	24084600	2_14	0	0.0254846083441684	6.78221715110881	1.64114536737414e-06	-0.581841547879708	2
ENSG00000176732.6	PFN4	2	24123648	2_14	0	0.0206424952653368	4.84688825467786	9.49997795712075e-07	0.239430737604012	1
ENSG00000186453.12	FAM228A	2	24152593	2_14	0	0.0200409097719849	4.57553609214758	8.70676484372947e-07	0.783185071678663	3
ENSG00000198399.14	ITSN2	2	24350695	2_14	0	0.0646789470502253	15.4050688652829	9.46071548493806e-06	1.84112271979267	1
ENSG00000084676.15	NCOA1	2	24491962	2_15	0	0.0163382686246877	5.01058311306186	7.77305426114516e-07	-0.369034627844787	2
ENSG00000138092.10	CENPO	2	24795392	2_15	0	0.0165433122250592	5.04354174753082	7.92237659749739e-07	-0.15365902492673	1
ENSG00000138031.14	ADCY3	2	24915171	2_15	0	0.0160730420445125	5.89881621509943	9.00244222622393e-07	-0.842448133451519	2
ENSG00000084710.13	EFR3B	2	25041751	2_15	0	0.0155576217999286	4.95456765183036	7.31890937060494e-07	-0.399310571894487	1
ENSG00000138101.18	DTNB	2	25673259	2_15	0	0.0242636562807279	9.08030894371836	2.09196429037013e-06	1.34146213327542	2
ENSG00000084733.10	RAB10	2	26033971	2_15	0	0.021527427111487	7.61229740232602	1.55598451812164e-06	-1.10545136748033	1
ENSG00000157833.12	GAREM2	2	26164530	2_15	0	0.0194975846562526	6.7649013099351	1.25239024650728e-06	1.02543221803849	2
ENSG00000138029.13	HADHB	2	26242980	2_15	0	0.0199976026358294	7.07917071146287	1.34418088910762e-06	-1.1222675758817	1
ENSG00000084754.10	HADHA	2	26244785	2_15	0	0.0239114685939421	8.68829790232577	1.97259692005427e-06	1.29896867373514	2
ENSG00000138018.17	SELENOI	2	26358150	2_15	0	0.0168690962735681	5.29619838705989	8.48307796152883e-07	-0.377186789637156	1
ENSG00000115155.16	OTOF	2	26483774	2_15	0	0.0159145129080812	4.81936560205194	7.28250214423158e-07	-0.398590806542318	1
ENSG00000084764.10	MAPRE3	2	26971145	2_16	0	0.0583340928541439	17.54333325117	9.71699453887219e-06	-3.78637364457005	1
ENSG00000228474.5	OST4	2	27071114	2_16	0	0.0266601392676117	12.0880113154883	3.05995238363228e-06	-3.07941099733785	1
ENSG00000138080.13	EMILIN1	2	27078189	2_16	0	0.0277544611435479	12.5382329431853	3.30420155178021e-06	-3.12042068954649	1
ENSG00000138030.12	KHK	2	27086791	2_16	0	0.0425611279973954	14.2882570661435	5.77417286552938e-06	-3.46753548032954	1
ENSG00000138028.15	CGREF1	2	27113635	2_16	0	0.0974395272713554	23.9871287146116	2.21927351691915e-05	-3.95461982319971	1
ENSG00000143994.13	ABHD1	2	27122616	2_16	0	0.0712644921776934	19.9138945553849	1.34749385933045e-05	-3.82516743556971	1
ENSG00000138073.13	PREB	2	27134751	2_16	0	0.0165844031044314	4.71145637165295	7.41912034756018e-07	0.0297603825961417	1
ENSG00000138085.16	ATRAID	2	27209632	2_16	0	0.0945535608130823	20.7581128152803	1.86364484935569e-05	3.05808603576986	2
ENSG00000138074.14	SLC5A6	2	27212506	2_16	0	0.0207465096802342	6.61903533509414	1.30387854548456e-06	-1.3528025560278	2
ENSG00000084774.13	CAD	2	27217016	2_16	0	0.0382186934277523	12.5402308437497	4.5507058444949e-06	-2.09055984161542	2
ENSG00000115194.10	SLC30A3	2	27275976	2_16	0	0.115789813672002	20.482566755877	2.2519157106927e-05	-2.03695972570685	1
ENSG00000163794.6	UCN	2	27305824	2_16	0	0.02253480279454	8.28120291940797	1.77192193822924e-06	2.02645651077745	1
ENSG00000115234.10	SNX17	2	27346004	2_16	0	0.0374817007207423	13.9599279885878	4.96820907111189e-06	-2.84870856054715	2
ENSG00000115241.10	PPM1G	2	27408324	2_16	0	0.0459086236084294	15.878085046841	6.92133377046711e-06	-3.01828466073624	1
ENSG00000138002.14	IFT172	2	27482029	2_16	0	0.0179464254687404	5.23045859362385	8.91281977608796e-07	0.254802582209592	1
ENSG00000198522.13	GPN1	2	27616502	2_16	0	0.0208431850721199	6.3697883226267	1.26062664386654e-06	0.0127040938607211	2
ENSG00000176714.9	CCDC121	2	27629051	2_16	0	0.0642642861044718	16.7869354167243	1.02432672519195e-05	-2.03410624736969	2
ENSG00000243147.7	MRPL33	2	27770976	2_16	1	0.0522262388599029	19.7190148375432	9.7784802121907e-06	4.28294230194669	1
ENSG00000158019.20	BRE	2	27889824	2_16	0	0.0165003315016964	4.94143632847458	7.74182357378189e-07	0.834857006409238	1
ENSG00000171174.13	RBKS	2	27891044	2_16	0	0.0214788260885548	6.55578712399425	1.33700423013976e-06	0.065916062611275	1
ENSG00000213639.9	PPP1CB	2	28755532	2_17	1	0.032853395455675	14.042600723218	4.3805153419741e-06	3.31035964248992	2
ENSG00000171103.10	TRMT61B	2	28864948	2_17	1	0.143455898896902	18.760207069754	2.55536790357164e-05	-3.96998154167155	1
ENSG00000163811.11	WDR43	2	28894016	2_17	0	0.02088405917697	9.05121952439635	1.79481384161529e-06	-2.01956447158065	2
ENSG00000189350.12	TOGARAM2	2	29006711	2_18	0	0.0278556516155024	5.86085114065231	1.55014173782573e-06	0.613144919185664	1
ENSG00000179270.6	C2orf71	2	29027209	2_18	0	0.0259814589846223	5.22008754746804	1.28777123104007e-06	0.531230762918684	2
ENSG00000115295.19	CLIP4	2	29097582	2_18	0	0.0241547966673362	4.54996313422345	1.04353894254584e-06	-0.0498330078371823	2
ENSG00000172954.13	LCLAT1	2	30436047	2_19	0	0.0324013790994675	4.56649484488661	1.40489499064676e-06	0.105057522955761	2
ENSG00000013016.15	EHD3	2	31234492	2_19	0	0.041449970463157	6.8812257081439	2.70824172841187e-06	0.799423355975158	1
ENSG00000277893.1	SRD5A2	2	31580233	2_20	0	0.0323698719962163	6.39541894931808	1.96565537469001e-06	0.910424395111237	1
ENSG00000162959.13	MEMO1	2	32011261	2_20	0	0.043955996120876	9.22294329200213	3.84932926533266e-06	1.25341098509258	1
ENSG00000021574.11	SPAST	2	32064971	2_20	0	0.0402354474439967	8.40395406424187	3.21062735784544e-06	1.32234751613908	1
ENSG00000152683.14	SLC30A6	2	32163854	2_20	0	0.095064933884136	16.4390128276005	1.48386189215168e-05	2.37495377614249	2
ENSG00000119820.10	YIPF4	2	32277426	2_20	0	0.030598182526606	5.87656390019093	1.70732614412831e-06	-0.865978740824225	2
ENSG00000115760.13	BIRC6	2	32356560	2_20	0	0.0352645193006254	7.18557493816696	2.40600700823296e-06	0.891515290444169	1
ENSG00000018699.11	TTC27	2	32678481	2_20	0	0.0267636643947233	4.64397233880134	1.18013746115628e-06	-0.26637427292208	1
ENSG00000049323.15	LTBP1	2	32947291	2_20	0	0.0881047407443486	15.7197741473591	1.31505215235077e-05	1.89056704880261	1
ENSG00000152689.17	RASGRP3	2	33537896	2_21	0	0.0122778699362718	4.82063307041872	5.61984711531662e-07	0.231227656904581	1
ENSG00000119812.18	FAM98A	2	33597253	2_21	0	0.0119748620194218	4.59213788617374	5.22135034477391e-07	-0.231117793919875	1
ENSG00000150938.9	CRIM1	2	36366668	2_23	0	0.0289998756559284	14.4802531086755	3.98721528720599e-06	1.74015798552146	1
ENSG00000171055.14	FEZ2	2	36584324	2_23	0	0.0827053394084594	24.2197190234826	1.90195415998656e-05	-2.72688654712766	1
ENSG00000205221.12	VIT	2	36765870	2_23	0	0.0103830352449223	5.06549820518666	4.99394656160806e-07	-0.283072253176236	2
ENSG00000115808.11	STRN	2	36988495	2_23	0	0.011540556391942	6.03151062051708	6.60922049836442e-07	-0.724505336596423	1
ENSG00000152133.14	GPATCH11	2	36639295	2_23	0	0.016167014344369	9.11622606042102	1.39940140797715e-06	1.72554604451518	2
ENSG00000055332.16	EIF2AK2	2	37156965	2_23	0	0.0098245467802599	4.56038813811648	4.2541395202214e-07	-0.587464331000988	2
ENSG00000218739.9	CEBPZOS	2	37194828	2_23	0	0.0222903556497591	12.0616870746771	2.55283327285606e-06	2.32109027496341	2
ENSG00000115816.14	CEBPZ	2	37231568	2_23	0	0.073823599588573	23.1530527810768	1.62293406422768e-05	3.4264398696915	1
ENSG00000003509.15	NDUFAF7	2	37231568	2_23	0	0.073823599588573	23.1530527810768	1.62293406422768e-05	-3.4264398696915	1
ENSG00000115828.15	QPCT	2	37393006	2_23	0	0.0108561575984218	5.47287111099208	5.64142419119047e-07	0.953004709044476	1
ENSG00000138061.11	CYP1B1	2	38109080	2_24	0	0.0213388305689136	4.84378350252519	9.8141509972544e-07	-0.30252648876337	1
ENSG00000119787.13	ATL2	2	38282177	2_24	0	0.0237438227414613	5.86194798130777	1.32156947328888e-06	0.734757371750098	3
ENSG00000163214.20	DHX57	2	38875912	2_25	0	0.147613448318876	24.1878421801862	3.39016197763919e-05	-2.56689695677145	1
ENSG00000188010.12	MORN2	2	38874622	2_25	0	0.221778773345886	28.6920059109458	6.04196611762706e-05	-3.24263399475712	3
ENSG00000214694.10	ARHGEF33	2	38882417	2_25	0	0.0378257758724354	12.4786592722125	4.48180718224043e-06	2.00599744248508	2
ENSG00000115904.12	SOS1	2	39124428	2_25	0	0.0647300404391168	17.0116796246674	1.04556363588562e-05	2.06656484152929	1
ENSG00000138050.14	THUMPD2	2	39779290	2_25	0	0.164385211905765	16.6482386900048	2.59853419635219e-05	3.5136845740698	1
ENSG00000143924.18	EML4	2	42168854	2_26	0	0.00847220420664785	4.62484931419445	3.72041510613861e-07	-0.188050353055926	1
ENSG00000057935.13	MTA3	2	42494666	2_26	0	0.0133863066748673	8.80529300990147	1.11918525411237e-06	-1.05167732280076	1
ENSG00000162882.14	HAAO	2	42766026	2_26	0	0.012955620315154	8.50612728447696	1.04637531523629e-06	-1.09620322144949	2
ENSG00000152518.7	ZFP36L2	2	43226582	2_27	0	0.0387573692665565	5.38305411793867	1.98098156279844e-06	-0.345469219776044	1
ENSG00000115970.18	THADA	2	43447103	2_27	0	0.0354786930230056	4.56648158999286	1.5383201212192e-06	-0.049350056812249	1
ENSG00000152527.13	PLEKHH2	2	43636315	2_27	0	0.035530895596359	4.58005626597935	1.54516322957103e-06	0.17582272554906	3
ENSG00000223658.7	C1GALT1C1L	2	43676344	2_27	0	0.0392996541608008	5.51152832397827	2.0566394826127e-06	0.643186225744422	1
ENSG00000138036.18	DYNC2LI1	2	43774046	2_27	0	0.0533080171020665	8.33859889085874	4.22068565944255e-06	1.00792864105305	2
ENSG00000138095.18	LRPPRC	2	43995523	2_27	0	0.0355587610865229	4.58729376275323	1.54881865344422e-06	0.0216172035774403	3
ENSG00000138079.13	SLC3A1	2	44275649	2_28	0	0.0184857604306796	5.9813440235629	1.04986510067663e-06	0.590515797448179	1
ENSG00000143919.14	CAMKMT	2	44362007	2_28	0	0.0203957226949478	6.88309102866143	1.33296887431077e-06	-0.79376219760172	1
ENSG00000068784.12	SRBD1	2	45612533	2_28	0	0.0231626312976289	8.05091022784387	1.77064001612124e-06	1.06656600816588	1
ENSG00000171132.13	PRKCE	2	45718265	2_28	0	0.0837013410772738	19.9712076196124	1.58720908172794e-05	2.11791901521187	2
ENSG00000250565.6	ATP6V1E2	2	46541996	2_29	0	0.0601038464972486	12.0263793405235	6.86332495680232e-06	1.52691150880547	3
ENSG00000151665.12	PIGF	2	46617108	2_29	0	0.0486810598768939	10.0649308116012	4.65230539410502e-06	1.36816102414911	1
ENSG00000180398.11	MCFD2	2	46923436	2_29	0	0.0668489369844756	13.020081207585	8.26429089214194e-06	-1.67582549724443	3
ENSG00000143933.16	CALM2	2	47175380	2_30	0	0.0367306212853449	12.6301877651544	4.40489416400504e-06	-1.65377696439113	1
ENSG00000119888.10	EPCAM	2	47351042	2_30	0	0.0160702732357914	5.11484562785882	7.80464562549462e-07	0.500571623274146	1
ENSG00000095002.13	MSH2	2	47403074	2_30	0	0.0715800728630249	18.3475525702225	1.24700350351764e-05	-1.96597889944224	1
ENSG00000138081.20	FBXO11	2	47987078	2_31	0	0.256701265932365	36.1473636398873	8.81053002001235e-05	-5.05954342060294	1
ENSG00000170802.15	FOXN2	2	48303842	2_31	0	0.0168143569927046	10.4472181878057	1.66793194126779e-06	-3.10817316015719	1
ENSG00000162869.15	PPP1R21	2	48441151	2_31	0	0.0200923996203135	7.01285290423851	1.33790086243981e-06	-0.70017357335787	2
ENSG00000243244.5	STON1	2	48525109	2_31	0	0.0156741738271275	4.59670982836142	6.84115050443441e-07	-0.175759007692689	1
ENSG00000242441.7	GTF2A1L	2	48595242	2_31	0	0.0409942180365656	15.3177935371485	5.9623328215591e-06	-2.7608444298341	1
ENSG00000068912.13	ERLEC1	2	53800860	2_36	0	0.0368220649489711	25.9150506188956	9.06061335236947e-06	1.77539498637205	1
ENSG00000115239.21	ASB3	2	53785773	2_36	0	0.00196499058326172	5.04994800167113	9.42203637483157e-08	0.546074663181463	2
ENSG00000119737.5	GPR75	2	53892434	2_36	0	0.0116759982788182	22.3274053822287	2.47531045797849e-06	-2.79302025129126	1
ENSG00000170634.12	ACYP2	2	53970692	2_36	0	0.00215795546434827	6.60039778140022	1.35241501540523e-07	-1.26558483337281	3
ENSG00000115306.15	SPTBN1	2	54456574	2_36	0	0.00194019821626201	4.84021233011257	8.91677712187261e-08	0.313887623994032	3
ENSG00000214595.11	EML6	2	54726412	2_36	0	0.00203928572412093	5.18151826892513	1.00330392099079e-07	0.367605280307586	1
ENSG00000115310.17	RTN4	2	55111623	2_36	0	0.0139266650179416	22.267053149244	2.94447093703092e-06	-2.04110768404264	1
ENSG00000143947.13	RPS27A	2	55232881	2_36	0	0.00222398096405352	6.10812842104054	1.28984231891875e-07	-0.768021548476462	1
ENSG00000162994.15	CLHC1	2	55232044	2_36	0	0.00210859957840059	5.54331782395198	1.10984234665733e-07	-0.528580128055259	1
ENSG00000085760.14	MTIF2	2	55264940	2_36	0	0.00991329458834755	18.4756521909772	1.73906248581445e-06	2.01838158579412	1
ENSG00000115355.15	CCDC88A	2	55419625	2_36	0	0.00789764353424938	15.5604438832408	1.16685503925755e-06	-1.34525001470174	1
ENSG00000115380.19	EFEMP1	2	55923750	2_36	0	0.00237244630566369	8.89320670892868	2.003328529036e-07	-2.109472994395	2
ENSG00000055813.5	CCDC85A	2	56183655	2_37	0	0.242429645863205	26.3012607439758	6.0542408020641e-05	2.94691155687879	1
ENSG00000115421.12	PAPOLG	2	60667890	2_40	0	0.0160872959923681	4.62920340433219	7.07109566972123e-07	-0.131099987915032	2
ENSG00000162927.13	PUS10	2	61017315	2_40	0	0.0185916345794699	6.38015323514532	1.12627924484746e-06	-1.03829902604087	1
ENSG00000162929.13	KIAA1841	2	61065721	2_40	0	0.017308942114343	5.42711183039083	8.91942161076938e-07	0.691407860913781	1
ENSG00000237651.6	C2orf74	2	61145372	2_40	0	0.016025761094182	4.59566083549852	6.99300809164512e-07	-0.280298718007239	1
ENSG00000173209.22	AHSA2	2	61168791	2_40	0	0.0161922602927258	4.67741985307839	7.19136327687656e-07	0.250812814391103	2
ENSG00000115464.14	USP34	2	61508311	2_40	0	0.0168591126387161	4.94926635788182	7.92269498153571e-07	-0.158014618275215	1
ENSG00000082898.16	XPO1	2	61538854	2_40	0	0.0164121513168195	4.90296987609155	7.64050622953553e-07	0.501009521599992	1
ENSG00000170264.12	FAM161A	2	61854082	2_40	0	0.017827899489318	5.54417317895031	9.38500182169228e-07	-0.34772229695083	2
ENSG00000115484.14	CCT4	2	61889168	2_40	0	0.0174138429570304	5.33938773751826	8.82843004499106e-07	0.472961130513809	1
ENSG00000186889.9	TMEM17	2	62511748	2_41	0	0.0722982015769511	17.4051477712462	1.19482033654473e-05	-2.39828862559643	2
ENSG00000014641.17	MDH1	2	63588667	2_41	0	0.0183572911507164	4.5603834573435	7.94890587414927e-07	0.290259916100626	1
ENSG00000143951.15	WDPCP	2	63841888	2_41	0	0.0206668245499164	5.61018638984879	1.10090143955766e-06	0.366093114216816	1
ENSG00000169764.15	UGP2	2	63819852	2_41	0	0.0190998400417798	4.97727578877761	9.02648848340034e-07	0.337574446015301	1
ENSG00000143952.19	VPS54	2	64012432	2_41	0	0.0215260496036916	6.02909195244832	1.2322920339697e-06	-1.04962687599943	2
ENSG00000197329.11	PELI1	2	64144830	2_41	0	0.018756361477687	4.74578861440179	8.45190060088601e-07	0.114347880957507	1
ENSG00000119862.12	LGALSL	2	64453888	2_42	0	0.0344867585817528	4.65253783017829	1.52349027651333e-06	0.179312605984804	1
ENSG00000119844.15	AFTPH	2	64524123	2_42	0	0.0372217482736439	5.35722628837291	1.89336417659625e-06	-0.532679743947054	1
ENSG00000179833.4	SERTAD2	2	64654863	2_42	0	0.0374991448078057	5.42582842787604	1.93190077592845e-06	0.591168955386214	1
ENSG00000115902.10	SLC1A4	2	64975602	2_42	0	0.0753571557043988	11.9207758228322	8.52955581950283e-06	-1.4951684425869	2
ENSG00000011523.13	CEP68	2	65056838	2_42	0	0.0375591300537544	5.44059806848505	1.94025836442427e-06	0.558393336920783	1
ENSG00000138069.16	RAB1A	2	65129770	2_42	0	0.0686203740411985	11.042601628918	7.19485229651438e-06	1.34256950300686	1
ENSG00000138071.13	ACTR2	2	65227510	2_42	0	0.0341339342339012	4.55764535967994	1.47714889163068e-06	0.0112450525277403	1
ENSG00000143971.7	ETAA1	2	67315322	2_44	0	0.0982435049063467	16.6305674608398	1.55134472353666e-05	-2.26492575300985	3
ENSG00000197223.11	C1D	2	68067194	2_45	0	0.0429252474901884	7.28278776192724	2.96830045290684e-06	-0.832296507248044	1
ENSG00000243667.6	WDR92	2	68157965	2_45	0	0.0331516849265416	4.89514018638112	1.54087758151654e-06	-0.544664698107486	2
ENSG00000115946.7	PNO1	2	68178413	2_45	0	0.232079298816555	23.4146606987338	5.15966694865995e-05	2.78793207613316	1
ENSG00000221823.10	PPP3R1	2	68298748	2_45	0	0.0324852403297712	4.70785110111628	1.45213234638467e-06	0.0588058894085906	1
ENSG00000119865.8	CNRIP1	2	68318541	2_45	0	0.0376677669323661	6.07413111321539	2.17245822261371e-06	0.452041195035013	2
ENSG00000115956.9	PLEK	2	68365452	2_45	0	0.0584769101483684	10.1550477952052	5.63850260613192e-06	1.54752335848663	1
ENSG00000204923.3	FBXO48	2	68442596	2_45	0	0.0789048868217276	12.9599958152893	9.70970777089828e-06	-1.58693010984898	2
ENSG00000169621.9	APLF	2	68462021	2_45	0	0.0342576564365484	5.19788024786408	1.6907574747873e-06	0.45212170541066	1
ENSG00000169605.5	GKN1	2	68974850	2_46	0	0.0372231905292562	5.89732614415756	2.08432836435501e-06	0.564454421672269	1
ENSG00000169604.19	ANTXR1	2	69012709	2_46	0	0.0332725955381886	4.86161702307849	1.53590665290324e-06	0.367599862441093	1
ENSG00000198380.12	GFPT1	2	69285596	2_46	0	0.0355298254492519	5.46727752347041	1.84442750613876e-06	-0.974410532985211	2
ENSG00000169599.12	NFU1	2	69423598	2_46	0	0.0611949393386806	10.5117296993645	6.10783210179853e-06	1.5233772106217	2
ENSG00000196975.15	ANXA4	2	69645260	2_46	0	0.0448496027740195	7.62200933556021	3.2458277885997e-06	-0.899000968440406	1
ENSG00000087338.4	GMCL1	2	69829233	2_46	0	0.032854580397062	4.74501643659998	1.48023627491649e-06	0.202459847949451	1
ENSG00000124380.10	SNRNP27	2	69893476	2_46	0	0.153922963369085	19.2728879742811	2.81674550379019e-05	-2.79931724893746	1
ENSG00000059728.10	MXD1	2	69897673	2_46	0	0.0763023866825737	12.5772630530331	9.11216685543762e-06	2.18332609283794	1
ENSG00000244617.2	ASPRV1	2	69963740	2_46	0	0.0971649771003454	14.8586357490682	1.37083784566796e-05	-2.03760391349971	1
ENSG00000115998.7	C2orf42	2	70248695	2_46	0	0.0440675421064068	7.45887526994182	3.12096982495488e-06	0.73515685161111	2
ENSG00000143977.13	SNRPG	2	70293366	2_46	0	0.0438372317117778	7.4103246131029	3.0844501141693e-06	0.757358495444706	2
ENSG00000035141.7	FAM136A	2	70302110	2_46	0	0.0344638465992725	5.18612916347137	1.69708843629665e-06	0.173568289265528	1
ENSG00000163235.15	TGFA	2	70554042	2_47	0	0.0160868883302331	7.38640707347727	1.1282430900005e-06	0.849570309121627	3
ENSG00000075340.22	ADD2	2	70767997	2_47	0	0.0167208202141418	7.65422470581758	1.21522356277767e-06	-0.976333627733428	1
ENSG00000152672.7	CLEC4F	2	70887870	2_47	0	0.0118154181880401	4.59504540023633	5.15509058250464e-07	0.12333491243642	2
ENSG00000116039.11	ATP6V1B1	2	70887870	2_47	0	0.0118117836519314	4.580640361564	5.13734907025378e-07	-0.037615082574115	1
ENSG00000116031.8	CD207	2	70885113	2_47	0	0.0118036212344101	4.58501256701883	5.138699148873e-07	0.106099818871411	2
ENSG00000116035.2	VAX2	2	70898541	2_47	0	0.0142618944034811	6.38563869613667	8.647268727386e-07	0.635081657145286	2
ENSG00000144031.11	ANKRD53	2	70977116	2_47	0	0.0118749250916669	4.64621210086543	5.23874557604334e-07	-0.135468306031403	2
ENSG00000144043.11	TEX261	2	70990491	2_47	0	0.0128449929419657	5.34469720069088	6.5186006019691e-07	-0.445651373745508	2
ENSG00000124357.12	NAGK	2	71066480	2_47	0	0.0576425324979352	18.8777450018574	1.03321467342458e-05	2.2722934274109	1
ENSG00000124370.10	MCEE	2	71065392	2_47	0	0.0393251172546366	15.1111490260525	5.6424135219222e-06	-2.20563236671763	2
ENSG00000124383.8	MPHOSPH10	2	71124357	2_47	0	0.037768604382599	14.7481428109111	5.28890380754831e-06	-2.17506164732752	1
ENSG00000124374.8	PAIP2B	2	71241870	2_47	0	0.0327521420095704	13.5406180430494	4.21090644565321e-06	1.97491909990731	1
ENSG00000075292.18	ZNF638	2	71279675	2_47	0	0.165422030216261	28.0532310592845	4.4062956341297e-05	3.31691689724674	1
ENSG00000135636.13	DYSF	2	71453820	2_47	0	0.0175534324392816	8.19534997426612	1.36592531276276e-06	1.15002849502439	1
ENSG00000144036.15	EXOC6B	2	72857037	2_47	0	0.0221320033239647	11.5803004106095	2.43353697544692e-06	1.91947405376938	1
ENSG00000116096.5	SPR	2	72887223	2_47	0	0.0152445459018388	6.74403194750006	9.76183601921153e-07	-0.107145560354654	1
ENSG00000144040.12	SFXN5	2	72945843	2_47	0	0.0126701372003691	5.44896843014736	6.55530655827559e-07	-0.59497184044415	1
ENSG00000135631.16	RAB11FIP5	2	73156247	2_48	0	0.0197735838370107	12.6146977814803	2.36842500010116e-06	-3.17988477355171	2
ENSG00000135624.15	CCT7	2	73233389	2_48	0	0.063317754592811	24.3083029501843	1.46142839853346e-05	-3.92142960668498	1
ENSG00000144034.14	TPRKB	2	73737087	2_48	0	0.0118249734077103	8.16149221531403	9.16362145248894e-07	-2.03082229191568	2
ENSG00000144048.10	DUSP11	2	73780218	2_48	0	0.01216405635026	9.88438009604582	1.14162969744668e-06	-2.51098990584535	1
ENSG00000124356.15	STAMBP	2	73829414	2_48	0	0.0229809311063346	9.60227517575014	2.09526599705635e-06	0.0653844471038298	1
ENSG00000114956.19	DGUOK	2	73926204	2_48	0	0.0546823175302212	18.7307511893088	9.72522155864479e-06	1.97432970815499	2
ENSG00000163170.11	BOLA3	2	74117799	2_48	0	0.0120798790419587	4.86125678712494	5.57581742725556e-07	-0.261662209975546	1
ENSG00000114978.17	MOB1A	2	74178928	2_48	0	0.0347591764938932	14.1828040320728	4.68089584429175e-06	-1.79101180160745	2
ENSG00000065911.11	MTHFD2	2	74198820	2_48	0	0.0195667784568967	9.19252134020287	1.70785647775352e-06	1.17026115758295	1
ENSG00000188687.17	SLC4A5	2	74361478	2_48	0	0.012280779725946	4.99908782097783	5.82926910500466e-07	-0.422240871817304	1
ENSG00000204843.12	DCTN1	2	74372241	2_48	0	0.0122410045093782	4.96880109199821	5.77518720193637e-07	0.41068896481697	1
ENSG00000284308.1	C2orf81	2	74421241	2_48	0	0.0139721047013933	5.98635814427196	7.94185445714943e-07	0.572363745822563	1
ENSG00000005448.16	WDR54	2	74421241	2_48	0	0.0139721047013933	5.98635814427196	7.94185445714943e-07	-0.572363745822563	1
ENSG00000114993.16	RTKN	2	74442199	2_48	0	0.0262708366270378	12.1864233462598	3.03981785447417e-06	-1.39205214235393	2
ENSG00000239779.6	WBP1	2	74451794	2_48	0	0.0176735298735512	7.98644609475287	1.3402143379016e-06	-0.814208987264014	2
ENSG00000115275.11	MOGS	2	74463251	2_48	0	0.0143885713394665	6.38241160686582	8.71966660240679e-07	0.711239053118954	2
ENSG00000135637.13	CCDC142	2	74483364	2_48	0	0.0182014253112534	8.24716805196023	1.42530444299274e-06	-0.938272064085466	1
ENSG00000115282.19	TTC31	2	74483364	2_48	0	0.0182014253112534	8.24716805196023	1.42530444299274e-06	0.938272064085466	1
ENSG00000179528.15	LBX2	2	74502935	2_48	0	0.0120441866017642	4.82143680457166	5.51380434141123e-07	0.244207761432213	1
ENSG00000115289.13	PCGF1	2	74508487	2_48	0	0.0192538329479015	8.72288187122081	1.59468381827194e-06	-0.977346777284318	1
ENSG00000115325.13	DOK1	2	74548714	2_48	0	0.0117172683806712	4.55390611622744	5.06649766841537e-07	0.0683786104533622	1
ENSG00000159399.9	HK2	2	74849662	2_48	0	0.0149682845258345	6.81221676944571	9.68183965292965e-07	0.740313809781755	2
ENSG00000115350.11	POLE4	2	74958729	2_48	0	0.0130620818923296	5.60281844452577	6.94890458898292e-07	0.576592706504261	1
ENSG00000115353.10	TACR1	2	75066030	2_48	0	0.01177840207114	4.59357602540798	5.13729707852451e-07	-0.0590345843077518	2
ENSG00000115364.13	MRPL19	2	75604996	2_49	0	0.0303508107124613	4.85544366240281	1.39925417803801e-06	-0.307669568508744	2
ENSG00000005436.13	GCFC2	2	75710675	2_49	0	0.0436615844041792	7.55882893924858	3.13365661831552e-06	0.320228335534802	2
ENSG00000034510.5	TMSB10	2	84905643	2_53	0	0.0198626161823534	7.62143013785742	1.43737577231701e-06	-0.95415843473262	1
ENSG00000152291.13	TGOLN2	2	85328087	2_54	0	0.0162640773896758	5.78457169458801	8.93301446162171e-07	-0.638954701546035	2
ENSG00000042445.13	RETSAT	2	85371898	2_54	0	0.0261852599656683	10.1280347247288	2.51813766125771e-06	1.2875499425287	1
ENSG00000115459.17	ELMOD3	2	85371898	2_54	0	0.0261852599656683	10.1280347247288	2.51813766125771e-06	1.2875499425287	1
ENSG00000042493.15	CAPG	2	85417978	2_54	0	0.016281238878767	5.8000126042242	8.96631066951838e-07	-0.627901149466621	2
ENSG00000168906.12	MAT2A	2	85539177	2_54	0	0.0399607463310768	13.7861252898756	5.23086134940999e-06	-1.95951452272484	1
ENSG00000115486.11	GGCX	2	85561147	2_54	0	0.016028062985792	5.60147105614445	8.5247280522773e-07	0.841585625231641	2
ENSG00000118640.10	VAMP8	2	85561147	2_54	0	0.19888885991514	28.8995864961861	5.45757212465621e-05	-3.12397391805007	3
ENSG00000168899.4	VAMP5	2	85584469	2_54	0	0.0142464335267618	4.55809825015265	6.16576878873972e-07	-0.19801430859451	2
ENSG00000168883.19	USP39	2	85593250	2_54	0	0.0203352694437078	7.77876776562954	1.50195919457363e-06	0.852581474551012	2
ENSG00000168890.13	TMEM150A	2	85607518	2_54	0	0.0201532336780385	7.73059082356263	1.47929511894033e-06	0.678657115231521	1
ENSG00000168887.10	C2orf68	2	85596916	2_54	0	0.0717730567398669	19.3027825521376	1.31546336557083e-05	2.17808298643798	2
ENSG00000115523.16	GNLY	2	85685839	2_54	0	0.0172950391682426	6.3210331421404	1.03802308985243e-06	-0.48195242074922	2
ENSG00000115525.17	ST3GAL5	2	85904899	2_54	0	0.0232613995273532	8.99589632998858	1.9869076381864e-06	1.2822645038588	2
ENSG00000068654.15	POLR1A	2	86105686	2_54	0	0.0190427507365724	7.19104375087516	1.30022649199284e-06	-1.06188482095858	2
ENSG00000132300.18	PTCD3	2	86105686	2_54	0	0.0192178773433477	7.27817110257554	1.32808256454922e-06	-1.09668852599997	1
ENSG00000132305.20	IMMT	2	86197126	2_54	0	0.0171018284325186	6.05711093519532	9.83570443897934e-07	-0.435068190604763	2
ENSG00000132313.14	MRPL35	2	86165645	2_54	0	0.027818025346407	10.2766171142382	2.71440015343244e-06	-1.29276638649799	2
ENSG00000068615.17	REEP1	2	86318302	2_54	0	0.20977385210461	30.0310329230982	5.98162276055249e-05	3.12608843568854	1
ENSG00000115548.16	KDM3A	2	86438385	2_54	0	0.0377360433303386	13.3681844145163	4.78989713357778e-06	-1.55222709529279	1
ENSG00000115561.15	CHMP3	2	86563593	2_54	0	0.0143317390565604	4.70292385727554	6.39976808573516e-07	-0.679907462429223	2
ENSG00000239305.6	RNF103	2	86623855	2_54	0	0.0164620622765113	5.79629796504881	9.06008641199503e-07	-0.546708015421951	1
ENSG00000153563.15	CD8A	2	86808016	2_54	0	0.014496481490103	4.8980307322945	6.74188760218223e-07	0.934347977559308	1
ENSG00000172086.7	KRCC1	2	88056216	2_55	0	0.0314225264781386	6.9162689211194	2.06352801329119e-06	-0.77899270754616	1
ENSG00000115593.14	SMYD1	2	88067820	2_55	0	0.060054726629324	12.9183611986069	7.36634431228474e-06	-1.48718861912106	1
ENSG00000163586.9	FABP1	2	88128319	2_55	0	0.0402799027529714	9.20907302451183	3.52210036149897e-06	1.1618225332251	4
ENSG00000144115.16	THNSL2	2	88153919	2_55	0	0.0449011350210624	10.2147689554449	4.35495091131039e-06	1.29380863429876	3
ENSG00000144026.11	ZNF514	2	95196988	2_57	0	0.0264669275484323	9.40910263639229	2.36455342650979e-06	0.932871352252954	3
ENSG00000275111.4	ZNF2	2	95164907	2_57	0	0.0181168327529689	6.31160837909917	1.08572469479459e-06	-0.814714624116132	1
ENSG00000155066.15	PROM2	2	95274094	2_57	0	0.016588535352863	5.68146566797694	8.94882110269022e-07	0.908771919380053	1
ENSG00000174501.14	ANKRD36C	2	95991827	2_57	0	0.0176507897489292	6.90221289330275	1.15677765037349e-06	-2.02681704208799	1
ENSG00000186281.12	GPAT2	2	95883373	2_57	0	0.0153520833673783	4.91460591625324	7.1639643502659e-07	-1.01979560458422	2
ENSG00000158050.4	DUSP2	2	96145593	2_57	0	0.0150528581444549	4.59118792121729	6.56207870379409e-07	-0.115570432482433	1
ENSG00000084090.13	STARD7	2	96208677	2_57	0	0.0154931679235254	4.94853037484235	7.27970641980465e-07	-0.58342331970253	1
ENSG00000135956.8	TMEM127	2	96266108	2_57	0	0.0788177781147402	21.5212198863673	1.6106028729773e-05	-3.55818555113168	1
ENSG00000144021.2	CIAO1	2	96266108	2_57	0	0.0788177781147402	21.5212198863673	1.6106028729773e-05	-3.55818555113168	1
ENSG00000144028.14	SNRNP200	2	96305617	2_57	0	0.123961014885851	25.0488384514039	2.94828940556007e-05	3.34008950796575	1
ENSG00000198885.9	ITPRIPL1	2	96325754	2_57	0	0.01622395153782	5.17511066844176	7.97211727222834e-07	-0.141510208056652	1
ENSG00000196843.15	ARID5A	2	96536506	2_57	0	0.0154681477272827	5.39206296602042	7.91937052671091e-07	-0.933600385529563	1
ENSG00000114988.11	LMAN2L	2	96739703	2_57	0	0.602329355393873	24.9380131571026	0.000142624217984784	-4.49469776032451	2
ENSG00000158158.11	CNNM4	2	96757889	2_57	0	0.131244066997451	19.2488010142652	2.39872664685697e-05	-3.80205383941722	2
ENSG00000168763.15	CNNM3	2	96819077	2_57	0	0.0173216382345118	6.5892372135614	1.0837310170597e-06	1.59984870359983	1
ENSG00000163126.14	ANKRD23	2	96856083	2_57	0	0.0259097419153116	10.6479322336911	2.61954439038591e-06	-2.19649490595399	1
ENSG00000213337.8	ANKRD39	2	96838010	2_57	0	0.1316435192148	25.1149779914861	3.13927731992772e-05	2.55046060311292	1
ENSG00000168758.10	SEMA4C	2	96869566	2_57	0	0.0278991824097188	11.5889287256113	3.06995609913842e-06	2.49742404032672	1
ENSG00000144199.11	FAHD2B	2	97095539	2_57	0	0.0239708202486822	9.85859126064526	2.24385688119938e-06	-2.06788095015412	1
ENSG00000135976.17	ANKRD36	2	97548584	2_57	0	0.0358409494436857	11.7936571611306	4.01351972187322e-06	1.17256982526201	1
ENSG00000196912.12	ANKRD36B	2	97589830	2_57	0	0.0259817935431861	8.97023429227456	2.21294342292757e-06	-0.596400530870452	1
ENSG00000135940.6	COX5B	2	97645032	2_57	0	0.114808323511515	22.6652445883729	2.47076352871259e-05	-2.47477140732645	1
ENSG00000115073.7	ACTR1B	2	97658891	2_57	0	0.265932584810404	33.3727735596303	8.42677218994359e-05	-3.97776934548786	1
ENSG00000228486.10	LINC01125	2	97677520	2_57	0	0.0241642790972031	8.40110400942258	1.92755865102185e-06	-0.56318775793532	1
ENSG00000115085.13	ZAP70	2	97713755	2_57	0	0.0334701861338481	10.9746843505242	3.48776778871869e-06	-0.918663248932396	3
ENSG00000075568.16	TMEM131	2	97995797	2_57	0	0.0356650407870387	12.5141282254732	4.23780259381809e-06	-1.8254641504111	2
ENSG00000183513.8	COA5	2	98608705	2_58	0	0.0434402862798846	15.7952592009195	6.51503619089732e-06	1.81048389682253	1
ENSG00000071073.12	MGAT4A	2	98730777	2_58	0	0.0230334341081513	9.94597905086868	2.17522221376438e-06	1.23392444307567	1
ENSG00000135951.14	TSGA10	2	99155070	2_58	0	0.0133087182990379	4.91883920749617	6.21578888422011e-07	0.459298004679211	1
ENSG00000144182.16	LIPT1	2	99157239	2_58	0	0.0128631414489854	4.60733756608325	5.62722752195759e-07	0.260873665006462	1
ENSG00000158411.11	MITD1	2	99179774	2_58	0	0.0142135089943158	5.52066179048677	7.45057597121663e-07	-0.573691032637524	2
ENSG00000144214.9	LYG1	2	99305372	2_58	0	0.0128198815189454	4.5765237720074	5.57079440606278e-07	0.0985781501658711	3
ENSG00000158417.10	EIF5B	2	99320596	2_58	0	0.0129240574216744	4.65055107575655	5.70690567096862e-07	0.0961157916978326	1
ENSG00000115514.11	TXNDC9	2	99340840	2_58	0	0.0129920886882763	4.6985735157598	5.79618714988297e-07	-0.199241876655023	1
ENSG00000135945.9	REV1	2	99489284	2_58	0	0.0134819757958731	5.03716958050444	6.44818534002441e-07	0.419385044793685	2
ENSG00000144218.18	AFF3	2	100142616	2_58	0	0.0168645999859972	7.08661839891115	1.13478213174428e-06	-0.677240063817087	1
ENSG00000115526.10	CHST10	2	100417235	2_58	0	0.0200878884803847	8.69000946003042	1.65749388448868e-06	1.47764699344014	2
ENSG00000115539.13	PDCL3	2	100562660	2_58	0	0.0130345823131429	4.72844276585468	5.8521123117148e-07	-0.167622750769564	2
ENSG00000158435.7	CNOT11	2	101252764	2_59	0	0.0809995131397492	16.0346594580011	1.23321712286576e-05	1.93783083401852	1
ENSG00000163162.8	RNF149	2	101303817	2_59	0	0.111016853615621	19.0214373026484	2.00507047284114e-05	2.41875212754426	2
ENSG00000196460.12	RFX8	2	101431019	2_59	0	0.0273534744337975	5.95228159024214	1.5459425957714e-06	-0.473564529500669	3
ENSG00000115590.13	IL1R2	2	101991888	2_59	0	0.051482602486772	11.7973836851921	5.76691557614723e-06	1.35469611400558	1
ENSG00000115594.11	IL1R1	2	102064141	2_59	0	0.025628033770055	5.35298747033114	1.30259351355255e-06	-0.410860917567756	1
ENSG00000115598.9	IL1RL2	2	102186984	2_60	0	0.037007777648866	9.52179945839924	3.34587285339193e-06	1.48915940575074	2
ENSG00000115602.16	IL1RL1	2	102310521	2_60	0	0.0217793910950491	4.64098097088955	9.59738502722082e-07	-0.235256507409818	1
ENSG00000115604.10	IL18R1	2	102311189	2_60	0	0.0225710313588158	4.96875804909078	1.06487014318916e-06	0.448741210693292	2
ENSG00000115607.9	IL18RAP	2	102418584	2_60	0	0.0222317854964186	4.82970784272919	1.01951260724592e-06	-0.28597304838163	1
ENSG00000135953.10	MFSD9	2	102738736	2_60	0	0.0276633015925818	6.83870104839639	1.79628410721144e-06	-0.621513668896198	1
ENSG00000170417.15	TMEM182	2	102773374	2_60	0	0.0346644422336346	8.91758842568127	2.93514146532746e-06	-1.48289681640444	1
ENSG00000135972.8	MRPS9	2	105037692	2_62	0	0.0295204547132786	4.74413847043534	1.32977387407669e-06	-0.291797094852036	1
ENSG00000135966.12	TGFBRAP1	2	105330280	2_62	0	0.0336092741283878	5.93977433262016	1.89551172454654e-06	-0.96859113797105	2
ENSG00000135974.9	C2orf49	2	105336368	2_62	0	0.0294027968807397	4.70734969056238	1.31420314474466e-06	0.0249070006641168	1
ENSG00000115641.18	FHL2	2	105419123	2_62	0	0.0289203659504249	4.5550231746599	1.25081123002555e-06	0.110676650824604	1
ENSG00000071051.13	NCK2	2	105744738	2_63	0	0.07553710510047	11.7516424188233	8.42861665141569e-06	1.80456755898649	2
ENSG00000119147.9	C2orf40	2	106034982	2_63	0	0.0446772886681924	6.8550929908969	2.90802112081129e-06	-0.747600103238517	3
ENSG00000115652.14	UXS1	2	106193504	2_63	0	0.0396358224418629	5.74662549162704	2.16270939085448e-06	0.754260360263151	1
ENSG00000198203.9	SULT1C2	2	108287884	2_65	0	0.0781305156926756	18.2591605621207	1.35456202247845e-05	-2.05806075763426	3
ENSG00000169756.16	LIMS1	2	108534528	2_65	0	0.0349057789310794	10.8992010111941	3.61234642722173e-06	1.44753902985746	1
ENSG00000153201.15	RANBP2	2	108719562	2_65	0	0.027992156662864	8.75988343608626	2.328263255012e-06	1.07676146695739	1
ENSG00000163006.11	CCDC138	2	108791703	2_65	0	0.0180644911028742	4.857780722361	8.33222589099718e-07	0.337263150240385	1
ENSG00000172985.10	SH3RF3	2	109190292	2_65	0	0.0176492822552287	4.70104967420691	7.87806002733898e-07	-0.12951507218702	1
ENSG00000186522.14	SEPT10	2	109574715	2_65	0	0.0189363307196389	5.20532442456864	9.35924958759621e-07	0.179874494487457	1
ENSG00000198142.4	SOWAHC	2	109614275	2_65	0	0.0222568233260677	13.1267555900119	2.77407356777917e-06	3.13705395743188	1
ENSG00000144063.3	MALL	2	110117223	2_66	0	0.0718008912865114	18.8767693817055	1.28692993241078e-05	2.24931710678075	1
ENSG00000144061.12	NPHP1	2	110205149	2_66	0	0.0302853725139096	10.8644846695478	3.12420446067068e-06	1.3183370288194	1
ENSG00000169679.14	BUB1	2	110678318	2_66	0	0.0232273084677122	8.4238583721931	1.85783585806082e-06	0.970439048715674	1
ENSG00000153094.22	BCL2L11	2	111118962	2_66	0	0.0216367180263716	7.77249193578744	1.59679462558043e-06	0.961923121878286	1
ENSG00000153208.16	MERTK	2	111898486	2_66	0	0.0180306021291472	6.10015116629184	1.04435517771949e-06	0.667717638662512	2
ENSG00000153214.9	TMEM87B	2	112032527	2_66	0	0.0405012736253725	13.5476686471534	5.20991506546117e-06	-1.80836574124176	1
ENSG00000144161.12	ZC3H8	2	112212288	2_66	0	0.0278507837746225	10.0928255710024	2.668993929366e-06	-1.85087601895319	2
ENSG00000188177.13	ZC3H6	2	112274635	2_66	0	0.0156717658671021	4.81565236708129	7.16589532598929e-07	0.607947928499374	1
ENSG00000169629.11	RGPD8	2	112434559	2_66	0	0.0164453623798615	5.25694906850602	8.2087043472205e-07	-0.724757618195044	3
ENSG00000114999.7	TTL	2	112482606	2_66	0	0.239067949941744	30.5180961770341	6.92749453005993e-05	-3.54378898691282	1
ENSG00000125630.15	POLR1B	2	112557513	2_66	0	0.0155849849576999	4.76477140565996	7.05092108510312e-07	-0.114696795712208	1
ENSG00000125611.15	CHCHD5	2	112580572	2_66	0	0.0333021584158167	11.739770008423	3.71218291826427e-06	-2.11412309021309	2
ENSG00000144136.10	SLC20A1	2	112645686	2_66	0	0.0159137543082885	4.95594492689886	7.48852901992796e-07	0.122373579225836	2
ENSG00000125637.15	PSD4	2	113136287	2_66	0	0.0192680763000851	6.70873134379412	1.22737183965702e-06	-0.791773904489561	1
ENSG00000125618.16	PAX8	2	113277339	2_67	0	0.0447980569772009	15.7360830812674	6.69349917841759e-06	1.89283132805789	1
ENSG00000144134.18	RABL2A	2	113636968	2_67	0	0.0133665781717444	4.61421233917242	5.85619076820446e-07	-0.172669686796514	1
ENSG00000115084.13	SLC35F5	2	113756324	2_67	0	0.0132730799194964	4.54999556919873	5.73429564018774e-07	0.308323611436293	3
ENSG00000088205.12	DDX18	2	117811620	2_69	0	0.0100082191054598	5.15199773126201	4.89586985370991e-07	-0.266529428416592	2
ENSG00000125633.10	CCDC93	2	118013438	2_69	0	0.0152780444436146	9.02050143419733	1.30856664402435e-06	1.22894133385002	3
ENSG00000125629.14	INSIG2	2	118087695	2_69	0	0.220587432009706	34.1426192826647	7.15113533265736e-05	-3.2624813723787	2
ENSG00000163064.6	EN1	2	118855016	2_69	0	0.0127647484425387	7.37583244647637	8.93965378506862e-07	1.04488443537089	1
ENSG00000115107.19	STEAP3	2	119227355	2_69	0	0.00991737387113178	5.06870592176048	4.77299717701801e-07	0.345315666470351	1
ENSG00000155368.16	DBI	2	119366128	2_69	0	0.00995136420400422	5.09996322175254	4.81889054546101e-07	-0.457973443735302	2
ENSG00000171227.6	TMEM37	2	119429724	2_69	0	0.030570561748211	15.388664040984	4.46685375992115e-06	1.73250149959251	2
ENSG00000144120.12	TMEM177	2	119679105	2_69	0	0.00982307361339729	4.9814252045943	4.64620544297864e-07	-0.20196370242914	1
ENSG00000088179.8	PTPN4	2	119759674	2_69	0	0.00944370873725731	4.62165359690608	4.14416818147692e-07	0.11468429948542	1
ENSG00000115109.13	EPB41L5	2	120010785	2_69	0	0.0116708588530877	6.55657066774471	7.26569160291151e-07	-0.743516011804996	3
ENSG00000144118.13	RALB	2	120247403	2_69	0	0.0521423006839106	20.3283134281534	1.00644242310674e-05	2.36399346162944	2
ENSG00000074047.21	GLI2	2	120735869	2_70	0	0.0492528509936022	10.7129668521573	5.01000930580435e-06	1.38552948867475	1
ENSG00000115112.7	TFCP2L1	2	121180380	2_70	0	0.0999257702306257	17.3466041147466	1.64584665209346e-05	1.96974322175375	2
ENSG00000074054.17	CLASP1	2	121648873	2_70	0	0.0263123955933956	4.92225478555643	1.22976428653265e-06	0.57021403658937	1
ENSG00000211460.11	TSN	2	121736192	2_70	0	0.03030995504877	6.22411386216819	1.79126655824023e-06	-0.826450973923711	1
ENSG00000136732.14	GYPC	2	126653637	2_74	0	0.0302240355978192	8.02576459034089	2.3032244694941e-06	-1.02340755402534	1
ENSG00000136717.14	BIN1	2	127106624	2_74	0	0.0874638413547615	17.9131462894164	1.48763989557545e-05	2.40563275182793	1
ENSG00000163161.12	ERCC3	2	127292055	2_75	0	0.0339053206863756	4.67661238202719	1.50555500995563e-06	0.142300601451244	2
ENSG00000169967.16	MAP3K2	2	127388669	2_75	0	0.0341233610807717	4.73575772540128	1.53440030056516e-06	-0.189171564085678	1
ENSG00000115718.17	PROC	2	127426338	2_75	0	0.0335655910265034	4.58370677391826	1.46085974817936e-06	-0.0969110086374359	1
ENSG00000163166.14	IWS1	2	127526967	2_75	0	0.051289068285123	8.50837131782795	4.14351238644163e-06	-1.04860008185345	1
ENSG00000169994.18	MYO7B	2	127657105	2_75	0	0.0343095394150257	4.78596855935637	1.55912927444797e-06	-0.385592811663627	1
ENSG00000144230.16	GPR17	2	127648067	2_75	0	0.0341059877793468	4.73105876640283	1.53209738572995e-06	0.244988777244971	3
ENSG00000072163.19	LIMS2	2	127648067	2_75	0	0.0337178210076676	4.62545165183965	1.48084991052194e-06	0.145621825168568	2
ENSG00000136709.11	WDR33	2	127811674	2_75	0	0.0442580474421427	7.14016225196058	3.00052830182749e-06	1.02107642032553	1
ENSG00000144231.10	POLR2D	2	127843035	2_75	0	0.0334437687030869	4.55016686329708	1.44490712068742e-06	0.147993168302483	2
ENSG00000144233.9	AMMECR1L	2	127857816	2_75	0	0.0589110798523966	9.79812489401785	5.48071666795078e-06	-1.42261108848623	2
ENSG00000136715.17	SAP130	2	128028089	2_75	0	0.0609207482283304	10.1110480632209	5.84869265827331e-06	-1.39461224057647	2
ENSG00000136731.12	UGGT1	2	128091310	2_75	0	0.0345658858808129	4.85465866642297	1.59332286459936e-06	0.274212260886362	1
ENSG00000136720.6	HS6ST1	2	128316388	2_75	0	0.0412810729723692	6.49532830962201	2.54594771956362e-06	-0.742840399363365	1
ENSG00000136699.19	SMPD4	2	130181715	2_78	0	0.0272555435292818	5.08351824653172	1.31557808589456e-06	-0.367662701604701	1
ENSG00000152082.13	MZT2B	2	130181715	2_78	0	0.0276514799144804	5.21622568689233	1.36953189208397e-06	-0.411752302291795	2
ENSG00000136710.9	CCDC115	2	130342923	2_78	0	0.0552197436665108	11.6134544054428	6.08910134403675e-06	-1.45823176226156	1
ENSG00000136718.9	IMP4	2	130343161	2_78	0	0.0584312489144573	12.140088040951	6.73541565700293e-06	1.50559778048525	1
ENSG00000136002.18	ARHGEF4	2	130837191	2_78	0	0.201775911946209	23.9986412583453	4.59783486713813e-05	3.2785850149483	2
ENSG00000152102.17	FAM168B	2	131095879	2_78	0	0.158719508616791	21.6312271747001	3.25993443470876e-05	3.2521098741041	1
ENSG00000173272.15	MZT2A	2	131486473	2_78	0	0.0360771067834359	7.66788181884609	2.62666392431756e-06	-1.08763754697423	3
ENSG00000163040.14	CCDC74A	2	131527737	2_78	0	0.167094852036208	22.1363489867859	3.51209665828145e-05	2.80848923788488	2
ENSG00000176771.16	NCKAP5	2	133585682	2_79	0	0.016123388881514	4.95564031163249	7.5867103345447e-07	-0.108837514791038	1
ENSG00000152128.13	TMEM163	2	134719225	2_80	0	0.0271836542121444	4.81498052163945	1.24279577601604e-06	0.00796619306113815	2
ENSG00000082258.12	CCNT2	2	134916341	2_80	0	0.146520107778247	20.6087349400342	2.86712059152959e-05	3.04475244441919	2
ENSG00000115839.17	RAB3GAP1	2	135052002	2_80	0	0.0378932772307682	7.87759446211758	2.834348077865e-06	-1.57685144358472	1
ENSG00000121988.17	ZRANB3	2	135529985	2_80	0	0.0329072851507941	6.57516479826261	2.0544524481085e-06	-1.34225644615436	2
ENSG00000048991.16	R3HDM1	2	135530703	2_80	0	0.0302989490036408	5.81397541750657	1.67262333773384e-06	1.18667979686951	2
ENSG00000121966.6	CXCR4	2	136234473	2_80	0	0.0547912987200819	11.2968506115659	5.87714461397337e-06	1.6041305946853	1
ENSG00000150540.13	HNMT	2	137964027	2_82	0	0.0232118436224856	7.29083027689005	1.60688213092971e-06	-1.22007529115889	1
ENSG00000144228.8	SPOPL	2	138501033	2_82	0	0.0241414294588933	7.31860848747526	1.67760183954919e-06	-0.924942000450899	2
ENSG00000075884.13	ARHGAP15	2	143091525	2_85	0	0.0211129494810872	4.76841504323764	9.55917373219512e-07	-0.373952427317223	1
ENSG00000121989.14	ACVR2A	2	147844091	2_88	0	0.031403400034852	19.2723529690664	5.74657143033916e-06	2.27563175990979	2
ENSG00000115947.13	ORC4	2	148018368	2_88	0	0.0720081035545268	24.5720348422803	1.68004104660966e-05	2.62773387014336	1
ENSG00000184898.6	RBM43	2	151261761	2_90	0	0.0252509211597456	5.07799130544703	1.21749328798227e-06	-0.7975646497169	1
ENSG00000123609.10	NMI	2	151289140	2_90	0	0.0614224401047326	13.3028730104823	7.75835964134538e-06	-1.91337885562997	1
ENSG00000123610.4	TNFAIP6	2	151347960	2_90	0	0.0394666620264902	9.19480065378867	3.44564167382621e-06	-1.47549391270369	1
ENSG00000080345.17	RIF1	2	151402718	2_90	0	0.0623182815690644	13.4379913253678	7.95146629386159e-06	-2.01815569150809	1
ENSG00000183091.19	NEB	2	151733507	2_91	0	0.041352936007367	9.72163215361114	3.81718255507551e-06	-1.40482415505059	2
ENSG00000162980.16	ARL5A	2	151827217	2_91	0	0.0350756957503035	8.10231020647398	2.69843870636416e-06	1.24132397477965	1
ENSG00000115145.9	STAM2	2	152176179	2_91	0	0.432687071313833	23.2314310804182	9.54437026587602e-05	-4.14341424615254	2
ENSG00000157827.19	FMNL2	2	152335728	2_91	0	0.0248910390331163	5.11935431459392	1.20991708985083e-06	-0.43051411100641	1
ENSG00000196504.15	PRPF40A	2	152717752	2_91	0	0.160536527967418	23.2088185206631	3.53772683067772e-05	3.50819047109872	1
ENSG00000177917.10	ARL6IP6	2	152717752	2_91	0	0.160536527967418	23.2088185206631	3.53772683067772e-05	3.50819047109872	1
ENSG00000177519.3	RPRM	2	153479660	2_92	0	0.0259908696341952	4.5496656755551	1.12278781834563e-06	0.110093314861431	1
ENSG00000115165.9	CYTIP	2	157488991	2_94	0	0.0242895921390988	4.92433906861819	1.13570507920171e-06	-0.32729441066889	1
ENSG00000115170.13	ACVR1	2	157876051	2_95	0	0.0334376586437979	8.2961005496519	2.63394840629222e-06	1.03435637445977	1
ENSG00000144283.21	PKP4	2	158457351	2_95	0	0.272174165067407	28.3683820091629	7.3312640646966e-05	3.49893549127075	2
ENSG00000115183.14	TANC1	2	158732945	2_96	0	0.0171308186545284	6.098510646718	9.9197174226283e-07	-0.634323424332137	2
ENSG00000196151.10	WDSUB1	2	159254444	2_96	0	0.0144351046866377	4.55314537866416	6.24063599712279e-07	0.0916408658738542	3
ENSG00000136536.14	MARCH7	2	159712765	2_96	0	0.0751495659731344	17.8266953759729	1.27202227562206e-05	3.20159896324346	1
ENSG00000241399.6	CD302	2	159798257	2_96	0	0.021423526045828	8.55794733732114	1.74083639719634e-06	1.17662389221561	2
ENSG00000153246.12	PLA2R1	2	160058595	2_96	0	0.0243960566346974	9.44121301217041	2.18698007316082e-06	-1.34531837208964	2
ENSG00000153250.19	RBMS1	2	160494265	2_96	0	0.0251270925849757	9.60118592658851	2.29068048864349e-06	1.35580620545248	1
ENSG00000197635.9	DPP4	2	162074215	2_97	0	0.0637246362696943	11.1773164303626	6.76304548126754e-06	-1.69853106482734	1
ENSG00000182263.13	FIGN	2	163615595	2_99	0	0.128398184242218	21.9607574537613	2.67734041820648e-05	2.33162904903686	1
ENSG00000115290.9	GRB14	2	164621693	2_100	0	0.0147015206102776	4.79822319986882	6.69792222275239e-07	0.237919804472147	1
ENSG00000082438.15	COBLL1	2	164843369	2_100	0	0.0173893438906961	6.45618167860308	1.06599786769632e-06	0.892542119582994	3
ENSG00000169507.9	SLC38A11	2	164946589	2_100	0	0.0175972611762733	6.59294132964265	1.10159431908665e-06	0.906406223261565	3
ENSG00000153253.16	SCN3A	2	164970433	2_100	0	0.014705851971989	4.83827473905627	6.75582066810756e-07	0.474419472302213	2
ENSG00000115339.13	GALNT3	2	165857585	2_100	0	0.0356360848407803	14.7098475475685	4.97731988074304e-06	-2.77552387357719	1
ENSG00000123607.14	TTC21B	2	165954114	2_100	0	0.0278702924341879	11.1880990773666	2.96070560653331e-06	1.72886879713495	1
ENSG00000136546.13	SCN7A	2	166494815	2_101	0	0.020575544820125	6.49792039573973	1.26947200231819e-06	-0.997820648890045	2
ENSG00000172318.5	B3GALT1	2	167736866	2_102	0	0.119838749530608	26.481471025922	3.01326114574671e-05	-2.866367918832	1
ENSG00000198648.10	STK39	2	168250340	2_102	0	0.0126656388821662	5.62070954358772	6.75951663919057e-07	0.549493663678385	1
ENSG00000172292.14	CERS6	2	168454228	2_102	0	0.0122743688348802	5.33374444255555	6.21625425463067e-07	0.45235308144035	1
ENSG00000163072.15	NOSTRIN	2	168804475	2_102	0	0.0119692053531537	5.10353517351254	5.80007790869695e-07	-0.459673515069208	1
ENSG00000152253.8	SPC25	2	168876533	2_102	0	0.0186233893783084	9.15069354689431	1.61811778618457e-06	1.21870669907859	2
ENSG00000163093.11	BBS5	2	169480139	2_103	0	0.0271698895143131	4.56673327021534	1.17812376225421e-06	-0.049975478338405	1
ENSG00000239474.6	KLHL41	2	169508867	2_103	0	0.0789502761980019	14.4699400324883	1.08472033473241e-05	-1.8854866801986	3
ENSG00000138399.17	FASTKD1	2	169526204	2_103	0	0.0408662050339522	8.33226622983604	3.23314248415233e-06	-1.20698999947436	2
ENSG00000138398.15	PPIG	2	169584491	2_103	0	0.0305097560971779	5.63412314090675	1.63215901223467e-06	-0.659050353316222	1
ENSG00000144362.11	PHOSPHO2	2	169693707	2_103	0	0.0679257570144297	13.0586314292199	8.42227753472517e-06	1.90736161246451	1
ENSG00000213160.9	KLHL23	2	169768711	2_103	0	0.0413163695476984	8.43364665383087	3.3085290433201e-06	-0.958383615187955	1
ENSG00000138385.15	SSB	2	169791230	2_103	0	0.0285259001900768	5.01494617157897	1.35832292627157e-06	0.304168416197389	2
ENSG00000138382.14	METTL5	2	169824369	2_103	0	0.0606725056306373	12.0033457604255	6.91499139022677e-06	-1.8447510287107	2
ENSG00000144357.16	UBR3	2	169825809	2_103	0	0.0271285703057446	4.55273099519273	1.17272529753915e-06	0.249628709331548	2
ENSG00000204335.3	SP5	2	170504386	2_104	0	0.0146459557559688	4.72371754604462	6.56899658017272e-07	0.240170261149296	2
ENSG00000204334.7	ERICH2	2	170785876	2_104	0	0.0256991772189468	9.77321387175846	2.38481128856406e-06	-1.18933214317451	1
ENSG00000115827.13	DCAF17	2	171435705	2_104	0	0.0146977984149094	5.08658532255171	7.09865414184678e-07	-0.724884776456304	1
ENSG00000071967.11	CYBRD1	2	171522308	2_104	0	0.0144811521378037	5.04672038362142	6.93920561273257e-07	-0.789086833211337	4
ENSG00000077380.15	DYNC1I2	2	171687141	2_104	0	0.218119258189719	19.6442760160647	4.06843551178158e-05	-4.21689703680067	2
ENSG00000128708.12	HAT1	2	171922612	2_104	0	0.0183347334533066	6.51348391841232	1.13392764291469e-06	-0.37629248572542	1
ENSG00000115840.13	SLC25A12	2	171995491	2_104	0	0.0152239863206347	7.71154566473195	1.11472365322954e-06	2.39369201361508	1
ENSG00000172878.13	METAP1D	2	171999938	2_104	0	0.0542747482110758	17.6269978530506	9.08392554161202e-06	-3.55265621648281	1
ENSG00000144355.14	DLX1	2	172084313	2_104	0	0.0253397427202637	9.11176487238355	2.19231069326929e-06	0.797194072021786	2
ENSG00000152256.13	PDK1	2	172555077	2_105	0	0.00678245110392983	4.82306059064651	3.10603815372025e-07	-0.281954368611489	1
ENSG00000091428.17	RAPGEF4	2	172635859	2_105	0	0.0078608571608807	6.20495317597587	4.63133088420777e-07	-0.628928901660158	2
ENSG00000091436.16	MAP3K20	2	173075527	2_105	0	0.0635145693038398	24.8906961532581	1.50109368374535e-05	2.5367442126795	1
ENSG00000138430.15	OLA1	2	174248967	2_105	0	0.0469017852437315	19.0342158317468	8.47660137130806e-06	-0.147202163499549	2
ENSG00000144306.14	SCRN3	2	174395627	2_105	0	0.197315586701629	33.7022198942146	6.31418493664356e-05	-3.31786779145285	2
ENSG00000163328.13	GPR155	2	174456445	2_105	0	0.00698400820213829	5.37414653023743	3.56378619482626e-07	-0.5589192090726	3
ENSG00000128656.13	CHN1	2	175004641	2_106	0	0.0637909622287819	15.2915690227721	9.2620815240554e-06	1.99894588406841	3
ENSG00000115966.16	ATF2	2	175168643	2_106	0	0.0363156964156613	10.0611935579458	3.46929537998791e-06	1.32977968417966	2
ENSG00000154518.9	ATP5G3	2	175185320	2_106	0	0.0331181393521385	9.21054964895613	2.896335543629e-06	-1.25761239134064	1
ENSG00000144320.13	LNPK	2	175762191	2_106	0	0.0488160200083907	12.7999512808117	5.93291439099233e-06	-1.59893638949693	2
ENSG00000128714.5	HOXD13	2	176092437	2_106	0	0.0215318755445129	5.24974139744601	1.07329021070173e-06	-0.270186759670983	1
ENSG00000128652.11	HOXD3	2	176134402	2_106	0	0.0479402960933021	12.6319349157567	5.75000189989078e-06	1.56637814825368	2
ENSG00000170166.5	HOXD4	2	176151087	2_106	0	0.0368671201949157	10.2003989820747	3.57070334898349e-06	1.32502859730736	1
ENSG00000128654.13	MTX2	2	176269444	2_106	0	0.100947018590867	19.6125497474192	1.87985759696066e-05	-2.43304791009234	1
ENSG00000116044.15	NFE2L2	2	177257637	2_107	0	0.0397088592231006	5.24585562209621	1.97788547449182e-06	-0.500428642526414	1
ENSG00000018510.13	AGPS	2	177392486	2_107	0	0.0679020407629856	10.23478891064	6.59871108272879e-06	1.53217824184221	2
ENSG00000197557.6	TTC30A	2	177618043	2_107	0	0.0433035384317538	6.04793665580867	2.4867264608863e-06	0.616571876528122	2
ENSG00000128655.16	PDE11A	2	178074086	2_108	0	0.00778747028289162	4.91623565668818	3.6351847813433e-07	-0.735645950065222	2
ENSG00000155636.14	RBM45	2	178074078	2_108	0	0.00962575723523196	6.68139428018297	6.10659899864303e-07	-0.635811900393631	1
ENSG00000079156.16	OSBPL6	2	178194574	2_108	0	0.0108709459594953	7.97331708178805	8.23007454699469e-07	0.927966320277174	1
ENSG00000180228.12	PRKRA	2	178451344	2_108	0	0.00782775141682157	4.94997465086957	3.67906446064064e-07	0.530728004752851	1
ENSG00000204311.12	DFNB59	2	178451344	2_108	0	0.00782775141682157	4.94997465086957	3.67906446064064e-07	-0.530728004752851	1
ENSG00000079150.17	FKBP7	2	178477603	2_108	0	0.0132834052963114	9.45247666202776	1.1922091053347e-06	1.14954296973168	2
ENSG00000116095.10	PLEKHA3	2	178480456	2_108	0	0.00801849197393956	5.10598459013493	3.88749277949221e-07	-0.528298604162024	1
ENSG00000155657.26	TTN	2	178830510	2_108	0	0.0134278065963764	9.66969553991423	1.23286429248383e-06	1.13547021933124	1
ENSG00000187231.13	SESTD1	2	179270091	2_108	0	0.00856396786926539	5.83256513636627	4.7427695572683e-07	0.803757146483208	1
ENSG00000170035.15	UBE2E3	2	180734343	2_109	0	0.0275619905328182	4.56219853474681	1.19393904957869e-06	-0.228396326998491	2
ENSG00000115232.13	ITGA4	2	181468720	2_110	0	0.0219706670767851	6.50846560418265	1.35774825737485e-06	-0.710011571055327	1
ENSG00000188452.13	CERKL	2	181635359	2_110	0	0.0215062245491163	6.3123301733248	1.28899513982116e-06	-0.72285520510584	1
ENSG00000150722.10	PPP1R1C	2	182001055	2_110	0	0.0414188828641308	12.3503162473178	4.8570643383147e-06	-1.67430393152796	1
ENSG00000077232.17	DNAJC10	2	182716604	2_110	0	0.0350969028049093	10.8195195945225	3.60557195925452e-06	1.64614364392689	1
ENSG00000162998.4	FRZB	2	182866669	2_110	0	0.0214795339189359	6.30093233269096	1.28507083082622e-06	-0.683424522178153	1
ENSG00000061676.14	NCKAP1	2	183059130	2_110	0	0.0183415540659226	4.85226036264318	8.45040693740416e-07	0.551010970830228	1
ENSG00000162999.12	DUSP19	2	183079224	2_110	0	0.0188899049873759	5.12233695595867	9.18745688404485e-07	0.411242866054106	1
ENSG00000065548.17	ZC3H15	2	186486293	2_112	0	0.00778476048613541	6.5091241039132	4.81133064846418e-07	1.03638958346889	2
ENSG00000138448.11	ITGAV	2	186590551	2_112	0	0.00729927977359957	6.42782802928225	4.45493791396687e-07	-1.05166451117003	2
ENSG00000144369.12	FAM171B	2	186694233	2_112	0	0.00620618308059928	4.58805156692585	2.70364875971555e-07	-0.232532129738928	2
ENSG00000064989.12	CALCRL	2	187450507	2_112	0	0.0066267053565805	5.12230223419717	3.22299964425631e-07	-0.258420696544341	1
ENSG00000204262.11	COL5A2	2	189180039	2_113	0	0.0513895066588371	13.9261245411302	6.79519806527094e-06	-1.89762111750235	2
ENSG00000115368.9	WDR75	2	189446256	2_113	0	0.0185879034969052	4.55004929777954	8.03052443583123e-07	0.0614181418535869	1
ENSG00000138449.10	SLC40A1	2	189575628	2_113	0	0.0218117209410726	6.01729592236315	1.24620273342106e-06	0.537691779797029	1
ENSG00000138381.9	ASNSD1	2	189661958	2_113	0	0.0309543180649058	9.23661809664915	2.71476114631632e-06	-1.06874559379211	1
ENSG00000151687.14	ANKAR	2	189675694	2_113	0	0.0186252066182946	4.56843035575767	8.07914689770749e-07	-0.0511899346398753	1
ENSG00000128699.13	ORMDL1	2	189784079	2_113	0	0.0208042967959496	5.58326484850636	1.10290642623976e-06	-0.699382262577331	2
ENSG00000064933.17	PMS1	2	189782129	2_113	0	0.0190961776231935	4.79739943328926	8.69860723784154e-07	0.240619677327564	2
ENSG00000187699.10	C2orf88	2	189885390	2_113	0	0.0340766053538542	10.1227458365383	3.27530730709932e-06	1.25876830415811	1
ENSG00000198130.15	HIBCH	2	190343621	2_113	0	0.0202656788380774	5.34262271811773	1.02804721090782e-06	-0.865219148839088	1
ENSG00000151689.12	INPP1	2	190371714	2_113	0	0.103931810169924	20.5386600236326	2.02683312892458e-05	2.5645769242039	1
ENSG00000151690.14	MFSD6	2	190408058	2_113	0	0.0203663000178141	5.38805469266145	1.04193716537661e-06	0.701031053155821	1
ENSG00000138386.16	NAB1	2	190644587	2_113	0	0.132443237238061	22.8590527764287	2.87465290824541e-05	-2.94963106410862	1
ENSG00000115419.12	GLS	2	190967766	2_113	0	0.069275370965561	16.7120702414729	1.09927539981822e-05	2.48581624942882	1
ENSG00000115415.18	STAT1	2	191021817	2_113	0	0.151423589305273	24.1560367987467	3.47309462338487e-05	-2.78239966595307	1
ENSG00000138378.17	STAT4	2	191151202	2_114	0	0.0155786899551224	6.95798240221364	1.02922815242678e-06	0.837086524689599	2
ENSG00000173559.12	NABP1	2	191677959	2_114	0	0.0121935994182703	4.67214935921809	5.40936190476781e-07	-0.148866131401042	1
ENSG00000144339.11	TMEFF2	2	192200547	2_114	0	0.0210701683699361	9.57349770767759	1.91529661206977e-06	-1.06381988868693	1
ENSG00000081320.10	STK17B	2	196216491	2_116	0	0.0363282854786104	9.70598415441149	3.3479724568671e-06	-1.2108384637532	1
ENSG00000138411.10	HECW2	2	196593392	2_116	0	0.0207969864592014	4.57260746917165	9.02945893575704e-07	0.727357404969092	1
ENSG00000144395.17	CCDC150	2	196640040	2_116	0	0.0409304160557671	10.8089746989338	4.20076180295505e-06	2.07427810448296	1
ENSG00000197121.14	PGAP1	2	196928580	2_116	0	0.0232327341374721	5.58960465721312	1.23304467360383e-06	-1.03525772306839	1
ENSG00000226124.6	FTCDNL1	2	199760858	2_118	0	0.00641648227694103	15.6323321558875	9.5239733213228e-07	-4.3355165707789	5
ENSG00000178074.5	C2orf69	2	199915975	2_118	1	0.339617057854109	43.9402250108477	0.000141693252242082	7.98151911432751	1
ENSG00000162971.10	TYW5	2	199955089	2_118	0	0.0264072414145589	20.5516317287483	5.15307830118465e-06	-2.34201599143644	1
ENSG00000162972.10	MAIP1	2	199954933	2_118	0	0.0167834046791958	16.1468883633212	2.57315712139822e-06	1.95687714674996	2
ENSG00000196141.13	SPATS2L	2	200305923	2_118	0	0.0103785586400673	13.3934571387519	1.31985776702714e-06	-1.82084287266848	1
ENSG00000163535.17	SGO2	2	200510401	2_118	0	0.00767609857536089	8.51227526978637	6.2041687148908e-07	0.557939790726765	2
ENSG00000155729.12	KCTD18	2	200519526	2_118	0	0.00520780794242581	7.27827178317956	3.59898987823318e-07	-1.61715134777873	1
ENSG00000013441.15	CLK1	2	200864612	2_119	0	0.0303138491126426	4.58677849268889	1.32021982130771e-06	0.183794900477321	1
ENSG00000240344.8	PPIL3	2	200871443	2_119	0	0.0315843097687882	4.96509928639986	1.48900694937658e-06	-0.245703733754476	2
ENSG00000003402.19	CFLAR	2	201113876	2_119	0	0.125545121321284	17.8874543989533	2.1322875791845e-05	-1.91385125346337	2
ENSG00000003400.14	CASP10	2	201183110	2_119	0	0.0302796066590187	4.57636649452086	1.31573498719691e-06	0.212784695126776	2
ENSG00000064012.21	CASP8	2	201233408	2_119	0	0.0418368711437255	7.56152536077057	3.00376537883905e-06	-1.05093066775685	2
ENSG00000155749.12	ALS2CR12	2	201315768	2_119	0	0.0410871109113517	7.39415461924359	2.88463938677667e-06	1.02498223787261	1
ENSG00000082146.12	STRADB	2	201388316	2_119	0	0.0555398344338211	10.1914693614863	5.37450883015543e-06	-1.33897936529633	1
ENSG00000115993.12	TRAK2	2	201451036	2_119	0	0.0514344360153128	9.4770963631056	4.62835513871426e-06	1.25803304437011	1
ENSG00000155755.18	TMEM237	2	201635472	2_119	0	0.0343298217322736	5.73382809108897	1.86901855533325e-06	0.557392165543422	2
ENSG00000082126.17	MPP4	2	201700847	2_119	0	0.1727763218832	20.9887338823557	3.44324449873594e-05	2.24850557229063	1
ENSG00000138395.14	CDK15	2	201790822	2_119	0	0.0365486547238505	6.31202859522867	2.19047222444486e-06	-0.883695527592871	1
ENSG00000155760.2	FZD7	2	202034208	2_120	0	0.0168158478098148	5.4540747575145	8.70837758652048e-07	0.0815439306374432	1
ENSG00000138439.11	FAM117B	2	202634789	2_120	0	0.0199950052746343	7.0414688353937	1.33684846374665e-06	-0.819475770059884	2
ENSG00000138380.17	CARF	2	202912503	2_120	0	0.0285320997029778	10.3083610851746	2.79267728457147e-06	1.52956231498363	1
ENSG00000138442.9	WDR12	2	203016269	2_120	0	0.0335476292991721	11.8005850465974	3.75891730432218e-06	1.67221518270576	1
ENSG00000144426.18	NBEAL1	2	203014780	2_120	0	0.032160836431167	11.4112597623418	3.48464325841957e-06	1.62785340415246	2
ENSG00000119004.15	CYP20A1	2	203240680	2_120	0	0.0362167396475632	12.5069052246828	4.30087288325913e-06	-2.0692436959171	1
ENSG00000178562.17	CD28	2	203710167	2_120	0	0.0206378736747979	7.33173753122805	1.43671046721604e-06	-0.655333504073511	1
ENSG00000023228.13	NDUFS1	2	206151048	2_122	0	0.014541701052318	7.30553555834021	1.00870614820318e-06	-1.38836514585757	1
ENSG00000114942.13	EEF1B2	2	206158896	2_122	0	0.0222899443820884	11.1383596644934	2.35736927618503e-06	1.84626601079401	1
ENSG00000183671.12	GPR1	2	206217980	2_122	0	0.055292560917434	19.3596459705708	1.01639264339215e-05	-2.27860336224954	1
ENSG00000204186.7	ZDBF2	2	206276156	2_122	0	0.0531734894373429	18.9405783795057	9.56281589471706e-06	2.55737484600332	1
ENSG00000114948.12	ADAM23	2	206444237	2_122	0	0.0116198222521628	5.38881030200966	5.94551908125638e-07	0.324233863268413	4
ENSG00000118246.13	FASTKD2	2	206765614	2_122	0	0.0108332845528637	4.84504803086526	4.98374294903581e-07	-0.449113952649617	1
ENSG00000144410.4	CPO	2	206948854	2_122	0	0.0152039951467412	7.8428098079844	1.13220952028532e-06	-0.950480497290504	1
ENSG00000118263.14	KLF7	2	207166591	2_122	0	0.0657881737439243	14.1654491015803	8.84862062188307e-06	-3.21670979534703	1
ENSG00000163249.11	CCNYL1	2	207712007	2_122	0	0.0106531263911384	4.59878175627973	4.65175974618863e-07	-0.253544359776461	1
ENSG00000115020.16	PIKFYVE	2	208265568	2_123	0	0.0369124514837881	5.11740952143883	1.79357878693847e-06	0.185050040657217	1
ENSG00000078018.19	MAP2	2	209422038	2_124	0	0.0145818763471419	4.60515648955902	6.37610118782997e-07	0.451691348931504	2
ENSG00000168530.15	MYL1	2	210310319	2_124	0	0.0748622669515735	19.7180870702638	1.40160342774118e-05	2.08097137396795	1
ENSG00000021826.14	CPS1	2	210477778	2_124	0	0.0145771830939717	4.6022129789918	6.36997486015842e-07	-0.0315459861174627	1
ENSG00000178568.14	ERBB4	2	212541228	2_125	0	0.0157034582144635	7.45290779967611	1.11126707883233e-06	-2.06126911468227	1
ENSG00000030419.16	IKZF2	2	213152393	2_126	0	0.0223709712269218	4.56578917487687	9.69835529153245e-07	0.0339216705189243	1
ENSG00000144451.18	SPAG16	2	213283575	2_126	0	0.0336978856065572	8.13659204880278	2.60341013015609e-06	1.44744114883941	2
ENSG00000138376.10	BARD1	2	214753639	2_127	0	0.0160093881640426	5.16449069578447	7.85054180846579e-07	-0.385489367316412	3
ENSG00000138363.14	ATIC	2	215312057	2_127	0	0.0152380596330025	4.71233168801514	6.81809294445983e-07	-0.19612293663534	4
ENSG00000079246.15	XRCC5	2	216108211	2_127	0	0.0149912175352852	4.56281501586806	6.49482068365748e-07	0.293259128273945	1
ENSG00000138375.12	SMARCAL1	2	216412329	2_127	0	0.0160816114927094	5.20571798126356	7.94891035865588e-07	-0.651416585163201	3
ENSG00000197756.9	RPL37A	2	216498338	2_127	0	0.135749464722428	25.0796203221194	3.23263358036559e-05	-2.93958505297908	1
ENSG00000115457.9	IGFBP2	2	216546523	2_127	0	0.140116230707024	25.3851702726218	3.37727109749118e-05	-2.83309558396342	1
ENSG00000243910.7	TUBA4B	2	219343481	2_129	0	0.020974916504053	5.01725864227946	9.99226923232971e-07	0.742545604336398	1
ENSG00000231672.6	DIRC3	2	217756535	2_129	0	0.032107302266444	8.58359653807519	2.61679986878959e-06	1.07615241398296	2
ENSG00000163466.15	ARPC2	2	218216699	2_129	0	0.0229975559490681	5.66275518978235	1.23653629296887e-06	-0.659049102874592	2
ENSG00000179921.14	GPBAR1	2	218259499	2_129	0	0.0237732735655043	6.02360114590407	1.35969841708979e-06	-0.812289345154994	2
ENSG00000135926.14	TMBIM1	2	218292256	2_129	0	0.0450806665430319	11.3682493994285	4.86610323357507e-06	1.20745397131955	2
ENSG00000018280.16	SLC11A1	2	218381984	2_129	0	0.0215263292140491	4.88743826086431	9.98961288827216e-07	-0.221682519996153	1
ENSG00000144579.7	CTDSP1	2	218405006	2_129	0	0.0363563620324063	9.9612364332923	3.43867447216212e-06	-1.50821810799538	1
ENSG00000135913.10	USP37	2	218567846	2_129	0	0.0334282355691383	9.14490242339485	2.90261828430113e-06	1.50653911016894	2
ENSG00000144580.13	CNOT9	2	218568634	2_129	0	0.0287851659680586	7.90543307900058	2.1606867128925e-06	1.46756789662171	1
ENSG00000115556.13	PLCD4	2	218607609	2_129	0	0.0276600855150263	7.25243202912733	1.90473508913555e-06	1.11513052727969	2
ENSG00000074582.12	BCS1L	2	218658716	2_129	0	0.0206929791554208	4.56517411284573	8.96969679997563e-07	0.145207690822833	1
ENSG00000115568.15	ZNF142	2	218659583	2_129	0	0.0206887944439779	4.57003081573463	8.97742343658049e-07	-0.172853723235123	1
ENSG00000163481.7	RNF25	2	218672452	2_129	0	0.0213411059598573	4.79073915645228	9.70771111907608e-07	0.102314382830177	1
ENSG00000163482.11	STK36	2	218672501	2_129	0	0.0424678533388647	11.5127914912778	4.64235496850031e-06	1.82288324647266	1
ENSG00000163501.6	IHH	2	219039001	2_129	0	0.0221443144716563	7.26888774745739	1.52836681420902e-06	-1.74357755792988	1
ENSG00000187736.12	NHEJ1	2	219160586	2_129	0	0.0233918887920338	9.72561565830154	2.1601295116984e-06	2.54608209785244	3
ENSG00000213901.10	SLC23A3	2	219170383	2_129	1	0.050472922642066	14.597079560046	6.99554935940945e-06	3.54218942445362	2
ENSG00000144567.10	FAM134A	2	219177206	2_129	1	0.474592846765047	21.3112089672489	9.60343657472745e-05	-4.32496786404674	1
ENSG00000115649.15	CNPPD1	2	219177821	2_129	0	0.0319763551140988	11.1938700651253	3.39865136352311e-06	-2.20032853205784	3
ENSG00000115657.12	ABCB6	2	219218557	2_129	0	0.0239778775584116	6.17428531243452	1.40570707032278e-06	-0.978027998701837	1
ENSG00000198925.10	ATG9A	2	219225425	2_129	0	0.0285596681018881	8.95792309450753	2.42916985189021e-06	-1.82820009498356	3
ENSG00000163516.13	ANKZF1	2	219229829	2_129	0	0.0227717714013977	5.26132835994778	1.13760009381513e-06	-0.00799733417998618	2
ENSG00000163521.15	GLB1L	2	219208130	2_129	0	0.0628148514753585	18.2331257843172	1.08747895713308e-05	-2.88290930435469	1
ENSG00000127824.13	TUBA4A	2	219278362	2_129	0	0.0282331548723431	7.01937439765396	1.88172092591888e-06	-0.434970379060179	1
ENSG00000054356.13	PTPRN	2	219309183	2_129	0	0.0223726872305849	6.70612165101246	1.42458043476287e-06	1.52272224791145	1
ENSG00000123992.18	DNPEP	2	219404120	2_129	0	0.0212830837993537	4.91745219677366	9.93738460502951e-07	-0.457238223704702	1
ENSG00000175084.11	DES	2	219417599	2_129	0	0.0286826941754337	7.43441719264619	2.02471671233082e-06	0.722769720337136	3
ENSG00000072195.14	SPEG	2	219434296	2_129	0	0.0358372313080764	9.57461812737895	3.25801671620597e-06	-1.17345068148608	3
ENSG00000072182.12	ASIC4	2	219498443	2_129	0	0.165496957759408	23.3362436674655	3.66706292608841e-05	2.48416953600545	1
ENSG00000123989.13	CHPF	2	219543916	2_129	0	0.0217301225022406	5.2038751774693	1.07370862618714e-06	-0.764485200814802	1
ENSG00000188760.10	TMEM198	2	219543916	2_129	0	0.0328169314109937	8.7125828030796	2.71482778120802e-06	-1.3310865669226	2
ENSG00000123999.4	INHA	2	219572251	2_129	0	0.0224708880508853	5.44908933704466	1.16263009620391e-06	0.722895084668942	1
ENSG00000124006.14	OBSL1	2	219572251	2_129	0	0.0224708880508853	5.44908933704467	1.16263009620391e-06	0.722895084668942	1
ENSG00000144589.21	STK11IP	2	219597918	2_130	0	0.0126169011730339	4.57167977935008	5.47678763087197e-07	0.0341883709083787	1
ENSG00000116106.11	EPHA4	2	221574191	2_130	0	0.015307738917939	6.32746928605233	9.19683699293254e-07	-0.650330649715073	1
ENSG00000163082.9	SGPP2	2	222423650	2_131	0	0.0181920947625961	4.56296375669459	7.88183112669055e-07	0.0574467944291231	2
ENSG00000116120.9	FARSB	2	222632069	2_131	0	0.0253568537553728	7.61103876709648	1.83246925448393e-06	0.892266390785706	1
ENSG00000124003.12	MOGAT1	2	222671953	2_131	0	0.0248611121679044	7.42953711470082	1.75379854881583e-06	0.88684517532642	1
ENSG00000123983.13	ACSL3	2	222860739	2_131	0	0.0225728506724406	6.54244743946525	1.40224547639853e-06	-0.760917061811378	1
ENSG00000144460.12	NYAP2	2	224930008	2_132	0	0.0222080068975109	6.48091476483882	1.36660589642531e-06	-1.40317448053884	1
ENSG00000135919.12	SERPINE2	2	224050813	2_132	0	0.0313021578390742	8.81524964542894	2.62003015431417e-06	-1.25424725842005	2
ENSG00000036257.12	CUL3	2	224580584	2_132	0	0.0205836047861873	10.8462520583832	2.11981774987305e-06	-2.74204312512807	2
ENSG00000135905.18	DOCK10	2	225041976	2_133	0	0.0219841037738746	5.87861803435089	1.22710409345165e-06	0.632283486205805	1
ENSG00000169031.18	COL4A3	2	227166988	2_133	0	0.0286731516157396	8.32063091186637	2.26531753047489e-06	-1.03743787927475	1
ENSG00000168958.19	MFF	2	227324300	2_134	0	0.0165957490498534	5.00703694778671	7.88996455200556e-07	-0.306554421266083	2
ENSG00000135917.13	SLC19A3	2	227717801	2_134	0	0.0393201135441296	12.9602978273329	4.8386826766219e-06	1.43758530869152	2
ENSG00000153823.18	PID1	2	229272166	2_135	0	0.0154077210750533	7.2674479051411	1.06320676664857e-06	-0.995936261503747	1
ENSG00000163053.10	SLC16A14	2	230068255	2_135	0	0.011944121774485	4.93774776309249	5.59990320496664e-07	0.285219766614673	1
ENSG00000079263.18	SP140	2	230203422	2_135	0	0.0485637175126344	17.8374065654346	8.22509707364151e-06	2.11601110962785	1
ENSG00000185404.16	SP140L	2	230305789	2_135	0	0.0421446990982266	16.5231330133797	6.61199860431134e-06	2.00808112828231	2
ENSG00000067066.16	SP100	2	230355516	2_135	0	0.0120891071997954	5.04808855011687	5.79453499272893e-07	0.570715307267725	2
ENSG00000135932.10	CAB39	2	230669201	2_135	0	0.0221229468926087	10.5839064105621	2.22324008656836e-06	-1.24645057083737	1
ENSG00000237412.6	PRSS56	2	232524103	2_136	0	0.0290940244615256	6.86376080057449	1.89610916111182e-06	1.00117164666841	2
ENSG00000135930.13	EIF4E2	2	232552842	2_136	0	0.0906902780859824	17.4444982194721	1.50216144874983e-05	2.10049458600977	1
ENSG00000135902.9	CHRND	2	232526097	2_136	0	0.0558021603462572	12.8905991439435	6.83001272707098e-06	1.66609936244586	2
ENSG00000173692.12	PSMD1	2	231058845	2_136	0	0.0283219229361812	6.61614937911819	1.77920272745066e-06	-0.871156518393699	1
ENSG00000135914.5	HTR2B	2	231125386	2_136	0	0.0228261806681074	4.63275318173323	1.00408345313234e-06	0.00333018081165742	2
ENSG00000171596.6	NMUR1	2	231526615	2_136	0	0.030781829985534	7.38319133873169	2.1579230572125e-06	-1.03516086231915	1
ENSG00000187514.16	PTMA	2	231706100	2_136	0	0.0285978877430737	6.70541424173336	1.82077787041055e-06	0.870282616500631	1
ENSG00000156973.13	PDE6D	2	231789271	2_136	0	0.024355805898276	5.22862913750756	1.20917104756266e-06	0.427841062672651	1
ENSG00000171551.11	ECEL1	2	232487681	2_136	0	0.0226205931748177	4.54966524123755	9.77194083667022e-07	0.0838794253485392	2
ENSG00000196811.11	CHRNG	2	232537797	2_136	0	0.0230424252373904	4.71935171154783	1.03254248069932e-06	0.199484892810653	1
ENSG00000204120.14	GIGYF2	2	232697615	2_137	0	0.10464757076661	17.2721962844085	1.71622456082286e-05	-1.11295864122001	1
ENSG00000182600.9	C2orf82	2	232856815	2_137	0	0.0744934669056103	18.9858493255771	1.34290599746461e-05	-2.7532264615721	1
ENSG00000066248.14	NGEF	2	233013260	2_137	0	0.0198683601706126	4.7074243741077	8.88060948182574e-07	-0.00130240503737639	1
ENSG00000168918.13	INPP5D	2	233176290	2_137	0	0.0228403141395672	5.85436956926012	1.26963709955586e-06	-0.360138806068175	1
ENSG00000085978.21	ATG16L1	2	233287956	2_137	0	0.0194471704968853	4.54970012592987	8.40110845806592e-07	-0.0338431077830693	1
ENSG00000077044.10	DGKD	2	233359228	2_137	0	0.0307890013958162	8.58147987264955	2.50873730774583e-06	-1.05617426347616	2
ENSG00000085982.13	USP40	2	233363838	2_137	0	0.175610467031453	24.5923804464729	4.10060902753592e-05	-2.55444394151563	2
ENSG00000188042.7	ARL4C	2	234024310	2_137	0	0.0222848369855592	5.8192798993319	1.23133466197566e-06	-0.651612155753166	1
ENSG00000130147.15	SH3BP4	2	234964368	2_138	0	0.0287072672903584	4.85213020253026	1.32257922341534e-06	-0.298905939097555	1
ENSG00000157985.18	AGAP1	2	235732835	2_139	0	0.0304101637287666	6.05006633172205	1.74693317113471e-06	-0.845741310300395	1
ENSG00000144476.5	ACKR3	2	236655730	2_140	0	0.111451646483231	17.2804163595332	1.82868156932883e-05	-2.17087888970164	1
ENSG00000198612.10	COPS8	2	237133857	2_140	0	0.0291275632755856	4.75227246064198	1.31432534609632e-06	0.114563492549171	1
ENSG00000115648.13	MLPH	2	237503462	2_140	0	0.0332938598260718	5.98429507272457	1.89179704617581e-06	-0.659948228162988	1
ENSG00000124839.12	RAB17	2	237626261	2_140	0	0.0372635629090755	7.02413866141345	2.48527728300622e-06	-0.947942567955991	1
ENSG00000177483.11	RBM44	2	237798835	2_140	0	0.0427422012614777	8.2928972860594	3.36558503619052e-06	1.25916964195785	1
ENSG00000132329.10	RAMP1	2	237858483	2_141	0	0.0315502392219632	4.57204042711496	1.36965161898217e-06	-0.0947273011488489	1
ENSG00000184182.18	UBE2F	2	237966849	2_141	0	0.0713909718537659	12.1538675237538	8.23863360776607e-06	1.87964665104576	2
ENSG00000132330.16	SCLY	2	238060509	2_141	0	0.0388782838831278	6.50000234739047	2.39948476521434e-06	-1.14815961627207	2
ENSG00000144488.14	ESPNL	2	238106554	2_141	0	0.0375333389718241	6.17458063992178	2.2005035052607e-06	0.693378502876321	5
ENSG00000168427.8	KLHL30	2	238136810	2_141	0	0.0599681613691588	10.5233461166044	5.992002488312e-06	-1.47409638462194	4
ENSG00000178752.15	ERFE	2	238141392	2_141	0	0.0520899380557611	9.21177475809016	4.55611364185173e-06	-1.38390624933943	1
ENSG00000132323.8	ILKAP	2	238203982	2_141	0	0.199150255992224	22.0078886767128	4.16156465543945e-05	3.321040267322	2
ENSG00000144485.10	HES6	2	238221444	2_141	0	0.0366071664368267	5.94377810560639	2.06597993102318e-06	1.01037510751965	1
ENSG00000132326.11	PER2	2	238289924	2_141	0	0.0436999964836364	7.58181107647665	3.14594957539666e-06	-0.739570520165613	1
ENSG00000204104.11	TRAF3IP1	2	238319871	2_141	0	0.0323696173438037	4.80835568811329	1.47785405796852e-06	0.062980165889231	3
ENSG00000065802.11	ASB1	2	238426593	2_141	0	0.0357202949609468	5.71725860514703	1.93910028431857e-06	0.875836950033222	1
ENSG00000063660.8	GPC1	2	240436215	2_142	0	0.0172847323405724	4.66590920527332	7.65766457192144e-07	-0.449317270330023	2
ENSG00000188542.9	DUSP28	2	240561091	2_142	0	0.0279925171963186	9.09248800451554	2.41669635602387e-06	-1.09373698358347	1
ENSG00000142330.19	CAPN10	2	240586423	2_142	0	0.0417429783241532	12.7799824275712	5.06536897260832e-06	-1.54366856789988	4
ENSG00000178623.11	GPR35	2	240596636	2_142	0	0.0654547727211585	16.9633080956929	1.05426373079869e-05	1.93087844831241	1
ENSG00000130294.15	KIF1A	2	240820742	2_144	0	0.0465151652112904	8.55665410048393	3.7791657564697e-06	1.21045916189727	1
ENSG00000122085.16	MTERF4	2	241114988	2_144	0	0.0702624116487185	12.4004137082089	8.27287807004107e-06	1.88447108389366	1
ENSG00000115687.13	PASK	2	241150158	2_144	0	0.0361990386077568	6.23620779218051	2.14345816133174e-06	0.85931347694866	1
ENSG00000115685.14	PPP1R7	2	241149230	2_144	0	0.0332045601225934	5.43931445553123	1.71490195279419e-06	0.637196835308578	1
ENSG00000146205.13	ANO7	2	241189001	2_144	0	0.0378514982651246	6.64858413345811	2.38951433556585e-06	0.814521763205671	4
ENSG00000168385.17	SEPT2	2	241314902	2_144	0	0.0544397130008024	10.01818874304	5.17848155072226e-06	1.53693027156143	1
ENSG00000115677.16	HDLBP	2	241317232	2_144	0	0.0404658699918613	7.26613613256315	2.79183539455237e-06	-0.985848441043871	1
ENSG00000006607.13	FARP2	2	241375608	2_144	0	0.0312025147295605	4.86596056184091	1.44163586570483e-06	-0.170870711710493	2
ENSG00000115694.14	STK25	2	241510210	2_144	0	0.0467638012570144	8.60611154116322	3.82132674098117e-06	1.06823080585094	1
ENSG00000168397.16	ATG4B	2	241634894	2_144	0	0.0821444644302304	13.8682098867952	1.08167328828578e-05	1.7955873236822	1
ENSG00000168395.15	ING5	2	241687007	2_144	0	0.0436834620133717	7.97445057993259	3.30761701690115e-06	0.917842596239313	2
ENSG00000204099.11	NEU4	2	241809136	2_144	0	0.0420708768091327	7.62609975535036	3.0463615273885e-06	-1.24905760093475	1
ENSG00000134121.9	CHL1	3	72450	3_1	0	0.0218293487225505	4.5584245598414	9.44828418145205e-07	0.0874226502215529	1
ENSG00000113851.14	CRBN	3	3178805	3_4	0	0.0243717375218104	14.2899808939603	3.30685793064135e-06	1.59891390941017	2
ENSG00000175928.5	LRRN1	3	3765908	3_4	0	0.011470258274214	7.38449157372889	8.04250228587966e-07	0.879744872215896	1
ENSG00000170364.12	SETMAR	3	4303252	3_4	0	0.0085429060995067	4.69258272128099	3.80640475057171e-07	0.2059851717893	3
ENSG00000144455.13	SUMF1	3	4368850	3_4	0	0.0106040109534349	6.66678629130201	6.71249690054655e-07	0.702165477852025	2
ENSG00000150995.18	ITPR1	3	4814046	3_4	0	0.00844423105777614	4.58650769815494	3.67738950146122e-07	-0.129068353793516	1
ENSG00000134107.4	BHLHE40	3	4989352	3_4	0	0.00979210243744333	5.93899045356888	5.52186738224658e-07	-0.564470896741707	1
ENSG00000134108.12	ARL8B	3	5133845	3_4	0	0.0164091305113363	10.6609562124544	1.66103630780879e-06	1.21862556670588	1
ENSG00000134109.10	EDEM1	3	5189692	3_4	0	0.0512950040237526	21.1624725038513	1.03071565377011e-05	2.08343292874853	1
ENSG00000071282.11	LMCD1	3	8502071	3_6	0	0.0239202370664898	5.32313860702642	1.20901211016024e-06	-0.485865223122322	2
ENSG00000182533.6	CAV3	3	8733693	3_7	0	0.0290432290408333	6.50526825668749	1.7939383196703e-06	-0.667293232343027	2
ENSG00000070950.9	RAD18	3	8963394	3_7	0	0.0250119782264782	5.13054831641703	1.21845423175637e-06	-0.405232817183993	3
ENSG00000196220.15	SRGAP3	3	9364020	3_7	0	0.186758780680647	24.0680900888476	4.26795719469145e-05	2.82896052370653	1
ENSG00000168137.15	SETD5	3	9397385	3_7	0	0.0310868821931017	7.13171249116549	2.10507896131652e-06	1.20516509618561	2
ENSG00000163719.19	MTMR14	3	9649842	3_8	0	0.0121395455697156	4.5546395518728	5.24993395180206e-07	0.0239401389600048	1
ENSG00000114026.21	OGG1	3	9827561	3_8	0	0.0330693611244205	13.7142169706542	4.30620020833305e-06	1.65280249328663	1
ENSG00000134072.10	CAMK1	3	9770367	3_8	0	0.0458708761483266	16.5818598781761	7.22216943714011e-06	-1.91969454702108	1
ENSG00000241553.12	ARPC4	3	9814626	3_8	0	0.0527099376694876	17.8366579125553	8.92695576067493e-06	2.0725636956254	1
ENSG00000214021.15	TTLL3	3	9798814	3_8	0	0.0122761225465153	4.65150305807255	5.42190523617893e-07	-0.268115377834463	4
ENSG00000171135.13	JAGN1	3	9890513	3_8	0	0.0372628281510412	14.7906144453947	5.2331047335408e-06	1.57517782029964	1
ENSG00000163701.18	IL17RE	3	9922898	3_8	0	0.0122505159381543	4.64522816263409	5.40329683840484e-07	-0.0976768792549935	1
ENSG00000163702.18	IL17RC	3	9918029	3_8	0	0.0122253293180701	4.63718119693922	5.38284692456602e-07	-0.00537777138467958	1
ENSG00000163703.17	CRELD1	3	10147151	3_8	0	0.0132293249149548	5.32132983507637	6.68428961505803e-07	0.337775000321868	1
ENSG00000125037.12	EMC3	3	10010880	3_8	0	0.014176107215138	5.94801065106038	8.006194259881e-07	-0.668922022784775	1
ENSG00000254999.3	BRK1	3	10115684	3_8	0	0.0654645668819001	19.7571295765611	1.22808250304711e-05	2.05255636631234	1
ENSG00000134086.7	VHL	3	10140878	3_8	0	0.0134580017164861	5.45903564385364	6.97579816036585e-07	0.407303552750347	1
ENSG00000134070.4	IRAK2	3	10175276	3_8	0	0.01228827669175	4.68480042288726	5.46612391443686e-07	0.183775079348112	1
ENSG00000157014.10	TATDN2	3	10247090	3_8	0	0.0187409578093853	8.45670766200902	1.50484059230157e-06	1.0735000552311	2
ENSG00000157017.15	GHRL	3	10290784	3_8	0	0.0178923909953616	7.99316088061773	1.35795172491731e-06	1.49141707307964	2
ENSG00000157103.10	SLC6A1	3	10992869	3_10	0	0.00746184831240915	5.09478829401171	3.60969040750424e-07	0.322193915769204	4
ENSG00000197548.12	ATG7	3	11223046	3_10	0	0.0129605509378211	10.1388054553202	1.24769274532688e-06	1.53571738151775	2
ENSG00000144560.14	VGLL4	3	11468194	3_10	0	0.0305148899345059	17.9956157728643	5.21405870423491e-06	2.18501008501789	1
ENSG00000154743.17	TSEN2	3	12479681	3_10	0	0.0188942735767288	13.5906765206334	2.43819632231596e-06	-1.98638402110486	3
ENSG00000075975.15	MKRN2	3	12557101	3_10	0	0.0316068330175294	18.3195664501472	5.49785865420286e-06	2.0170540555773	2
ENSG00000225526.4	MKRN2OS	3	12560995	3_10	0	0.048500334529529	22.279421304341	1.02599687269494e-05	2.80240888925585	2
ENSG00000132155.11	RAF1	3	12662939	3_10	0	0.00825682311207365	6.01892646230693	4.71877657417038e-07	0.924518993311116	1
ENSG00000088726.15	TMEM40	3	12769053	3_10	0	0.00822513106295175	5.98375512490883	4.673196429004e-07	-0.483931729903946	1
ENSG00000144712.11	CAND2	3	12793606	3_10	0	0.00702927014981913	4.54979136144711	3.03668058688212e-07	0.395582698092555	3
ENSG00000144713.12	RPL32	3	12841494	3_10	0	0.00807485805066433	5.81543746003893	4.45876602217382e-07	-0.488567634544941	1
ENSG00000144711.13	IQSEC1	3	12906678	3_10	0	0.0155060122237976	11.7797691484047	1.73434023062228e-06	1.32261566233003	2
ENSG00000131379.9	C3orf20	3	14669081	3_10	0	0.0127374046387179	9.9798905402991	1.20699124614883e-06	1.30224807180021	2
ENSG00000163528.12	CHCHD4	3	14112731	3_10	0	0.0108248535784974	8.49244059637039	8.72874779048184e-07	-0.991778874384712	2
ENSG00000170876.7	TMEM43	3	14127579	3_10	0	0.0116015122354413	9.12578980746679	1.00526939468459e-06	-1.06943895669762	1
ENSG00000154767.14	XPC	3	14179885	3_10	0	0.00882598567621151	6.62753095660026	5.55408318536264e-07	0.767743623429467	1
ENSG00000170860.3	LSM3	3	14177502	3_10	0	0.0126974458250569	9.95116700874851	1.1997417724385e-06	1.19865486776878	1
ENSG00000154781.15	CCDC174	3	14652143	3_10	0	0.0730256826877507	26.0969946730144	1.80952054928452e-05	-2.4928769892678	2
ENSG00000154783.11	FGD5	3	14815331	3_11	0	0.0301297983873544	5.35578179806178	1.53220366682109e-06	0.438594222906925	1
ENSG00000131368.7	MRPS25	3	15063435	3_11	0	0.0452252441634119	9.10792260459421	3.91108854720211e-06	-0.954476862856148	1
ENSG00000131375.9	CAPN7	3	15206289	3_11	0	0.0373085101111746	7.32735046185791	2.5956866707908e-06	-1.03175591327476	1
ENSG00000131370.15	SH3BP5	3	15321957	3_11	0	0.0317083206705519	5.82611569792771	1.75408139932042e-06	0.374096446820935	2
ENSG00000206562.11	METTL6	3	15439219	3_11	0	0.0377651726891168	7.43980394721435	2.66778215347541e-06	1.0982955895826	2
ENSG00000144597.13	EAF1	3	15430456	3_11	0	0.0360324801345769	7.00589015907587	2.39692738166248e-06	-0.966973008125384	1
ENSG00000206561.12	COLQ	3	15521294	3_11	0	0.0287572950250973	4.92627292495122	1.34512888468231e-06	-0.0522864329080723	2
ENSG00000131373.14	HACL1	3	15601536	3_11	0	0.0277805673105206	4.6083216314419	1.21557368418314e-06	0.0610998248425247	3
ENSG00000131386.17	GALNT15	3	16088510	3_11	0	0.036064656901881	7.01381307455421	2.40178091216814e-06	0.692751134972299	2
ENSG00000154814.13	OXNAD1	3	16264511	3_12	0	0.0162399311461037	4.71355050946822	7.26824813682807e-07	-0.382246820909604	2
ENSG00000154822.17	PLCL2	3	16802230	3_12	0	0.0181197624767292	16.4885038315423	2.83681586266532e-06	4.01583677930304	1
ENSG00000144566.10	RAB5A	3	19946983	3_14	0	0.147159618226908	22.8670758625872	3.19518995224375e-05	2.92069923414825	1
ENSG00000197885.10	NKIRAS1	3	23951946	3_18	0	0.00596656626389358	4.95775869951716	2.80871226201257e-07	-0.773679286691616	1
ENSG00000151090.17	THRB	3	24495732	3_18	0	0.00623525979885564	6.93230847790057	4.10421242005351e-07	-1.56980319441729	1
ENSG00000179796.11	LRRC3B	3	26493173	3_19	0	0.0800850713365653	12.2545441135455	9.31850243576955e-06	1.56359723103775	1
ENSG00000033867.16	SLC4A7	3	27375239	3_20	0	0.0452016236444868	7.1377549730681	3.06346601681753e-06	1.1659417706802	1
ENSG00000163512.13	AZI2	3	28348860	3_21	0	0.041082344557327	11.4710973909301	4.47463468224658e-06	-1.51988591572188	1
ENSG00000144642.21	RBMS3	3	28575079	3_21	0	0.0211179580743169	5.34147999056306	1.07105291114067e-06	-0.00535830737670335	1
ENSG00000144644.14	GADL1	3	30717464	3_23	0	0.0156299075560956	4.69769779006112	6.97170305029813e-07	0.125880968551031	1
ENSG00000163527.9	STT3B	3	31531267	3_23	0	0.14521775944763	21.3237854138335	2.94023086342216e-05	-3.52574718490949	1
ENSG00000144645.13	OSBPL10	3	32078058	3_23	0	0.0230209772848207	8.30241100256791	1.81478584002128e-06	0.969382599051621	1
ENSG00000170293.8	CMTM8	3	32238447	3_23	0	0.0300522162232995	10.6156861780856	3.02915832414706e-06	1.246395188329	2
ENSG00000153551.13	CMTM7	3	32409155	3_24	0	0.0405287525490083	8.02922382769187	3.08982724390062e-06	1.00765366023635	1
ENSG00000091317.7	CMTM6	3	32502466	3_24	0	0.0281948292408359	4.68118540378492	1.25320669880181e-06	-0.170019340748223	1
ENSG00000188167.8	TMPPE	3	33097285	3_24	0	0.0314204869811378	5.67891842670873	1.6942439325979e-06	1.00819855842855	1
ENSG00000170266.15	GLB1	3	33097285	3_24	0	0.0314204869811378	5.67891842670873	1.6942439325979e-06	-1.00819855842855	1
ENSG00000170275.14	CRTAP	3	33113385	3_24	0	0.0304230990927795	5.38158053623055	1.55457146859526e-06	-0.618599539185778	3
ENSG00000173705.8	SUSD5	3	33219383	3_25	0	0.00639753470349513	4.73145338766587	2.87411812278642e-07	0.167436107454637	1
ENSG00000153558.13	FBXL2	3	33273247	3_25	0	0.0745255675294263	26.4108447143086	1.86889533723143e-05	-3.19024511755712	1
ENSG00000170248.13	PDCD6IP	3	33798622	3_25	0	0.0448412242930672	22.0921690308553	9.4061784940175e-06	2.24021649330016	1
ENSG00000144681.10	STAC	3	36380288	3_26	0	0.0320960993130115	7.67335631071254	2.33848730713414e-06	-1.33465807441738	1
ENSG00000163673.7	DCLK3	3	36764355	3_27	0	0.0256099045715313	8.54323519509895	2.07743631742562e-06	1.31549883042738	1
ENSG00000168016.13	TRANK1	3	36944995	3_27	0	0.0272598399007535	7.65216323189326	1.98063716169926e-06	0.434126815304659	1
ENSG00000178567.7	EPM2AIP1	3	36993455	3_27	0	0.018091647824188	11.0153932989364	1.89223699851191e-06	2.88603661925546	2
ENSG00000076242.14	MLH1	3	36993455	3_27	0	0.0195486416040896	7.31201043168729	1.35722166518942e-06	1.61366211709586	1
ENSG00000093167.17	LRRFIP2	3	37186242	3_27	0	0.0180994732064254	10.1754988140459	1.74871501687116e-06	2.70425250037842	1
ENSG00000144674.16	GOLGA4	3	37243088	3_27	0	0.0202172751532074	9.34282380937574	1.79348677018256e-06	2.2810422778502	3
ENSG00000198590.11	C3orf35	3	37386585	3_27	0	0.0194024460408713	6.21294777490283	1.14459431395681e-06	-1.40779609832689	2
ENSG00000144677.14	CTDSPL	3	37860466	3_27	0	0.0314757074313834	9.49352710296238	2.83726885798014e-06	-1.59098466007333	2
ENSG00000187091.13	PLCD1	3	38029646	3_27	0	0.0738863354214731	17.5910301547911	1.23410694698546e-05	1.8656065398524	1
ENSG00000172939.8	OXSR1	3	38173945	3_27	0	0.0192331291001966	5.03081964138092	9.18726178264722e-07	0.196071771588251	1
ENSG00000093217.9	XYLB	3	38346523	3_28	0	0.0182185014266317	6.79644263807772	1.17568696612013e-06	0.77933265360207	1
ENSG00000114739.13	ACVR2B	3	38452729	3_28	0	0.018926884996484	8.01408466158514	1.44022540061441e-06	-1.4952728389514	2
ENSG00000183873.15	SCN5A	3	38646249	3_28	0	0.159765135594084	26.9504030730733	4.08831804751778e-05	2.87896359276163	1
ENSG00000114742.13	WDR48	3	39052969	3_28	0	0.124096812865042	24.4545027167028	2.88148829957114e-05	2.56677823875485	3
ENSG00000114745.13	GORASP1	3	39105193	3_28	0	0.0143647333362114	4.5886034296274	6.25857542416516e-07	-0.177017681289952	2
ENSG00000168026.18	TTC21A	3	39107217	3_28	0	0.0211837972418237	8.00274141637924	1.60968164552425e-06	0.964814382057559	3
ENSG00000168334.8	XIRP1	3	39192679	3_28	0	0.0796242599798227	20.3148552692908	1.53587735943949e-05	2.33988582515052	1
ENSG00000168329.13	CX3CR1	3	39284123	3_28	0	0.0147867085054091	4.85820201055571	6.82094390232246e-07	0.268510553202066	2
ENSG00000144659.10	SLC25A38	3	39383433	3_28	0	0.015117418695945	5.01688341966079	7.20126922309164e-07	0.407106575996154	2
ENSG00000168028.13	RPSA	3	39406713	3_28	0	0.0153745673815925	5.17389984738343	7.55297972133991e-07	0.453745907354704	2
ENSG00000170011.13	MYRIP	3	39808955	3_28	0	0.0182086222482016	6.71462217782914	1.16090334772297e-06	-0.879116877216718	1
ENSG00000114784.3	EIF1B	3	40309786	3_29	0	0.0616334973902255	14.7506640186632	8.63228519624728e-06	-1.70424547355139	1
ENSG00000168032.8	ENTPD3	3	40387447	3_29	0	0.0231943422130123	5.71308296128319	1.25820088964215e-06	0.796712326695162	2
ENSG00000188846.13	RPL14	3	40396629	3_29	0	0.0976108652061473	19.0743019012439	1.76784510889276e-05	2.12969757221945	2
ENSG00000177873.12	ZNF619	3	40477330	3_29	0	0.030346804500725	8.18542527074125	2.35858543123188e-06	-1.18756045420034	1
ENSG00000172888.11	ZNF621	3	40524103	3_29	0	0.0226368740552517	5.489643313515	1.17993471482836e-06	-0.39170062095031	2
ENSG00000168038.10	ULK4	3	41963289	3_30	0	0.0376315804650209	6.56214108230158	2.34474391995149e-06	-0.995013344958611	1
ENSG00000187094.11	CCK	3	42266417	3_30	0	0.0387285675693084	6.82771457392644	2.51075414668207e-06	-0.828326505174198	1
ENSG00000114857.17	NKTR	3	42603651	3_31	0	0.052736827928505	19.6190101863209	9.82400315543015e-06	2.27757394063643	1
ENSG00000093183.13	SEC22C	3	42602204	3_31	0	0.0164303356133901	8.9276883717095	1.39278106495516e-06	-1.42949821216688	2
ENSG00000114853.13	ZBTB47	3	42653821	3_31	0	0.014846572790669	8.00391102737818	1.12830330691818e-06	1.32999104973012	1
ENSG00000157119.11	KLHL40	3	42685226	3_31	0	0.0135461723795881	7.15520044633311	9.20313513896333e-07	0.873233194114315	1
ENSG00000010282.14	HHATL	3	42693658	3_31	0	0.0103340661260151	4.59805005169815	4.51172195493418e-07	-0.217028854353455	3
ENSG00000244607.5	CCDC13	3	42770079	3_31	0	0.0119102113171919	5.82430902002514	6.58659974601932e-07	-0.421137055695596	2
ENSG00000144648.15	ACKR2	3	42800848	3_31	0	0.0104202104101492	4.75220289938319	4.70185097735372e-07	0.379721733290249	1
ENSG00000180432.5	CYP8B1	3	42876805	3_31	0	0.0112876680722149	5.37156436933756	5.75708194512037e-07	0.237113126405306	1
ENSG00000182983.14	ZNF662	3	42905991	3_31	0	0.0102817374631221	4.57152668485855	4.46298231825258e-07	-0.210318041859944	1
ENSG00000144649.8	FAM198A	3	42979596	3_31	0	0.0102872495357144	4.56444020026232	4.45845300242548e-07	0.151585601251468	1
ENSG00000144647.5	POMGNT2	3	43106160	3_31	0	0.0103962422381637	4.64147804200711	4.58173627184562e-07	0	1
ENSG00000011198.7	ABHD5	3	43690029	3_31	0	0.0104035961187579	4.64252386932059	4.58601030290213e-07	0.30477412371733	2
ENSG00000179152.19	TCAIM	3	44338996	3_31	0	0.0347424303627067	16.1072082190591	5.31346550341136e-06	2.15560718080555	1
ENSG00000225873.3	LINC00694	3	44439661	3_31	0	0.0497369686534063	18.5114953962917	8.74214916968643e-06	2.26959777015543	1
ENSG00000178917.15	ZNF852	3	44497691	3_31	0	0.0267370097525543	13.5935333501846	3.4509811594937e-06	-1.83374639283108	1
ENSG00000196345.12	ZKSCAN7	3	44557611	3_31	0	0.015209992738113	8.60208472433069	1.24231039508633e-06	-1.6415142508858	1
ENSG00000144792.9	ZNF660	3	44590720	3_31	0	0.0208698384988704	10.6998035873017	2.12027547842364e-06	-1.62315774228878	1
ENSG00000186448.14	ZNF197	3	44584132	3_31	0	0.0117384282863607	6.03270433679868	6.72387124995998e-07	-1.1305253674521	2
ENSG00000196653.11	ZNF502	3	44721338	3_31	0	0.0123943757170678	6.26444352650837	7.37232635692834e-07	-0.747861346350425	1
ENSG00000186446.11	ZNF501	3	44713292	3_31	0	0.0107042942702543	4.94534846594874	5.02634547261304e-07	-0.46275057524672	2
ENSG00000163807.5	KIAA1143	3	44761638	3_31	0	0.176610754627609	30.4703407719488	5.10965825167044e-05	-3.34775308757611	1
ENSG00000075914.12	EXOSC7	3	44998969	3_31	0	0.0193085370125483	10.4958667289809	1.92426585403542e-06	1.38239238658902	1
ENSG00000163814.7	CDCP1	3	45087953	3_31	0	0.0313289978067155	14.8771111872525	4.42550165931461e-06	-1.70240115934175	1
ENSG00000183625.14	CCR3	3	46128832	3_32	0	0.0287309011360825	5.42663551944495	1.48039393656095e-06	0.388447440628334	2
ENSG00000163825.3	RTP3	3	46412462	3_32	0	0.0336319918123752	6.8781133167788	2.1964398370126e-06	-0.865567603297631	1
ENSG00000011376.9	LARS2	3	45317745	3_32	0	0.0555559951889446	11.52792871053	6.08106450920736e-06	1.40269131369883	3
ENSG00000144791.9	LIMD1	3	45768337	3_32	0	0.0334463079252989	6.82704310565865	2.168094589065e-06	0.65886698379251	1
ENSG00000211456.10	SACM1L	3	45689783	3_32	0	0.0267084699129193	4.75493476108836	1.20584355954749e-06	-0.279301536578097	1
ENSG00000163817.15	SLC6A20	3	45796808	3_32	0	0.0380750663744853	8.02384821822495	2.90081993094923e-06	-1.00881182438589	2
ENSG00000163818.16	LZTFL1	3	45916204	3_32	0	0.0330333949562242	6.7124911292354	2.10539860814091e-06	0.821474287864241	1
ENSG00000163820.14	FYCO1	3	45896341	3_32	0	0.0410893343154239	8.72842699455968	3.40535573052311e-06	0.899420718540755	2
ENSG00000163823.3	CCR1	3	46208517	3_32	0	0.0261220359022095	4.55073138548616	1.12871843970623e-06	-0.0288678125231579	1
ENSG00000121807.5	CCR2	3	46354094	3_32	0	0.026255065925932	4.5974469451614	1.14611246544928e-06	0.273452151895399	1
ENSG00000160791.13	CCR5	3	46370170	3_32	0	0.038911260673499	8.22465324681831	3.03871727944024e-06	-1.29496177802695	2
ENSG00000121797.9	CCRL2	3	46406481	3_32	0	0.0270354267912658	4.86686431655693	1.24933775739474e-06	-0.571356252663094	2
ENSG00000163827.12	LRRC2	3	46579124	3_32	0	0.121110151995544	18.8760306737175	2.17064409119664e-05	-2.27060701862193	1
ENSG00000261603.1	PRSS46	3	46735496	3_33	0	0.033873024647872	7.35851731966134	2.36669171975049e-06	0.955243737054215	2
ENSG00000178038.16	ALS2CL	3	46696489	3_33	0	0.0275107298244204	5.44172948776861	1.42146593854407e-06	-0.531548308431737	1
ENSG00000181585.3	TMIE	3	46693690	3_33	0	0.0322637728027917	6.9096011857684	2.11673031025591e-06	0.835556303757796	2
ENSG00000188086.13	PRSS45	3	46744963	3_33	0	0.0285540048491374	5.78430032294407	1.56824986678642e-06	0.642325799459654	3
ENSG00000178055.11	PRSS42	3	46834226	3_33	0	0.0282605218341167	5.68919899716837	1.52661209364127e-06	-0.613347872290446	1
ENSG00000160801.13	PTH1R	3	46877309	3_33	0	0.0601186268721231	12.6780754504992	7.23702014342454e-06	-1.4745614666431	2
ENSG00000160796.16	NBEAL2	3	46979634	3_33	0	0.0272725120623138	5.36170815023289	1.38843550202086e-06	0.54635704694972	1
ENSG00000160799.11	CCDC12	3	46982458	3_33	0	0.0251091667679609	4.60164080547941	1.09709039661821e-06	-0.215603252052568	1
ENSG00000181555.20	SETD2	3	47164415	3_33	0	0.024970489954931	4.55073134476111	1.07896077908759e-06	0.0408462051120244	1
ENSG00000114648.11	KLHL18	3	47284808	3_33	0	0.0252483250518596	4.65244807086677	1.11535085341671e-06	0.0981513024636208	2
ENSG00000114650.18	SCAP	3	47476776	3_33	0	0.0249760711326129	4.55278564153642	1.07968911330022e-06	0.047123693271447	2
ENSG00000163832.15	ELP6	3	47513447	3_33	0	0.0254797724314504	4.7363398953289	1.14587119667084e-06	-0.15896997026746	1
ENSG00000047849.21	MAP4	3	47903156	3_34	0	0.0737975943948369	14.6028901321339	1.02324214565752e-05	1.56585370273152	1
ENSG00000164045.11	CDC25A	3	48188134	3_34	0	0.0743840660171704	14.6772290965575	1.03662429790489e-05	-2.6664228210338	1
ENSG00000164048.13	ZNF589	3	48256121	3_34	0	0.0954930868153067	17.0327870235527	1.54438311584605e-05	-2.81187212112128	1
ENSG00000172113.8	NME6	3	48301516	3_34	0	0.0436271570310145	9.70480535892268	4.02013964706081e-06	2.16668436103671	2
ENSG00000164050.12	PLXNB1	3	48429347	3_34	0	0.0407773175286231	9.07940386326969	3.51538895823274e-06	1.80393250379695	1
ENSG00000164051.13	CCDC51	3	48440024	3_34	0	0.0461000376753967	10.2158501278113	4.47170546134856e-06	1.92784946991879	1
ENSG00000232112.3	TMA7	3	48440024	3_34	0	0.0461000376753967	10.2158501278113	4.47170546134856e-06	-1.92784946991879	1
ENSG00000164053.19	ATRIP	3	48446507	3_34	0	0.0441916367219523	9.82394109708635	4.12214470594103e-06	-1.8859977712815	1
ENSG00000213689.11	TREX1	3	48465783	3_34	0	0.0380412837282267	8.43713648498943	3.04752751551735e-06	1.68504338785441	2
ENSG00000164054.15	SHISA5	3	48445644	3_34	0	0.0450398460826157	10.0000703642486	4.27658738317366e-06	1.97847429481353	1
ENSG00000114268.11	PFKFB4	3	48562511	3_34	0	0.025228086464304	4.65194836306131	1.11433710790927e-06	0.321624668588037	1
ENSG00000145040.3	UCN2	3	48563473	3_34	0	0.0262743990913185	5.02560040969759	1.2537707783844e-06	0.348157473067696	2
ENSG00000114270.17	COL7A1	3	48595323	3_34	0	0.0328909486800344	7.09400497719547	2.21546700128036e-06	0.782867330915396	1
ENSG00000008300.16	CELSR3	3	48682205	3_34	0	0.189874936034812	23.6730633642923	4.26795171959499e-05	-3.3718318083027	1
ENSG00000068745.14	IP6K2	3	48694054	3_34	0	0.0251462867107892	4.62207415483784	1.10359104707724e-06	0.147133005003645	2
ENSG00000114302.15	PRKAR2A	3	48845667	3_34	0	0.0262687013990406	5.02346895751296	1.25296726136328e-06	0.226423949063558	2
ENSG00000177479.19	ARIH2	3	48919714	3_34	0	0.0490669218616007	10.7940341774785	5.02886526099798e-06	-2.39856815268025	1
ENSG00000178467.17	P4HTM	3	48997446	3_34	0	0.0280835610733586	5.63838272367995	1.50350239821717e-06	-1.45404441378161	1
ENSG00000178252.17	WDR6	3	49007280	3_34	0	0.0651656155300802	13.4371912223847	8.31427521413329e-06	2.49804627709095	2
ENSG00000178149.16	DALRD3	3	49023895	3_34	0	0.0270730059523306	5.3011508463046	1.36271186707122e-06	-1.36577502746997	1
ENSG00000198218.10	QRICH1	3	49070995	3_34	0	0.0271657184417589	5.33260061614566	1.37549067491372e-06	1.29382030283554	2
ENSG00000172046.18	USP19	3	49120338	3_34	0	0.0609441189121512	12.8114911602449	7.41359540355817e-06	-2.55340855652	1
ENSG00000185909.14	KLHDC8B	3	49171432	3_34	0	0.0297495496597789	6.16896693048694	1.74257000748262e-06	1.2044975441193	3
ENSG00000173421.16	CCDC36	3	49199006	3_34	0	0.072281176262425	14.4075592229693	9.88810391107666e-06	-2.58848273523038	2
ENSG00000188315.7	C3orf62	3	49277527	3_34	0	0.0548244565999032	11.8260077526913	6.15615990417158e-06	-1.82547547637834	1
ENSG00000114316.12	USP4	3	49340655	3_35	0	0.0433120679213982	12.2986756459505	5.0578350796697e-06	1.79713470334737	1
ENSG00000233276.3	GPX1	3	49358324	3_35	0	0.0216965567745351	5.92810250808128	1.22124814971657e-06	1.35716298756838	1
ENSG00000067560.10	RHOA	3	49412205	3_35	0	0.0256108289620056	7.45128806100485	1.81197576935595e-06	0.82078262651811	2
ENSG00000145022.4	TCTA	3	49393996	3_35	0	0.0213053630218867	5.76103632726385	1.16543202809238e-06	-1.34127693999096	1
ENSG00000145020.15	AMT	3	49422917	3_35	0	0.0463597118876372	12.9289117902248	5.69115085375242e-06	-1.85050273597713	1
ENSG00000145029.13	NICN1	3	49429438	3_35	0	0.0449391440432482	12.6403674593986	5.39363920713934e-06	-1.82696082194294	1
ENSG00000173531.15	MST1	3	49688252	3_35	0	0.026638203269322	7.81358198781115	1.97629830848313e-06	1.78595228363489	3
ENSG00000164068.15	RNF123	3	49699132	3_35	0	0.0240358711737991	6.86797771185473	1.56742273406886e-06	-1.55271475553986	1
ENSG00000173540.12	GMPPB	3	49724172	3_35	0	0.0237143640480451	6.74429033097758	1.51860608969514e-06	-1.53261837897304	1
ENSG00000176095.11	IP6K1	3	49787936	3_35	0	0.0348142925586298	10.278518384746	3.39770358453258e-06	1.55184655130749	1
ENSG00000185614.4	FAM212A	3	49664550	3_35	0	0.0224547791606942	6.24335253199537	1.33114094768527e-06	-1.40104932122119	3
ENSG00000182179.12	UBA7	3	49816925	3_35	0	0.0193312331537441	4.86872573358217	8.9365989021355e-07	-0.176373367093346	1
ENSG00000164078.12	MST1R	3	49904003	3_35	0	0.0905361926806563	19.1822637900933	1.64899554734334e-05	-2.82510604748884	1
ENSG00000004534.14	RBM6	3	49939539	3_35	0	0.117093070561147	21.6254514044197	2.40432832679539e-05	2.81224407052538	2
ENSG00000188338.14	SLC38A3	3	50183594	3_35	0	0.0283849488968283	8.39744074759695	2.2632496485376e-06	-0.981925841351768	3
ENSG00000012171.19	SEMA3B	3	50267802	3_35	0	0.0211104564574764	5.67639440244443	1.13780433419041e-06	0.300254910295072	1
ENSG00000179564.3	LSMEM2	3	50278688	3_35	0	0.0634706047798367	15.8514342595573	9.55297403180771e-06	-1.44369136796776	1
ENSG00000186792.16	HYAL3	3	50295266	3_35	0	0.0875746063064914	18.8731603315707	1.56935147438861e-05	-2.25009218213336	1
ENSG00000243477.5	NAT6	3	50295266	3_35	0	0.0875746063064914	18.8731603315707	1.56935147438861e-05	2.25009218213336	1
ENSG00000114378.16	HYAL1	3	50314277	3_35	0	0.0206128631370623	5.45767428512695	1.06817726396234e-06	0.509839755142574	1
ENSG00000007402.11	CACNA2D2	3	50504338	3_35	0	0.019627463214643	5.00818507255488	9.33344426249028e-07	-0.205061760911502	1
ENSG00000114735.9	HEMK1	3	50569633	3_35	0	0.0189187741555233	4.67106414939421	8.39085509678788e-07	-0.0587563431017551	1
ENSG00000088543.14	C3orf18	3	50572377	3_35	0	0.0189186893582572	4.67102311164464	8.39074376976822e-07	0.0587563431017802	1
ENSG00000114738.10	MAPKAPK3	3	50611291	3_35	0	0.0359777969782642	10.582908698463	3.6152389961147e-06	-1.22213716540621	1
ENSG00000088538.12	DOCK3	3	50673652	3_35	0	0.0199198942308361	5.14414486102234	9.72965889398432e-07	0.419809758546366	1
ENSG00000145050.15	MANF	3	51380917	3_35	0	0.0545035592939777	14.4313897633175	7.46844896085644e-06	1.78412845449273	1
ENSG00000164080.13	RAD54L2	3	51535000	3_35	0	0.0227832375237802	6.37659499772075	1.37943635870431e-06	-1.26945900700825	2
ENSG00000164081.12	TEX264	3	51669048	3_35	0	0.0193116595812899	4.85955474347133	8.91073386529946e-07	0.290012912624942	2
ENSG00000164082.14	GRM2	3	51618000	3_35	0	0.0307587719488314	9.13688147703273	2.66848263046727e-06	1.09000793978455	1
ENSG00000162244.10	RPL29	3	51993314	3_36	0	0.012478544924208	5.79536736024496	6.8666089326711e-07	-0.518269283397423	1
ENSG00000164086.9	DUSP7	3	52012813	3_36	0	0.0191285898193899	11.3664036946025	2.06444552683918e-06	2.02017126035735	1
ENSG00000164087.7	POC1A	3	52154292	3_36	0	0.0183551871233913	10.5177516408174	1.83307031546895e-06	1.80334611741281	2
ENSG00000239732.3	TLR9	3	52227015	3_36	0	0.0368157119472764	26.0254483932563	9.09764153653536e-06	4.73231449333652	1
ENSG00000164088.17	PPM1M	3	52245578	3_36	0	0.0110962619821579	6.62382576854893	6.97883610133e-07	1.95050410565045	2
ENSG00000168237.17	GLYCTK	3	52286212	3_36	0	0.0191719756034278	11.6275347909958	2.11666394482405e-06	-2.06727583651263	1
ENSG00000164091.11	WDR82	3	52288401	3_36	0	0.0312565390974258	23.5447371111307	6.98766588857241e-06	4.49896757685959	1
ENSG00000114841.17	DNAH1	3	52309726	3_36	0	0.0246068952142501	12.3505260805882	2.88562355063614e-06	1.71265644285696	2
ENSG00000010318.20	PHF7	3	52414035	3_36	0	0.0169537528295404	10.0890164747998	1.62409741551223e-06	-2.0187822155446	1
ENSG00000010319.6	SEMA3G	3	52444898	3_36	0	0.0141173470235996	6.41753129008661	8.60237720588708e-07	-0.0439601980042745	1
ENSG00000114854.7	TNNC1	3	52454186	3_36	0	0.0125172688393125	6.75215463904911	8.02507974530363e-07	1.40083512278177	2
ENSG00000010322.15	NISCH	3	52454186	3_36	0	0.0109763646285883	4.72669988911839	4.92622167842832e-07	0.411963375193325	2
ENSG00000010327.10	STAB1	3	52495250	3_36	0	0.0117805544078824	6.16641226232255	6.89756310960368e-07	1.33316466088419	1
ENSG00000168273.7	SMIM4	3	52533172	3_36	0	0.0237297251396765	21.7280044191342	4.89564530944122e-06	4.69950751175907	2
ENSG00000168268.10	NT5DC2	3	52533447	3_36	0	0.0109130905875332	4.84021269973918	5.0154465196056e-07	0.637843993647699	2
ENSG00000163938.16	GNL3	3	52681295	3_36	0	0.020407143380073	20.4072368480913	3.95424721652622e-06	4.6455694589939	2
ENSG00000163939.18	PBRM1	3	52685382	3_36	0	0.0236888722188395	22.713769634727	5.10894231266455e-06	-4.90859712506725	2
ENSG00000114902.13	SPCS1	3	52704149	3_36	0	0.0205177182277005	20.4187645563927	3.97791885267308e-06	-4.6553019638972	1
ENSG00000016864.18	GLT8D1	3	52705620	3_36	0	0.0554504936236366	16.6992642277738	8.79225245999348e-06	0.807738688610408	1
ENSG00000114904.12	NEK4	3	52771077	3_36	0	0.0268488850654145	23.7792003809679	6.06206933265033e-06	4.88529121107082	1
ENSG00000055955.15	ITIH4	3	52830568	3_36	1	0.313574002619578	32.0504241791392	9.54269905952257e-05	-6.40302952527671	3
ENSG00000272573.5	MUSTN1	3	52834429	3_36	0	0.0128930062099898	9.8539138166878	1.20631394473177e-06	-2.65366618124198	2
ENSG00000213533.11	TMEM110	3	52841756	3_36	0	0.0115500713745115	10.545618932228	1.15652263958329e-06	-3.38716682081193	2
ENSG00000163933.9	RFT1	3	53088241	3_36	0	0.0322788688840884	12.0462092627236	3.69203753718971e-06	-0.0193430773810519	2
ENSG00000163932.13	PRKCD	3	53155654	3_36	0	0.0109873356157302	4.76781660437827	4.97404063755058e-07	0.434569174322108	1
ENSG00000163931.15	TKT	3	53255511	3_36	0	0.0182092467980627	11.0719976731061	1.91432365006138e-06	2.59799927381801	2
ENSG00000272886.5	DCP1A	3	53433921	3_36	0	0.0112935553049446	5.09624475151531	5.46485139755519e-07	0.950900789348543	1
ENSG00000016391.10	CHDH	3	53811891	3_36	0	0.0112806819544725	4.98196939115365	5.33622098867443e-07	0.332175024208841	2
ENSG00000056736.9	IL17RB	3	53846762	3_36	0	0.0125395330691933	5.80291637038069	6.90915719289692e-07	0.531085533021615	1
ENSG00000113812.13	ACTR8	3	53881333	3_36	0	0.0108845357676143	4.56027224764272	4.71300693039424e-07	-0.139068027502543	2
ENSG00000113811.10	SELENOK	3	53891822	3_36	0	0.0400620638262301	15.7329672100689	5.98468577589553e-06	1.59105690310726	2
ENSG00000157445.14	CACNA2D3	3	54085218	3_37	0	0.0757553470994611	15.8474332948284	1.13990752756915e-05	2.03942224529723	1
ENSG00000180376.16	CCDC66	3	56554346	3_39	0	0.0246704299550716	5.65799483918329	1.32536855396255e-06	-0.365886116009243	3
ENSG00000163947.11	ARHGEF3	3	57030638	3_39	0	0.0243085570244149	5.52233168138884	1.27461511408091e-06	0.499431096336775	1
ENSG00000144730.17	IL17RD	3	57170597	3_39	0	0.0919271876465625	17.8840530435912	1.56101587574706e-05	-2.11737069908027	1
ENSG00000157500.10	APPL1	3	57221903	3_39	0	0.0298271499012012	7.4045364597416	2.09704152123685e-06	-0.648856918009464	1
ENSG00000239388.8	ASB14	3	57292855	3_39	0	0.0296047390794256	7.33560059386507	2.06202682895853e-06	-0.613049120531263	1
ENSG00000174840.8	PDE12	3	57556472	3_39	0	0.022345087834726	4.74868709856282	1.00751847088832e-06	-0.229034265613696	1
ENSG00000168374.10	ARF4	3	57598509	3_39	0	0.0248471692309952	5.72373650088624	1.35037362531708e-06	-0.630734123686464	1
ENSG00000174839.12	DENND6A	3	57692733	3_39	0	0.0315254673431292	7.91466863255097	2.36914513670194e-06	-1.20486725883487	1
ENSG00000136068.14	FLNB	3	58007522	3_39	0	0.0218914844086473	4.56039833523941	9.47928075477265e-07	0.272710933519403	1
ENSG00000163687.13	DNASE1L3	3	58217946	3_40	0	0.0194775876787078	11.6788847567062	2.15990145880352e-06	1.69600962011295	1
ENSG00000163686.14	ABHD6	3	58237077	3_40	0	0.0102967706956643	5.84486995360629	5.71443491694316e-07	-0.816240383897939	2
ENSG00000163684.11	RPP14	3	58305320	3_40	0	0.0172267945341114	10.5532035043937	1.72618041025138e-06	-1.50304359694297	3
ENSG00000168297.15	PXK	3	58306531	3_40	0	0.0221610505643158	12.8632790322155	2.70669569357404e-06	1.81709515701681	3
ENSG00000168291.12	PDHB	3	58434217	3_40	0	0.0638838946117499	22.6542098331312	1.3741612578023e-05	-2.66628232405279	2
ENSG00000168301.12	KCTD6	3	58491865	3_40	0	0.0218478024536486	12.7325988729689	2.64132726502757e-06	1.5292768226701	1
ENSG00000168306.12	ACOX2	3	58530656	3_40	0	0.0107825035907694	6.2660794857664	6.41523999271945e-07	0.766054349015828	2
ENSG00000168309.16	FAM107A	3	58578710	3_40	0	0.0113868799358919	6.76454829389283	7.31376395707287e-07	-0.829922576493976	1
ENSG00000189283.9	FHIT	3	61136645	3_41	0	0.114887548793337	29.5413574871927	3.22255848927179e-05	3.02431237943046	1
ENSG00000144724.19	PTPRG	3	61561600	3_41	0	0.00930572603547586	7.90930587680145	6.98853316814728e-07	0.990716736410408	1
ENSG00000163632.12	C3orf49	3	63819161	3_43	0	0.177392748405292	23.7649885532958	4.00286431121883e-05	1.79176751594533	1
ENSG00000163634.11	THOC7	3	63826866	3_43	0	0.0232642333554319	16.7303566242354	3.69565431004964e-06	-3.33798662038768	2
ENSG00000163636.10	PSMD6	3	64024193	3_43	0	0.0180506048018396	7.00780212681435	1.20107737253477e-06	1.25398715714566	2
ENSG00000144741.17	SLC25A26	3	66294344	3_45	0	0.0183303820114531	5.41901604616555	9.43168634539288e-07	-0.552260279274016	1
ENSG00000144749.13	LRIG1	3	66416941	3_45	0	0.0168015789277846	4.62094360711525	7.37187838126327e-07	0.0706695683570675	2
ENSG00000163376.11	KBTBD8	3	66998338	3_45	0	0.0442062921173265	13.5258123818717	5.67733923239306e-06	1.74906086987423	1
ENSG00000172340.14	SUCLG2	3	67376487	3_45	0	0.027335426822696	9.08873792735908	2.35899400410173e-06	1.28219522646046	2
ENSG00000163378.13	EOGT	3	69009872	3_46	0	0.059354528698863	12.2193523705678	6.88651418523316e-06	1.49947080722712	1
ENSG00000144747.15	TMF1	3	69052218	3_46	0	0.112280088165667	18.2269379612549	1.94318369251205e-05	-2.13433029270932	1
ENSG00000144746.6	ARL6IP5	3	69133560	3_46	0	0.102127750094206	17.3240012012975	1.67992296218864e-05	-1.87967037360732	1
ENSG00000163412.12	EIF4E3	3	71725640	3_48	0	0.0435972269667035	20.4777548058695	8.47693009779901e-06	-2.30390495674788	2
ENSG00000170837.2	GPR27	3	71735170	3_48	0	0.0470293161281604	21.3109156482159	9.51630100268241e-06	-2.25913320900928	2
ENSG00000163421.8	PROK2	3	71780316	3_48	0	0.0646651214414549	24.7567729169708	1.52006278810311e-05	2.56151256231368	1
ENSG00000144736.13	SHQ1	3	72861735	3_49	0	0.0249111314204252	6.64584268323769	1.57195788451742e-06	-0.753731873457641	1
ENSG00000172986.12	GXYLT2	3	72887991	3_49	0	0.0235259645060095	6.12013012387594	1.36711639099171e-06	0.919572202876031	2
ENSG00000163605.14	PPP4R2	3	72996737	3_49	0	0.0479203076244029	12.6850566483628	5.77177516495302e-06	-1.98052727903575	1
ENSG00000113805.8	CNTN3	3	74520712	3_50	0	0.0343692473740044	6.31647347861193	2.06130423591173e-06	0.791700096678503	1
ENSG00000169855.19	ROBO1	3	79012070	3_53	0	0.0148525252102053	5.09428450111156	7.18424096362612e-07	0.283833554085533	1
ENSG00000114480.12	GBE1	3	81761574	3_54	0	0.0293522338436718	6.48838251791363	1.80831881476094e-06	0.998549834343678	3
ENSG00000175161.13	CADM2	3	84924472	3_56	0	0.0602641312160406	11.228645522191	6.42515588149913e-06	2.05798238605864	1
ENSG00000064835.10	POU1F1	3	87255411	3_57	0	0.0732426115513676	16.7567018307604	1.16533223482451e-05	2.21164956966859	1
ENSG00000083937.8	CHMP2B	3	87227372	3_57	0	0.0515523224352873	13.4787386217659	6.59773523471995e-06	1.95321850784246	2
ENSG00000206538.8	VGLL3	3	86988393	3_57	0	0.0202661081785219	4.86790440798899	9.36720003560725e-07	-0.35753858706233	1
ENSG00000178700.7	DHFR2	3	94375075	3_59	0	0.0260745010406095	4.58535429994432	1.13523638376594e-06	0.416340146046815	1
ENSG00000178694.9	NSUN3	3	94062771	3_59	0	0.0393395818880438	8.37729127691006	3.12918149022957e-06	1.44674229145779	1
ENSG00000170854.17	RIOX2	3	97967731	3_61	0	0.0215146665612408	6.61875110598872	1.35209767653384e-06	-1.01603803379094	1
ENSG00000231861.2	OR5K2	3	98501399	3_63	0	0.0196254740508524	5.93392391648172	1.1057565643351e-06	-0.65875056346107	2
ENSG00000080819.6	CPOX	3	98578213	3_63	0	0.0176396404974003	4.95587252885254	8.3005573368181e-07	0.403861248738576	1
ENSG00000064225.12	ST3GAL6	3	98717344	3_63	0	0.0192786517167615	5.77037460621318	1.05627758131021e-06	-0.581022859515623	3
ENSG00000057019.15	DCBLD2	3	98901528	3_63	0	0.073566074489255	18.1613241700451	1.26859352315563e-05	-2.07979801850629	2
ENSG00000144810.15	COL8A1	3	99543396	3_63	0	0.0183770807571543	5.33127741865154	9.30261832368185e-07	-0.499826057602234	3
ENSG00000184220.11	CMSS1	3	100166392	3_63	0	0.0168830088544877	4.5541533610874	7.30053851382798e-07	-0.063086998453453	1
ENSG00000036054.12	TBC1D23	3	100240438	3_63	0	0.0194750825641475	5.86333311205725	1.0842296327163e-06	0.479775530561089	1
ENSG00000114021.11	NIT2	3	100334239	3_63	0	0.0189245146397165	5.60040766403409	1.00633317026903e-06	0.725704137514228	2
ENSG00000154174.7	TOMM70	3	100410524	3_63	0	0.0168917907616462	4.55891555104682	7.31197398244345e-07	0	1
ENSG00000206535.7	LNP1	3	100402006	3_63	0	0.0241543784812046	7.84000838910192	1.79808323293442e-06	-0.87490003804899	1
ENSG00000181458.10	TMEM45A	3	100492481	3_63	0	0.0228137660264962	7.3154991861368	1.58466821245702e-06	-0.910389676143504	2
ENSG00000114354.13	TFG	3	100709093	3_63	0	0.019767160518986	5.99989941823237	1.12612255168129e-06	0.723910050209152	2
ENSG00000154175.16	ABI3BP	3	100971345	3_64	0	0.074937264140958	16.7017826452532	1.1883874529636e-05	1.91092227765006	1
ENSG00000081148.11	IMPG2	3	101320737	3_64	0	0.0223505461367992	5.49422155281573	1.16598162044479e-06	-0.498458659055319	1
ENSG00000138468.15	SENP7	3	101513077	3_64	0	0.0285204146306844	7.73527596499874	2.09473478232146e-06	-1.10149478288148	1
ENSG00000174173.6	TRMT10C	3	101549086	3_64	0	0.0234257599210885	5.92574511857019	1.31805657628504e-06	-0.613269284178503	1
ENSG00000182504.10	CEP97	3	101725179	3_64	0	0.0259932308049854	6.88160717618933	1.69842955278236e-06	0.941280116551069	1
ENSG00000144815.15	NXPE3	3	101778725	3_64	0	0.0286182779300823	7.76681725979998	2.11049331522737e-06	1.11358470196822	1
ENSG00000114446.4	IFT57	3	108222767	3_67	0	0.0231533848235559	10.0474348041427	2.20885436971747e-06	1.31432691491193	1
ENSG00000198919.12	DZIP3	3	108590476	3_67	0	0.0479357495549889	16.7618637643703	7.6292039678279e-06	1.82782789396202	1
ENSG00000177707.10	NECTIN3	3	111070094	3_69	0	0.0399593471472987	12.0188677556237	4.56015219586815e-06	1.63492720794859	1
ENSG00000240891.7	PLCXD2	3	111674240	3_69	0	0.018084196721185	4.72319835006109	8.11022314473131e-07	-0.232026448214917	2
ENSG00000144824.20	PHLDB2	3	111732536	3_69	0	0.0178165089188643	4.58651210108186	7.75894279756585e-07	-0.233559915206447	1
ENSG00000144827.8	ABHD10	3	111978592	3_69	0	0.0221796899469698	6.59586880476927	1.3890723809859e-06	-0.762121545318827	2
ENSG00000174500.12	GCSAM	3	112133466	3_69	0	0.0218349958789859	6.45206949864508	1.33767172671192e-06	-0.723287349768543	1
ENSG00000091972.18	CD200	3	112331697	3_69	0	0.0177751790144233	4.56522679416639	7.70501941811935e-07	0.0241529419638071	1
ENSG00000144848.10	ATG3	3	112562284	3_69	0	0.0259621923455913	8.04272202685028	1.9826306637347e-06	-1.18733956703733	1
ENSG00000138459.8	SLC35A5	3	112568913	3_69	0	0.0742979953635177	17.7934568130578	1.25526327104343e-05	-2.13965210844437	1
ENSG00000091986.15	CCDC80	3	112628232	3_69	0	0.0259982970694489	8.05550294137067	1.98854287504106e-06	-1.02969780858221	2
ENSG00000163606.10	CD200R1	3	112975136	3_69	0	0.0185216069806212	4.94228321771393	8.69167923293429e-07	-0.329673978766445	1
ENSG00000163608.14	NEPRO	3	113019471	3_69	0	0.0195391040115019	5.43267390328015	1.00789590057505e-06	-0.514388575884293	2
ENSG00000144857.14	BOC	3	113238018	3_70	0	0.0406270234849536	6.33737220309879	2.44467773151965e-06	-0.754566474064402	2
ENSG00000206530.10	CFAP44	3	113440894	3_70	0	0.0336395680618238	4.59384153102946	1.46731655413413e-06	-0.0711293491644085	1
ENSG00000163611.11	SPICE1	3	113515105	3_70	0	0.0627701444144969	10.3800802698946	6.18658859430823e-06	1.52155113802967	1
ENSG00000072858.10	SIDT1	3	113532232	3_70	0	0.108227210985403	15.5146679297911	1.59432313508229e-05	1.74259825187131	1
ENSG00000121579.12	NAA50	3	113746012	3_70	0	0.0388766755140355	5.93006768534066	2.18900204313846e-06	0.680877561478998	1
ENSG00000114573.9	ATP6V1A	3	113746914	3_70	0	0.0389137183160123	5.93887280936224	2.19434117262146e-06	-0.682708757459699	1
ENSG00000178075.19	GRAMD1C	3	113829383	3_70	0	0.038612284539313	5.86698019355907	2.15098566835884e-06	-0.72450419027286	1
ENSG00000184307.14	ZDHHC23	3	113948387	3_70	0	0.0365596369419374	5.36222129816199	1.86141840770929e-06	-0.473920823880539	1
ENSG00000163617.10	CCDC191	3	114056663	3_70	0	0.109241971960189	15.6036146602122	1.61849791601483e-05	1.94434007876025	2
ENSG00000144847.12	IGSF11	3	119146150	3_74	0	0.0362499552996624	11.0622211964107	3.80756398606948e-06	-1.49966124604952	1
ENSG00000121578.12	B4GALT4	3	119239772	3_74	0	0.0185617367291605	4.90592825177174	8.64643732519965e-07	-0.288006411770889	1
ENSG00000176142.12	TMEM39A	3	119467987	3_74	0	0.0640274583397874	16.3438301629825	9.93613536976512e-06	1.98032435337821	1
ENSG00000163389.10	POGLUT1	3	119468017	3_74	0	0.0182060529923701	4.72856017355799	8.17414089684646e-07	-0.229929809174847	3
ENSG00000113845.9	TIMMDC1	3	119498467	3_74	0	0.0183915085098976	4.82146555322767	8.41964571605659e-07	-0.208796054461554	4
ENSG00000144843.11	ADPRH	3	119579762	3_74	0	0.0204496439879149	5.79430213951977	1.12508228329054e-06	0.574718237824413	1
ENSG00000144837.8	PLA1A	3	119619418	3_74	0	0.0222593819347772	6.57260259620388	1.3891459341652e-06	-0.782177806190825	2
ENSG00000121577.13	POPDC2	3	119660339	3_74	0	0.0266674474431681	8.23303719393375	2.08467770625037e-06	-0.951802657920402	2
ENSG00000138495.6	COX17	3	119618751	3_74	0	0.0357690990872229	10.9389335731862	3.71518447832134e-06	1.28756150882107	2
ENSG00000082701.14	GSK3B	3	120097312	3_74	0	0.017902796734011	4.57460210925751	7.77627487238793e-07	0.353813871011041	1
ENSG00000163428.3	LRRC58	3	120348564	3_74	0	0.0212812934222217	6.16010390244292	1.24475378054331e-06	-0.602418834192009	2
ENSG00000065518.7	NDUFB4	3	120596154	3_74	0	0.0178543421733524	4.549756664526	7.71310813858388e-07	-0.066780138284947	1
ENSG00000144840.8	RABL3	3	120742729	3_74	0	0.0182499617180532	4.75064113053691	8.23211784960857e-07	0.260607283105332	2
ENSG00000153767.9	GTF2E1	3	120742729	3_74	0	0.0190353590998601	5.13694492493896	9.28460389699928e-07	0.413767673422595	1
ENSG00000180353.10	HCLS1	3	121659058	3_75	0	0.051878362460818	7.77977809313543	3.83222381530613e-06	1.02821909487219	1
ENSG00000173226.16	IQCB1	3	121835057	3_75	0	0.0414960753459668	5.70861934285969	2.24923848129236e-06	-0.570809546566712	1
ENSG00000163406.10	SLC15A2	3	121898892	3_75	0	0.0864371129279871	12.558321627002	1.03069282046673e-05	1.52109691128134	1
ENSG00000121552.3	CSTA	3	122325058	3_76	0	0.0276447654672191	5.50138304032958	1.44404986702414e-06	0.47288236069782	2
ENSG00000114023.15	FAM162A	3	122384273	3_76	0	0.0318527923768552	6.8044677661343	2.05797013796008e-06	-0.714655268886299	1
ENSG00000196981.3	WDR5B	3	122416395	3_76	0	0.0562111891259669	11.9837317293282	6.396055856284e-06	1.41379378294754	2
ENSG00000114030.12	KPNA1	3	122514621	3_76	0	0.0315484410744822	6.69282163422868	2.00486231175567e-06	-1.10406321679021	1
ENSG00000138496.16	PARP9	3	122564248	3_76	0	0.0363840551921364	7.99865663538389	2.76328419154138e-06	1.30414072518029	1
ENSG00000163840.9	DTX3L	3	122587612	3_76	0	0.0254943000010498	4.73851640639738	1.14705139505679e-06	-0.0193432004254904	1
ENSG00000173200.12	PARP15	3	122577955	3_76	0	0.0471338775340633	10.3119096263915	4.6149783082917e-06	-1.27411166639109	2
ENSG00000173193.13	PARP14	3	122687467	3_76	0	0.0442354319115142	10.1201723960106	4.25065228124834e-06	1.87143321780308	1
ENSG00000169087.10	HSPBAP1	3	122791916	3_76	0	0.0545921246434542	11.8237886002654	6.128921371689e-06	-1.58139173246989	1
ENSG00000138463.8	DIRC2	3	122795125	3_76	0	0.0281785704366345	5.63146729373614	1.50673861826228e-06	0.798177390006955	1
ENSG00000082684.14	SEMA5B	3	122988605	3_76	0	0.0249824997753666	4.60165910146253	1.09156029803644e-06	-0.292933684396387	1
ENSG00000206527.9	HACD2	3	123543121	3_76	0	0.0306751004375555	6.53482326608809	1.90334377816638e-06	0.829228684940115	1
ENSG00000160145.15	KALRN	3	124603969	3_77	0	0.0279152438253293	8.75712833193688	2.32113572794505e-06	0.825817052639957	1
ENSG00000114491.13	UMPS	3	124728945	3_77	0	0.0225450547737739	7.22973559710604	1.54764413525379e-06	-1.27372550054903	3
ENSG00000221955.10	SLC12A8	3	125212126	3_77	0	0.123555124109843	22.4694392613136	2.63603026701056e-05	-2.96700916809271	1
ENSG00000163885.11	CFAP100	3	126394612	3_78	0	0.0195317722784978	4.63670108592631	8.59900394365409e-07	-0.245849236279088	1
ENSG00000163848.19	ZNF148	3	125372911	3_78	0	0.0641528073509318	14.5779533275371	8.87993155388787e-06	-1.37175991998032	1
ENSG00000189366.9	ALG1L	3	125937074	3_78	0	0.0428597468623337	12.2183161275533	4.97231182049511e-06	-2.04596792964564	4
ENSG00000114547.9	ROPN1B	3	126020852	3_78	0	0.0205424631183774	5.23437329895784	1.02097381683721e-06	-1.12798437660702	1
ENSG00000114544.16	SLC41A3	3	126082224	3_78	0	0.020603491257427	5.02171107207983	9.82403579358905e-07	0.16750145186949	1
ENSG00000144908.13	ALDH1L1	3	126151993	3_78	0	0.0302466965205453	8.69467824025229	2.4970593258199e-06	-0.884129832611837	2
ENSG00000070476.14	ZXDC	3	126492091	3_78	0	0.0574381880732228	14.5774689421426	7.95024025076768e-06	-1.87524928370719	1
ENSG00000197763.14	TXNRD3	3	126657026	3_79	0	0.0216153087483176	6.67283635891417	1.3695229507295e-06	0.930982644325554	2
ENSG00000159685.10	CHCHD6	3	126703986	3_79	0	0.0519920602602809	14.7730847134463	7.29298990345178e-06	1.91857075910005	1
ENSG00000114554.11	PLXNA1	3	126987682	3_79	0	0.0329119305969071	10.5405275977079	3.29392043858169e-06	1.27399638742283	2
ENSG00000163870.14	TPRA1	3	127573490	3_79	0	0.0171614607653847	4.5568452326842	7.42533286566781e-07	-0.192497499094675	2
ENSG00000114626.17	ABTB1	3	127766449	3_79	0	0.0171484462367222	4.54989518675043	7.40838536553209e-07	-0.107535390457551	1
ENSG00000114631.10	PODXL2	3	127634127	3_79	0	0.0355901101391515	11.2624150203708	3.8059077366436e-06	1.17665341935051	1
ENSG00000187715.13	KBTBD12	3	127915490	3_79	0	0.0249819817283995	8.00244589452267	1.89822211891102e-06	0.898307839451952	1
ENSG00000058262.9	SEC61A1	3	128050756	3_79	0	0.0966021268775349	20.5813661791118	1.88781001058467e-05	-3.0745861197566	2
ENSG00000175792.11	RUVBL1	3	128153759	3_79	0	0.129489923591618	23.3783831439947	2.87440423005701e-05	3.36417345144029	2
ENSG00000132394.10	EEFSEC	3	128262152	3_79	0	0.0172473902367766	4.60261694967426	7.53747038886366e-07	-0.187508377592838	1
ENSG00000114654.7	EFCC1	3	129004115	3_80	0	0.0272700623074721	8.39239708805126	2.17304916063926e-06	0.982536103290944	2
ENSG00000172780.16	RAB43	3	129122387	3_80	0	0.041496817206419	12.3373688044196	4.8611019776788e-06	-2.03827684032894	1
ENSG00000240682.9	ISY1	3	129161573	3_80	0	0.039500775965331	11.8843575169347	4.4573704757813e-06	1.99729986975197	1
ENSG00000169714.16	CNBP	3	129183756	3_80	0	0.0592492758232845	14.7250492450778	8.28394485494466e-06	1.59471204083662	1
ENSG00000181789.14	COPG1	3	129249281	3_80	0	0.0783286581585909	18.2432967941172	1.35681740848869e-05	-2.85197108634435	1
ENSG00000184897.5	H1FX	3	129315915	3_80	0	0.118889253710411	22.1640244332828	2.50200756194792e-05	-3.13924125780679	1
ENSG00000163913.11	IFT122	3	129442145	3_80	0	0.0177031533322692	4.58892870847549	7.71363950673139e-07	0.06888699309563	1
ENSG00000172765.16	TMCC1	3	129894308	3_80	0	0.0308895721403534	9.57109854353092	2.80718527623796e-06	-1.1361821889072	1
ENSG00000196455.7	PIK3R4	3	130746630	3_81	0	0.146453390878702	20.4864936641927	2.84881640777081e-05	3.20562513441688	2
ENSG00000017260.19	ATP2C1	3	130850713	3_81	0	0.0274984643581567	4.80497245760934	1.25457532299792e-06	0.380826184007991	1
ENSG00000114670.13	NEK11	3	131029401	3_81	0	0.027740592001575	4.88560394560995	1.28686023031629e-06	-0.271612858614477	2
ENSG00000198585.11	NUDT16	3	131381465	3_81	0	0.0268985876688272	4.60201487112003	1.17537078622903e-06	0.0372596101846957	1
ENSG00000114686.8	MRPL3	3	131502955	3_81	0	0.0268512908571469	4.58583713957332	1.16917950263193e-06	0.186723268458026	1
ENSG00000014257.15	ACPP	3	132316910	3_82	0	0.0297299733791695	7.84038165513184	2.21324311029072e-06	-1.17472818110939	2
ENSG00000240303.7	ACAD11	3	132658573	3_82	0	0.027973194574936	7.27954537547444	1.93349797000724e-06	0.791130339573378	2
ENSG00000081307.12	UBA5	3	132676967	3_82	0	0.0240418911437187	5.88689167716457	1.34385393643303e-06	0.680963753323487	1
ENSG00000113971.19	NPHP3	3	132701979	3_82	0	0.0258048697269069	6.53736396507793	1.60177581682344e-06	-0.604550670673232	2
ENSG00000091527.15	CDV3	3	133573338	3_83	0	0.016422597269335	4.83699523203896	7.54249270679935e-07	0.18350509288893	1
ENSG00000163781.12	TOPBP1	3	133657980	3_83	0	0.016095610942229	4.65687017209073	7.11703322304292e-07	0.0098030027158434	1
ENSG00000091513.14	TF	3	133752065	3_83	0	0.0162187313321324	4.73570143965782	7.29287199899379e-07	-0.295320042973408	1
ENSG00000144867.11	SRPRB	3	133807559	3_83	0	0.0445816572622042	14.281519859865	6.04544164887165e-06	1.80391386036424	1
ENSG00000154917.10	RAB6B	3	133884636	3_83	0	0.0566487163036147	16.2274532906179	8.72846424913474e-06	1.74217492242422	2
ENSG00000174640.12	SLCO2A1	3	133978920	3_83	0	0.378802712642018	34.2464298245195	0.000123175910251168	-3.58530383060903	2
ENSG00000163785.12	RYK	3	134250508	3_83	0	0.0159432865965552	4.57368318315386	6.92374919680082e-07	-0.00618606206244045	3
ENSG00000182923.16	CEP63	3	134486229	3_83	0	0.0202869913700396	6.73189253469723	1.29673793421292e-06	0.789858189376724	1
ENSG00000129055.12	ANAPC13	3	134486389	3_83	0	0.0171025760380139	5.19244080940551	8.43199773692476e-07	0.456677017076465	1
ENSG00000073711.10	PPP2R3A	3	135966448	3_84	0	0.0231386521989339	14.4605585262941	3.1770241966449e-06	-3.39710778130042	1
ENSG00000174579.3	MSL2	3	136196980	3_84	0	0.0341960173524474	12.8801306393809	4.18208825505667e-06	2.71043710890009	1
ENSG00000114054.13	PCCB	3	136273803	3_84	1	0.658340452868018	40.7220165160401	0.000254552410745255	-6.72380656133062	1
ENSG00000118007.12	STAG1	3	136075590	3_84	0	0.0364242507707186	10.8922301993863	3.76707993158663e-06	-1.65628165233359	2
ENSG00000158092.6	NCK1	3	136862055	3_84	0	0.0212706970406406	5.54407290905666	1.11971643232655e-06	0.733772761565784	1
ENSG00000174564.12	IL20RB	3	136948563	3_84	0	0.0320060739943788	13.6567473873359	4.15027694602644e-06	-2.73820944063168	1
ENSG00000066405.12	CLDN18	3	137998902	3_85	0	0.0200396346859966	5.43275155038578	1.03372981265798e-06	-0.565080845118492	1
ENSG00000138231.12	DBR1	3	138174902	3_85	0	0.0666030836048291	16.5369204814982	1.04579454356865e-05	1.79070267615466	2
ENSG00000114098.17	ARMC8	3	138187696	3_85	0	0.0193120608527764	5.09355465249835	9.34000241231228e-07	0.429764655125221	1
ENSG00000181322.13	NME9	3	138312597	3_85	0	0.0214787407876129	6.06886749665595	1.23769566299248e-06	0.119913885582903	2
ENSG00000158186.12	MRAS	3	138352059	3_85	0	0.0183316403967283	4.6157881990068	8.0342362570173e-07	0.311320384447937	2
ENSG00000114107.8	CEP70	3	138593825	3_85	0	0.0208162074492378	5.78165243734311	1.14274935466991e-06	1.32938199734453	2
ENSG00000158234.12	FAIM	3	138609220	3_85	0	0.0291939701291897	8.89006344839783	2.46431043847327e-06	-1.9437362765891	1
ENSG00000051382.8	PIK3CB	3	138835505	3_85	0	0.0223365946514721	6.42832879248655	1.36336594432252e-06	0.190450714371889	1
ENSG00000184432.9	COPB2	3	139390983	3_85	0	0.0188041798248491	4.84913363370088	8.65796737906486e-07	0.313204538678193	1
ENSG00000163864.15	NMNAT3	3	139674080	3_85	0	0.0240207171786876	7.09633793152417	1.61851845323245e-06	-0.85381823526785	4
ENSG00000158258.16	CLSTN2	3	139931400	3_85	0	0.0195958972861123	5.22734361533812	9.72620905879154e-07	0.294904131302431	2
ENSG00000155893.12	PXYLP1	3	141250412	3_86	0	0.14806027767147	19.572932758422	2.75164156085092e-05	2.31910958795561	1
ENSG00000155903.11	RASA2	3	141486721	3_86	0	0.0326261444935746	6.05288453541161	1.87510478223345e-06	0.701236524859138	1
ENSG00000114125.13	RNF7	3	141736939	3_87	0	0.0225570749629097	5.26188614324141	1.12699405780011e-06	0.341992021262958	1
ENSG00000114124.2	GRK7	3	141747305	3_87	0	0.0263156654836876	6.65721638890867	1.66342960883271e-06	-0.6284576026156	2
ENSG00000069849.10	ATP1B3	3	141869189	3_87	0	0.0209764240403993	4.61709347846719	9.19596941059363e-07	0.0951825858885264	2
[truncated: 7,329 more rows]
