# Supplementary material for: Adjusting for genetic confounders in transcriptome-wide association studies improves discovery of risk genes of complex traits
Source: Nat Genet. 2024 Jan 26;56(2):336–47. doi: 10.1038/s41588-023-01648-9 (PMC10864181; doi:10.1038/s41588-023-01648-9)
Supplement: Supplementary file 5 — cTWAS results of all analyzed genes across all tissues for IBD, SCZ, and SBP. Results are stored separately for each combination of traits and tissues. Column legends for each set of results are the same as in Supplementary Table 1. [file 41588_2023_1648_MOESM5_ESM.zip › SCZ_Nerve_Tibial.csv]

id	genename	chrom	pos	region_tag	cs_index	PIP	tau2	PVE	z	num_eqtl
ENSG00000131591.17	C1orf159	1	1091327	1_1	0	0.0148529641297083	4.78677301478721	6.75077079755503e-07	0.128555147330203	1
ENSG00000131584.18	ACAP3	1	1327211	1_1	0	0.0172486770790961	6.20472936658456	1.01619260912096e-06	0.668614560078808	1
ENSG00000107404.19	DVL1	1	1372258	1_1	0	0.0148236130597595	4.76802525388812	6.71104288182448e-07	0.176782659853602	1
ENSG00000162576.16	MXRA8	1	1362042	1_1	0	0.0261771047882201	10.1690302168724	2.52754296114288e-06	1.19761777868308	1
ENSG00000235098.8	ANKRD65	1	1419214	1_1	0	0.0213289549173952	8.22075424018213	1.6648635235746e-06	0.96437742688895	1
ENSG00000008128.22	CDK11A	1	1825782	1_1	0	0.0168296801399848	5.9714525444116	9.542303907551e-07	-0.593959291786982	1
ENSG00000008130.15	NADK	1	1756043	1_1	0	0.014757815324587	4.72585919650167	6.62216879089735e-07	-0.15349734565042	2
ENSG00000078369.17	GNB1	1	1842235	1_1	0	0.0192460021300539	7.24464030748765	1.32389869527889e-06	-1.07024338671939	1
ENSG00000169885.9	CALML6	1	1913254	1_1	0	0.108791483178717	23.9181607189099	2.4707003356664e-05	2.6839014366534	2
ENSG00000178821.12	TMEM52	1	1919746	1_1	0	0.0159750629527272	5.47720554555127	8.30804832936517e-07	0.530683129007157	1
ENSG00000162585.16	FAAP20	1	2189679	1_3	0	0.00350318347270939	7.60702812498047	2.53031914809122e-07	1.33038560341585	2
ENSG00000116151.13	MORN1	1	2367799	1_3	0	0.00323628210106219	4.89831858093618	1.50518816809891e-07	0.25395397511818	2
ENSG00000157916.19	RER1	1	2391602	1_3	0	0.00544986991622021	11.4839229793962	5.94256312934174e-07	-1.75824546627074	2
ENSG00000149527.17	PLCH2	1	2426653	1_3	0	0.0104525328344068	15.3782481864776	1.52625044251518e-06	-1.50833620472669	1
ENSG00000157873.17	TNFRSF14	1	2556224	1_3	0	0.00424500018480367	7.84166079360899	3.16069916994605e-07	1.40618521860803	1
ENSG00000142606.15	MMEL1	1	2632557	1_3	0	0.0268192721448881	23.62085127158	6.01505952018107e-06	-2.15984203398326	1
ENSG00000215912.12	TTC34	1	2800905	1_3	0	0.0417492257192144	30.5797110576781	1.21221373305167e-05	3.1442938116322	1
ENSG00000130762.14	ARHGEF16	1	3454845	1_3	0	0.00533519982698749	9.32521228589647	4.72396655598629e-07	-1.00009972703413	2
ENSG00000162591.15	MEGF6	1	3562032	1_3	0	0.0036803083978072	5.91376634664042	2.06654930289318e-07	-0.528703864316698	2
ENSG00000158109.14	TPRG1L	1	3191409	1_3	0	0.0370518490153408	27.2303610732222	9.57989353309256e-06	2.34311544249179	2
ENSG00000130764.9	LRRC47	1	3191409	1_3	0	0.00437397618575819	7.50946420712435	3.11876579594803e-07	0.79506488323909	2
ENSG00000116213.15	WRAP73	1	3849191	1_3	0	0.00440037471365984	7.562831934785	3.15988666794727e-07	-0.839111600468239	1
ENSG00000235169.7	SMIM1	1	3772844	1_3	0	0.00416953268413145	7.08581749343425	2.80527047918347e-07	-0.748575825534955	1
ENSG00000116198.12	CEP104	1	3848047	1_3	0	0.00400578969454912	6.70660439165886	2.55086943898716e-07	0.709420319513865	2
ENSG00000169598.15	DFFB	1	3857154	1_3	0	0.00380205576689774	6.20694432191319	2.24075167150375e-07	0.597729075289317	2
ENSG00000198912.10	C1orf174	1	3891607	1_3	0	0.0147295853494311	18.8281644743557	2.63327309290101e-06	-1.7890300851855	2
ENSG00000196581.10	AJAP1	1	4654467	1_4	0	0.0311525089617132	15.8902356581035	4.70024790389871e-06	-1.71193302688326	2
ENSG00000069424.14	KCNAB2	1	5992521	1_5	0	0.0244867111477918	6.5434835652596	1.52137708618503e-06	-0.714569726646499	1
ENSG00000158286.12	RNF207	1	6204712	1_5	0	0.0709797434312435	16.6436712656837	1.12171092898858e-05	1.83588815962185	1
ENSG00000116251.9	RPL22	1	6208961	1_5	0	0.0209656156752399	5.02055997283417	9.99441034437932e-07	0.281417837359551	1
ENSG00000158292.6	GPR153	1	6260523	1_5	0	0.0239700090950613	6.89997260820366	1.57040967521521e-06	-1.05162149665748	1
ENSG00000097021.19	ACOT7	1	6346993	1_5	0	0.0224238268654646	5.852313136493	1.24604774620865e-06	0.786847371178363	1
ENSG00000187017.15	ESPN	1	6424818	1_5	0	0.023607725062851	6.36234976592653	1.42616270749243e-06	0.708330509429177	1
ENSG00000215788.9	TNFRSF25	1	6466866	1_5	0	0.0432088870153787	13.2571746819057	5.43903001361213e-06	-2.05035629515292	1
ENSG00000171680.21	PLEKHG5	1	6520190	1_5	0	0.0209844253853818	5.4936422739069	1.09459851488614e-06	-0.866027239102348	1
ENSG00000162408.10	NOL9	1	6553646	1_5	0	0.0216825917948246	5.65234875326526	1.16369063881802e-06	-0.794670293706383	1
ENSG00000204859.12	ZBTB48	1	6579883	1_5	0	0.123988351139787	29.6218200308582	3.48730570594354e-05	-4.0326971179094	3
ENSG00000041988.15	THAP3	1	6625382	1_5	0	0.0499827002316773	12.4481407928286	5.9077431178874e-06	-1.30058842811624	1
ENSG00000049245.12	VAMP3	1	7771004	1_6	0	0.0164526466749456	6.59312672547583	1.02997003833528e-06	0.945828057318881	2
ENSG00000116288.12	PARK7	1	7954388	1_6	0	0.0179313828754499	7.48657251197083	1.27465958465759e-06	-1.07326916179989	2
ENSG00000162426.14	SLC45A1	1	8307952	1_6	0	0.0170754188182224	8.43973449442937	1.36835110054293e-06	-1.68378351721788	1
ENSG00000142599.17	RERE	1	8409277	1_6	1	0.415352375031523	30.1198320056373	0.000118786378008431	5.61456028746748	1
ENSG00000142583.17	SLC2A5	1	9087812	1_6	0	0.0517628596758651	17.0897270117682	8.39944872869784e-06	1.75353015748259	1
ENSG00000180758.11	GPR157	1	9128930	1_6	0	0.020739109186973	8.6125988165017	1.69598385118425e-06	-1.05589713535296	3
ENSG00000049239.12	H6PD	1	9221777	1_6	0	0.103110300892587	23.6025332332397	2.31077717342394e-05	2.30281764173458	4
ENSG00000171621.13	SPSB1	1	9289883	1_6	0	0.0240067664571422	9.77378059856788	2.22788951777632e-06	-1.0531461240784	1
ENSG00000171608.15	PIK3CD	1	9667109	1_7	0	0.0267628036387619	5.02685304912927	1.27739494744258e-06	0.210074738191471	1
ENSG00000171603.16	CLSTN1	1	9824341	1_7	0	0.0526636243921504	11.5050059206065	5.75300813187002e-06	-1.41540131228769	1
ENSG00000178585.14	CTNNBIP1	1	9908479	1_7	0	0.0259007484669983	4.71507275235185	1.15957303938797e-06	-0.150530861233243	1
ENSG00000162444.11	RBP7	1	9991107	1_7	0	0.0260271808476347	4.76143549343721	1.17669099946863e-06	0.123600678673448	2
ENSG00000054523.17	KIF1B	1	10203543	1_7	0	0.0433182167419136	9.62780317957291	3.95999985644642e-06	1.74104663808837	3
ENSG00000142657.20	PGD	1	10398423	1_7	0	0.0487201786465339	10.75618932541	4.97582051966346e-06	1.45930751807861	1
ENSG00000175279.21	CENPS	1	10429947	1_7	0	0.0261843403502066	4.81876107994771	1.19804857843559e-06	-0.268566649755604	3
ENSG00000241563.3	CORT	1	10450625	1_7	0	0.0259723482270866	4.741357929579	1.16926070772597e-06	0.382828428136786	1
ENSG00000160049.11	DFFA	1	10451303	1_7	0	0.0266523781333535	4.98747733648517	1.26215966789659e-06	0.211131530247411	2
ENSG00000142655.12	PEX14	1	10476578	1_7	0	0.0297821255732925	6.04558564196764	1.70958801679841e-06	0.539848778645279	1
ENSG00000175262.14	C1orf127	1	10935314	1_8	0	0.0259772741960107	6.35368733988082	1.56717254584977e-06	-0.640779072274103	2
ENSG00000120948.16	TARDBP	1	11012828	1_8	0	0.0517331039994071	12.9439271158639	6.35816790715483e-06	-1.55610054980525	1
ENSG00000009724.16	MASP2	1	11032589	1_8	0	0.0300997143796282	7.75726768502708	2.21701458141661e-06	-1.03070502535986	2
ENSG00000116649.9	SRM	1	11052779	1_8	0	0.0218623586110036	4.7131340592863	9.78372424332519e-07	0.153774432200232	2
ENSG00000171824.13	EXOSC10	1	11097256	1_8	0	0.0228178506086305	5.11980933152597	1.10924100791348e-06	0.321810043907728	1
ENSG00000171819.4	ANGPTL7	1	11173757	1_8	0	0.0219094241921447	4.73357506860504	9.84731044298489e-07	0.208355028224343	1
ENSG00000132879.13	FBXO44	1	11650255	1_8	0	0.111668613017897	20.4347724081902	2.16669770804515e-05	2.13494300338773	2
ENSG00000116661.9	FBXO2	1	11653109	1_8	0	0.0699956293257007	15.8646550476273	1.05438435414063e-05	1.74511932072256	1
ENSG00000116663.10	FBXO6	1	11664651	1_8	0	0.0228065095558546	5.11508082099381	1.10766573257149e-06	-0.198346448735603	2
ENSG00000204518.2	AADACL4	1	12644463	1_9	0	0.0362848926184116	9.25026394528799	3.18696551346151e-06	1.05454123778743	1
ENSG00000177674.15	AGTRAP	1	11734619	1_9	0	0.069358237524515	15.4842701975432	1.01973232520079e-05	-1.60002304030467	2
ENSG00000177000.10	MTHFR	1	11806394	1_9	0	0.0393598059341342	10.0285594054913	3.74790778403572e-06	1.50175202330188	1
ENSG00000011021.21	CLCN6	1	11806394	1_9	0	0.0393598059341342	10.0285594054913	3.74790778403572e-06	-1.50175202330188	1
ENSG00000175206.10	NPPA	1	11847546	1_9	0	0.0519210782238992	12.6872010285639	6.25470628996374e-06	-1.57437904165249	1
ENSG00000116685.15	KIAA2013	1	11926172	1_9	0	0.0230090829813026	4.90753279202782	1.07216078206225e-06	0.225209117977771	2
ENSG00000116688.16	MFN2	1	11980422	1_9	0	0.0226673344022953	4.76524008888978	1.02561091743185e-06	0.218148133439007	1
ENSG00000116691.10	MIIP	1	12023126	1_9	0	0.0225686818305236	4.72376901188443	1.01226039110225e-06	0.148168058126963	1
ENSG00000028137.18	TNFRSF1B	1	12166660	1_9	0	0.0432416845945536	10.9298530099168	4.48760189634872e-06	-1.25841041515427	1
ENSG00000162494.5	LRRC38	1	13493251	1_10	0	0.022746438153975	4.8910869288654	1.05637029124321e-06	0.158143780907193	1
ENSG00000162493.16	PDPN	1	13583417	1_10	0	0.107869150067414	19.8940291875832	2.03759283302088e-05	2.14882120667992	1
ENSG00000116731.22	PRDM2	1	13699077	1_10	0	0.0262630510306062	6.25894787818768	1.56078797093324e-06	-0.732547711127945	1
ENSG00000171729.13	TMEM51	1	15143179	1_11	0	0.0119440420158001	5.74452768655897	6.51482937856656e-07	0.50788068211108	2
ENSG00000142621.19	FHAD1	1	15247262	1_11	0	0.0115078392929796	5.3923674147769	5.89210748570543e-07	-0.461098190388264	2
ENSG00000142634.12	EFHD2	1	15411869	1_11	0	0.010787353008323	4.7805018099296	4.89650017856754e-07	-0.161605742892312	1
ENSG00000142615.7	CELA2A	1	15456727	1_11	0	0.0233134544460436	12.0888765843865	2.67602379036763e-06	1.4064016176762	1
ENSG00000132906.17	CASP9	1	15526209	1_11	0	0.0160223079310782	8.52754564217876	1.29731823786354e-06	1.11691353316589	2
ENSG00000116138.12	DNAJC16	1	15527056	1_11	0	0.014707337615674	7.71575263677943	1.07748133261306e-06	0.942726803900592	1
ENSG00000116771.5	AGMAT	1	15584854	1_11	0	0.0146124629490734	7.6544191531045	1.06202089169389e-06	0.934218108951215	1
ENSG00000116786.11	PLEKHM2	1	15682529	1_11	0	0.0128780563714408	6.45743128590142	7.8960067713538e-07	0.677690632151591	2
ENSG00000162461.7	SLC25A34	1	15726998	1_11	0	0.0115676019912294	5.44136983202878	5.97652827664708e-07	-0.298089513968811	2
ENSG00000162458.12	FBLIM1	1	15762861	1_11	0	0.0184293593124154	9.85537637630059	1.72457008676517e-06	-1.15337926465876	1
ENSG00000233954.6	UQCRHL	1	15809022	1_11	0	0.0159352558226147	8.47584687856321	1.28244733400952e-06	-1.10019479677428	1
ENSG00000065526.10	SPEN	1	15838548	1_11	0	0.0157179142674674	8.34568284694395	1.2455299900467e-06	0.943257885092725	2
ENSG00000186510.11	CLCNKA	1	16018898	1_11	0	0.0116929165547238	5.54336373713824	6.15451201227134e-07	0.390522980477661	1
ENSG00000173641.17	HSPB7	1	16019962	1_11	0	0.0144262455536365	7.53288197742823	1.03183886071652e-06	0.934541775182033	1
ENSG00000184908.17	CLCNKB	1	16048637	1_11	0	0.0141037515102359	7.31862603213434	9.80080166292243e-07	0.962773968057189	1
ENSG00000142627.12	EPHA2	1	16108216	1_11	0	0.0287959571308817	14.0998341434563	3.85516454497341e-06	1.65147178316847	1
ENSG00000142632.16	ARHGEF19	1	16210794	1_11	0	0.188207188664995	32.4422431631825	5.79754968735519e-05	3.49062193997642	1
ENSG00000132881.11	RSG1	1	16236473	1_11	0	0.0131423141584884	6.6498623162517	8.29816172647346e-07	-0.961988141540471	1
ENSG00000037637.10	FBXO42	1	16352633	1_11	0	0.0300388763580799	14.5026903706555	4.13646786782541e-06	-2.00491931266705	1
ENSG00000055070.16	SZRD1	1	16352086	1_11	0	0.0391885125989541	17.0428907063788	6.34160862501684e-06	2.40028531122939	2
ENSG00000187144.11	SPATA21	1	16420393	1_11	0	0.0159217729658449	8.46786069255208	1.28015491609427e-06	-0.923871655592296	2
ENSG00000157191.19	NECAP2	1	16444979	1_11	0	0.0193342278201275	10.3104447762081	1.89278649642085e-06	1.2368622862292	1
ENSG00000183888.4	C1orf64	1	15999283	1_11	0	0.0135927810289038	6.96903315381974	8.99452530840337e-07	0.880566151747891	1
ENSG00000117122.13	MFAP2	1	16980428	1_12	0	0.0575151000883866	17.7940656274433	9.71749810613305e-06	-2.47300555475662	3
ENSG00000159339.13	PADI4	1	17308916	1_12	0	0.0192416315130572	7.32992583624318	1.33917974096573e-06	0.820920542838527	1
ENSG00000117154.11	IGSF21	1	18103032	1_12	0	0.0674067827482386	19.3290520571494	1.23711921299841e-05	-2.19625164081844	1
ENSG00000142623.9	PADI1	1	17205087	1_12	0	0.0255266818210698	10.016929248911	2.42787525172448e-06	-1.04299859964009	1
ENSG00000169991.10	IFFO2	1	18956450	1_13	0	0.0125879901598128	4.71555798873437	5.63620630473565e-07	0.134082893780673	1
ENSG00000127481.14	UBR4	1	19214169	1_13	0	0.0132466309654318	5.21322458053812	6.55706167590597e-07	0.388514418033801	1
ENSG00000127463.13	EMC1	1	19227605	1_13	0	0.0168863803122714	7.45244165384653	1.19490271389378e-06	0.839326474721422	1
ENSG00000053372.4	MRTO4	1	19249541	1_13	0	0.0130636281745278	5.06000199696858	6.27641852776977e-07	-0.367901481356602	3
ENSG00000162482.4	AKR7A3	1	19288862	1_13	0	0.044747778312941	16.5992376597314	7.05272609583815e-06	-1.78261686907952	2
ENSG00000053371.12	AKR7A2	1	19311815	1_13	0	0.0554499202132125	18.7336986601129	9.8632911373329e-06	1.972891206266	1
ENSG00000040487.12	PQLC2	1	19312089	1_13	0	0.0189313629574289	8.51788713050787	1.53112680546589e-06	1.00601076927054	2
ENSG00000077549.17	CAPZB	1	19340105	1_13	0	0.0188170036490933	8.44153417061741	1.50823581242004e-06	-0.990621907438487	2
ENSG00000158747.13	NBL1	1	19641564	1_13	0	0.0134900180580899	5.36149992391966	6.86746147782182e-07	0.454281285239709	3
ENSG00000169914.5	OTUD3	1	19882213	1_13	0	0.0401494490629956	15.7209529456065	5.9931597591236e-06	1.72704794844085	5
ENSG00000188257.10	PLA2G2A	1	19979786	1_13	0	0.0157592936254707	6.8376420532629	1.0231528212009e-06	0.692323770846785	1
ENSG00000162545.5	CAMK2N1	1	20215900	1_14	0	0.0260304042516536	6.30193692503381	1.55758717149066e-06	0.61359211448926	2
ENSG00000090432.6	MUL1	1	20508105	1_14	0	0.0862711777661378	17.4183602020436	1.42682395163706e-05	1.96419765729491	2
ENSG00000183114.7	FAM43B	1	20552663	1_14	0	0.124100551340632	20.5759279851246	2.42454661814609e-05	2.21953038649287	1
ENSG00000158825.5	CDA	1	20597767	1_14	0	0.022298322357882	4.81035903029673	1.01846727354018e-06	0.032982358547208	1
ENSG00000158828.7	PINK1	1	20633253	1_14	0	0.0277807055257155	6.8291910973533	1.8013990662034e-06	0.82176238169211	2
ENSG00000244038.9	DDOST	1	20654429	1_14	0	0.022062841217327	4.71169744172024	9.8704335935699e-07	0.00674939549111756	2
ENSG00000117245.12	KIF17	1	20685321	1_14	0	0.0298666688128396	7.53560007920433	2.13698771218219e-06	0.756033801563595	1
ENSG00000189410.11	SH2D5	1	20733294	1_14	0	0.0268787404549294	6.50530759575895	1.66025251567525e-06	-0.65883349900142	1
ENSG00000075151.20	EIF4G3	1	21177786	1_14	0	0.0337007708310042	10.5596854644377	3.37900016981429e-06	2.59263802987595	1
ENSG00000117298.14	ECE1	1	21349290	1_14	0	0.0287546267255721	7.06807778713209	1.92977400288926e-06	-0.591099319736415	1
ENSG00000162551.13	ALPL	1	21496799	1_15	0	0.020311505367825	6.47691532157774	1.24913025618768e-06	0.756006970578281	1
ENSG00000090686.15	USP48	1	21782877	1_15	0	0.0992399746888535	19.6962382834669	1.85595452697249e-05	-2.19890995720598	3
ENSG00000142798.17	HSPG2	1	21937058	1_15	0	0.0171972523355614	4.75094046789727	7.75775480522413e-07	0.0365771201309506	1
ENSG00000142789.19	CELA3A	1	22001714	1_15	0	0.0681891228710245	17.3570680934688	1.12379958687621e-05	-1.69371603991579	1
ENSG00000184677.16	ZBTB40	1	22453334	1_15	0	0.0196535452578109	5.98715638046374	1.11727196575168e-06	-0.576574774373939	1
ENSG00000004487.15	KDM1A	1	23000786	1_16	0	0.0224249470542062	7.23392356545346	1.54029086148112e-06	-0.784165836663846	1
ENSG00000169641.13	LUZP1	1	23178302	1_16	0	0.0183559733623487	5.3320288425081	9.29324326329342e-07	-0.455058899503891	2
ENSG00000125944.18	HNRNPR	1	23343277	1_16	0	0.0329088663579027	10.8880002556961	3.40218904004551e-06	-1.20839318998087	1
ENSG00000088280.18	ASAP3	1	23484995	1_16	0	0.0173690194022289	4.80757236167008	7.92863685480801e-07	0.198926866063386	2
ENSG00000007968.6	E2F2	1	23531510	1_16	0	0.0196370226383761	5.97249809262577	1.1135995770196e-06	-0.543401439879383	1
ENSG00000179546.4	HTR1D	1	23194847	1_16	0	0.0214445712471336	6.80901191321659	1.38643290886225e-06	-0.795971740888951	2
ENSG00000142676.12	RPL11	1	23691734	1_17	0	0.0554591318148316	16.2841879826449	8.57504821423689e-06	-1.74650749799735	1
ENSG00000057757.9	PITHD1	1	23782193	1_17	0	0.0168152892949502	4.89132283859274	7.80958701892686e-07	0.31969411783234	1
ENSG00000117308.14	GALE	1	23800401	1_17	0	0.016798068917444	4.88160694935341	7.78609259225509e-07	0.21390897872192	1
ENSG00000117305.14	HMGCL	1	23837908	1_17	0	0.0170266253392148	5.00979784596338	8.09927561750354e-07	0.146000533661818	1
ENSG00000001460.17	STPG1	1	24416496	1_17	0	0.0684308254737464	18.3156961093339	1.19007026708445e-05	2.09596610046324	2
ENSG00000001461.16	NIPAL3	1	24415622	1_17	0	0.0338009746655077	11.5345300847551	3.70191571405974e-06	1.53979351058355	2
ENSG00000117602.11	RCAN3	1	24436510	1_17	0	0.023885222693744	8.22496414384028	1.86535160393935e-06	1.15146302442839	2
ENSG00000184454.6	NCMAP	1	24556448	1_17	0	0.0640844750006419	17.6801349629036	1.07581056138378e-05	2.1270975325123	2
ENSG00000169504.14	CLIC4	1	24745177	1_17	0	0.0261490289764961	9.08680516523685	2.25613030602131e-06	1.17592126799541	1
ENSG00000188672.17	RHCE	1	25361785	1_18	0	0.0209760439945611	4.97066033265554	9.89999713437421e-07	0.249568553230121	1
ENSG00000204178.9	TMEM57	1	25430369	1_18	0	0.0205144450522565	4.769822721187	9.29093470468441e-07	-0.110037477685257	1
ENSG00000157978.11	LDLRAP1	1	25569574	1_18	0	0.0203989538019564	4.71208093402534	9.12678946469383e-07	0.0275617715297153	1
ENSG00000162430.16	SELENON	1	25806050	1_18	0	0.0209247869238286	4.97433821708618	9.88311278979716e-07	-0.31857172208993	2
ENSG00000117640.17	MTFR1L	1	25818183	1_18	0	0.0226482048482237	5.74066673567782	1.23450688576516e-06	-0.615087213641124	1
ENSG00000127423.10	AUNIP	1	25858853	1_18	0	0.0228232756737924	5.69626037883187	1.23442641272889e-06	0.40451777932803	1
ENSG00000117632.22	STMN1	1	25909425	1_18	0	0.0419470180444739	11.6726164874872	4.6490766481214e-06	1.47211259159493	1
ENSG00000158006.13	PAFAH2	1	25998029	1_18	0	0.0304121397383829	8.54437794133452	2.46731627954786e-06	1.09697377672811	1
ENSG00000158008.9	EXTL1	1	26021558	1_18	0	0.0256299642431478	7.04785923320382	1.71515201710774e-06	-0.767821670421565	1
ENSG00000158014.14	SLC30A2	1	26027788	1_18	0	0.0209480811477435	4.97228972878828	9.89004051812116e-07	0.30998307720146	1
ENSG00000158022.6	TRIM63	1	26068506	1_18	0	0.0212486194312299	5.09608713878535	1.02817007729386e-06	-0.328169546298766	1
ENSG00000175087.9	PDIK1L	1	26110771	1_18	0	0.0211433961475843	5.04679621120963	1.01318304154781e-06	0.313714834541182	1
ENSG00000197245.5	FAM110D	1	26158800	1_18	0	0.0215152114589904	5.13480316625915	1.04897905317571e-06	-0.186874350675506	2
ENSG00000236782.6	RP11-96L14.7	1	26113638	1_18	0	0.0216744484625691	5.49325148561327	1.13051136763759e-06	0.810559835756716	2
ENSG00000142675.17	CNKSR1	1	26170849	1_18	0	0.0205402121864853	4.8726551129724	9.50315899770368e-07	0.497751514966409	2
ENSG00000130695.14	CEP85	1	26233990	1_18	0	0.0277500740427095	7.36878626874888	1.94158989501018e-06	0.730812447651673	1
ENSG00000142669.14	SH3BGRL3	1	26336413	1_18	0	0.0237070311693586	5.95920465134025	1.34141410218491e-06	0.486751415994719	1
ENSG00000158062.20	UBXN11	1	26306694	1_18	0	0.0220055156192546	5.65427248976535	1.18142370334656e-06	-0.741662059311776	5
ENSG00000176092.14	AIM1L	1	26360502	1_18	0	0.031430837820285	8.5222902065226	2.54337075655268e-06	-0.926524152980317	1
ENSG00000117682.16	DHDDS	1	26418450	1_18	0	0.0204900116063288	4.74725504251923	9.23596260083005e-07	-0.120943871150487	2
ENSG00000198830.10	HMGN2	1	26471414	1_18	0	0.0206999502910009	4.84340283426623	9.51956910581323e-07	-0.357280268452331	2
ENSG00000117676.13	RPS6KA1	1	26529971	1_18	0	0.0226637401417685	5.72598146896488	1.23219350983879e-06	-0.617345524410407	1
ENSG00000117713.18	ARID1A	1	26693253	1_18	0	0.0290944251764571	11.0390786158181	3.04957981356413e-06	2.67637160860518	1
ENSG00000060642.10	PIGV	1	26787521	1_18	0	0.0460608770264909	15.1906284143418	6.64362850935373e-06	3.09207077771821	1
ENSG00000204160.11	ZDHHC18	1	26853597	1_18	0	0.628046091985737	20.9367857148987	0.000124852982842296	-4.21202462347043	1
ENSG00000142751.14	GPN2	1	26890178	1_18	0	0.0381981259641939	13.5628241194202	4.91914453506352e-06	-2.95522531070365	1
ENSG00000090273.13	NUDC	1	26899598	1_18	0	0.0348359857517905	12.7401701524464	4.21406014077375e-06	-2.87721935033404	1
ENSG00000253368.3	TRNP1	1	26990468	1_18	0	0.187036982131259	26.7700870026497	4.75416954781409e-05	-2.88642073646003	2
ENSG00000090020.10	SLC9A1	1	27118969	1_19	0	0.0327005743279818	17.8484752917914	5.54183893465857e-06	-1.99436887152509	1
ENSG00000142784.15	WDTC1	1	27234636	1_19	0	0.0194086847052909	12.8824231422349	2.37405656210505e-06	-1.53116224452683	1
ENSG00000186501.14	TMEM222	1	27325296	1_19	0	0.264987009596634	38.5581528537327	9.70148466575566e-05	3.47981686589721	3
ENSG00000142765.17	SYTL1	1	27342257	1_19	0	0.0867431788718535	27.2531814183257	2.24465674490296e-05	2.4365373495668	1
ENSG00000142733.14	MAP3K6	1	27357905	1_19	0	0.00829429685134508	4.83071226097593	3.80441724073442e-07	-0.0781209939683008	2
ENSG00000158195.10	WASF2	1	27501977	1_19	0	0.00929630732122055	5.90898145811824	5.21579479196919e-07	-0.560118072808775	1
ENSG00000126705.13	AHDC1	1	27604387	1_19	0	0.092794307242156	27.9132294502172	2.45939800387802e-05	2.69677297082544	1
ENSG00000000938.12	FGR	1	27634281	1_19	0	0.00847456570807648	5.03397354272542	4.0506598644624e-07	0.390800674845132	1
ENSG00000126709.14	IFI6	1	27671883	1_19	0	0.00976696599987248	6.37611949988892	5.91307681180226e-07	0.787179633591158	1
ENSG00000130775.15	THEMIS2	1	27881816	1_19	0	0.00911629034715777	5.7241196966051	4.95477858828849e-07	-0.604506530674119	1
ENSG00000117748.9	RPA2	1	27912369	1_19	0	0.0125371733674453	8.73901970387879	1.0403027506129e-06	1.00238378324283	2
ENSG00000130768.14	SMPDL3B	1	27934515	1_19	0	0.0134849731375314	9.429282300986	1.20733035696649e-06	1.15945558655572	1
ENSG00000158156.7	XKR8	1	27964235	1_19	0	0.0129582421785489	9.05181421747672	1.11372795519565e-06	-1.04733125227277	2
ENSG00000158161.15	EYA3	1	28088578	1_19	0	0.0125198601701552	8.72596632415707	1.0373144023617e-06	-0.959328493203281	1
ENSG00000126698.10	DNAJC8	1	28232589	1_19	0	0.0292193915911263	16.774299846487	4.65385628175121e-06	-1.71928049376007	1
ENSG00000130770.17	ATPIF1	1	28236165	1_19	0	0.0159951514128276	11.0469660499372	1.67775588808287e-06	1.21065359753598	2
ENSG00000130766.4	SESN2	1	28258033	1_19	0	0.0128875303900323	8.99994505974602	1.10130334288629e-06	0.883766840142618	1
ENSG00000204138.12	PHACTR4	1	28369580	1_19	0	0.00962727997982871	6.23993356897562	5.70401902087583e-07	-1.04521296062719	4
ENSG00000180198.15	RCC1	1	28510006	1_19	0	0.0105182784156733	7.0771540262345	7.06806779833815e-07	-0.721130661551161	1
ENSG00000180098.9	TRNAU1AP	1	28553045	1_19	0	0.0284576002479123	16.5227092956602	4.46454220691964e-06	1.64174100431463	1
ENSG00000198492.15	YTHDF2	1	28736301	1_19	0	0.0082904838536858	4.82636602669035	3.79924700585408e-07	0.0131747490740788	2
ENSG00000159023.19	EPB41	1	28886822	1_19	0	0.0303424968105011	17.1343351962173	4.93646395717048e-06	-1.89347087613793	1
ENSG00000253304.1	TMEM200B	1	29123661	1_19	0	0.0162819952333665	11.215564785964	1.73390847133993e-06	1.34450762456907	1
ENSG00000116353.15	MECR	1	29230712	1_19	0	0.0154151744792713	10.6968387264839	1.56567381972099e-06	-1.30737295043462	1
ENSG00000060656.19	PTPRU	1	29235857	1_19	0	0.0644154602569285	24.3596528831654	1.48990509900313e-05	2.21602024288218	4
ENSG00000162510.5	MATN1	1	30723617	1_20	0	0.0119883326831606	11.0758386248103	1.26076110616633e-06	-1.47930350135849	1
ENSG00000162511.7	LAPTM5	1	30757821	1_20	0	0.0126044097443233	11.6583851464101	1.39527016599713e-06	1.38198391830487	1
ENSG00000084628.9	NKAIN1	1	31190986	1_20	0	0.00693823303291641	6.09061428873698	4.01242914305889e-07	-0.744954878225162	1
ENSG00000121769.7	FABP3	1	31385220	1_20	0	0.0527989454391974	20.0877035132952	1.00705440836063e-05	-3.42195723191782	1
ENSG00000168528.11	SERINC2	1	31406459	1_20	0	0.0134885203392149	13.5909312011272	1.740647865847e-06	-2.33528186200822	3
ENSG00000142910.15	TINAGL1	1	31576075	1_20	0	0.00684760838817	6.14521030260073	3.9955177287033e-07	-0.753995154866172	1
ENSG00000162517.12	PEF1	1	31644486	1_20	0	0.00618943723034837	4.99613661821505	2.93618127885898e-07	-0.334642950153384	2
ENSG00000084636.17	COL16A1	1	31703950	1_20	0	0.00623355383835178	5.11530161756045	3.02764086219554e-07	-0.481020203850001	1
ENSG00000121753.12	ADGRB2	1	31764679	1_20	0	0.00882041820262769	8.11526107317298	6.7965586593831e-07	0.729855023542494	1
ENSG00000134668.12	SPOCD1	1	31815509	1_20	0	0.00861313010292286	7.928469687009	6.48407118738379e-07	0.700786502187534	2
ENSG00000184007.18	PTP4A2	1	31945136	1_20	0	0.0118929333254312	11.2968284007833	1.27568342504941e-06	-1.38529192455148	1
ENSG00000121904.17	CSMD2	1	33817423	1_21	0	0.0145813756609072	4.73315581057918	6.55309851456168e-07	-0.049673820847137	1
ENSG00000025800.13	KPNA6	1	32108863	1_21	0	0.0341943523701972	12.8383881029753	4.16833178239698e-06	-1.60312708411667	1
ENSG00000084652.15	TXLNA	1	32179560	1_21	0	0.0305385000932351	11.7589652777112	3.40968459550819e-06	1.50994865460589	1
ENSG00000160051.11	IQCC	1	32205464	1_21	0	0.0291089346687939	11.3017644083548	3.12370460704628e-06	-1.46785544549792	1
ENSG00000160055.19	TMEM234	1	32222176	1_21	0	0.026497363706437	10.4061048651878	2.61811224463249e-06	-1.38181198006749	1
ENSG00000116478.11	HDAC1	1	32291652	1_21	0	0.0202474966687634	7.84766680416144	1.5087222267307e-06	-0.953241359284909	1
ENSG00000162526.6	TSSK3	1	32366691	1_21	0	0.0145740704598334	4.72840672615625	6.54324358511853e-07	0.108041527649329	1
ENSG00000225828.1	FAM229A	1	32366691	1_21	0	0.0145740704598334	4.72840672615625	6.54324358511853e-07	0.108041527649329	1
ENSG00000160058.18	BSDC1	1	32366691	1_21	0	0.0145740704598334	4.72840672615625	6.54324358511853e-07	0.108041527649329	1
ENSG00000176261.15	ZBTB8OS	1	32650758	1_21	0	0.0150821288005137	5.05317703589646	7.23643317449899e-07	0.184076013776526	2
ENSG00000162520.14	SYNC	1	32701903	1_21	0	0.0147654934412874	4.85207388692636	6.80256605272157e-07	-0.0764523021129971	1
ENSG00000116497.17	S100PBP	1	32815516	1_21	0	0.0574342364670203	17.8149803962897	9.71524142820632e-06	2.05567101266227	1
ENSG00000134684.10	YARS	1	32817927	1_21	0	0.0324441866847519	12.3366327747056	3.80041414386693e-06	-1.4613826010786	1
ENSG00000121905.9	HPCA	1	32886832	1_21	0	0.0197681323256	7.62009621818247	1.43028798851892e-06	-0.800719485930303	1
ENSG00000121900.18	TMEM54	1	32895686	1_21	0	0.0174148024335743	6.41694863255706	1.06107116221706e-06	-0.504998922015764	1
ENSG00000004455.16	AK2	1	33080995	1_21	0	0.0175624895212536	6.49707709992297	1.08343159275882e-06	1.10300715651031	1
ENSG00000116525.13	TRIM62	1	33181349	1_21	0	0.0427945338372552	14.9854315964145	6.0891258808431e-06	-2.11523042136644	1
ENSG00000160094.14	ZNF362	1	33257610	1_21	0	0.0406709869291172	14.4976694805791	5.59861112010572e-06	2.04769874042647	1
ENSG00000184389.9	A3GALT2	1	33324895	1_21	0	0.0385054588487567	13.973763686444	5.10896696282326e-06	-2.06687672137028	1
ENSG00000121903.14	ZSCAN20	1	33482238	1_21	0	0.0777968412649897	20.7550351524698	1.53314359863079e-05	2.39837274346037	1
ENSG00000189280.3	GJB5	1	34755129	1_22	0	0.0117264900992107	5.21679569131471	5.80857052201969e-07	-0.393157900927801	2
ENSG00000188910.7	GJB3	1	34780696	1_22	0	0.0157926461788679	8.02854004625402	1.20389574700774e-06	-1.00237572934772	1
ENSG00000187513.8	GJA4	1	34787184	1_22	0	0.0112858299513802	4.82537025532013	5.17084526424648e-07	-0.107775047477453	3
ENSG00000163866.8	SMIM12	1	34852255	1_22	0	0.0123054740606682	5.56980334993024	6.50782113651887e-07	0.320355363709615	1
ENSG00000163867.16	ZMYM6	1	35031112	1_22	0	0.0297217587857677	13.795690252144	3.89327729312549e-06	-1.51850415229524	1
ENSG00000197056.9	ZMYM1	1	35059408	1_22	0	0.0156159117193659	7.78810741290775	1.15477314249137e-06	-0.941410825383053	1
ENSG00000116819.6	TFAP2E	1	35573174	1_22	0	0.268862573774042	23.4496987052607	5.98639012146282e-05	4.23988844068056	1
ENSG00000142686.7	C1orf216	1	35718988	1_22	0	0.234581483298546	23.0814027024712	5.1410677021561e-05	4.2881938878366	2
ENSG00000134698.10	AGO4	1	35807900	1_22	0	0.0219100142526627	13.4845778540901	2.80528772834894e-06	2.99063776160336	2
ENSG00000092847.11	AGO1	1	35870261	1_22	0	0.0194845589735936	13.0616169513318	2.41648954384544e-06	-3.09002441255171	1
ENSG00000054118.13	THRAP3	1	36225269	1_22	0	0.0222517683753719	10.0875692981485	2.13131900997848e-06	0.151829000626497	1
ENSG00000214193.10	SH3D21	1	36323945	1_22	0	0.025751206277123	13.5154800860804	3.30465747195166e-06	-1.70102442075969	1
ENSG00000142694.6	EVA1B	1	36323945	1_22	0	0.025751206277123	13.5154800860804	3.30465747195166e-06	-1.70102442075969	1
ENSG00000181817.5	LSM10	1	36397922	1_22	0	0.0113157829464458	4.96273261977972	5.33215643543114e-07	0.426744049964244	1
ENSG00000116898.11	MRPS15	1	36556586	1_22	0	0.0114675901355579	4.9507719853036	5.39066674092405e-07	0.188829205966258	1
ENSG00000183317.16	EPHA10	1	37724953	1_23	0	0.0329499354217498	9.00171693905671	2.81628963545443e-06	1.37675748424394	3
ENSG00000163874.10	ZC3H12A	1	37474837	1_23	0	0.0216941139984496	5.0206879439699	1.03419526203616e-06	-0.477755368369683	1
ENSG00000163875.15	MEAF6	1	37513296	1_23	0	0.021050127262531	4.73428899587227	9.46252168297075e-07	-0.333819970868799	2
ENSG00000163877.10	SNIP1	1	37554146	1_23	0	0.0409023259080296	11.0694143784529	4.29902575550722e-06	-1.60773245322028	2
ENSG00000163879.10	DNALI1	1	37556733	1_23	0	0.0262407697030437	6.83082268829721	1.70195071161561e-06	1.11185432675492	3
ENSG00000116922.14	C1orf109	1	37691932	1_23	0	0.0215741681492252	4.9679548353668	1.01767497460985e-06	-0.297391756240719	3
ENSG00000134690.10	CDCA8	1	37692586	1_23	0	0.0318389683399767	8.67417432387376	2.62231301081729e-06	1.05641050900688	1
ENSG00000204084.12	INPP5B	1	37897131	1_23	0	0.102364311880941	19.9578445866932	1.93981183439071e-05	-2.3664124170632	3
ENSG00000183431.11	SF3A3	1	37989717	1_23	0	0.0213874956466377	4.88527250780356	9.92078699683696e-07	0.239048843211837	2
ENSG00000183386.9	FHL3	1	37996149	1_23	0	0.0220710897887704	5.18422353691872	1.08643786597153e-06	0.197068866335976	1
ENSG00000183520.11	UTP11	1	37986909	1_23	0	0.021847287057982	5.08762228243655	1.05538221811064e-06	0.833828393288692	1
ENSG00000116981.3	NT5C1A	1	39672606	1_25	0	0.00313862722120017	5.30269339075062	1.58027856794547e-07	0.435164047814579	1
ENSG00000116954.7	RRAGC	1	38859391	1_25	0	0.00333195925320973	5.86368264102502	1.85510089762895e-07	-0.578078259890523	2
ENSG00000131233.9	GJA9	1	38883809	1_25	0	0.00300038765207922	4.88632049122027	1.392056027076e-07	0.19992008199886	1
ENSG00000158315.10	RHBDL2	1	38941917	1_25	0	0.00417951713072562	7.94493342348141	3.15292593345061e-07	-1.08274233068181	1
ENSG00000174574.15	AKIRIN1	1	38991344	1_25	0	0.0545185791019545	31.9047215392332	1.65156961294605e-05	-3.01784799932707	1
ENSG00000168653.10	NDUFS5	1	39026408	1_25	0	0.00432045845354057	8.28022245313729	3.39679419423588e-07	1.04081532771281	2
ENSG00000183682.7	BMP8A	1	39491497	1_25	0	0.00296369586892997	4.77615203396541	1.34403065501099e-07	-0.180193344306339	3
ENSG00000090621.13	PABPC4	1	39554348	1_25	0	0.00386414053717976	7.2510388432783	2.6604220675456e-07	0.841229371519801	1
ENSG00000163909.7	HEYL	1	39638789	1_25	0	0.00473166492831256	9.17979822072716	4.1242455506182e-07	-1.01898080045699	2
ENSG00000116983.12	HPCAL4	1	39672573	1_25	0	0.00924917779008949	15.4315295807672	1.35521905719384e-06	1.70890794902251	1
ENSG00000198754.5	OXCT2	1	39769093	1_25	0	0.00295930793383858	4.75762149244816	1.3368338772862e-07	-0.1010671146956	3
ENSG00000116985.11	BMP8B	1	39781077	1_25	0	0.00469546766427953	9.11607610348162	4.0642853613826e-07	1.03416166305183	2
ENSG00000043514.15	TRIT1	1	39880989	1_25	0	0.142555998666454	41.5696802153402	5.62677536351142e-05	-3.25792333871934	4
ENSG00000116990.10	MYCL	1	39907560	1_25	0	0.0346060944892341	27.6922237126265	9.09929651546898e-06	-2.47145996193072	1
ENSG00000131236.16	CAP1	1	40040567	1_25	0	0.00366854587330023	6.75522503033184	2.35305008718721e-07	0.580122202210493	1
ENSG00000131238.16	PPT1	1	40097321	1_25	0	0.0140555717284372	19.112241651875	2.55068918351235e-06	-1.77782058468668	1
ENSG00000084073.8	ZMPSTE24	1	40256236	1_25	0	0.00329178745741909	5.82024442758063	1.81915794126581e-07	0.491445970211278	2
ENSG00000049089.13	COL9A2	1	40274806	1_25	0	0.00496512731558563	9.59591758875701	4.52391353216411e-07	-0.985550758796294	2
ENSG00000084070.11	SMAP2	1	40248338	1_25	0	0.015102180833643	20.1361077168027	2.88743747531161e-06	1.93214950103331	2
ENSG00000187801.14	ZFP69B	1	40450251	1_25	0	0.0030292233584106	4.98461564648475	1.43370688287193e-07	0.230663563403086	1
ENSG00000187815.9	ZFP69	1	40523948	1_25	0	0.00539557767408749	10.4632176614458	5.36044205294583e-07	1.10847241666134	1
ENSG00000164002.11	EXO5	1	40523948	1_25	0	0.00539557767408749	10.4632176614458	5.36044205294583e-07	1.10847241666134	1
ENSG00000117010.15	ZNF684	1	40531781	1_25	0	0.0045446818841709	8.7406098628969	3.77174759305276e-07	-1.01940115147451	1
ENSG00000117016.9	RIMS3	1	40664752	1_25	0	0.0037412145790312	7.00041670002627	2.48676019459463e-07	-0.925439270265539	1
ENSG00000117013.14	KCNQ4	1	40796346	1_25	0	0.0064566736397863	12.144202013277	7.44518021756635e-07	-1.57220742527968	1
ENSG00000179862.6	CITED4	1	40860299	1_25	0	0.00397660771986352	7.76903853733355	2.9334414462369e-07	-0.928238966571876	1
ENSG00000171793.13	CTPS1	1	40978931	1_25	0	0.00300600855232036	4.99796428174606	1.42652949876757e-07	0.413440903678503	1
ENSG00000171790.15	SLFNL1	1	41023050	1_25	0	0.00296232850955547	4.76029863577014	1.33895140078048e-07	-0.0814250419138335	2
ENSG00000010803.16	SCMH1	1	41078607	1_25	0	0.0148187672919282	19.0771067763184	2.68424396514868e-06	-1.62130880479471	2
ENSG00000127129.9	EDN2	1	41467751	1_25	0	0.00796697860957862	14.4771203799423	1.09514905709656e-06	-1.66815137864119	1
ENSG00000186973.10	FAM183A	1	43145334	1_26	0	0.0229712368761806	5.9394806901562	1.29547862525949e-06	-0.516183351250367	2
ENSG00000198815.8	FOXJ3	1	42336538	1_26	0	0.0357458969401456	10.1547108048522	3.4466021562053e-06	1.280432088557	1
ENSG00000066185.12	ZMYND12	1	42453835	1_26	0	0.0217976145227564	5.4409388061068	1.1261084215179e-06	-0.454280201893956	1
ENSG00000186409.14	CCDC30	1	42461691	1_26	0	0.0366693458776596	10.3985113922762	3.62052650882242e-06	1.89671304494212	1
ENSG00000171960.10	PPIH	1	42658184	1_26	0	0.0201899699159847	4.7129438228856	9.03494122560115e-07	-0.300914340589397	1
ENSG00000164007.10	CLDN19	1	42734855	1_26	0	0.0210131422556994	5.09259419191319	1.01607898180008e-06	0.324583728727544	3
ENSG00000117385.15	P3H1	1	42766833	1_26	0	0.0210013412988079	5.08725477796582	1.01444362659803e-06	0.29428932093238	1
ENSG00000164008.14	C1orf50	1	42767127	1_26	0	0.021182250776149	5.1687906374876	1.0395812633422e-06	0.592043155708627	1
ENSG00000274386.5	TMEM269	1	42785692	1_26	0	0.0207020251405002	4.95083742186882	9.73170405572243e-07	-0.000930670079133312	1
ENSG00000177868.11	SVBP	1	42813461	1_26	0	0.0261111092348171	7.15864801278602	1.77481760226611e-06	-1.0415779322043	2
ENSG00000164010.13	ERMAP	1	42820083	1_26	0	0.0206958578207778	4.94804292074825	9.72331346767997e-07	0.263117142403378	2
ENSG00000117394.20	SLC2A1	1	42959411	1_26	0	0.253790795603255	29.5543743271641	7.12188626260221e-05	3.04598934487486	1
ENSG00000243710.7	CFAP57	1	43232297	1_26	0	0.0208383098066159	5.01320357768454	9.91916759484852e-07	0.340933767979827	1
ENSG00000179178.10	TMEM125	1	43227650	1_26	0	0.0215286910622081	5.32292097855535	1.08809055713045e-06	-0.485071427011983	1
ENSG00000253313.5	C1orf210	1	43286030	1_26	0	0.021388075885667	5.26064910574022	1.06833743786853e-06	-0.352972523475052	1
ENSG00000117400.16	MPL	1	43337449	1_27	0	0.0676554724355673	24.3827141220431	1.56632678477393e-05	3.46320473756727	1
ENSG00000117399.13	CDC20	1	43359194	1_27	0	0.0222882481177838	13.214447531682	2.79654840887184e-06	2.49172791644628	1
ENSG00000159479.16	MED8	1	43388718	1_27	0	0.0801643384681821	27.8107712821187	2.11685759520781e-05	-3.87508056485414	2
ENSG00000198198.15	SZT2	1	43389819	1_27	0	0.0134492273237464	5.29723252890381	6.76462565449129e-07	-0.7793178926352	1
ENSG00000126091.19	ST3GAL3	1	43705540	1_27	0	0.0495891471617469	26.9281079315133	1.26791422834009e-05	-4.17882000762841	1
ENSG00000117408.10	IPO13	1	43947230	1_27	0	0.015809387201585	5.9633494040027	8.95164167058051e-07	-0.117925035933132	1
ENSG00000132768.13	DPH2	1	43974474	1_27	0	0.0487069678073386	29.4459717081027	1.36180329672265e-05	4.59079082105567	1
ENSG00000117410.13	ATP6V0B	1	43974045	1_27	0	0.0141678700994813	6.74228054843217	9.07003123724781e-07	-1.43560388599326	1
ENSG00000117411.16	B4GALT2	1	43977258	1_27	0	0.0468086237431428	23.1925906691607	1.03079554327035e-05	-3.51201871293398	1
ENSG00000159214.12	CCDC24	1	43991070	1_27	0	0.014404990505639	9.25978449636431	1.26651766796171e-06	-2.44245059124053	1
ENSG00000196517.11	SLC6A9	1	44031577	1_27	0	0.0134724708797128	4.76709986359476	6.09816119684795e-07	0.142954327490309	1
ENSG00000178028.13	DMAP1	1	44215441	1_27	0	0.0156161068201561	5.87542873947976	8.71183679997067e-07	0.751915863747297	1
ENSG00000117419.14	ERI3	1	44354576	1_27	0	0.0453526219430006	16.8986675185027	7.27699803744011e-06	-2.19490502311186	1
ENSG00000187147.17	RNF220	1	44651628	1_28	0	0.0302351533982538	7.16810280257916	2.05785039414377e-06	1.0922659166278	1
ENSG00000198520.10	C1orf228	1	44672527	1_28	0	0.033935030150559	8.27002228807723	2.66472450760265e-06	-1.17699014725595	2
ENSG00000142945.12	KIF2C	1	44739744	1_28	0	0.100713931657772	18.7849103159615	1.79637115569905e-05	-2.30499261809925	2
ENSG00000222009.8	BTBD19	1	44809169	1_28	0	0.0280505002738108	6.45308774709225	1.71872177231562e-06	-0.817050212152809	1
ENSG00000117425.13	PTCH2	1	44842737	1_28	0	0.0653196565121624	14.5626572599127	9.03195816595307e-06	2.08063248801166	1
ENSG00000070785.16	EIF2B3	1	44985096	1_28	0	0.0396586541581607	9.76065855286779	3.67548360113254e-06	1.56088519028711	1
ENSG00000126107.14	HECTD3	1	45011467	1_28	0	0.0273752015881179	6.22089643326205	1.61699133974584e-06	0.631603814334067	1
ENSG00000126088.13	UROD	1	45010727	1_28	0	0.235505260569642	27.3760325081639	6.12165030592883e-05	-3.09057103522434	1
ENSG00000070759.16	TESK2	1	45476180	1_28	0	0.0307804693267397	7.33861532073323	2.14479978522732e-06	-0.932402344907167	1
ENSG00000132763.14	MMACHC	1	45499635	1_28	0	0.0292552426250619	6.85389551905103	1.90387565598153e-06	-0.701326171614912	2
ENSG00000117450.13	PRDX1	1	45523092	1_28	0	0.0299887479661349	7.09004409693664	2.01885285983227e-06	0.895053875464118	1
ENSG00000117448.13	AKR1A1	1	45550079	1_28	0	0.0253394842307066	5.48503538955725	1.31969813098002e-06	0.34399811364612	2
ENSG00000132780.16	NASP	1	45580766	1_28	0	0.0339480177363921	8.27367794071055	2.6669227052967e-06	1.18727868097755	1
ENSG00000159588.14	CCDC17	1	45624129	1_28	0	0.0308146941621287	7.34920628657655	2.15028337088864e-06	0.945492785998618	2
ENSG00000159596.6	TMEM69	1	45685881	1_28	0	0.0878781657764815	17.4479538251518	1.45587096100105e-05	2.36904783442244	1
ENSG00000197429.10	IPP	1	45750903	1_28	0	0.0269874642944166	6.08501276125891	1.55926873493177e-06	0.848437826971284	1
ENSG00000086015.20	MAST2	1	45785201	1_28	0	0.0349827497924586	8.56056121523833	2.84350226054148e-06	1.26655317147069	2
ENSG00000117461.14	PIK3R3	1	46132601	1_28	0	0.0234307420316051	4.73988691626508	1.05451174152554e-06	0.0765097752166059	1
ENSG00000085998.13	POMGNT1	1	46207228	1_28	0	0.0384949852263732	9.4755240958311	3.46341708047211e-06	1.03788394763187	1
ENSG00000171357.5	LURAP1	1	46206325	1_28	0	0.0251486714896909	5.41309587457165	1.29258217865705e-06	-0.399829249336706	2
ENSG00000085999.11	RAD54L	1	46263241	1_28	0	0.0431972973049259	10.5795954451258	4.33933354041037e-06	-1.00448537009124	1
ENSG00000173660.11	UQCRH	1	46309111	1_28	0	0.0364125978000287	8.94350945188082	3.09212492254023e-06	1.14531526780609	1
ENSG00000117481.10	NSUN4	1	46341925	1_28	0	0.0296475695276706	6.98091767335211	1.96516494889431e-06	0.558777675257734	1
ENSG00000117480.15	FAAH	1	46391817	1_28	0	0.0299295325783737	7.07119334021417	2.00950940431758e-06	-0.865027231137757	2
ENSG00000079277.19	MKNK1	1	46618672	1_29	0	0.0437213862966327	11.6533153252359	4.8377210065811e-06	1.32417976106822	1
ENSG00000142961.14	MOB3C	1	46616841	1_29	0	0.0257575564518215	6.5988222937007	1.61386978242593e-06	-0.747799779334023	1
ENSG00000159658.10	EFCAB14	1	46719483	1_29	0	0.0212579405190629	4.77268824219107	9.63344563783291e-07	0.21107691409298	2
ENSG00000142973.13	CYP4B1	1	46800479	1_29	0	0.0335061940402669	9.10652783528786	2.89717891226805e-06	-1.20743785368283	2
ENSG00000187048.12	CYP4A11	1	46948114	1_29	0	0.0403432840664596	10.8825579411438	4.16869031304497e-06	-1.33607798923357	2
ENSG00000186160.4	CYP4Z1	1	47065907	1_29	0	0.0301731872392187	8.10652246435156	2.32248637626818e-06	1.20419322523356	1
ENSG00000162365.11	CYP4A22	1	47108308	1_29	0	0.0211235801311988	4.71243743161682	9.45171287909176e-07	0.179674079795317	2
ENSG00000162366.7	PDZK1IP1	1	47190144	1_29	0	0.0229533964793944	5.50213416060865	1.19915557522238e-06	0.478796180680871	2
ENSG00000162367.11	TAL1	1	47239816	1_29	0	0.0234260049119941	5.695960987543	1.26695920994236e-06	0.660164775527496	2
ENSG00000162368.13	CMPK1	1	47333168	1_29	0	0.0453166553527982	11.997180966309	5.16219558912413e-06	1.62388935100925	2
ENSG00000186790.5	FOXE3	1	47391589	1_29	0	0.0293992780456694	7.85873816077416	2.19374872554276e-06	1.16610007633853	1
ENSG00000186564.5	FOXD2	1	47435628	1_29	0	0.0226964729991871	5.39509933405893	1.16266665112707e-06	0.580635525531119	1
ENSG00000269113.3	TRABD2B	1	47997102	1_30	0	0.0208642828214747	4.75339187603981	9.41682451841041e-07	0.106636771125943	2
ENSG00000117834.12	SLC5A9	1	48219762	1_30	0	0.0303364342134735	8.31629936238585	2.39547720718747e-06	0.929332492850985	3
ENSG00000132122.11	SPATA6	1	48472277	1_30	0	0.0216188767569543	5.09100266705723	1.04504224566015e-06	0.266803328847287	2
ENSG00000162373.12	BEND5	1	48771861	1_31	0	0.0216771177659912	10.1341341129357	2.08586204278904e-06	-1.44529727322147	1
ENSG00000123080.10	CDKN2C	1	50958107	1_32	0	0.0134720196428609	5.19373165021676	6.64369384259752e-07	0.702132948598448	1
ENSG00000123091.4	RNF11	1	51235789	1_32	0	0.0189091925551858	8.18499182026549	1.46956442765739e-06	-0.904264421645838	2
ENSG00000203995.9	ZYG11A	1	52841521	1_33	0	0.0202549151177098	9.33429737199189	1.79518601714006e-06	-1.16467570176026	1
ENSG00000169213.6	RAB3B	1	51988363	1_33	0	0.012919086067344	5.01457507176601	6.15124925874996e-07	-0.660522714037841	1
ENSG00000085831.15	TTC39A	1	51345513	1_33	0	0.0346119860238943	14.4560867976643	4.75088659299417e-06	1.80601891172308	1
ENSG00000085832.16	EPS15	1	51521804	1_33	0	0.0210676713555423	9.67535830931713	1.93544568932005e-06	1.15577850197589	2
ENSG00000117859.18	OSBPL9	1	51675918	1_33	0	0.0172083327387539	7.77491051041133	1.27037398238851e-06	-0.818885962752532	1
ENSG00000078618.21	NRDC	1	51826904	1_33	0	0.0128045868498903	4.9705741669809	6.04323559267438e-07	-0.1992995840756	2
ENSG00000198841.3	KTI12	1	52033817	1_33	0	0.0124614331122421	4.71176904904627	5.57505790510859e-07	-0.059494313426784	2
ENSG00000154222.14	CC2D1B	1	52352516	1_33	0	0.0174456007135075	7.84651168192974	1.29975037312538e-06	-0.930542883174812	1
ENSG00000085840.12	ORC1	1	52396802	1_33	0	0.0131530865005673	5.21457327034635	6.51244168028368e-07	-0.301345061570146	1
ENSG00000134744.13	ZCCHC11	1	52562236	1_33	0	0.0305235962594341	12.9818576730729	3.76244309909335e-06	-1.73826199999528	1
ENSG00000116157.5	GPX7	1	52601411	1_33	0	0.0129901626770134	5.11089213653747	6.30389109917491e-07	-0.523043702522338	3
ENSG00000182183.14	FAM159A	1	52632886	1_33	0	0.0248435279785511	11.3366350851856	2.67420584250966e-06	-1.25810599996368	2
ENSG00000162377.5	COA7	1	52690195	1_33	0	0.0124639937738077	4.71645750834045	5.58175212388993e-07	-0.0950622627929583	2
ENSG00000121310.16	ECHDC2	1	52921197	1_33	0	0.0214655697883669	9.79845133476842	1.99708825599032e-06	-1.12321422368125	3
ENSG00000116171.17	SCP2	1	52926925	1_33	0	0.020956000744769	9.56934230068257	1.90409183976199e-06	-1.09340839230003	2
ENSG00000174348.13	PODN	1	53062324	1_33	0	0.0130778525306103	5.18508142074357	6.43856987216732e-07	-0.442229790935746	1
ENSG00000162383.11	SLC1A7	1	53085621	1_33	0	0.013364099477407	5.36365891229031	6.80609879286811e-07	-0.415431666959247	3
ENSG00000157184.6	CPT2	1	53196294	1_33	0	0.0713874151971801	20.6910192981383	1.40249376696202e-05	3.0656825521977	2
ENSG00000162384.13	C1orf123	1	53235909	1_33	0	0.0186560659272201	9.07100111609579	1.60684018731622e-06	2.25259436799507	1
ENSG00000157193.15	LRP8	1	53290847	1_33	0	0.0637670446456804	20.8282555718717	1.26109145914581e-05	2.70988089941175	1
ENSG00000174332.5	GLIS1	1	53738651	1_33	0	0.0124688663964125	4.71705072959573	5.58463656093253e-07	-0.0785126399661107	1
ENSG00000058799.14	YIPF1	1	53890131	1_34	0	0.0137108110631343	6.42873134639242	8.36923611025992e-07	-0.60253518108761	1
ENSG00000116205.12	TCEANC2	1	54096771	1_34	0	0.0118600751323685	5.05554362317619	5.69315095290796e-07	-0.155078131828816	1
ENSG00000116221.15	MRPL37	1	54202730	1_34	0	0.0152577562581858	7.44178975951547	1.07811593721254e-06	0.798411815719245	1
ENSG00000215883.10	CYB5RL	1	54154524	1_34	0	0.0126511166199319	5.66686066113332	6.80720438034353e-07	0.492016083175111	2
ENSG00000162390.17	ACOT11	1	54542139	1_34	0	0.012456725715431	5.520234873865	6.52918320785556e-07	0.395453696119831	4
ENSG00000184313.19	MROH7	1	54548340	1_34	0	0.0195214075511673	9.77969402133945	1.81273279701743e-06	1.06272123481507	3
ENSG00000243725.6	TTC4	1	54715730	1_34	0	0.0166614754036799	8.27631985135569	1.30932698718501e-06	1.0128220186177	1
ENSG00000006555.10	TTC22	1	54801543	1_34	0	0.011720767944794	4.94369847498947	5.50180810634303e-07	-0.234490787476486	1
ENSG00000116133.11	DHCR24	1	54887697	1_34	0	0.0566797527879933	19.9662733772571	1.07453943212027e-05	-2.02565640830698	1
ENSG00000162402.13	USP24	1	55208155	1_34	0	0.0890734885866978	24.3546345403796	2.05981148689274e-05	-2.66039081926529	2
ENSG00000162409.10	PRKAA2	1	56644431	1_36	0	0.0159066741054374	5.04933818726786	7.62625353624356e-07	-0.351374189596945	1
ENSG00000162600.11	OMA1	1	58539515	1_37	0	0.0997548474867541	19.9175648157059	1.88654706745123e-05	2.3003306907655	2
ENSG00000184292.6	TACSTD2	1	58596032	1_37	0	0.0290585637496491	8.01636584121877	2.21181638312126e-06	1.03487492929339	2
ENSG00000162601.9	MYSM1	1	58700166	1_37	0	0.0375186807286099	10.4564799142227	3.72503590503849e-06	-1.56328896716371	2
ENSG00000172456.17	FGGY	1	59296555	1_37	0	0.0211498043462683	4.99299248413008	1.00268533528684e-06	0.297921386038999	1
ENSG00000134709.10	HOOK1	1	59735199	1_38	0	0.0126804817199929	5.00661422515178	6.02805599812886e-07	-0.390652538542976	3
ENSG00000134716.9	CYP2J2	1	59926822	1_38	0	0.0128559374427447	5.13671917299643	6.27028051700463e-07	-0.362925454762302	2
ENSG00000162604.12	TM2D1	1	61723869	1_39	0	0.0241884741599689	6.10142988450699	1.40132056343891e-06	-0.613348609551096	1
ENSG00000132849.19	PATJ	1	61742713	1_39	0	0.0296065391160728	8.02650430461277	2.25637605784239e-06	-1.01251422825307	1
ENSG00000240563.1	L1TD1	1	62184373	1_39	0	0.0314280377745522	8.59604254170452	2.56515267772221e-06	1.07004260983457	4
ENSG00000132854.18	KANK4	1	62395590	1_39	0	0.0259208154585664	6.75975304230372	1.66370716454013e-06	-0.681503726077321	1
ENSG00000162607.12	USP1	1	62436136	1_39	0	0.032321245085575	8.86351878236583	2.7201424531936e-06	1.22283684151908	1
ENSG00000116641.17	DOCK7	1	62698358	1_39	0	0.125393579924326	22.0108651318893	2.62065475618519e-05	2.26718940107952	1
ENSG00000125703.14	ATG4C	1	62784595	1_39	0	0.0334320405712231	9.18612518516878	2.91603438997035e-06	1.0410145799317	1
ENSG00000187140.5	FOXD3	1	63322827	1_40	0	0.0226353847592011	8.73255274446595	1.87683673542039e-06	0.877125728971683	1
ENSG00000088035.15	ALG6	1	63401947	1_40	0	0.0173903870076627	6.2665100674191	1.03474273400399e-06	0.597623057373387	1
ENSG00000203965.12	EFCAB7	1	63523814	1_40	0	0.017449832727677	6.14833529705031	1.01869977104769e-06	0.229441988797293	1
ENSG00000142856.16	ITGB3BP	1	63598707	1_40	0	0.0153621187320523	5.25536035588114	7.66568580553815e-07	-0.589512115230926	1
ENSG00000079739.15	PGM1	1	63593801	1_40	0	0.0172892125793352	6.10625559242943	1.0024150762573e-06	0.307740907141401	2
ENSG00000158966.13	CACHD1	1	64493520	1_40	0	0.200233834656148	29.4357859928066	5.59642255403387e-05	3.1068940112348	1
ENSG00000162437.14	RAVER2	1	64734373	1_41	0	0.0144488362755008	6.50962109085705	8.9307097891472e-07	0.399694742811613	1
ENSG00000162434.11	JAK1	1	64966741	1_41	0	0.0153053872989738	7.05864541452897	1.02580092553496e-06	-0.667145796882811	1
ENSG00000162433.14	AK4	1	65145716	1_41	0	0.0634564827142016	21.3586507097698	1.28690712847108e-05	2.41660588984901	2
ENSG00000116675.15	DNAJC6	1	65248435	1_41	0	0.0144126853900814	6.75676049262742	9.24657354263947e-07	-0.805628110822123	1
ENSG00000213625.8	LEPROT	1	65420765	1_41	0	0.0159745815816791	7.57678481511664	1.14924293241334e-06	-0.772123481696927	1
ENSG00000184588.17	PDE4B	1	65791733	1_41	0	0.0201396945870763	12.2594355917221	2.34434084038072e-06	2.00189496029221	1
ENSG00000118473.21	SGIP1	1	66506442	1_43	0	0.00910193996876696	5.92541543548916	5.1209456677707e-07	-0.438473576019399	3
ENSG00000152760.9	TCTEX1D1	1	66744135	1_43	0	0.0163690465770431	11.4085122165005	1.77316762421107e-06	-1.44135179752644	2
ENSG00000152763.16	WDR78	1	66876899	1_43	0	0.0112517067298055	7.90745471697299	8.44797294428277e-07	-0.892148932317904	1
ENSG00000198160.14	MIER1	1	66930811	1_43	0	0.0111906196118436	7.87957224150733	8.37248102496728e-07	-0.920409658744292	1
ENSG00000116704.7	SLC35D1	1	67054457	1_43	0	0.0212339161639019	13.8223910444492	2.7868312408373e-06	-1.39486748619358	1
ENSG00000081985.10	IL12RB2	1	67340335	1_43	0	0.126124502233116	30.0530244727718	3.59902652179874e-05	2.91463800014712	1
ENSG00000172380.5	GNG12	1	67832765	1_43	0	0.0105015873080269	7.66992901754233	7.64792620673482e-07	-1.5776254220285	1
ENSG00000162595.5	DIRAS3	1	67868753	1_43	0	0.0102808312482039	7.46605154127429	7.28813839858653e-07	-1.53663637868109	2
ENSG00000116729.13	WLS	1	68162689	1_43	0	0.0411668709118246	20.1746666757381	7.88590648065098e-06	-2.02496892898159	1
ENSG00000033122.18	LRRC7	1	69567941	1_44	0	0.116930302651939	21.9505805788054	2.43708390822603e-05	-2.20916437025229	1
ENSG00000118454.12	ANKRD13C	1	70352893	1_44	0	0.0234486641777077	6.43952427969192	1.43373632521213e-06	1.13543594617414	2
ENSG00000197568.13	HHLA3	1	70355624	1_44	0	0.020679019466878	5.24468700735308	1.02978583644521e-06	0.869086075614026	1
ENSG00000050628.20	PTGER3	1	71047847	1_45	0	0.0564120042360048	17.7269927794718	9.49519732398251e-06	1.97614860892284	2
ENSG00000132485.13	ZRANB2	1	71080715	1_45	0	0.0276621892933673	10.9010757389045	2.8632106628583e-06	-1.46974007489925	2
ENSG00000172260.14	NEGR1	1	72246721	1_46	0	0.0496568060818761	24.4104394846792	1.15093759838213e-05	3.01770275214191	2
ENSG00000254685.6	FPGT	1	74198465	1_47	0	0.0110058482414265	4.99573967461116	5.22060357322052e-07	0.33600367003402	1
ENSG00000116783.14	TNNI3K	1	74218222	1_47	0	0.0107164418520141	4.74359253530809	4.82675644944618e-07	0.0309839195619791	3
ENSG00000116791.13	CRYZ	1	74702183	1_47	0	0.0106805028684699	4.71181059462532	4.7783386098846e-07	-0.0367271617258264	5
ENSG00000162623.15	TYW3	1	74733103	1_47	0	0.032041738714894	15.1440515111834	4.60739609189535e-06	-1.59094056951431	2
ENSG00000137968.16	SLC44A5	1	75385352	1_47	0	0.0197663664538904	10.5458115333449	1.9792663677791e-06	-1.15853018838283	1
ENSG00000137955.15	RABGGTB	1	75786498	1_47	0	0.0140923139072037	7.33645351592703	9.81670805674737e-07	0.88466485883019	1
ENSG00000057468.6	MSH4	1	75797873	1_47	0	0.0120295769366191	5.83757639015458	6.66776565342636e-07	0.627863436072243	2
ENSG00000184005.10	ST6GALNAC3	1	76078731	1_47	0	0.0312404431924594	14.902341643788	4.42047662847169e-06	-1.6959480534211	1
ENSG00000117069.14	ST6GALNAC5	1	76866942	1_48	0	0.00838901612435794	4.73805796079307	3.77405995473096e-07	0.111835768080947	1
ENSG00000142892.14	PIGK	1	77187104	1_48	0	0.00842100665420165	4.75429286362296	3.80143297827459e-07	0.0563526697435388	3
ENSG00000154027.18	AK5	1	77283842	1_48	0	0.00846773044963944	4.81932669782601	3.87481336769988e-07	-0.112142013474705	1
ENSG00000036549.12	ZZZ3	1	77683032	1_48	0	0.0146952250296323	9.92401800417728	1.3847175009923e-06	-1.16910103858639	2
ENSG00000162614.18	NEXN	1	77888397	1_48	0	0.0189049548018612	12.3001560352281	2.20792166487996e-06	-1.4316267886889	2
ENSG00000162616.8	DNAJB4	1	77979478	1_48	0	0.00929276860662809	5.70510587197382	5.03391905890426e-07	0.577983371998427	2
ENSG00000137960.5	GIPC2	1	77979050	1_48	0	0.00921094601767258	5.62781447954373	4.92199769921128e-07	0.489058021478847	1
ENSG00000122420.9	PTGFR	1	78303558	1_48	0	0.00847161731117896	4.81205879345965	3.8707457962631e-07	0.253727628452896	2
ENSG00000137965.10	IFI44	1	78649621	1_48	0	0.0460563720882771	20.4457945732692	8.94110334897133e-06	-2.26674948433495	1
ENSG00000162618.13	ADGRL4	1	79006111	1_48	0	0.0244167080496639	14.7239866176077	3.41357870990035e-06	1.53826971425613	2
ENSG00000203943.8	SAMD13	1	84298566	1_51	0	0.0155714537029455	4.80800085885555	7.10871482342918e-07	0.192280361263543	1
ENSG00000117133.10	RPF1	1	84479751	1_52	0	0.0277599067118409	10.6391213785566	2.80427863199722e-06	-1.33449419809846	1
ENSG00000174021.10	GNG5	1	84506136	1_52	0	0.0371149785773907	13.411492125302	4.72632639170349e-06	1.5155164475945	1
ENSG00000122432.17	SPATA1	1	84506243	1_52	0	0.0849550803477259	21.4028045255691	1.72646364167226e-05	2.20538644881499	1
ENSG00000117151.12	CTBS	1	84574852	1_52	0	0.0170098882380346	5.98336920964225	9.66372714473424e-07	0.608943588685643	3
ENSG00000117155.16	SSX2IP	1	84691138	1_52	0	0.0316858328998616	11.9004697968125	3.58035945813299e-06	1.45988165604301	1
ENSG00000153898.12	MCOLN2	1	84999343	1_52	0	0.018401504491767	6.72952938473765	1.17580532483268e-06	0.598227847442432	2
ENSG00000162643.12	WDR63	1	85003124	1_52	0	0.0173828599862779	6.18913026285388	1.02152324195317e-06	0.636860901957416	1
ENSG00000055732.12	MCOLN3	1	85043829	1_52	0	0.0792230031625208	20.7215937861007	1.55873344542123e-05	2.23818800687927	1
ENSG00000097096.8	SYDE2	1	85200644	1_52	0	0.0151941463859232	4.91292384471398	7.08783722435641e-07	-0.0464306307393355	1
ENSG00000162642.13	C1orf52	1	85261361	1_52	0	0.0359887052384641	13.1167840112574	4.48219747296513e-06	1.78366030304712	1
ENSG00000142867.12	BCL10	1	85276340	1_52	0	0.0151293817076142	4.87243854419798	6.99946662318533e-07	0.175078318978052	1
ENSG00000117174.10	ZNHIT6	1	85708260	1_52	0	0.0241606672344296	9.31697485583233	2.13737755296637e-06	-1.24840883383019	3
ENSG00000171502.14	COL24A1	1	85992221	1_53	0	0.018259492172394	5.31041485173221	9.20692364243236e-07	-0.749630917528156	2
ENSG00000122417.15	ODF2L	1	86396707	1_53	0	0.0177712477299125	5.05320457041538	8.52672385069768e-07	0.489376358772806	2
ENSG00000137975.7	CLCA2	1	86424561	1_53	0	0.0185516843637299	5.46109140623077	9.61967033649244e-07	-0.302033075793852	1
ENSG00000016602.9	CLCA4	1	86547045	1_53	0	0.0188688986147133	5.6220454089629	1.00725236739242e-06	0.989369549134129	1
ENSG00000183291.15	SELENOF	1	86913954	1_53	0	0.0410778613352926	13.0370529306244	5.08492615227273e-06	1.74597571721722	1
ENSG00000153936.16	HS2ST1	1	86914303	1_53	0	0.0171553488230735	4.71853911006758	7.68607307093983e-07	-0.113252906822954	2
ENSG00000143013.12	LMO4	1	87331207	1_53	0	0.0205339962090303	6.42513623916283	1.25271770426207e-06	-0.649730754710201	1
ENSG00000065243.19	PKN2	1	88684130	1_54	0	0.0190918476058684	4.81309313316069	8.72508408924928e-07	0.187350486444304	1
ENSG00000137947.11	GTF2B	1	88900002	1_54	0	0.0231820904708723	6.65760486730216	1.46543989017185e-06	-0.725444174458434	1
ENSG00000137944.17	KYAT3	1	88992014	1_54	0	0.0215183131230565	5.94957179618429	1.21560178562448e-06	0.592322192537714	2
ENSG00000117226.11	GBP3	1	89006209	1_54	0	0.0201512900205594	5.32596119903375	1.0190564648016e-06	-0.317873803441592	4
ENSG00000162645.12	GBP2	1	89126701	1_54	0	0.0190288758617923	4.78172599324406	8.63963143342512e-07	0.22635689836914	1
ENSG00000162654.8	GBP4	1	89162991	1_54	0	0.0200663258184163	5.28582670985359	1.00711294346275e-06	0.407814819373238	2
ENSG00000154451.14	GBP5	1	89276834	1_54	0	0.0313620739010274	9.53639474981079	2.83979107933056e-06	1.16765065490307	1
ENSG00000197147.13	LRRC8B	1	89524974	1_54	0	0.0228311879342784	6.51256127436389	1.41181479318355e-06	-0.753250681171205	2
ENSG00000171488.14	LRRC8C	1	89557240	1_54	0	0.022428670444779	6.34343056883899	1.35090595831507e-06	0.855708051406986	1
ENSG00000171492.14	LRRC8D	1	89836468	1_55	0	0.116142843113753	25.9003762100887	2.85624805897901e-05	2.46745713583428	2
ENSG00000122482.20	ZNF644	1	91022402	1_55	0	0.0130645068982088	4.90574045498491	6.08548206526637e-07	0.167206527965415	1
ENSG00000097046.12	CDC7	1	91500849	1_56	0	0.0216713704043237	4.80694185781602	9.89128330511203e-07	-0.104774279177094	2
ENSG00000172031.6	EPHX4	1	92029879	1_56	0	0.0258495982644003	7.18356425322851	1.76315777030008e-06	1.217024988029	1
ENSG00000122484.8	RPAP2	1	92299545	1_56	0	0.034481840233862	11.1343531952797	3.64546409908112e-06	-2.1918099781874	1
ENSG00000067208.14	EVI5	1	92559287	1_56	0	0.188869291568538	18.9038840989883	3.39007880672788e-05	-3.79034745785209	2
ENSG00000154511.11	FAM69A	1	92934792	1_56	0	0.18262823330265	22.0459253840155	3.82290625002829e-05	3.65021365710502	4
ENSG00000117500.12	TMED5	1	93180650	1_57	0	0.0249109359562552	6.44972523528585	1.52555776098719e-06	-0.699646319675296	1
ENSG00000122483.17	CCDC18	1	93179625	1_57	0	0.0212729254593065	4.94841304582262	9.99517858919125e-07	-0.256859381370946	2
ENSG00000117505.12	DR1	1	93345317	1_57	0	0.0211352750424794	4.88672577720695	9.80670857388507e-07	-0.226815571555665	1
ENSG00000137936.16	BCAR3	1	93847526	1_57	0	0.0215765473488699	5.08309479345564	1.04137598026728e-06	0.459514906524917	1
ENSG00000067334.13	DNTTIP2	1	93877677	1_57	0	0.0528309068884153	13.6410801189738	6.84280591753468e-06	1.5490787524636	2
ENSG00000023909.9	GCLM	1	93909020	1_57	0	0.0212760136790721	4.9497912468456	9.99941380167097e-07	0.280257038167197	2
ENSG00000117528.11	ABCD3	1	94409571	1_58	0	0.0181406321649	8.83183375494238	1.52125037970677e-06	-1.13534335483862	2
ENSG00000117525.13	F3	1	94531732	1_58	0	0.0119340552960672	4.71831847013214	5.34653843853968e-07	-0.0269181060612031	2
ENSG00000143036.16	SLC44A3	1	94855162	1_58	0	0.0130043512050829	5.70113587640714	7.03959182710425e-07	-0.719184224225436	1
ENSG00000117519.15	CNN3	1	94906171	1_58	0	0.013403313089782	5.72950685543914	7.29166659388738e-07	0.680243238414696	2
ENSG00000172339.9	ALG14	1	95073027	1_58	0	0.0990096696696887	25.3148396454974	2.37985331191424e-05	2.96372243951321	1
ENSG00000122481.16	RWDD3	1	95232272	1_58	0	0.0276395953114272	11.777153289811	3.0907893318428e-06	0.910999309930031	4
ENSG00000117569.18	PTBP2	1	96721522	1_59	0	0.00710312500370758	15.6589083255899	1.05610800868097e-06	-3.18288864196539	1
ENSG00000188641.12	DPYD	1	97921399	1_60	0	0.00611356870768842	40.537626907139	2.35315489606177e-06	-6.36723940337558	1
ENSG00000162627.16	SNX7	1	98661649	1_60	0	0.104020591869205	30.3252351451998	2.99516598148132e-05	2.82506032916867	1
ENSG00000117600.12	PLPPR4	1	99263142	1_60	0	0.00554733256511564	4.76359510871636	2.50909115949865e-07	-0.0181554416170738	1
ENSG00000156869.12	FRRS1	1	99705854	1_61	0	0.0229998603690573	4.74536599007432	1.03631625336393e-06	0.102828446023104	2
ENSG00000162688.16	AGL	1	99851209	1_61	0	0.0233617367556355	4.89383291881661	1.08555457163502e-06	-0.23866637427752	2
ENSG00000117620.14	SLC35A3	1	99969054	1_61	0	0.0467307455063063	11.5160363876451	5.10979097279103e-06	-1.5736959940065	1
ENSG00000156875.13	MFSD14A	1	100037607	1_61	0	0.0242305998004551	5.24119871950107	1.20584694588663e-06	0.258204060667597	1
ENSG00000156876.9	SASS6	1	100132743	1_61	0	0.093882327812811	18.2766561987008	1.62921345692899e-05	2.13334810211992	2
ENSG00000122435.9	TRMT13	1	100133310	1_61	0	0.0396111717958196	9.93104357108356	3.73516657177273e-06	-1.41947152517016	1
ENSG00000122477.12	LRRC39	1	100178174	1_61	0	0.0264408884940683	6.07212743500713	1.52445398156817e-06	-0.485720061993935	2
ENSG00000137992.14	DBT	1	100249898	1_61	0	0.0272830613918875	6.37073372449126	1.65036479345091e-06	0.421310686614376	1
ENSG00000079335.18	CDC14A	1	100353172	1_61	0	0.0262916968951799	6.01825176147509	1.50240273411559e-06	-0.59365991759703	1
ENSG00000181656.6	GPR88	1	100538206	1_62	0	0.0196932566507536	5.11410782581056	9.56279438968788e-07	0.397397160412926	1
ENSG00000162692.10	VCAM1	1	100721765	1_62	0	0.0188812296338604	4.71428434004579	8.45168776312849e-07	0.113632094080339	1
ENSG00000162694.13	EXTL2	1	100894659	1_62	0	0.0487565898110219	13.7669287914761	6.3733502349413e-06	-1.22770786057377	1
ENSG00000162695.11	SLC30A7	1	100896815	1_62	0	0.0238732318587868	6.94326207328267	1.57388200812585e-06	-0.416220821200009	1
ENSG00000170989.8	S1PR1	1	101236803	1_62	0	0.112997396903275	21.9452402036675	2.35454055093291e-05	-2.14833468865659	1
ENSG00000185946.15	RNPC3	1	103529760	1_65	0	0.0164048873278859	8.67121284018255	1.35067386049215e-06	-1.27724673948245	1
ENSG00000240038.6	AMY2B	1	103559225	1_65	0	0.0120990412578993	5.92025309262787	6.80124826002303e-07	-0.980199342249454	1
ENSG00000198890.7	PRMT6	1	107058247	1_66	0	0.0135764242570339	5.10374595907638	6.57918118845243e-07	-0.549465543753723	1
ENSG00000085491.15	SLC25A24	1	108200420	1_67	0	0.0315099213482708	9.58775202398763	2.86854395433425e-06	1.20915850099427	2
ENSG00000162636.15	FAM102B	1	108532939	1_67	0	0.0189800133844878	4.76379246977474	8.58512740815879e-07	0.141951080204933	1
ENSG00000162639.15	HENMT1	1	108662004	1_67	0	0.021553789102305	5.9717026864601	1.22213506034704e-06	0.542351754959578	1
ENSG00000116266.10	STXBP3	1	108746865	1_67	0	0.0419302040871573	12.3198932012523	4.9049130847575e-06	1.56066264607403	1
ENSG00000162641.18	AKNAD1	1	108834814	1_67	0	0.0366293661947593	11.0259328370701	3.83479492136066e-06	1.25333235455296	2
ENSG00000121957.12	GPSM2	1	108875055	1_67	0	0.0190799547781449	4.81365318304365	8.72066361402097e-07	-0.180191184836636	1
ENSG00000121940.15	CLCC1	1	108963213	1_67	0	0.0199793460675748	5.25104463874075	9.96149167793585e-07	0.385685493043701	2
ENSG00000197780.9	TAF13	1	109048811	1_67	0	0.0188899982655755	4.71866040665944	8.46346179168201e-07	0.120047804007028	2
ENSG00000215717.5	TMEM167B	1	109089398	1_67	0	0.0231471552995088	6.6497405150644	1.46150303275443e-06	-0.660138088114515	1
ENSG00000116299.16	KIAA1324	1	109117281	1_67	0	0.0191078505569185	4.82752408389024	8.75857961173775e-07	-0.143616010062556	1
ENSG00000031698.12	SARS	1	109214673	1_67	0	0.0206033476179793	5.5431802723196	1.08441168707843e-06	0.546596591562735	1
ENSG00000143126.7	CELSR2	1	109251630	1_67	0	0.0190668134432912	4.80711184758333	8.70281478939082e-07	-0.122424997944628	1
ENSG00000134222.16	PSRC1	1	109275684	1_67	0	0.021425255083773	5.91485891894234	1.20328302021373e-06	0.562032284554117	3
ENSG00000221986.6	MYBPHL	1	109308504	1_67	0	0.0348004056926522	10.5362696212355	3.48151747380469e-06	-1.22640834007193	1
ENSG00000143106.12	PSMA5	1	109419102	1_67	0	0.0366989082751061	11.0440716994955	3.84839604135552e-06	1.22803745570741	1
ENSG00000143028.8	SYPL2	1	109467180	1_67	0	0.0446963564243733	12.9325734226263	5.48851014244557e-06	1.42642926406587	1
ENSG00000162650.16	ATXN7L2	1	109473620	1_67	0	0.0193428876119668	4.94360305285082	9.07950761023466e-07	-0.220840847089056	3
ENSG00000174151.14	CYB561D1	1	109494012	1_67	0	0.0328163073767053	9.97552600415234	3.1082998879259e-06	-1.19848234106138	2
ENSG00000181754.6	AMIGO1	1	109509517	1_67	0	0.0437223619155585	12.7211961860765	5.28115558258284e-06	-1.45547041941879	2
ENSG00000156097.12	GPR61	1	109541786	1_67	0	0.0224491771429146	6.35860261687034	1.35537511657573e-06	0.728611968079598	1
ENSG00000168765.16	GSTM4	1	109657738	1_67	0	0.0204389135602728	5.46705866488953	1.06098425227043e-06	-0.372084768037609	3
ENSG00000134184.12	GSTM1	1	109612653	1_67	0	0.0197892575197717	5.16025198994199	9.69611609562244e-07	-0.342983023434657	4
ENSG00000134201.10	GSTM5	1	109671748	1_67	0	0.0285916335791595	8.66085204102746	2.35124013027567e-06	-0.976041266311763	4
ENSG00000134202.10	GSTM3	1	109704237	1_67	0	0.0285811010817845	8.65734004154497	2.34942090456311e-06	1.01303794997103	3
ENSG00000213366.12	GSTM2	1	109629614	1_67	0	0.018875028319947	4.71113403970666	8.44326595819608e-07	-0.00938252933854833	6
ENSG00000184371.13	CSF1	1	109928142	1_68	0	0.0116810128946375	4.72896342455922	5.24498022565424e-07	-0.0833759626346977	1
ENSG00000168710.17	AHCYL1	1	109984850	1_68	0	0.0378385325727196	15.9028505678199	5.71355826363533e-06	1.69905233830182	1
ENSG00000143093.14	STRIP1	1	110032998	1_68	0	0.0735837333782683	22.3098178860528	1.55874560003516e-05	-2.42844384477701	2
ENSG00000186150.4	UBL4B	1	110111876	1_68	0	0.021781186535011	10.6377427212919	2.20002904084691e-06	-1.22716044443231	1
ENSG00000197106.6	SLC6A17	1	110150641	1_68	0	0.019566448722081	9.61898493291058	1.78705800953555e-06	1.11419015172013	1
ENSG00000134248.13	LAMTOR5	1	110407098	1_68	0	0.0786824391186883	22.9602766539535	1.71534834498655e-05	-2.43441461013445	2
ENSG00000177301.14	KCNA2	1	110547215	1_68	0	0.0116589087745245	4.71103401487034	5.21520687945605e-07	-0.336724578642915	2
ENSG00000121931.15	LRIF1	1	110964484	1_68	0	0.026094706193922	12.3565840796028	3.06159850279847e-06	-1.81049277279264	1
ENSG00000156171.14	DRAM2	1	111139496	1_68	0	0.0798210475808913	23.1011164940469	1.75084536246703e-05	3.13272963253865	1
ENSG00000134255.13	CEPT1	1	111139496	1_68	0	0.0798210475808914	23.1011164940469	1.75084536246704e-05	3.13272963253865	1
ENSG00000162777.16	DENND2D	1	111195494	1_68	0	0.160902748009982	30.0440477485311	4.59006992544652e-05	3.50690725714336	1
ENSG00000064886.13	CHI3L2	1	111200918	1_69	0	0.00947571278184967	5.11842294967969	4.60516775548268e-07	0.383284703147523	1
ENSG00000143110.11	C1orf162	1	111484272	1_69	0	0.0272469665490036	15.1371770151606	3.91616016045146e-06	-1.57807271855892	1
ENSG00000116473.14	RAP1A	1	111514371	1_69	0	0.0279165146714822	15.3684733649602	4.07370261656312e-06	1.88728484417672	3
ENSG00000121933.18	TMIGD3	1	111497300	1_69	0	0.0241644134174049	13.9941885503021	3.2108600388406e-06	1.57522105427666	2
ENSG00000197852.9	FAM212B	1	111730404	1_69	0	0.0121349693608452	7.45893471433326	8.59434704637182e-07	-0.739933049147047	3
ENSG00000171385.9	KCND3	1	111990898	1_69	0	0.0493831621293114	20.8257577157862	9.76510919068372e-06	-2.25277569863857	1
ENSG00000143079.14	CTTNBP2NL	1	112396295	1_69	0	0.021526257811722	12.8948380896215	2.63561413203446e-06	2.03925753157533	1
ENSG00000116489.12	CAPZA1	1	112620907	1_69	0	0.0444532722382679	19.8155769762559	8.36388117780301e-06	2.62824830853193	1
ENSG00000007341.18	ST7L	1	112540817	1_69	0	0.00913313752176192	4.77020555878632	4.13670439767833e-07	-0.0315459861174771	1
ENSG00000155363.18	MOV10	1	112673015	1_69	0	0.167338892451285	32.8097095732687	5.21310740959675e-05	-3.34624598626014	2
ENSG00000155366.16	RHOC	1	112701811	1_69	0	0.0338827577463459	17.2163040198882	5.53880493736411e-06	2.38758882160627	1
ENSG00000184599.13	FAM19A3	1	112720490	1_69	0	0.0211859921157883	12.743488358188	2.56350712968544e-06	1.48043222707121	1
ENSG00000155380.11	SLC16A1	1	112956760	1_70	0	0.0337346524385038	8.83379112686683	2.82957209004341e-06	0.965857307932725	1
ENSG00000198799.11	LRIG2	1	113072822	1_70	0	0.025271572543068	6.07989775169362	1.4589013946938e-06	-0.727406293880157	1
ENSG00000081026.18	MAGI3	1	113391682	1_70	0	0.0271316881103161	6.75614127264689	1.74049562124888e-06	-0.674183065333653	1
ENSG00000116793.15	PHTF1	1	113758713	1_70	0	0.0223979431508291	4.93158744305537	1.04879902004308e-06	-0.286679591064758	2
ENSG00000081019.13	RSBN1	1	113776105	1_70	0	0.0258708115930262	6.30296744305179	1.54829073089283e-06	-0.701813868983503	1
ENSG00000188761.11	BCL2L15	1	113886718	1_70	0	0.0248237130950659	5.90967968885936	1.39292611975145e-06	0.564605391811394	2
ENSG00000134262.12	AP4B1	1	113904943	1_70	0	0.0241214139510961	5.63660158789163	1.29097400424372e-06	0.531648804479573	2
ENSG00000118655.4	DCLRE1B	1	113929699	1_70	0	0.0221707583278675	4.83466043727863	1.01775658626452e-06	-0.048266093513493	1
ENSG00000163349.21	HIPK1	1	113929699	1_70	0	0.035044249693346	9.19768164499706	3.0605010745284e-06	-0.942044186796966	2
ENSG00000116774.11	OLFML3	1	113979663	1_70	0	0.024062886183735	5.61350128400193	1.28256368796586e-06	-0.621000142451585	2
ENSG00000134207.14	SYT6	1	114154379	1_70	0	0.0288784547050949	7.35063811769019	2.01556305603278e-06	0.533630163968265	1
ENSG00000116752.5	BCAS2	1	114581126	1_71	0	0.0110108125887666	6.15117883490852	6.43094982350267e-07	0.972592245781375	1
ENSG00000175984.14	DENND2C	1	114669904	1_71	0	0.0756566119376905	22.3021856411669	1.60210771607522e-05	-1.84485964080768	1
ENSG00000009307.15	CSDE1	1	114756865	1_71	0	0.0111749909201813	8.03652026208918	8.5273211567538e-07	-1.59837050029514	2
ENSG00000134198.9	TSPAN2	1	115089792	1_71	0	0.011478113479182	5.98075283327487	6.51814122099434e-07	-1.0286373026134	1
ENSG00000173218.14	VANGL1	1	115680349	1_72	0	0.00933263546801422	4.71221385731633	4.17567502019204e-07	0.04868754666906	1
ENSG00000118729.11	CASQ2	1	115767677	1_72	0	0.00943929852894332	4.8196859873455	4.31972263528733e-07	-0.0852775982267993	1
ENSG00000163393.12	SLC22A15	1	115976190	1_72	0	0.013459933870335	8.17795583427284	1.04516554362818e-06	-0.97640650760908	1
ENSG00000116824.4	CD2	1	116755162	1_72	0	0.0247747518714607	13.9692109019423	3.28608342292604e-06	-1.49954822618856	1
ENSG00000134247.9	PTGFRN	1	116909755	1_72	0	0.030827741187956	16.0518914861058	4.69856583215428e-06	-1.60834791289649	1
ENSG00000134256.12	CD101	1	117001709	1_72	0	0.0106415633660152	5.95371144414288	6.01576155982988e-07	0.54390362186842	1
ENSG00000116830.11	TTF2	1	117017920	1_72	0	0.00938933857936164	4.76949896160737	4.25211650472335e-07	-0.141757435042131	3
ENSG00000134253.9	TRIM45	1	117115180	1_72	0	0.0123996765141421	7.40092908927587	8.71352728034382e-07	-0.810862955948757	1
ENSG00000198162.12	MAN1A2	1	117367233	1_72	0	0.0219406665265008	12.8138320751269	2.66947735892192e-06	1.63787484173467	3
ENSG00000183508.4	FAM46C	1	117605762	1_72	0	0.0096636879433728	5.04188240174803	4.62629162894054e-07	0.304795527556252	1
ENSG00000116874.11	WARS2	1	119012523	1_73	0	0.00973252290214677	5.02104242207093	4.63998655172485e-07	-0.269503172050641	4
ENSG00000092621.11	PHGDH	1	119735449	1_73	0	0.0153352396707799	9.33276547092434	1.35893385069792e-06	-1.03410796923972	1
ENSG00000117281.15	CD160	1	145718303	1_73	0	0.0235156854539047	13.3378415235717	2.97810902127216e-06	1.59395749243348	1
ENSG00000265491.4	RNF115	1	145715457	1_73	0	0.00941453662034075	4.71145582082573	4.21164220363864e-07	0.153226096594852	2
ENSG00000186364.11	NUDT17	1	145839290	1_73	0	0.0245898872861223	13.8120523416761	3.22486954055182e-06	1.67504086106508	1
ENSG00000198483.12	ANKRD35	1	145875906	1_73	0	0.0309574181948833	15.952627411934	4.68915245350652e-06	1.76247566402886	1
ENSG00000168509.19	HFE2	1	146036954	1_73	0	0.0420689317915181	18.8879725661006	7.54473907179543e-06	-1.93138917103151	1
ENSG00000271425.7	NBPF10	1	146051718	1_73	0	0.0394302136397987	18.2877630123289	6.84679164596875e-06	1.89324188622634	1
ENSG00000131791.7	PRKAB2	1	147172620	1_73	0	0.0398037732997618	18.7452308214346	7.08455266970594e-06	-2.67421395036441	1
ENSG00000131778.18	CHD1L	1	147236519	1_73	0	0.0153435756682859	9.1480482089779	1.33276144544693e-06	-0.894035272780341	2
ENSG00000131781.12	FMO5	1	147243554	1_73	0	0.0127582130798669	7.48416583910819	9.06631178909618e-07	0.728320164052593	1
ENSG00000116128.10	BCL9	1	147630356	1_73	0	0.012055601401913	7.13599505520349	8.16847186535592e-07	0.921675476045847	1
ENSG00000162836.11	ACP6	1	147646379	1_73	0	0.0100878417780285	5.46991460918919	5.23933545232792e-07	0.705679182560162	3
ENSG00000265107.2	GJA5	1	147773551	1_73	0	0.0117311797925149	6.90844689453948	7.69519290215195e-07	0.989636546535193	1
ENSG00000178796.12	RIIAD1	1	151715696	1_74	0	0.0301436667416497	6.00235710553598	1.71796893459475e-06	-0.46428458550136	1
ENSG00000143450.16	OAZ3	1	151762965	1_74	0	0.0601212222157739	12.6238813922363	7.20639566273773e-06	1.46401276575379	2
ENSG00000143436.10	MRPL9	1	151763980	1_74	0	0.0442552105922838	9.67490738879743	4.06545000809048e-06	-1.23886243657375	1
ENSG00000182134.15	TDRKH	1	151772382	1_74	0	0.0613705730883793	12.8225977719608	7.47194376789352e-06	1.81791031113028	1
ENSG00000143365.17	RORC	1	151832539	1_74	0	0.0947952530392375	17.0532455345287	1.53493868625106e-05	2.14501634382809	1
ENSG00000196407.11	THEM5	1	151830973	1_74	0	0.0265004071479599	4.77471795866536	1.20142777038406e-06	0.359255753518167	1
ENSG00000159445.12	THEM4	1	151910350	1_74	0	0.0279482434452676	5.28145182373735	1.40153916058284e-06	-0.572821374093562	1
ENSG00000197747.8	S100A10	1	151993591	1_74	0	0.0271430427100151	5.0029315740561	1.28937869490389e-06	-0.284110794534967	2
ENSG00000159450.12	TCHH	1	152116368	1_74	0	0.0290935528369427	5.66424515173054	1.56471842992906e-06	0.430351252075134	1
ENSG00000197915.5	HRNR	1	152220349	1_74	0	0.0651477504613929	13.4002663979753	8.28915485872769e-06	-1.79072946853045	4
ENSG00000143631.10	FLG	1	152220810	1_74	0	0.0648420995669372	13.3547644549113	8.22225038909163e-06	1.70607279673555	4
ENSG00000198854.5	C1orf68	1	152719467	1_74	0	0.0325594100369575	6.73799248061997	2.08307278910008e-06	-0.879142912669187	1
ENSG00000163207.6	IVL	1	152908954	1_74	0	0.058011410124141	12.2789746985951	6.76352225777313e-06	1.57018984347149	1
ENSG00000241794.1	SPRR2A	1	153057485	1_74	0	0.0337464761145292	7.07995525277055	2.26859170160426e-06	0.709658733802268	2
ENSG00000203785.8	SPRR2E	1	153106201	1_74	0	0.0276721087687046	5.18683890461329	1.36283228255576e-06	0.513127172973734	1
ENSG00000163220.10	S100A9	1	153393072	1_75	0	0.0202800538420179	5.82188028624448	1.12106236034506e-06	0.444787342700532	1
ENSG00000143546.9	S100A8	1	153390629	1_75	0	0.0193258948497823	5.34580241366772	9.80956867147636e-07	0.266119120845943	2
ENSG00000143556.8	S100A7	1	153460264	1_75	0	0.0224790090980005	7.33293376944867	1.565136870416e-06	0.982419336878576	1
ENSG00000197956.9	S100A6	1	153535924	1_75	0	0.0328599043765264	11.0927844855851	3.46102126384609e-06	1.42676180379438	2
ENSG00000196420.7	S100A5	1	153541765	1_75	0	0.0186802258902945	5.07350269651605	8.99885835526102e-07	0.250805432491062	1
ENSG00000188015.9	S100A3	1	153549456	1_75	0	0.0181325250055217	4.82397838699844	8.30540921099389e-07	-0.173155433121186	1
ENSG00000196154.11	S100A4	1	153549456	1_75	0	0.0181325250055217	4.82397838699844	8.30540921099389e-07	-0.173155433121186	1
ENSG00000189334.8	S100A14	1	153593160	1_75	0	0.0216711644593778	6.16852637878493	1.26929062103969e-06	-0.0606614095632418	2
ENSG00000160678.11	S100A1	1	153627648	1_75	0	0.0195203565217885	5.46322069260354	1.01259058923293e-06	-0.532972545437597	2
ENSG00000189171.14	S100A13	1	153622972	1_75	0	0.0180941613486808	5.23713691136174	8.99766424346371e-07	-0.953024756452256	2
ENSG00000143553.10	SNAPIN	1	153659467	1_75	0	0.0245076082411556	8.05669094013138	1.87480036917533e-06	-1.1943725116538	1
ENSG00000169418.9	NPR1	1	153678582	1_75	0	0.0755829090030179	19.734488167997	1.41627264420408e-05	-2.60039888095979	1
ENSG00000143554.13	SLC27A3	1	153774134	1_75	0	0.0246603458057668	7.37532580004043	1.72694206744517e-06	0.605469793823359	1
ENSG00000143614.9	GATAD2B	1	153924372	1_75	0	0.0205085456300573	6.89805948403732	1.3432572559983e-06	-1.22603517857522	1
ENSG00000198837.9	DENND4B	1	153940147	1_75	0	0.0180273478567248	5.52933095865455	9.46459034605891e-07	1.04373722506586	1
ENSG00000143570.17	SLC39A1	1	153968263	1_75	0	0.239641553042259	19.6374694401651	4.46832799185426e-05	4.20896415805825	1
ENSG00000143549.19	TPM3	1	154150311	1_75	0	0.0871641461129573	22.5004221221202	1.86219837203109e-05	3.26875389150136	1
ENSG00000143612.19	C1orf43	1	154224650	1_75	0	0.0248397299852053	9.31870472830574	2.19785895348345e-06	1.68844530319415	1
ENSG00000143575.14	HAX1	1	154280701	1_75	0	0.0575402309647883	14.5407680352635	7.9443129489211e-06	0.961862160392984	1
ENSG00000143515.16	ATP8B2	1	154334786	1_75	0	0.0245839043936381	7.36072740891976	1.71818130697995e-06	0.544814494243935	1
ENSG00000169291.9	SHE	1	154502399	1_75	0	0.0194800858170693	5.40973660857303	1.00060894987318e-06	-0.727515237024048	1
ENSG00000163239.12	TDRD10	1	154502424	1_75	0	0.0196392808454412	5.93622343350597	1.10696328426207e-06	-0.607171951258821	2
ENSG00000160714.9	UBE2Q1	1	154559434	1_75	0	0.0285473445504224	9.31628002808532	2.52525737186398e-06	1.55999651266237	1
ENSG00000160710.15	ADAR	1	154628522	1_75	0	0.0181080075135251	4.81908914350867	8.28577284215445e-07	0.0199103945306887	1
ENSG00000143603.18	KCNN3	1	154818652	1_76	1	0.796221864683248	27.1489099285201	0.00020525034360132	4.91449395988577	1
ENSG00000163346.16	PBXIP1	1	154946604	1_76	2	0.352537632967121	25.2426964920442	8.4496481807599e-05	-4.41641280777112	1
ENSG00000163348.3	PYGO2	1	154957827	1_76	0	0.0103487971659028	5.63462338114666	5.53671494689799e-07	0.990471862701515	1
ENSG00000160691.18	SHC1	1	154974220	1_76	0	0.00893233154202267	5.64257477013812	4.78563480103364e-07	-1.03576122438433	1
ENSG00000163354.14	DCST2	1	155029453	1_76	0	0.0120385405631476	12.6148877283432	1.44196469375807e-06	-2.577984072065	2
ENSG00000163357.10	DCST1	1	155033615	1_76	0	0.0405845937505019	25.3599097501375	9.77251405038761e-06	3.70279502278638	1
ENSG00000143537.13	ADAM15	1	155061442	1_76	0	0.00891551881084196	6.12850834594418	5.18798604613336e-07	-0.599379908715271	1
ENSG00000143590.13	EFNA3	1	155071721	1_76	0	0.0376050158931051	18.2540927960045	6.51783597968025e-06	1.96839283960752	1
ENSG00000169242.11	EFNA1	1	155127376	1_76	0	0.0168465762535319	10.1800490042003	1.62839184008386e-06	0.585498282008929	1
ENSG00000169241.17	SLC50A1	1	155135811	1_76	0	0.00892989788134602	5.16966324960413	4.38334994017284e-07	0.144498093703564	1
ENSG00000185499.16	MUC1	1	155197995	1_76	0	0.0184062099797152	11.866053334188	2.07380570557325e-06	1.17662376661246	1
ENSG00000177628.15	GBA	1	155205599	1_76	0	0.0156994665492707	14.2553796789022	2.12501050547939e-06	-2.45693428340324	3
ENSG00000116521.10	SCAMP3	1	155262283	1_76	0	0.010273941932643	10.3028804297851	1.00506271743269e-06	2.00810481914978	1
ENSG00000143630.9	HCN3	1	155277916	1_76	0	0.0134791459613712	13.2446009787132	1.6951129891585e-06	-2.4657281410912	1
ENSG00000176444.18	CLK2	1	155278784	1_76	0	0.0136618820567789	13.4040595478191	1.73877856230033e-06	2.47984752851592	1
ENSG00000143627.17	PKLR	1	155299985	1_76	0	0.0143661825403527	13.9378370079513	1.90122781171226e-06	-2.54252061171778	1
ENSG00000116580.18	GON4L	1	155863616	1_76	0	0.0139938485417603	9.43290053690903	1.25337151695811e-06	-1.0170024920438	1
ENSG00000143622.10	RIT1	1	155910600	1_76	0	0.0171341471691095	14.6028438714904	2.37573136578406e-06	-2.74096062364536	2
ENSG00000132680.10	KIAA0907	1	155934601	1_76	0	0.0266442090644933	16.3935720502999	4.14737994475802e-06	-1.92914447750278	1
ENSG00000116584.17	ARHGEF2	1	156006597	1_76	0	0.153872086855373	20.9067946448833	3.05453210416541e-05	-3.81556917493527	1
ENSG00000163479.13	SSR2	1	156020665	1_76	0	0.0127782626797543	9.06293900141127	1.09960894823889e-06	0.882578900199325	2
ENSG00000160803.7	UBQLN4	1	156037386	1_76	0	0.795889052449934	24.2002892534954	0.000182881798771139	-4.48032108059495	2
ENSG00000116586.11	LAMTOR2	1	156055222	1_76	0	0.0352253101183729	19.7441375969103	6.60374646186778e-06	-2.50635758253915	1
ENSG00000132698.14	RAB25	1	156061029	1_76	0	0.0130514529168361	13.2304149881226	1.63956909823283e-06	-2.83660292773841	1
ENSG00000196189.12	SEMA4A	1	156137743	1_76	0	0.00961711068173887	6.10837987812938	5.57786564253754e-07	-1.19235009314894	3
ENSG00000160785.13	SLC25A44	1	156194115	1_76	0	0.00903332345360508	5.0018433997227	4.29017540154341e-07	0.462705897578994	2
ENSG00000160783.19	PMF1	1	156236330	1_76	0	0.0120827609071574	7.69385420560863	8.82688627023837e-07	0.848035724119427	1
ENSG00000242252.1	BGLAP	1	156236330	1_76	0	0.0284934316533835	15.3518486740976	4.1533911672125e-06	1.70975698457127	2
ENSG00000160781.15	PAQR6	1	156247610	1_76	0	0.0155356382802684	11.0038045756523	1.62319003013821e-06	1.79936397798132	2
ENSG00000198952.8	SMG5	1	156279714	1_76	0	0.0115677635147886	6.87336694288019	7.54946764518919e-07	-0.671200233060877	2
ENSG00000163472.18	TMEM79	1	156282500	1_76	0	0.0278234019701814	15.2345014773957	4.02472187490175e-06	1.80716674538865	1
ENSG00000198715.11	GLMP	1	156294149	1_76	0	0.0125755059533034	7.63304704942339	9.11424719533876e-07	-0.828981862975349	2
ENSG00000163468.14	CCT3	1	156382605	1_77	0	0.0190363643718973	4.91493530733538	8.88380897612368e-07	-0.257975556127786	1
ENSG00000183856.10	IQGAP3	1	156521478	1_77	0	0.0706974873023925	17.4781257910468	1.17326532613812e-05	-1.75708876436407	1
ENSG00000187862.11	TTC24	1	156582056	1_77	0	0.0502881031922449	14.1880109956332	6.77460795914381e-06	1.60244806377407	1
ENSG00000163382.11	NAXE	1	156590832	1_77	0	0.0283701691146395	8.70973017236087	2.34619455299907e-06	-1.06747430678449	1
ENSG00000160818.16	GPATCH4	1	156631109	1_77	0	0.0200715281861539	5.41776306632187	1.03251850672803e-06	-0.348587908483106	1
ENSG00000132702.12	HAPLN2	1	156619658	1_77	0	0.0370627591831055	11.2614193571841	3.96303835712107e-06	-1.33804441127532	1
ENSG00000132688.10	NES	1	156677793	1_77	0	0.0987739051453644	20.7423041760051	1.9453449412038e-05	-2.11743481537775	1
ENSG00000143320.8	CRABP2	1	156696437	1_77	0	0.0188890760114164	4.84119400094717	8.6828159925088e-07	0.211922670330797	1
ENSG00000143319.16	ISG20L2	1	156728554	1_77	0	0.0189718498109883	4.88270482324154	8.795642015413e-07	-0.223504770204146	1
ENSG00000143303.11	RRNAD1	1	156728106	1_77	0	0.0193308568483327	5.06069313901746	9.28877633677871e-07	-0.287041851337937	1
ENSG00000143314.12	MRPL24	1	156737905	1_77	0	0.0193861042721171	5.08779433995909	9.3652093269464e-07	-0.466142371531981	2
ENSG00000143294.14	PRCC	1	156750758	1_77	0	0.0953200427488233	20.3929099796726	1.84569878941425e-05	-2.08363355023177	1
ENSG00000198400.11	NTRK1	1	156815564	1_77	0	0.0200710837447163	5.41755559114895	1.03245610400508e-06	0.538556187514901	2
ENSG00000187800.13	PEAR1	1	156893825	1_77	0	0.0202532956875165	5.50339168417576	1.05833588810869e-06	0.323053377012393	1
ENSG00000160838.13	LRRC71	1	156915699	1_77	0	0.0213142477907515	5.98849580129418	1.21195126571582e-06	0.639224428866507	1
ENSG00000132694.18	ARHGEF11	1	157044910	1_77	0	0.0186313394480718	4.71077249966344	8.33361832771903e-07	0.00314335034303644	1
ENSG00000117036.11	ETV3	1	157138777	1_77	0	0.0697202918391456	17.3430748919156	1.14810786651144e-05	1.78511110827909	1
ENSG00000160856.20	FCRL3	1	157700967	1_77	0	0.019139261128139	4.96612017869953	9.02484579025908e-07	0.398402644059789	1
ENSG00000158488.15	CD1E	1	158353463	1_78	0	0.129874766213592	26.506341948416	3.26867673496274e-05	-2.74028586489446	2
ENSG00000163554.12	SPTA1	1	158654738	1_78	0	0.0267327364901592	11.1993216646082	2.84270983999413e-06	1.32168353134856	2
ENSG00000163563.7	MNDA	1	158834192	1_78	0	0.0144604301892852	5.36322267993686	7.36384161803472e-07	0.395654872176617	1
ENSG00000163564.14	PYHIN1	1	158929810	1_78	0	0.0138678593367693	4.96675363189383	6.54002551581797e-07	0.200796492538172	1
ENSG00000163565.18	IFI16	1	158999863	1_78	0	0.0321590122820198	12.9614010997945	3.95778363774926e-06	-1.60756835680464	1
ENSG00000163568.14	AIM2	1	159194574	1_78	0	0.260720005721478	33.6528907749372	8.33094236064671e-05	-3.45048509469384	1
ENSG00000162706.12	CADM3	1	159172360	1_78	0	0.0151656041214808	5.81454232542385	8.37283722202971e-07	0.796823250201778	1
ENSG00000213088.9	ACKR1	1	159203354	1_78	0	0.0207887527543236	8.80706619716068	1.73842953401825e-06	-1.64485630633155	1
ENSG00000179639.10	FCER1A	1	159288755	1_78	0	0.0344901940158954	13.6293880021595	4.46343679629691e-06	-1.37467101706744	1
ENSG00000158716.8	DUSP23	1	159772301	1_78	0	0.0166676466918171	6.70996577565419	1.06192045863754e-06	-0.738971911889146	1
ENSG00000181036.13	FCRL6	1	159800388	1_78	0	0.0184090700617188	7.65282974388376	1.33767712001331e-06	-0.833427456480294	1
ENSG00000158714.10	SLAMF8	1	159826640	1_78	0	0.0221734185271363	9.42006967860573	1.98328061241679e-06	1.06880334814734	3
ENSG00000188004.9	C1orf204	1	159854415	1_78	0	0.0332001304970925	13.2655512352463	4.18179259125737e-06	-1.45541554287488	1
ENSG00000243284.1	VSIG8	1	159856126	1_78	0	0.0146673979369265	5.49789522141558	7.65679342828661e-07	-0.445697588444481	2
ENSG00000213085.9	CFAP45	1	159919896	1_78	0	0.0253868289449357	10.7074591418883	2.58102540562873e-06	1.27422036569258	1
ENSG00000158710.14	TAGLN2	1	159925320	1_78	0	0.0833383861392441	22.1346527896657	1.75152038705944e-05	2.11385177468782	2
ENSG00000085552.16	IGSF9	1	159945134	1_79	0	0.00947691904263559	4.75206739941366	4.2760931682515e-07	-0.144730212295036	1
ENSG00000143315.6	PIGM	1	160031560	1_79	0	0.0367308822045361	17.62024350866	6.14526565954379e-06	-2.01588463140587	1
ENSG00000177807.8	KCNJ10	1	160061698	1_79	0	0.0113716460967381	6.47641659130166	6.99287087215152e-07	-0.672386606494092	1
ENSG00000162729.13	IGSF8	1	160099056	1_79	0	0.0207311853120944	12.1697601315901	2.39554067198136e-06	-1.55999114347428	2
ENSG00000132681.16	ATP1A4	1	160141022	1_79	0	0.0207359612373691	12.1719320978934	2.39652017856213e-06	1.39378544878171	4
ENSG00000143318.12	CASQ1	1	160144553	1_79	0	0.0115752355015444	6.64435632994082	7.30264430346591e-07	0.686482081292645	2
ENSG00000132716.18	DCAF8	1	160262886	1_79	0	0.265608491601024	37.2377484283841	9.39123624706271e-05	3.68907047512228	1
ENSG00000162735.18	PEX19	1	160285766	1_79	0	0.00948492390651101	4.7600578569263	4.2869012479857e-07	-0.253257430365631	1
ENSG00000162736.15	NCSTN	1	160342711	1_79	0	0.0100605395519263	5.31733314228244	5.07940146876137e-07	-0.518094387798168	1
ENSG00000162738.5	VANGL2	1	160402319	1_79	0	0.0216666091814434	12.5886376336971	2.58980508304493e-06	-1.94021314449049	1
ENSG00000066294.14	CD84	1	160579933	1_79	0	0.011228345307387	6.35641643846479	6.77681295587019e-07	-0.742349099073756	2
ENSG00000117091.9	CD48	1	160711985	1_79	0	0.00955534878425068	4.83001186368432	4.38219943310472e-07	-0.124553442224997	1
ENSG00000122224.17	LY9	1	160796868	1_79	0	0.0112341192362686	6.36124537723784	6.78544874181548e-07	-0.784190768810894	1
ENSG00000122223.12	CD244	1	160861601	1_79	0	0.00994813559458119	5.2110237158868	4.92223271541619e-07	-0.535232519313624	2
ENSG00000179914.4	ITLN1	1	160865797	1_79	0	0.0480740353631588	20.1998741492775	9.22054600527663e-06	2.20122517058036	1
ENSG00000158769.17	F11R	1	161021085	1_79	0	0.00946450794135456	4.73967287787661	4.25935467746121e-07	-0.050230347357583	1
ENSG00000158773.14	USF1	1	161044937	1_79	0	0.01880356112077	11.2429223729005	2.00732047717301e-06	-1.22123867329476	1
ENSG00000162755.13	KLHDC9	1	161098329	1_79	0	0.0102177354761224	5.46397474056412	5.30103577235598e-07	-0.459027118750887	1
ENSG00000158793.13	NIT1	1	161118210	1_79	0	0.0184101136478643	11.0421767977403	1.93022778410347e-06	1.25105424453811	2
ENSG00000143224.17	PPOX	1	161165947	1_79	0	0.00943553206900549	4.71067443765159	4.22033457937921e-07	-0.038838615883355	3
ENSG00000158850.14	B4GALT3	1	161182054	1_79	0	0.0383727316416698	18.0385100666757	6.57235141195338e-06	-2.01681105365445	2
ENSG00000158864.12	NDUFS2	1	161196933	1_79	0	0.0491712811004451	20.4168112018864	9.53228092807186e-06	-2.15300293610483	3
ENSG00000158859.9	ADAMTS4	1	161197908	1_79	0	0.0161189098220706	9.7812748697653	1.49702318284275e-06	-1.0747664153541	1
ENSG00000158869.10	FCER1G	1	161215268	1_79	0	0.0601715572151306	22.3621674019242	1.27762247220723e-05	-2.25860500401635	4
ENSG00000158882.14	TOMM40L	1	161218859	1_79	0	0.0100864746529596	5.34165796707473	5.11579195291203e-07	-0.369950193890858	2
ENSG00000158887.15	MPZ	1	161312076	1_79	0	0.0097085678761909	4.98045895091001	4.59115476741795e-07	0.274455760532333	1
ENSG00000143252.14	SDHC	1	161317093	1_79	0	0.0108231468062907	6.00857925388803	6.17479778974751e-07	0.640003557062956	1
ENSG00000143226.13	FCGR2A	1	161505171	1_79	0	0.00999813267603489	5.25846634498989	4.9920093611418e-07	-0.2260839472291	1
ENSG00000173110.7	HSPA6	1	161524532	1_79	0	0.0151640171863525	9.20222816928797	1.32496578089045e-06	-1.26768410098034	1
ENSG00000203747.10	FCGR3A	1	161550682	1_79	0	0.0123120631336078	7.22854194462488	8.45043247936285e-07	-0.88584039597342	1
ENSG00000072694.20	FCGR2B	1	161642443	1_79	0	0.027819093471452	14.9675271588106	3.95357903746224e-06	-1.63174427085607	1
ENSG00000162746.14	FCRLB	1	161722132	1_79	0	0.00972031031938236	4.99189811097596	4.6072654932134e-07	-0.25248959037622	1
ENSG00000081721.11	DUSP12	1	161749425	1_79	0	0.0201251697937299	11.8878985062064	2.27165323997827e-06	-1.36687414541843	1
ENSG00000118217.5	ATF6	1	161764807	1_79	0	0.0109085844971707	6.08298489671251	6.30060908304389e-07	-0.519555583906036	1
ENSG00000162745.10	OLFML2B	1	161973990	1_79	0	0.00961378192031637	4.88767106778055	4.46163084599803e-07	-0.21169891171055	1
ENSG00000198929.12	NOS1AP	1	162382619	1_80	0	0.0111770015557876	10.5574803956027	1.12042551896968e-06	1.18145586137681	1
ENSG00000152332.15	UHMK1	1	162494793	1_80	0	0.0066137109394403	5.69860566551927	3.57858396756502e-07	-0.600869008016383	1
ENSG00000117143.13	UAP1	1	162561704	1_80	0	0.00716553034459211	6.4635446842987	4.39760777540111e-07	0.732310348304334	1
ENSG00000162733.16	DDR2	1	162631124	1_80	0	0.00620458189479956	5.1067929277876	3.00855646140654e-07	-0.281058741007541	1
ENSG00000132196.13	HSD17B7	1	162790775	1_80	0	0.0603494978744826	26.5534260145599	1.52156889309132e-05	2.40143535068585	1
ENSG00000117152.13	RGS4	1	163068894	1_80	0	0.00792244509510154	7.29683178520461	5.48897141860606e-07	0.799330052749378	2
ENSG00000143248.12	RGS5	1	163159462	1_80	0	0.00692344882224116	6.12672720396064	4.0276194235035e-07	0.494991968546166	1
ENSG00000143228.12	NUF2	1	163266611	1_80	0	0.0306909755602565	20.1044858243398	5.85869730802271e-06	-2.06337520176743	1
ENSG00000185630.18	PBX1	1	164555760	1_80	0	0.0430715997987122	23.7864991835947	9.72789621383036e-06	2.30709726791993	1
ENSG00000162761.14	LMX1A	1	165355864	1_81	0	0.173419675539615	25.7654406684191	4.24261224183182e-05	-2.65759156656219	1
ENSG00000143198.12	MGST3	1	165630909	1_81	0	0.165398071727676	25.2830546184806	3.970611368695e-05	-2.93896139465738	1
ENSG00000143149.12	ALDH9A1	1	165678104	1_81	0	0.0211195181089132	5.30535761140532	1.06388837756447e-06	-0.603770333869574	2
ENSG00000143195.12	ILDR2	1	166974886	1_83	0	0.00494603608487043	4.99203873405738	2.34440491803098e-07	-0.200964630897859	1
ENSG00000143194.12	MAEL	1	166975891	1_83	0	0.0109221466937361	12.5835684289134	1.30499610998365e-06	2.05676285203769	1
ENSG00000143157.11	POGK	1	166839016	1_83	0	0.0138479711139777	14.8321319295816	1.9502358050813e-06	-2.32482414335593	1
ENSG00000152382.5	TADA1	1	166862708	1_83	0	0.414579894339771	37.5518888563631	0.000147821437117395	-4.01498555542834	2
ENSG00000198842.9	DUSP27	1	167093885	1_83	0	0.0139711477324457	14.5800074538031	1.93413697636912e-06	1.54011180629684	1
ENSG00000143167.11	GPA33	1	167090596	1_83	0	0.00488620794289951	4.86037865954534	2.25496314132149e-07	-0.547664374456656	2
ENSG00000198821.10	CD247	1	167439328	1_83	0	0.0124865659238298	13.7047225551782	1.62484021395231e-06	1.59551692490652	1
ENSG00000143162.7	CREG1	1	167548592	1_83	0	0.00537696880129435	5.73226827481559	2.92658687729854e-07	0.50924052566022	2
ENSG00000198771.10	RCSD1	1	167631605	1_83	0	0.00971013050311242	11.3011143054208	1.04194244797876e-06	1.22242235082436	1
ENSG00000197965.11	MPZL1	1	167705500	1_83	0	0.00585507594680168	6.52877835144555	3.62962580827099e-07	-0.650719580673868	3
ENSG00000143199.17	ADCY10	1	168066035	1_83	0	0.0167089616246831	16.45168376429	2.61010038814774e-06	-1.71380102412795	1
ENSG00000143158.10	MPC2	1	167936173	1_83	0	0.00601398499586281	6.77241905052873	3.86726167944466e-07	0.829851617058609	2
ENSG00000143147.14	GPR161	1	168137478	1_83	0	0.0054193852727521	5.8001748295095	2.98461630969361e-07	-0.574893167977865	2
ENSG00000143178.12	TBX19	1	168282460	1_83	0	0.00778717550567054	9.22562014147356	6.82139075849367e-07	-1.01259172503159	1
ENSG00000143185.3	XCL2	1	168544005	1_83	0	0.00849024001535192	10.0277607828763	8.0839073912487e-07	1.12066163896219	2
ENSG00000143184.4	XCL1	1	168575756	1_83	0	0.0102140994706263	11.7788109167444	1.14234932631959e-06	-1.27422526102485	1
ENSG00000143196.4	DPT	1	168728523	1_83	0	0.00590058893384649	6.5958838054758	3.69543658173605e-07	0.617917933169393	1
ENSG00000143153.12	ATP1B1	1	169104710	1_83	0	0.0166795251885841	16.4152543226897	2.59973269481301e-06	1.75368270704445	3
ENSG00000143156.13	NME7	1	169124160	1_83	0	0.0433915250402196	25.5180299508139	1.05135516776602e-05	2.3186595491651	1
ENSG00000117477.12	CCDC181	1	169446694	1_83	0	0.00698549900297463	8.1915349548941	5.43325540365793e-07	0.934623654268648	2
ENSG00000117479.12	SLC19A2	1	169484340	1_83	0	0.0224925158302683	19.253107584135	4.11184058867444e-06	1.94708969534692	1
ENSG00000198734.10	F5	1	169588496	1_83	0	0.00638028599827956	7.33777413788366	4.44530826548899e-07	0.779904254757751	3
ENSG00000174175.16	SELP	1	169630016	1_83	0	0.00537156584371734	5.71734942981575	2.91603704151191e-07	0.360002088819199	1
ENSG00000000460.16	C1orf112	1	169910890	1_83	0	0.00542185202899148	5.79903564870094	2.98538836648086e-07	-0.554653989475297	1
ENSG00000007908.15	SELE	1	169763878	1_83	0	0.0267051479116209	20.8696051710035	5.29183893492828e-06	-2.15470125079868	2
ENSG00000171806.11	METTL18	1	169794673	1_83	0	0.0111016615435581	12.5325365276153	1.32106552357492e-06	1.74232033486343	1
ENSG00000000457.13	SCYL3	1	169891332	1_83	0	0.014135411160754	14.8200900883555	1.9891003137006e-06	1.87319371866968	2
ENSG00000120370.12	GORAB	1	170532434	1_83	0	0.0107389291256498	12.2462091686289	1.24870556144048e-06	-1.45108471656795	1
ENSG00000116132.11	PRRX1	1	170662279	1_84	0	0.0126814728578524	5.39215733673304	6.49276447625759e-07	-0.438343107335868	1
ENSG00000007933.12	FMO3	1	171090188	1_84	0	0.0384177110686446	15.9334336885407	5.81216935165655e-06	1.76211203320922	2
ENSG00000094963.13	FMO2	1	171178705	1_84	0	0.0250467439905816	11.8515666715987	2.81854152481857e-06	-1.31248542910231	1
ENSG00000010932.16	FMO1	1	171248306	1_84	0	0.0121361478304658	4.97598407928978	5.73399403599622e-07	-0.246136916646522	2
ENSG00000076258.9	FMO4	1	171314704	1_84	0	0.0135911608383685	6.04829352507928	7.80524982405812e-07	-0.647060320596271	1
ENSG00000117523.15	PRRC2C	1	171486183	1_84	0	0.0121107623138723	4.95615984181166	5.69920372906245e-07	0.261972760804285	2
ENSG00000034971.16	MYOC	1	171646796	1_84	0	0.0764782276894428	22.5694141269125	1.63891147991354e-05	-2.67340211624731	2
ENSG00000117533.14	VAMP4	1	171633062	1_84	0	0.0121343584248234	4.97459225774193	5.73154498497807e-07	-0.176665666236569	2
ENSG00000010165.19	METTL13	1	171781041	1_84	0	0.0129997044341106	5.62685892159444	6.94539422256082e-07	-0.622625313154064	2
ENSG00000197959.13	DNM3	1	171840095	1_84	0	0.0120266093582945	4.89014140044608	5.58421355608616e-07	-0.472769568653033	2
ENSG00000135845.9	PIGC	1	172393809	1_84	0	0.0130931846881637	5.69473736204221	7.07972502628276e-07	0.473422454404694	2
ENSG00000094975.13	SUCO	1	172532059	1_84	0	0.0277796430881891	12.8377542915856	3.38620399432306e-06	1.49042899174108	3
ENSG00000120337.8	TNFSF18	1	173051434	1_84	0	0.0133625388583452	5.88759966111846	7.47006962286366e-07	-0.521752220200301	1
ENSG00000162753.11	SLC9C2	1	173604513	1_85	0	0.0625345271509076	22.4861178763751	1.33515519555887e-05	-4.14138637716152	1
ENSG00000117586.10	TNFSF4	1	173208174	1_85	0	0.0201357522849341	6.40033120972286	1.2236795588647e-06	0.685280195147165	1
ENSG00000117592.8	PRDX6	1	173479356	1_85	0	0.028224432655217	13.559909013192	3.63395372826779e-06	-2.82253854470116	1
ENSG00000076321.10	KLHL20	1	173714815	1_85	0	0.141633699377095	29.9125269604378	4.02269493450682e-05	-4.14954720148877	2
ENSG00000120334.15	CENPL	1	173825659	1_85	0	0.0179477088163003	6.59572449950746	1.12400674860611e-06	-1.50550449035253	2
ENSG00000117601.13	SERPINC1	1	173917488	1_85	0	0.176780300813187	24.149141798139	4.05352603681737e-05	-4.87680202363126	2
ENSG00000135870.11	RC3H1	1	174020533	1_85	0	0.103429773663042	21.5004209351945	2.11149439885613e-05	4.67432132940041	1
ENSG00000116161.17	CACYBP	1	175000135	1_85	0	0.0184750021330404	5.58936830676277	9.80493281203504e-07	0.116809250558327	1
ENSG00000120333.4	MRPS14	1	175023749	1_85	0	0.0221156695967234	10.2687640597188	2.15633218549013e-06	-2.4038731843813	1
ENSG00000120332.15	TNN	1	175068086	1_85	0	0.0323004520048293	11.6733327178186	3.58014701369475e-06	-1.50417375154184	2
ENSG00000152092.15	ASTN1	1	177163705	1_86	0	0.019123670383807	15.7985459771176	2.86870417032052e-06	1.30966465253692	1
ENSG00000235750.9	KIAA0040	1	175201083	1_86	0	0.00737146107426212	8.1651107562215	5.7149581369306e-07	0.956178781477077	1
ENSG00000188585.7	CLEC20A	1	178497634	1_87	0	0.0305208213503915	13.0616158197895	3.78521471147613e-06	-1.43443953036915	1
ENSG00000120341.18	SEC16B	1	177960244	1_87	0	0.079079425534776	20.8519539460109	1.5656967843371e-05	-2.17891869930723	3
ENSG00000116191.17	RALGPS2	1	178681734	1_87	0	0.0291749918850711	12.0065608264486	3.32603462541304e-06	-1.36330441825811	2
ENSG00000116194.12	ANGPTL1	1	178872845	1_87	0	0.0132361616386156	4.71288520398806	5.92306256710399e-07	-0.0787969048777543	1
ENSG00000162779.21	AXDND1	1	179358896	1_89	0	0.011822404091129	6.08102124368006	6.82621113480369e-07	-0.882203427011887	3
ENSG00000116199.11	FAM20B	1	179026148	1_89	0	0.012435690692192	6.90338442918164	8.15134672996043e-07	-0.563821736150573	3
ENSG00000186283.13	TOR3A	1	179081343	1_89	0	0.0114741643629596	5.81188147375125	6.33191698359841e-07	-0.655702477265432	3
ENSG00000143322.19	ABL2	1	179229518	1_89	0	0.0140855441618556	7.67931156076348	1.02705408497866e-06	-1.17819817197429	2
ENSG00000162782.15	TDRD5	1	179590497	1_89	0	0.0102044591093815	5.01562056471224	4.85972910241165e-07	0.0848116826088304	2
ENSG00000169905.12	TOR1AIP2	1	179878267	1_89	0	0.0157795734743948	8.69891385948691	1.30333988865346e-06	1.06648787080464	2
ENSG00000135837.15	CEP350	1	179954976	1_89	0	0.0121594368677365	6.48206336709851	7.48383374968209e-07	-0.832362264394338	1
ENSG00000116260.16	QSOX1	1	180154450	1_89	0	0.0104531763727828	5.10064448038637	5.06256635791981e-07	0.358230979097473	1
ENSG00000121454.5	LHX4	1	180281203	1_89	0	0.0106518560689798	5.33323134002664	5.39402691055053e-07	0.147293121946755	1
ENSG00000230124.6	ACBD6	1	180525510	1_89	0	0.0394976538729419	16.4867086667296	6.18304859969347e-06	2.23896648660751	1
ENSG00000135835.11	KIAA1614	1	180974393	1_89	0	0.0425038037844359	16.735649344861	6.75410429327461e-06	-1.12047900559427	1
ENSG00000153029.14	MR1	1	181009107	1_89	0	0.0108722158195645	5.51201045060959	5.69017330548647e-07	0.46974216827222	2
ENSG00000198216.10	CACNA1E	1	181412848	1_90	0	0.0146848834023093	4.97476151455742	6.93649640095438e-07	-0.230654896020547	1
ENSG00000179930.5	ZNF648	1	182051636	1_90	0	0.0689318212921174	19.7542150044085	1.29293569802878e-05	-2.06298861141588	3
ENSG00000203730.2	TEDDM1	1	182400603	1_90	0	0.100113407010548	23.3962635926217	2.22400696896466e-05	2.63999972763252	1
ENSG00000135828.11	RNASEL	1	182575680	1_90	0	0.0149778864377222	5.16201106150578	7.34119670611855e-07	-0.373084082801512	2
ENSG00000143333.6	RGS16	1	182604092	1_90	0	0.10857574434478	24.1955713500272	2.49439997832891e-05	-2.28616985571111	1
ENSG00000135838.13	NPL	1	182791595	1_91	0	0.0285344884654888	12.5646344572315	3.40421786392597e-06	-1.67374971393832	1
ENSG00000135829.16	DHX9	1	182837375	1_91	0	0.0675326972877465	20.8338238606785	1.3359200897562e-05	-2.38207436178196	1
ENSG00000135862.5	LAMC1	1	183023026	1_91	0	0.0293649460339417	12.838058312734	3.57952951569561e-06	-1.86088568755297	1
ENSG00000058085.14	LAMC2	1	183186170	1_91	0	0.0126303957287611	4.82534736565546	5.78685948811821e-07	0.492696999117119	2
ENSG00000157064.10	NMNAT2	1	183417693	1_91	0	0.0217609089214721	9.98542756094479	2.06319888049219e-06	-1.40764186799916	2
ENSG00000116698.21	SMG7	1	183471970	1_91	0	0.103592454560107	25.0106601035304	2.46008818083638e-05	2.7218545940342	1
ENSG00000116701.14	NCF2	1	183590900	1_91	0	0.0129019306114855	5.02678297014918	6.15803614575492e-07	0.287453676622491	1
ENSG00000162704.15	ARPC5	1	183635462	1_91	0	0.0274091998744528	12.1812374845473	3.17018907434753e-06	-1.54135539172507	1
ENSG00000198756.10	COLGALT2	1	183967932	1_91	0	0.113705999894151	25.9299267851091	2.79951029480522e-05	-2.3956151588226	1
ENSG00000198860.11	TSEN15	1	184051811	1_91	0	0.0188585519691792	8.62572222026476	1.54454728310988e-06	-1.10967302594172	2
ENSG00000116667.12	C1orf21	1	184606961	1_91	0	0.0333741909288349	14.059360097888	4.45526660441859e-06	2.00500173568501	1
ENSG00000116406.18	EDEM3	1	184736303	1_92	0	0.0327726597638491	11.2669970283683	3.50604322310539e-06	1.58151025718016	2
ENSG00000135842.16	FAM129A	1	184974052	1_92	0	0.0799917205827705	18.8238176205013	1.4297171987696e-05	-1.97091947174578	1
ENSG00000121481.10	RNF2	1	185052278	1_92	0	0.022311979007918	7.58698580414358	1.60732892758525e-06	-1.09623465119199	1
ENSG00000121486.11	TRMT1L	1	185156912	1_92	0	0.0401826498461998	12.7576749992733	4.86751730328544e-06	1.57048836920264	1
ENSG00000116668.12	SWT1	1	185156912	1_92	0	0.0251809697619768	8.28789766845509	1.98159194610347e-06	-0.775225057575858	2
ENSG00000116679.15	IVNS1ABP	1	185317057	1_92	0	0.0215137024989343	7.00059735723336	1.43003825422382e-06	0.77872697013571	1
ENSG00000157181.15	C1orf27	1	186376365	1_92	0	0.0254666325757646	8.57159910476541	2.07267290480083e-06	1.02654513668003	1
ENSG00000262180.1	OCLM	1	186400270	1_92	0	0.0382061027577978	12.1966563844511	4.42456851749833e-06	1.2790180459513	1
ENSG00000116703.13	PDC	1	186466092	1_92	0	0.0183572488680422	5.48977723322431	9.56884928506151e-07	-0.512044124771116	1
ENSG00000116711.9	PLA2G4A	1	186883519	1_93	0	0.0128744005001428	4.93232213156432	6.02942426911611e-07	0.237139925368106	2
ENSG00000162670.10	BRINP3	1	190525673	1_95	0	0.015873048531852	6.02627048429819	9.08251997411007e-07	-0.794708305393956	1
ENSG00000150681.9	RGS18	1	192158507	1_96	0	0.139180696372367	28.9879810030736	3.83084314403685e-05	3.20624199230218	1
ENSG00000090104.11	RGS1	1	192575665	1_96	0	0.011296173721008	5.90320141413805	6.33164213944468e-07	0.538845505186381	2
ENSG00000116741.7	RGS2	1	192801803	1_96	0	0.0411678164080327	19.0146109651817	7.43263272455578e-06	2.44873653076163	1
ENSG00000023572.8	GLRX2	1	193106302	1_96	0	0.114133481412185	20.7675642138133	2.25058812755048e-05	3.69687723634164	2
ENSG00000134371.10	CDC73	1	193120351	1_96	0	0.189913344183917	20.3531540938164	3.67015662911112e-05	3.97955241127625	2
ENSG00000244414.6	CFHR1	1	196821149	1_98	0	0.0430852223999428	13.9045705118933	5.68831076245855e-06	-1.75089476062032	1
ENSG00000162687.16	KCNT2	1	196544193	1_98	0	0.0164207127174889	4.7134732631466	7.34903723539141e-07	-0.503127267493868	1
ENSG00000000971.15	CFH	1	196544193	1_98	0	0.0181965016845974	5.68778749143131	9.82717433576994e-07	-1.03633591655213	2
ENSG00000116785.13	CFHR3	1	196706731	1_98	0	0.0202824234004559	6.71819492962637	1.29380802948668e-06	-1.11979702727922	1
ENSG00000066279.17	ASPM	1	197124900	1_98	0	0.0786847289874386	19.7197418658216	1.47329283162842e-05	-2.41120507105839	1
ENSG00000177888.7	ZBTB41	1	197200897	1_98	0	0.0569530133714737	16.5870198861827	8.96979400834296e-06	1.75979455075345	1
ENSG00000143355.15	LHX9	1	197873018	1_99	0	0.0438075855426509	13.5673758469493	5.64342256788514e-06	1.18157005712555	1
ENSG00000213047.12	DENND1B	1	197774376	1_99	0	0.0369355284026695	11.9336759288548	4.18519746119818e-06	1.54366179059035	2
ENSG00000203724.10	C1orf53	1	197902889	1_99	0	0.0236583993835227	7.68564122653056	1.72648521293347e-06	0.783607194426285	1
ENSG00000081237.18	PTPRC	1	198634149	1_99	0	0.0251444590626099	8.26536124299843	1.97333824619017e-06	-1.1571363275385	1
ENSG00000116833.13	NR5A2	1	200042690	1_100	0	0.0164006428474855	5.7256121876565	8.9162081100063e-07	0.476263839271215	1
ENSG00000118197.13	DDX59	1	200667218	1_101	0	0.0118993542464492	5.16438314119829	5.83497830014893e-07	-0.32635062709857	1
ENSG00000118200.14	CAMSAP2	1	200670028	1_101	0	0.0112951871426027	5.20194712376675	5.57900513386784e-07	0.436848473850864	2
ENSG00000116852.14	KIF21B	1	201033261	1_101	0	0.0133266738378662	8.08890650492498	1.02354980816318e-06	-1.57033664521942	1
ENSG00000232237.3	ASCL5	1	201116393	1_101	0	0.0122459003479282	5.37931420288884	6.25482307571085e-07	0.297619000403451	1
ENSG00000116857.16	TMEM9	1	201171082	1_101	0	0.0117129229958558	5.07578086810829	5.64502083708298e-07	0.335341996304468	1
ENSG00000163395.16	IGFN1	1	201191383	1_101	0	0.0311591866226884	13.9298166386686	4.12124951351246e-06	-1.41992113593653	1
ENSG00000159173.18	TNNI1	1	201363972	1_101	0	0.0146533011953782	7.12997516410544	9.92021056184158e-07	-0.684239214817906	2
ENSG00000174307.6	PHLDA3	1	201468871	1_101	0	0.0136372828192126	6.49001392517943	8.40370643178754e-07	0.600692092501868	1
ENSG00000159176.13	CSRP1	1	201447538	1_101	0	0.0156502988487988	7.81508112131407	1.16132432325121e-06	-0.886968109423392	2
ENSG00000134369.15	NAV1	1	201538922	1_101	0	0.016039626507546	8.14946226166565	1.24113951000264e-06	-0.964272783522397	1
ENSG00000159388.5	BTG2	1	203304849	1_102	0	0.0745194303874446	20.5549297202438	1.45439683093728e-05	-2.19820590190593	1
ENSG00000198700.9	IPO9	1	201828710	1_102	0	0.0382269056514653	15.9125533848626	5.77572377862329e-06	2.35109709320547	1
ENSG00000198892.6	SHISA4	1	201885340	1_102	0	0.549119808691815	21.1425155763841	0.000110235421376856	3.90805675188145	3
ENSG00000163431.12	LMOD1	1	201938746	1_102	0	0.0158052412789675	5.7403533619272	8.61464041396453e-07	0.188344685286725	1
ENSG00000134375.10	TIMM17A	1	201918329	1_102	0	0.083546412168268	23.5150414894404	1.86539560989642e-05	-2.89359835757361	2
ENSG00000176393.10	RNPEP	1	201982484	1_102	0	0.0153055625854328	5.55122644414193	8.06743802262898e-07	-0.322196503893333	3
ENSG00000163435.15	ELF3	1	202008126	1_102	0	0.0264057552831076	10.4333314078112	2.61588708428021e-06	1.06117459996194	1
ENSG00000170075.8	GPR37L1	1	202125567	1_102	0	0.0209020831343179	8.56104897500575	1.69908047430199e-06	0.98650825503184	1
ENSG00000143851.15	PTPN7	1	202161992	1_102	0	0.0223375392783429	9.27474684995643	1.96713783073728e-06	1.03236780208545	1
ENSG00000077157.21	PPP1R12B	1	202348568	1_102	0	0.0160685116910406	5.95699915178316	9.08867529899416e-07	-0.583829435796453	2
ENSG00000183155.4	RABIF	1	202888450	1_102	0	0.0323122389574837	12.5235704581086	3.84231186732836e-06	-1.51252174525259	1
ENSG00000117153.15	KLHL12	1	202928138	1_102	0	0.0350986838550836	13.2436527337255	4.41363091197654e-06	1.54570750255149	2
ENSG00000159346.12	ADIPOR1	1	202958751	1_102	0	0.0325927807590036	12.7147258944163	3.93482855245577e-06	-1.40572388836958	1
ENSG00000163444.11	TMEM183A	1	203024771	1_102	0	0.0242228890635459	9.84693939127811	2.26477259813507e-06	1.20364256560094	1
ENSG00000143847.15	PPFIA4	1	203027461	1_102	0	0.0139305966573429	4.71451060944584	6.23596590677319e-07	-0.045252068355217	2
ENSG00000163485.16	ADORA1	1	203084613	1_102	0	0.0210596906424286	8.62113297668247	1.72390658269405e-06	1.01856454215202	2
ENSG00000133055.8	MYBPH	1	203175705	1_102	0	0.0139261305017488	4.71118804374367	6.22957324630671e-07	0.0323511379691661	1
ENSG00000133048.12	CHI3L1	1	203186952	1_102	0	0.016777538510249	6.48232464621961	1.03265777348493e-06	-0.730541617111185	1
ENSG00000133063.15	CHIT1	1	203230276	1_102	0	0.0198247813783856	8.03129387245732	1.51178948714402e-06	-0.872476877828582	2
ENSG00000122176.10	FMOD	1	203350688	1_102	0	0.0152541129581963	5.57152816744418	8.06972407527355e-07	0.436648878892657	1
ENSG00000188783.5	PRELP	1	203427693	1_103	0	0.0199527534828982	6.60347857431501	1.25104521660977e-06	0.671041771945909	2
ENSG00000058668.14	ATP2B4	1	203626383	1_103	0	0.0227355980760701	7.77493315661101	1.67841921909853e-06	-0.752539869737838	1
ENSG00000122188.12	LAX1	1	203764731	1_103	0	0.0207247082831286	6.92179689534932	1.36208645674225e-06	-0.698849110163623	2
ENSG00000257315.2	ZBED6	1	203797699	1_103	0	0.0165062500925848	4.92601096941438	7.7204247156203e-07	0.557981731336059	1
ENSG00000182004.12	SNRPE	1	203861428	1_103	0	0.0255915853601938	9.73831087724749	2.36634586755524e-06	1.64057911857476	2
ENSG00000143842.14	SOX13	1	204083962	1_103	0	0.0170653669939282	5.75506610763021	9.3253114568286e-07	1.18198676030448	1
ENSG00000143845.14	ETNK2	1	204151272	1_103	0	0.0181592912720175	5.68645592676593	9.80478260882591e-07	0.410827509879959	1
ENSG00000158615.8	PPP1R15B	1	204412110	1_103	0	0.0216516766285524	7.39507610401186	1.5203079857916e-06	-0.945973195138294	1
ENSG00000133056.13	PIK3C2B	1	204472312	1_103	0	0.0832528380673007	20.07770794412	1.58712296875594e-05	-2.43449468429656	1
ENSG00000198625.12	MDM4	1	204515429	1_103	0	0.135550575427411	24.3154012425963	3.12953780947446e-05	-3.25006538209896	2
ENSG00000263528.7	IKBKE	1	206462039	1_105	0	0.0222008270755723	11.365766952435	2.39588129941951e-06	1.32662268959309	4
ENSG00000266094.7	RASSF5	1	206508423	1_105	0	0.0157405491931879	8.14414298568884	1.21720202911745e-06	-0.834088499727688	1
ENSG00000143479.15	DYRK3	1	206662640	1_105	0	0.011879056759908	5.5863172510524	6.3009342851274e-07	0.449555053006583	1
ENSG00000136634.5	IL10	1	206771607	1_105	0	0.0185682840940515	9.80069827981265	1.72793017318638e-06	-1.15620815379011	1
ENSG00000162896.5	PIGR	1	206945992	1_105	0	0.0354112842241278	15.7736231395731	5.30359722212444e-06	2.0309010437798	2
ENSG00000182795.12	C1orf116	1	207032059	1_105	0	0.0117599971017702	5.49079125910127	6.13111617135305e-07	-0.214193217951621	1
ENSG00000123843.12	C4BPB	1	207088956	1_105	0	0.0178508325348596	9.49649817414026	1.60960518215479e-06	-1.20765820358906	1
ENSG00000196352.14	CD55	1	207322082	1_105	0	0.0168004584677899	9.09600488120213	1.4510060220423e-06	-1.24485466592294	1
ENSG00000117335.19	CD46	1	207751847	1_105	0	0.401024842740566	21.3037188809945	8.11192817375951e-05	3.9001935408911	2
ENSG00000174059.16	CD34	1	207911570	1_105	0	0.0366629821338362	15.7780308293046	5.49260014814098e-06	1.67121927389821	1
ENSG00000143469.18	SYT14	1	209869790	1_106	0	0.0138569539007837	4.71062733921625	6.19789075782781e-07	0.0883865132211893	2
ENSG00000076356.6	PLXNA2	1	208244589	1_106	0	0.0326918894155513	12.8695652291928	3.99485751057744e-06	-1.36796849337185	1
ENSG00000008118.9	CAMK1G	1	209584155	1_106	0	0.0180304752486099	7.2069421896103	1.23383080544571e-06	0.918912284775697	1
ENSG00000196878.14	LAMB3	1	209712915	1_106	0	0.0213759819043234	8.82328709742974	1.7908280192494e-06	1.08295634266328	1
ENSG00000123689.5	G0S2	1	209675255	1_106	0	0.034890090432634	13.491175103248	4.46940047660251e-06	-1.5705790240272	1
ENSG00000009790.14	TRAF3IP3	1	209749323	1_106	0	0.0156259587633814	5.84929605647449	8.67856007266372e-07	0.549961142690293	1
ENSG00000162757.4	C1orf74	1	209785254	1_106	0	0.0144248626339739	5.09120658583812	6.9731627681781e-07	-0.410840736823295	1
ENSG00000117595.10	IRF6	1	209806682	1_106	0	0.015189706696371	5.58086875658387	8.04912356135226e-07	-0.616028883350143	1
ENSG00000117597.17	DIEXF	1	209822125	1_106	0	0.0141573624593681	4.91383601217593	6.60541953799641e-07	0.348534449916856	2
ENSG00000054392.12	HHAT	1	210330000	1_106	0	0.0189242587602617	7.66617157709371	1.37751015615075e-06	-0.883558170535156	1
ENSG00000082512.14	TRAF5	1	211326378	1_107	0	0.0128226480224036	4.7150931206412	5.74070714206866e-07	-0.0975063150936088	2
ENSG00000170385.9	SLC30A1	1	211578806	1_107	0	0.0583804450959611	19.1722027985522	1.06276394619107e-05	2.03712874429578	1
ENSG00000117650.12	NEK2	1	211676479	1_107	0	0.0189731059204376	8.42988651331883	1.51864951588965e-06	-1.02051892389287	1
ENSG00000123684.12	LPGAT1	1	211738072	1_107	0	0.0553772491744489	18.6627710532643	9.81307015801961e-06	-1.86322400056094	1
ENSG00000143493.12	INTS7	1	212035474	1_107	0	0.0154419902443872	6.47627350512651	9.49567522039413e-07	-0.746186302523168	1
ENSG00000143476.17	DTL	1	212035474	1_107	0	0.0154419902443872	6.47627350512651	9.49567522039413e-07	0.746186302523168	1
ENSG00000066027.11	PPP2R5A	1	212260899	1_107	0	0.0866627995271996	23.0071476512503	1.89318428435119e-05	-2.42133888090734	2
ENSG00000065600.12	TMEM206	1	212414266	1_107	0	0.0137143529556673	5.35187462955462	6.96913135876044e-07	0.347593754173203	2
ENSG00000162772.16	ATF3	1	212565261	1_107	0	0.0144288405164674	5.83305909092349	7.99144299607525e-07	0.425270300949922	1
ENSG00000185523.6	SPATA45	1	212844894	1_108	0	0.0137703556331416	5.6691926345554	7.4124839752573e-07	-0.372496332846579	2
ENSG00000123685.8	BATF3	1	212699839	1_108	0	0.0127498267625578	4.95752177571412	6.00158983383305e-07	0.206636932642493	1
ENSG00000117697.14	NSL1	1	212792127	1_108	0	0.0189031854911096	8.57014070261539	1.53822669806156e-06	-1.11396715432456	1
ENSG00000203705.10	TATDN3	1	212781889	1_108	0	0.0135425987899723	5.4826773411931	7.05004837982588e-07	0.388407407857939	1
ENSG00000162769.12	FLVCR1	1	212858066	1_108	0	0.0635103792952971	19.9910252708151	1.20552763767954e-05	2.1837439328578	2
ENSG00000143494.15	VASH2	1	212948152	1_108	0	0.0142486365932362	5.97931726901868	8.08951165440938e-07	-0.62691388321866	1
ENSG00000174606.13	ANGEL2	1	213004666	1_108	0	0.0215326005568333	9.79044641034402	2.00168795293321e-06	-1.22233181435197	2
ENSG00000136643.11	RPS6KC1	1	213051377	1_108	0	0.0308235458525921	13.1807565946886	3.8576279009119e-06	1.55129619135281	1
ENSG00000117707.15	PROX1	1	213982822	1_108	0	0.163159284557453	19.2826864756853	2.98728548749358e-05	-3.69355089874308	1
ENSG00000143499.13	SMYD2	1	214280940	1_108	0	0.0137854582593047	5.7838390454497	7.57067849176623e-07	0.587913498562801	2
ENSG00000152104.11	PTPN14	1	214371230	1_108	0	0.0225436841804122	10.6735433086426	2.28470906621841e-06	1.29345692209821	1
ENSG00000117724.12	CENPF	1	214602949	1_109	0	0.0181434667339394	7.24663649575377	1.24840111086101e-06	0.873336086941863	2
ENSG00000136636.12	KCTD3	1	215567710	1_109	0	0.0176062914959197	6.96143775294544	1.16376215185493e-06	-0.721115568695982	1
ENSG00000196482.16	ESRRG	1	216910736	1_110	0	0.0248055559717263	12.0642106458654	2.84148438472731e-06	-1.36680278232925	2
ENSG00000092978.10	GPATCH2	1	217631213	1_110	0	0.149851488049327	29.5161200201117	4.19969474017383e-05	3.0381706149461	1
ENSG00000162814.10	SPATA17	1	217630653	1_110	0	0.0122702346720798	5.38474111067388	6.27357498968497e-07	-0.394931989123607	1
ENSG00000067533.5	RRP15	1	218284423	1_110	0	0.0136023697030896	6.36083420661256	8.21534956022737e-07	-0.577850470706457	1
ENSG00000092969.11	TGFB2	1	218591949	1_111	0	0.0199574148121477	4.85883976925911	9.20734164918286e-07	0.0963373815020193	1
ENSG00000143353.11	LYPLAL1	1	219174471	1_111	0	0.0196749765880242	4.72347940659959	8.82416554994031e-07	-0.0860454002004694	1
ENSG00000196660.10	SLC30A10	1	219910817	1_112	0	0.0145110488583191	5.16200044973499	7.11236832571541e-07	-0.281453283412981	1
ENSG00000215817.5	ZC3H11B	1	219613461	1_112	0	0.0212143716617726	8.76550810270359	1.7656501898539e-06	-0.962895571636801	1
ENSG00000136628.17	EPRS	1	219957540	1_112	0	0.0268547537639418	11.0083655201767	2.80699353755115e-06	1.25950127825486	2
ENSG00000162813.17	BPNT1	1	220090119	1_112	0	0.0150766822343233	5.52440833868263	7.9084058807577e-07	0.540702042498989	2
ENSG00000067704.9	IARS2	1	220094239	1_112	0	0.0150551236330985	5.51084273972038	7.87770549849537e-07	0.514132979990553	1
ENSG00000118873.15	RAB3GAP2	1	220272146	1_112	0	0.0811190566692913	21.6368962814155	1.66653811846002e-05	-2.3194179437523	1
ENSG00000116141.15	MARK1	1	220311422	1_112	0	0.0144272665996718	5.1071320235634	6.99614076071237e-07	-0.134471421547736	2
ENSG00000162817.6	C1orf115	1	220689350	1_112	0	0.0363311252422075	13.8923710871711	4.79239516397231e-06	-1.87241784184036	2
ENSG00000154305.16	MIA3	1	222620428	1_115	0	0.160280028544646	39.6758560241551	6.03813909881012e-05	3.3800671511001	1
ENSG00000162819.11	BROX	1	222712777	1_115	0	0.00924592963459281	12.5718675887442	1.10369170608013e-06	1.72550670562168	1
ENSG00000154309.8	DISP1	1	223078671	1_115	0	0.00397786239220921	4.75210410141517	1.79487041045999e-07	-0.0175579356273723	1
ENSG00000187554.11	TLR5	1	223142969	1_115	0	0.00585267415864998	8.40725144086217	4.67203168054908e-07	0.94577635915321	1
ENSG00000203697.11	CAPN8	1	223665771	1_115	0	0.0189258510634032	19.3711841635707	3.48103976909449e-06	-1.78963911598099	3
ENSG00000162909.17	CAPN2	1	223701813	1_115	0	0.0058735825016295	8.3088827084389	4.63386202590048e-07	1.21832824660807	2
ENSG00000143514.16	TP53BP2	1	223847762	1_115	0	0.00483758460583572	6.62482229458204	3.04298774650747e-07	-0.641011771622387	1
ENSG00000143756.11	FBXO28	1	224114047	1_115	0	0.00981558479149336	12.5363311038709	1.16837977291897e-06	1.10816379176999	1
ENSG00000143748.17	NVL	1	224330652	1_115	0	0.00488822161923208	7.03093744217143	3.26333394180394e-07	1.00358416017116	2
ENSG00000143771.11	CNIH4	1	224356827	1_115	0	0.26721847202549	22.1366701999653	5.61663456063249e-05	-3.86070564625301	2
ENSG00000143786.7	CNIH3	1	224436689	1_115	0	0.141920179696265	19.6554278701891	2.64864681758504e-05	3.67352166494241	1
ENSG00000162923.14	WDR26	1	224436689	1_115	0	0.141920179696265	19.6554278701891	2.64864681758504e-05	-3.67352166494241	1
ENSG00000185842.15	DNAH14	1	224675726	1_115	0	0.0330071885806593	25.5084648605335	7.99448062111653e-06	-2.82789089734675	3
ENSG00000143815.14	LBR	1	225438447	1_115	0	0.0079766228206124	11.3045134702952	8.56186408050637e-07	1.26317225420457	1
ENSG00000143742.12	SRP9	1	225772548	1_115	0	0.0109492129894542	14.2270752460922	1.47909452407428e-06	1.6452192749986	2
ENSG00000143819.12	EPHX1	1	225818396	1_115	0	0.0133360546067212	16.0785308676232	2.03596883387907e-06	-1.79325059321891	1
ENSG00000196187.11	TMEM63A	1	225844528	1_115	0	0.00397565683671208	4.74660249314959	1.7917984250598e-07	0.122442245452398	2
ENSG00000243709.1	LEFTY1	1	225890637	1_115	0	0.00837775551843334	11.7802072083536	9.37082891320312e-07	-1.2767268287264	4
ENSG00000143811.18	PYCR2	1	225924245	1_115	0	0.00456649931658681	6.0522672618127	2.62421184554097e-07	0.565464127084075	1
ENSG00000143768.12	LEFTY2	1	225937917	1_115	0	0.00605239557172921	8.7117454991807	5.00644997828226e-07	-0.959917784766128	2
ENSG00000143751.9	SDE2	1	225999428	1_115	0	0.00701321067753535	10.0528201439428	6.6942541230219e-07	-1.23821638879942	1
ENSG00000163041.9	H3F3A	1	226070308	1_115	0	0.034553457398332	24.8945120677171	8.16756359011873e-06	2.58051519505126	1
ENSG00000182827.8	ACBD3	1	226174439	1_115	0	0.0197274277350786	19.5780646178013	3.66722549744939e-06	-2.32534016970751	2
ENSG00000143799.12	PARP1	1	226408138	1_115	0	0.00455282787659994	6.0345319157852	2.60868846051187e-07	-0.507985354627242	3
ENSG00000203685.9	STUM	1	226602920	1_115	0	0.00930461574193187	12.7785907312469	1.12896063804539e-06	-1.34817444291668	1
ENSG00000143772.9	ITPKB	1	226738931	1_116	0	0.0147578763757076	6.09096955630808	8.53508191574025e-07	-0.875983155439301	2
ENSG00000143801.16	PSEN2	1	226870739	1_116	0	0.0164711755433236	7.13225898178259	1.11544740414162e-06	-0.938547603476596	1
ENSG00000163050.16	COQ8A	1	226897761	1_116	0	0.0374668638548651	14.9558364941192	5.32053675307912e-06	-1.71627162131242	1
ENSG00000143776.18	CDC42BPA	1	227318012	1_116	0	0.0149041278036566	6.18442728865018	8.75192224524428e-07	-0.77448567546602	1
ENSG00000181450.17	ZNF678	1	227563411	1_116	0	0.0192363267437086	8.60492629246653	1.5716893006648e-06	1.34068944888809	2
ENSG00000143740.14	SNAP47	1	227724773	1_116	0	0.0163994145164494	7.09087804158764	1.10414409967512e-06	-0.923466494570396	1
ENSG00000081692.12	JMJD4	1	227731799	1_116	0	0.0457417946039413	16.8682380705693	7.32622610716463e-06	2.00463750591573	2
ENSG00000162910.18	MRPL55	1	228109044	1_116	0	0.0127584281009822	4.71176423832317	5.70792317205277e-07	0.0942460107078903	1
ENSG00000143774.16	GUK1	1	228138673	1_116	0	0.034722366010058	14.2285916196477	4.69103444829043e-06	-1.51215682798552	2
ENSG00000181873.12	IBA57	1	228163386	1_116	0	0.0159693559936905	6.8388750948471	1.03697782891811e-06	0.740913317329468	1
ENSG00000154358.20	OBSCN	1	228299083	1_116	0	0.0170705509288732	7.47131587848508	1.21099411505515e-06	0.833406696743438	1
ENSG00000162913.9	C1orf145	1	228222533	1_116	0	0.0303502652782859	12.9437692679769	3.73010151146075e-06	1.39004766957471	1
ENSG00000154370.15	TRIM11	1	228407706	1_116	0	0.01377170194134	5.43562895355053	7.10779371161774e-07	-0.488704118367932	1
ENSG00000162931.11	TRIM17	1	228416547	1_116	0	0.0179475439137238	7.94665885509479	1.3542130383144e-06	0.976283374592515	1
ENSG00000181218.5	HIST3H2A	1	228475196	1_116	0	0.012811721400661	4.75123822082802	5.77978506935385e-07	-0.0315717199299508	1
ENSG00000196890.4	HIST3H2BB	1	228467010	1_116	0	0.0148025851346641	6.1196392725559	8.60123448275153e-07	0.626490833801622	1
ENSG00000168159.11	RNF187	1	228418798	1_116	0	0.0163876751224525	7.08408393970866	1.10229653187612e-06	0.692352155316596	2
ENSG00000116574.5	RHOU	1	229085408	1_117	0	0.0213535325293969	5.35388778821362	1.08551640787292e-06	-0.412440789882334	1
ENSG00000168118.11	RAB4A	1	229274101	1_117	0	0.025414704584058	7.00978708193274	1.69155954238085e-06	-0.837535508862268	1
ENSG00000154429.10	CCSAP	1	229326054	1_117	0	0.0412096792131237	11.6245699503837	4.54855578956902e-06	1.42001801561936	1
ENSG00000143632.14	ACTA1	1	229434388	1_117	0	0.0199709121416727	4.71794489124584	8.94639690388388e-07	0.110324178984889	1
ENSG00000069248.11	NUP133	1	229332237	1_117	0	0.0199718122671041	4.71837051511903	8.94760725940452e-07	0.0128808081858638	2
ENSG00000177614.10	PGBD5	1	230450609	1_117	0	0.0217180539616936	5.51473946622603	1.1372168984616e-06	0.373747564301709	1
ENSG00000135775.13	COG2	1	230407852	1_117	0	0.0201290183507485	4.79286431290593	9.1604145262093e-07	-0.324524916321386	1
ENSG00000135773.12	CAPN9	1	230746467	1_118	0	0.0210823442441239	5.54405515356523	1.10979774830391e-06	-0.451784864642158	5
ENSG00000119280.16	C1orf198	1	230846184	1_118	0	0.0225186794775872	6.17049288298781	1.31935045719379e-06	-0.523602180374085	4
ENSG00000173409.13	ARV1	1	230983111	1_118	0	0.0208677823010889	5.44687401035347	1.07924743224819e-06	0.437852628033562	1
ENSG00000143633.12	C1orf131	1	231241335	1_118	0	0.01933134113866	4.72044757665499	8.66448113631844e-07	0.398885022737181	1
ENSG00000116906.11	GNPAT	1	231240905	1_118	0	0.0194601914861189	4.78357093958113	8.83886956376712e-07	0.540065003698515	2
ENSG00000116903.7	EXOC8	1	231337950	1_118	0	0.0193120274176514	4.71097014806321	8.63844591267722e-07	0.0853249901347598	1
ENSG00000135766.8	EGLN1	1	231405833	1_118	0	0.0201979264859428	5.13700179385824	9.85176176821674e-07	0.880940705471543	1
ENSG00000116918.13	TSNAX	1	231528861	1_118	0	0.0409299149594904	11.871106739665	4.61348857108492e-06	-1.78198507271103	1
ENSG00000116991.10	SIPA1L2	1	232419607	1_120	0	0.213845676095334	36.3226776158897	7.37523267851914e-05	-3.36517062524656	1
ENSG00000212916.4	MAP10	1	232804701	1_120	0	0.00978702216211291	6.41987022231008	5.96587593228484e-07	-0.60388890988414	2
ENSG00000135778.11	NTPCR	1	232952011	1_120	0	0.00821848865308139	4.76830960897073	3.7209497346802e-07	0.164915864336719	1
ENSG00000135749.18	PCNX2	1	233286612	1_120	0	0.00832164686876014	4.8862195604882	3.86082091433669e-07	-0.272421828306379	2
ENSG00000135750.14	KCNK1	1	233609535	1_120	0	0.00994752747092009	6.57373856897013	6.20904736146502e-07	-0.702643241164263	2
ENSG00000183780.12	SLC35F3	1	234277613	1_120	0	0.0451112450572758	20.9523209663317	8.97458445499238e-06	2.01714486102216	1
ENSG00000188739.14	RBM34	1	235161669	1_121	0	0.0255898555356048	7.57975873909167	1.84170731620515e-06	-0.843214721560731	1
ENSG00000152904.11	GGPS1	1	235326535	1_121	0	0.0402731672237968	11.9090061720656	4.55395466147122e-06	-1.42396740306422	1
ENSG00000116957.12	TBCE	1	235536441	1_121	0	0.0274674176928108	8.25402541669017	2.15268770549484e-06	1.01419704359786	1
ENSG00000116962.14	NID1	1	236027513	1_122	0	0.0185613934410503	4.91854422182209	8.66851197881126e-07	0.192776140481064	2
ENSG00000077585.13	GPR137B	1	236132779	1_122	0	0.0544100834323499	15.1898687547649	7.84749070693711e-06	1.86109056650846	3
ENSG00000086619.13	ERO1B	1	236198687	1_122	0	0.0191336677857922	5.20681603107174	9.4594929793828e-07	-0.347259670041624	1
ENSG00000116977.18	LGALS8	1	236518450	1_122	0	0.0182374957606214	4.75145307718181	8.22790077212772e-07	0.130691196870457	2
ENSG00000119285.10	HEATR1	1	236604526	1_122	0	0.0185198864468016	4.89729405167604	8.611759597945e-07	0.391691700574501	1
ENSG00000077522.12	ACTN2	1	236686652	1_122	0	0.018493442730531	4.88373126485352	8.57564751114456e-07	0.254522425271812	1
ENSG00000133019.11	CHRM3	1	239386955	1_124	0	0.0112732967665681	5.05159385719636	5.40725390686749e-07	0.406214243354806	1
ENSG00000155816.19	FMN2	1	240058260	1_125	0	0.565402669620731	24.8059818649721	0.000133171617093172	-4.13794514248783	2
ENSG00000182901.16	RGS7	1	241035532	1_127	0	0.0290567865582273	9.91084358383994	2.73435943169841e-06	-1.15027089825672	2
ENSG00000091483.6	FH	1	241520642	1_127	0	0.0178859060677594	5.29639569094848	8.99474314229193e-07	0.382324167017922	1
ENSG00000117009.11	KMO	1	241532492	1_127	0	0.0182597846877447	5.49273206880216	9.52316839702595e-07	0.428103626250365	2
ENSG00000203668.2	CHML	1	241630754	1_127	0	0.0429977815332518	13.6570865890154	5.57572708877103e-06	-1.7610701458966	1
ENSG00000054277.13	OPN3	1	241585180	1_127	0	0.126677997351234	24.1753477123217	2.90784541433245e-05	2.4694342841547	3
ENSG00000054282.15	SDCCAG8	1	243257086	1_128	2	0.65507155826242	27.4677304377218	0.000170847613701082	-5.60769043745572	2
ENSG00000117020.16	AKT3	1	243851261	1_128	0	0.0108746740464587	7.21553536649131	7.45044486045006e-07	0.617994628977552	1
ENSG00000035687.9	ADSS	1	244451195	1_129	0	0.0608689253945568	14.3948320696283	8.3195461299434e-06	2.21456080278322	1
ENSG00000121644.18	DESI2	1	244653666	1_129	0	0.030858298167461	7.87822747539752	2.30832993853757e-06	-0.956055479142515	1
ENSG00000203666.12	EFCAB2	1	244970187	1_129	0	0.0251634409789597	5.93418494624383	1.41784417338952e-06	-0.609078770915273	2
ENSG00000162849.15	KIF26B	1	245155106	1_129	0	0.0239521729078779	5.46475448888431	1.24283355567765e-06	-0.43178902568636	1
ENSG00000185420.18	SMYD3	1	246507596	1_130	0	0.110476971790305	28.9051646548604	3.03210757911196e-05	-2.69720119516037	3
ENSG00000162852.13	CNST	1	246607325	1_130	0	0.0362407660755009	18.106490492079	6.23058818408739e-06	-1.95908336163967	2
ENSG00000143653.9	SCCPDH	1	246723829	1_130	0	0.00941225381580746	5.30224787804178	4.7386109518274e-07	0.446887828467168	2
ENSG00000153207.14	AHCTF1	1	246977123	1_130	0	0.0690360856368363	24.3071200764094	1.59333487455123e-05	2.32363669562196	1
ENSG00000277462.1	ZNF670	1	247078730	1_130	0	0.0105484959191766	6.38031914983163	6.3904337829282e-07	0.659278563856628	2
ENSG00000188295.14	ZNF669	1	247103972	1_130	0	0.0099625392153726	5.83965521679101	5.52401242917029e-07	0.509066341500802	2
ENSG00000196418.12	ZNF124	1	247128051	1_130	0	0.0238545627839176	14.1188264014755	3.19791897709063e-06	-1.57659644376711	2
ENSG00000177462.6	OR2T8	1	247896963	1_131	0	0.0257011612791539	6.71034859954239	1.6375524753241e-06	0.771593246202999	2
ENSG00000238243.3	OR2W3	1	247878493	1_131	0	0.0223843082563615	5.3958162952606	1.14682784754564e-06	0.438344816643122	2
ENSG00000162714.12	ZNF496	1	247321312	1_131	0	0.0208303415382048	4.71200475921895	9.31964796750576e-07	0.0499777702377757	2
ENSG00000162711.16	NLRP3	1	247406919	1_131	0	0.0461929936364219	12.3134507564453	5.40074016250662e-06	-1.38276553908548	1
ENSG00000169224.12	GCSAML	1	247507655	1_131	0	0.0214688204037833	4.9988881081402	1.01901128973461e-06	-0.276573071184235	1
ENSG00000171163.15	ZNF692	1	248859244	1_131	0	0.133780434641672	22.6877674056847	2.88191893558713e-05	2.32396405315949	1
ENSG00000184731.5	FAM110C	2	11607	2_1	0	0.0224266400380401	5.67426142616177	1.2082893568646e-06	0.599491762523593	1
ENSG00000143727.15	ACP1	2	264227	2_1	0	0.0293356361477588	8.23095937563008	2.29267959314142e-06	-1.07898102876171	1
ENSG00000035115.21	SH3YL1	2	267367	2_1	0	0.0308020953255621	8.69618651581699	2.5433521907847e-06	1.13592918880859	1
ENSG00000151353.14	TMEM18	2	671260	2_1	0	0.0249107552178449	6.67352969003569	1.57848292359805e-06	-0.73905418324477	2
ENSG00000172554.11	SNTG2	2	1093369	2_1	0	0.0305566332667292	8.61985759788396	2.50093837169306e-06	1.08792460065229	1
ENSG00000171853.15	TRAPPC12	2	3379891	2_2	0	0.0121182541862717	6.17849332298925	7.1091886074713e-07	0.645776182985023	1
ENSG00000182551.13	ADI1	2	3490476	2_2	0	0.0131133012919388	6.9257554768074	8.6233614616372e-07	-0.673994151757605	2
ENSG00000171865.9	RNASEH1	2	3558529	2_2	0	0.0106096485479401	4.92021469162446	4.95658374243216e-07	-0.19452300158892	1
ENSG00000171863.12	RPS7	2	3569171	2_2	0	0.0654292583007915	22.2724622921447	1.38368625335401e-05	2.15490819924607	2
ENSG00000118004.17	COLEC11	2	3603912	2_2	0	0.0103966727278758	4.72836241712005	4.66769560659953e-07	-0.0672343276604608	3
ENSG00000214866.8	DCDC2C	2	3720248	2_2	0	0.0437546202189794	18.3962064720472	7.64274889054441e-06	1.83271528426742	2
ENSG00000151692.14	RNF144A	2	6916540	2_5	0	0.0344965900952559	11.025325998846	3.61131194713874e-06	1.43581494391065	3
ENSG00000115738.9	ID2	2	8678763	2_6	0	0.0295680460981019	12.0345341653432	3.37869747782953e-06	-1.25159920635177	1
ENSG00000134313.15	KIDINS220	2	8837975	2_6	0	0.0136697291993956	4.89925678739716	6.35898075941625e-07	0.292530644489779	1
ENSG00000143797.11	MBOAT2	2	9004209	2_6	0	0.0202282008838166	8.58327506310524	1.64857111051811e-06	1.15680546039975	1
ENSG00000151693.9	ASAP2	2	9217739	2_6	0	0.0139456220107527	5.05965318411743	6.6997104779053e-07	0.332598328315689	1
ENSG00000119185.12	ITGB1BP1	2	9417263	2_6	0	0.0163993350302583	6.5958572707933	1.02705779824441e-06	-0.717538022781757	1
ENSG00000119203.13	CPSF3	2	9417263	2_6	0	0.0135007563440168	4.77173989607644	6.11691236768188e-07	-0.275774798330537	2
ENSG00000134330.18	IAH1	2	9473312	2_6	0	0.0135358839480484	4.79046878358105	6.15689905916384e-07	-0.428110403550021	1
ENSG00000151694.12	ADAM17	2	9555777	2_6	0	0.0431218017529608	15.7253994381762	6.43866724642659e-06	1.86596627544631	1
ENSG00000115750.16	TAF1B	2	9842495	2_6	0	0.0183563484453658	7.66263235618493	1.33555469662228e-06	0.89895317331448	2
ENSG00000134317.17	GRHL1	2	9944732	2_6	0	0.104795653178434	24.3355660897923	2.42148687199409e-05	2.41144175719482	2
ENSG00000205795.4	CYS1	2	10057488	2_6	0	0.0174868609581712	7.21933363559046	1.19868857646574e-06	0.753382234266242	2
ENSG00000171848.13	RRM2	2	10121909	2_6	0	0.0141761787331403	5.24942595868005	7.06591471891175e-07	-0.305011834671482	1
ENSG00000115756.12	HPCAL1	2	10264741	2_7	0	0.034135139962446	17.0733417609448	5.5337255800198e-06	-1.73327170824474	3
ENSG00000115758.12	ODC1	2	10561470	2_7	0	0.0111945121994166	6.48154127716154	6.88939145238298e-07	-0.673480597045757	1
ENSG00000115761.15	NOL10	2	10682596	2_7	0	0.0486613432541757	20.4702544647766	9.45811807108772e-06	-2.20910448332937	4
ENSG00000143882.10	ATP6V1C2	2	10780548	2_7	0	0.00963848160203174	5.06564871324095	4.63597503987245e-07	0.236805785146807	1
ENSG00000162976.12	PQLC3	2	11156148	2_7	0	0.00928728095019116	4.71461654145174	4.15750093933429e-07	-0.0542974511058199	1
ENSG00000134318.13	ROCK2	2	11347918	2_7	0	0.0137310380851479	8.41534808223784	1.09716729350143e-06	-1.14065325722774	2
ENSG00000134324.11	LPIN1	2	11677579	2_7	0	0.0312952338238984	16.244007476824	4.82690529847092e-06	-1.69626270509498	3
ENSG00000071575.11	TRIB2	2	12671596	2_8	0	0.0407506038428248	12.4742603229042	4.82665489898153e-06	1.41000409929987	2
ENSG00000233718.6	MYCNOS	2	15782321	2_9	0	0.0110977931333466	5.2974139779508	5.58210414829342e-07	-0.595630435611095	1
ENSG00000162981.13	FAM84A	2	14406656	2_9	0	0.023752303576331	13.1220197938035	2.9594010299953e-06	1.79685497166941	1
ENSG00000151779.12	NBAS	2	15563452	2_9	0	0.0279057224304319	14.6886911571016	3.89200837745131e-06	-2.52150632076428	1
ENSG00000079785.14	DDX1	2	15590379	2_9	0	0.0105948613908048	4.74639014307879	4.77481016280236e-07	0.123261754511702	1
ENSG00000134323.11	MYCN	2	15761034	2_9	0	0.0142963166914522	7.73633529880823	1.0501633098143e-06	-1.01418103714657	1
ENSG00000197872.11	FAM49A	2	16666179	2_10	0	0.0336514540420014	15.690276106226	5.01339377214699e-06	-1.6819240917135	1
ENSG00000163032.11	VSNL1	2	17538936	2_10	0	0.0131788238015371	6.77978696166654	8.4837936325948e-07	1.07761426697497	1
ENSG00000178295.14	GEN1	2	17753453	2_10	0	0.027799576816145	13.8676323762822	3.66047884979316e-06	-1.54885293741445	2
ENSG00000163029.15	SMC6	2	17800093	2_10	0	0.0593270209990017	21.1324086707984	1.19041650332511e-05	-2.25522735791866	2
ENSG00000170745.11	KCNS3	2	17868161	2_10	0	0.270080185945281	36.3269022173047	9.31576416725127e-05	-3.64231292154856	3
ENSG00000240857.1	RDH14	2	18560992	2_11	0	0.0324526182891136	8.30328867391408	2.55856983496509e-06	-0.944143737846797	1
ENSG00000183891.5	TTC32	2	19903290	2_12	0	0.0294578819730663	7.85097945581476	2.19595155797071e-06	-0.93502706522669	1
ENSG00000118965.14	WDR35	2	19989254	2_12	0	0.0493479387108291	12.7891160959751	5.99248482946749e-06	1.68239788562314	3
ENSG00000132031.12	MATN3	2	19991671	2_12	0	0.0218470913713043	5.00575264171879	1.03838978470706e-06	0.31637199085141	2
ENSG00000068697.6	LAPTM4A	2	20052246	2_12	0	0.124286857197679	21.7952151600859	2.57207580299121e-05	-2.31306408329432	2
ENSG00000115884.10	SDC1	2	20153462	2_12	0	0.0245430164701379	6.11235170310189	1.42440559562948e-06	0.562554992939115	2
ENSG00000055917.15	PUM2	2	20352364	2_12	0	0.022530800088392	5.29869527818461	1.13355593575727e-06	0.281982424201121	1
ENSG00000118960.12	HS1BP3	2	20650679	2_12	0	0.0213481905201045	4.78620162040779	9.70173608121103e-07	-0.0494338450999779	1
ENSG00000118961.14	LDAH	2	20685561	2_12	0	0.0230689678292324	5.52314967774084	1.20979663715451e-06	0.463055248111547	2
ENSG00000084674.14	APOB	2	21044375	2_13	0	0.0152505539717465	8.18487588244037	1.1852094741374e-06	1.07048266489521	1
ENSG00000119771.14	KLHL29	2	23291743	2_14	0	0.0299410548263447	10.772466323615	3.06252497018846e-06	1.38812349615256	1
ENSG00000173960.13	UBXN2A	2	23927762	2_14	0	0.0217718026526639	7.73935967527919	1.59991465379293e-06	1.62643000772747	3
ENSG00000163026.11	WDCP	2	24047480	2_14	0	0.0310616923421704	11.1230515918531	3.28054849553001e-06	-1.25460093972231	2
ENSG00000119782.13	FKBP1B	2	24031978	2_14	0	0.0158365939481161	4.71795967157299	7.09436293722712e-07	0.124326224499772	2
ENSG00000115128.6	SF3B6	2	24077362	2_14	0	0.0160102973694711	4.82140997668285	7.32944107055082e-07	-0.166306576566044	1
ENSG00000219626.8	FAM228B	2	24064728	2_14	0	0.0175703645902313	5.70331770436707	9.51493300667031e-07	-0.654266912610594	1
ENSG00000115129.13	TP53I3	2	24084905	2_14	0	0.0166559904481604	5.196320203272	8.21795511415725e-07	0.0440364234662834	3
ENSG00000176732.6	PFN4	2	24123159	2_14	0	0.0182411032974538	6.05881958057054	1.04938902969884e-06	-0.703001407193974	2
ENSG00000186453.12	FAM228A	2	24119662	2_14	0	0.0175618348463245	5.69878054196387	9.50274812505147e-07	-0.26299464747415	3
ENSG00000198399.14	ITSN2	2	24360606	2_14	0	0.0348119425210647	12.211445857178	4.03638647979618e-06	-1.9016946869522	1
ENSG00000084676.15	NCOA1	2	24491962	2_15	0	0.0118809837748424	4.93664265792284	5.569054797943e-07	0.623023344789443	2
ENSG00000115137.11	DNAJC27	2	24971717	2_15	0	0.0270440796481806	12.3422698572899	3.16930941586326e-06	1.62923468046952	2
ENSG00000084710.13	EFR3B	2	25157704	2_15	0	0.0162786052969236	9.55718489547873	1.47721795574563e-06	1.44843071354578	1
ENSG00000119772.16	DNMT3A	2	25343038	2_15	0	0.0232200162606593	10.8388767115672	2.38970445213422e-06	1.08441742466551	1
ENSG00000138101.18	DTNB	2	25673259	2_15	0	0.0172923822693593	8.43114046501983	1.38432655279996e-06	0.993834610094872	1
ENSG00000084733.10	RAB10	2	26033971	2_15	0	0.016518358981252	7.9532671173809	1.24741185095316e-06	1.10545136748033	1
ENSG00000157833.12	GAREM2	2	26165399	2_15	0	0.0153206309087254	7.31153595731242	1.06361062475415e-06	1.06317064246389	2
ENSG00000138029.13	HADHB	2	26241540	2_15	0	0.016341181259414	7.66226497684857	1.18887997155607e-06	-0.802152721157094	2
ENSG00000084754.10	HADHA	2	26244479	2_15	0	0.0179491576686078	8.85526704173017	1.50918726456675e-06	-1.27985399793247	2
ENSG00000138018.17	SELENOI	2	26339748	2_15	0	0.0193862317427775	9.34949044266619	1.72099155318569e-06	-0.900166297968986	1
ENSG00000173567.14	ADGRF3	2	26304352	2_15	0	0.0295816440376369	13.6780812347871	3.84188961246276e-06	-1.72777631928467	1
ENSG00000157856.10	DRC1	2	26402174	2_15	0	0.0132616573182301	5.80621889171316	7.31119896471009e-07	0.530422749542393	1
ENSG00000171303.6	KCNK3	2	26694101	2_16	0	0.106399034636077	25.7309345581885	2.59950492534546e-05	-2.34402189130533	1
ENSG00000213699.8	SLC35F6	2	26749014	2_16	0	0.0122084018404635	4.78680511387924	5.54883689039133e-07	0.227609863134671	1
ENSG00000115163.14	CENPA	2	26764613	2_16	0	0.0824841999261935	22.1574527027572	1.73535365140755e-05	-2.99283729364087	3
ENSG00000084764.10	MAPRE3	2	27020496	2_16	0	0.0568059855962498	20.335325976136	1.0968383699799e-05	-3.75087355160299	1
ENSG00000228474.5	OST4	2	27072299	2_16	0	0.0132218031627191	5.3327223452222	6.69479150477237e-07	0.0368241420527354	1
ENSG00000138080.13	EMILIN1	2	27078189	2_16	0	0.0216482499743126	13.5098203074177	2.77696089104449e-06	-3.12042068954649	1
ENSG00000138030.12	KHK	2	27086538	2_16	0	0.0603516883147638	21.2259169845196	1.21633521909339e-05	-3.8486266726129	2
ENSG00000138028.15	CGREF1	2	27117951	2_16	0	0.134479935744895	30.7532417882261	3.92686338482298e-05	-4.47137566322749	3
ENSG00000143994.13	ABHD1	2	27147534	2_16	0	0.0211881270556585	11.7716709702833	2.36825291190271e-06	-2.62191701209519	1
ENSG00000138073.13	PREB	2	27134751	2_16	0	0.0122443752002074	4.82715471068556	5.61209797252916e-07	0.0297603825961417	1
ENSG00000138085.16	ATRAID	2	27209679	2_16	0	0.0172973721170239	8.00702447162652	1.3150694262694e-06	1.51289894893545	2
ENSG00000138074.14	SLC5A6	2	27215949	2_16	0	0.0269737324724573	12.2097840599686	3.12713352684315e-06	-2.14751738087371	2
ENSG00000084774.13	CAD	2	27215842	2_16	0	0.106919009771071	25.9746191983015	2.63694768592553e-05	-3.41183216404349	2
ENSG00000163793.12	DNAJC5G	2	27270177	2_16	0	0.0127370704693102	5.26292294173323	6.36493480538991e-07	0.619388866023664	1
ENSG00000138100.13	TRIM54	2	27281444	2_16	0	0.0245660989726414	12.3357723579763	2.87739801980687e-06	-2.59898883530977	1
ENSG00000163794.6	UCN	2	27308797	2_16	0	0.0130415273473947	5.23874949038583	6.48714319916983e-07	-0.724794410176926	1
ENSG00000115234.10	SNX17	2	27369556	2_16	0	0.0377779327017393	17.6006669542453	6.31342041914208e-06	-3.1137981740857	1
ENSG00000163795.13	ZNF513	2	27380806	2_16	0	0.0310650089833562	15.6311736680145	4.61063208964537e-06	-2.9260441589384	2
ENSG00000115241.10	PPM1G	2	27408324	2_16	0	0.0353226916173627	16.7404397423545	5.61459000890855e-06	-3.01828466073624	1
ENSG00000157992.12	KRTCAP3	2	27424586	2_16	0	0.0160557344737585	6.97902525750309	1.06395275660498e-06	1.02704631599617	1
ENSG00000138002.14	IFT172	2	27529570	2_16	0	0.0195180732122008	9.86605708718742	1.82842842195519e-06	-1.48633252623794	1
ENSG00000084734.8	GCKR	2	27497518	2_16	0	0.0171616083157133	7.55763424998547	1.23151938692028e-06	1.11811789845742	1
ENSG00000198522.13	GPN1	2	27628084	2_16	0	0.0383804746803893	15.7388021826469	5.73560738592392e-06	-2.03668383663965	1
ENSG00000176714.9	CCDC121	2	27629397	2_16	0	0.0495302283440416	18.194998021495	8.55696468527728e-06	-2.20227867540983	1
ENSG00000243147.7	MRPL33	2	27770976	2_16	1	0.0508821276034592	20.4597336548158	9.88468047776378e-06	4.28294230194669	1
ENSG00000171174.13	RBKS	2	27891044	2_16	0	0.0160616026386976	6.8475448035271	1.04429008987002e-06	0.065916062611275	1
ENSG00000163803.12	PLB1	2	28459476	2_17	0	0.0171197348689506	7.42463697127025	1.20689546370378e-06	0.869962265411695	1
ENSG00000213639.9	PPP1CB	2	28645157	2_17	1	0.109967828446066	19.9181914745282	2.07975869559507e-05	4.03854067248444	3
ENSG00000163806.15	SPDYA	2	28782736	2_17	1	0.351802256767031	23.9193598425994	7.98997775598584e-05	-4.35951602048894	1
ENSG00000171103.10	TRMT61B	2	28869813	2_17	1	0.0716609840043162	19.1622337320093	1.3038459949453e-05	-3.90779570600832	2
ENSG00000189350.12	TOGARAM2	2	29000803	2_18	0	0.0184708536234063	4.79935929688955	8.41719962959618e-07	0.243625181270513	2
ENSG00000179270.6	C2orf71	2	29065243	2_18	0	0.0536735342626906	14.9858252938311	7.63727195126321e-06	-1.81184580692345	1
ENSG00000115295.19	CLIP4	2	29097582	2_18	0	0.0189199228763405	5.02738586853728	9.03148112405566e-07	0.240528361985415	1
ENSG00000171094.16	ALK	2	29877552	2_18	0	0.0208413292046119	5.9460064872087	1.17665241129412e-06	-0.644932878027369	1
ENSG00000172954.13	LCLAT1	2	30416486	2_19	0	0.0252043199886016	4.90046411979452	1.172761216202e-06	-0.129780748482577	2
ENSG00000214711.9	CAPN14	2	31253094	2_19	0	0.024873048178877	4.77680107903638	1.12814147040186e-06	0.1760670284518	1
ENSG00000013016.15	EHD3	2	31234951	2_19	0	0.0251436666730446	4.87135299200621	1.1629890035677e-06	-0.142986305990977	1
ENSG00000152683.14	SLC30A6	2	32164985	2_20	0	0.0288842117000062	7.61061246047984	2.08726467911663e-06	-1.05706750162519	1
ENSG00000091106.18	NLRC4	2	32264782	2_20	0	0.0266686714902394	6.85014302123424	1.73459630732118e-06	-0.847339915119547	1
ENSG00000119820.10	YIPF4	2	32277426	2_20	0	0.0253360086678793	6.36208794198841	1.53050680077507e-06	-0.874087839814484	1
ENSG00000115760.13	BIRC6	2	32356560	2_20	0	0.0283125521121358	7.42006568560484	1.99473021135188e-06	0.891515290444169	1
ENSG00000018699.11	TTC27	2	32678481	2_20	0	0.02153358715536	4.81549673101727	9.84588755518635e-07	-0.26637427292208	1
ENSG00000152689.17	RASGRP3	2	33474954	2_21	0	0.00913221498605477	4.716325782892	4.08956693002553e-07	0.00673153329225913	2
ENSG00000115825.9	PRKD3	2	37238166	2_23	0	0.11520909598162	30.9422147162186	3.38481986471897e-05	3.711081377832	3
ENSG00000150938.9	CRIM1	2	36478436	2_23	0	0.00957221159780075	7.08354570580837	6.43813957335789e-07	-0.528515150372822	1
ENSG00000171055.14	FEZ2	2	36625842	2_23	0	0.00785279380632575	5.21168247685705	3.8859708572893e-07	-0.252190233962936	1
ENSG00000205221.12	VIT	2	36756573	2_23	0	0.00761736985693795	4.92405695719974	3.56143897905571e-07	0.390230231287858	3
ENSG00000115808.11	STRN	2	36966782	2_23	0	0.00870641193293409	6.18711591676829	5.11475529806851e-07	-0.616515548937559	1
ENSG00000008869.11	HEATR5B	2	37084196	2_23	0	0.016225576006726	12.0813498291187	1.86128543949004e-06	-2.15116830687831	1
ENSG00000152133.14	GPATCH11	2	37097965	2_23	0	0.00848942277494136	5.94866491933125	4.7950712553092e-07	1.0653948759189	1
ENSG00000055332.16	EIF2AK2	2	37156629	2_23	0	0.100247694616578	29.5689433476622	2.81454110679213e-05	-3.56964553175565	3
ENSG00000218739.9	CEBPZOS	2	37194828	2_23	0	0.00772648727422087	5.05842452100551	3.71103255750735e-07	0.584930591962198	2
ENSG00000115816.14	CEBPZ	2	37231568	2_23	0	0.0522976782811783	23.2471001105918	1.15437946272629e-05	3.4264398696915	1
ENSG00000003509.15	NDUFAF7	2	37231568	2_23	0	0.0522976782811783	23.2471001105918	1.15437946272629e-05	-3.4264398696915	1
ENSG00000115828.15	QPCT	2	37340493	2_23	0	0.0367681340785314	19.8673959467644	6.93601357756418e-06	2.82096563988067	1
ENSG00000115841.19	RMDN2	2	37922508	2_24	0	0.0157302878780141	4.8612038677103	7.26069012636003e-07	-0.228639752237969	1
ENSG00000138061.11	CYP1B1	2	38059802	2_24	0	0.0169651590362273	5.52621645827788	8.90191050753917e-07	-0.540519253609982	2
ENSG00000119787.13	ATL2	2	38388509	2_24	0	0.0157990738807741	4.89140150702104	7.33774034732479e-07	-0.232180021337213	3
ENSG00000115875.18	SRSF7	2	38740705	2_24	0	0.0337863472495135	12.0139646513653	3.85411782937777e-06	1.32967425952894	1
ENSG00000163214.20	DHX57	2	38875912	2_25	0	0.113027501080966	25.2628852366678	2.71121820429156e-05	-2.56689695677145	1
ENSG00000188010.12	MORN2	2	38875912	2_25	0	0.27539052571552	34.694864825705	9.07217860572723e-05	-3.59686243011183	2
ENSG00000214694.10	ARHGEF33	2	38882417	2_25	0	0.040428129020971	16.1074157749599	6.18310909003686e-06	2.44154966368118	1
ENSG00000115904.12	SOS1	2	39124428	2_25	0	0.0503898988950994	18.0158680200987	8.61977789210038e-06	2.06656484152929	1
ENSG00000138050.14	THUMPD2	2	39782915	2_25	0	0.0443369485186216	13.4898491219053	5.67897933916223e-06	2.94163112593172	1
ENSG00000205086.6	C2orf91	2	41929307	2_26	0	0.00741966941694483	6.22436592718226	4.38507543912604e-07	0.648274870577863	2
ENSG00000183023.18	SLC8A1	2	40453970	2_26	0	0.0208657973399674	16.0169729977482	3.17331237367538e-06	1.9355168431351	1
ENSG00000162878.12	PKDCC	2	42047712	2_26	0	0.00632320280385423	4.71367801867482	2.830052038982e-07	-0.0704915955345093	1
ENSG00000143924.18	EML4	2	42128807	2_26	0	0.0111965797816629	10.1152929054688	1.07537822623835e-06	-1.13043628676999	5
ENSG00000115944.14	COX7A2L	2	42384403	2_26	0	0.00740119804860884	6.20081631566669	4.35760929900816e-07	0.567907743132736	2
ENSG00000171126.7	KCNG3	2	42494311	2_26	0	0.00789301184276481	6.80879395866963	5.10282110852132e-07	0.853629547182157	1
ENSG00000057935.13	MTA3	2	42508417	2_26	0	0.0127033256393622	11.310494997779	1.36425778213756e-06	-1.32518219013975	1
ENSG00000162881.6	OXER1	2	42766026	2_26	0	0.00988858069940857	8.93993132843973	8.39393383737321e-07	1.09939201864495	1
ENSG00000162882.14	HAAO	2	42766642	2_26	0	0.0095113194048676	8.57203277591125	7.74144416725401e-07	-1.05497938025533	2
ENSG00000115970.18	THADA	2	43591341	2_28	0	0.0359366868079146	18.3950980461845	6.27678912708762e-06	2.04613439961349	2
ENSG00000152527.13	PLEKHH2	2	43643566	2_28	0	0.00853598736375283	4.74731227716749	3.84768013157204e-07	0.128857288531325	5
ENSG00000223658.7	C1GALT1C1L	2	43676123	2_28	0	0.0112672667877693	7.37311923315134	7.88800598738574e-07	0.904489702138621	2
ENSG00000138036.18	DYNC2LI1	2	43771587	2_28	0	0.00949725534972912	5.75631650737665	5.19087029229732e-07	0.489616878480347	3
ENSG00000138095.18	LRPPRC	2	43995742	2_28	0	0.0125763780665094	8.41366688872924	1.00470437834303e-06	-1.04494771454421	2
ENSG00000138032.20	PPM1B	2	43766887	2_28	0	0.0088366269897634	5.07456092722223	4.25777189565798e-07	-0.298543619978238	2
ENSG00000143919.14	CAMKMT	2	44362007	2_28	0	0.0111764588290383	7.29653629228853	7.74316237161231e-07	-0.79376219760172	1
ENSG00000138083.4	SIX3	2	44943014	2_28	0	0.0110520260627206	7.19058400357317	7.54576822705259e-07	0.794764323841183	1
ENSG00000068784.12	SRBD1	2	45612561	2_28	0	0.0116019365828405	7.65015354390454	8.42748592504349e-07	0.801528777087613	1
ENSG00000250565.6	ATP6V1E2	2	46541996	2_29	0	0.0402581937971691	11.3684813207684	4.34564389934286e-06	1.43976435101462	2
ENSG00000119729.11	RHOQ	2	46540365	2_29	0	0.0315091510432054	9.02600880184534	2.70041089514277e-06	1.16153951151289	5
ENSG00000151665.12	PIGF	2	46550507	2_29	0	0.0852947062263	18.6206834921651	1.5080477489101e-05	2.09530419669113	3
ENSG00000119878.5	CRIPT	2	46617440	2_29	0	0.0220122243578498	5.6102316645804	1.17257902827871e-06	-0.469630198783126	2
ENSG00000180398.11	MCFD2	2	46921024	2_29	0	0.0765271229639015	17.563464533399	1.27621243284106e-05	-1.96710282487385	1
ENSG00000143933.16	CALM2	2	47175380	2_30	0	0.0285305979909405	13.5422546778849	3.66859059330473e-06	-1.65377696439113	1
ENSG00000119888.10	EPCAM	2	47309408	2_30	0	0.0271963529232562	12.7177163196782	3.28410624402119e-06	-1.25020806371286	1
ENSG00000095002.13	MSH2	2	47403074	2_30	0	0.0579979472890325	19.8324132826435	1.09215828270672e-05	-1.96597889944224	1
ENSG00000184261.4	KCNK12	2	47617366	2_30	0	0.0390374958698763	15.6190033781375	5.78938813750381e-06	-1.41962072680041	1
ENSG00000116062.14	MSH6	2	47797737	2_30	0	0.0637579444737637	25.8638599056774	1.5657594558797e-05	-3.37521990933911	1
ENSG00000138081.20	FBXO11	2	47904797	2_30	0	0.053101214982985	22.5038559947127	1.13464184196564e-05	-2.84844122326297	1
ENSG00000242441.7	GTF2A1L	2	48595242	2_31	0	0.0343248736351746	16.4932398734101	5.3754189643691e-06	-2.7608444298341	1
ENSG00000068781.21	STON1-GTF2A1L	2	48595242	2_31	0	0.0343248736351746	16.4932398734101	5.3754189643691e-06	-2.7608444298341	1
ENSG00000243244.5	STON1	2	48549078	2_31	0	0.0198713450644514	10.8663898735876	2.05026474850377e-06	-2.25131421985373	2
ENSG00000138039.14	LHCGR	2	48680499	2_31	0	0.017448176686333	8.98195192166884	1.48805222390689e-06	1.39459061925072	4
ENSG00000179915.22	NRXN1	2	51010629	2_33	0	0.0506444331827098	14.5987415196244	7.02011991722468e-06	1.65258539173684	1
ENSG00000143942.4	CHAC2	2	53767465	2_35	0	0.0136333054423216	5.24707923720044	6.79228943967958e-07	-0.566442007223318	2
ENSG00000115239.21	ASB3	2	53785773	2_35	0	0.0130388293334536	5.07375701531006	6.2815332423746e-07	0.405013062509629	2
ENSG00000068878.14	PSME4	2	53970692	2_35	0	0.0129810172569053	4.97033406122661	6.12620750691874e-07	0.511213516513974	1
ENSG00000170634.12	ACYP2	2	54053847	2_35	0	0.0146672503685936	12.8093233000839	1.78390732728109e-06	2.7873772731888	1
ENSG00000177994.15	C2orf73	2	54331270	2_35	0	0.0271751250721841	11.9110139754701	3.07339006171721e-06	-1.09922908358124	2
ENSG00000115306.15	SPTBN1	2	54370871	2_35	0	0.013365386214467	5.0324328255618	6.38641146926403e-07	-0.170284635222738	3
ENSG00000143947.13	RPS27A	2	55233148	2_36	0	0.0077873769917991	5.05982958795953	3.74131682292679e-07	0.416914832625103	1
ENSG00000162994.15	CLHC1	2	55232881	2_36	0	0.00866896743939194	6.23762989840826	5.13433700680595e-07	-0.768021548476462	1
ENSG00000085760.14	MTIF2	2	55239315	2_36	0	0.0101230582523654	7.22312308120761	6.94279189835258e-07	-0.85982737115918	2
ENSG00000115355.15	CCDC88A	2	55419625	2_36	0	0.0231282824967133	13.4118907339625	2.9453084725321e-06	-1.34525001470174	1
ENSG00000163001.11	CFAP36	2	55520335	2_36	0	0.00779979583889257	6.03133942979457	4.46677834629032e-07	-1.31059592147754	2
ENSG00000055813.5	CCDC85A	2	56188819	2_37	0	0.0304223522221119	9.35827018819431	2.70324723081464e-06	-1.09773462676433	1
ENSG00000028116.16	VRK2	2	58077743	2_39	0	0.0131126301427673	8.27730225671367	1.0305665040371e-06	0.360943875018629	1
ENSG00000115421.12	PAPOLG	2	60672621	2_40	0	0.0125933609666116	5.14646316946401	6.15386433415297e-07	-0.87501785588803	1
ENSG00000162929.13	KIAA1841	2	61065721	2_40	0	0.0180120609148506	8.69567309060515	1.48718161571248e-06	1.4191397617104	2
ENSG00000237651.6	C2orf74	2	61145372	2_40	0	0.0124738179624245	4.76442033761477	5.64295865738807e-07	-0.280298718007239	1
ENSG00000173209.22	AHSA2	2	61177883	2_40	0	0.0134053211904308	5.38489372177391	6.85412084512748e-07	0.288889597759067	1
ENSG00000115464.14	USP34	2	61470194	2_40	0	0.0143669707680909	5.92768846601016	8.08626511266047e-07	-0.295823663793558	2
ENSG00000170264.12	FAM161A	2	61854233	2_40	0	0.012577218914107	4.81870807398985	5.75456677203757e-07	0.0240620418628141	3
ENSG00000115484.14	CCT4	2	61888641	2_40	0	0.0143964382956033	6.12361903481756	8.37067771706003e-07	-0.582894634175389	1
ENSG00000170340.10	B3GNT2	2	62283253	2_41	0	0.0173845544682221	7.09061625074515	1.17042864870525e-06	0.902021601662475	1
ENSG00000186889.9	TMEM17	2	62480497	2_41	0	0.028011141896261	10.9753106196472	2.91907350236881e-06	-1.26629881336302	2
ENSG00000115504.14	EHBP1	2	62676052	2_41	0	0.113032873313371	24.780100243034	2.65953201870857e-05	3.00884743067548	1
ENSG00000115507.9	OTX1	2	63045589	2_41	0	0.0393278939641333	14.2475324739584	5.32031985402668e-06	-2.22290783314598	1
ENSG00000014641.17	MDH1	2	63588667	2_41	0	0.0138261162905489	4.7218740428277	6.19886245707857e-07	0.290259916100626	1
ENSG00000143951.15	WDPCP	2	63613979	2_41	0	0.0158316276773222	6.20421655903626	9.32631141800444e-07	0.817975925590934	2
ENSG00000143952.19	VPS54	2	64019122	2_41	0	0.036621111204405	13.88406696325	4.82775935956421e-06	-1.52041183719176	2
ENSG00000197329.11	PELI1	2	64144830	2_41	0	0.0141823195008882	4.95281833462646	6.66955810512253e-07	-0.114347880957507	1
ENSG00000119844.15	AFTPH	2	64524123	2_42	0	0.0265108184753983	5.59982404384673	1.40959682789828e-06	-0.532679743947054	1
ENSG00000179833.4	SERTAD2	2	64652534	2_42	0	0.024146527574089	4.71067174358911	1.08002777444555e-06	0.0749469931205512	1
ENSG00000115902.10	SLC1A4	2	64988123	2_42	0	0.0441170674122127	10.4662774627196	4.38425975025848e-06	1.21352785361722	3
ENSG00000011523.13	CEP68	2	65056838	2_42	0	0.0267598595488092	5.68887254067339	1.44546449970088e-06	0.558393336920783	1
ENSG00000138069.16	RAB1A	2	65128610	2_42	0	0.028392118701123	6.25297933037199	1.68570739459152e-06	0.552604243330469	2
ENSG00000197223.11	C1D	2	68067194	2_45	0	0.0333115538040359	7.5521446214128	2.38870536747805e-06	-0.832296507248044	1
ENSG00000243667.6	WDR92	2	68134727	2_45	0	0.0285510316256553	6.08089011569439	1.64849015368052e-06	-0.666708647362955	2
ENSG00000115946.7	PNO1	2	68163778	2_45	0	0.0812465243446451	16.141286520489	1.24520350580224e-05	2.00063371903266	1
ENSG00000221823.10	PPP3R1	2	68255195	2_45	0	0.170679080996436	23.5099058862958	3.8100316479478e-05	-2.61723924368336	2
ENSG00000119865.8	CNRIP1	2	68320518	2_45	0	0.0256957784415609	5.07721062110031	1.23875196282623e-06	0.326018987670431	1
ENSG00000204923.3	FBXO48	2	68467123	2_45	0	0.0508793796573791	11.6110520451309	5.60932723015822e-06	-1.39330220522687	1
ENSG00000169621.9	APLF	2	68492403	2_45	0	0.0255269685535616	5.01446369439338	1.2154053157082e-06	0.214906557281812	1
ENSG00000169618.6	PROKR1	2	68653304	2_45	0	0.0296331390504327	6.43553573278217	1.81075528621472e-06	0.643092175012354	1
ENSG00000163219.11	ARHGAP25	2	68783425	2_45	0	0.0259108011657208	5.15654718851711	1.26863659491562e-06	-0.340344210698626	1
ENSG00000169605.5	GKN1	2	68974850	2_46	0	0.0294827164283931	6.17052412859322	1.72737626139759e-06	0.564454421672269	1
ENSG00000169604.19	ANTXR1	2	69012709	2_46	0	0.0378631959436271	8.55997025545838	3.07742105864183e-06	0.763041528112803	2
ENSG00000198380.12	GFPT1	2	69382972	2_46	0	0.0782385495488392	15.5568061848564	1.15568274323057e-05	-2.11980383212229	2
ENSG00000169599.12	NFU1	2	69423598	2_46	0	0.0412479755518065	9.3798083143568	3.67361803330125e-06	1.19567310436821	1
ENSG00000115977.18	AAK1	2	69450164	2_46	0	0.0257003519477329	4.86239516193709	1.18655184271195e-06	0.193379306015626	2
ENSG00000087338.4	GMCL1	2	69829233	2_46	0	0.0260130711867226	4.97758355202443	1.22944069652549e-06	0.202459847949451	1
ENSG00000124380.10	SNRNP27	2	69889942	2_46	0	0.0293503931052815	6.12765993353067	1.70767796449428e-06	0.52894510936402	1
ENSG00000059728.10	MXD1	2	69897673	2_46	0	0.0671381444566261	14.0707376365506	8.9698172777115e-06	2.18332609283794	1
ENSG00000244617.2	ASPRV1	2	69963156	2_46	0	0.0808251321721684	15.8741541479346	1.21824437145425e-05	-1.94966796722935	2
ENSG00000115998.7	C2orf42	2	70248695	2_46	0	0.047309724381803	10.6950768231711	4.80431774954361e-06	1.28698321127175	1
ENSG00000116001.15	TIA1	2	70249066	2_46	0	0.0444606030630065	10.0987681028578	4.26325338542805e-06	-1.22765984280365	1
ENSG00000035141.7	FAM136A	2	70301469	2_46	0	0.0313295713533198	6.74999942754873	2.00796244421899e-06	-0.785566192352862	1
ENSG00000183733.6	FIGLA	2	70790384	2_47	0	0.015554582340056	9.35142348659376	1.38112655594444e-06	1.11014668652978	3
ENSG00000152672.7	CLEC4F	2	70802858	2_47	0	0.00958405205550394	4.84218244625488	4.40643846513931e-07	0.171155989724617	3
ENSG00000116031.8	CD207	2	70833920	2_47	0	0.00968952087961972	4.947997695409	4.55228232419679e-07	0.225932215661994	3
ENSG00000163235.15	TGFA	2	70592302	2_47	0	0.00974524230618856	4.99085115569369	4.61811407607021e-07	0.207682217814659	1
ENSG00000075340.22	ADD2	2	70746331	2_47	0	0.0457214268962362	19.4709342184006	8.45286556398742e-06	2.10566575847037	1
ENSG00000116035.2	VAX2	2	70904341	2_47	0	0.00953771919787816	4.78390548858368	4.33235982636389e-07	-0.0778722378399995	1
ENSG00000116039.11	ATP6V1B1	2	70904341	2_47	0	0.00953771919787816	4.78390548858368	4.33235982636389e-07	-0.0778722378399995	1
ENSG00000144031.11	ANKRD53	2	70979137	2_47	0	0.00959001731780451	4.83475756398276	4.40242017185866e-07	0.187959084737334	1
ENSG00000144043.11	TEX261	2	70990491	2_47	0	0.010620244917078	5.80002048241894	5.84872842698855e-07	-0.528367789369272	2
ENSG00000124357.12	NAGK	2	71063928	2_47	0	0.0101920844459152	5.46926122976907	5.29284379788606e-07	0.436266234288364	1
ENSG00000124383.8	MPHOSPH10	2	71130504	2_47	0	0.0521829770536732	20.6804975481483	1.02467757554603e-05	-2.3318581327618	1
ENSG00000124374.8	PAIP2B	2	71225275	2_47	0	0.0149791973809718	8.90807022386874	1.26697945428975e-06	1.28022471143433	2
ENSG00000135636.13	DYSF	2	71453820	2_47	0	0.0156302009611652	9.33578924587852	1.3855206331697e-06	1.12899435595103	4
ENSG00000144036.15	EXOC6B	2	72195887	2_47	0	0.0213629661581118	11.1223725106522	2.25608981886264e-06	0.062035027861118	1
ENSG00000116096.5	SPR	2	72887223	2_47	0	0.0123692072976229	7.06304124478126	8.29527918383941e-07	-0.107145560354654	1
ENSG00000144040.12	SFXN5	2	73074689	2_48	0	0.0434831561633447	17.7859713401965	7.34338070702575e-06	3.98075860320808	1
ENSG00000135631.16	RAB11FIP5	2	73156247	2_48	0	0.0102263237335177	7.49428470299725	7.27691197364168e-07	2.27843815835748	1
ENSG00000135632.11	SMYD5	2	73214469	2_48	0	0.0123951302219968	8.44381113405668	9.93772560973234e-07	-1.49768798885821	1
ENSG00000135617.3	PRADC1	2	73231944	2_48	0	0.00936600061107562	5.97453107632656	5.31319069026803e-07	-0.989063482090012	2
ENSG00000135624.15	CCT7	2	73233389	2_48	0	0.054191154486402	25.9633097625001	1.33593662082261e-05	-3.92142960668498	1
ENSG00000116127.17	ALMS1	2	73451886	2_48	0	0.0117766194895209	7.2102392270156	8.06246261844889e-07	0.930632563011217	2
ENSG00000144035.3	NAT8	2	73542950	2_48	1	0.0722417235128446	26.7690161680327	1.83619121586233e-05	5.25826653773208	2
ENSG00000144034.14	TPRKB	2	73737087	2_48	0	0.00949884091431474	5.0300312612626	4.5366857274885e-07	0.622096224142239	1
ENSG00000144048.10	DUSP11	2	73780009	2_48	0	0.00962810590778107	9.97989337242359	9.12355630927825e-07	2.42308580234812	1
ENSG00000163017.13	ACTG2	2	73892381	2_48	0	0.0152189905773434	13.04241104377	1.88469521621162e-06	2.61014519787479	1
ENSG00000114956.19	DGUOK	2	73963398	2_48	0	0.0141113586669381	8.78920983567131	1.17764952230519e-06	1.07333384640499	1
ENSG00000114978.17	MOB1A	2	74178928	2_48	0	0.0871489589339456	24.875413721878	2.05840066172245e-05	-2.4373326501906	2
ENSG00000188687.17	SLC4A5	2	74361478	2_48	0	0.00971429464763906	5.21224212801882	4.80765451360756e-07	-0.422240871817304	1
ENSG00000204843.12	DCTN1	2	74361478	2_48	0	0.00976430951096596	5.25622966161138	4.87318912974927e-07	0.432570392911729	2
ENSG00000284308.1	C2orf81	2	74421241	2_48	0	0.0110308955371056	6.20545928602438	6.49953219239796e-07	-0.572363745822563	1
ENSG00000005448.16	WDR54	2	74421241	2_48	0	0.0110308955371056	6.20545928602438	6.49953219239796e-07	-0.572363745822563	1
ENSG00000114993.16	RTKN	2	74442199	2_48	0	0.00946331934963207	4.93181282230798	4.43146657837318e-07	-0.273253235479681	2
ENSG00000239779.6	WBP1	2	74458316	2_48	0	0.0177499458422502	10.6719110352612	1.79860843264398e-06	-1.27674703815546	3
ENSG00000115275.11	MOGS	2	74463251	2_48	0	0.0111905543713473	6.50892163892967	6.9160486810689e-07	0.693100294690059	3
ENSG00000135637.13	CCDC142	2	74483364	2_48	0	0.0144971432581806	8.62131826590968	1.18673432818001e-06	-0.938272064085466	1
ENSG00000115282.19	TTC31	2	74492783	2_48	0	0.0109204703765889	6.08644761647128	6.31106467026859e-07	0.54549441568742	1
ENSG00000179528.15	LBX2	2	74502935	2_48	0	0.00950528283367624	5.00520342411789	4.51735450600328e-07	0.244207761432213	1
ENSG00000115325.13	DOK1	2	74548714	2_48	0	0.00923480246701092	4.71496434675674	4.13431363881746e-07	-0.0683786104533622	1
ENSG00000115350.11	POLE4	2	74958729	2_48	0	0.01034472146276	5.8477041677268	5.74383019158686e-07	-0.576592706504261	1
ENSG00000115353.10	TACR1	2	75155648	2_48	0	0.0125021961171647	7.52571096736521	8.93369741498102e-07	-0.963344171088002	1
ENSG00000115363.13	EVA1A	2	75618391	2_49	0	0.0227411626451755	4.77628373108675	1.03133600303984e-06	0.0207936398963589	1
ENSG00000176204.13	LRRTM4	2	77593274	2_50	0	0.10329868947667	22.3652975038898	2.19364773534216e-05	-2.53008452649457	1
ENSG00000143954.12	REG3G	2	79025903	2_51	0	0.0104538367588156	4.73521012000451	4.70015701145282e-07	0.307799080790584	1
ENSG00000162951.10	LRRTM1	2	80294606	2_52	0	0.0184673471537328	4.71099337101328	8.26065345158816e-07	0.0349763187288378	2
ENSG00000115423.18	DNAH6	2	84482091	2_53	0	0.0194773914308288	10.3243484005792	1.90937327965146e-06	1.28911214310309	3
ENSG00000034510.5	TMSB10	2	84905643	2_53	0	0.015279870268861	8.02160535567505	1.16380000743192e-06	-0.954158434732621	1
ENSG00000186854.10	TRABD2A	2	84904611	2_53	0	0.0107749031700008	4.71345991833617	4.82225965321712e-07	0.117595988567289	1
ENSG00000187627.14	RGPD1	2	86920194	2_54	0	0.0116182242995718	5.25051367874142	5.79213862849538e-07	0.645035374401826	1
ENSG00000152284.4	TCF7L1	2	85131018	2_54	0	0.0124825396579328	5.50631158512615	6.52621135326079e-07	-0.52761641071332	1
ENSG00000152291.13	TGOLN2	2	85326957	2_54	0	0.0138625812465392	6.55491257606144	8.62796560413351e-07	-0.736815049847108	2
ENSG00000042493.15	CAPG	2	85345109	2_54	0	0.0135062835630355	6.3260361095828	8.11269085303815e-07	-0.713822660590827	4
ENSG00000152292.16	SH2D6	2	85419276	2_54	0	0.0149580504948487	7.25768077190531	1.03079013522524e-06	-0.771687919614033	1
ENSG00000168906.12	MAT2A	2	85539177	2_54	0	0.0411223234417449	16.3543199573508	6.38568558988932e-06	-1.95951452272484	1
ENSG00000115486.11	GGCX	2	85519445	2_54	0	0.0220974195016984	10.8214862620534	2.27052281247707e-06	-1.23486316507364	1
ENSG00000118640.10	VAMP8	2	85561615	2_54	0	0.0334132934716122	14.6335391870512	4.64265120288345e-06	-1.53139146589403	2
ENSG00000168899.4	VAMP5	2	85626892	2_54	0	0.0167106317063995	8.16904954180722	1.29616948939851e-06	0.813462605682832	1
ENSG00000115523.16	GNLY	2	85685839	2_54	0	0.0120945251436476	5.18976586648209	5.9598315351423e-07	-0.222834101651175	2
ENSG00000168874.12	ATOH8	2	85759526	2_54	0	0.0508283658783519	19.9351304615351	9.62105342801405e-06	-2.20439687964373	1
ENSG00000115525.17	ST3GAL5	2	85904899	2_54	0	0.0220761460719956	11.0452735437286	2.31524594235079e-06	1.49696077676954	2
ENSG00000068654.15	POLR1A	2	86105533	2_54	0	0.0158193038808763	7.74145177182177	1.16280576974113e-06	-1.1074171726244	2
ENSG00000132300.18	PTCD3	2	86105686	2_54	0	0.0155568514248243	7.59072397734166	1.12124959762202e-06	1.09668852599997	1
ENSG00000132305.20	IMMT	2	86195484	2_54	0	0.0114655882235777	4.71713225316305	5.13537059295893e-07	0.0233382404114854	1
ENSG00000132313.14	MRPL35	2	86126831	2_54	0	0.0126934130193932	5.52924653665467	6.66410394954397e-07	-0.318404437991707	3
ENSG00000068615.17	REEP1	2	86331852	2_54	0	0.0156961888393945	7.79583798722252	1.16186164956389e-06	1.18913397904616	2
ENSG00000115561.15	CHMP3	2	86559672	2_54	0	0.0121949534394642	5.29005091686206	6.12544148422185e-07	-0.527143029928611	3
ENSG00000239305.6	RNF103	2	86623855	2_54	0	0.0131113003117925	5.74910271242572	7.15720125581139e-07	-0.0859691935214323	2
ENSG00000153561.12	RMND5A	2	86721712	2_54	0	0.796656470511084	22.0935233350873	0.000167121938522237	-4.36611825820446	1
ENSG00000153563.15	CD8A	2	86807953	2_54	0	0.0121161799518793	6.34564912086459	7.30027408988777e-07	-1.50500982153485	1
ENSG00000172086.7	KRCC1	2	88054811	2_55	0	0.0245557221129048	7.33067751390624	1.70920526340038e-06	-0.785271453187884	2
ENSG00000115593.14	SMYD1	2	88077037	2_55	0	0.0227478170853906	6.60323728098781	1.42624464801214e-06	-0.664717788758722	1
ENSG00000163586.9	FABP1	2	88132198	2_55	0	0.0237037092174515	6.99470842114848	1.57428487509982e-06	0.740470805552675	3
ENSG00000144115.16	THNSL2	2	88170372	2_55	0	0.0202482947296698	5.49703708134147	1.05685283582033e-06	0.446310220330233	2
ENSG00000172071.11	EIF2AK3	2	88620189	2_55	0	0.0187299051736702	4.75684670267587	8.45964485337785e-07	-0.0574375248460925	1
ENSG00000153574.8	RPIA	2	88692315	2_55	0	0.0217152836323665	6.16163373570827	1.27045352370595e-06	-0.757665340277239	2
ENSG00000168658.18	VWA3B	2	98111475	2_57	0	0.0131521331079378	5.04565691230029	6.30102654129017e-07	0.294148262798109	1
ENSG00000275111.4	ZNF2	2	95164907	2_57	0	0.0156146456330262	6.67166491816896	9.89153644006733e-07	-0.814714624116132	1
ENSG00000233757.6	AC092835.2	2	95207631	2_57	0	0.0440407978731536	16.5502763737407	6.92082432747245e-06	1.8004254934224	1
ENSG00000155066.15	PROM2	2	95264882	2_57	0	0.0260209669385021	11.523165728602	2.84703388263006e-06	1.63458118141906	2
ENSG00000115041.12	KCNIP3	2	95272249	2_57	0	0.0128102477808912	4.79623232120427	5.83384838767786e-07	0.561692489015767	1
ENSG00000174501.14	ANKRD36C	2	95991827	2_57	0	0.0179339211482501	7.98602788607295	1.35988904457508e-06	-2.02681704208799	1
ENSG00000186281.12	GPAT2	2	96025125	2_57	0	0.0128756825979807	4.8443184225801	5.92243552029966e-07	-0.682348952933124	2
ENSG00000274286.1	ADRA2B	2	96070820	2_57	0	0.0132977054353141	5.15015830283105	6.50271445111799e-07	-1.39951330960909	1
ENSG00000158050.4	DUSP2	2	96145593	2_57	0	0.0236384331018359	10.6091835324046	2.38121190295909e-06	0.750046317823839	2
ENSG00000084090.13	STARD7	2	96208677	2_57	0	0.0331047989927751	13.819108818014	4.3437856746201e-06	1.44880827489457	3
ENSG00000135956.8	TMEM127	2	96266108	2_57	0	0.112950357491142	25.7005605743701	2.75630709337231e-05	-3.55818555113168	1
ENSG00000144021.2	CIAO1	2	96262227	2_57	0	0.17375191502748	30.0160902798002	4.95200551449231e-05	-3.8451850337982	2
ENSG00000144028.14	SNRNP200	2	96297946	2_57	0	0.0593105373097053	19.4150579984989	1.09337199888914e-05	-3.21547393726242	2
ENSG00000198885.9	ITPRIPL1	2	96297946	2_57	0	0.019442517125615	8.7526700071949	1.61581055954104e-06	-1.90393956086789	2
ENSG00000196843.15	ARID5A	2	96533514	2_57	0	0.0556244441016683	18.7962445688037	9.92736906643411e-06	-2.9527391988562	1
ENSG00000114988.11	LMAN2L	2	96730666	2_57	0	0.0306779417071847	13.0923338479418	3.8136487077058e-06	-1.54997227697372	2
ENSG00000168763.15	CNNM3	2	96721624	2_57	0	0.0127646836376188	4.76247092104852	5.77217898560012e-07	0.0447740193912665	1
ENSG00000163126.14	ANKRD23	2	96856083	2_57	0	0.0322862297378225	13.5803718045525	4.16319151528541e-06	-2.19649490595399	1
ENSG00000168754.14	FAM178B	2	96907061	2_57	0	0.171323320699991	29.8717256345644	4.85930537111664e-05	3.68506542002438	2
ENSG00000144199.11	FAHD2B	2	97091610	2_57	0	0.0793737344790733	22.2378463051182	1.67597268084173e-05	-3.17996225605123	2
ENSG00000135976.17	ANKRD36	2	97109064	2_57	0	0.0245129009050953	10.9548851825438	2.54976371471537e-06	-2.08845840277439	1
ENSG00000196912.12	ANKRD36B	2	97589819	2_57	0	0.0214505351553143	9.68165478328545	1.97190106430507e-06	-0.623101301837382	1
ENSG00000135940.6	COX5B	2	97648394	2_57	0	0.0534348400176893	18.4002003144164	9.33564784836663e-06	-1.59894806361186	2
ENSG00000115073.7	ACTR1B	2	97658891	2_57	0	0.213274462975015	32.1231399284561	6.50510398726973e-05	-3.34721118888945	2
ENSG00000228486.10	LINC01125	2	97673534	2_57	0	0.0444505067004878	16.6398303133845	7.02300545813705e-06	2.80353724795136	1
ENSG00000115085.13	ZAP70	2	97713755	2_57	0	0.0981702276179551	24.3103479533612	2.26604416344135e-05	-2.3116974667566	1
ENSG00000075568.16	TMEM131	2	97995161	2_57	0	0.013150193706562	5.04384117945006	6.29783024126003e-07	0.174093363188649	2
ENSG00000185674.9	LYG2	2	99254906	2_58	0	0.00984601234318572	4.73409656798241	4.42583159974439e-07	-0.0284003350705552	2
ENSG00000071073.12	MGAT4A	2	98730539	2_58	0	0.0126016842975957	7.06938764196142	8.45878114295014e-07	-0.706718870638981	1
ENSG00000135951.14	TSGA10	2	99155127	2_58	0	0.0102610062337669	5.12462403754828	4.99285964365014e-07	0.469393888984916	1
ENSG00000144182.16	LIPT1	2	99155127	2_58	0	0.0102610062337669	5.12462403754828	4.99285964365014e-07	0.469393888984916	1
ENSG00000158411.11	MITD1	2	99180175	2_58	0	0.0112256885301667	5.97482443735832	6.36847624871465e-07	-0.71891071887558	2
ENSG00000185414.19	MRPL30	2	99178768	2_58	0	0.0102056212647912	5.07342363437912	4.91629542227481e-07	0.447483970596646	2
ENSG00000144214.9	LYG1	2	99306625	2_58	0	0.0101128046153366	4.98699126448056	4.78858963103005e-07	-0.0443653899384327	1
ENSG00000115514.11	TXNDC9	2	99341763	2_58	0	0.0105206268450821	5.36101801578322	5.35533052790764e-07	0.632096964931495	1
ENSG00000135945.9	REV1	2	99488850	2_58	0	0.0102856047991772	5.14727532875592	5.02695074195658e-07	-0.389576938301224	2
ENSG00000170500.12	LONRF2	2	100322655	2_58	0	0.0233163726300254	12.9074721332684	2.85758778148991e-06	-1.45936489534251	2
ENSG00000115526.10	CHST10	2	100417294	2_58	0	0.0166741069579933	9.7231135974632	1.53937822678764e-06	-1.25528100799771	1
ENSG00000115539.13	PDCL3	2	100576995	2_58	0	0.0160892439402627	9.38448391637126	1.43365095220161e-06	1.1170180528097	1
ENSG00000071082.10	RPL31	2	101002859	2_58	0	0.0403032151968162	18.1291483370249	6.93768365105791e-06	2.24226449591351	2
ENSG00000158435.7	CNOT11	2	101252764	2_59	0	0.0685523538495002	17.8275907954275	1.16041257191766e-05	1.93783083401852	1
ENSG00000196460.12	RFX8	2	101432601	2_59	0	0.0235772176220587	7.59618751773597	1.70053520009521e-06	-0.76847324474467	2
ENSG00000115590.13	IL1R2	2	101991888	2_59	0	0.0393999424464268	12.4950056268364	4.67443839196655e-06	-1.35469611400558	1
ENSG00000115594.11	IL1R1	2	102064141	2_59	0	0.0190724365306496	5.58129841589499	1.0107385232892e-06	-0.410860917567756	1
ENSG00000115598.9	IL1RL2	2	102186984	2_60	0	0.0158559337734775	5.17788253680712	7.79545401455206e-07	0.540782121953091	1
ENSG00000115604.10	IL18R1	2	102310670	2_60	0	0.0153060090975178	4.84325213845008	7.03876462643513e-07	0.183880500279682	2
ENSG00000115607.9	IL18RAP	2	102418584	2_60	0	0.0271274967660183	10.2797002512102	2.64781457415012e-06	-1.61993966067108	2
ENSG00000135953.10	MFSD9	2	102723383	2_60	0	0.212974267796988	30.4692662350182	6.16150104133623e-05	-3.25498884071558	1
ENSG00000170417.15	TMEM182	2	102734774	2_60	0	0.124271460694143	25.00429911689	2.95041756859149e-05	3.03827652266796	1
ENSG00000135973.2	GPR45	2	105240850	2_62	0	0.0656532177855089	15.7336821203564	9.80807515159542e-06	-1.89301148095851	1
ENSG00000135972.8	MRPS9	2	105037638	2_62	0	0.022452791021329	5.45613920050347	1.16319673039922e-06	-0.509579417628458	2
ENSG00000135966.12	TGFBRAP1	2	105330291	2_62	0	0.0224218192655911	5.443004887448	1.15879594986696e-06	0.374702272916247	1
ENSG00000135974.9	C2orf49	2	105337683	2_62	0	0.204452562605216	27.0194512585719	5.24525347044356e-05	3.08167848929823	1
ENSG00000115641.18	FHL2	2	105575583	2_62	0	0.0240396771348406	6.10560266450677	1.39365271623431e-06	0.602937253424995	1
ENSG00000071051.13	NCK2	2	105744677	2_63	0	0.0541501173873775	11.4333192049309	5.87853526533324e-06	1.53798032203309	1
ENSG00000119147.9	C2orf40	2	105889131	2_63	0	0.030184470879023	5.83378203349501	1.67198032534417e-06	-0.464198312165627	5
ENSG00000115652.14	UXS1	2	106194693	2_63	0	0.0269097551861339	4.73923156683671	1.21091894295347e-06	0.0657015746749967	1
ENSG00000144057.15	ST6GAL2	2	106886868	2_64	0	0.108890206153071	22.760143515331	2.35321285958514e-05	2.85763437053722	2
ENSG00000198203.9	SULT1C2	2	108287884	2_65	0	0.0663302355652959	19.8084843459313	1.247556384338e-05	-2.07649370344826	4
ENSG00000198075.9	SULT1C4	2	108399785	2_65	0	0.0169897685625429	7.07703232193998	1.1416580381264e-06	1.03344733394933	3
ENSG00000135968.20	GCC2	2	108429182	2_65	0	0.0387310648512186	14.859540541093	5.4646482876278e-06	1.97919164798915	2
ENSG00000169756.16	LIMS1	2	108535129	2_65	0	0.0133542358676887	4.71163151945041	5.97431005453743e-07	0.00625074243323126	1
ENSG00000153201.15	RANBP2	2	108697922	2_65	0	0.0181936469381851	7.53874299177953	1.30231516312647e-06	0.892926992153791	2
ENSG00000163006.11	CCDC138	2	108786656	2_65	0	0.0181127946655373	7.48154023733322	1.28668985454312e-06	-0.986204218950588	1
ENSG00000186522.14	SEPT10	2	109574715	2_65	0	0.0145944659992534	5.41893932801704	7.50930759934311e-07	0.179874494487457	1
ENSG00000198142.4	SOWAHC	2	109614115	2_65	0	0.0160632952820016	11.9752409242161	1.82648579576894e-06	2.58895683940346	2
ENSG00000115008.5	IL1A	2	112782395	2_66	0	0.0282590922415259	13.1665378311279	3.53286624386509e-06	1.52507187666735	3
ENSG00000144063.3	MALL	2	110117552	2_66	0	0.0561505235546734	19.7440227681192	1.05265692047445e-05	2.21660112447702	1
ENSG00000144061.12	NPHP1	2	110205149	2_66	0	0.0237663279265725	11.517993848412	2.59917980646807e-06	1.3183370288194	1
ENSG00000169679.14	BUB1	2	110678318	2_66	0	0.0179108199808867	8.83062762560539	1.50177350234968e-06	0.970439048715674	1
ENSG00000153094.22	BCL2L11	2	111153117	2_66	0	0.0232589555763665	11.3127333109098	2.49836078852364e-06	-1.28388953586404	1
ENSG00000153208.16	MERTK	2	111898486	2_66	0	0.030251630966593	13.8161395182778	3.96855954433147e-06	1.67697827895939	2
ENSG00000153214.9	TMEM87B	2	112068501	2_66	0	0.0653363683893908	21.2077804546199	1.31567192360695e-05	-1.92308476591625	1
ENSG00000144152.12	FBLN7	2	112128995	2_66	0	0.034943445726993	15.1926622462147	5.04077146023604e-06	1.84648115229126	3
ENSG00000144161.12	ZC3H8	2	112250180	2_66	0	0.0344323406028344	15.0518420582518	4.92100260591536e-06	2.10903484164699	2
ENSG00000169629.11	RGPD8	2	112432372	2_66	0	0.0147113609348362	6.9644588348473	9.72831497324744e-07	-0.986724713102779	4
ENSG00000114999.7	TTL	2	112478392	2_66	0	0.0593124077832454	20.2727630201884	1.14171023675584e-05	2.16709839220075	1
ENSG00000125630.15	POLR1B	2	112544150	2_66	0	0.0118183125162232	4.89046600350796	5.48786110440971e-07	0.0731974321929039	2
ENSG00000125611.15	CHCHD5	2	112588935	2_66	0	0.0553173871943895	19.5995725553885	1.02945094275523e-05	-2.54452735897216	1
ENSG00000144136.10	SLC20A1	2	112645729	2_66	0	0.0116021064100502	4.71569896288312	5.19493734832919e-07	-0.0913118204920345	2
ENSG00000169607.12	CKAP2L	2	112765001	2_66	0	0.0130647948809981	5.83988869044369	7.24443569651032e-07	0.506837849764176	1
ENSG00000125538.11	IL1B	2	112836810	2_66	0	0.011625396758186	4.73468111117841	5.22631899969027e-07	-0.0401824670263902	1
ENSG00000125637.15	PSD4	2	113167484	2_67	0	0.191278935779354	33.5150620286597	6.08701779128075e-05	3.13960460927581	1
ENSG00000125618.16	PAX8	2	113238217	2_67	0	0.0206084719183022	11.8199573709974	2.31291193865938e-06	1.52889383941306	2
ENSG00000144134.18	RABL2A	2	113627627	2_67	0	0.0109283089890555	5.80672610467691	6.02534202004633e-07	-0.642093268711302	2
ENSG00000115084.13	SLC35F5	2	113756761	2_67	0	0.0134933126417286	7.80281497841115	9.99694468080142e-07	1.1718214818079	2
ENSG00000115091.11	ACTR3	2	113889855	2_67	0	0.0118197624655174	6.54888957305359	7.3497710900698e-07	-0.84575677291534	2
ENSG00000144119.3	C1QL2	2	119149202	2_69	0	0.00982061674615209	7.24529368455858	6.75603909012381e-07	0.839612234006844	1
ENSG00000088205.12	DDX18	2	117812637	2_69	0	0.014466722335391	10.9124439952433	1.49895836684792e-06	1.26757868685921	2
ENSG00000125633.10	CCDC93	2	118013874	2_69	0	0.0115774101362132	8.80244010953599	9.67635725588709e-07	1.12921387485985	1
ENSG00000125629.14	INSIG2	2	118088243	2_69	0	0.0224172007224489	15.0691359995956	3.20750343167184e-06	-1.59535968217092	4
ENSG00000163064.6	EN1	2	118823863	2_69	0	0.00766527200675971	4.90268628278859	3.56828119802733e-07	-0.184441735708415	2
ENSG00000115107.19	STEAP3	2	119263743	2_69	0	0.0114099001004859	8.66449314881367	9.38690454141823e-07	1.09611770506827	1
ENSG00000186132.14	C2orf76	2	119250136	2_69	0	0.0262049884478625	16.5545489510316	4.11906572496019e-06	-1.71278929116287	3
ENSG00000155368.16	DBI	2	119355944	2_69	0	0.00751294159766813	4.71299790274783	3.36205377934226e-07	0.0778883968602587	1
ENSG00000171227.6	TMEM37	2	119427493	2_69	0	0.00847380522127272	5.85051031174334	4.70727556797134e-07	0.61245123641872	2
ENSG00000144120.12	TMEM177	2	119667896	2_69	0	0.00907751135099788	6.50117369700187	5.60345601220526e-07	0.678287559773684	2
ENSG00000088179.8	PTPN4	2	119757894	2_69	0	0.00935461765225443	6.7855218721584	6.02707634830243e-07	0.70702493977689	2
ENSG00000115109.13	EPB41L5	2	120013281	2_69	0	0.00912035791621757	6.54570030394579	5.66846404074135e-07	-0.763956157263606	1
ENSG00000226479.3	TMEM185B	2	120223118	2_69	0	0.0152703984987138	11.4248697892176	1.65652893595842e-06	1.30109928540756	1
ENSG00000074047.21	GLI2	2	120723480	2_70	0	0.0250269786842495	6.94969687240341	1.65147377929353e-06	0.920486625885638	2
ENSG00000115112.7	TFCP2L1	2	121285630	2_70	0	0.0222226892435665	5.81930091824043	1.22790516265841e-06	0.610331126626383	1
ENSG00000074054.17	CLASP1	2	121649921	2_70	0	0.0277789877377923	7.94316842805886	2.09511364023496e-06	-1.29274726413444	1
ENSG00000155438.11	NIFK	2	121736192	2_70	0	0.0238949421115399	6.5092608712731	1.4768454747335e-06	0.826450973923711	1
ENSG00000136732.14	GYPC	2	126650125	2_74	0	0.0293186824379793	10.8129630464408	3.01013910036464e-06	-1.19905474697473	1
ENSG00000136717.14	BIN1	2	127085031	2_74	0	0.0213035855903649	7.7735296208649	1.57241927892034e-06	1.17239325018344	2
ENSG00000163161.12	ERCC3	2	127292055	2_75	0	0.0271476325871081	4.82518763345394	1.24377999047518e-06	0.125309200342507	3
ENSG00000169967.16	MAP3K2	2	127406601	2_75	0	0.0275211546330072	4.95536775584871	1.29491105292666e-06	-0.221256430009623	2
ENSG00000163166.14	IWS1	2	127528737	2_75	0	0.0333729249461137	6.79429103505716	2.15295927358111e-06	0.762248465092041	1
ENSG00000169994.18	MYO7B	2	127538296	2_75	0	0.0369061438308788	7.75605453829502	2.71792157418918e-06	0.700524175613008	1
ENSG00000144230.16	GPR17	2	127648067	2_75	0	0.027251065485885	4.86141350938001	1.25789226816006e-06	0.209711007727714	4
ENSG00000072163.19	LIMS2	2	127647423	2_75	0	0.0273402285257025	4.89253258166341	1.27008639408385e-06	-0.209507181216078	4
ENSG00000144231.10	POLR2D	2	127773630	2_75	0	0.0282295041850568	5.1975189066825	1.39314629719616e-06	0.395388668775028	1
ENSG00000144233.9	AMMECR1L	2	127883299	2_75	0	0.0324131888551626	6.51567123581824	2.00529522289378e-06	-0.765029302325051	1
ENSG00000136731.12	UGGT1	2	128091540	2_75	0	0.0317428639339227	6.31619513912601	1.90370233845478e-06	-0.664117506107265	1
ENSG00000136720.6	HS6ST1	2	128319352	2_75	0	0.0366608323014865	7.69229719833223	2.67766210525506e-06	-0.927561179200646	2
ENSG00000178171.10	AMER3	2	130755277	2_78	0	0.0318778078116738	8.98014361497888	2.71812313450242e-06	1.10660753487927	1
ENSG00000222014.5	RAB6C	2	129979360	2_78	0	0.0388719653693691	10.8761197069796	4.01428197082003e-06	-1.24404192711978	1
ENSG00000136699.19	SMPD4	2	130182517	2_78	0	0.0216433223400372	5.29275030135682	1.08768397460638e-06	-0.377580710671656	1
ENSG00000152082.13	MZT2B	2	130181775	2_78	0	0.0214968320093432	5.22820538940661	1.06714761927132e-06	-0.358506183495749	2
ENSG00000136710.9	CCDC115	2	130342923	2_78	0	0.0456383545376421	12.4143670279057	5.37962441159132e-06	-1.45823176226156	1
ENSG00000136718.9	IMP4	2	130342325	2_78	0	0.0233333665190884	6.00763754415441	1.33100143120446e-06	-0.798235069749441	1
ENSG00000072135.12	PTPN18	2	130356437	2_78	0	0.0613332377663374	15.2608308959171	8.8873333129299e-06	1.6814916837418	1
ENSG00000075886.10	TUBA3D	2	131476167	2_78	0	0.0212474840085738	5.11731139984222	1.03239704642169e-06	-0.135801442988749	1
ENSG00000173272.15	MZT2A	2	131540549	2_78	0	0.0206674273264188	4.85433194738613	9.5260594334222e-07	-0.590122489646541	1
ENSG00000163040.14	CCDC74A	2	131530251	2_78	0	0.0400550848917602	11.1632243681526	4.24565506116826e-06	2.01556877790036	3
ENSG00000150551.10	LYPD1	2	132645034	2_79	0	0.0257934402984897	12.3618480081093	3.02754124248629e-06	-1.45615728872411	1
ENSG00000152128.13	TMEM163	2	134719289	2_80	0	0.0269721711584072	7.62115602560716	1.95179480001142e-06	-1.53771155934364	1
ENSG00000082258.12	CCNT2	2	134918197	2_80	0	0.0640852583922852	15.9186276894076	9.68637240287768e-06	2.62131576979277	2
ENSG00000115839.17	RAB3GAP1	2	135052002	2_80	0	0.0292177378735476	8.38323531996332	2.32571043991487e-06	1.57685144358472	1
ENSG00000121988.17	ZRANB3	2	135530703	2_80	0	0.0234888067705853	6.30495939901559	1.4061791243649e-06	-1.25011563497682	2
ENSG00000144224.16	UBXN4	2	135741596	2_80	0	0.0286884464508955	8.20895156322599	2.23610462921441e-06	-1.67939353725692	1
ENSG00000076003.4	MCM6	2	135876201	2_80	0	0.0212721404482625	5.36257291695922	1.08313302810161e-06	1.19962417200108	2
ENSG00000115866.10	DARS	2	135985920	2_80	0	0.0216434476873143	5.52699514538862	1.13582892095614e-06	-0.875239072021489	1
ENSG00000144229.11	THSD7B	2	136765466	2_81	0	0.0301581957082457	8.43065183605181	2.41414808503515e-06	-0.885999644128526	2
ENSG00000150540.13	HNMT	2	137960025	2_82	0	0.0236921589529285	11.2988251255123	2.54176456878197e-06	-1.74004918001829	1
ENSG00000144228.8	SPOPL	2	138501652	2_82	0	0.0228052484940808	8.78856251561035	1.90304935599098e-06	0.342632070362974	1
ENSG00000168702.17	LRP1B	2	142131430	2_85	0	0.0880561494156331	21.399022544706	1.78916759390145e-05	-2.60995449870783	1
ENSG00000115919.14	KYNU	2	142877245	2_85	0	0.0259390685164074	9.63957877609352	2.37415915933075e-06	1.3615984099373	2
ENSG00000075884.13	ARHGAP15	2	143088556	2_85	0	0.0257476569161846	9.56906312293291	2.33940023831245e-06	1.12495955217359	2
ENSG00000121989.14	ACVR2A	2	147844091	2_88	0	0.0124178741211843	13.5900646837035	1.6023824278944e-06	1.74095028688943	1
ENSG00000115947.13	ORC4	2	148020703	2_88	0	0.0118081597291735	13.0840370221097	1.46697049943496e-06	1.70137011904618	1
ENSG00000204406.12	MBD5	2	148020703	2_88	0	0.0118081597291735	13.0840370221097	1.46697049943496e-06	1.70137011904618	1
ENSG00000168280.16	KIF5C	2	148810240	2_88	0	0.0060521652580936	5.51724825310947	3.17052148709117e-07	-0.256524567568954	1
ENSG00000187123.14	LYPD6	2	149332418	2_88	0	0.00558991519431951	4.96947986084679	2.6376280390828e-07	-0.414579001997946	1
ENSG00000184898.6	RBM43	2	151261757	2_90	0	0.0187937881312487	5.32640334277402	9.50486108031578e-07	-0.765715730067033	1
ENSG00000123609.10	NMI	2	151290158	2_90	0	0.0341752726669388	11.0192839224353	3.57571386319187e-06	1.43256335737113	2
ENSG00000123610.4	TNFAIP6	2	151364258	2_90	0	0.0186766516346926	5.26704868960181	9.34036285522486e-07	-0.447285521739754	1
ENSG00000080345.17	RIF1	2	151402755	2_90	0	0.104184302911425	21.7997845214309	2.15651204351065e-05	-2.60700211934178	3
ENSG00000182389.19	CACNB4	2	152099291	2_91	0	0.0808540678679586	18.8396855328729	1.44634840453285e-05	1.90853417056358	2
ENSG00000115145.9	STAM2	2	152176079	2_91	0	0.0308071371674458	9.5521895941034	2.79416258450589e-06	-1.05896251836844	1
ENSG00000196504.15	PRPF40A	2	152700287	2_91	0	0.0185210356963781	4.71102224503596	8.28471972186543e-07	0.0966148856426775	1
ENSG00000177917.10	ARL6IP6	2	152717752	2_91	0	0.191245610466318	27.4191502856801	4.97900846469987e-05	3.50819047109872	1
ENSG00000144278.14	GALNT13	2	153872211	2_92	0	0.0271102520402303	7.66778736104225	1.9737903107612e-06	-1.35297403716659	3
ENSG00000115159.15	GPD2	2	156442679	2_93	0	0.0257797987482493	12.1303040859989	2.96926259606257e-06	1.72566943316708	1
ENSG00000136542.8	GALNT5	2	157257153	2_94	0	0.0346993573889364	11.1668011103421	3.67915097722072e-06	-1.31590016553151	2
ENSG00000115165.9	CYTIP	2	157487230	2_94	0	0.0178271815843714	4.8273479766699	8.17125362720923e-07	0.167363659470329	1
ENSG00000123612.15	ACVR1C	2	157626270	2_94	0	0.0181113330312384	4.97741717144191	8.55956816758665e-07	-0.237121283794682	1
ENSG00000153237.17	CCDC148	2	158392875	2_95	0	0.128871022560635	24.4767264038761	2.9950632945977e-05	3.13387262442332	1
ENSG00000144283.21	PKP4	2	158457351	2_95	0	0.0514861238198778	15.5183289776911	7.58634428324694e-06	1.68809459008559	2
ENSG00000163331.11	DAPL1	2	158795222	2_96	0	0.0142671033359379	7.22932785249359	9.79334658091685e-07	0.847864314643758	1
ENSG00000115183.14	TANC1	2	158921008	2_96	0	0.0200248358070632	10.2300256660357	1.94510515072834e-06	-1.05428694442088	3
ENSG00000196151.10	WDSUB1	2	159287223	2_96	0	0.0112359163750615	5.02979450490482	5.36606757067685e-07	0.437910803745373	1
ENSG00000136536.14	MARCH7	2	159712477	2_96	0	0.080809124862935	20.9039872315302	1.60393561815257e-05	-3.32188159853258	2
ENSG00000241399.6	CD302	2	159795171	2_96	0	0.0136024648178025	6.55752473021495	8.46944486551384e-07	-0.532977437037304	2
ENSG00000054219.10	LY75	2	159903827	2_96	0	0.0202519503870438	11.734379605716	2.25644309232704e-06	-2.07109355813352	1
ENSG00000153246.12	PLA2R1	2	160059148	2_96	0	0.0205082479495723	10.803907823634	2.10381150868237e-06	-1.41946398404152	4
ENSG00000115221.10	ITGB6	2	160270221	2_96	0	0.0424822211641622	17.3483186762483	6.99780769508295e-06	-1.84455519106107	2
ENSG00000153250.19	RBMS1	2	160494127	2_96	0	0.0187723096568597	9.74628172940184	1.73721698690941e-06	-1.13993335621639	1
ENSG00000136560.13	TANK	2	161137402	2_97	0	0.0387767413439588	9.3885342232444	3.45673828950088e-06	1.13519869788905	1
ENSG00000115233.11	PSMD14	2	161310502	2_97	0	0.0246378272504404	5.06098869584963	1.18395492892739e-06	0.359552029858741	1
ENSG00000197635.9	DPP4	2	162074215	2_97	0	0.0504517122095014	11.9137438188191	5.70717991686879e-06	-1.69853106482734	1
ENSG00000115267.5	IFIH1	2	162294461	2_97	0	0.0237470030678962	4.71061547236945	1.06214512309422e-06	0.00357858391925403	1
ENSG00000182263.13	FIGN	2	163614686	2_99	0	0.161236422299911	27.9093768117002	4.27278154326766e-05	2.6477337121303	1
ENSG00000169507.9	SLC38A11	2	164970433	2_101	0	0.0101419145330947	6.52977727381972	6.28804601599192e-07	0.853620846148236	1
ENSG00000153253.16	SCN3A	2	165199169	2_101	0	0.0272170265431417	15.9247338030995	4.11538296028623e-06	-1.73321815535421	1
ENSG00000136531.15	SCN2A	2	164700808	2_101	0	0.00928295441911442	5.47222161139853	4.8233335032858e-07	0.318628791913753	1
ENSG00000178662.15	CSRNP3	2	165671112	2_101	0	0.0204232628886104	12.2131765238476	2.36837876575272e-06	-1.22080893026643	1
ENSG00000115339.13	GALNT3	2	165800732	2_101	0	0.00922168893439324	5.41022803031192	4.73721870522338e-07	-0.0725032572156293	2
ENSG00000123607.14	TTC21B	2	165954114	2_101	0	0.0177276860490367	12.2464803097609	2.06139271669753e-06	1.72886879713495	1
ENSG00000169432.14	SCN9A	2	166202248	2_101	0	0.00976129457356956	5.8034575774012	5.37887720600728e-07	0.771520824842221	2
ENSG00000136546.13	SCN7A	2	166494973	2_101	0	0.0139205159026571	9.27317449280918	1.22569145820529e-06	-1.1325950655703	1
ENSG00000198648.10	STK39	2	168247489	2_102	0	0.0664605490914654	24.1665586184316	1.52502208115616e-05	-2.23446732064294	2
ENSG00000172292.14	CERS6	2	168361783	2_102	0	0.0316043109531936	17.0269071331736	5.10951278611414e-06	1.80283065372649	2
ENSG00000152254.10	G6PC2	2	168864871	2_102	0	0.0118553015601425	7.71348606373237	8.68281807150761e-07	0.950814312232372	3
ENSG00000152253.8	SPC25	2	168887282	2_102	0	0.012907237130472	8.5184144881611	1.04397344968898e-06	1.04827152606855	1
ENSG00000239474.6	KLHL41	2	169509786	2_103	0	0.0223376987957356	5.18033659159784	1.09873714316299e-06	0.442482893158166	1
ENSG00000138399.17	FASTKD1	2	169573525	2_103	0	0.021279072730809	4.71885932059162	9.53426296448138e-07	-0.0959041648218326	1
ENSG00000138398.15	PPIG	2	169584491	2_103	0	0.0242416823616236	5.95827991514461	1.37145339946236e-06	0.659050353316222	1
ENSG00000154479.12	CCDC173	2	169694453	2_103	0	0.0317007939969549	8.51445151323667	2.5628560494709e-06	-1.020374858225	1
ENSG00000144362.11	PHOSPHO2	2	169693707	2_103	0	0.0585591232188801	14.4011153228642	8.00733670104737e-06	2.04091326566755	2
ENSG00000213160.9	KLHL23	2	169694539	2_103	0	0.0212622296223305	4.71133477321383	9.51152526403301e-07	0.0582474345936339	2
ENSG00000138382.14	METTL5	2	169825274	2_103	0	0.0363190203909255	9.81362102265928	3.38423728166864e-06	-1.5641072327547	2
ENSG00000144357.16	UBR3	2	169827097	2_103	0	0.0346416465477949	9.36163448796923	3.0792688148453e-06	-1.39006252381337	1
ENSG00000071909.18	MYO3B	2	170178516	2_103	0	0.0361921303626213	9.78016057904754	3.36091500640212e-06	1.2892217344235	2
ENSG00000204335.3	SP5	2	170714891	2_104	0	0.0145802278936942	7.17737846988361	9.93636546176316e-07	0.663292947549714	1
ENSG00000204334.7	ERICH2	2	170785846	2_104	0	0.0122980971060097	5.90806134904095	6.898907326266e-07	-0.647143456078323	2
ENSG00000128683.13	GAD1	2	170810487	2_104	0	0.0414345195180159	16.7921569237444	6.60642011628091e-06	-1.87321743347686	2
ENSG00000123600.19	METTL8	2	171435106	2_104	0	0.0112021063198006	5.27814759154191	5.61408026092899e-07	0.783918290028428	1
ENSG00000115827.13	DCAF17	2	171435106	2_104	0	0.0112021063198006	5.27814759154191	5.61408026092899e-07	-0.783918290028428	1
ENSG00000071967.11	CYBRD1	2	171522147	2_104	0	0.0120464012441792	5.29867179068451	6.06068539582969e-07	-0.219282344950821	2
ENSG00000077380.15	DYNC1I2	2	171685728	2_104	0	0.0137464793360179	6.59883675063888	8.613036046489e-07	0.320976283830407	1
ENSG00000128708.12	HAT1	2	171922612	2_104	0	0.0143441098867834	6.92947021077711	9.43780570848089e-07	-0.376292485725421	1
ENSG00000115840.13	SLC25A12	2	171996365	2_104	0	0.0112569268023205	5.19812924742554	5.55602655265678e-07	0.532504643200727	1
ENSG00000172878.13	METAP1D	2	171997407	2_104	0	0.026982029055996	15.8136351269622	4.05138687096805e-06	-3.58465136862275	3
ENSG00000144355.14	DLX1	2	172084534	2_104	0	0.0168817786181015	8.14415874234865	1.3054547647981e-06	0.446694461603455	1
ENSG00000091409.14	ITGA6	2	172400734	2_105	0	0.00538858866246295	4.78700025426273	2.44926558587586e-07	0.189373502767872	2
ENSG00000091428.17	RAPGEF4	2	172733263	2_105	0	0.0055144318628545	5.04513275251924	2.64162259089832e-07	-0.132619591962721	1
ENSG00000091436.16	MAP3K20	2	173075527	2_105	0	0.0565604534888697	26.6033667514821	1.42871920070125e-05	2.5367442126795	1
ENSG00000138430.15	OLA1	2	174248967	2_105	0	0.0401966686639393	29.5308510783672	1.12710252393823e-05	-3.88640963193684	1
ENSG00000138433.15	CIR1	2	174391255	2_105	0	0.00536975936534334	6.2328001580693	3.17786484941853e-07	1.2728332892447	1
ENSG00000144306.14	SCRN3	2	174396420	2_105	0	0.0211733619123754	15.4072170767581	3.09750074278594e-06	-0.981238645403452	2
ENSG00000163328.13	GPR155	2	174508229	2_105	0	0.00540176034549167	4.82885642457865	2.47672051770463e-07	0.248291269038002	2
ENSG00000115935.17	WIPF1	2	174682550	2_105	0	0.011584073083576	11.3048692733253	1.24343827135412e-06	1.22358258118692	2
ENSG00000128656.13	CHN1	2	174982042	2_106	0	0.0407506634220906	14.2453433508949	5.51194660195251e-06	1.8870875455169	3
ENSG00000115966.16	ATF2	2	175168643	2_106	0	0.030029656587771	11.3276379073434	3.22988545460547e-06	1.41706348528482	1
ENSG00000154518.9	ATP5G3	2	175185320	2_106	0	0.0253907989706097	9.7288914854052	2.34550910492793e-06	-1.25761239134064	1
ENSG00000144320.13	LNPK	2	176002028	2_106	0	0.0370184133754864	13.3257795900317	4.68390225236344e-06	-1.85152479281169	2
ENSG00000175879.8	HOXD8	2	176129895	2_106	0	0.0378853332322069	13.5473386504001	4.87329268671988e-06	1.66244021972579	2
ENSG00000128652.11	HOXD3	2	176136650	2_106	0	0.195011831872898	29.6386070804366	5.48802584640516e-05	2.94496597752039	3
ENSG00000128645.14	HOXD1	2	176188365	2_106	0	0.0184241173322371	6.68053612400443	1.16867944122473e-06	0.958632329436079	1
ENSG00000128654.13	MTX2	2	176269444	2_106	0	0.114280769674545	24.2551086813648	2.63192663043934e-05	2.73796696006382	2
ENSG00000170144.20	HNRNPA3	2	177215179	2_107	0	0.0298996296561895	5.80751139985441	1.64874418503718e-06	0.571492571169444	1
ENSG00000018510.13	AGPS	2	177428567	2_107	0	0.0428658395220334	9.25163234732122	3.76553853583551e-06	1.26657860235813	1
ENSG00000197557.6	TTC30A	2	177620970	2_107	0	0.0266599868643882	4.71457217919074	1.19343732665295e-06	-0.0078040614673532	1
ENSG00000128655.16	PDE11A	2	177820402	2_108	0	0.0436355200267097	22.6408120240526	9.38057698110975e-06	2.91949659560381	2
ENSG00000155636.14	RBM45	2	178112094	2_108	0	0.00584218125196323	4.81307381999516	2.66989969762916e-07	-0.118496615461626	1
ENSG00000079156.16	OSBPL6	2	178153821	2_108	0	0.00585751199293194	4.83148567127013	2.68714609688217e-07	-0.0109869820281089	3
ENSG00000180228.12	PRKRA	2	178451344	2_108	0	0.00599760965624341	5.13599773240131	2.92482857576999e-07	-0.530728004752851	1
ENSG00000204311.12	DFNB59	2	178451344	2_108	0	0.00599760965624341	5.13599773240131	2.92482857576999e-07	-0.530728004752851	1
ENSG00000079150.17	FKBP7	2	178477603	2_108	0	0.00971203116648811	9.42307841918378	8.68960968603414e-07	1.12718462699823	2
ENSG00000116095.10	PLEKHA3	2	178395926	2_108	0	0.005884357323099	4.90188962822134	2.73879774880336e-07	0.0481019093197487	1
ENSG00000155657.26	TTN	2	178831108	2_108	0	0.00603255705045702	5.14696780285387	2.94815481756028e-07	-0.169049936337217	1
ENSG00000144331.18	ZNF385B	2	179861799	2_108	0	0.00744354254290014	7.17607273863763	5.07182083983698e-07	0.985494656244519	1
ENSG00000170035.15	UBE2E3	2	180967386	2_109	0	0.0221788837908494	5.64042676477431	1.18781566063471e-06	-0.637763581912733	1
ENSG00000188452.13	CERKL	2	181468720	2_110	0	0.0170675732290837	6.83225496016487	1.10721825188842e-06	-0.710011571055326	1
ENSG00000150722.10	PPP1R1C	2	181953462	2_110	0	0.0317711260179351	12.7428991544633	3.84413162868923e-06	-1.64076789731239	2
ENSG00000115252.18	PDE1A	2	182536498	2_110	0	0.0155142393526131	5.92733178640875	8.73146509207326e-07	0.840732055186711	1
ENSG00000077232.17	DNAJC10	2	182716604	2_110	0	0.0277785118166587	11.4622683063717	3.02327005444709e-06	1.64614364392689	1
ENSG00000162998.4	FRZB	2	182866669	2_110	0	0.0224923046915134	9.4532179385503	2.01888241505871e-06	1.23657499289703	2
ENSG00000162999.12	DUSP19	2	183098602	2_110	0	0.015190745061303	5.72757610949211	8.26127998048808e-07	-0.922012011372269	2
ENSG00000163002.12	NUP35	2	183116059	2_110	0	0.0273674072564293	11.320196162864	2.94160939831527e-06	1.8427010063699	1
ENSG00000170396.7	ZNF804A	2	184598393	2_112	0	0.0981777090305208	33.9376382688429	3.16367532154193e-05	3.17200976378676	1
ENSG00000188738.14	FSIP2	2	185707056	2_112	0	0.0074963402720607	9.74256298694618	6.9345759767687e-07	1.37706389880247	2
ENSG00000065548.17	ZC3H15	2	186486293	2_112	0	0.00500334835879146	5.67159093569885	2.6944060084568e-07	-0.34992972714679	1
ENSG00000138448.11	ITGAV	2	186523745	2_112	0	0.00704124837929132	8.53318440263677	5.7050334078942e-07	1.20690579396194	2
ENSG00000144369.12	FAM171B	2	186698729	2_112	0	0.00517669678263388	5.72965807142733	2.81629944586396e-07	0.556413020009581	1
ENSG00000003436.15	TFPI	2	187475622	2_112	0	0.00814371871420727	10.0281407303387	7.75426397523343e-07	1.20073986305026	2
ENSG00000168542.14	COL3A1	2	188974074	2_112	0	0.00455411689528984	4.71153062413373	2.03734036138579e-07	0.0185713471896908	1
ENSG00000204262.11	COL5A2	2	189180361	2_113	0	0.020332480953945	7.43640214940922	1.4356568209493e-06	-1.01966845068366	1
ENSG00000115368.9	WDR75	2	189442966	2_113	0	0.0227832261839407	8.51797879095606	1.84267682090774e-06	1.16319458335888	1
ENSG00000138381.9	ASNSD1	2	189661498	2_113	0	0.0152557968184224	4.71066349890822	6.82361279356829e-07	0.203669081743265	2
ENSG00000151687.14	ANKAR	2	189672029	2_113	0	0.0225304819674685	8.41191442100805	1.79954505568288e-06	0.904198905270033	1
ENSG00000128694.11	OSGEPL1	2	189761107	2_113	0	0.0276670187858952	10.3664630636971	2.72326789652857e-06	-1.44064904759953	1
ENSG00000128699.13	ORMDL1	2	189784079	2_113	0	0.0174794959882335	6.00108390123346	9.95992346765633e-07	-0.758201250133194	2
ENSG00000064933.17	PMS1	2	189784079	2_113	0	0.0154056180258668	4.80330539501168	7.02613875853465e-07	-0.245958917972159	1
ENSG00000187699.10	C2orf88	2	190353645	2_113	0	0.0154146849019213	4.80888507881987	7.03844055332985e-07	-0.0972658093692894	1
ENSG00000138379.4	MSTN	2	190164699	2_113	0	0.0153306521908477	4.75706263441643	6.92463517141571e-07	0.160882733124475	1
ENSG00000151689.12	INPP1	2	190343615	2_113	0	0.0180303346679507	6.29552046935837	1.07778671235179e-06	0.82778281090089	2
ENSG00000151690.14	MFSD6	2	190279059	2_113	0	0.0274590273780639	10.2946529246419	2.68407258498459e-06	-1.45638662762835	4
ENSG00000189362.11	NEMP2	2	190534707	2_113	0	0.0171665599094614	5.82969847328002	9.50225679329812e-07	-0.693107695304456	1
ENSG00000138386.16	NAB1	2	190646582	2_113	0	0.0282912126189588	10.5791301490476	2.84183539727628e-06	-1.42414690071564	1
ENSG00000115419.12	GLS	2	190891675	2_113	0	0.0785024200437611	20.3918853724038	1.51997982395096e-05	2.50600824406489	2
ENSG00000138378.17	STAT4	2	191152153	2_114	0	0.0108075490973973	6.22572127290615	6.38872636431038e-07	0.636367683131634	2
ENSG00000144339.11	TMEFF2	2	192200683	2_114	0	0.0146529288854392	8.98327533920292	1.24984612985112e-06	-0.940810541878048	1
ENSG00000226124.6	FTCDNL1	2	199760858	2_118	0	0.00499521945123926	8.45259554281836	4.00905540068597e-07	-2.17280942291787	2
ENSG00000178074.5	C2orf69	2	199915975	2_118	1	0.143340174429763	45.7088574489352	6.22107863775949e-05	7.98151911432751	1
ENSG00000162971.10	TYW5	2	199955071	2_118	0	0.0062680789833045	37.6498445413868	2.24075845814152e-06	-7.44004811480626	2
ENSG00000162972.10	MAIP1	2	199955089	2_118	1	0.685838181239983	49.5520229123622	0.000322686238543995	8.13805018291216	2
ENSG00000196141.13	SPATS2L	2	200306290	2_118	0	0.00617385725338993	10.2822534128727	6.02757029323169e-07	-1.28832667336707	1
ENSG00000163535.17	SGO2	2	200510401	2_118	0	0.00382086658540315	6.07416689307675	2.20366711444568e-07	-1.27181973403816	2
ENSG00000155729.12	KCTD18	2	200519526	2_118	0	0.0072401223249674	12.3744921644977	8.50688742478152e-07	-1.69498510881344	2
ENSG00000138356.13	AOX1	2	200586283	2_118	0	0.0124714785586657	15.9568139979694	1.88956364192533e-06	-1.3774166223787	1
ENSG00000240344.8	PPIL3	2	200879629	2_119	0	0.0238445579859649	5.17501121432807	1.1716501925413e-06	0.431935674057278	2
ENSG00000155744.9	FAM126B	2	201067007	2_119	0	0.0227492615767059	4.72778735494491	1.02122781686591e-06	-0.0699587569420549	1
ENSG00000119013.8	NDUFB3	2	201074667	2_119	0	0.0320880059993751	8.0041961577256	2.43869703497288e-06	0.97493753028233	1
ENSG00000003402.19	CFLAR	2	201116120	2_119	0	0.0230745981613326	4.86281623164054	1.06541645756197e-06	-0.316739866946494	1
ENSG00000003400.14	CASP10	2	201182222	2_119	0	0.023192547334061	4.91130502589703	1.08154042314826e-06	0.424565192803311	2
ENSG00000064012.21	CASP8	2	201277115	2_119	0	0.0280552246635775	6.72328321221108	1.79098749497181e-06	-0.857231578211181	2
ENSG00000082146.12	STRADB	2	201388316	2_119	0	0.0447350645443587	11.1838140910976	4.75045714139425e-06	-1.33897936529633	1
ENSG00000115993.12	TRAK2	2	201452337	2_119	0	0.0382485451741683	9.68266482682501	3.51647242669958e-06	1.03902379571602	1
ENSG00000155755.18	TMEM237	2	201640822	2_119	0	0.0228276631605895	4.76050195215382	1.03183819517173e-06	-0.163393514256235	2
ENSG00000155760.2	FZD7	2	202034208	2_120	0	0.0128896124897092	5.70611135023171	6.98357015207449e-07	0.0815439306374432	1
ENSG00000163596.16	ICA1L	2	202871777	2_120	0	0.0297874456142697	13.6627283176279	3.86427559110393e-06	-1.54854315884316	1
ENSG00000138380.17	CARF	2	202912503	2_120	0	0.0116035233444964	4.71092886731294	5.19031628839588e-07	-0.0603579153978565	2
ENSG00000138442.9	WDR12	2	203014780	2_120	0	0.0866263856513105	23.9447433605827	1.96950813030583e-05	-2.69889919472494	1
ENSG00000144426.18	NBEAL1	2	203012510	2_120	0	0.0656031815388414	21.2414282483757	1.32314065356583e-05	2.4585737919154	2
ENSG00000163600.12	ICOS	2	203936122	2_120	0	0.0116466372066086	4.74603347115973	5.24842192303487e-07	-0.195406534699476	2
ENSG00000116117.17	PARD3B	2	204570183	2_120	0	0.0116955917440995	4.78573686397508	5.314573440033e-07	-0.128225967572744	1
ENSG00000114933.15	INO80D	2	206096176	2_122	0	0.00956967443269763	6.28901602077801	5.71448715517434e-07	0.592622519004836	1
ENSG00000023228.13	NDUFS1	2	206136174	2_122	0	0.0204166410411023	13.181763896288	2.55537839456763e-06	-1.91495022411466	2
ENSG00000183671.12	GPR1	2	206217980	2_122	0	0.0460218629620675	20.7538440465737	9.06901542611458e-06	-2.27860336224954	1
ENSG00000114948.12	ADAM23	2	206453507	2_122	0	0.0092790816470506	5.87923546627445	5.17992232228073e-07	-0.55726182153277	1
ENSG00000138400.12	MDH1B	2	206765180	2_122	0	0.00927032492429092	5.8427538715574	5.14292208758197e-07	-0.586705109267466	2
ENSG00000118246.13	FASTKD2	2	206765614	2_122	0	0.00834083200982283	5.02750665996534	3.98161648332065e-07	-0.449113952649617	1
ENSG00000144410.4	CPO	2	206809821	2_122	0	0.00910209424970254	5.67526120008128	4.90483700172998e-07	0.540923381638934	1
ENSG00000144401.14	METTL21A	2	207628441	2_122	0	0.00952009291988865	5.98610478433369	5.41106684280434e-07	-0.145156766311204	1
ENSG00000163249.11	CCNYL1	2	207676904	2_122	0	0.0203131160459091	12.7597505340256	2.46102559215436e-06	-1.31475553613182	2
ENSG00000163251.3	FZD5	2	207769445	2_122	0	0.0305233543692792	16.8227674310447	4.87558908989675e-06	-1.77954295544498	1
ENSG00000115020.16	PIKFYVE	2	208265568	2_123	0	0.0269450001940412	5.39552364445928	1.38041346822869e-06	0.248502501202517	2
ENSG00000144406.18	UNC80	2	209772425	2_124	0	0.0753489764641967	23.0790160939486	1.65117096838124e-05	-2.44811995411813	1
ENSG00000078018.19	MAP2	2	209459769	2_124	0	0.0344999791251341	15.5583233010456	5.09658205727569e-06	2.1514356293464	1
ENSG00000197713.14	RPE	2	210002122	2_124	0	0.0110312970211237	4.72607489169556	4.95022084300582e-07	0.0940493129405679	1
ENSG00000115365.11	LANCL1	2	210477778	2_124	0	0.0110651253213739	4.75505090505284	4.99584441158416e-07	-0.0315459861174627	1
ENSG00000021826.14	CPS1	2	210477414	2_124	0	0.0111040720893013	4.7883016061474	5.04848612962437e-07	0	1
ENSG00000030419.16	IKZF2	2	213154386	2_126	0	0.0171330605656606	4.76887580785499	7.75797470955517e-07	0.0728545958382157	1
ENSG00000144451.18	SPAG16	2	213283575	2_126	0	0.0352808032739035	11.15893202031	3.73816522679333e-06	-1.82350831476551	1
ENSG00000138376.10	BARD1	2	214802424	2_127	0	0.013707101408942	6.23625489483127	8.11646425639142e-07	-0.63270761570609	4
ENSG00000138363.14	ATIC	2	215312057	2_127	0	0.0116687991702177	4.71172086188589	5.22039200169691e-07	0.0275954927920035	4
ENSG00000118242.15	MREG	2	216033935	2_127	0	0.0170008517689387	8.27767059392548	1.33621461440048e-06	-1.09023432738978	1
ENSG00000163449.10	TMEM169	2	216082628	2_127	0	0.0244857442532191	11.7434840842474	2.73028302786447e-06	1.46646205659565	1
ENSG00000115425.13	PECR	2	216033416	2_127	0	0.0117004707982925	4.73737777338945	5.26306522133189e-07	-0.0157135818737386	2
ENSG00000079246.15	XRCC5	2	216108211	2_127	0	0.0116864411472445	4.72602101135827	5.24415260543111e-07	0.293259128273945	1
ENSG00000138375.12	SMARCAL1	2	216412526	2_127	0	0.0124066097157411	5.29215461785473	6.23423316993113e-07	-0.611857423129507	2
ENSG00000197756.9	RPL37A	2	216498338	2_127	0	0.140904439061964	28.7006734556427	3.83984911787912e-05	-2.93958505297908	1
ENSG00000231672.6	DIRC3	2	217756535	2_129	0	0.0244480090305204	8.05350069684423	1.86950053897482e-06	0.907698518593335	1
ENSG00000188282.12	RUFY4	2	218034950	2_129	0	0.0596343844558147	16.8211776800748	9.5246831194397e-06	-1.95379704639719	1
ENSG00000163466.15	ARPC2	2	218217396	2_129	0	0.0181826066531009	5.32944561651099	9.20101153877895e-07	-0.507548463294364	1
ENSG00000179921.14	GPBAR1	2	218257743	2_129	0	0.0180031396347051	5.2756321368734	9.0182060067101e-07	-0.56930453237662	2
ENSG00000127837.9	AAMP	2	218270227	2_129	0	0.0208370151475408	6.34860028976056	1.25606145581404e-06	0.455107489552469	1
ENSG00000135926.14	TMBIM1	2	218292256	2_129	0	0.0325221641371152	10.4282289325973	3.22023370179212e-06	1.0295671107162	2
ENSG00000018280.16	SLC11A1	2	218381984	2_129	0	0.0179458176781249	5.07965274221169	8.65555004651799e-07	-0.221682519996153	1
ENSG00000144579.7	CTDSP1	2	218398735	2_129	0	0.0207344240405521	6.40072375800386	1.2601390129407e-06	0.41802107389612	2
ENSG00000135913.10	USP37	2	218568666	2_129	0	0.0271766944341136	9.16086731152952	2.3639082747194e-06	1.40744420021297	2
ENSG00000144580.13	CNOT9	2	218568666	2_129	0	0.0173966048781996	4.79577466445431	7.92174148031599e-07	0.0309914205107155	1
ENSG00000115556.13	PLCD4	2	218608011	2_129	0	0.0314556991284199	10.6797694759132	3.18976447896094e-06	-1.66654564991835	1
ENSG00000074582.12	BCS1L	2	218658710	2_129	0	0.0274588642734486	9.45725864212566	2.46572837931814e-06	-1.59407363510153	1
ENSG00000115568.15	ZNF142	2	218658710	2_129	0	0.0213649842493583	7.02413564751404	1.4249278136168e-06	1.19862394482405	2
ENSG00000163481.7	RNF25	2	218672243	2_129	0	0.0176619834410225	4.92071612922014	8.25211329423825e-07	0.057294656143311	1
ENSG00000135929.8	CYP27A1	2	218780830	2_129	0	0.0232509545231245	7.63792134639052	1.68621661896473e-06	-1.24156616890215	1
ENSG00000163501.6	IHH	2	219061446	2_129	0	0.0173705246585995	7.64054250500516	1.26018564716639e-06	-1.79563095953504	1
ENSG00000187736.12	NHEJ1	2	219160659	2_129	0	0.0397050598307134	11.9864363506835	4.51890628820265e-06	-1.05799736349078	1
ENSG00000213901.10	SLC23A3	2	219170383	2_129	0	0.0260252895663362	14.7420206255259	3.64292291509725e-06	3.44420950107319	2
ENSG00000144567.10	FAM134A	2	219177206	2_129	1	0.475864883875498	23.9258146090733	0.000108105499445236	-4.52256334407217	2
ENSG00000115649.15	CNPPD1	2	219177905	2_129	0	0.0335242295675882	17.16086422601	5.46254915485455e-06	-3.49882786988024	2
ENSG00000158552.12	ZFAND2B	2	219185985	2_129	1	0.288121207233763	23.0330841187105	6.30122106629416e-05	-4.37041969937287	1
ENSG00000115657.12	ABCB6	2	219218731	2_129	0	0.019026296702314	6.31539988434124	1.14091296827927e-06	0.971846487216783	1
ENSG00000198925.10	ATG9A	2	219229250	2_129	0	0.0174934688505594	4.8726924660542	8.09361114655373e-07	0.18885712588894	2
ENSG00000163516.13	ANKZF1	2	219229829	2_129	0	0.0224613880333594	6.84642842453754	1.46015197294061e-06	-0.400926119907807	1
ENSG00000163521.15	GLB1L	2	219249006	2_129	0	0.0436998262899558	17.4208734994628	7.22848084606448e-06	-2.65693823803943	1
ENSG00000127824.13	TUBA4A	2	219278362	2_129	0	0.0237820464191045	7.36070668281635	1.66213437406855e-06	0.434970379060179	1
ENSG00000054356.13	PTPRN	2	219309801	2_129	0	0.0183001179705565	6.912431263924	1.2011081447917e-06	1.48735393722976	1
ENSG00000123992.18	DNPEP	2	219400504	2_129	0	0.0175972609521646	4.88264778405116	8.15826612672634e-07	-0.0127126736769373	1
ENSG00000175084.11	DES	2	219418233	2_129	0	0.0181700297089943	5.19832566038277	8.96843195713766e-07	0.292715442847315	1
ENSG00000072195.14	SPEG	2	219434550	2_129	0	0.0224374634182795	7.3817649056154	1.57264741100367e-06	-0.939170850144341	1
ENSG00000123989.13	CHPF	2	219541517	2_129	0	0.0196504693260362	6.22819418513279	1.16207047979974e-06	-0.835164993470064	1
ENSG00000188760.10	TMEM198	2	219542000	2_129	0	0.019951161266221	6.07079182899896	1.15003462650273e-06	-0.563201284446434	1
ENSG00000123999.4	INHA	2	219568391	2_129	0	0.0199923576404071	6.38783966934188	1.21259400310548e-06	0.846842684423072	2
ENSG00000144589.21	STK11IP	2	219597918	2_130	0	0.00967615976896696	4.7342512880558	4.34962417152486e-07	0.0341883709083787	1
ENSG00000124003.12	MOGAT1	2	222671953	2_131	0	0.0193667140421271	7.82523935811103	1.43896744108068e-06	0.88684517532642	1
ENSG00000085449.14	WDFY1	2	223941828	2_131	0	0.035110481128046	13.4909923678091	4.49757147808137e-06	1.53536552168618	1
ENSG00000135900.3	MRPL44	2	223956499	2_131	0	0.0146208553383791	5.1587395652791	7.16166134111153e-07	0.401030287249344	1
ENSG00000124019.9	FAM124B	2	224403583	2_132	0	0.0217181533133779	7.6954655983265	1.5869205803593e-06	-0.0736935799564138	1
ENSG00000036257.12	CUL3	2	224605478	2_132	0	0.0147760042463667	6.48928684802842	9.1044009592244e-07	1.65841213871267	1
ENSG00000144468.16	RHBDD1	2	226836102	2_133	0	0.0418952016238612	14.8283803814287	5.89868764916978e-06	-1.86985986661035	1
ENSG00000081052.11	COL4A4	2	227155775	2_133	0	0.0144756829678365	4.71072018357456	6.47476138244307e-07	-0.00404251414952793	2
ENSG00000169031.18	COL4A3	2	227154069	2_133	0	0.0145160965355114	4.73713921566036	6.52925142489247e-07	0.0793379248288339	1
ENSG00000168958.19	MFF	2	227321093	2_134	0	0.0115270779312804	4.91558427399605	5.38011764409966e-07	0.415959172138695	1
ENSG00000173744.17	AGFG1	2	227472263	2_134	0	0.146292212642796	28.836989571719	4.00560873773145e-05	-2.68792922333383	1
ENSG00000135917.13	SLC19A3	2	227700940	2_134	0	0.0505612232827125	19.0643472264676	9.15244038869509e-06	1.90331088500616	2
ENSG00000115009.11	CCL20	2	227805721	2_134	0	0.0160577808892215	8.16021497527945	1.24418374904557e-06	-0.96893699349459	1
ENSG00000123977.9	DAW1	2	227864239	2_134	0	0.0284087389673796	14.0689983916313	3.79500657855577e-06	1.61484094363089	3
ENSG00000153823.18	PID1	2	229270456	2_135	0	0.0176161249719857	11.3942965250214	1.90587887685523e-06	-1.46825417912598	1
ENSG00000153832.11	FBXO36	2	229793617	2_135	0	0.0110487012067717	6.97426284238558	7.31655996914189e-07	0.775414865023359	1
ENSG00000163053.10	SLC16A14	2	230076747	2_135	0	0.0401947306131469	19.2530207673914	7.34793656577812e-06	-1.87320324328036	1
ENSG00000135899.17	SP110	2	230169933	2_135	0	0.0113358718644137	7.21711106714692	7.76811620885504e-07	-0.965450895693708	2
ENSG00000185404.16	SP140L	2	230305789	2_135	0	0.0612406272613022	23.3028036356297	1.35501843141051e-05	2.42586391090537	2
ENSG00000135916.15	ITM2C	2	230868988	2_135	0	0.017572250439632	11.3706559359055	1.89718769601226e-06	1.23680998305251	1
ENSG00000135898.9	GPR55	2	230960977	2_135	0	0.0136659452143924	8.98711359574228	1.16615775114354e-06	-0.997564263723986	1
ENSG00000204128.5	C2orf72	2	231017308	2_136	0	0.023076065137999	7.00228375507824	1.53425963317702e-06	-0.821452232067031	2
ENSG00000135914.5	HTR2B	2	231125953	2_136	0	0.0191633974561359	5.23687765706876	9.5288904053976e-07	-0.527195579433667	1
ENSG00000135931.17	ARMC9	2	231198864	2_136	0	0.0387234424645491	11.9396293167032	4.38997653671167e-06	1.50832822312025	1
ENSG00000171596.6	NMUR1	2	231524502	2_136	0	0.036028583127379	11.2495936460648	3.84841071636833e-06	-1.46927757697844	3
ENSG00000221944.6	TIGD1	2	232550122	2_136	0	0.0218224915212029	6.47125313121367	1.34088063377075e-06	-0.712483391894438	1
ENSG00000204120.14	GIGYF2	2	232765087	2_138	0	0.00946435281764013	19.2477914488972	1.72969377725289e-06	4.05394408682013	1
ENSG00000182600.9	C2orf82	2	232856815	2_138	0	0.0356897122151333	22.2990739248263	7.55661454870994e-06	-2.7532264615721	1
ENSG00000066248.14	NGEF	2	233013260	2_138	0	0.00735523096941382	4.82119211412124	3.36703901966219e-07	0.0966511957750235	2
ENSG00000168918.13	INPP5D	2	233029915	2_138	0	0.0112233037924476	8.43273715295077	8.98641930813594e-07	-0.72941066828132	1
ENSG00000085978.21	ATG16L1	2	233239397	2_138	0	0.00727068645365325	4.74277700316156	3.27420236897633e-07	-0.109764181114313	1
ENSG00000085982.13	USP40	2	233566769	2_138	0	0.0957409322515861	28.92303436003	2.62929249812371e-05	-2.53559354317816	2
ENSG00000123485.11	HJURP	2	233854491	2_138	0	0.00730490172546738	4.76908597775499	3.3078585225512e-07	0.123281191446346	2
ENSG00000188042.7	ARL4C	2	234165519	2_138	0	0.00747048734967981	4.9804877706503	3.53279314892782e-07	0.297333643169682	2
ENSG00000132321.16	IQCA1	2	236506648	2_139	0	0.0310613809589374	9.51550313578546	2.80640220965643e-06	1.08916345359879	1
ENSG00000198612.10	COPS8	2	237191843	2_140	0	0.0230504151751763	5.0288578231578	1.10064054274408e-06	0.21594955049902	1
ENSG00000115648.13	MLPH	2	237484517	2_140	0	0.0554259451107664	13.4206785437167	7.06293123980024e-06	1.52599768541454	1
ENSG00000124839.12	RAB17	2	237593738	2_140	0	0.0232143423970982	5.09625058171815	1.12332275532593e-06	0.190316385526563	2
ENSG00000177483.11	RBM44	2	237778130	2_140	0	0.0223154277856471	4.72073718162142	1.00025892697822e-06	0.0779071266359235	4
ENSG00000132329.10	RAMP1	2	237861037	2_141	0	0.0420645097502606	9.64511568774372	3.85230504652089e-06	1.1583591050149	1
ENSG00000184182.18	UBE2F	2	237966682	2_141	0	0.0297874354276171	6.34611948526784	1.79489379197629e-06	-0.790810423491621	2
ENSG00000132330.16	SCLY	2	238060509	2_141	0	0.0360584245481902	8.17033298870862	2.79733127866973e-06	-1.30216466627205	2
ENSG00000144488.14	ESPNL	2	238127296	2_141	0	0.043484169929042	9.96348393252632	4.11376809669054e-06	1.27717667818154	2
ENSG00000168427.8	KLHL30	2	238136810	2_141	0	0.039156572414247	8.9589325894114	3.33087499469839e-06	-1.14807813815954	1
ENSG00000178752.15	ERFE	2	238158500	2_141	0	0.0332169619412186	7.38599727674552	2.32952002924097e-06	0.900210266228176	1
ENSG00000144485.10	HES6	2	238245307	2_141	0	0.0307452944716456	6.64799078307131	1.94073600211088e-06	-1.10878763251911	1
ENSG00000204104.11	TRAF3IP1	2	238320731	2_141	0	0.0270788842465625	5.43742195849702	1.39804515670501e-06	0.450217819838092	1
ENSG00000065802.11	ASB1	2	238426679	2_141	0	0.0281155832180702	5.79539105472293	1.54713153953096e-06	-0.464236038799348	1
ENSG00000233608.3	TWIST2	2	238847617	2_141	0	0.0344478197842496	7.73350967992746	2.52950633086358e-06	0.887245324759159	1
ENSG00000178586.4	OR6B3	2	240039122	2_143	0	0.032030016106425	16.3214799121095	4.9637978737306e-06	-1.72081240206421	3
ENSG00000182083.7	OR6B2	2	240032033	2_143	0	0.0377658387302445	17.8956914163467	6.41719170508337e-06	1.83084622500611	3
ENSG00000130414.11	NDUFA10	2	240022435	2_143	0	0.0114925430809807	6.58619173181801	7.18700433140749e-07	0.631447966030388	2
ENSG00000063660.8	GPC1	2	240286740	2_143	0	0.033957492473449	16.8794581727485	5.44241320436207e-06	1.71191710015792	2
ENSG00000144504.15	ANKMY1	2	240525944	2_143	0	0.00960824237007762	4.89190695841691	4.46292444865445e-07	0.191082667609325	2
ENSG00000142330.19	CAPN10	2	240586423	2_143	0	0.00985384040240711	5.1306267098199	4.80035480762001e-07	-0.293144554174261	3
ENSG00000178623.11	GPR35	2	240604773	2_143	0	0.00942581904004114	4.71062196028266	4.21594315916256e-07	0.082377767632109	2
ENSG00000172478.17	C2orf54	2	240889391	2_143	0	0.0172816554993054	10.4516198060559	1.71500876296526e-06	1.25354800572136	1
ENSG00000188542.9	DUSP28	2	240642105	2_143	0	0.0170481044489922	10.3225402030441	1.67093700564402e-06	1.15637847053544	1
ENSG00000172482.4	AGXT	2	240867975	2_143	0	0.0102746483828549	5.52620783216388	5.39127616989144e-07	0.50983825998846	1
ENSG00000226321.5	CROCC2	2	240921494	2_143	0	0.0243969477386381	13.7274441447371	3.1799667424773e-06	-1.50825734885902	1
ENSG00000122085.16	MTERF4	2	241094178	2_143	0	0.00944336400072021	4.72820852323115	4.2395596342676e-07	0.130412629196081	1
ENSG00000115687.13	PASK	2	241146610	2_143	0	0.0133400580326808	7.99767113948567	1.01302148851132e-06	0.978634793348723	1
ENSG00000146205.13	ANO7	2	241217826	2_144	0	0.019088740345315	6.45431030659213	1.16983472483932e-06	-0.457917186997853	2
ENSG00000168385.17	SEPT2	2	241316415	2_144	0	0.0248732036783452	8.97024151126198	2.11852336878374e-06	-1.1910877930027	1
ENSG00000115677.16	HDLBP	2	241316415	2_144	0	0.0203447367641767	7.05948870551117	1.36371218028545e-06	0.905851791005797	2
ENSG00000006607.13	FARP2	2	241356233	2_144	0	0.0643297256064971	18.0767290376343	1.10415220461271e-05	2.24684852482319	2
ENSG00000176720.4	BOK	2	241531129	2_144	0	0.0350578277481642	12.2429936940985	4.07539797612531e-06	-1.24393852939972	2
ENSG00000168397.16	ATG4B	2	241569654	2_144	0	0.0164249363863234	5.02814999606834	7.84168364632017e-07	0.377990361529332	2
ENSG00000168393.12	DTYMK	2	241683277	2_144	0	0.0713363772964567	19.078739661064	1.29228448204726e-05	-2.11662998015852	2
ENSG00000168395.15	ING5	2	241725564	2_144	0	0.0339283669882391	11.9301083035207	3.84330401955306e-06	1.54685841743984	1
ENSG00000134115.12	CNTN6	3	848377	3_1	0	0.0192458917357335	6.07820684689614	1.11073616022672e-06	0.575800747246514	3
ENSG00000113851.14	CRBN	3	3176089	3_4	0	0.0205753100749061	15.5875272273233	3.04523638887197e-06	1.62944670184546	2
ENSG00000175928.5	LRRN1	3	3302225	3_4	0	0.00670543457082717	4.97185935519263	3.16550614345118e-07	0.271968448872428	2
ENSG00000170364.12	SETMAR	3	4303349	3_4	0	0.0108957206382669	9.56131031808326	9.89169621162708e-07	1.07902979955418	1
ENSG00000144455.13	SUMF1	3	4368850	3_4	0	0.00806935208627058	6.72141465438081	5.14987574431887e-07	0.659543786590355	4
ENSG00000150995.18	ITPR1	3	4492945	3_4	0	0.00653947603313299	4.73512283168692	2.94016429022175e-07	0.0815700528953291	1
ENSG00000134108.12	ARL8B	3	5119888	3_4	0	0.0101361592550205	8.87763752909396	8.54413754564681e-07	0.980011841625068	3
ENSG00000134109.10	EDEM1	3	5190141	3_4	0	0.00655156816641367	4.75257329907618	2.95645643999839e-07	-0.123357627135514	1
ENSG00000071282.11	LMCD1	3	8499684	3_6	0	0.0168104323097678	4.71064198120223	7.51893580969545e-07	-0.0653930002749454	2
ENSG00000182533.6	CAV3	3	8733693	3_7	0	0.0181111673593928	4.9102663058384	8.44401287949132e-07	0.153600647489177	2
ENSG00000180914.10	OXTR	3	8929664	3_7	0	0.0226779158050644	7.04622303675652	1.51724921448631e-06	-0.793341597843563	1
ENSG00000070950.9	RAD18	3	8963418	3_7	0	0.023412456498882	7.34937382352584	1.6337843002841e-06	-0.823661271056736	2
ENSG00000168137.15	SETD5	3	9397385	3_7	0	0.0180217985264651	4.86331520238543	8.3220044767357e-07	-0.0748059519681247	1
ENSG00000132164.9	SLC6A11	3	10839157	3_8	0	0.0145286320323687	10.0880383309638	1.39164622228873e-06	-2.042442883478	1
ENSG00000163719.19	MTMR14	3	9649842	3_8	0	0.00944736318674633	4.72018581640471	4.23415842652766e-07	-0.0239401389600048	1
ENSG00000144550.12	CPNE9	3	9703359	3_8	0	0.0214713041139342	12.3949930526827	2.52698176308183e-06	-1.34839893284595	1
ENSG00000114026.21	OGG1	3	9733427	3_8	0	0.0627279998970458	22.5146519073935	1.34098547497009e-05	2.27538682696061	1
ENSG00000214021.15	TTLL3	3	9811788	3_8	0	0.0391908331996751	18.0469050549576	6.71559700886094e-06	-1.98370350290855	1
ENSG00000163701.18	IL17RE	3	9902483	3_8	0	0.00994406120399316	5.19015543491321	4.90051304648918e-07	-0.397685228054607	1
ENSG00000171135.13	JAGN1	3	9890428	3_8	0	0.00963978522347486	4.91972315883117	4.50303600619911e-07	-0.193018165687833	1
ENSG00000163702.18	IL17RC	3	9923774	3_8	0	0.0150832250976017	9.36173463830869	1.34075040214992e-06	-1.18241958995349	1
ENSG00000163703.17	CRELD1	3	9933125	3_8	0	0.0110677686685309	6.23309295034206	6.55029822668838e-07	0.713742483198368	1
ENSG00000163704.11	PRRT3	3	9954742	3_8	0	0.00944683832149251	4.72784380144128	4.2407922673699e-07	-0.078046867794524	1
ENSG00000144554.10	FANCD2	3	10025967	3_8	0	0.00943753115580337	4.71555376985945	4.22560109572101e-07	-0.0078271197706794	1
ENSG00000254999.3	BRK1	3	10115548	3_8	0	0.0235380762813358	13.3995629429544	2.99473912045254e-06	1.49208553030462	2
ENSG00000134086.7	VHL	3	10140878	3_8	0	0.0108079379954252	5.95962472833892	6.11588280634742e-07	0.407303552750347	1
ENSG00000157014.10	TATDN2	3	10247090	3_8	0	0.0162683010769363	9.67015016579778	1.49373245177827e-06	1.37205873262072	1
ENSG00000157017.15	GHRL	3	10273419	3_8	0	0.0112907350042017	6.31463932997552	6.76968033212398e-07	1.17889729359433	3
ENSG00000157020.17	SEC13	3	10301192	3_8	0	0.0185392449806072	10.9009812852272	1.91891189137509e-06	1.77354406736739	1
ENSG00000157087.17	ATP2B2	3	10546009	3_8	0	0.0316722727166643	16.0178929562645	4.81705951553529e-06	-2.02153346856613	1
ENSG00000157103.10	SLC6A1	3	10978347	3_9	0	0.015484986496798	8.40352896378161	1.23557732324588e-06	0.852085384965548	4
ENSG00000196639.6	HRH1	3	11080662	3_9	0	0.0110686588675513	5.22350907439662	5.48977762928035e-07	-0.204975528074706	2
ENSG00000197548.12	ATG7	3	11271528	3_9	0	0.011307483238237	5.42553120697873	5.82512990955428e-07	-0.238679708662309	4
ENSG00000144559.10	TAMM41	3	11801386	3_9	0	0.0201170823395245	10.8867511293073	2.07950843045051e-06	-1.27017195555859	1
ENSG00000157152.16	SYN2	3	12019417	3_9	0	0.201028110598299	33.3150162949879	6.35907896117754e-05	3.78124876058131	1
ENSG00000154743.17	TSEN2	3	12484507	3_9	0	0.0106816112438587	4.8866781745839	4.9561894960742e-07	-0.272322618635511	2
ENSG00000075975.15	MKRN2	3	12534920	3_9	0	0.0194382529433176	10.5607907505036	1.94917603723711e-06	1.32358809928601	2
ENSG00000225526.4	MKRN2OS	3	12557284	3_9	0	0.0104974479640826	4.72213974263583	4.70673733145768e-07	0.351016647922573	3
ENSG00000132155.11	RAF1	3	12655999	3_9	0	0.0691961189156765	22.7171881990719	1.49256656606922e-05	-2.92956066257773	1
ENSG00000088726.15	TMEM40	3	12769053	3_9	0	0.0123842856056314	6.28659920675769	7.3923773775255e-07	0.483931729903946	1
ENSG00000144712.11	CAND2	3	12760186	3_9	0	0.0104898904089885	4.71532745692044	4.69656357560814e-07	-0.417705322697591	4
ENSG00000144713.12	RPL32	3	12841494	3_9	0	0.0122428782878169	6.17786447421504	7.18156847228799e-07	-0.488567634544941	1
ENSG00000131379.9	C3orf20	3	14669081	3_10	0	0.0297083277419309	9.36541156603015	2.64181541846307e-06	1.33031719219566	1
ENSG00000144711.13	IQSEC1	3	13083798	3_10	0	0.0912323192579876	20.1795829689547	1.74806790474252e-05	2.30701129241722	1
ENSG00000163528.12	CHCHD4	3	14124463	3_10	0	0.0277008211705283	8.69851486147083	2.28789005323673e-06	-1.12428239661362	1
ENSG00000170876.7	TMEM43	3	14166025	3_10	0	0.0224358057119534	6.6922381243895	1.42564190676741e-06	-0.717068656667506	1
ENSG00000154767.14	XPC	3	14134946	3_10	0	0.0303539478658701	9.57045879388945	2.75832438217758e-06	1.23463363343923	3
ENSG00000131389.16	SLC6A6	3	14211616	3_10	0	0.033292601941002	10.4524254831568	3.30416871692137e-06	1.24620846513501	2
ENSG00000144596.12	GRIP2	3	14533826	3_10	0	0.0401986827705795	12.2551311865295	4.67764419072841e-06	-1.457060115337	1
ENSG00000154781.15	CCDC174	3	14660765	3_10	0	0.115833095133102	22.5299731694595	2.47793969263017e-05	-2.39376727328532	1
ENSG00000131368.7	MRPS25	3	15063435	3_12	0	0.00787963965435612	9.49592984511117	7.10462649903357e-07	-0.954476862856148	1
ENSG00000131381.12	RBSN	3	15099772	3_12	0	0.030840450086308	21.8121781550223	6.38729743883878e-06	2.09709848288322	1
ENSG00000131375.9	CAPN7	3	15206289	3_12	0	0.00657872848388363	7.72899127999832	4.827943474564e-07	-1.03175591327476	1
ENSG00000131370.15	SH3BP5	3	15319427	3_12	0	0.0179916633307576	17.1102685029841	2.92297793733793e-06	-1.71370326928666	3
ENSG00000206562.11	METTL6	3	15420851	3_12	0	0.0068644683864163	8.10264925101993	5.28118456767561e-07	1.09696977551722	1
ENSG00000144597.13	EAF1	3	15424866	3_12	0	0.00483655858580778	4.85111071207393	2.22779403000297e-07	-0.168838446748393	2
ENSG00000206561.12	COLQ	3	15536060	3_12	0	0.00559048911986582	6.22083985971601	3.30214564957272e-07	-0.318244321199878	1
ENSG00000131373.14	HACL1	3	15601536	3_12	0	0.00649849969449268	7.58667480714824	4.6812514400642e-07	1.06680304886025	2
ENSG00000169814.12	BTD	3	15603161	3_12	0	0.00484405337673188	4.88345027160774	2.24612068006264e-07	-0.127825014816293	1
ENSG00000206560.11	ANKRD28	3	15862131	3_12	0	0.0056255822455783	6.2556091036134	3.34144623982278e-07	0.554878671449667	2
ENSG00000154813.9	DPH3	3	16236690	3_12	0	0.0195717172430591	17.4622115664846	3.24508125123638e-06	-1.78478692367398	2
ENSG00000154814.13	OXNAD1	3	16265536	3_12	0	0.00675821437457347	8.04633436166521	5.16330091205969e-07	1.0178189563314	1
ENSG00000131378.13	RFTN1	3	16443712	3_12	0	0.00476929249954428	4.96248849940817	2.24724730618718e-07	-0.664840178538569	1
ENSG00000182568.16	SATB1	3	18424567	3_13	0	0.0323525830225978	13.3532733104425	4.10198525797613e-06	-1.62873969783461	3
ENSG00000163576.17	EFHB	3	19946983	3_14	0	0.124884903257102	24.7544127097071	2.9353504970073e-05	2.92069923414825	1
ENSG00000183977.13	PP2D1	3	19971502	3_14	0	0.0158203641533907	4.85574852576813	7.2940722302875e-07	-0.166672224078242	1
ENSG00000114166.7	KAT2B	3	20070520	3_15	0	0.0166748327608445	5.07853249044956	8.04076035898531e-07	0.268725515927477	2
ENSG00000129810.14	SGO1	3	20187278	3_15	0	0.016351843686233	4.89302595043725	7.59699153935999e-07	-0.330337368844742	1
ENSG00000182247.9	UBE2E2	3	23037413	3_17	0	0.0178898141139521	5.78698589103699	9.83004822259397e-07	0.382774347552265	2
ENSG00000170142.11	UBE2E1	3	23805720	3_18	0	0.00450700443037155	4.98446707503588	2.13306511614613e-07	-0.741455619289953	1
ENSG00000197885.10	NKIRAS1	3	23946351	3_18	0	0.00452775160782371	5.8618817456851	2.52009575750567e-07	1.46944504730783	1
ENSG00000077092.18	RARB	3	25173356	3_18	0	0.00561513568449645	6.62484550057945	3.53210337972421e-07	0.0800298780081486	1
ENSG00000077097.15	TOP2B	3	25664786	3_19	0	0.0363058551436833	7.75117535491663	2.67203184288432e-06	-1.02281966446321	1
ENSG00000151092.16	NGLY1	3	25767224	3_19	0	0.0360916071411496	7.69459125888944	2.6368727551564e-06	-1.34816662420913	1
ENSG00000163508.12	EOMES	3	27723132	3_20	0	0.0485742845014782	11.1709286313468	5.15220442360041e-06	1.5228226848973	1
ENSG00000187118.12	CMC1	3	28237631	3_21	0	0.0231691747776026	9.1293111523362	2.00838038785007e-06	-1.08934171056434	1
ENSG00000163512.13	AZI2	3	28348860	3_21	0	0.0319522859676611	12.191260255892	3.69869000553032e-06	-1.51988591572188	1
ENSG00000206559.7	ZCWPW2	3	28348550	3_21	0	0.0146782323435697	4.79647394861798	6.68487429002582e-07	0.113485187841154	1
ENSG00000144642.21	RBMS3	3	28575079	3_21	0	0.0158958761667666	5.55190886895951	8.37961752693306e-07	-0.00535830737670335	1
ENSG00000163527.9	STT3B	3	30712081	3_23	0	0.0348232170401563	16.3661552612568	5.41144131844169e-06	-2.67850636609613	2
ENSG00000197385.5	ZNF860	3	31915196	3_23	0	0.0280403163361074	13.1106454045141	3.49063450229883e-06	-1.49013972818268	2
ENSG00000144645.13	OSBPL10	3	32078058	3_23	0	0.0178965609646599	8.87720840047664	1.50849333765473e-06	0.969382599051621	1
ENSG00000152642.10	GPD1L	3	32128901	3_23	0	0.0901643705861883	23.8754168987269	2.04401141035393e-05	2.48952574354354	2
ENSG00000170293.8	CMTM8	3	32238447	3_23	0	0.0320916151904005	14.2459431329834	4.34090397698429e-06	1.50423063535276	1
ENSG00000153551.13	CMTM7	3	32376152	3_24	0	0.0283896552885055	8.03245129203157	2.16523788243688e-06	-0.928831598374206	2
ENSG00000091317.7	CMTM6	3	32422430	3_24	0	0.020492405952524	4.93106084633889	9.5946847300341e-07	0.237711991630681	2
ENSG00000170266.15	GLB1	3	33040774	3_24	0	0.0208209625558826	5.08215513460732	1.00472247631787e-06	-0.281727135149803	1
ENSG00000170275.14	CRTAP	3	33113893	3_24	0	0.0201372657311243	4.76501059919406	9.11091025727745e-07	0.0971725913741344	3
ENSG00000173705.8	SUSD5	3	33218930	3_25	0	0.0176559781083877	16.6068866879505	2.78405237291754e-06	-1.90536755265353	1
ENSG00000153558.13	FBXL2	3	33392636	3_25	0	0.00516742833589423	5.29694365523019	2.59894573934861e-07	-0.442164015153084	1
ENSG00000170248.13	PDCD6IP	3	33797856	3_25	0	0.0313484496332452	22.2561822768926	6.62466823463693e-06	-2.06669790283781	2
ENSG00000172995.16	ARPP21	3	35618569	3_26	0	0.0170926732980571	5.10514292427407	8.28543460230013e-07	-0.555661098254492	1
ENSG00000144681.10	STAC	3	36380288	3_26	0	0.0988511647831535	21.558331795078	2.02345867631853e-05	-2.49108356503931	2
ENSG00000163673.7	DCLK3	3	36782294	3_27	0	0.0719401911755658	21.2937095824931	1.45452205530064e-05	2.09582345271738	2
ENSG00000168016.13	TRANK1	3	36944995	3_27	0	0.0141503030318707	6.57561325988495	8.83485446436119e-07	-1.0505343657793	2
ENSG00000178567.7	EPM2AIP1	3	36993455	3_27	0	0.0139966150708267	7.85413939342965	1.04380415315949e-06	-1.61366211709586	1
ENSG00000076242.14	MLH1	3	36916228	3_27	0	0.013764171001176	6.62937937620436	8.66403761614789e-07	1.25863790958511	4
ENSG00000093167.17	LRRFIP2	3	37186242	3_27	0	0.0127491318576718	10.9186711517586	1.32174536379657e-06	2.70425250037842	1
ENSG00000144674.16	GOLGA4	3	37243088	3_27	0	0.0146451054352347	5.77776916589326	8.03433777843814e-07	-0.143634425778073	1
ENSG00000198590.11	C3orf35	3	37474715	3_27	0	0.0130815499855668	6.27580121580036	7.79517340853162e-07	-1.45842489039427	1
ENSG00000144668.11	ITGA9	3	37452932	3_27	0	0.0507012727043931	15.8242606366432	7.61797749562126e-06	0.857743743799045	1
ENSG00000144677.14	CTDSPL	3	37833309	3_27	0	0.360336515837555	25.6809777371032	8.78652655869802e-05	3.75964498772075	1
ENSG00000187091.13	PLCD1	3	38029646	3_27	0	0.0601045216154288	19.3933497237494	1.10676998012369e-05	-1.8656065398524	1
ENSG00000172936.12	MYD88	3	38137763	3_27	0	0.0190184748108005	8.88376919496145	1.60424372528286e-06	1.07832028706259	1
ENSG00000172939.8	OXSR1	3	38165415	3_27	0	0.0138563929970197	5.4008091535038	7.10569267673616e-07	0.248306930428953	2
ENSG00000172940.11	SLC22A13	3	38266019	3_27	0	0.016003720606566	6.92625750428971	1.05248760845994e-06	0.849641885603894	1
ENSG00000144671.10	SLC22A14	3	38281798	3_27	0	0.0128531315960954	4.8194589705435	5.88172395700432e-07	-0.165279923147757	1
ENSG00000093217.9	XYLB	3	38329065	3_28	0	0.0116843385587276	4.76362349018557	5.28492656769363e-07	-0.242825660416544	2
ENSG00000114739.13	ACVR2B	3	38454574	3_28	0	0.0646560276675032	19.7522375086044	1.21261438201582e-05	3.31037235777937	2
ENSG00000168356.11	SCN11A	3	38947836	3_28	0	0.0154526805362474	7.26627990857998	1.06613781228507e-06	-0.659148387310795	1
ENSG00000114742.13	WDR48	3	39054235	3_28	0	0.0116878230225111	4.73751334047997	5.25752649027851e-07	0.0646732777912813	2
ENSG00000114745.13	GORASP1	3	39105193	3_28	0	0.0118637531059468	4.87506492010012	5.49161269560095e-07	0.209250366855091	4
ENSG00000168026.18	TTC21A	3	39107217	3_28	0	0.0128059763824726	5.57223890332454	6.77547615730161e-07	0.480409559579755	1
ENSG00000168334.8	XIRP1	3	39192679	3_28	0	0.0734705392110726	22.2416250276288	1.55159059582443e-05	-2.33988582515052	1
ENSG00000168329.13	CX3CR1	3	39429484	3_28	0	0.0116985629405606	4.75199298053212	5.27844138474498e-07	0.00393863726086988	1
ENSG00000144659.10	SLC25A38	3	39383433	3_28	0	0.0129827019520914	5.69344768451831	7.01839518106365e-07	0.566356443670693	2
ENSG00000168028.13	RPSA	3	39406713	3_28	0	0.0125447775120723	5.37464048846886	6.40191317108352e-07	0.476685045616168	2
ENSG00000168314.17	MOBP	3	39467949	3_28	0	0.0116787978814051	4.72524348406835	5.23986057377283e-07	0.151883086043743	1
ENSG00000170011.13	MYRIP	3	39808955	3_28	0	0.0419633151510114	16.4818354213988	6.56708686127025e-06	-2.17132183211814	2
ENSG00000114784.3	EIF1B	3	40309786	3_29	0	0.0479659757757142	15.7823820360742	7.18791996074177e-06	-1.70424547355139	1
ENSG00000172888.11	ZNF621	3	40528255	3_29	0	0.0170364455003982	5.91040403275975	9.56078506897636e-07	-0.320800367533502	1
ENSG00000168036.16	CTNNB1	3	41249590	3_30	0	0.0238919055966498	4.97707170992247	1.12907316357341e-06	-0.308475082105201	1
ENSG00000168038.10	ULK4	3	41963289	3_30	0	0.0291640201251204	6.87593251551214	1.90404141990321e-06	-0.995013344958611	1
ENSG00000008324.11	SS18L2	3	42577769	3_31	0	0.0254303505686012	15.4994709292364	3.74254143981394e-06	2.02722005019672	2
ENSG00000114857.17	NKTR	3	42603651	3_31	0	0.0439840240983861	20.627046668524	8.61448677098781e-06	2.27757394063643	1
ENSG00000093183.13	SEC22C	3	42602443	3_31	0	0.0129312016897626	9.1570251853374	1.12432195398539e-06	-1.43998385964783	1
ENSG00000114853.13	ZBTB47	3	42653125	3_31	0	0.0114598612161915	7.92619489416417	8.62465043578563e-07	1.28410726253263	1
ENSG00000157119.11	KLHL40	3	42685226	3_31	0	0.0109782108065856	7.48875958566357	7.80618521157383e-07	0.873233194114315	1
ENSG00000244607.5	CCDC13	3	42770079	3_31	0	0.00828232868678269	4.78707021030022	3.76460708790637e-07	0.289068098579039	1
ENSG00000181061.13	HIGD1A	3	42800848	3_31	0	0.00836115867084497	4.90420610755884	3.89343183689649e-07	-0.379721733290249	1
ENSG00000144648.15	ACKR2	3	42804792	3_31	0	0.00853440667183503	5.02899106151967	4.07522502022752e-07	0.350572244522334	2
ENSG00000180432.5	CYP8B1	3	42873893	3_31	0	0.0105776668739712	7.18839230077334	7.21969835327292e-07	0.958574656838447	2
ENSG00000144647.5	POMGNT2	3	43108088	3_31	0	0.00826068961369009	4.71478643245631	3.69807509764321e-07	-0.0597680041310711	1
ENSG00000011198.7	ABHD5	3	43689274	3_31	0	0.00903187891035473	5.65805257523866	4.85224232590595e-07	-0.371419917150832	1
ENSG00000179152.19	TCAIM	3	44332532	3_31	0	0.0102848779205554	6.78798679773737	6.62883985083942e-07	0.971294635086715	3
ENSG00000225873.3	LINC00694	3	44439661	3_31	0	0.0410512332917403	19.3548292980877	7.54419579594759e-06	2.26959777015543	1
ENSG00000178917.15	ZNF852	3	44510929	3_31	0	0.0106075264898837	7.49167613106914	7.5455433082612e-07	-1.41086035550825	1
ENSG00000196345.12	ZKSCAN7	3	44555404	3_31	0	0.00862070481382127	5.22593684451438	4.27764094572923e-07	-0.676842114007694	1
ENSG00000144792.9	ZNF660	3	44551487	3_31	0	0.0165470213941262	10.9327703932756	1.71770054116676e-06	-1.58667221250984	2
ENSG00000186448.14	ZNF197	3	44584132	3_31	0	0.00976259123069923	6.62560510899467	6.14169224018187e-07	-1.21008517604084	2
ENSG00000196653.11	ZNF502	3	44721338	3_31	0	0.00989894244508704	6.42017700443739	6.03438753624234e-07	-0.747861346350425	1
ENSG00000186446.11	ZNF501	3	44713292	3_31	0	0.0085473604040448	5.05599208632151	4.10332389162236e-07	-0.454857221869881	2
ENSG00000163808.16	KIF15	3	44721338	3_31	0	0.0393431123486183	19.3800655726686	7.23971303242646e-06	-2.23596029887201	2
ENSG00000163807.5	KIAA1143	3	44762231	3_31	0	0.0190186619949253	12.0035960830604	2.16764785342805e-06	-1.26655559359723	1
ENSG00000163810.11	TGM4	3	44874111	3_31	0	0.017814317347954	11.2003684307427	1.89451867334412e-06	-1.07255671037801	2
ENSG00000075914.12	EXOSC7	3	44976704	3_31	0	0.00843558931436028	4.88107682926174	3.90956527312443e-07	-0.102040838574821	2
ENSG00000163812.13	ZDHHC3	3	44899658	3_31	0	0.0179618458805856	11.7987261835584	2.01225717632604e-06	-1.55644597404638	1
ENSG00000173585.15	CCR9	3	45764681	3_32	0	0.0371108157240577	10.6826670677	3.76424247508379e-06	1.15826080630994	1
ENSG00000249992.1	TMEM158	3	45226648	3_32	0	0.020611276976006	5.07871742180226	9.93931250722891e-07	0.398249939390283	1
ENSG00000011376.9	LARS2	3	45388659	3_32	0	0.0413970784950203	11.7290933847559	4.61032491619821e-06	1.35304579089001	2
ENSG00000144791.9	LIMD1	3	45554458	3_32	0	0.0392427288013536	11.2172510628065	4.1796800295715e-06	1.45049987350891	2
ENSG00000211456.10	SACM1L	3	45688944	3_32	0	0.0198932925006367	4.74192422158387	8.9569195727057e-07	0.0659969483704473	2
ENSG00000163817.15	SLC6A20	3	45796808	3_32	0	0.0406761911653545	11.560820294939	4.46505000422766e-06	-1.39879065462912	1
ENSG00000163818.16	LZTFL1	3	45916204	3_32	0	0.024977748949875	6.90575660581117	1.63780412473549e-06	0.821474287864241	1
ENSG00000172215.5	CXCR6	3	45939679	3_32	0	0.0228317070227807	6.05114599918605	1.31181747284878e-06	0.629614990095431	1
ENSG00000163820.14	FYCO1	3	45921260	3_32	0	0.064419332760041	15.9858663348326	9.77799467214643e-06	-1.92149332216465	3
ENSG00000173578.7	XCR1	3	46027351	3_32	0	0.0671352856724036	16.3857408328108	1.04451413031459e-05	2.039247169683	1
ENSG00000163823.3	CCR1	3	46208517	3_32	0	0.0198378939979205	4.71544105203993	8.88209230557083e-07	-0.0288678125231579	1
ENSG00000121807.5	CCR2	3	46353822	3_32	0	0.0222055039235688	5.78670784335599	1.22008359179046e-06	0.524566096289128	1
ENSG00000160791.13	CCR5	3	46370768	3_32	0	0.034484185730679	9.98092479104027	3.26804595850824e-06	-1.30958096663205	1
ENSG00000121797.9	CCRL2	3	46406413	3_32	0	0.0207294218918177	5.13301635924166	1.01031601139713e-06	-0.592400880240132	2
ENSG00000012223.12	LTF	3	46486440	3_32	0	0.0603327661728272	15.3521373590194	8.79466865621112e-06	-1.83376552725169	1
ENSG00000241186.9	TDGF1	3	46574146	3_32	0	0.019961638042732	4.77449902377403	9.04943327332027e-07	-0.153634341407097	1
ENSG00000163827.12	LRRC2	3	46582200	3_32	0	0.0210532887964657	5.28030653777561	1.05554433690021e-06	0.445002220563371	1
ENSG00000261603.1	PRSS46	3	46735496	3_33	0	0.0186017038310478	4.77993111821264	8.44251343491147e-07	0.185613971936037	2
ENSG00000178038.16	ALS2CL	3	46672274	3_33	0	0.025717776437819	7.85904162882619	1.91911236090378e-06	-0.910211276994772	2
ENSG00000188086.13	PRSS45	3	46744963	3_33	0	0.0206297886596575	5.76263113186687	1.12878959317473e-06	0.567648756260234	2
ENSG00000178055.11	PRSS42	3	46834226	3_33	0	0.0247817893066529	7.50616520544478	1.76623373613496e-06	-0.884384779923988	2
ENSG00000160801.13	PTH1R	3	46877309	3_33	0	0.0460633928677066	13.4290159239873	5.87350724789034e-06	-1.46489709330827	2
ENSG00000160796.16	NBEAL2	3	46979634	3_33	0	0.020386376662427	5.64987600821737	1.09364496476888e-06	0.576219383363909	2
ENSG00000160799.11	CCDC12	3	46982458	3_33	0	0.0185159654469804	4.73607876687229	8.32650361776571e-07	-0.215603252052568	1
ENSG00000181555.20	SETD2	3	47163449	3_33	0	0.0285222816968503	8.84497108312307	2.39540018641952e-06	-1.10636425637921	2
ENSG00000088727.12	KIF9	3	47281006	3_33	0	0.0249653301626547	7.57638995092873	1.7959615314187e-06	0.942941051345016	1
ENSG00000114650.18	SCAP	3	47475926	3_33	0	0.0393504266539677	11.9188674440484	4.45329876332052e-06	1.3632730140092	1
ENSG00000163832.15	ELP6	3	47513447	3_33	0	0.0188407872271694	4.90116301862657	8.7679000360446e-07	-0.15896997026746	1
ENSG00000114646.9	CSPG5	3	47580720	3_33	0	0.0269628664776281	8.30925285744064	2.12728380071803e-06	-0.937422337538824	1
ENSG00000173473.10	SMARCC1	3	47781357	3_34	0	0.0181988897838785	4.71168313684149	8.14176134221474e-07	-0.303797327569106	1
ENSG00000164045.11	CDC25A	3	48188134	3_34	0	0.0617527422545694	16.3917677667614	9.61124033876047e-06	-2.6664228210338	1
ENSG00000164048.13	ZNF589	3	48240531	3_34	0	0.0686750828131744	17.4202590895453	1.13592902979688e-05	-2.7417854016469	2
ENSG00000172113.8	NME6	3	48301800	3_34	0	0.0437030411477608	13.0636906996022	5.42094430378791e-06	2.41700312866758	1
ENSG00000164049.14	FBXW12	3	48372047	3_34	0	0.0331366626554511	10.4151211232314	3.27695508057675e-06	-1.79147738926159	1
ENSG00000232112.3	TMA7	3	48440024	3_34	0	0.0386374085214499	11.8833772622034	4.359586223573e-06	1.92784946991879	1
ENSG00000213689.11	TREX1	3	48463903	3_34	0	0.0263819724107991	8.24139351065785	2.06445447335417e-06	1.52449400674418	1
ENSG00000164054.15	SHISA5	3	48447994	3_34	0	0.0384884606414733	11.8464091647461	4.32926995271576e-06	1.92421120924643	1
ENSG00000114268.11	PFKFB4	3	48562511	3_34	0	0.0184010738490055	4.81654695331206	8.4154309980343e-07	0.321624668588037	1
ENSG00000145040.3	UCN2	3	48562712	3_34	0	0.022900345077132	6.89462818648559	1.49916789769119e-06	0.993360982325002	1
ENSG00000114270.17	COL7A1	3	48595323	3_34	0	0.0245584193419225	7.55954661636489	1.76276150173285e-06	0.782867330915396	1
ENSG00000183396.3	TMEM89	3	48621034	3_34	0	0.0571735215207362	15.6479272634076	8.4947217583827e-06	2.16803366699895	2
ENSG00000008300.16	CELSR3	3	48662086	3_34	0	0.0605228245348028	16.1975222171793	9.30818848676307e-06	-2.22369486766941	1
ENSG00000213672.7	NCKIPSD	3	48690203	3_34	0	0.0304026930198793	9.59329131476228	2.76934513466826e-06	-1.78677616962222	1
ENSG00000068745.14	IP6K2	3	48694054	3_34	0	0.0184367261264197	4.83491773886086	8.46389545900474e-07	0.209614719676224	2
ENSG00000114302.15	PRKAR2A	3	48845667	3_34	0	0.0216616489201862	6.36598004831975	1.30934526709216e-06	1.35480507692224	1
ENSG00000178537.9	SLC25A20	3	48903390	3_34	0	0.0184669664320768	4.85046937698216	8.505047111087e-07	0.0410375231139499	1
ENSG00000178467.17	P4HTM	3	49003029	3_34	0	0.025371279299198	7.86947954916832	1.89577055756163e-06	-1.58758696619373	1
ENSG00000178252.17	WDR6	3	49007280	3_34	0	0.0595998750365669	16.0490173569102	9.08220274721834e-06	2.51057809215861	2
ENSG00000198218.10	QRICH1	3	49070995	3_34	0	0.0232523826573045	7.03971160086398	1.55424588332816e-06	1.46749237145272	1
ENSG00000185909.14	KLHDC8B	3	49171432	3_34	0	0.0550994391089766	15.2915634180217	8.00011932843712e-06	2.39097372107209	1
ENSG00000173421.16	CCDC36	3	49199901	3_34	0	0.0892500100416455	19.971991106992	1.69249359734394e-05	-2.79534789134353	2
ENSG00000114316.12	USP4	3	49340655	3_35	0	0.0207762965456905	12.9797472416381	2.56054119695001e-06	1.79713470334737	1
ENSG00000233276.3	GPX1	3	49319238	3_35	0	0.0418910536824511	19.3240049377643	7.68627326960097e-06	2.8752492583091	2
ENSG00000067560.10	RHOA	3	49412205	3_35	0	0.0227867966886066	13.8888810571973	3.00502391692393e-06	1.87717498800544	1
ENSG00000145022.4	TCTA	3	49412205	3_35	0	0.0260267275871418	15.1997318805684	3.75623617095984e-06	-1.87136978001685	2
ENSG00000145020.15	AMT	3	49422917	3_35	0	0.0222525155674523	13.6499140565998	2.88407418521879e-06	-1.85050273597713	1
ENSG00000145029.13	NICN1	3	49429438	3_35	0	0.0214700845133363	13.320819049494	2.71557673692528e-06	-1.82696082194294	1
ENSG00000173402.11	DAG1	3	49466685	3_35	0	0.0171264487485414	15.6357320645872	2.54262864705063e-06	2.95722855124503	1
ENSG00000164062.12	APEH	3	49671336	3_35	0	0.0202784533252013	17.1136248761137	3.29514274174667e-06	0.283656448939957	1
ENSG00000173531.15	MST1	3	49653194	3_35	0	0.0196868916860073	11.7378380144269	2.19413154083748e-06	1.84429269906153	5
ENSG00000176095.11	IP6K1	3	49784192	3_35	0	0.0123981287342687	32.3076375698366	3.80328386117217e-06	-1.49802545036397	1
ENSG00000164068.15	RNF123	3	49687375	3_35	0	0.0184951591587392	31.9166398356572	5.60496148400687e-06	-0.341503675132547	2
ENSG00000187492.8	CDHR4	3	49798017	3_35	0	0.0297853854132348	21.5677389455818	6.09965454135274e-06	1.489316300181	1
ENSG00000185614.4	FAM212A	3	49803410	3_35	0	0.010556804820489	6.44613920774042	6.4614437666702e-07	0.442902039803491	1
ENSG00000183763.8	TRAIP	3	49856597	3_35	0	0.0143475551010283	22.3576505021077	3.04580055174351e-06	-3.20017972979481	1
ENSG00000164078.12	MST1R	3	49904003	3_35	0	0.0158153650662226	48.1011890447115	7.22324640480734e-06	-2.82510604748884	1
ENSG00000004534.14	RBM6	3	49937901	3_35	1	0.553740434468124	56.8159939143936	0.00029872683828875	3.30195004558023	1
ENSG00000003756.16	RBM5	3	50088563	3_35	0	0.0255620812262314	52.5009980877876	1.27426914447506e-05	2.65596130077191	1
ENSG00000001617.11	SEMA3F	3	50137415	3_35	0	0.0175895703547967	41.8787076264344	6.99432646046382e-06	2.77305991590326	3
ENSG00000188338.14	SLC38A3	3	50204954	3_35	2	0.731446367906201	47.057335708147	0.000326818941558584	1.40197800435299	1
ENSG00000012171.19	SEMA3B	3	50267465	3_35	0	0.0109490479210502	6.17562942697311	6.42029496748669e-07	-0.251832072674534	1
ENSG00000179564.3	LSMEM2	3	50278688	3_35	0	0.0220097643839128	17.5696653335534	3.67177685007037e-06	-1.44369136796776	1
ENSG00000243477.5	NAT6	3	50295266	3_35	0	0.0674668220475608	29.1559616632668	1.86773398389746e-05	2.82265685688743	2
ENSG00000186792.16	HYAL3	3	50295266	3_35	0	0.0232018604038569	18.5720215838443	4.0914701400119e-06	-2.25009218213336	1
ENSG00000114378.16	HYAL1	3	50306169	3_35	0	0.0230680550788474	17.5703973912949	3.84848643897176e-06	1.37665692306819	2
[truncated: 8,402 more rows]
