# Supplementary material for: Adjusting for genetic confounders in transcriptome-wide association studies improves discovery of risk genes of complex traits
Source: Nat Genet. 2024 Jan 26;56(2):336–47. doi: 10.1038/s41588-023-01648-9 (PMC10864181; doi:10.1038/s41588-023-01648-9)
Supplement: Supplementary file 5 — cTWAS results of all analyzed genes across all tissues for IBD, SCZ, and SBP. Results are stored separately for each combination of traits and tissues. Column legends for each set of results are the same as in Supplementary Table 1. [file 41588_2023_1648_MOESM5_ESM.zip › SCZ_Ovary.csv]

id	genename	chrom	pos	region_tag	cs_index	PIP	tau2	PVE	z	num_eqtl
ENSG00000127054.20	INTS11	1	1322213	1_1	0	0.0262015526344132	5.55998133355273	1.38324069539335e-06	-0.558167590804181	1
ENSG00000224051.6	CPTP	1	1327211	1_1	0	0.0273928818833343	5.97229431656808	1.55337504307201e-06	-0.668614560078808	1
ENSG00000235098.8	ANKRD65	1	1421170	1_1	0	0.041609507003221	9.86041627281364	3.89569741125272e-06	1.20559488613877	1
ENSG00000169885.9	CALML6	1	1915022	1_1	0	0.0666656228930107	14.2800319315208	9.0391692174834e-06	1.75421546183127	1
ENSG00000178821.12	TMEM52	1	1919475	1_1	0	0.0245587785496061	4.95992634765956	1.15658987822146e-06	0.365447315271193	1
ENSG00000162585.16	FAAP20	1	2189186	1_2	0	0.0115264753257471	7.1067619643043	7.77795974358719e-07	0.991961561315986	1
ENSG00000116151.13	MORN1	1	2344583	1_2	0	0.0186843228813784	9.6164318013279	1.70603806322533e-06	0.909728610639715	2
ENSG00000157916.19	RER1	1	2391287	1_2	0	0.0304717927299634	15.5304434042768	4.49344321407119e-06	2.09166552159675	1
ENSG00000157911.9	PEX10	1	2416293	1_2	0	0.0199701950702398	11.635245769563	2.20625275554374e-06	-1.63783953792063	1
ENSG00000149527.17	PLCH2	1	2425928	1_2	0	0.0142055893384023	7.06061409102096	9.52355573159198e-07	0.606226841566035	2
ENSG00000157873.17	TNFRSF14	1	2555429	1_2	0	0.113549924886536	23.7991338191262	2.56593351328965e-05	2.50053191405424	1
ENSG00000142606.15	MMEL1	1	2632744	1_2	0	0.0659364227149557	21.3415047029465	1.33612722940684e-05	-3.09918323219623	1
ENSG00000215912.12	TTC34	1	2800905	1_2	0	0.119016425448886	26.7244093234862	3.02003804659622e-05	3.37993795713615	2
ENSG00000130762.14	ARHGEF16	1	3455907	1_2	0	0.0141992221263016	7.51108858912653	1.01266274793802e-06	-0.912664863208678	1
ENSG00000162591.15	MEGF6	1	3616139	1_2	0	0.0193485230023555	10.3560171547051	1.902558310361e-06	1.24815117306772	1
ENSG00000235169.7	SMIM1	1	3772844	1_3	0	0.0393142401599504	7.09972838345074	2.65026326684326e-06	-0.788026874014024	2
ENSG00000130764.9	LRRC47	1	3782383	1_3	0	0.0300059401267063	4.5908820644871	1.30797900032065e-06	0.019757906784632	1
ENSG00000116198.12	CEP104	1	3849191	1_3	0	0.0361902924356652	6.33463341970904	2.17676214827482e-06	0.750331830406587	2
ENSG00000169598.15	DFFB	1	3885454	1_3	0	0.0316164703273448	5.06538128999177	1.52062778681434e-06	0.386295896382599	2
ENSG00000198912.10	C1orf174	1	3891607	1_3	0	0.100114753228706	15.7904400172843	1.50103116817933e-05	-1.81056952600344	2
ENSG00000162592.9	CCDC27	1	3746564	1_3	0	0.0628496383714661	11.4613405869613	6.83967708409507e-06	-1.39118481930572	1
ENSG00000196581.10	AJAP1	1	4978033	1_4	0	0.030002530470493	10.7890616994944	3.07354063300775e-06	1.15182573360538	1
ENSG00000069424.14	KCNAB2	1	5985028	1_5	0	0.0408973602058654	7.32906732539245	2.84604252245213e-06	-0.831507698756009	2
ENSG00000131697.17	NPHP4	1	5946579	1_5	0	0.0341005324061804	5.68496010061071	1.84071256707038e-06	-0.513037629695129	2
ENSG00000116251.9	RPL22	1	6209280	1_5	0	0.0304812362798862	4.62516937592821	1.3386209440187e-06	-0.140008853262353	1
ENSG00000116237.15	ICMT	1	7153984	1_5	0	0.0449716466701463	7.90843499434886	3.37696637117755e-06	0.827378143903476	1
ENSG00000158292.6	GPR153	1	6260523	1_5	0	0.0367593219281032	6.83195086219112	2.38456751115921e-06	-1.05162149665748	1
ENSG00000187017.15	ESPN	1	6424625	1_5	0	0.0306518813591488	4.65561977502004	1.35497735427203e-06	0.021427615273963	2
ENSG00000215788.9	TNFRSF25	1	6466259	1_5	0	0.0306589004509372	4.66312768708967	1.35747324814838e-06	0.163806962202249	2
ENSG00000173662.20	TAS1R1	1	6554687	1_5	0	0.0307025873728507	5.09167527905016	1.48433890815646e-06	0.86135671244782	1
ENSG00000204859.12	ZBTB48	1	6579883	1_5	0	0.111084418928321	15.5088428527782	1.6357990054421e-05	-1.51975357120626	1
ENSG00000041988.15	THAP3	1	6625714	1_5	1	0.390756030926801	26.7258888777635	9.91597092696937e-05	-5.03623204251425	1
ENSG00000007923.15	DNAJC11	1	6701642	1_5	1	0.249117154244678	25.9150748364389	6.12990153182886e-05	-4.91692799881972	1
ENSG00000116288.12	PARK7	1	7954388	1_6	0	0.0229055824748379	4.7813506539211	1.03989462147506e-06	-0.397198447584318	2
ENSG00000116285.12	ERRFI1	1	8026467	1_6	0	0.0227915718137621	4.67308171331845	1.01128845459158e-06	-0.0614091559817941	1
ENSG00000162426.14	SLC45A1	1	8317768	1_6	0	0.13822396841623	26.6644298863031	3.49955687958482e-05	-3.94157979865204	1
ENSG00000074800.13	ENO1	1	8879251	1_6	0	0.0290683019722156	11.2121928257802	3.09462206679284e-06	-2.44868725137781	1
ENSG00000142583.17	SLC2A5	1	9088125	1_6	0	0.0243592427284597	5.27702871590346	1.22053612274962e-06	0.417149345925377	1
ENSG00000180758.11	GPR157	1	9128930	1_6	0	0.0262258387190295	6.04606477006955	1.50556523618612e-06	-0.661932166142598	1
ENSG00000171603.16	CLSTN1	1	9824341	1_7	0	0.0755931518933176	10.9337023165348	7.84778499373453e-06	-1.41540131228769	1
ENSG00000054523.17	KIF1B	1	10210822	1_7	0	0.040989340542874	5.18651994210817	2.01857262898535e-06	-0.459990792701131	1
ENSG00000204624.7	DISP3	1	11478999	1_8	0	0.112343711538075	14.7619252875896	1.57466860010215e-05	-2.03928320732491	1
ENSG00000175262.14	C1orf127	1	10982502	1_8	0	0.0389556457116405	4.76121160361604	1.76110515190773e-06	0.343569523605867	1
ENSG00000120948.16	TARDBP	1	11012522	1_8	0	0.111718733306455	14.7091811241626	1.5603136056198e-05	-1.81278151043235	1
ENSG00000116649.9	SRM	1	11060199	1_8	0	0.041462226493262	5.34269368673255	2.10334392718648e-06	0.512416640312788	2
ENSG00000171824.13	EXOSC10	1	11099932	1_8	0	0.0427003617154276	5.61728744982937	2.27748538680231e-06	0.553956755364374	1
ENSG00000198793.12	MTOR	1	11262571	1_8	0	0.0396489670786373	4.92564347920302	1.85435230585489e-06	-0.171470436821062	1
ENSG00000132879.13	FBXO44	1	11648679	1_8	0	0.0567741210059815	8.28402350078475	4.4656958226509e-06	0.977251155922983	1
ENSG00000116661.9	FBXO2	1	11631104	1_8	0	0.0421242446203791	5.49050021182351	2.19604601313258e-06	0.499241652347069	2
ENSG00000116663.10	FBXO6	1	11664651	1_8	0	0.0417367064530186	5.40425566703118	2.14166460027671e-06	-0.43201285707836	1
ENSG00000204518.2	AADACL4	1	12644197	1_9	0	0.066465403303719	9.94109536185831	6.27375104451891e-06	-1.20227418153218	1
ENSG00000177674.15	AGTRAP	1	11750448	1_9	0	0.108307211471864	14.585034929072	1.49989979147679e-05	-1.69502620056549	1
ENSG00000177000.10	MTHFR	1	11807680	1_9	0	0.104371687275081	14.2294069561311	1.4101551614493e-05	-2.19931666000739	1
ENSG00000011021.21	CLCN6	1	11806385	1_9	0	0.0569090905666511	8.48038543566609	4.58241727718368e-06	-1.45610489989978	2
ENSG00000120937.8	NPPB	1	11859214	1_9	0	0.125203222536721	15.9828359182708	1.90005750417133e-05	2.23630568335687	1
ENSG00000116685.15	KIAA2013	1	11950721	1_9	0	0.0375233096325195	4.58624044367609	1.63401242159214e-06	0.135778950427476	1
ENSG00000162496.8	DHRS3	1	12595877	1_9	0	0.0664936123159869	9.94508461473148	6.27893238403351e-06	1.13644437303505	1
ENSG00000215910.7	C1orf167	1	11786685	1_9	0	0.0807377023593979	11.7807902552969	9.03125711835257e-06	-1.97521951841351	1
ENSG00000162493.16	PDPN	1	13583657	1_10	0	0.0368319397051433	4.67167312845689	1.63378323733324e-06	-0.141104874231583	1
ENSG00000171729.13	TMEM51	1	15152787	1_11	0	0.0174861054657418	4.94668534728337	8.2130558582993e-07	0.325303605885475	1
ENSG00000142621.19	FHAD1	1	15235900	1_11	0	0.0312464723377554	10.3227606886507	3.06262800572735e-06	-1.26226813851501	2
ENSG00000142634.12	EFHD2	1	15416072	1_11	0	0.0192013862369351	5.81138403622583	1.05952096935691e-06	-0.582191369641681	1
ENSG00000142615.7	CELA2A	1	15456727	1_11	0	0.034886461671377	11.3472108936497	3.75875005144744e-06	1.4064016176762	1
ENSG00000215704.9	CELA2B	1	15466305	1_11	0	0.0175556784323959	4.98336500494488	8.30687570387468e-07	-0.434296269693509	1
ENSG00000132906.17	CASP9	1	15525539	1_11	0	0.0252637400743985	8.3508236361906	2.00320019134301e-06	1.13553203177873	2
ENSG00000116138.12	DNAJC16	1	15526781	1_11	0	0.0233069733840277	7.60405472713691	1.68278453005251e-06	0.948659836406149	1
ENSG00000116771.5	AGMAT	1	15584636	1_11	0	0.0192063991678921	5.81378602174928	1.06023561984113e-06	-0.676556890250463	1
ENSG00000197312.11	DDI2	1	15617889	1_11	0	0.0170756496167586	4.72728012447497	7.66453778516508e-07	-0.255327334611871	1
ENSG00000116786.11	PLEKHM2	1	15684135	1_11	0	0.0262077848447102	8.69084494195068	2.16266729673352e-06	1.0746705724195	1
ENSG00000162461.7	SLC25A34	1	15735471	1_11	0	0.0207874978551742	6.54525296601598	1.29189152844366e-06	-0.590922946242543	1
ENSG00000162458.12	FBLIM1	1	15756481	1_11	0	0.0173053858569832	4.85072548223761	7.97049660612837e-07	-0.275272675787668	1
ENSG00000233954.6	UQCRHL	1	15809022	1_11	0	0.0245553153337393	8.08728185296852	1.88558229450302e-06	-1.10019479677428	1
ENSG00000186510.11	CLCNKA	1	16017907	1_11	0	0.0201735791274708	6.26804264359611	1.20063858262545e-06	0.695882814942662	2
ENSG00000184908.17	CLCNKB	1	16043819	1_11	0	0.0188983762580038	5.66434920893451	1.01641697152596e-06	-0.458604972989549	1
ENSG00000142632.16	ARHGEF19	1	16212818	1_11	0	0.0879030709830029	20.0272355345117	1.67156184772166e-05	2.68213234780307	1
ENSG00000132881.11	RSG1	1	16237140	1_11	0	0.0205042598752319	6.41847260760074	1.24960624345604e-06	-0.923291306527981	1
ENSG00000037637.10	FBXO42	1	16352633	1_11	0	0.0487792066458304	14.4746002544037	6.70407258897195e-06	-2.00491931266705	1
ENSG00000187144.11	SPATA21	1	16437144	1_11	0	0.0283078384330814	9.40581672871369	2.52813707331701e-06	-1.51075631608525	1
ENSG00000157191.19	NECAP2	1	16440864	1_11	0	0.0282295665426107	9.38012616445771	2.51426057974556e-06	-1.50744939335364	1
ENSG00000058453.16	CROCC	1	16963416	1_12	0	0.0503820165958069	11.8734665313357	5.68002798981668e-06	1.88818578991325	1
ENSG00000117122.13	MFAP2	1	16980428	1_12	0	0.0376689278521424	9.15781091282437	3.27546021153785e-06	-1.70306525469221	1
ENSG00000159363.17	ATP13A2	1	17011965	1_12	0	0.0314571659699939	7.48146837644056	2.23462079052917e-06	-1.51281695502098	1
ENSG00000117118.9	SDHB	1	17063085	1_12	0	0.051479707995489	12.0752780858098	5.90242683892417e-06	-2.05155648548998	1
ENSG00000117115.12	PADI2	1	17134583	1_12	0	0.023022484330596	4.58665920609199	1.00264237549172e-06	-0.294978727700512	1
ENSG00000179051.13	RCC2	1	17438988	1_12	0	0.0237747570499147	4.88439165210106	1.10261517371517e-06	0.308204622742505	1
ENSG00000158748.3	HTR6	1	19665573	1_13	0	0.024179544520381	6.6202020692445	1.51990610026031e-06	-0.880353220161334	2
ENSG00000127481.14	UBR4	1	19205040	1_13	0	0.0207994427070261	5.24236406046908	1.03532397999487e-06	0.47267890633238	1
ENSG00000127463.13	EMC1	1	19251533	1_13	0	0.0277175802322435	7.82045528154993	2.05818660361033e-06	1.00355206719498	1
ENSG00000162482.4	AKR7A3	1	19288862	1_13	0	0.0207922960708998	5.20601412905216	1.02779189806624e-06	0.417531421566568	1
ENSG00000053371.12	AKR7A2	1	19311815	1_13	0	0.0779691627999642	17.444564820859	1.29145835896246e-05	1.97297010888494	2
ENSG00000040487.12	PQLC2	1	19312089	1_13	0	0.0282688463606878	8.00258962551583	2.14800866529312e-06	1.00913541902403	2
ENSG00000158747.13	NBL1	1	19640599	1_13	0	0.124227916902757	21.9191913510301	2.58547967273533e-05	-2.23618132629637	1
ENSG00000169914.5	OTUD3	1	19895132	1_13	0	0.0225977812164223	5.99784873567146	1.28694120186387e-06	0.657140826147523	1
ENSG00000188257.10	PLA2G2A	1	19979930	1_13	0	0.023746581404222	6.43175275988307	1.45019978051608e-06	0.659238143536745	1
ENSG00000127472.10	PLA2G5	1	20028276	1_13	0	0.0198219203600781	4.7776411966464	8.99200737850635e-07	0.203648846849678	1
ENSG00000158825.5	CDA	1	20588679	1_14	0	0.0353073077109327	4.67058072216777	1.56578771668972e-06	-0.206789865313779	2
ENSG00000158828.7	PINK1	1	20633253	1_14	0	0.0587527494087289	9.2259926408365	5.1468166284381e-06	1.05313847315299	1
ENSG00000117298.14	ECE1	1	21345480	1_14	0	0.0351903306999217	4.67022582918978	1.56048150717355e-06	0.392327100868155	2
ENSG00000090686.15	USP48	1	21783459	1_15	0	0.0293734721864612	5.58500379652974	1.55767251256809e-06	-0.694549273197035	2
ENSG00000142798.17	HSPG2	1	21937058	1_15	0	0.0265697851901494	4.6364695820943	1.16969559654482e-06	0.0365771201309506	1
ENSG00000142789.19	CELA3A	1	22001714	1_15	0	0.0957703576373905	16.1448373377192	1.46812211191901e-05	-1.69371603991579	1
ENSG00000070831.15	CDC42	1	22052867	1_15	1	0.294537665432793	20.2807295742	5.67181179101262e-05	4.13341483773538	1
ENSG00000162552.14	WNT4	1	22143914	1_15	0	0.0657922878694587	14.8363676372394	9.26829763693173e-06	-2.26944917392687	2
ENSG00000184677.16	ZBTB40	1	22454434	1_15	0	0.0304721913158791	6.04232876876141	1.74825764100285e-06	-0.740571708076469	1
ENSG00000173372.16	C1QA	1	22636557	1_15	0	0.0271069703238034	4.86151380014262	1.25126673796717e-06	-0.352504482669444	1
ENSG00000173369.15	C1QB	1	22652153	1_15	0	0.0265210548207452	4.63759554827275	1.16783385339814e-06	-0.178201021693545	1
ENSG00000125945.14	ZNF436	1	23369659	1_16	0	0.0327191151210678	5.79503641364561	1.80034242531049e-06	-0.542713739567953	1
ENSG00000204219.9	TCEA3	1	23422655	1_16	0	0.0309735371756538	5.28557746344562	1.55446390986185e-06	0.513437491585536	2
ENSG00000007968.6	E2F2	1	23531510	1_16	0	0.0326186381221891	5.76644384152308	1.78595819250809e-06	-0.543401439879383	1
ENSG00000227868.5	C1orf234	1	23015869	1_16	0	0.029901753958679	4.95852796953423	1.40781901804289e-06	0.337361346624181	1
ENSG00000179546.4	HTR1D	1	23194847	1_16	0	0.0305819245259	5.16739307607283	1.50049208158261e-06	-0.395391370754735	1
ENSG00000142676.12	RPL11	1	23691734	1_17	0	0.0805236731918795	15.2550451450967	1.16636498014692e-05	-1.74650749799735	1
ENSG00000117308.14	GALE	1	23800401	1_17	0	0.0261839318159687	4.74240631934853	1.17904673189237e-06	0.21390897872192	1
ENSG00000142677.3	IL22RA1	1	24143324	1_17	0	0.0265162513708259	4.85933056238806	1.22344927444709e-06	-0.218266031682826	2
ENSG00000185436.11	IFNLR1	1	24187118	1_17	0	0.0288627903883671	5.64591443623956	1.5472838918688e-06	-0.581101990709154	2
ENSG00000158055.15	GRHL3	1	24318866	1_17	0	0.025786300864296	4.60055096326277	1.12640945783456e-06	0.0878788171790553	1
ENSG00000001460.17	STPG1	1	24416496	1_17	0	0.105987347608568	17.8762904610039	1.79899030654033e-05	2.14483958156071	2
ENSG00000001461.16	NIPAL3	1	24415329	1_17	0	0.0291942792269957	5.75189977164887	1.59443369622676e-06	0.622072904532226	3
ENSG00000117602.11	RCAN3	1	24502439	1_17	0	0.0359434590564645	7.6849498801605	2.6227585158143e-06	-0.894988960256039	1
ENSG00000169504.14	CLIC4	1	24745177	1_17	0	0.0397034490758156	8.61174918417502	3.24651194655794e-06	1.17592126799541	1
ENSG00000187010.19	RHD	1	25235176	1_18	0	0.0607892876921656	10.1858342523147	5.87923820001019e-06	1.22295414081509	1
ENSG00000188672.17	RHCE	1	25432164	1_18	0	0.0346047545197693	4.95240947067271	1.6272328947949e-06	-0.329750172596639	1
ENSG00000204178.9	TMEM57	1	25430369	1_18	0	0.033352795239449	4.60900034190328	1.45960846827751e-06	-0.110037477685257	1
ENSG00000117632.22	STMN1	1	25908492	1_18	0	0.0660246387751963	11.0326649462571	6.91645984356326e-06	1.45181004919431	1
ENSG00000158006.13	PAFAH2	1	25998029	1_18	0	0.0477582842295681	7.98101828424098	3.61913195902088e-06	1.09697377672811	1
ENSG00000158008.9	EXTL1	1	26019793	1_18	0	0.0465064964800396	7.73397680073665	3.4151822562161e-06	-1.04383583750113	1
ENSG00000197245.5	FAM110D	1	26158522	1_18	0	0.0352905385494456	5.08302907592167	1.70324952573887e-06	-0.279800674450222	2
ENSG00000236782.6	RP11-96L14.7	1	26170849	1_18	0	0.03547229441578	5.29319352555813	1.78280748911201e-06	0.764679040508906	1
ENSG00000142675.17	CNKSR1	1	26170849	1_18	0	0.03547229441578	5.29319352555813	1.78280748911201e-06	0.764679040508907	1
ENSG00000130695.14	CEP85	1	26233678	1_18	0	0.0701827965468993	11.5965425802537	7.72781280082607e-06	-1.41465705691032	1
ENSG00000142669.14	SH3BGRL3	1	26282158	1_18	0	0.0435042103770068	6.93308747908131	2.86388363102361e-06	0.77076510438932	1
ENSG00000169442.8	CD52	1	26317588	1_18	0	0.0468157818438831	7.59249643438697	3.37500386185382e-06	-0.930864123815128	2
ENSG00000158062.20	UBXN11	1	26317588	1_18	0	0.0441277557326911	7.05133281736522	2.95447589352818e-06	0.789192387717771	1
ENSG00000176083.17	ZNF683	1	26348600	1_18	0	0.0513218750627992	8.78252240504684	4.27975766353376e-06	1.25722567803367	1
ENSG00000117713.18	ARID1A	1	26693253	1_18	0	0.0631025617410322	11.3223494927841	6.78392352610146e-06	2.67637160860518	1
ENSG00000060642.10	PIGV	1	26787956	1_18	0	0.12569059184089	16.7981668696569	2.0047584797368e-05	3.14560267993039	2
ENSG00000142751.14	GPN2	1	26890178	1_18	0	0.0892778983573567	13.9686140073133	1.18411715142527e-05	-2.95522531070365	1
ENSG00000162510.5	MATN1	1	30723617	1_20	0	0.0180337513537744	10.5807406272603	1.81175530878664e-06	-1.47930350135849	1
ENSG00000162511.7	LAPTM5	1	30757821	1_20	0	0.0190210531404538	11.1360990163884	2.01124528730207e-06	1.38198391830487	1
ENSG00000162512.15	SDC3	1	30872900	1_20	0	0.0136989364223727	8.37542455947435	1.0894092989861e-06	-1.11681255345655	1
ENSG00000134644.15	PUM1	1	31066204	1_20	0	0.031592595964564	15.7372598145697	4.72075894824313e-06	1.81861228176842	1
ENSG00000084628.9	NKAIN1	1	31190986	1_20	0	0.0110428712373709	6.16372442349305	6.4628283058235e-07	-0.744954878225162	1
ENSG00000121766.15	ZCCHC17	1	31300649	1_20	0	0.144413328635381	19.0299087874581	2.60940434837778e-05	-3.79872595693818	1
ENSG00000142910.15	TINAGL1	1	31576075	1_20	0	0.0112911470815517	6.37766841432058	6.83750091185365e-07	0.665592794256186	2
ENSG00000121764.11	HCRTR1	1	31616786	1_20	0	0.0130437089700283	7.9898317637506	9.8954632869833e-07	1.11735127914864	1
ENSG00000162517.12	PEF1	1	31644486	1_20	0	0.0115673154302778	6.49065688504485	7.12883605262331e-07	-0.587172924877376	1
ENSG00000084636.17	COL16A1	1	31703950	1_20	0	0.00961796217613342	4.97677495267296	4.54494324369402e-07	-0.481020203850001	1
ENSG00000121753.12	ADGRB2	1	31764679	1_20	0	0.0136197605480579	7.88126964134225	1.01920854298182e-06	0.729855023542494	1
ENSG00000134668.12	SPOCD1	1	31815803	1_20	0	0.00954052787984028	4.80896362681267	4.35633524703698e-07	0.0829224329743919	1
ENSG00000184007.18	PTP4A2	1	31944881	1_20	0	0.0153193757916531	9.31836704759106	1.3554337014243e-06	-1.21358617472804	2
ENSG00000084652.15	TXLNA	1	32179560	1_21	0	0.0411434375255185	10.5032520561461	4.10319123783988e-06	1.50994865460589	1
ENSG00000160051.11	IQCC	1	32205429	1_21	0	0.0437710248897586	11.0810733040455	4.6053849806929e-06	-1.56677888479158	1
ENSG00000222046.2	DCDC2B	1	32267487	1_21	0	0.0631787391956674	14.5217085785787	8.71136215045395e-06	-1.73852017116091	1
ENSG00000084623.11	EIF3I	1	32222176	1_21	0	0.0361611749098935	9.30043036974655	3.19332392694212e-06	1.38181198006749	1
ENSG00000160055.19	TMEM234	1	32222176	1_21	0	0.0361611749098935	9.30043036974655	3.19332392694212e-06	-1.38181198006749	1
ENSG00000183615.5	FAM167B	1	32247598	1_21	0	0.0556389698440909	13.3269947405874	7.04058431117093e-06	1.70416575981636	1
ENSG00000116478.11	HDAC1	1	32291652	1_21	0	0.0284881854531669	7.08395132713091	1.9161863987971e-06	-0.953241359284909	1
ENSG00000160058.18	BSDC1	1	32397196	1_21	0	0.022381434363261	4.84816966370731	1.03029862996086e-06	0.288595281196995	1
ENSG00000160062.14	ZBTB8A	1	32541751	1_21	0	0.0247709325481958	5.78754490369156	1.36123819697486e-06	-0.707789252996072	1
ENSG00000176261.15	ZBTB8OS	1	32650758	1_21	0	0.0217765843359432	4.5946190758377	9.50028578177644e-07	-0.0918335764830099	1
ENSG00000162521.18	RBBP4	1	32651022	1_21	0	0.022696662330804	4.97763322977896	1.07270989406258e-06	0.201961903492097	1
ENSG00000116497.17	S100PBP	1	32817174	1_21	0	0.0471205307636859	11.7701787599541	5.26611852059951e-06	1.44867943864329	1
ENSG00000160097.16	FNDC5	1	32871796	1_21	0	0.0397928994847359	10.1920046129482	3.85090312302752e-06	1.3806026242721	2
ENSG00000142920.16	AZIN2	1	33080047	1_21	0	0.0247911480104797	5.79510386357477	1.36412842646067e-06	-0.612060692200763	1
ENSG00000184389.9	A3GALT2	1	33321277	1_21	0	0.0609804815751432	14.1883844785908	8.21525777433823e-06	-2.10647538863709	2
ENSG00000121903.14	ZSCAN20	1	33471534	1_21	0	0.144439094499349	22.4315811919204	3.07639461018023e-05	2.61932900337537	1
ENSG00000121904.17	CSMD2	1	34165500	1_21	0	0.0289382987193282	7.22943237295838	1.9864360658183e-06	0.791410278747278	1
ENSG00000273274.1	ZBTB8B	1	32465491	1_21	0	0.0903337685876773	17.9074410193549	1.53596406411049e-05	2.10520467907136	1
ENSG00000163866.8	SMIM12	1	34877614	1_22	0	0.0752517075747947	18.0386138883733	1.28889315917744e-05	2.08959709488918	1
ENSG00000163867.16	ZMYM6	1	35031112	1_22	0	0.0417564468239572	12.6213736318132	5.00411816500601e-06	-1.51850415229524	1
ENSG00000197056.9	ZMYM1	1	35070852	1_22	0	0.0406746286114687	14.4089750442099	5.56485794066692e-06	-2.54504096202245	1
ENSG00000116819.6	TFAP2E	1	35573174	1_22	0	0.262064676045133	21.8092630619541	5.42683820345438e-05	4.23988844068056	1
ENSG00000126067.11	PSMB2	1	35641909	1_22	0	0.240856761792367	22.5981821875333	5.16808616198866e-05	-4.28515227822419	1
ENSG00000142686.7	C1orf216	1	35718988	1_22	0	0.175034442613354	21.0655980040428	3.50102091281131e-05	4.14534827765337	1
ENSG00000134698.10	AGO4	1	35808004	1_22	0	0.030005847467133	10.1719703166483	2.89806670997886e-06	-1.61031618126564	1
ENSG00000092847.11	AGO1	1	35870261	1_22	0	0.0296984088153107	12.4847008575002	3.52053542607058e-06	-3.09002441255171	1
ENSG00000142694.6	EVA1B	1	36323945	1_22	0	0.0399901320309035	13.0846973526734	4.96836983913313e-06	-1.70102442075969	1
ENSG00000181817.5	LSM10	1	36397922	1_22	0	0.0176429854109957	4.8343732049393	8.09859434532108e-07	0.426744049964244	1
ENSG00000163875.15	MEAF6	1	37514479	1_23	0	0.0437139258794135	7.44901196326378	3.09183194550768e-06	0.904060767265146	1
ENSG00000163877.10	SNIP1	1	37554146	1_23	0	0.161928353943754	19.9334371753441	3.06480247464318e-05	-2.48233591506468	1
ENSG00000163879.10	DNALI1	1	37557547	1_23	0	0.0325176860195605	4.69268126765599	1.44889891615403e-06	0.242627703857021	1
ENSG00000116922.14	C1orf109	1	37692045	1_23	0	0.0383470061216009	6.2271629522044	2.26735273978226e-06	0.878680320251591	1
ENSG00000134690.10	CDCA8	1	37692586	1_23	0	0.0455468153052088	7.83271952896015	3.38741174085199e-06	1.05641050900688	1
ENSG00000197982.13	C1orf122	1	37806988	1_23	0	0.0323256700914791	4.63764407759433	1.42345043063879e-06	-0.697797426102211	1
ENSG00000188786.9	MTF1	1	37859751	1_23	0	0.381986371951393	28.849208127586	0.000104635526180968	-3.40021459658637	1
ENSG00000204084.12	INPP5B	1	37946386	1_23	0	0.204003614341253	22.2314459152774	4.30628697729607e-05	-3.17742343872255	2
ENSG00000183431.11	SF3A3	1	37990434	1_23	0	0.0323201238982738	4.63599263699215	1.42269940958878e-06	0.643799400115017	1
ENSG00000183386.9	FHL3	1	37996149	1_23	0	0.0366336173729841	5.8011543072778	2.01786273205391e-06	0.197068866335976	1
ENSG00000116981.3	NT5C1A	1	39672835	1_24	0	0.031468696311868	9.82613401113745	2.93601879181338e-06	-1.49583017197829	1
ENSG00000116954.7	RRAGC	1	38861332	1_24	0	0.0196818409518991	5.59750104706135	1.04606169255351e-06	0.174063935851009	1
ENSG00000158315.10	RHBDL2	1	38941917	1_24	0	0.0226506521963602	6.82045060495314	1.46686847903728e-06	-1.08274233068181	1
ENSG00000174574.15	AKIRIN1	1	38959542	1_24	0	0.0254249656458475	7.92098147699205	1.91221521424559e-06	-1.02934465582069	1
ENSG00000168653.10	NDUFS5	1	39021550	1_24	0	0.0188765404718825	5.16520391690631	9.25778886638637e-07	0.453061816040391	2
ENSG00000183682.7	BMP8A	1	39491596	1_24	0	0.0334223055335662	10.2355543557802	3.24821801576473e-06	-1.93527434577403	2
ENSG00000163909.7	HEYL	1	39640423	1_24	0	0.0416241399028523	12.4481792651137	4.91981195300782e-06	-1.57455535803555	1
ENSG00000116983.12	HPCAL4	1	39676369	1_24	0	0.021358430599466	6.28150896667342	1.27388645174251e-06	0.945772168604149	1
ENSG00000084072.16	PPIE	1	39738494	1_25	0	0.0125626708420055	5.10618912987628	6.09082714214685e-07	0.425879563380737	1
ENSG00000116985.11	BMP8B	1	39749505	1_25	0	0.0127200930035356	5.15026706927334	6.22038740900925e-07	-0.320250914368643	1
ENSG00000043514.15	TRIT1	1	39883738	1_25	0	0.0119351143563605	4.5960817052069	5.20848864798237e-07	0.0784542355362938	1
ENSG00000131236.16	CAP1	1	40040200	1_25	0	0.0135266563772435	5.5959276481527	7.18720355575286e-07	0.260193325198565	2
ENSG00000131238.16	PPT1	1	40096750	1_25	0	0.047846748924278	16.5996241854751	7.54133244687328e-06	-1.67335010615975	2
ENSG00000084073.8	ZMPSTE24	1	40257946	1_25	0	0.0276700733488524	12.1563066279554	3.19381203637238e-06	1.32395353778829	1
ENSG00000049089.13	COL9A2	1	40308522	1_25	0	0.0213975360477704	10.1084425064826	2.05373974932372e-06	-1.38328936351551	1
ENSG00000187801.14	ZFP69B	1	40449693	1_25	0	0.014957946930691	6.6657958445291	9.46719653746623e-07	0.692860725869596	1
ENSG00000187815.9	ZFP69	1	40476033	1_25	0	0.0240914468092625	11.8147731260743	2.70262422691585e-06	-2.08387245146519	2
ENSG00000164002.11	EXO5	1	40523948	1_25	0	0.0251268075555932	11.0112643011807	2.62707152661027e-06	1.10847241666134	1
ENSG00000117010.15	ZNF684	1	40531781	1_25	0	0.0160463409003824	7.4121647592725	1.12932378640961e-06	-1.01940115147451	1
ENSG00000117013.14	KCNQ4	1	40789715	1_25	0	0.0169092542850213	7.61865658128206	1.22320782243443e-06	-0.731301661618486	1
ENSG00000179862.6	CITED4	1	40862199	1_25	0	0.0136367528411082	5.90191060333541	7.64189371123652e-07	-0.97921396562053	2
ENSG00000171793.13	CTPS1	1	40987781	1_25	0	0.364264959789633	34.0008802238706	0.000117599358775901	3.87965544895677	1
ENSG00000171790.15	SLFNL1	1	41023485	1_25	0	0.0162931747382179	7.53883825209433	1.16629264669415e-06	0.620337787701421	1
ENSG00000010803.16	SCMH1	1	41242427	1_25	0	0.0532187556250323	16.7352729336312	8.45658292574048e-06	-2.31833010562749	1
ENSG00000186973.10	FAM183A	1	43145334	1_26	0	0.0368740577827789	6.21002313857447	2.17426035477496e-06	0.765315197184832	2
ENSG00000127124.14	HIVEP3	1	42035651	1_26	0	0.0310073957573005	4.59848785530362	1.35387239422073e-06	0.238154633470906	1
ENSG00000066185.12	ZMYND12	1	42464495	1_26	0	0.0493710468933607	8.93446969474796	4.18830705355886e-06	-1.80166772078707	1
ENSG00000186409.14	CCDC30	1	42464495	1_26	0	0.0493710468933607	8.93446969474796	4.18830705355886e-06	1.80166772078707	1
ENSG00000117385.15	P3H1	1	42766833	1_26	0	0.0322288401114541	4.95746728729753	1.51705710856716e-06	0.29428932093238	1
ENSG00000164008.14	C1orf50	1	42767127	1_26	0	0.0325138363568617	5.03931337564799	1.55573985877783e-06	0.592043155708627	1
ENSG00000274386.5	TMEM269	1	42784154	1_26	0	0.0530742417139551	9.61209233010192	4.84394416628386e-06	-1.14897620935331	1
ENSG00000177868.11	SVBP	1	42816309	1_26	0	0.0336248445406235	5.35169337672274	1.70863345127506e-06	-0.738196052332017	2
ENSG00000164010.13	ERMAP	1	42816759	1_26	0	0.0444127977344324	7.94489184114586	3.35037576067485e-06	1.18648619261881	2
ENSG00000117394.20	SLC2A1	1	42959411	1_26	0	0.307218237893736	26.815002589883	7.82207964904368e-05	3.04598934487486	1
ENSG00000243710.7	CFAP57	1	43172765	1_26	0	0.0419988934330244	7.42307909691608	2.96018826730748e-06	0.959761331418002	2
ENSG00000179178.10	TMEM125	1	43291690	1_26	0	0.0317459382928473	4.81717481164337	1.45203796422538e-06	-0.19791264672195	1
ENSG00000066056.13	TIE1	1	43300755	1_27	0	0.0725277458377756	17.8047899139683	1.2261353971546e-05	2.81331186493652	2
ENSG00000117400.16	MPL	1	43337551	1_27	0	0.0963244788072476	22.4254965312102	2.05104945532821e-05	3.50199870645541	1
ENSG00000117399.13	CDC20	1	43359194	1_27	0	0.0347426001580706	12.4760418139748	4.11563201255527e-06	-2.49172791644628	1
ENSG00000159479.16	MED8	1	43390239	1_27	0	0.0852786060256345	21.1863523278401	1.71551168203551e-05	-3.43104163705271	1
ENSG00000126091.19	ST3GAL3	1	43705540	1_27	0	0.0725833152186887	25.0315512887129	1.72513053571224e-05	-4.17882000762841	1
ENSG00000117408.10	IPO13	1	43947230	1_27	0	0.025044396776062	5.7038348804735	1.3563598235033e-06	0.117925035933132	1
ENSG00000117410.13	ATP6V0B	1	43974045	1_27	0	0.0229153304821588	6.90145579429632	1.50163448161102e-06	-1.57537112646998	2
ENSG00000159214.12	CCDC24	1	43991070	1_27	0	0.0407833025783862	19.1303639116505	7.40803490232897e-06	3.80347071062036	2
ENSG00000198520.10	C1orf228	1	44672527	1_28	0	0.0559527278733177	8.25096585716149	4.38352463299524e-06	-1.2033866386263	2
ENSG00000142945.12	KIF2C	1	44739744	1_28	0	0.0649343812844501	9.65109428550551	5.95043426714514e-06	-1.18001380209076	1
ENSG00000142937.11	RPS8	1	44775441	1_28	0	0.108185356176716	14.5038680771957	1.48987460251003e-05	-2.07052875800205	2
ENSG00000126107.14	HECTD3	1	45010991	1_28	0	0.0655003198340747	9.7328643292229	6.05315070990483e-06	-1.54511320796461	2
ENSG00000132781.17	MUTYH	1	45340760	1_28	0	0.0467528896668819	6.568062496267	2.91570198079299e-06	0.691036603983979	1
ENSG00000070759.16	TESK2	1	45491131	1_28	0	0.0400740618611239	5.12881175872232	1.95154028459616e-06	0.386657238845662	1
ENSG00000117450.13	PRDX1	1	45523092	1_28	0	0.0477905002969576	6.77335137593257	3.07356625593824e-06	-0.895053875464118	1
ENSG00000117448.13	AKR1A1	1	45550079	1_28	0	0.0453749791371735	6.28842451067428	2.70929120356953e-06	0.643196594533702	1
ENSG00000159592.10	GPBP1L1	1	45687876	1_28	0	0.0386494995020128	4.79142683769008	1.75835326513258e-06	-0.292449589790419	2
ENSG00000159596.6	TMEM69	1	45687531	1_28	0	0.0452734077311965	6.2674752927372	2.69422097241964e-06	0.848437826971324	1
ENSG00000197429.10	IPP	1	45750903	1_28	0	0.0452717709314477	6.26713744085959	2.69397833816152e-06	0.848437826971284	1
ENSG00000086015.20	MAST2	1	45786746	1_28	0	0.0573994680628041	8.49062638588126	4.6274847421105e-06	1.22674041317406	2
ENSG00000117461.14	PIK3R3	1	46132601	1_28	0	0.0378370507071225	4.59347640643608	1.65027440430214e-06	0.0765097752166059	1
ENSG00000117472.9	TSPAN1	1	46174934	1_28	0	0.0383521975467976	4.71946839066581	1.71862344551437e-06	-0.262459850995741	1
ENSG00000085998.13	POMGNT1	1	46198577	1_28	0	0.0691564268481208	10.2452536997783	6.72748379222124e-06	1.1601764444631	1
ENSG00000085999.11	RAD54L	1	46256717	1_28	0	0.0378132252532655	4.5876075859896	1.6471281169659e-06	0.202255649856589	1
ENSG00000173660.11	UQCRH	1	46302736	1_28	0	0.0436444250963581	5.92521361789433	2.45544486152519e-06	0.804574476604778	1
ENSG00000117480.15	FAAH	1	46394077	1_28	0	0.0597496815381835	8.86780394017624	5.03093926364514e-06	-1.24502247036092	2
ENSG00000142961.14	MOB3C	1	46617353	1_29	0	0.041365679752003	6.16109791587821	2.41989026860509e-06	-0.72403571676859	1
ENSG00000186118.8	TEX38	1	46668649	1_29	0	0.0373440585792573	5.20772960189494	1.84657664708879e-06	-0.51594222698465	1
ENSG00000123472.12	ATPAF1	1	46674003	1_29	0	0.0385316081497145	5.49936600569877	2.01199620201148e-06	0.597373260413717	1
ENSG00000159658.10	EFCAB14	1	46719483	1_29	0	0.0349385427095964	4.58791201040328	1.52200915060432e-06	0.0991816080995236	1
ENSG00000142973.13	CYP4B1	1	46802854	1_29	0	0.0515377682257876	8.21653091611608	4.02079099465247e-06	-1.21887451466887	1
ENSG00000187048.12	CYP4A11	1	46943747	1_29	0	0.0472360639764983	7.40066336161949	3.31926363981452e-06	-0.982976666373145	1
ENSG00000186377.7	CYP4X1	1	47025974	1_29	0	0.12516503479732	16.6463002416457	1.97832730301774e-05	2.15706003716662	1
ENSG00000162366.7	PDZK1IP1	1	47190903	1_29	0	0.0423476164265021	6.38001441216585	2.56535827799573e-06	0.692661491744479	1
ENSG00000123473.15	STIL	1	47314279	1_29	0	0.0389312855160564	5.59553197759005	2.06841425999147e-06	0.676589930336713	1
ENSG00000269113.3	TRABD2B	1	47997102	1_30	0	0.040759993030172	5.99553797997077	2.32038290012856e-06	-0.682981320985534	1
ENSG00000117834.12	SLC5A9	1	48270601	1_30	0	0.0414850424818708	6.16001487569793	2.42644637011038e-06	0.632246268999549	1
ENSG00000132122.11	SPATA6	1	48471887	1_30	0	0.0458367461611462	7.09153537101235	3.08639460200424e-06	0.825209707216616	2
ENSG00000162373.12	BEND5	1	48777294	1_31	0	0.0228206840388907	6.25578148484324	1.3555252918015e-06	-1.353828552932	1
ENSG00000185104.19	FAF1	1	50955656	1_33	0	0.0238697026048775	14.9436848767269	3.38689790756069e-06	-1.32890889614016	1
ENSG00000123091.4	RNF11	1	51236170	1_33	0	0.046250503778523	21.6084889145157	9.48938926099034e-06	2.30402642176224	2
ENSG00000085831.15	TTC39A	1	51344853	1_33	0	0.0137488665640195	9.93251279940349	1.29665197900088e-06	1.21322134031772	2
ENSG00000085832.16	EPS15	1	51521804	1_33	0	0.0135714890223477	9.74347640238481	1.25556394001471e-06	1.17142572101636	2
ENSG00000117859.18	OSBPL9	1	51577431	1_33	0	0.0169355900286839	11.6323587037497	1.87053360368881e-06	1.30195323164325	1
ENSG00000198841.3	KTI12	1	52034079	1_33	0	0.00817623566084336	4.97147700570964	3.85954609669249e-07	-0.558257465173707	2
ENSG00000154222.14	CC2D1B	1	52352516	1_33	0	0.0109967224663193	7.75613220267294	8.09852382734918e-07	-0.930542883174812	1
ENSG00000134744.13	ZCCHC11	1	52552340	1_33	0	0.0663049992085245	22.7002981933609	1.42914150833102e-05	-2.40666293712756	1
ENSG00000116157.5	GPX7	1	52602758	1_33	0	0.00799401754680573	4.95608674604237	3.76184929559563e-07	-0.478817166626427	2
ENSG00000162377.5	COA7	1	52693551	1_33	0	0.00788152247444596	4.82915352026083	3.61391993794846e-07	0.12599706445735	1
ENSG00000162378.12	ZYG11B	1	52726410	1_33	0	0.017005864383445	11.7347539814021	1.89482932433977e-06	-1.24485566127228	1
ENSG00000121310.16	ECHDC2	1	52926925	1_33	0	0.01645801759594	11.6071706259337	1.81384965913419e-06	1.4030178112329	1
ENSG00000116171.17	SCP2	1	52926925	1_33	0	0.01645801759594	11.6071706259337	1.81384965913419e-06	-1.4030178112329	1
ENSG00000174348.13	PODN	1	53062324	1_33	0	0.00804085779779562	5.05939900748084	3.86276875381813e-07	-0.442229790935746	1
ENSG00000162383.11	SLC1A7	1	53125199	1_33	0	0.0100769952600321	7.23103575326076	6.91877105629914e-07	0.9879410000983	1
ENSG00000157184.6	CPT2	1	53196294	1_33	0	0.264504435320501	20.8959417410362	5.24798160874956e-05	3.74752709555537	1
ENSG00000162384.13	C1orf123	1	53221917	1_33	0	0.00970779262177812	6.60097815109063	6.08451803031544e-07	0.495111122440621	1
ENSG00000157193.15	LRP8	1	53327576	1_33	0	0.0130207993352938	9.01842228110828	1.11497623239383e-06	0.56026429097859	1
ENSG00000174332.5	GLIS1	1	53732532	1_33	0	0.00794444264976157	4.91480070175657	3.70737692608224e-07	0.323383764884977	2
ENSG00000058799.14	YIPF1	1	53888071	1_34	0	0.0460811439710013	13.5462515917651	5.92706631219291e-06	-1.60043263876302	1
ENSG00000081870.11	HSPB11	1	53867495	1_34	0	0.0632267275920209	16.5134902630357	9.91372747730158e-06	-1.85713268354274	1
ENSG00000116209.11	TMEM59	1	54077316	1_34	0	0.0209020821879883	6.20003266111795	1.23049803690631e-06	0.602855160418739	1
ENSG00000157211.11	CDCP2	1	54162075	1_34	0	0.023375304437762	7.23502841834215	1.60581279453282e-06	-0.766432100778629	1
ENSG00000116221.15	MRPL37	1	54183963	1_34	0	0.0249922841534442	7.85459576601962	1.86391964616497e-06	-0.923174119926458	1
ENSG00000215883.10	CYB5RL	1	54154524	1_34	0	0.0184563627765656	5.04950703115736	8.84896538197259e-07	0.36656025506595	1
ENSG00000157216.15	SSBP3	1	54413433	1_34	0	0.0206012964199743	6.06595956209582	1.18656479434013e-06	0.619274335047476	1
ENSG00000162390.17	ACOT11	1	54542139	1_34	0	0.0176218783035776	4.62201247177005	7.73358222669911e-07	-0.159518319797867	1
ENSG00000184313.19	MROH7	1	54548340	1_34	0	0.0183139518820621	4.97792678914847	8.6562137230951e-07	0.267177789695371	2
ENSG00000243725.6	TTC4	1	54709146	1_34	0	0.0933458141465623	20.2048366392374	1.7908020716192e-05	-2.07049005609333	1
ENSG00000162396.5	PARS2	1	54764162	1_34	0	0.0196943073528166	5.64959479182484	1.05646571572827e-06	0.529111155386555	1
ENSG00000116133.11	DHCR24	1	54886292	1_34	0	0.0199635521537614	5.77514678050308	1.09470787470518e-06	0.513595032542828	2
ENSG00000187889.12	C1orf168	1	56820166	1_36	0	0.0761967466762228	15.2939453605739	1.10650494722616e-05	1.81414545558105	1
ENSG00000173406.15	DAB1	1	58546315	1_37	0	0.0355472302678105	4.71134184977445	1.59018547260966e-06	-0.25351475023411	2
ENSG00000162600.11	OMA1	1	58546313	1_37	0	0.0375165359773745	5.21335657655214	1.85710970173285e-06	-0.484987992044762	1
ENSG00000162601.9	MYSM1	1	58700166	1_37	0	0.0689215959622965	10.91225329257	7.14113363782781e-06	-1.71105213352462	2
ENSG00000172456.17	FGGY	1	59296796	1_37	0	0.0754627462092183	11.7694068632272	8.43304813187438e-06	1.45914702402475	1
ENSG00000134709.10	HOOK1	1	59814713	1_38	0	0.0612016255614056	15.2688502942145	8.87292256271173e-06	-1.92870656434414	1
ENSG00000134716.9	CYP2J2	1	59926822	1_38	0	0.0211344155410125	5.36407286499852	1.07642136122171e-06	-0.503013806578903	1
ENSG00000132849.19	PATJ	1	61742713	1_39	0	0.04717860971208	7.67454795396912	3.43791662049176e-06	-1.01251422825307	1
ENSG00000240563.1	L1TD1	1	62195138	1_39	0	0.0376685481947034	5.57358465878787	1.99347540151551e-06	0.49756853212201	1
ENSG00000162607.12	USP1	1	62436136	1_39	0	0.0520299025205549	8.59087099254683	4.24411952666091e-06	1.22283684151908	1
ENSG00000116641.17	DOCK7	1	62690372	1_39	0	0.0521180594163877	8.60673619206333	4.25916166504426e-06	1.21969907244496	1
ENSG00000125703.14	ATG4C	1	62784304	1_39	0	0.0479616193014405	7.82852825330521	3.56509705630182e-06	1.10049544309037	1
ENSG00000187140.5	FOXD3	1	63322827	1_40	0	0.036507818274605	8.30646287332592	2.87938279386369e-06	0.877125728971683	1
ENSG00000088035.15	ALG6	1	63367779	1_40	0	0.0332572880814337	7.24425018773933	2.28758726359812e-06	0.516057090005521	2
ENSG00000079739.15	PGM1	1	63592345	1_40	0	0.028179463520511	6.05454451550909	1.61998724157407e-06	0.754903421945709	2
ENSG00000162437.14	RAVER2	1	64745289	1_41	0	0.0202769673648152	5.19634679877527	1.0004572291064e-06	0.415077522682189	1
ENSG00000162434.11	JAK1	1	64966741	1_41	0	0.0242969455124626	6.74218405870906	1.55542717018409e-06	-0.667145796882811	1
ENSG00000162433.14	AK4	1	65147235	1_41	0	0.0260987236013609	7.4781675135881	1.85315546233134e-06	0.870470344539313	2
ENSG00000116675.15	DNAJC6	1	65248435	1_41	0	0.0230440606219009	6.51552821249733	1.42562740569033e-06	-0.805628110822123	1
ENSG00000184588.17	PDE4B	1	65792155	1_41	0	0.0191737083685803	4.68178084615328	8.52343384699179e-07	0.357712457424432	1
ENSG00000118473.21	SGIP1	1	66532353	1_42	0	0.108310922014207	18.6782950472239	1.92090939651172e-05	-2.0517851950847	2
ENSG00000152760.9	TCTEX1D1	1	66762015	1_42	0	0.0266969344387389	5.32455648304683	1.34971548399384e-06	-0.623507463474354	1
ENSG00000198160.14	MIER1	1	66920571	1_42	0	0.0256097469779287	4.96096535333323	1.20633763900886e-06	-0.3649336400242	1
ENSG00000116704.7	SLC35D1	1	67054400	1_42	0	0.0289239588925213	5.98408685619494	1.64343685066047e-06	0.573873933481032	1
ENSG00000081985.10	IL12RB2	1	67307648	1_42	0	0.0249994318592351	4.73123224471847	1.12305700936265e-06	-0.0159696610814901	1
ENSG00000172380.5	GNG12	1	67833367	1_42	0	0.0422143219743685	9.7545426364268	3.90988628313134e-06	1.30892169561576	1
ENSG00000116729.13	WLS	1	68255458	1_43	0	0.0365666196864739	4.61579645226242	1.60261373573421e-06	-0.0530354036812705	1
ENSG00000033122.18	LRRC7	1	69567941	1_44	0	0.157235250347374	20.0685592879341	2.99614970256693e-05	-2.20916437025229	1
ENSG00000066557.5	LRRC40	1	70204629	1_44	0	0.0307762132353266	4.6059199278291	1.34595011150714e-06	0.189155392466909	1
ENSG00000197568.13	HHLA3	1	70355624	1_44	0	0.032508264999658	5.11472504829609	1.5787504250973e-06	0.869086075614026	1
ENSG00000050628.20	PTGER3	1	71047606	1_45	0	0.0489556172220552	11.2297263742201	5.21998315468141e-06	1.46964114482556	2
ENSG00000132485.13	ZRANB2	1	71081716	1_45	0	0.0383059056270345	8.93915475315978	3.25131903720157e-06	1.23779430301851	1
ENSG00000172260.14	NEGR1	1	72282986	1_46	0	0.0492905480394544	18.2293850637085	8.53165062204406e-06	2.66113396549324	1
ENSG00000254685.6	FPGT	1	74198025	1_47	0	0.0175179171098153	4.85768650200329	8.07996254083464e-07	0.336003670034083	1
ENSG00000116783.14	TNNI3K	1	74234228	1_47	0	0.0219576611009391	6.94620235453387	1.44820787747014e-06	-0.725012692547712	1
ENSG00000116791.13	CRYZ	1	74708254	1_47	0	0.0403628978684355	12.5995410140794	4.82874710059488e-06	-1.50733049241396	3
ENSG00000162623.15	TYW3	1	74732260	1_47	0	0.0201113852417935	6.13372317992285	1.17128762260912e-06	-0.723941330493206	1
ENSG00000137968.16	SLC44A5	1	75582225	1_47	0	0.01921557898135	5.71243671297288	1.04225088621217e-06	0.518393471994067	1
ENSG00000137955.15	RABGGTB	1	75786061	1_47	0	0.0226156546509462	7.21949106921393	1.55029070792203e-06	0.863288404082794	2
ENSG00000057468.6	MSH4	1	75795152	1_47	0	0.0170171936147301	4.58983346575889	7.41621420328782e-07	-0.0215593698134024	2
ENSG00000117069.14	ST6GALNAC5	1	76866942	1_48	0	0.0133439995793188	4.61191312008884	5.8433854359483e-07	-0.111835768080947	1
ENSG00000142892.14	PIGK	1	77219918	1_48	0	0.0219388754648073	9.22391790398072	1.92144159776144e-06	-1.22816022583916	1
ENSG00000154027.18	AK5	1	77282053	1_48	0	0.0133375017696264	4.5975769691142	5.82238467892993e-07	0.0696273307616132	1
ENSG00000036549.12	ZZZ3	1	77683032	1_48	0	0.0223286137778314	9.30643133432856	1.97306928458697e-06	-1.10263035389664	1
ENSG00000077254.14	USP33	1	77760195	1_48	0	0.0215207005577442	8.89718760617672	1.81805304201183e-06	1.15653483147273	1
ENSG00000162614.18	NEXN	1	77888397	1_48	0	0.0267403287331136	11.1526818931877	2.83167530792156e-06	-1.48449488795094	1
ENSG00000162613.16	FUBP1	1	77979050	1_48	0	0.0135103202056283	4.72957711759259	6.06715863346137e-07	-0.221682400608317	2
ENSG00000162616.8	DNAJB4	1	77979478	1_48	0	0.0144652189822142	5.35708455372356	7.35784967202649e-07	0.534024476796294	2
ENSG00000137960.5	GIPC2	1	77995251	1_48	0	0.0153076260374287	5.87262741468948	8.53567142570294e-07	-0.660337733208526	1
ENSG00000162618.13	ADGRL4	1	79000413	1_48	0	0.0135326950365396	4.72376772148347	6.06974192429455e-07	0.0895439098353889	2
ENSG00000203943.8	SAMD13	1	84298566	1_51	0	0.0259678156838483	4.67544586613015	1.15280499526651e-06	0.192280361263543	1
ENSG00000171517.5	LPAR3	1	84893414	1_52	0	0.0493900934833121	11.4139740591545	5.35271507052679e-06	1.53667894114903	1
ENSG00000117133.10	RPF1	1	84481372	1_52	0	0.0239262553153178	4.66979940937958	1.06088999924169e-06	-0.169110135296508	1
ENSG00000174021.10	GNG5	1	84506136	1_52	0	0.0560347547466099	12.5971786817539	6.70236633748554e-06	1.5155164475945	1
ENSG00000117151.12	CTBS	1	84574386	1_52	0	0.0239722130202236	4.68757302818064	1.06697334908943e-06	-0.241183692999838	2
ENSG00000117155.16	SSX2IP	1	84691138	1_52	0	0.0521013217091489	11.9145068521743	5.89416390845812e-06	1.45988165604301	1
ENSG00000153898.12	MCOLN2	1	84997525	1_52	0	0.08435086587484	16.4589288639781	1.31822186240619e-05	-2.10718979963505	1
ENSG00000055732.12	MCOLN3	1	85048087	1_52	0	0.0344193103833568	8.04466133084005	2.62910134331427e-06	-1.05842346636911	2
ENSG00000097096.8	SYDE2	1	85200644	1_52	0	0.0243278710537391	4.82398524779048	1.11431370775543e-06	0.13571071047876	2
ENSG00000142867.12	BCL10	1	85276340	1_52	0	0.0317060573922466	7.28131905934009	2.19204618381185e-06	0.927971762902606	2
ENSG00000117174.10	ZNHIT6	1	85708260	1_52	0	0.0327205162468163	7.57401619822656	2.35311836597469e-06	-1.0505283707371	2
ENSG00000171502.14	COL24A1	1	85992940	1_53	0	0.0286434944362821	5.2963526645199	1.44045697866237e-06	-0.801811899713484	1
ENSG00000137975.7	CLCA2	1	86424561	1_53	0	0.0285590991403161	5.26896212153047	1.42878531300783e-06	-0.302033075793852	1
ENSG00000016602.9	CLCA4	1	86547045	1_53	0	0.0600254592124163	12.2018349772666	6.95437387478447e-06	-1.22552484617234	2
ENSG00000097033.14	SH3GLB1	1	86703725	1_53	0	0.0285614663372608	5.26973033154593	1.42911207458261e-06	0.429166028048077	2
ENSG00000183291.15	SELENOF	1	86914303	1_53	0	0.0295256674496562	5.57788641284415	1.56374807058235e-06	-0.431095932222901	1
ENSG00000153936.16	HS2ST1	1	86914303	1_53	0	0.0295256674496562	5.57788641284415	1.56374807058235e-06	0.431095932222901	1
ENSG00000143013.12	LMO4	1	87246826	1_53	0	0.0520432338127673	10.8623492675276	5.36766538185192e-06	-1.30063250830756	1
ENSG00000065243.19	PKN2	1	88684130	1_54	0	0.0298000728925865	4.68134895637957	1.32460301311974e-06	0.187350486444304	1
ENSG00000137947.11	GTF2B	1	88891161	1_54	0	0.0517852308312016	9.8333580803908	4.8350967359701e-06	1.38467792234583	1
ENSG00000137944.17	KYAT3	1	88992630	1_54	0	0.0353261386931899	6.2625064968463	2.10059223565388e-06	-0.633016792847356	2
ENSG00000213516.9	RBMXL1	1	88993078	1_54	0	0.035396232478166	6.28095292803788	2.1109598551553e-06	-0.636385156342408	1
ENSG00000117226.11	GBP3	1	89015900	1_54	0	0.0321232181766574	5.3786460886419	1.64054978066872e-06	-0.449305602948585	1
ENSG00000162645.12	GBP2	1	89147330	1_54	0	0.0326942382305068	5.54241235171411	1.72055061621607e-06	0.547767885469093	1
ENSG00000213512.1	GBP7	1	89182399	1_54	0	0.0304123094282941	4.87018579205105	1.40634646766116e-06	0.332210572278767	1
ENSG00000197147.13	LRRC8B	1	89525128	1_54	0	0.0489302050529665	9.30226598204836	4.32178527847909e-06	-1.15414247640615	1
ENSG00000171488.14	LRRC8C	1	89608452	1_55	0	0.0435620793070631	11.4653624150046	4.74235198927677e-06	1.41601578135477	1
ENSG00000122482.20	ZNF644	1	91022402	1_55	0	0.0211978470037039	4.77436186930618	9.60958169029702e-07	0.167206527965415	1
ENSG00000097046.12	CDC7	1	91500888	1_56	0	0.258569357729399	24.9878041850052	6.13483020868682e-05	3.12772931161831	2
ENSG00000172031.6	EPHX4	1	92029879	1_56	0	0.0375911060012968	6.98194091563659	2.49206100623337e-06	1.217024988029	1
ENSG00000284413.1	BTBD8	1	92080411	1_56	0	0.0314845740802633	4.62479419418946	1.38257159662099e-06	0.223846220718612	1
ENSG00000069712.12	KIAA1107	1	92167501	1_56	0	0.0316984494210848	4.93028995077592	1.48391107537129e-06	0.644096440770416	1
ENSG00000122484.8	RPAP2	1	92299545	1_56	0	0.0474695985058993	10.5758046005331	4.76679388389591e-06	-2.1918099781874	1
ENSG00000162676.11	GFI1	1	92487304	1_56	0	0.372558359939727	18.5335791785817	6.55618209858284e-05	3.94828939838327	1
ENSG00000067208.14	EVI5	1	92792120	1_56	0	0.0339844542051541	6.86832316275833	2.21629934095748e-06	-1.64885913915263	1
ENSG00000122406.12	RPL5	1	92831623	1_56	0	0.0320061256021973	5.3502620445919	1.62594389376818e-06	1.02843052590042	1
ENSG00000154511.11	FAM69A	1	92960610	1_56	0	0.0525680414901101	11.9165637920841	5.94799008566267e-06	2.44073868522967	2
ENSG00000143033.17	MTF2	1	93079600	1_57	0	0.0420188862603796	6.00821594297692	2.39710725930749e-06	0.666596299169461	1
ENSG00000117500.12	TMED5	1	93180650	1_57	0	0.0423165540502973	6.07409327503456	2.4405580848435e-06	-0.699646319675296	1
ENSG00000122483.17	CCDC18	1	93179625	1_57	0	0.0394125040786602	5.41096376962438	2.02491152167534e-06	-0.50765123951158	2
ENSG00000117505.12	DR1	1	93346012	1_57	0	0.0546701711268718	8.47067282886487	4.39709387867018e-06	1.12101595793857	1
ENSG00000137936.16	BCAR3	1	93847253	1_57	0	0.0467317496174102	7.00120867828347	3.10657941636551e-06	0.92699364475583	2
ENSG00000067334.13	DNTTIP2	1	93880063	1_57	0	0.0507445703554733	7.77215768747854	3.74479958398457e-06	1.00013231612306	1
ENSG00000023909.9	GCLM	1	93909186	1_57	0	0.0374454429827679	4.93390710137774	1.75423324642429e-06	0.339138588140801	1
ENSG00000137962.12	ARHGAP29	1	94296990	1_58	0	0.0609552979374334	15.6308884341149	9.04674852853506e-06	-1.74754997970441	1
ENSG00000117525.13	F3	1	94621222	1_58	0	0.02863803623132	8.85237845821204	2.4071358649009e-06	1.10125124956834	1
ENSG00000143036.16	SLC44A3	1	94699455	1_58	0	0.0221537650048802	6.42606971581023	1.35173131268195e-06	0.66768972938439	2
ENSG00000117519.15	CNN3	1	94902902	1_58	0	0.0184091966853763	4.77010400890383	8.33796529649372e-07	0.329121680810127	2
ENSG00000172339.9	ALG14	1	95073027	1_58	0	0.146467492049572	24.5753195612624	3.41773051373449e-05	3.03611024077614	2
ENSG00000152078.9	TMEM56	1	95158938	1_58	0	0.071703437284014	18.0879119635443	1.23147558924093e-05	2.13613124400229	1
ENSG00000122481.16	RWDD3	1	95228017	1_58	0	0.0510181604506954	13.4848199716775	6.53231839727097e-06	1.42583931916264	1
ENSG00000117569.18	PTBP2	1	96721522	1_59	0	0.0110079813312762	14.9511160566379	1.56271108863835e-06	-3.18288864196539	1
ENSG00000188641.12	DPYD	1	97921165	1_60	0	0.00930697685314974	35.5633057676338	3.14273783779463e-06	-6.11267273319001	2
ENSG00000162627.16	SNX7	1	98661649	1_60	0	0.139348082220832	27.9746264256965	3.70137160149738e-05	2.82506032916867	1
ENSG00000156869.12	FRRS1	1	99766518	1_61	0	0.0394140854902826	4.78249329862998	1.78979471437841e-06	0.130506549040682	2
ENSG00000117620.14	SLC35A3	1	99969054	1_61	0	0.080383651921275	11.4769675677485	8.75976154197438e-06	-1.70215474183332	2
ENSG00000156875.13	MFSD14A	1	100037607	1_61	0	0.040901173433555	5.1278233180133	1.99143537540297e-06	0.258204060667597	1
ENSG00000156876.9	SASS6	1	100132743	1_61	0	0.124422125877824	15.6597721172414	1.85003716134891e-05	2.06357890908517	1
ENSG00000122435.9	TRMT13	1	100132743	1_61	0	0.100864851462906	13.6395156084945	1.30627975832886e-05	-1.93170340791844	2
ENSG00000122477.12	LRRC39	1	100178174	1_61	0	0.0428606042734876	5.56447068692705	2.26453764887106e-06	-0.382960393719822	1
ENSG00000137992.14	DBT	1	100249898	1_61	0	0.0465270935464085	6.33120874845769	2.79698381759368e-06	0.421310686614376	1
ENSG00000079335.18	CDC14A	1	100353172	1_61	0	0.0438353626781388	5.7744714614715	2.40344528749279e-06	-0.59365991759703	1
ENSG00000181656.6	GPR88	1	100538206	1_62	0	0.0333140303398725	4.96939142732594	1.57191037411116e-06	0.397397160412926	1
ENSG00000162692.10	VCAM1	1	100721765	1_62	0	0.0319861260364535	4.59128367946269	1.39441860309164e-06	0.113632094080339	1
ENSG00000162694.13	EXTL2	1	100895622	1_62	0	0.118825505142	16.9674372350233	1.91435870451093e-05	-1.86578168561671	1
ENSG00000162695.11	SLC30A7	1	100895622	1_62	0	0.118825505142	16.9674372350233	1.91435870451093e-05	1.86578168561671	1
ENSG00000170989.8	S1PR1	1	101236803	1_62	0	0.0320736685576957	4.61668854498463	1.40597180183774e-06	0.258288773338829	2
ENSG00000060718.20	COL11A1	1	103102352	1_64	0	0.0341392140600569	4.58802764709175	1.48722590589951e-06	-0.141919339875436	1
ENSG00000240038.6	AMY2B	1	103554070	1_65	0	0.0198047486436971	5.79579023185103	1.0898817745628e-06	-0.914979442807521	2
ENSG00000198890.7	PRMT6	1	107056380	1_66	0	0.126201900265487	21.7894313721185	2.61101392436789e-05	2.46251615716664	1
ENSG00000162631.18	NTNG1	1	107139382	1_66	0	0.0340456322773969	9.41034323259417	3.04203540991086e-06	-1.27053706026998	1
ENSG00000134215.15	VAV3	1	107965542	1_67	0	0.0331976335338586	5.40909600737516	1.70501896164282e-06	0.585174845968587	1
ENSG00000162636.15	FAM102B	1	108527873	1_67	0	0.0339794050530091	5.62554039615085	1.81500328303685e-06	0.561849299434414	1
ENSG00000162639.15	HENMT1	1	108662004	1_67	0	0.034401035574017	5.74024557524103	1.87499185549916e-06	0.542351754959578	1
ENSG00000121957.12	GPSM2	1	108865795	1_67	0	0.0304603573693911	4.60948227220728	1.33316695436019e-06	-0.0828198067858196	2
ENSG00000121940.15	CLCC1	1	108963213	1_67	0	0.0356818049307366	6.08037051749137	2.06003337237442e-06	-0.595770909809468	2
ENSG00000215717.5	TMEM167B	1	109089398	1_67	0	0.0305249520792806	4.62915583460605	1.34169619646093e-06	0.134732646130804	2
ENSG00000031698.12	SARS	1	109213564	1_67	0	0.0317510504559867	4.99499078888231	1.50587938021033e-06	-0.325599971427187	1
ENSG00000134222.16	PSRC1	1	109282969	1_67	0	0.0700301391162496	12.3967951459325	8.24312357493781e-06	1.55585848082831	1
ENSG00000143028.8	SYPL2	1	109466156	1_67	0	0.0310795122671654	4.79638524355117	1.41542104877608e-06	-0.238138311739266	1
ENSG00000162650.16	ATXN7L2	1	109483259	1_67	0	0.030452151624927	4.60698014097225	1.33208433302868e-06	-0.0864776453288915	1
ENSG00000174151.14	CYB561D1	1	109494012	1_67	0	0.0397253278904427	7.0803068743532	2.67064995678456e-06	-0.924836551116725	1
ENSG00000181754.6	AMIGO1	1	109509517	1_67	0	0.0793591287617398	13.5802903064305	1.02330086694566e-05	-1.59799417682512	1
ENSG00000213366.12	GSTM2	1	109671748	1_67	0	0.0338561816936478	5.59175224639764	1.79755958183693e-06	-0.522953423858193	1
ENSG00000134184.12	GSTM1	1	109671748	1_67	0	0.0338561816936478	5.59175224639764	1.79755958183693e-06	-0.522953423858193	1
ENSG00000134201.10	GSTM5	1	109710619	1_67	0	0.0354458113594913	6.01861257940516	2.02562340849101e-06	-0.608651552887626	2
ENSG00000134202.10	GSTM3	1	109718945	1_67	0	0.0444476258532406	8.1285055729476	3.43049406988697e-06	0.99981792036906	2
ENSG00000168710.17	AHCYL1	1	109984850	1_69	0	0.0191735291678237	15.9641934395481	2.90634011806107e-06	1.69905233830182	1
ENSG00000197106.6	SLC6A17	1	110150825	1_69	0	0.00557933444077707	4.5908639340756	2.43205959667951e-07	-0.0818591591386535	1
ENSG00000168679.17	SLC16A4	1	110393761	1_69	0	0.0171879804872761	14.9540773739881	2.44051719657917e-06	1.74142051175395	1
ENSG00000134248.13	LAMTOR5	1	110407188	1_69	0	0.0233094776675342	17.7712699987764	3.93322149262423e-06	-1.94777417448319	2
ENSG00000143125.5	PROK1	1	110451117	1_69	0	0.0183969190394353	15.5820296395871	2.72186461715533e-06	1.92392111895396	2
ENSG00000177272.8	KCNA3	1	110675201	1_69	0	0.00575862622681111	4.88165228405309	2.66921237329996e-07	0.496906465799682	1
ENSG00000143119.12	CD53	1	110873219	1_69	0	0.00854972849213242	8.51687260654092	6.91400789874523e-07	1.42813643771445	1
ENSG00000121931.15	LRIF1	1	110964484	1_69	0	0.0154713765485955	13.9825560209487	2.05405903370676e-06	-1.81049277279264	1
ENSG00000134255.13	CEPT1	1	111195294	1_69	0	0.00776648395950452	7.6326913551952	5.6285891279717e-07	1.0553307775755	1
ENSG00000162777.16	DENND2D	1	111195294	1_69	0	0.00697123936608257	6.63891094860155	4.39444704160805e-07	0.864380968400025	2
ENSG00000064886.13	CHI3L2	1	111200918	1_69	0	0.00585272153802607	5.03065272568292	2.79562938509409e-07	0.383284703147523	1
ENSG00000173947.13	PIFO	1	111346062	1_69	0	0.00954394681867166	9.52958325577212	8.63573518270315e-07	-1.11243886943855	1
ENSG00000116459.10	ATP5F1	1	111448114	1_69	0	0.00608234520397588	5.38448625771437	3.1096587635051e-07	0.476671575014813	1
ENSG00000121933.18	TMIGD3	1	111490897	1_69	0	0.0314480973893715	20.5487436196805	6.13588266565011e-06	2.01283975737477	2
ENSG00000197852.9	FAM212B	1	111755756	1_69	0	0.024601119167284	18.2707868365956	4.26785358862808e-06	-2.02634851011162	1
ENSG00000171385.9	KCND3	1	111988885	1_69	0	0.0406856934618198	22.9457771658819	8.86424785900127e-06	2.51280321783623	1
ENSG00000143079.14	CTTNBP2NL	1	112391270	1_69	0	0.00622025807626969	5.59065003677596	3.30193186756804e-07	0.560339476790039	1
ENSG00000116489.12	CAPZA1	1	112614432	1_69	0	0.00561664089448632	4.65212668653189	2.48099327692381e-07	-0.157635391884733	1
ENSG00000007341.18	ST7L	1	112626827	1_69	0	0.00561028348085946	4.64171543676706	2.47263900166587e-07	-0.147339844941668	1
ENSG00000155363.18	MOV10	1	112673095	1_69	0	0.182702240385902	37.2948665593936	6.4697921298301e-05	-3.48793144397793	2
ENSG00000155380.11	SLC16A1	1	112956760	1_70	0	0.0529294196663928	8.37538164496132	4.20919586350254e-06	0.965857307932725	1
ENSG00000116793.15	PHTF1	1	113734103	1_70	0	0.0353449558964277	4.60466832831202	1.54533696976648e-06	-0.0847156269738871	1
ENSG00000134242.15	PTPN22	1	113871109	1_70	0	0.0483276532116668	7.52351597666139	3.45234310424169e-06	-0.986135282365939	1
ENSG00000134262.12	AP4B1	1	113904943	1_70	0	0.0380729941298327	5.29693935223998	1.91487059062945e-06	0.50303309138239	1
ENSG00000118655.4	DCLRE1B	1	113904943	1_70	0	0.0452212407732715	6.90226835962381	2.96368274532636e-06	-0.767127720439885	2
ENSG00000163349.21	HIPK1	1	113929596	1_70	0	0.0418090632354227	6.16971427622052	2.44924869745907e-06	0.743373255296794	1
ENSG00000175984.14	DENND2C	1	114669904	1_71	0	0.106513585978217	20.5502470252999	2.07835365597797e-05	-1.84485964080768	1
ENSG00000134198.9	TSPAN2	1	115048542	1_71	0	0.0179459653880922	7.85612840209858	1.33866773380115e-06	1.88672904587196	1
ENSG00000134258.16	VTCN1	1	117210906	1_72	0	0.0143965262698529	4.64064673375852	6.34356829902406e-07	-0.152226936393938	2
ENSG00000173218.14	VANGL1	1	115417859	1_72	0	0.0281947277791315	10.8573451665407	2.90662461663423e-06	-1.32805494580729	2
ENSG00000118729.11	CASQ2	1	115768346	1_72	0	0.0209327282487042	8.09843145491263	1.60962290288882e-06	-1.14666605136044	1
ENSG00000163393.12	SLC22A15	1	115976190	1_72	0	0.0204125689057093	7.86569329175442	1.52451628695107e-06	-0.97640650760908	1
ENSG00000143061.17	IGSF3	1	116669972	1_72	0	0.0149727220396515	5.00274216657803	7.11223797415606e-07	-0.33761224699986	1
ENSG00000134247.9	PTGFRN	1	116909700	1_72	0	0.0443821531518609	15.0800399167628	6.35489319130578e-06	-1.63675814550212	2
ENSG00000134256.12	CD101	1	117000912	1_72	0	0.0155262995006749	5.33779051345163	7.86913292919646e-07	0.418080255742961	2
ENSG00000116830.11	TTF2	1	117060534	1_72	0	0.0149449449948128	4.98559896403825	7.07471678950866e-07	-0.320667373853802	1
ENSG00000134253.9	TRIM45	1	117122142	1_72	0	0.016868483246005	6.10327535268593	9.77544180790918e-07	-0.662557667043394	2
ENSG00000198162.12	MAN1A2	1	117367404	1_72	0	0.0586427319866115	17.690047303406	9.85009877555705e-06	2.2983374634382	2
ENSG00000183508.4	FAM46C	1	117605765	1_72	0	0.0387736175990212	13.8195681672824	5.0877784566913e-06	1.56227220581936	1
ENSG00000155761.13	SPAG17	1	118187574	1_72	0	0.0742510758760281	19.9154075897535	1.40407189658825e-05	-2.23590786749449	1
ENSG00000092607.13	TBX15	1	118988874	1_73	0	0.0442676854765401	14.7162939314218	6.18561187201139e-06	1.80536006142314	2
ENSG00000116874.11	WARS2	1	119040799	1_73	0	0.01551892879093	4.9938891439461	7.35864809573842e-07	-0.298675239987746	2
ENSG00000271601.3	LIX1L	1	145959360	1_73	0	0.0148626029343389	4.59509531912711	6.48465382685064e-07	-0.0987019333555698	1
ENSG00000121851.12	POLR3GL	1	145738392	1_73	0	0.0197653022410837	7.22818035760282	1.35653135666348e-06	-0.97152373037536	1
ENSG00000168509.19	HFE2	1	146036954	1_73	0	0.0614216948639693	17.7861004822054	1.03728938703538e-05	-1.93138917103151	1
ENSG00000131791.7	PRKAB2	1	147171976	1_73	0	0.21108196855544	29.7250732498237	5.95760171768115e-05	-3.86630868832165	1
ENSG00000131778.18	CHD1L	1	147243554	1_73	0	0.0206025399014314	7.611782730938	1.48903375904572e-06	-0.857815550898323	2
ENSG00000116128.10	BCL9	1	147541592	1_73	0	0.0538678073598533	16.5530795406342	8.46653088652663e-06	1.67517173343513	1
ENSG00000162836.11	ACP6	1	147647471	1_73	0	0.0153947193018377	4.91978029043639	7.1914237450371e-07	0.478466730252519	2
ENSG00000265107.2	GJA5	1	147773193	1_73	0	0.0473887973871089	15.3533459915208	6.90837845768396e-06	-1.88714161425703	2
ENSG00000196805.7	SPRR2B	1	153070078	1_74	0	0.0393832778913534	5.00522874663376	1.87168684022169e-06	0.524252296809724	1
ENSG00000244094.1	SPRR2F	1	153083807	1_74	0	0.0383620144841633	4.76036864158431	1.73396124858442e-06	-0.122622988344561	2
ENSG00000163206.5	SMCP	1	152880661	1_74	0	0.0543906131882285	8.02375549753527	4.14380240398947e-06	-0.97618385957272	1
ENSG00000143376.12	SNX27	1	151616339	1_74	0	0.116868158734123	15.2855786266893	1.69619384083143e-05	1.98603633749607	1
ENSG00000143450.16	OAZ3	1	151763100	1_74	0	0.0657166155785726	9.80246980808965	6.11657209687605e-06	1.26511299715967	1
ENSG00000143436.10	MRPL9	1	151763100	1_74	0	0.0393053341704452	4.98675975910746	1.86108983041311e-06	-0.170001674496857	2
ENSG00000182134.15	TDRKH	1	152542288	1_74	0	0.0585739977116754	8.71949078712008	4.8494600487262e-06	1.00653011151046	1
ENSG00000143365.17	RORC	1	151831413	1_74	0	0.0774092385837034	11.350010704783	8.34231267754928e-06	-1.46346230086405	1
ENSG00000159445.12	THEM4	1	151919723	1_74	0	0.0434161857677536	5.91476339366727	2.4382960773255e-06	-0.777933926047493	1
ENSG00000197747.8	S100A10	1	151993591	1_74	0	0.0379918967261078	4.67004449462619	1.68464885533495e-06	-0.208158403488821	2
ENSG00000163191.5	S100A11	1	152042106	1_74	0	0.0386887370432261	4.83939569559944	1.77775980853384e-06	0.235344917641517	2
ENSG00000197915.5	HRNR	1	152220810	1_74	0	0.0760003964372876	11.1760275495435	8.06493215176279e-06	-1.55051672664269	3
ENSG00000143631.10	FLG	1	152220810	1_74	0	0.0788435663988779	11.5240263696959	8.62716096262309e-06	1.61519245277363	3
ENSG00000143536.7	CRNN	1	152414760	1_74	0	0.165235672579725	18.6624149572302	2.92798637214897e-05	-2.45783448718072	1
ENSG00000163207.6	IVL	1	152908247	1_74	0	0.0766225063445391	11.2532302720965	8.18711623768277e-06	1.51165231642936	2
ENSG00000241794.1	SPRR2A	1	153057485	1_74	0	0.0708040554465703	10.5061431622211	7.06315675371264e-06	1.29266198792385	2
ENSG00000203785.8	SPRR2E	1	153106201	1_74	0	0.0429933977646671	5.8233942574187	2.37725275498662e-06	-0.669987315944126	2
ENSG00000203783.4	PRR9	1	153217943	1_75	0	0.0502306112808756	11.5634036938682	5.51507658738805e-06	-1.59825477656005	1
ENSG00000203782.5	LOR	1	153259400	1_75	0	0.0248274592713667	4.64980289323743	1.09613543697882e-06	0.271778799814668	1
ENSG00000163220.10	S100A9	1	153357702	1_75	0	0.0559539495287148	12.1881471506616	6.47538854247772e-06	1.38096411874205	1
ENSG00000143556.8	S100A7	1	153460264	1_75	0	0.0280896102081237	6.08792432423022	1.62372454133369e-06	0.758915451348544	2
ENSG00000197956.9	S100A6	1	153535924	1_75	0	0.045551984646687	10.8712135309236	4.70200110001603e-06	1.44262856353702	2
ENSG00000188015.9	S100A3	1	153549456	1_75	0	0.0249056957233905	4.67249660474242	1.10495621552147e-06	-0.173155433121186	1
ENSG00000196154.11	S100A4	1	153549456	1_75	0	0.0247756774338331	4.64234202781266	1.09209412083987e-06	-0.208800503177467	2
ENSG00000196754.10	S100A2	1	153567710	1_75	0	0.0299699955093085	6.30646253992123	1.79460922160563e-06	0.638499522438334	1
ENSG00000188643.10	S100A16	1	153613108	1_75	0	0.0285627527137857	5.73368533769891	1.55500328946004e-06	-0.500778388958421	1
ENSG00000160678.11	S100A1	1	153628302	1_75	0	0.0253552789124809	5.03383005754641	1.21189317217493e-06	-0.83835299442526	3
ENSG00000189171.14	S100A13	1	153631636	1_75	0	0.026783559632234	5.26137268117003	1.33802663318259e-06	0.588152282711796	1
ENSG00000143553.10	SNAPIN	1	153658595	1_75	0	0.031330134468799	6.36442571276236	1.89329756924293e-06	0.204032049508698	2
ENSG00000169418.9	NPR1	1	153678582	1_75	0	0.0867402913116298	17.2769441074271	1.4229354572371e-05	-2.60039888095979	1
ENSG00000143554.13	SLC27A3	1	153774305	1_75	0	0.0347985787424967	7.41240302532497	2.44916434368191e-06	0.664676077358507	1
ENSG00000143614.9	GATAD2B	1	153923736	1_75	0	0.0471716057430954	14.584879264656	6.53252221351526e-06	3.38146069677878	1
ENSG00000198837.9	DENND4B	1	153940147	1_75	0	0.0248461679886809	5.36484233973924	1.2656504491725e-06	1.04373722506586	1
ENSG00000143570.17	SLC39A1	1	153968263	1_75	0	0.231695705454828	18.5178773415932	4.07386453805277e-05	4.20896415805825	1
ENSG00000143578.15	CREB3L4	1	153966654	1_75	0	0.248735862471162	18.7523522442542	4.42885594944606e-05	4.23050466469319	1
ENSG00000143595.12	AQP10	1	154298401	1_75	0	0.0626723810879742	12.4678161449094	7.41931792066465e-06	-1.87162427492205	2
ENSG00000143515.16	ATP8B2	1	154325898	1_75	0	0.30004310505044	28.7659014382514	8.19519017367199e-05	3.57080963749234	1
ENSG00000160712.12	IL6R	1	154405422	1_75	0	0.0363038363829291	7.7784420240129	2.68128227419685e-06	1.05962414210473	1
ENSG00000169291.9	SHE	1	154502081	1_75	0	0.0349322445111184	7.75124848521792	2.57096134898183e-06	-1.58638997331361	2
ENSG00000163239.12	TDRD10	1	154502424	1_75	0	0.0247090021995564	4.61945018960246	1.08378439483876e-06	0.400238390959991	1
ENSG00000160714.9	UBE2Q1	1	154559434	1_75	0	0.0408260921135567	9.45866172540284	3.66661154667074e-06	1.55999651266237	1
ENSG00000143603.18	KCNN3	1	154870871	1_76	1	0.454841398848008	25.9772511938952	0.000112189077567532	-4.56273985984814	1
ENSG00000163344.5	PMVK	1	154936792	1_76	1	0.223420597788464	24.1768797579364	5.12886014563319e-05	-4.42591706807242	1
ENSG00000160691.18	SHC1	1	154974220	1_76	0	0.0130435059141731	5.43997550354159	6.73734334618978e-07	-1.03576122438433	1
ENSG00000163354.14	DCST2	1	155033615	1_76	0	0.0524437584181914	24.3475255412434	1.21240029963132e-05	-3.70279502278638	1
ENSG00000163357.10	DCST1	1	155017119	1_76	0	0.0245422542525053	15.7205143840461	3.66335157326788e-06	2.49221125897355	1
ENSG00000169242.11	EFNA1	1	155127376	1_76	0	0.0238451549459678	10.2688603209516	2.32498305580804e-06	0.668369859965394	2
ENSG00000169241.17	SLC50A1	1	155135811	1_76	0	0.0130248506230627	4.83401253845959	5.97830297038002e-07	0.144498093703564	1
ENSG00000185499.16	MUC1	1	155192276	1_76	0	0.023370247419908	11.4711231927877	2.54546219259475e-06	2.21489756356228	1
ENSG00000169231.13	THBS3	1	155205298	1_76	0	0.0219747500614926	9.14398306944698	1.90790503539392e-06	-0.612593164881192	1
ENSG00000173171.14	MTX1	1	155120331	1_76	0	0.0196617918178776	8.57313677235899	1.60051681995778e-06	-0.406048473815159	1
ENSG00000177628.15	GBA	1	155244216	1_76	0	0.0156881498479516	8.41913713266481	1.25411311388081e-06	-1.17122445283054	2
ENSG00000160767.20	FAM189B	1	155254510	1_76	0	0.034251341434692	14.5909104386679	4.74523115970514e-06	2.40975744148231	1
ENSG00000116521.10	SCAMP3	1	155262283	1_76	0	0.0196837327963082	10.3502968063947	1.93445067984158e-06	2.00810481914978	1
ENSG00000143630.9	HCN3	1	155277916	1_76	0	0.0296929756934308	13.3690698212952	3.76922715250477e-06	-2.4657281410912	1
ENSG00000163374.19	YY1AP1	1	155689149	1_76	0	0.0757850205046208	19.4401006095867	1.39887618765018e-05	-3.08246156948678	1
ENSG00000132718.8	SYT11	1	155859720	1_76	0	0.0436518713470328	14.3427278726135	5.94472845915063e-06	-2.67224451535059	1
ENSG00000143622.10	RIT1	1	155910600	1_76	0	0.051227930831463	14.2376134794911	6.92534494134408e-06	-2.68869290408446	2
ENSG00000116584.17	ARHGEF2	1	156006597	1_76	0	0.694555273671408	22.0443131688647	0.000145378700373147	-3.81556917493527	1
ENSG00000163479.13	SSR2	1	156020665	1_76	0	0.0194712165028444	9.36341717089518	1.73111075923347e-06	1.0028233105807	1
ENSG00000116586.11	LAMTOR2	1	156055222	1_76	0	0.0698149620593896	20.8390170495256	1.38141170993335e-05	-2.50635758253915	1
ENSG00000132698.14	RAB25	1	156061029	1_76	0	0.0461133247668465	17.7846232517283	7.78697001332115e-06	-2.83660292773841	1
ENSG00000160785.13	SLC25A44	1	156193904	1_76	0	0.0137409076755279	5.19671474774661	6.78018739102911e-07	-0.405656431526457	2
ENSG00000198952.8	SMG5	1	156282346	1_76	0	0.0310954345092302	12.6140109952025	3.7243220797967e-06	-1.79342225977814	1
ENSG00000163467.11	TSACC	1	156337127	1_76	0	0.0302391757371436	12.3554523958449	3.54752935215125e-06	-1.77084628867404	1
ENSG00000163468.14	CCT3	1	156351363	1_76	0	0.054101685130004	17.7479746540843	9.11710568402894e-06	-2.19144270726683	1
ENSG00000187862.11	TTC24	1	156579671	1_77	0	0.173131100965753	21.6522929620018	3.55939660736474e-05	2.37700782211892	1
ENSG00000163382.11	NAXE	1	156590832	1_77	0	0.044162343488988	8.6020783225967	3.60705613097185e-06	-1.06747430678449	1
ENSG00000160818.16	GPATCH4	1	156601175	1_77	0	0.0354934730909984	6.56483630934968	2.21243131176733e-06	0.693643587310132	1
ENSG00000132692.18	BCAN	1	156373901	1_77	0	0.0537483217971442	10.4405037360134	5.32823975509917e-06	1.26169680257489	1
ENSG00000132688.10	NES	1	156677793	1_77	0	0.100026446802408	16.3187119806652	1.54988014946906e-05	-1.90114525282859	2
ENSG00000143319.16	ISG20L2	1	156728106	1_77	0	0.0295953535739755	4.87570632265886	1.37011956685426e-06	0.287041851337937	1
ENSG00000143303.11	RRNAD1	1	156728106	1_77	0	0.0288136931994085	4.62725409541803	1.26595909399231e-06	0.104585996490403	2
ENSG00000143294.14	PRCC	1	156750590	1_77	0	0.0963343370919883	15.9590319898655	1.45977208774714e-05	-1.85332247538519	2
ENSG00000198400.11	NTRK1	1	156808319	1_77	0	0.0634904633385819	12.0059227634789	7.23771434190265e-06	1.40247702422122	2
ENSG00000027869.11	SH2D2A	1	156815987	1_77	0	0.0295233904017467	4.85310692283759	1.36045282235092e-06	-0.364832458512401	1
ENSG00000187800.13	PEAR1	1	156893412	1_77	0	0.0339941527414924	6.16329244737028	1.98936463706481e-06	-0.535264007547973	1
ENSG00000132694.18	ARHGEF11	1	157045234	1_77	0	0.0407993881558912	7.86280800471893	3.04599171822268e-06	1.01273896134958	1
ENSG00000143297.18	FCRL5	1	157552226	1_77	0	0.061941458874999	11.773400725362	6.92437775925192e-06	-1.56308990246269	1
ENSG00000132704.15	FCRL2	1	157778774	1_77	0	0.0301268223265386	5.04095393709326	1.44199399550954e-06	-0.281389807013189	1
ENSG00000158473.6	CD1D	1	158180266	1_78	0	0.0230580246029474	4.89285737301957	1.07122833405304e-06	-0.358031146612362	2
ENSG00000163554.12	SPTA1	1	158544607	1_78	0	0.0548074031534565	12.9546701542181	6.74160001008642e-06	1.53818862807176	2
ENSG00000163564.14	PYHIN1	1	158930391	1_78	0	0.0261766855619182	6.06810070939209	1.50822047729552e-06	-0.6271353164781	2
ENSG00000163565.18	IFI16	1	158999686	1_78	0	0.053212756379887	12.6777286695537	6.40552315029976e-06	-1.62044130342539	1
ENSG00000179639.10	FCER1A	1	159288755	1_78	0	0.0508695617673592	12.255604715527	5.9195696943812e-06	-1.37467101706744	1
ENSG00000158716.8	DUSP23	1	159780839	1_78	0	0.0478863903370651	11.6899680408755	5.31523930033974e-06	-1.33061715272476	1
ENSG00000181036.13	FCRL6	1	159800388	1_78	0	0.0296789784059535	7.23301453836667	2.03828863341625e-06	-0.833427456480293	1
ENSG00000158714.10	SLAMF8	1	159834863	1_78	0	0.0714261083343016	15.4480976472512	1.04768177909895e-05	1.7199144536005	1
ENSG00000188004.9	C1orf204	1	159854415	1_78	0	0.0511437665148274	12.3060440897821	5.97597225212203e-06	-1.45541554287488	1
ENSG00000243284.1	VSIG8	1	159856126	1_78	0	0.0226933529392399	4.74527062945559	1.02248524645782e-06	-0.210537908225021	2
ENSG00000213085.9	CFAP45	1	159899758	1_78	0	0.0224346053510399	4.63912020543646	9.88215034324637e-07	-0.115794299747175	2
ENSG00000158710.14	TAGLN2	1	159925332	1_78	0	0.0299008337033421	7.30216045776256	2.0731563979821e-06	0.808517687171358	2
ENSG00000158764.6	ITLN2	1	160954636	1_79	0	0.0241095061142597	9.64084025065081	2.20699117880767e-06	1.08353940319136	1
ENSG00000085552.16	IGSF9	1	159945134	1_79	0	0.0140027339869802	4.61934397022728	6.14172741691388e-07	0.144730212295036	1
ENSG00000143315.6	PIGM	1	160031560	1_79	0	0.0501962907353121	16.466010404296	7.84797133922706e-06	-2.01588463140587	1
ENSG00000162728.4	KCNJ9	1	160081123	1_79	0	0.0287142408056493	11.2613842137947	3.07034028485006e-06	1.52291227606109	1
ENSG00000162729.13	IGSF8	1	160102029	1_79	0	0.0499502335463935	16.4199793522856	7.78766975705601e-06	-2.04710115136274	2
ENSG00000132681.16	ATP1A4	1	160144553	1_79	0	0.0250222309858372	9.98510524979951	2.37233530809908e-06	1.31337375821989	2
ENSG00000143318.12	CASQ1	1	160144553	1_79	0	0.0164360213406407	6.09798962424404	9.51657718519917e-07	0.622348998145326	1
ENSG00000162735.18	PEX19	1	160285766	1_79	0	0.0898829862822812	21.9609488843632	1.87424340314011e-05	2.93130092900968	2
ENSG00000122218.14	COPA	1	160342475	1_79	0	0.295606515744062	33.773170159382	9.47945190418185e-05	-3.75278623146824	1
ENSG00000162736.15	NCSTN	1	160343943	1_79	0	0.050937916915364	16.600886963186	8.02915551807021e-06	-2.63232280960409	2
ENSG00000066294.14	CD84	1	160579090	1_79	0	0.0182706207317213	7.07546920968531	1.22745603248383e-06	-0.883896700489722	2
ENSG00000117090.14	SLAMF1	1	160647524	1_79	0	0.0144328984364938	4.89846579987868	6.71291321372295e-07	-0.242053084756923	1
ENSG00000117091.9	CD48	1	160711718	1_79	0	0.0140942393340261	4.67942240725252	6.26226279959946e-07	0.147957439253608	1
ENSG00000122223.12	CD244	1	160862395	1_79	0	0.0144962620652473	4.93889194370156	6.79802806052493e-07	0.181514552115838	2
ENSG00000179914.4	ITLN1	1	160894862	1_79	0	0.0153155538687743	5.44620276307187	7.91997681289947e-07	0.435787320402681	1
ENSG00000158769.17	F11R	1	161021088	1_79	0	0.0176634390462737	6.76318622761223	1.13428974809649e-06	-0.724326519892488	1
ENSG00000215845.10	TSTD1	1	161038782	1_79	0	0.0291714103302846	11.4079287550171	3.15981475845778e-06	-1.30733173576609	1
ENSG00000158773.14	USF1	1	161022031	1_79	0	0.034018947555193	12.8362435019616	4.14625699784385e-06	-1.46295959345139	1
ENSG00000162755.13	KLHDC9	1	161219923	1_79	0	0.0228018340045872	9.12445078352882	1.97548578732078e-06	-1.17996470251355	1
ENSG00000158793.13	NIT1	1	161118210	1_79	0	0.0257439944096525	10.2486224507496	2.50517935280519e-06	1.23246284750383	1
ENSG00000143222.11	UFC1	1	161153113	1_79	0	0.0201796104651689	7.99408193424921	1.53171783987346e-06	-0.983454497034605	1
ENSG00000143258.15	USP21	1	161159962	1_79	0	0.0221106660379804	8.83953805279373	1.85578983474185e-06	-1.07420019700348	1
ENSG00000143224.17	PPOX	1	161165947	1_79	0	0.0139703246403099	4.59796705374589	6.09915612015793e-07	0.0522999315817299	3
ENSG00000158850.14	B4GALT3	1	161177981	1_79	0	0.0181420813573763	7.01020524073305	1.20757813298092e-06	-0.819237444421456	1
ENSG00000158864.12	NDUFS2	1	161196933	1_79	0	0.0466038161615765	15.7710948674914	6.9787995012377e-06	-1.80046134125719	1
ENSG00000158869.10	FCER1G	1	161215268	1_79	0	0.0219674159489154	8.77938017122282	1.83121874698448e-06	-1.15067690838799	1
ENSG00000158882.14	TOMM40L	1	161226376	1_79	0	0.0298449904081491	11.619830759139	3.29282494493647e-06	-1.38614515632016	1
ENSG00000248485.1	PCP4L1	1	161259053	1_79	0	0.0145982128639923	5.00355050758204	6.93546168607639e-07	-0.351755930902982	1
ENSG00000158887.15	MPZ	1	161310092	1_79	0	0.0147902117053303	5.12411255052987	7.1959882854096e-07	0.341922904779069	1
ENSG00000143252.14	SDHC	1	161317093	1_79	0	0.0158756240254764	5.77772532141711	8.70933695335012e-07	0.640003557062956	1
ENSG00000143226.13	FCGR2A	1	161505171	1_79	0	0.0146504645980003	5.03653472417658	7.00616928475172e-07	-0.2260839472291	1
ENSG00000203747.10	FCGR3A	1	161551141	1_79	0	0.0168542638594015	6.33007925887069	1.01301606638876e-06	-0.572593030933666	1
ENSG00000072694.20	FCGR2B	1	161652514	1_79	0	0.0182132687290689	7.04636324280178	1.21856954465317e-06	0.949487366455188	1
ENSG00000081721.11	DUSP12	1	161749425	1_79	0	0.0280719806156311	11.05141112244	2.94569778009937e-06	-1.3135693659046	2
ENSG00000118217.5	ATF6	1	161766683	1_79	0	0.0156759262747328	5.66087657528753	8.42586109160535e-07	0.580933415758147	1
ENSG00000198574.5	SH2D1B	1	162412988	1_80	0	0.0210089611865723	11.9486559775545	2.38353225150637e-06	-1.41919666900176	1
ENSG00000117143.13	UAP1	1	162561704	1_80	0	0.0112818948574491	6.25819627363919	6.70391693314316e-07	0.732310348304334	1
ENSG00000162733.16	DDR2	1	162631124	1_80	0	0.00978068925396547	4.95173537160512	4.59858570591342e-07	-0.281058741007541	1
ENSG00000132196.13	HSD17B7	1	162790775	1_80	0	0.0841891140482235	24.7453758896961	1.97809612121744e-05	2.40143535068585	1
ENSG00000143228.12	NUF2	1	163266611	1_80	0	0.0453449141277872	18.9863457462665	8.17461609093348e-06	-2.06337520176743	1
ENSG00000185630.18	PBX1	1	164555760	1_80	0	0.0617898071171029	22.2875043753641	1.30760230585022e-05	2.30709726791993	1
ENSG00000143171.12	RXRG	1	165444407	1_81	0	0.0328149033032208	4.60475451269593	1.43474595101679e-06	0.111538328581924	1
ENSG00000143149.12	ALDH9A1	1	165698544	1_81	0	0.0334440725847776	4.78132630797249	1.5183256812258e-06	-0.335680601961372	2
ENSG00000188859.6	FAM78B	1	166167240	1_81	0	0.0374848602871185	5.84281405513855	2.07957869063675e-06	0.650454355251057	1
ENSG00000143195.12	ILDR2	1	166975691	1_82	0	0.0259409566773314	11.3064561295014	2.78490180813863e-06	1.99801822130101	1
ENSG00000143194.12	MAEL	1	166975691	1_82	0	0.0259409566773314	11.3064561295014	2.78490180813863e-06	1.99801822130101	1
ENSG00000143157.11	POGK	1	166839016	1_82	0	0.0322908473279595	13.3675122213799	4.0985234840693e-06	-2.32482414335593	1
ENSG00000152382.5	TADA1	1	166866506	1_82	0	0.0357484004551756	12.5725676475891	4.26754384830513e-06	-1.28882069641522	2
ENSG00000198842.9	DUSP27	1	167094415	1_82	0	0.014110895622804	4.65244915938158	6.23352365962473e-07	0.235108891837289	1
ENSG00000143162.7	CREG1	1	167553767	1_82	0	0.0162985234327986	5.95540747886038	9.21631139464004e-07	0.593373153603445	3
ENSG00000198771.10	RCSD1	1	167630346	1_82	0	0.0161956108182963	5.92275991530652	9.10791266056229e-07	0.572129195467135	1
ENSG00000197965.11	MPZL1	1	167720961	1_82	0	0.0153721444429519	5.40061975757819	7.88270827350992e-07	0.450433270504066	2
ENSG00000143164.15	DCAF6	1	167936173	1_82	0	0.0207837960725035	8.18357180471715	1.61497263083168e-06	1.04121050041795	1
ENSG00000143158.10	MPC2	1	167936749	1_82	0	0.0280079374116112	10.8385941689148	2.88238161674946e-06	1.52813459101864	1
ENSG00000143147.14	GPR161	1	168137545	1_82	0	0.0237178024296537	9.43253000101007	2.12422266825935e-06	-1.174583587734	1
ENSG00000143155.12	TIPRL	1	168178654	1_82	0	0.023073881445958	9.14861233359022	2.00434869994009e-06	-1.04570429199218	2
ENSG00000143185.3	XCL2	1	168544200	1_82	0	0.0242733722205681	9.62309720473437	2.21790216644093e-06	1.15103386467447	1
ENSG00000143196.4	DPT	1	168704565	1_82	0	0.0141433052588458	4.64509358424044	6.23796279057889e-07	-0.173175380689413	2
ENSG00000143156.13	NME7	1	169330256	1_83	0	0.0378307676082837	6.51894019304907	2.34163686640023e-06	0.835345084710828	2
ENSG00000117477.12	CCDC181	1	169447020	1_83	0	0.0397144480962526	6.9717799343686	2.62899402136365e-06	0.831038140414148	3
ENSG00000198734.10	F5	1	169588496	1_83	0	0.0316974447993167	4.87331673969837	1.46671687979429e-06	0.195604509413301	1
ENSG00000000460.16	C1orf112	1	169882438	1_83	0	0.0512364611250881	9.35221202672486	4.54978491749625e-06	-1.29346639371702	1
ENSG00000188404.8	SELL	1	169689445	1_83	0	0.0780310954806044	13.3141133424468	9.86455163850486e-06	-1.58662236752895	1
ENSG00000007908.15	SELE	1	169765002	1_83	0	0.0518199465722747	9.45818641264397	4.65374118929172e-06	-1.80979852261363	1
ENSG00000171806.11	METTL18	1	169795279	1_83	0	0.0475681516545474	8.65669182199728	3.90989982163967e-06	1.75236405038801	1
ENSG00000120370.12	GORAB	1	170496931	1_83	0	0.0371792758137802	6.35714786639483	2.24419523646174e-06	0.763229034190303	1
ENSG00000116132.11	PRRX1	1	170662279	1_84	0	0.0202283105031758	5.23574623615867	1.00562392545293e-06	-0.438343107335868	1
ENSG00000007933.12	FMO3	1	171091067	1_84	0	0.0217162245090514	5.89232111027931	1.21497719392932e-06	-0.691547804314426	1
ENSG00000010932.16	FMO1	1	171257566	1_84	0	0.0208591600201307	5.51978036743381	1.09324124993142e-06	-0.562453834107476	1
ENSG00000076258.9	FMO4	1	171313714	1_84	0	0.0208577471644112	5.51915257575161	1.09304287003965e-06	-0.562068455620939	1
ENSG00000034971.16	MYOC	1	171652737	1_84	0	0.0730295744579365	17.2119180736341	1.19350828208128e-05	-2.42337859917512	4
ENSG00000117533.14	VAMP4	1	171742190	1_84	0	0.0470014504351765	13.0699100712812	5.83285602088472e-06	-1.57416622091645	1
ENSG00000010165.19	METTL13	1	171781417	1_84	0	0.0302660092491991	8.96925637050921	2.57756125513464e-06	1.29387699555815	1
ENSG00000135845.9	PIGC	1	172465594	1_84	0	0.0207421505659479	5.46774885217375	1.07686121981595e-06	0.513120346779641	1
ENSG00000094975.13	SUCO	1	172532059	1_84	0	0.0274434795632632	8.06072386156362	2.10044162023519e-06	0.980943529274131	2
ENSG00000162753.11	SLC9C2	1	173604513	1_85	0	0.0885875420289314	20.7229871581291	1.74310041572738e-05	-4.14138637716152	1
ENSG00000076321.10	KLHL20	1	173697023	1_85	0	0.200691886639113	26.2466224555656	5.00150418590551e-05	-4.33983803735142	2
ENSG00000117593.9	DARS2	1	173823764	1_85	0	0.0571614150219946	11.4367659437761	6.20731237415826e-06	1.7111115041111	1
ENSG00000117601.13	SERPINC1	1	173916899	1_85	0	0.270091739115277	24.3247940087778	6.23817953004393e-05	-4.92749028895559	1
ENSG00000152061.23	RABGAP1L	1	174159002	1_85	0	0.091866378675418	16.8838471074457	1.47273770093476e-05	3.40469575801102	1
ENSG00000120333.4	MRPS14	1	175022306	1_85	0	0.10728777449617	19.2838923845807	1.96445612104797e-05	-3.50271454940698	2
ENSG00000235750.9	KIAA0040	1	175193171	1_86	0	0.0101138915665253	6.52013636296005	6.2614132602154e-07	0.672010086459475	1
ENSG00000120341.18	SEC16B	1	177966530	1_87	0	0.11565400136618	18.7362360220773	2.05750267427638e-05	-2.07319806737009	1
ENSG00000075391.16	RASAL2	1	178094621	1_87	0	0.0538055618752908	12.5290337447121	6.40091627631282e-06	1.48324776469884	1
ENSG00000116191.17	RALGPS2	1	178713544	1_87	0	0.0220543702477505	4.6676921304105	9.77449348132176e-07	0.028239270047319	1
ENSG00000116194.12	ANGPTL1	1	178867836	1_87	0	0.0264998601510803	6.28454186659397	1.58130120756518e-06	-0.437399442070425	1
ENSG00000143340.6	FAM163A	1	179743263	1_89	0	0.0162653998948066	4.91698835006857	7.59383788070136e-07	-0.241928511046816	1
ENSG00000162779.21	AXDND1	1	179365849	1_89	0	0.0157961378518847	4.6147971021418	6.9215111551596e-07	-0.0959876669614341	3
ENSG00000186283.13	TOR3A	1	179081343	1_89	0	0.0157699649856738	4.62476715305517	6.92497161649237e-07	0.0269261453376669	2
ENSG00000143322.19	ABL2	1	179189646	1_89	0	0.0325848880980769	10.9708386249333	3.39432527142095e-06	-1.44857141129226	2
ENSG00000162782.15	TDRD5	1	179591019	1_89	0	0.0160466826572265	4.87357293273822	7.42557570961269e-07	0.0888570520716169	2
ENSG00000169905.12	TOR1AIP2	1	179878267	1_89	0	0.0208653213390223	6.96231829849883	1.37935593690284e-06	0.832986813350841	1
ENSG00000135837.15	CEP350	1	179954679	1_89	0	0.0289068227975436	10.1857797709685	2.79570947885633e-06	-1.07071716469566	2
ENSG00000116260.16	QSOX1	1	180154677	1_89	0	0.031123906204106	11.0820388501846	3.27499893392776e-06	-1.39217683137238	1
ENSG00000121454.5	LHX4	1	180281203	1_89	0	0.016695869332828	5.15554977279011	8.17299847560671e-07	0.147293121946755	1
ENSG00000153029.14	MR1	1	181055268	1_89	0	0.0157674036969845	4.59644323333535	6.88144249133778e-07	0.152055938030847	1
ENSG00000162783.10	IER5	1	181089177	1_89	0	0.0321612781866468	11.5548644167373	3.52854411321592e-06	-1.54292600977502	1
ENSG00000179930.5	ZNF648	1	182061558	1_90	0	0.079033721069099	15.9282096946545	1.19529964691453e-05	-1.84470301833691	1
ENSG00000203730.2	TEDDM1	1	182400603	1_90	0	0.141207636823478	21.5020032290545	2.88293270186063e-05	2.63999972763252	1
ENSG00000135862.5	LAMC1	1	183023026	1_91	0	0.0457372995110312	12.0260066669936	5.22263116323842e-06	-1.86088568755297	1
ENSG00000058085.14	LAMC2	1	183186170	1_91	0	0.0219437688385505	5.19985675936578	1.08342785393852e-06	0.653723912140082	1
ENSG00000116698.21	SMG7	1	183471970	1_91	0	0.179294276766179	25.0962664107239	4.27241016316498e-05	2.70012591799659	2
ENSG00000162704.15	ARPC5	1	183635770	1_91	0	0.0226539453432494	5.49466023014425	1.18190368724638e-06	-0.585113137320508	1
ENSG00000198756.10	COLGALT2	1	184037985	1_91	0	0.0227665918155487	5.54058077999891	1.19770733435224e-06	0.598804405646351	1
ENSG00000198860.11	TSEN15	1	184039137	1_91	0	0.0266983536386396	7.01653658105736	1.77870805521868e-06	-0.923063135682088	2
ENSG00000116406.18	EDEM3	1	184746283	1_92	0	0.0453398974430289	9.9577350701204	4.28685207508794e-06	1.50966515820615	1
ENSG00000135842.16	FAM129A	1	184974705	1_92	0	0.0652877490045137	13.8942335499868	8.61318324143671e-06	2.32115709941486	1
ENSG00000121486.11	TRMT1L	1	185156912	1_92	0	0.0580938828438239	11.8444486632868	6.53345119537657e-06	1.57048836920264	1
ENSG00000116668.12	SWT1	1	185156912	1_92	0	0.0580938828438239	11.8444486632868	6.53345119537657e-06	-1.57048836920264	1
ENSG00000116679.15	IVNS1ABP	1	185317057	1_92	0	0.0327700356659284	6.6791201353398	2.07822979027427e-06	0.77872697013571	1
ENSG00000047410.13	TPR	1	186376034	1_92	0	0.0729774951614726	13.8492925877851	9.596523697895e-06	1.56167852188309	1
ENSG00000157181.15	C1orf27	1	186376034	1_92	0	0.0729774951614726	13.8492925877851	9.596523697895e-06	1.56167852188309	1
ENSG00000073756.11	PTGS2	1	186680089	1_92	0	0.0303066434265954	6.00011013443969	1.72661082022793e-06	0.562065476966465	1
ENSG00000150681.9	RGS18	1	192158507	1_96	0	0.186401895518281	26.8033805716171	4.74391931564148e-05	3.20624199230218	1
ENSG00000090104.11	RGS1	1	192575665	1_96	0	0.0163457668609512	4.88166857218766	7.57654117752065e-07	0.26661543654857	1
ENSG00000023572.8	GLRX2	1	193106302	1_96	0	0.0227921029639244	9.51892414397504	2.06001157632375e-06	1.64263930776126	1
ENSG00000134371.10	CDC73	1	193121735	1_96	0	0.31208762523625	19.6141386222287	5.81223527190601e-05	4.00142905920009	1
ENSG00000162687.16	KCNT2	1	196606472	1_98	0	0.0271183307572791	4.58744715935759	1.18122172277293e-06	-0.600677574639193	1
ENSG00000000971.15	CFH	1	196650372	1_98	0	0.192240854943919	23.2157718064043	4.2376610078487e-05	-3.14841344500944	1
ENSG00000116785.13	CFHR3	1	196756809	1_98	0	0.0278460812183744	4.83303806299196	1.27785535647818e-06	0.229840326847103	1
ENSG00000244414.6	CFHR1	1	196812746	1_98	0	0.0692356262395741	13.3449221281104	8.77289770654659e-06	-2.47415147779179	2
ENSG00000177888.7	ZBTB41	1	197200897	1_98	0	0.0932964663290269	16.1751482558949	1.43288343362304e-05	1.75979455075345	1
ENSG00000203724.10	C1orf53	1	197902889	1_99	0	0.0381277754649906	7.43591467839791	2.69198888352213e-06	0.783607194426285	1
ENSG00000081237.18	PTPRC	1	198630171	1_99	0	0.0289077105414137	4.86203513730577	1.33453260023375e-06	-0.324840582214864	2
ENSG00000163362.10	C1orf106	1	200890285	1_101	0	0.0180947602740893	4.59847328084362	7.90066955730931e-07	-0.161294756118685	1
ENSG00000118197.13	DDX59	1	200672961	1_101	0	0.0188660188616762	5.00228855840307	8.96079210527919e-07	-0.0551259238762768	1
ENSG00000116852.14	KIF21B	1	201033261	1_101	0	0.0212368594352027	7.77325970322541	1.56743978874194e-06	-1.57033664521942	1
ENSG00000232237.3	ASCL5	1	201114802	1_101	0	0.0183982411406288	4.71312726273922	8.23346929360109e-07	0.0695875054846561	2
ENSG00000116857.16	TMEM9	1	201156198	1_101	0	0.0332310252990574	9.84074009528575	3.10505215697117e-06	-1.02743979142172	1
ENSG00000174307.6	PHLDA3	1	201469408	1_101	0	0.0199188718231602	5.46778770980817	1.03412676416111e-06	0.427634369559903	1
ENSG00000159176.13	CSRP1	1	201509157	1_101	0	0.0181005236225493	4.59329714113496	7.89428999871831e-07	0.0850118354598255	1
ENSG00000198700.9	IPO9	1	201828710	1_102	0	0.0647518618359065	16.0781954271697	9.88523413728704e-06	2.35109709320547	1
ENSG00000198892.6	SHISA4	1	201887834	1_102	0	0.525495519844614	21.2028119147326	0.00010579371683188	3.77448744206099	2
ENSG00000134375.10	TIMM17A	1	201954677	1_102	0	0.0232188105795471	5.38660498635249	1.18755161363644e-06	0.599569886916653	1
ENSG00000176393.10	RNPEP	1	201982463	1_102	0	0.0214490598763079	4.6238521075862	9.41693544454024e-07	0.0846337147847549	2
ENSG00000170075.8	GPR37L1	1	202124670	1_102	0	0.0436051876785942	11.1663878761587	4.62325945262803e-06	1.30804348774115	1
ENSG00000143862.7	ARL8A	1	202144707	1_102	0	0.0541577949981603	13.0856440894871	6.72904565237975e-06	-1.59662671334843	1
ENSG00000143851.15	PTPN7	1	202161992	1_102	0	0.0323993779681819	8.55115443234612	2.63062424768678e-06	1.03236780208545	1
ENSG00000133067.17	LGR6	1	202194388	1_102	0	0.0442399263197822	11.1473464523383	4.68255935084726e-06	1.40567166851239	1
ENSG00000077157.21	PPP1R12B	1	202348568	1_102	0	0.0218874445789158	4.79611539849326	9.9674044302594e-07	0.166639351346056	1
ENSG00000143858.11	SYT2	1	202705556	1_102	0	0.0595925392251484	14.0817523798668	7.96793882390512e-06	-1.63241339930634	1
ENSG00000117139.16	KDM5B	1	202808933	1_102	0	0.023110340757858	5.32210132790858	1.16784951514286e-06	0.452329128781101	1
ENSG00000117153.15	KLHL12	1	202928138	1_102	0	0.0518219062636192	12.6088034508037	6.20418381021238e-06	1.52279588524783	2
ENSG00000159346.12	ADIPOR1	1	202958751	1_102	0	0.0479134019571568	12.0206035530021	5.46865692286805e-06	-1.40572388836958	1
ENSG00000163485.16	ADORA1	1	203090600	1_102	0	0.0615203075271362	14.3969045790228	8.4097874735593e-06	-1.7857726921309	1
ENSG00000133048.12	CHI3L1	1	203186284	1_102	0	0.0735606683913134	16.0500502980127	1.12103574663022e-05	1.78158561734464	1
ENSG00000133063.15	CHIT1	1	203274075	1_102	0	0.0213600311525832	4.58962826773735	9.30843756790352e-07	-0.00620522238366355	1
ENSG00000174567.7	GOLT1A	1	204214495	1_103	0	0.066425833271591	13.1911891696495	8.31990478775855e-06	-1.51666884249272	1
ENSG00000188783.5	PRELP	1	203475432	1_103	0	0.0303096814069183	6.31934390924286	1.81865683539282e-06	0.711862967574607	1
ENSG00000188770.9	OPTC	1	203493789	1_103	0	0.0271778933228899	5.2961942498656	1.36671226514129e-06	-0.500109055523524	2
ENSG00000058668.14	ATP2B4	1	203626383	1_103	0	0.0292668833424689	5.90764477574072	1.64167901479661e-06	0.473923742776718	2
ENSG00000122188.12	LAX1	1	203764698	1_103	0	0.0384983485524121	8.44478775403636	3.08694033694177e-06	-0.970904667557682	2
ENSG00000257315.2	ZBED6	1	203795675	1_103	0	0.0254512365127214	4.75272234611119	1.14854688192115e-06	0.523248082999176	2
ENSG00000182004.12	SNRPE	1	203861803	1_103	0	0.0266450408294289	5.19743644937722	1.31493103175163e-06	-0.576369729171957	2
ENSG00000143845.14	ETNK2	1	204151824	1_103	0	0.0325934426668917	7.11980487816275	2.20341206722358e-06	0.935360852318887	1
ENSG00000158615.8	PPP1R15B	1	204412128	1_103	0	0.0267749211689643	5.10207239177672	1.29709628067539e-06	-0.406516985964346	1
ENSG00000198625.12	MDM4	1	204517114	1_103	0	0.179012673823121	22.3930488511569	3.80622452942267e-05	-3.21365570647681	1
ENSG00000163531.15	NFASC	1	204828332	1_104	0	0.0226599120269586	4.83805642332886	1.04094203207518e-06	0.131090365735337	1
ENSG00000184144.11	CNTN2	1	205043070	1_104	0	0.022114538462638	4.66642660812653	9.79850269740135e-07	0.221130322294959	1
ENSG00000174529.7	TMEM81	1	205065595	1_104	1	0.0986002357384543	21.6335068969757	2.02536022322042e-05	3.99350759381604	2
ENSG00000117222.13	RBBP5	1	205121305	1_104	1	0.240006580708189	19.7216408352135	4.49431586510813e-05	4.20270574882729	1
ENSG00000133059.16	DSTYK	1	205210869	1_104	0	0.0275890862389906	10.6222909119667	2.78261360855595e-06	-2.67099750609446	2
ENSG00000133069.15	TMCC2	1	205228229	1_104	0	0.0761239548324324	15.5469290859557	1.12373357595313e-05	-1.60879134394955	1
ENSG00000163545.8	NUAK2	1	205303219	1_104	0	0.0289109808404315	6.85590808981046	1.88202422594684e-06	-0.598597508049158	2
ENSG00000162873.14	KLHDC8A	1	205357695	1_104	0	0.0308117345762653	9.71582527974627	2.8424526643965e-06	1.83042430665101	1
ENSG00000117266.15	CDK18	1	205504902	1_104	0	0.0613385822094061	13.8698147660011	8.07796172784893e-06	-1.70118572146769	1
ENSG00000158715.5	SLC45A3	1	205680045	1_104	0	0.0448184688923983	11.111434235391	4.72851240650982e-06	1.30574165182427	2
ENSG00000069275.12	NUCKS1	1	205749839	1_104	0	0.081320488484444	16.576992260375	1.2799797833386e-05	-2.05802385381064	1
ENSG00000117280.12	RAB29	1	205775418	1_104	0	0.0219337505945963	4.64236101174759	9.66827974341987e-07	-0.0454928141291304	1
ENSG00000133065.10	SLC41A1	1	205813590	1_104	0	0.12371272394937	20.0410408507313	2.35413866046124e-05	2.29387658504081	1
ENSG00000162877.12	PM20D1	1	205813590	1_104	0	0.12371272394937	20.0410408507313	2.35413866046124e-05	-2.29387658504081	1
ENSG00000174502.18	SLC26A9	1	205943691	1_104	0	0.0219206752127873	4.58921268189631	9.55189432786927e-07	-0.00709924374664419	1
ENSG00000263528.7	IKBKE	1	206470431	1_105	0	0.0263807392922141	7.6370054469296	1.91296691608907e-06	0.917330260476726	2
ENSG00000143486.15	EIF2D	1	206604136	1_105	0	0.0215365896055424	5.75794943444942	1.1774491913937e-06	-0.52126245936093	1
ENSG00000143479.15	DYRK3	1	206634569	1_105	0	0.0221447973253283	6.01569728554636	1.26489676179715e-06	0.622348998145372	1
ENSG00000162889.10	MAPKAPK2	1	206688684	1_105	0	0.0205303864487321	5.31535506509059	1.03615994985221e-06	-0.518332178974844	1
ENSG00000162894.11	FCMR	1	206923405	1_105	0	0.0299796685920403	8.82356131392174	2.51170212112765e-06	-1.26662008760609	1
ENSG00000162896.5	PIGR	1	206945992	1_105	0	0.0232849386879032	6.48041981531707	1.43276721995795e-06	-0.78540604416688	2
ENSG00000123843.12	C4BPB	1	207087851	1_105	0	0.0189888677094651	4.59367115554662	8.28240318591888e-07	-0.296584782358097	2
ENSG00000123838.10	C4BPA	1	207104083	1_105	0	0.0335547469311672	9.87035827146046	3.14473664443693e-06	1.30484251071856	1
ENSG00000196352.14	CD55	1	207321071	1_105	0	0.0190622648723522	4.62932328842689	8.37894630583014e-07	0	1
ENSG00000117335.19	CD46	1	207751847	1_105	0	0.15358099662705	24.2810326177436	3.54080516964524e-05	3.40557601998238	1
ENSG00000076356.6	PLXNA2	1	208244589	1_106	0	0.0503433497586808	12.1371999503566	5.80173666601954e-06	-1.36796849337185	1
ENSG00000123689.5	G0S2	1	209675657	1_106	0	0.0618954894125507	14.0764281433536	8.27273029409477e-06	1.68246663453853	1
ENSG00000117595.10	IRF6	1	209806682	1_106	0	0.0244325237435856	5.40799799337638	1.2545912320632e-06	-0.616028883350143	1
ENSG00000054392.12	HHAT	1	210321710	1_106	0	0.0233592998377939	4.99195820693114	1.10720530710268e-06	0.404085085024907	2
ENSG00000143473.12	KCNH1	1	210691338	1_107	0	0.0240428505113657	6.21151921042936	1.41801617790719e-06	-0.63236751326474	2
ENSG00000117625.13	RCOR3	1	211257612	1_107	0	0.0481043065641489	12.6637490964839	5.78420468285312e-06	1.79271261722312	2
ENSG00000082512.14	TRAF5	1	211326569	1_107	0	0.0202564831768312	4.62556551754591	8.89664540624577e-07	-0.00774996134964568	1
ENSG00000170385.9	SLC30A1	1	211578806	1_107	0	0.0842913132493233	17.9489033231762	1.43654136282085e-05	2.03712874429578	1
ENSG00000117650.12	NEK2	1	211675781	1_107	0	0.0208933967201779	4.91190304733546	9.74442536119472e-07	0.21722717663794	1
ENSG00000143493.12	INTS7	1	212035474	1_107	0	0.0242829169356971	6.30354511391364	1.45339317497089e-06	-0.746186302523168	1
ENSG00000066027.11	PPP2R5A	1	212285049	1_107	0	0.0230971939021061	5.83991981062247	1.2807474528447e-06	-0.662797812234418	2
ENSG00000065600.12	TMEM206	1	212414848	1_107	0	0.0222345727223534	5.48757316815275	1.15852793137477e-06	-0.458554449411043	1
ENSG00000117691.9	NENF	1	212430277	1_107	0	0.0637307712672598	15.3039745814204	9.26084908114911e-06	1.83649464873821	1
ENSG00000162772.16	ATF3	1	212565261	1_107	0	0.0225329837719692	5.610969368944	1.20047742774674e-06	0.425270300949922	1
ENSG00000123685.8	BATF3	1	212699510	1_108	0	0.0445120599394422	12.102532487566	5.11506723927139e-06	-1.45768798454358	2
ENSG00000117697.14	NSL1	1	212792127	1_108	0	0.0290666674767202	7.93470411363622	2.18989542145908e-06	-1.11396715432456	1
ENSG00000162769.12	FLVCR1	1	212858066	1_108	0	0.0665347238418383	15.4175020429473	9.74001823770368e-06	1.96838993864114	1
ENSG00000143494.15	VASH2	1	212950961	1_108	0	0.0202263075733963	4.68978352478707	9.00672287975369e-07	0.117842664420948	1
ENSG00000174606.13	ANGEL2	1	213008574	1_108	0	0.0314718523859804	8.62396083441315	2.5770715581679e-06	-1.13571992256753	1
ENSG00000136643.11	RPS6KC1	1	213051377	1_108	0	0.047812194004887	12.5203343833601	5.68397288728679e-06	1.55129619135281	1
ENSG00000143499.13	SMYD2	1	214280940	1_108	0	0.0203608229877407	4.72021999570417	9.1254641937491e-07	0.0282233419412879	1
ENSG00000152104.11	PTPN14	1	214552794	1_109	0	0.124067171655889	21.0042162415693	2.47434788159687e-05	-2.56609825345361	1
ENSG00000117724.12	CENPF	1	214602949	1_109	0	0.0280754729709699	6.99954400560404	1.86592518409437e-06	0.867068899978408	2
ENSG00000136636.12	KCTD3	1	215567710	1_109	0	0.0272051437864235	6.70744212059173	1.7326281103877e-06	0.721115568695982	1
ENSG00000092978.10	GPATCH2	1	217631425	1_110	0	0.0190892438099174	4.82307626491706	8.74198890358984e-07	0.37583404702349	1
ENSG00000162814.10	SPATA17	1	217631425	1_110	0	0.0190892438099174	4.82307626491706	8.74198890358984e-07	0.37583404702349	1
ENSG00000067533.5	RRP15	1	218284885	1_110	0	0.0230382664972874	6.5625126959529	1.43554678574598e-06	-0.688704341924177	1
ENSG00000067704.9	IARS2	1	220094239	1_112	0	0.0245258447860621	5.47126280179198	1.27411593707159e-06	0.514132979990553	1
ENSG00000117791.15	MARC2	1	220745611	1_112	0	0.041737735840608	10.4129057477447	4.12665555206628e-06	1.602560109181	1
ENSG00000186205.12	MARC1	1	220786898	1_112	0	0.128831844988657	21.0943395900043	2.58039716686371e-05	-2.40735617134809	1
ENSG00000154305.16	MIA3	1	222618304	1_114	0	0.0148398880625532	5.02947894749323	7.08681370646683e-07	0.692059949385258	1
ENSG00000162819.11	BROX	1	222712777	1_114	0	0.0294289516425476	11.1760770219448	3.1229251432063e-06	1.72550670562168	1
ENSG00000186063.12	AIDA	1	222706825	1_114	0	0.13794185451769	25.4146740728135	3.32872564382779e-05	-2.86516405602111	2
ENSG00000197520.10	FAM177B	1	222736869	1_114	0	0.0905870922937967	21.6301781300981	1.86047488805566e-05	-2.36549865956832	1
ENSG00000143502.14	SUSD4	1	223344829	1_114	0	0.0142526872878594	4.67365545267432	6.32485896600449e-07	0.120457110356661	2
ENSG00000203697.11	CAPN8	1	223666982	1_114	0	0.061404789360739	17.7922731777679	1.03736378086326e-05	-2.09629622791477	2
ENSG00000162909.17	CAPN2	1	223701931	1_114	0	0.0323542178158445	12.0520163344251	3.70243986406982e-06	1.96152638714663	1
ENSG00000143771.11	CNIH4	1	224356827	1_114	0	0.333704287680552	18.9911061884905	6.01740781527939e-05	-3.77427363425643	2
ENSG00000162923.14	WDR26	1	224436689	1_114	0	0.249277691461212	17.9831599132244	4.256442952151e-05	-3.67352166494241	1
ENSG00000185155.11	MIXL1	1	226223616	1_115	0	0.17160238292939	24.0728639375039	3.92236922046625e-05	-3.10077399009504	1
ENSG00000154380.17	ENAH	1	225642138	1_115	0	0.0380494837960638	9.72188223907678	3.51233977784417e-06	-1.31815069123271	1
ENSG00000143742.12	SRP9	1	225778101	1_115	0	0.0241152547094624	5.48644945725124	1.25626318494659e-06	-0.50599052349046	1
ENSG00000243709.1	LEFTY1	1	225912195	1_115	0	0.0296441540152773	7.40054688400883	2.08305276996181e-06	-0.932834250818008	1
ENSG00000143811.18	PYCR2	1	225946550	1_115	0	0.0982360744785804	18.6554403598822	1.74009877573074e-05	-1.98499294625584	1
ENSG00000143751.9	SDE2	1	225999428	1_115	0	0.032499696773137	8.25486191677853	2.54733767446608e-06	-1.23821638879942	1
ENSG00000163041.9	H3F3A	1	226062051	1_115	0	0.0218952799513232	4.59233830876588	9.54732646856331e-07	-0.086921900405951	1
ENSG00000183814.15	LIN9	1	226309688	1_115	0	0.0401449398647075	10.2215255849717	3.89622410161851e-06	-1.27272662793282	1
ENSG00000143799.12	PARP1	1	226408138	1_115	0	0.0298115584375253	7.45278426037028	2.10960247536316e-06	-0.790353736187311	1
ENSG00000203685.9	STUM	1	226539678	1_115	0	0.0366204172485455	9.36535433863683	3.25645363149088e-06	-1.20209541834559	1
ENSG00000143772.9	ITPKB	1	226738931	1_116	0	0.291466590557748	30.5742133176009	8.4613852472193e-05	-3.53826140728738	2
ENSG00000143801.16	PSEN2	1	226870739	1_116	0	0.0237412105283148	6.44355166364012	1.45253153873557e-06	-0.938547603476596	1
ENSG00000163050.16	COQ8A	1	226897945	1_116	0	0.0465277482451769	12.7010780096071	5.61112592409039e-06	-1.48722129833742	2
ENSG00000181450.17	ZNF678	1	227563411	1_116	0	0.0211745587514628	5.38453359733157	1.08257964456145e-06	0.769420029486386	1
ENSG00000081692.12	JMJD4	1	227735217	1_116	0	0.0195499884840938	4.6462694839702	8.62478540283844e-07	0.248299326430675	1
ENSG00000143816.7	WNT9A	1	227947502	1_116	0	0.023221670161491	6.23865908351625	1.3755681221387e-06	-0.809218911717184	1
ENSG00000162910.18	MRPL55	1	228109044	1_116	0	0.0194236031523991	4.58631213684236	8.45845030090369e-07	0.0942460107078903	1
ENSG00000143774.16	GUK1	1	228140298	1_116	0	0.0999746719179071	19.9251744679382	1.89142670800735e-05	-2.09845359294878	1
ENSG00000162913.9	C1orf145	1	228213855	1_116	0	0.0197729392744717	4.75111070595508	8.91997792164133e-07	-0.182430531997549	1
ENSG00000162931.11	TRIM17	1	228416547	1_116	0	0.0267568618423842	7.55165922836511	1.91855810644079e-06	0.976283374592515	1
ENSG00000181218.5	HIST3H2A	1	228455746	1_116	0	0.0271806612388159	7.69737489770141	1.98655253159562e-06	-0.967565050540452	1
ENSG00000196890.4	HIST3H2BB	1	228457362	1_116	0	0.0262460711592677	7.37294452168153	1.83739556931756e-06	-0.83732308902389	1
ENSG00000168159.11	RNF187	1	228486817	1_116	0	0.0200469451999199	4.8783704203235	9.28582241223109e-07	0.25794804787479	2
ENSG00000143632.14	ACTA1	1	229433845	1_117	0	0.032760624539906	4.60181894236215	1.43145960397419e-06	-0.00393029791240893	1
ENSG00000069248.11	NUP133	1	229508410	1_117	0	0.036854412235127	5.69726988251587	1.993671859179e-06	-0.45739421367615	1
ENSG00000135744.7	AGT	1	230672998	1_119	0	0.016868292224145	7.48803800937607	1.19932407876774e-06	0.855969596358015	2
ENSG00000135773.12	CAPN9	1	230747823	1_119	0	0.0124318703654313	4.67240552710818	5.51536677564458e-07	-0.112945677859508	3
ENSG00000143643.12	TTC13	1	230968479	1_119	0	0.0151828930470821	6.51623557229211	9.3939599843999e-07	-0.760902847412554	3
ENSG00000173409.13	ARV1	1	230978674	1_119	0	0.0123348015953425	4.60014845573951	5.38767527969274e-07	0.0974179475316285	1
ENSG00000116906.11	GNPAT	1	231241335	1_119	0	0.0123409017658058	4.60470964058785	5.39568443519186e-07	0.398885022737181	1
ENSG00000116903.7	EXOC8	1	231337950	1_119	0	0.0123214895475674	4.59019426080031	5.37021502551842e-07	0.0853249901347598	1
ENSG00000116918.13	TSNAX	1	231528861	1_119	0	0.0301713178788716	12.8710971580619	3.68728957828412e-06	-1.78198507271103	1
ENSG00000162946.21	DISC1	1	231849785	1_119	0	0.0139581988723398	5.74025665808458	7.60778252642637e-07	-0.470300443936061	1
ENSG00000116991.10	SIPA1L2	1	231866646	1_119	0	0.0138070964976192	5.63986095195799	7.3938077438651e-07	-0.448130000694692	2
ENSG00000212916.4	MAP10	1	232808823	1_119	0	0.0132817853467782	5.28213006165172	6.6613606081223e-07	-0.417095601490801	1
ENSG00000135778.11	NTPCR	1	232952011	1_119	0	0.0123924758248781	4.64314894420641	5.4634640842388e-07	0.164915864336719	1
ENSG00000135749.18	PCNX2	1	233295495	1_120	0	0.0630081424974265	9.68421184893375	5.79373136740998e-06	1.18130689041894	1
ENSG00000168275.14	COA6	1	234372958	1_120	0	0.045760504248194	6.68431453460256	2.90432408189431e-06	-0.795159213406887	1
ENSG00000059588.9	TARBP1	1	234479272	1_121	0	0.048244999189882	7.98174045918294	3.65634613254267e-06	0.942355417479673	1
ENSG00000173726.10	TOMM20	1	235127607	1_121	0	0.0335995147109131	4.60781763646953	1.47002826166242e-06	0.0324075830753582	2
ENSG00000188739.14	RBM34	1	235160983	1_121	0	0.0433345994850649	6.97849628774135	2.87140224498456e-06	-0.814057667009549	1
ENSG00000152904.11	GGPS1	1	235326535	1_121	0	0.064183513600777	10.6613112788445	6.49727888364604e-06	-1.42396740306422	1
ENSG00000116957.12	TBCE	1	235368142	1_121	0	0.0504030532229491	8.39139391413353	4.01595049344655e-06	1.16907044301128	1
ENSG00000162885.12	B3GALNT2	1	235504442	1_121	0	0.0339975580461553	4.71733861674151	1.52279756020851e-06	0.298408174781341	1
ENSG00000168243.10	GNG4	1	235651207	1_121	0	0.1892128363944	21.088983047907	3.78881701054701e-05	-2.58895216436504	1
ENSG00000116962.14	NID1	1	236065637	1_122	0	0.0630611063242369	12.0939055990399	7.24145033950834e-06	-1.4015726556586	1
ENSG00000077585.13	GPR137B	1	236122770	1_122	0	0.0282963387484926	4.61099246420646	1.23885949917329e-06	-0.133747454351675	1
ENSG00000086619.13	ERO1B	1	236282016	1_122	0	0.0430791094860362	8.52203913845473	3.48584151892152e-06	1.02895250208073	1
ENSG00000116977.18	LGALS8	1	236473565	1_122	0	0.0363411218829444	6.93638770307595	2.39347605295239e-06	0.815298473245489	1
ENSG00000119285.10	HEATR1	1	236594909	1_122	0	0.0282346123889972	4.5907299615828	1.23072486230128e-06	0.136035942030052	2
ENSG00000077522.12	ACTN2	1	236686652	1_122	0	0.0287266528196157	4.75104657972184	1.29590065919873e-06	0.254522425271812	1
ENSG00000198626.15	RYR2	1	237135675	1_122	0	0.028261427833664	4.59953783289135	1.23425726402387e-06	-0.0687922841401102	1
ENSG00000133019.11	CHRM3	1	239386955	1_124	0	0.0179985428456542	4.90704408994446	8.38599700890442e-07	0.406214243354806	1
ENSG00000155816.19	FMN2	1	240098324	1_125	0	0.0220985321367202	4.77215910239303	1.00132656607393e-06	-0.619619625688249	1
ENSG00000162843.17	WDR64	1	241656393	1_127	0	0.0290704570586448	4.59473778516804	1.26826494501852e-06	0.0821484616654489	1
ENSG00000091483.6	FH	1	241520642	1_127	0	0.030763123954229	5.1202061600988	1.49559939207283e-06	0.382324167017922	1
ENSG00000117009.11	KMO	1	241532492	1_127	0	0.02922223698934	4.64307296815894	1.28829809371939e-06	0.0919029463886786	1
ENSG00000203668.2	CHML	1	241640356	1_127	0	0.232387789713507	24.4972865549406	5.4054105437637e-05	2.69874898349015	1
ENSG00000054277.13	OPN3	1	241676920	1_127	0	0.0303894596888837	5.00670476532849	1.44468232059185e-06	0.317340047106885	1
ENSG00000174371.16	EXO1	1	241847755	1_127	0	0.0309469872270017	5.17555474774375	1.52080201552511e-06	0.364492388895398	2
ENSG00000197769.5	MAP1LC3C	1	241924416	1_128	0	0.0144047446443627	6.08785873375816	8.32659663977094e-07	0.614606173230538	1
ENSG00000143702.15	CEP170	1	243254880	1_128	2	0.323134916230021	22.2173226576969	6.81668156995977e-05	-4.49684108417326	1
ENSG00000054282.15	SDCCAG8	1	243301114	1_128	0	0.0263194738848175	18.4523587756627	4.61133305711595e-06	-4.92480627668242	1
ENSG00000117020.16	AKT3	1	243851261	1_128	0	0.0377323673099699	19.4595600684727	6.9717927438238e-06	-3.37245381709079	2
ENSG00000035687.9	ADSS	1	244451195	1_129	0	0.0829960904170902	12.6468001071556	9.9663397062264e-06	2.21456080278322	1
ENSG00000179397.17	C1orf101	1	244454207	1_129	0	0.110050137182757	15.3421389501921	1.60314903069329e-05	-2.43749290698422	1
ENSG00000197472.14	ZNF695	1	247008034	1_130	0	0.0153276613405141	5.14613894517061	7.48953407421386e-07	-0.384989862300514	1
ENSG00000185420.18	SMYD3	1	246507596	1_130	0	0.0162251430420099	5.67140880815136	8.73729269089526e-07	0.600679167877059	2
ENSG00000143653.9	SCCPDH	1	246723717	1_130	0	0.0648642672531774	18.5664258087694	1.14348696860585e-05	2.12370165052271	2
ENSG00000153207.14	AHCTF1	1	246932175	1_130	0	0.0197585235657414	7.49172773163869	1.40550977927516e-06	-0.893606427297221	1
ENSG00000277462.1	ZNF670	1	247078334	1_130	0	0.0183900615084805	6.82830037503086	1.19232100775934e-06	0.761608657978348	2
ENSG00000188295.14	ZNF669	1	247104366	1_130	0	0.0145138234872382	4.64269278112161	6.39807283946467e-07	0.138143237732789	2
ENSG00000196418.12	ZNF124	1	247159958	1_130	0	0.0155077544803757	5.25395069558384	7.73628225366161e-07	0.40486708974862	1
ENSG00000162722.8	TRIM58	1	247856300	1_131	0	0.0337367613974816	4.60395554923733	1.47479585492728e-06	0.134444048677681	2
ENSG00000171163.15	ZNF692	1	248859244	1_131	0	0.181954587407623	20.6575724720391	3.56894365255032e-05	2.32396405315949	1
ENSG00000184731.5	FAM110C	2	47011	2_1	0	0.0372038524463326	5.18277168015446	1.83082733104975e-06	0.483994651428418	2
ENSG00000143727.15	ACP1	2	264429	2_1	0	0.0455206737885762	7.06489234991927	3.0535963464183e-06	1.01068807809344	1
ENSG00000035115.21	SH3YL1	2	267367	2_1	0	0.0530074011972179	8.49015526377838	4.27316381144507e-06	1.13592918880859	1
ENSG00000151353.14	TMEM18	2	677295	2_1	0	0.0448546369661413	6.92719887461924	2.95027431885631e-06	-0.80035713826162	1
ENSG00000172554.11	SNTG2	2	951538	2_1	0	0.0348998629013221	4.58769259065491	1.52025145224242e-06	-0.120506883438301	1
ENSG00000032389.12	TSSC1	2	3378347	2_2	0	0.0168836440582849	4.74958694554882	7.6141149103214e-07	0.138156345412506	1
ENSG00000171853.15	TRAPPC12	2	3379591	2_2	0	0.025294505987301	8.48884243656833	2.03878801189761e-06	1.03754036615745	3
ENSG00000171865.9	RNASEH1	2	3558995	2_2	0	0.0776528250125497	18.9775589766308	1.39924900432752e-05	-2.02763724042309	1
ENSG00000118004.17	COLEC11	2	3613266	2_2	0	0.0269702972752902	9.08351909397082	2.32614757468018e-06	1.03185855098712	2
ENSG00000214866.8	DCDC2C	2	3703501	2_2	0	0.0172862624345785	4.96724789051854	8.15294162565847e-07	0.27641093396488	1
ENSG00000151692.14	RNF144A	2	7077004	2_5	0	0.0388286758831289	7.07795395047183	2.60950245787598e-06	0.922964873633785	1
ENSG00000115738.9	ID2	2	8678763	2_6	0	0.0216486627855916	4.61535705997481	9.48710653701116e-07	0.188367235265439	2
ENSG00000134313.15	KIDINS220	2	8837975	2_6	0	0.022010030737606	4.75927087835718	9.94622935502332e-07	0.292530644489779	1
ENSG00000143797.11	MBOAT2	2	9004209	2_6	0	0.032016953744172	8.20162605348796	2.49331626105243e-06	1.15680546039975	1
ENSG00000134330.18	IAH1	2	9474089	2_6	0	0.024547927561552	5.74798693217042	1.33976306838021e-06	-0.595221417738265	1
ENSG00000151694.12	ADAM17	2	9555759	2_6	0	0.0405789813927341	10.385230077438	4.00142480935471e-06	1.38600680440502	2
ENSG00000134308.13	YWHAQ	2	9631491	2_6	0	0.0222132511382036	4.84061552547174	1.02096325728547e-06	0.205036717996577	1
ENSG00000115750.16	TAF1B	2	9843557	2_6	0	0.0434448435591981	11.0232894150327	4.54722919295714e-06	1.44954853392486	2
ENSG00000172059.10	KLF11	2	10066424	2_6	0	0.0240604428173459	5.56468766490372	1.27128173111725e-06	-0.470323042708413	1
ENSG00000205795.4	CYS1	2	10080534	2_6	0	0.0224113936395646	4.91698879416589	1.0463222942648e-06	-0.268976706858029	1
ENSG00000171848.13	RRM2	2	10121909	2_6	0	0.02256100062847	4.98966655998999	1.06887588442422e-06	-0.305011834671482	1
ENSG00000115758.12	ODC1	2	10448012	2_7	0	0.0236063052623737	9.04099385372274	2.02647658316929e-06	-1.08950402496325	1
ENSG00000115761.15	NOL10	2	10689644	2_7	0	0.0145928328226164	4.59564065979431	6.36770693150239e-07	0.0587008941709927	2
ENSG00000143882.10	ATP6V1C2	2	10722013	2_7	0	0.0161930682245908	5.55599940617535	8.54257367591327e-07	0.410298469414473	1
ENSG00000150873.11	C2orf50	2	11156148	2_7	0	0.0145852864529166	4.59086750195371	6.35780375466497e-07	0.0542974511058199	1
ENSG00000134318.13	ROCK2	2	11347918	2_7	0	0.0219642611414885	8.37355547880654	1.74632027971713e-06	1.01284566608924	2
ENSG00000169016.16	E2F6	2	11477231	2_7	0	0.0231082150045974	8.84351004858083	1.94038750828845e-06	-0.949443580734386	1
ENSG00000169006.6	NTSR2	2	11670545	2_7	0	0.0662595996849725	18.6698793238916	1.17459383027384e-05	-1.95075637498639	1
ENSG00000134324.11	LPIN1	2	11784824	2_7	0	0.0443759829018121	14.9088019933469	6.28185820413665e-06	-1.64938529780247	1
ENSG00000071575.11	TRIB2	2	12717952	2_8	0	0.0481510064855377	9.37918846716926	4.28813084858949e-06	1.13422989529084	1
ENSG00000079785.14	DDX1	2	15584082	2_9	0	0.0194576727178538	6.10008153150829	1.12700003790722e-06	0.995673818785578	1
ENSG00000197872.11	FAM49A	2	16676882	2_10	0	0.0343829865573452	10.7616508698718	3.51333767441125e-06	-1.33209155394365	1
ENSG00000178295.14	GEN1	2	17753771	2_10	0	0.0500398887601961	14.2630999440305	6.77684664136088e-06	-1.68656817228793	2
ENSG00000240857.1	RDH14	2	18560992	2_11	0	0.0533786719980749	7.89095283496487	3.99939785345211e-06	0.944143737846797	1
ENSG00000183891.5	TTC32	2	19901956	2_12	0	0.0447488188680583	7.25868732175055	3.08416115175836e-06	-0.861572779114961	1
ENSG00000118965.14	WDR35	2	19989328	2_12	0	0.0335947101111105	4.58674237182295	1.46309539049108e-06	0.147426752835454	1
ENSG00000115884.10	SDC1	2	20219165	2_12	0	0.0595572885277042	9.93753689539557	5.61967329548396e-06	-1.53142650071595	1
ENSG00000055917.15	PUM2	2	20352364	2_12	0	0.0354106570502394	5.07646801498683	1.70684088100048e-06	0.281982424201121	1
ENSG00000118960.12	HS1BP3	2	20641962	2_12	0	0.036897567409774	5.45937223716401	1.91266027778545e-06	0.438449261282872	1
ENSG00000143869.6	GDF7	2	20668323	2_12	0	0.0803504049213155	12.7651317135107	9.73891929256642e-06	1.50224689705072	1
ENSG00000118961.14	LDAH	2	20683456	2_12	0	0.0344053902567028	4.8085123414337	1.57084965211263e-06	-0.194966606482863	1
ENSG00000084674.14	APOB	2	21044375	2_13	0	0.0240496208643485	7.84350980960172	1.79108449806035e-06	1.07048266489521	1
ENSG00000119771.14	KLHL29	2	23381243	2_14	0	0.0288935464241593	6.15436343063258	1.6884234935541e-06	-0.642076959009246	1
ENSG00000119778.14	ATAD2B	2	23927186	2_14	0	0.0244502275263805	4.60615754160849	1.0693480688456e-06	-0.193390826275479	1
ENSG00000173960.13	UBXN2A	2	23931322	2_14	0	0.0964035789384223	17.466947078206	1.59884940035614e-05	2.75444175802677	1
ENSG00000205639.9	MFSD2B	2	24009112	2_14	0	0.0246110642486636	4.66688548049093	1.0905734860282e-06	0.155355562733905	2
ENSG00000119782.13	FKBP1B	2	24049526	2_14	0	0.0265267381200497	5.36163938819033	1.35045105247601e-06	-0.555521943376701	2
ENSG00000115128.6	SF3B6	2	24077362	2_14	0	0.0247942248334084	4.73559781044065	1.1148661846281e-06	-0.166306576566044	1
ENSG00000219626.8	FAM228B	2	24107691	2_14	0	0.0245588955499653	4.6472404042049	1.08368077330035e-06	0.100990465148883	1
ENSG00000115129.13	TP53I3	2	24087235	2_14	0	0.0288874252717232	6.15250029314833	1.68755476226834e-06	-1.31489013790601	1
ENSG00000176732.6	PFN4	2	24123648	2_14	0	0.0251517116781548	4.86824388417337	1.16261860796511e-06	0.239430737604012	1
ENSG00000186453.12	FAM228A	2	24174703	2_14	0	0.0358142595778957	8.15006061764207	2.77149572281868e-06	-0.722169617973237	1
ENSG00000198399.14	ITSN2	2	24360992	2_14	0	0.0359427725098903	8.18332132006045	2.79279189295532e-06	-1.30684211706549	2
ENSG00000084676.15	NCOA1	2	24491292	2_15	0	0.0303342143607752	8.27278835176579	2.38276966163227e-06	-0.401911420628994	2
ENSG00000138092.10	CENPO	2	24789280	2_15	0	0.0193854425109036	4.89016183340367	9.00111577227651e-07	-0.101741259101538	1
ENSG00000115137.11	DNAJC27	2	24971717	2_15	0	0.036003183084961	12.2582119182306	4.19049590750211e-06	2.12386692659833	1
ENSG00000119772.16	DNMT3A	2	25343038	2_15	0	0.0353944745638675	10.2463075402965	3.4435013160959e-06	1.08441742466551	1
ENSG00000138101.18	DTNB	2	25673259	2_15	0	0.0269819690476797	8.09945353875849	2.07504134797377e-06	0.993834610094872	1
ENSG00000084733.10	RAB10	2	26033971	2_15	0	0.0261766540551225	7.78606599564476	1.93521673425574e-06	1.10545136748033	1
ENSG00000138029.13	HADHB	2	26241540	2_15	0	0.0219685416739083	5.98943929341448	1.24935193149053e-06	-0.442207345433463	1
ENSG00000084754.10	HADHA	2	26244785	2_15	0	0.0256373761117908	7.76120189650331	1.88929577185476e-06	-1.19123512715179	1
ENSG00000157856.10	DRC1	2	26401975	2_15	0	0.0206332669157246	5.50010292321407	1.07754696897618e-06	0.539043218615337	2
ENSG00000115155.16	OTOF	2	26558897	2_15	0	0.0191814570003774	4.82378705716186	8.78551282932901e-07	-0.0871997145378875	1
ENSG00000157851.16	DPYSL5	2	26847964	2_16	0	0.0223687248234404	5.85125036536676	1.24276011029401e-06	0.956426443784479	1
ENSG00000084764.10	MAPRE3	2	26971145	2_16	0	0.0667942006943237	17.380532755036	1.10229855581585e-05	-3.78637364457005	1
ENSG00000119777.18	TMEM214	2	27031928	2_16	0	0.0676024386116632	17.1984043354507	1.10394621366326e-05	3.68378083267871	1
ENSG00000138080.13	EMILIN1	2	27078189	2_16	0	0.180374377982484	28.8928875467726	4.94838168154253e-05	-3.82003920361196	2
ENSG00000138030.12	KHK	2	27086791	2_16	0	0.0484605333230199	14.0504469144301	6.46510711274485e-06	-3.46753548032954	1
ENSG00000143994.13	ABHD1	2	27122616	2_16	0	0.0801871069091161	19.5709789201003	1.49009682958482e-05	-3.82516743556971	1
ENSG00000138073.13	PREB	2	27134751	2_16	0	0.0195503770797572	4.82159120940904	8.95040983197453e-07	0.0297603825961417	1
ENSG00000138085.16	ATRAID	2	27209632	2_16	0	0.0469625235077531	12.8677226982761	5.73786750326667e-06	2.25418798402772	3
ENSG00000138074.14	SLC5A6	2	27235922	2_16	0	0.0236719257013124	6.44003122775397	1.44750128883499e-06	-1.12871613442758	1
ENSG00000084774.13	CAD	2	27216486	2_16	0	0.029817680705277	9.13628606064742	2.58666952077003e-06	-1.50285878402038	2
ENSG00000115194.10	SLC30A3	2	27275976	2_16	0	0.0601104972311849	16.4884298169406	9.41081025900411e-06	2.91261821700745	2
ENSG00000163794.6	UCN	2	27302395	2_16	0	0.0258994368379586	8.30430104961592	2.04216487701932e-06	-1.92112980462912	2
ENSG00000115207.13	GTF3C2	2	27356305	2_16	0	0.0220586809797908	5.68393703472064	1.19049121477925e-06	-0.800226759246745	1
ENSG00000163795.13	ZNF513	2	27380806	2_16	0	0.0271941022298444	8.74517877668029	2.25808775015961e-06	-1.85202232876719	1
ENSG00000084734.8	GCKR	2	27506613	2_16	0	0.0656012804090607	18.2873221468684	1.13909469234845e-05	3.17984713210244	1
ENSG00000198522.13	GPN1	2	27628084	2_16	0	0.0375486272375211	14.7415216095103	5.25573880845975e-06	-3.18814497493317	2
ENSG00000176714.9	CCDC121	2	27629397	2_16	0	0.076881783791544	17.6738548694378	1.29018542778561e-05	-2.20227867540983	1
ENSG00000158019.20	BRE	2	27891044	2_16	0	0.0260053900551971	6.8277124500297	1.68591622939809e-06	0.065916062611275	1
ENSG00000171174.13	RBKS	2	27891044	2_16	0	0.0260053900551971	6.8277124500297	1.68591622939809e-06	0.065916062611275	1
ENSG00000075426.11	FOSL2	2	28395065	2_17	0	0.0233251369445647	5.47861305269055	1.2133671330664e-06	0.231732131465851	1
ENSG00000213639.9	PPP1CB	2	28751273	2_17	0	0.026738099059843	13.7800387321026	3.49847168259398e-06	3.16889998639845	2
ENSG00000163806.15	SPDYA	2	28782736	2_17	1	0.667892413305364	23.857235268919	0.000151294806572021	-4.58769760623822	2
ENSG00000171103.10	TRMT61B	2	28869984	2_17	1	0.0634031722728461	17.8992985428437	1.07756728106783e-05	-3.89666527902731	2
ENSG00000179270.6	C2orf71	2	29072810	2_18	0	0.0819629184810715	14.3800313667957	1.1191148129208e-05	-1.84208182618921	2
ENSG00000115295.19	CLIP4	2	29097582	2_18	0	0.0296938816444238	4.86625590854333	1.37201643593463e-06	0.253309303708457	2
ENSG00000213626.11	LBH	2	30233256	2_18	0	0.0586622209578305	11.2215229346266	6.25039839224471e-06	1.35043676238425	1
ENSG00000172954.13	LCLAT1	2	30447348	2_19	0	0.0435220332047275	5.51329118887304	2.27833458847931e-06	-0.463281473344818	2
ENSG00000013016.15	EHD3	2	31234492	2_19	0	0.0397971144522269	4.68612004520501	1.77077095820181e-06	-0.10797015243841	2
ENSG00000162959.13	MEMO1	2	32011261	2_20	0	0.0538111239451945	9.27120617660621	4.73702524441035e-06	1.25341098509258	1
ENSG00000021574.11	SPAST	2	32064971	2_20	0	0.0526675028512916	9.06969587322127	4.53558017872756e-06	1.32234751613908	1
ENSG00000119820.10	YIPF4	2	32277438	2_20	0	0.0346814790203918	5.16923540496338	1.70224205974956e-06	0.49533995761184	1
ENSG00000115760.13	BIRC6	2	32356560	2_20	0	0.0424796377127264	7.05909417530827	2.84726032726706e-06	0.891515290444169	1
ENSG00000018699.11	TTC27	2	32650017	2_20	0	0.0332597275269676	4.77993267629221	1.50951649680708e-06	-0.342565336566112	1
ENSG00000049323.15	LTBP1	2	32947612	2_20	0	0.103871427933065	15.4998070746769	1.52869129069457e-05	1.82536601351987	1
ENSG00000152689.17	RASGRP3	2	33512177	2_21	0	0.0145341761142989	4.58725667493998	6.33054144543866e-07	-0.0273430891102638	1
ENSG00000119812.18	FAM98A	2	33614957	2_21	0	0.0200594182476488	7.56311989893121	1.44051145397536e-06	-1.03605364151836	1
ENSG00000115841.19	RMDN2	2	37923332	2_24	0	0.0405540494065602	8.919319931651	3.43449876736258e-06	-1.12384031100985	1
ENSG00000143891.16	GALM	2	38666042	2_24	0	0.0269821637828437	5.13743777004837	1.31619654129031e-06	-0.186916725850764	1
ENSG00000163214.20	DHX57	2	38875912	2_25	0	0.20454932348854	25.6258887327299	4.97707723662859e-05	-2.56689695677145	1
ENSG00000214694.10	ARHGEF33	2	38882417	2_25	0	0.13238186668512	22.4984270851518	2.8279912028442e-05	2.59807487424454	2
ENSG00000115904.12	SOS1	2	39124428	2_25	0	0.080915360772853	17.3145266472868	1.33026754237299e-05	2.06656484152929	1
ENSG00000138050.14	THUMPD2	2	39778359	2_25	0	0.231093463848218	17.1925729934904	3.77247122574396e-05	3.56565623318798	2
ENSG00000143924.18	EML4	2	42168854	2_26	0	0.0102354851226942	4.61947329832021	4.48950323967789e-07	-0.135459283700259	2
ENSG00000115944.14	COX7A2L	2	42421227	2_26	0	0.0102964796531149	4.67419569996325	4.56975644423069e-07	-0.113969230340747	1
ENSG00000057935.13	MTA3	2	42494666	2_26	0	0.0162700579869994	8.89293994471239	1.37382639791274e-06	-1.05167732280076	1
ENSG00000162881.6	OXER1	2	42764706	2_26	0	0.010708211274631	5.03535895999941	5.11970295555175e-07	-0.349865021525327	1
ENSG00000162882.14	HAAO	2	42764883	2_26	0	0.015582338105036	8.49423461811314	1.25676556488863e-06	-1.06753937353281	2
ENSG00000152518.7	ZFP36L2	2	43219584	2_27	0	0.0525352580587277	6.07370750127172	3.02971753121537e-06	-0.764423863752499	1
ENSG00000115970.18	THADA	2	43599919	2_27	0	0.0448378566360137	4.59111842182211	1.9546127879054e-06	0.138010562969274	1
ENSG00000152527.13	PLEKHH2	2	43636950	2_27	0	0.0451047274866239	4.64656610218503	1.98999314255531e-06	0.212431168957244	2
ENSG00000223658.7	C1GALT1C1L	2	43675927	2_27	0	0.0505721486333876	5.71687752993427	2.74516018309035e-06	0.747548380104093	2
ENSG00000138036.18	DYNC2LI1	2	43774000	2_27	0	0.053185981555449	6.18911576247375	3.12552647018997e-06	0.655079812745658	2
ENSG00000138095.18	LRPPRC	2	43995523	2_27	0	0.0472884500547803	5.08854758053791	2.2847901414159e-06	0.353001004060612	2
ENSG00000138078.15	PREPL	2	44361802	2_28	0	0.0198839497756953	4.72296249468174	8.91691344658504e-07	-0.186555015536092	1
ENSG00000143919.14	CAMKMT	2	44362007	2_28	0	0.0252624420886233	6.93898493106915	1.66444202296819e-06	-0.79376219760172	1
ENSG00000170577.7	SIX2	2	45009664	2_28	0	0.0321146849294383	9.1660418013606	2.79500697412367e-06	1.12062896242128	1
ENSG00000250565.6	ATP6V1E2	2	46541996	2_30	0	0.0310886566021984	11.7471193045381	3.46761387534743e-06	1.44046180144331	1
ENSG00000151665.12	PIGF	2	46617108	2_30	0	0.0893854074593054	21.500204579282	1.8247636175939e-05	2.23781310423274	2
ENSG00000068724.15	TTC7A	2	46916048	2_30	0	0.015909640812149	5.62525065296739	8.49766586595053e-07	0.548553195933663	1
ENSG00000180398.11	MCFD2	2	46802799	2_30	0	0.0785814361014987	20.2683277398656	1.51229068267009e-05	-2.19206876538447	3
ENSG00000239605.9	C2orf61	2	47155161	2_30	0	0.0179453511813112	6.69257886038644	1.14036231183895e-06	-0.882441859794902	1
ENSG00000143933.16	CALM2	2	47176244	2_30	0	0.0145206939143939	4.87375678581548	6.71968044399123e-07	-0.0444489005927684	1
ENSG00000095002.13	MSH2	2	47403074	2_30	0	0.0699547433906316	18.904066154079	1.25565344656006e-05	-1.96597889944224	1
ENSG00000116062.14	MSH6	2	47689736	2_30	0	0.0249384395339423	10.1069109897207	2.39323371685834e-06	-1.35610994092104	3
ENSG00000242441.7	GTF2A1L	2	48595242	2_31	0	0.0506240137080049	15.4311740465207	7.41742120493813e-06	-2.7608444298341	1
ENSG00000068781.21	STON1-GTF2A1L	2	48595242	2_31	0	0.0506240137080049	15.4311740465207	7.41742120493813e-06	-2.7608444298341	1
ENSG00000170802.15	FOXN2	2	48732312	2_31	0	0.0370390833189487	11.3528515084554	3.99266234574652e-06	-1.8533120889882	1
ENSG00000243244.5	STON1	2	48529416	2_31	0	0.0269612817484773	7.81782227347557	2.00135313027874e-06	1.24243704640516	1
ENSG00000138039.14	LHCGR	2	48711552	2_31	0	0.0206999636838114	5.21691060756668	1.0253694536387e-06	-0.201071645748788	1
ENSG00000143942.4	CHAC2	2	53768243	2_35	0	0.0208686643647894	4.8341826525882	9.57888824844285e-07	0.440758988496626	1
ENSG00000068912.13	ERLEC1	2	53787421	2_35	0	0.0214070616736337	5.9965727930299	1.21887050277089e-06	1.18840924140963	1
ENSG00000119737.5	GPR75	2	53860333	2_35	0	0.0217719029809488	6.22297314970806	1.28644645424802e-06	-1.23664087850832	1
ENSG00000068878.14	PSME4	2	53970692	2_35	0	0.0204905212557821	4.82920202583164	9.3956272203013e-07	0.511213516513974	1
ENSG00000170634.12	ACYP2	2	53981077	2_35	0	0.0213433631239424	5.30887545376299	1.07587740547151e-06	0.709271476536511	1
ENSG00000177994.15	C2orf73	2	54330344	2_35	0	0.0275536595536747	8.309499405056	2.17395998469754e-06	-1.43588119513523	1
ENSG00000115306.15	SPTBN1	2	54478955	2_36	0	0.0133321150232723	6.40109177714153	8.10308701716453e-07	0.587762105254859	1
ENSG00000162994.15	CLHC1	2	55232044	2_36	0	0.0135497002890821	5.61802717361106	7.22787979437028e-07	-0.528580128055259	1
ENSG00000115380.19	EFEMP1	2	55924122	2_36	0	0.0123659274556301	4.96048547227537	5.82436084001446e-07	0.435075750459033	1
ENSG00000055813.5	CCDC85A	2	56183655	2_37	0	0.269521815865892	25.7658094939932	6.59379000937702e-05	2.94691155687879	1
ENSG00000115392.11	FANCL	2	58237892	2_39	0	0.0177175916894616	21.3736025614751	3.59566990559113e-06	4.20049793184409	1
ENSG00000162924.13	REL	2	60881694	2_40	0	0.019780863858671	4.63230096830949	8.7004039961374e-07	0.0706086260430863	1
ENSG00000162927.13	PUS10	2	61017315	2_40	0	0.0229287129473594	6.43513035891086	1.40098802463306e-06	-1.03829902604087	1
ENSG00000162929.13	KIAA1841	2	61065721	2_40	0	0.0213390892443794	5.47132467807795	1.10857674462562e-06	0.691407860913781	1
ENSG00000082898.16	XPO1	2	61538854	2_40	0	0.0202333293763042	4.94261952847442	9.49558944353067e-07	0.501009521599992	1
ENSG00000170264.12	FAM161A	2	61853338	2_40	0	0.0221293363914059	5.61840659415776	1.18053523144961e-06	0.294857202143804	2
ENSG00000115484.14	CCT4	2	61888641	2_40	0	0.0226699191656358	5.90531555853236	1.27113149090849e-06	-0.58289463417539	1
ENSG00000186889.9	TMEM17	2	62505644	2_41	0	0.0402319480441596	9.5268966479039	3.63931721985366e-06	-1.15042758228347	1
ENSG00000014641.17	MDH1	2	63588667	2_41	0	0.0225341460637808	4.5983142092986	9.83868702781038e-07	0.290259916100626	1
ENSG00000169764.15	UGP2	2	63842598	2_41	0	0.0235432542225698	5.0028569755542	1.11836090330835e-06	-0.773432591662759	1
ENSG00000143952.19	VPS54	2	64018703	2_41	0	0.05679498594723	13.2545072463003	7.14777675982343e-06	-1.6639050660053	2
ENSG00000119844.15	AFTPH	2	64524123	2_42	0	0.0452399906885357	5.38958252708139	2.31512811998193e-06	-0.532679743947054	1
ENSG00000011523.13	CEP68	2	65056838	2_42	0	0.045701607914961	5.48445911493088	2.37992176167612e-06	0.558393336920783	1
ENSG00000138069.16	RAB1A	2	65129770	2_42	0	0.0825351773644321	11.0486752577006	8.65858041394948e-06	1.34256950300686	1
ENSG00000138071.13	ACTR2	2	65272194	2_42	0	0.0484378547615698	6.02825019746365	2.77251284235505e-06	-0.593577265087017	1
ENSG00000198369.9	SPRED2	2	65433000	2_42	0	0.0422295027172044	4.74650292107123	1.90321177768849e-06	-0.172956362623026	1
ENSG00000243667.6	WDR92	2	68157965	2_45	0	0.0427769327106128	5.41629580864104	2.19993278781416e-06	-0.698778730335278	1
ENSG00000115946.7	PNO1	2	68157965	2_45	0	0.0427769327106128	5.41629580864104	2.19993278781416e-06	0.698778730335278	1
ENSG00000221823.10	PPP3R1	2	68279351	2_45	0	0.268840938567062	23.2276366876698	5.92922353995316e-05	-2.78686584857343	1
ENSG00000119865.8	CNRIP1	2	68320518	2_45	0	0.0407418850129222	4.96147177874772	1.91932730116977e-06	0.326018987670431	1
ENSG00000204923.3	FBXO48	2	68467123	2_45	0	0.077526550581544	11.0043472943332	8.10050596413718e-06	-1.39330220522687	1
ENSG00000163219.11	ARHGAP25	2	68679529	2_45	0	0.039165168142971	4.59347256025772	1.70819921744257e-06	0.0549570593474243	1
ENSG00000169604.19	ANTXR1	2	69012709	2_46	0	0.0419734573015751	4.88181352672215	1.94559896331229e-06	-0.367599862441093	1
ENSG00000198380.12	GFPT1	2	69387506	2_46	0	0.0442033240656818	5.36506595304661	2.25178743383159e-06	-0.649223948923311	1
ENSG00000169599.12	NFU1	2	69438084	2_46	0	0.0581756136074016	7.93767040121216	4.38461465470126e-06	-1.39666360208034	1
ENSG00000087338.4	GMCL1	2	69829233	2_46	0	0.041301971615749	4.73134766320618	1.85546617757631e-06	0.202459847949451	1
ENSG00000124380.10	SNRNP27	2	69893476	2_46	0	0.192611921397989	19.4659145374815	3.56004405783756e-05	2.79931724893746	1
ENSG00000116001.15	TIA1	2	70249066	2_46	0	0.0732812559638226	10.113502673209	7.03707037815219e-06	-1.22765984280365	1
ENSG00000116005.11	PCYOX1	2	70255319	2_46	0	0.0434738543666904	5.20966363799222	2.15047910421311e-06	0.666045022327233	1
ENSG00000143977.13	SNRPG	2	70293366	2_46	0	0.0406717524372607	4.58790295262114	1.77175841826833e-06	-0.272106920105365	2
ENSG00000183733.6	FIGLA	2	70790960	2_47	0	0.0189007900654313	6.81672131550119	1.22335610739701e-06	-0.91161122830516	2
ENSG00000075340.22	ADD2	2	70767997	2_47	0	0.0203876521681714	7.42785890371077	1.43789858982425e-06	-0.942281613347625	2
ENSG00000152672.7	CLEC4F	2	70888369	2_47	0	0.0170534846185495	5.79751270784895	9.38754949668123e-07	0.480510662541147	1
ENSG00000116031.8	CD207	2	70876847	2_47	0	0.0205540052741205	7.51816314391175	1.46725502679182e-06	0.793988322581283	1
ENSG00000116035.2	VAX2	2	70900566	2_47	0	0.0217369710335286	8.002651180902	1.65169673665186e-06	-0.899114830060998	2
ENSG00000144031.11	ANKRD53	2	70978846	2_47	0	0.0165603836326211	5.58749873863448	8.78587920949633e-07	0.549840982840695	1
ENSG00000124357.12	NAGK	2	71063957	2_47	0	0.0169602890403776	5.83343268892513	9.39409260541952e-07	0.604640959185008	1
ENSG00000124383.8	MPHOSPH10	2	71130287	2_47	0	0.0892262979335221	20.9048660854819	1.771077887544e-05	-2.46791127996265	1
ENSG00000075292.18	ZNF638	2	71298568	2_47	0	0.110250150653064	22.3965418497407	2.34453950230878e-05	2.96055932021294	1
ENSG00000116096.5	SPR	2	72887223	2_47	0	0.0193836098334486	6.81178420310211	1.25369801233009e-06	-0.107145560354654	1
ENSG00000135631.16	RAB11FIP5	2	73156247	2_48	0	0.015704587802959	7.22342389563157	1.07712731733358e-06	2.27843815835748	1
ENSG00000135617.3	PRADC1	2	73233389	2_48	0	0.0712409350556118	23.5052675900937	1.58998199913656e-05	-3.92142960668498	1
ENSG00000135624.15	CCT7	2	73233389	2_48	0	0.0712409350556118	23.5052675900937	1.58998199913656e-05	-3.92142960668498	1
ENSG00000144035.3	NAT8	2	73642539	2_48	0	0.0142210612191178	5.38543811860091	7.27194260965781e-07	1.16858213613441	1
ENSG00000144034.14	TPRKB	2	73737504	2_48	0	0.0145362987494302	10.2148743336395	1.40988686645844e-06	-2.58906213968384	1
ENSG00000144048.10	DUSP11	2	73780218	2_48	0	0.0147017169121408	9.9687565895346	1.39157444449549e-06	2.51098990584535	1
ENSG00000124356.15	STAMBP	2	73828835	2_48	0	0.0285114981846921	9.86923453792843	2.67178129676263e-06	0.139929464406356	2
ENSG00000163170.11	BOLA3	2	74148330	2_48	0	0.037261454515461	13.1952384368717	4.66846860779883e-06	-1.68090772780012	1
ENSG00000114978.17	MOB1A	2	74179099	2_48	0	0.0278629767185514	10.4609475789939	2.7675529239778e-06	-1.22820245333689	1
ENSG00000188687.17	SLC4A5	2	74361478	2_48	0	0.0148350730110909	5.01905003431638	7.06982412364475e-07	-0.422240871817304	1
ENSG00000204843.12	DCTN1	2	74391633	2_48	0	0.0149545950250743	4.99400684553555	7.09122371555033e-07	0.250202071407994	1
ENSG00000284308.1	C2orf81	2	74421241	2_48	0	0.0166554589186956	5.89433618873223	9.3215665170636e-07	-0.572363745822563	1
ENSG00000005448.16	WDR54	2	74421241	2_48	0	0.0166554589186956	5.89433618873223	9.3215665170636e-07	-0.572363745822563	1
ENSG00000114993.16	RTKN	2	74442009	2_48	0	0.0261917407068085	10.3947960979056	2.58510230061802e-06	-1.2788542789461	2
ENSG00000239779.6	WBP1	2	74458316	2_48	0	0.0187180949750561	7.00035170064999	1.24416764457701e-06	0.628004582005425	1
ENSG00000115275.11	MOGS	2	74465064	2_48	0	0.0199029558801421	7.61155299561259	1.43842841158245e-06	0.914291108526595	2
ENSG00000135637.13	CCDC142	2	74483364	2_48	0	0.0215522283180566	8.11092545070576	1.65981614903765e-06	-0.938272064085466	1
ENSG00000115282.19	TTC31	2	74483364	2_48	0	0.0215522283180566	8.11092545070576	1.65981614903765e-06	0.938272064085466	1
ENSG00000179528.15	LBX2	2	74502935	2_48	0	0.0145542955058559	4.84517216879468	6.69572794027483e-07	0.244207761432213	1
ENSG00000115289.13	PCGF1	2	74508487	2_48	0	0.0227956128029793	8.59095288127339	1.8594735514361e-06	-0.977346777284318	1
ENSG00000115325.13	DOK1	2	74548714	2_48	0	0.0141853250690284	4.59290021465434	6.18619633438559e-07	-0.0683786104533622	1
ENSG00000115350.11	POLE4	2	74958729	2_48	0	0.015827904142676	5.65925604603752	8.5051142459543e-07	-0.576592706504261	1
ENSG00000115363.13	EVA1A	2	75569460	2_49	0	0.0489970353305057	7.80413605247411	3.63071393196934e-06	1.0570138197891	1
ENSG00000005436.13	GCFC2	2	75713253	2_49	0	0.0567165161704006	8.19037437138263	4.41073226301447e-06	0.48005546304674	1
ENSG00000143954.12	REG3G	2	79025903	2_51	0	0.0164463823525224	4.62321036281101	7.2195717088184e-07	0.307799080790584	1
ENSG00000172023.7	REG1B	2	79088375	2_51	0	0.050869240856405	15.1100494719191	7.29824669989221e-06	2.15729952968646	1
ENSG00000115386.5	REG1A	2	79120619	2_51	0	0.0339805050915898	11.3451493375526	3.66047498841179e-06	-1.78318774248401	1
ENSG00000115423.18	DNAH6	2	84516948	2_53	0	0.0301962552387461	9.83215848197805	2.81902777369122e-06	1.22326877370377	1
ENSG00000034510.5	TMSB10	2	84905643	2_53	0	0.0238360695453826	7.6388723058855	1.72886583045048e-06	-0.954158434732621	1
ENSG00000186854.10	TRABD2A	2	84906737	2_53	0	0.0205696221919887	6.27479950306175	1.22552892296149e-06	-0.683775604682847	2
ENSG00000042445.13	RETSAT	2	85355541	2_54	0	0.020569633552564	5.8709871117892	1.14666109764076e-06	0.572723434117776	1
ENSG00000115459.17	ELMOD3	2	85355541	2_54	0	0.020569633552564	5.8709871117892	1.14666109764076e-06	-0.572723434117776	1
ENSG00000042493.15	CAPG	2	85418470	2_54	0	0.0971928223321792	20.2619535312339	1.86987642156525e-05	-2.39316826611286	1
ENSG00000152292.16	SH2D6	2	85418422	2_54	0	0.105153851854321	21.0109480044879	2.09782004385078e-05	-2.43876929770475	1
ENSG00000168899.4	VAMP5	2	85584469	2_54	0	0.198649202938242	27.2484936244642	5.13956924720141e-05	-2.92594264923591	1
ENSG00000168890.13	TMEM150A	2	85600891	2_54	0	0.0180513167074962	4.68498543756158	8.0299811906257e-07	-0.384546899439657	1
ENSG00000168883.19	USP39	2	85600891	2_54	0	0.0180513167074962	4.68498543756158	8.0299811906257e-07	-0.384546899439657	1
ENSG00000168874.12	ATOH8	2	85711284	2_54	0	0.0180617635774	4.70239364257873	8.064483015261e-07	0.187203641152353	1
ENSG00000115525.17	ST3GAL5	2	85904899	2_54	0	0.0370742923803182	11.3534695594188	3.99667530694596e-06	1.5831218720309	1
ENSG00000068654.15	POLR1A	2	86105686	2_54	0	0.0242862961050004	7.40591618700043	1.70780183298494e-06	-1.07761677694621	2
ENSG00000132300.18	PTCD3	2	86105686	2_54	0	0.0242334297648417	7.38835485568938	1.70004347284487e-06	1.09668852599997	1
ENSG00000132305.20	IMMT	2	86195693	2_54	0	0.0178786853935584	4.61828571428645	7.83995872911493e-07	0.0731708839284769	1
ENSG00000132313.14	MRPL35	2	86221285	2_54	0	0.0178685116737208	4.59367130651144	7.79373605325167e-07	0.0953661154538354	1
ENSG00000068615.17	REEP1	2	86338344	2_54	0	0.0564779688932103	14.980320897958	8.03336654403977e-06	-1.93652882303042	1
ENSG00000115561.15	CHMP3	2	86563593	2_54	0	0.0180778125047254	4.823746989215	8.27995154116698e-07	-0.803383713299042	3
ENSG00000153563.15	CD8A	2	86808016	2_54	0	0.0182001049910081	4.96402734337137	8.57838345084354e-07	0.934347977559309	1
ENSG00000172116.21	CD8B	2	86861841	2_54	0	0.0198447378977522	5.43241439450115	1.02361267599889e-06	-0.122561861473597	1
ENSG00000172086.7	KRCC1	2	88056216	2_55	0	0.0390103491925711	6.99280804397367	2.59017341415554e-06	-0.778992707546161	1
ENSG00000115593.14	SMYD1	2	88067820	2_55	0	0.0735408134902154	12.94092358233	9.03630953454548e-06	-1.48718861912106	1
ENSG00000163586.9	FABP1	2	88128319	2_55	0	0.0703400432763001	12.5203031835692	8.36209069451238e-06	1.57082182102521	1
ENSG00000144115.16	THNSL2	2	88153919	2_55	0	0.0472344839977069	8.77871943233007	3.93720240174285e-06	1.13794932015626	3
ENSG00000144026.11	ZNF514	2	95156702	2_57	0	0.0219178972488737	5.74780299198165	1.19618446405194e-06	-0.48252198026489	1
ENSG00000233757.6	AC092835.2	2	95207631	2_57	0	0.0586213624981222	14.9109770934553	8.29964292330503e-06	1.8004254934224	1
ENSG00000155066.15	PROM2	2	95264882	2_57	0	0.0343803812716978	9.92407811748971	3.23965124147258e-06	1.49021514821713	1
ENSG00000174501.14	ANKRD36C	2	95991827	2_57	0	0.027357202455629	7.80220582511552	2.02668607795603e-06	-2.02681704208799	1
ENSG00000188886.3	ASTL	2	96138165	2_57	0	0.0238254842915443	6.52111419610337	1.47523408954431e-06	-1.82619291345646	1
ENSG00000158050.4	DUSP2	2	96145593	2_57	0	0.0313636169580033	9.07041797020753	2.70116328516093e-06	0.591167270566623	2
ENSG00000084090.13	STARD7	2	96208853	2_57	0	0.177195823376034	25.5359586030017	4.29638353401622e-05	3.30263217226299	1
ENSG00000135956.8	TMEM127	2	96266108	2_57	0	0.166196992141681	24.9027291965947	3.9297733422519e-05	-3.55818555113168	1
ENSG00000144021.2	CIAO1	2	96275729	2_57	0	0.122000675882867	21.8830184362968	2.53493518637408e-05	-3.30339846527334	1
ENSG00000144028.14	SNRNP200	2	96305617	2_57	0	0.133646772203797	22.7666368117797	2.88904795365512e-05	3.34008950796575	1
ENSG00000198885.9	ITPRIPL1	2	96325607	2_57	0	0.0208462326895164	5.28443400113127	1.04598018211488e-06	-0.465196807286534	1
ENSG00000196843.15	ARID5A	2	96536506	2_57	0	0.0260997409865948	7.36524872592566	1.82524434615647e-06	-0.933600385529563	1
ENSG00000114988.11	LMAN2L	2	96739703	2_57	0	0.0369887130262931	10.6050456216919	3.72459588229465e-06	-1.5496974706867	2
ENSG00000158158.11	CNNM4	2	96757889	2_57	0	0.171889525933477	25.2371983908665	4.11896358390318e-05	-2.92157766799383	1
ENSG00000213337.8	ANKRD39	2	96862002	2_57	0	0.0347866349289341	10.0337548878716	3.31415872168858e-06	1.5097212979369	1
ENSG00000168758.10	SEMA4C	2	96867112	2_57	0	0.0673114240144599	16.2129407601609	1.03621045787853e-05	2.44406392349677	1
ENSG00000196912.12	ANKRD36B	2	97589819	2_57	0	0.0298695176509719	8.6150690904962	2.44334262199167e-06	-0.623101301837382	1
ENSG00000135940.6	COX5B	2	97648394	2_57	0	0.0319409522009916	9.23753136159763	2.80156808594875e-06	-0.670046791949985	1
ENSG00000115073.7	ACTR1B	2	97658891	2_57	0	0.0295112424823932	8.50520401615902	2.38325013846725e-06	-1.39354198158268	3
ENSG00000115085.13	ZAP70	2	97713755	2_57	0	0.134567727642974	22.8290098041191	2.91692585662421e-05	-2.3116974667566	1
ENSG00000075568.16	TMEM131	2	97995797	2_57	0	0.0376125211625269	10.7609308281503	3.84308226990914e-06	-2.06083174772516	2
ENSG00000115446.11	UNC50	2	98608705	2_58	0	0.0528636479714458	15.8436822357186	7.95262766365177e-06	1.81048389682253	1
ENSG00000071073.12	MGAT4A	2	98730777	2_58	0	0.0284150475933178	10.0567607419901	2.71333803450748e-06	1.23392444307567	1
ENSG00000273045.5	C2orf15	2	99141233	2_58	0	0.0157891769354679	4.61995578684996	6.92619489096003e-07	-0.146332634871427	1
ENSG00000158411.11	MITD1	2	99180175	2_58	0	0.0172988131955941	5.46313065828884	8.9733641657515e-07	-0.626218538658155	1
ENSG00000144214.9	LYG1	2	99314447	2_58	0	0.0178425251213774	5.74901058447641	9.73972785056542e-07	0.711836967634083	1
ENSG00000115526.10	CHST10	2	100417235	2_58	0	0.0458079541744598	14.5026908225473	6.30793023610024e-06	-2.08336713469446	2
ENSG00000115539.13	PDCL3	2	100562712	2_58	0	0.0161842141408605	4.84808837862836	7.4500560676749e-07	0.175305530302312	1
ENSG00000175874.9	CREG2	2	101387171	2_59	0	0.0377278567079273	7.01111016991756	2.51157598752484e-06	0.984175865530832	1
ENSG00000163162.8	RNF149	2	101300903	2_59	0	0.135813827842403	19.1468944670873	2.46910597321413e-05	2.39069416844472	2
ENSG00000196460.12	RFX8	2	101474758	2_59	0	0.0377477105901946	7.01600203707187	2.51465100358538e-06	-0.674781302860524	1
ENSG00000115590.13	IL1R2	2	101991888	2_59	0	0.0623557458109521	11.7139833965731	6.93551122420123e-06	-1.35469611400558	1
ENSG00000115598.9	IL1RL2	2	102185392	2_60	0	0.0566153257907336	11.9568031278707	6.42756513131717e-06	-1.67479328866655	2
ENSG00000115604.10	IL18R1	2	102311266	2_60	0	0.0260873069434369	4.7340454663056	1.17262478554188e-06	0.235564351561913	1
ENSG00000115607.9	IL18RAP	2	102418584	2_60	0	0.0263506607414905	4.82716003514166	1.20775989318919e-06	-0.28597304838163	1
ENSG00000135953.10	MFSD9	2	102737930	2_60	0	0.182439956117445	23.1975627419988	4.01846059427822e-05	-3.0208543431361	1
ENSG00000198914.3	POU3F3	2	104853785	2_62	0	0.0364251412333183	5.33895488350307	1.84652372500345e-06	-0.450834090428327	1
ENSG00000135974.9	C2orf49	2	105337683	2_62	0	0.268243525858981	24.6253478270504	6.27204288595662e-05	3.08167848929823	1
ENSG00000071051.13	NCK2	2	105700104	2_63	0	0.110670759300303	13.7233906757182	1.44208783518148e-05	1.95179479881423	3
ENSG00000119147.9	C2orf40	2	106043267	2_63	0	0.0438027795555224	4.96027578395478	2.06302689662895e-06	-0.224477652387778	2
ENSG00000115652.14	UXS1	2	106194693	2_63	0	0.0422078115079142	4.61399277808815	1.84912870996812e-06	0.0657015746749967	1
ENSG00000144057.15	ST6GAL2	2	106886900	2_64	0	0.0890070161137579	15.4295198749861	1.30398936947192e-05	2.27340665992244	1
ENSG00000196862.9	RGPD4	2	107826974	2_65	0	0.186845310716786	25.1456851124537	4.46111144156068e-05	-2.70449143102382	1
ENSG00000198203.9	SULT1C2	2	108287884	2_65	0	0.0722538056132057	16.2925993314509	1.11775983690205e-05	-1.88583398676435	1
ENSG00000169756.16	LIMS1	2	108534528	2_65	0	0.0409137443467183	10.9967371557776	4.27199237204982e-06	-1.44753902985746	1
ENSG00000153201.15	RANBP2	2	108719562	2_65	0	0.0324239198044523	8.72367038181912	2.68572882945535e-06	1.07676146695739	1
ENSG00000163006.11	CCDC138	2	108786656	2_65	0	0.0274641958096358	7.23612772068371	1.88699394808476e-06	-0.986204218950588	1
ENSG00000198142.4	SOWAHC	2	109614275	2_65	0	0.0266680530698076	13.2945325062539	3.36636945645627e-06	3.13705395743188	1
ENSG00000144063.3	MALL	2	110113552	2_66	0	0.0750802206329876	18.0677928359262	1.28803611203446e-05	2.0083865197371	1
ENSG00000144061.12	NPHP1	2	110205149	2_66	0	0.0348314024560386	10.8685630317433	3.59451654111808e-06	1.3183370288194	1
ENSG00000169679.14	BUB1	2	110678318	2_66	0	0.0267430189843123	8.41437596654944	2.13663206873063e-06	0.970439048715674	1
ENSG00000153107.11	ANAPC1	2	111884332	2_66	0	0.185541025691842	26.8195942918268	4.72486662635505e-05	-3.23682345576128	1
ENSG00000153208.16	MERTK	2	111898815	2_66	0	0.0358069582744314	11.1256359522604	3.78259350081754e-06	1.47278038040923	2
ENSG00000153214.9	TMEM87B	2	112055265	2_66	0	0.0176885597981382	4.58909951377344	7.70756766829872e-07	0.487577913680749	2
ENSG00000144161.12	ZC3H8	2	112246520	2_66	0	0.0933868242390805	20.1406503253168	1.78589735087178e-05	2.90213441180384	1
ENSG00000188177.13	ZC3H6	2	112274635	2_66	0	0.0181953042624663	4.85008249550165	8.37926344060031e-07	0.607947928499374	1
ENSG00000169629.11	RGPD8	2	112434559	2_66	0	0.0382411165349664	11.7380005054798	4.26208478339455e-06	-2.08487886161213	1
ENSG00000114999.7	TTL	2	112482606	2_66	0	0.241722289088683	29.4932574387812	6.76919206667808e-05	-3.54378898691282	1
ENSG00000125630.15	POLR1B	2	112544150	2_66	0	0.0260434787034667	8.16867205852207	2.01998363804595e-06	1.14639167547968	1
ENSG00000125611.15	CHCHD5	2	112584474	2_66	0	0.0864332825367228	19.4039572636369	1.59246066246836e-05	-2.64935391850722	2
ENSG00000169607.12	CKAP2L	2	112765001	2_66	0	0.0197174845236269	5.59266526596047	1.04705074941986e-06	0.506837849764176	1
ENSG00000115084.13	SLC35F5	2	113756814	2_67	0	0.0319150389758879	10.8001274908267	3.27281651583103e-06	1.60936878412125	1
ENSG00000115091.11	ACTR3	2	113889855	2_67	0	0.0166569835892221	4.77876206012338	7.55803957654649e-07	-0.285251979344647	1
ENSG00000088205.12	DDX18	2	117816878	2_69	0	0.0121470584902214	5.55041304014167	6.40167795091897e-07	-0.74576149538703	1
ENSG00000125633.10	CCDC93	2	118013438	2_69	0	0.018447027537135	9.40619108996851	1.64754615598666e-06	1.25445156589111	2
ENSG00000125629.14	INSIG2	2	118087545	2_69	0	0.260961437917024	34.7147300647301	8.60176406178745e-05	-3.35992936902249	2
ENSG00000019169.10	MARCO	2	118946604	2_69	0	0.0201464077928621	10.2208207523081	1.95515318230261e-06	-1.35289949127786	1
ENSG00000115107.19	STEAP3	2	119224189	2_69	0	0.0628949066703974	20.8252916215858	1.24366658398702e-05	2.22765452062288	1
ENSG00000186132.14	C2orf76	2	119280688	2_69	0	0.0208983045109575	10.5597177890465	2.0953701922299e-06	-1.2519849851964	2
ENSG00000155368.16	DBI	2	119366701	2_69	0	0.0136310790672379	6.61317285442346	8.5592854083782e-07	-0.733273155746367	1
ENSG00000171227.6	TMEM37	2	119429724	2_69	0	0.0750692018203244	22.495590938683	1.603454353713e-05	2.20402044049247	2
ENSG00000080293.9	SCTR	2	119525231	2_69	0	0.0167675727643006	8.5243736592269	1.3571569494405e-06	0.989973837190111	1
ENSG00000088179.8	PTPN4	2	119759674	2_69	0	0.0110528850124328	4.68052620584403	4.91210599810787e-07	-0.11468429948542	1
ENSG00000115109.13	EPB41L5	2	120013281	2_69	0	0.0131798778355164	6.30274477611686	7.88748420760548e-07	-0.763956157263605	1
ENSG00000226479.3	TMEM185B	2	120223118	2_69	0	0.0217249996813905	10.9186507941236	2.25229955965314e-06	-1.30109928540756	1
ENSG00000144118.13	RALB	2	120236128	2_69	0	0.0126069476427226	5.89296974781104	7.05409911608671e-07	-0.696607259487332	1
ENSG00000074047.21	GLI2	2	120735673	2_70	0	0.0450010987085191	7.84962044313332	3.35404721306759e-06	1.03411636337327	1
ENSG00000074054.17	CLASP1	2	121648873	2_70	0	0.0386570121990226	6.43171537045745	2.36076358776671e-06	1.11744987716925	2
ENSG00000136717.14	BIN1	2	127108771	2_74	0	0.161547457197005	22.2204420549716	3.4083973411706e-05	-2.92117109958296	1
ENSG00000163161.12	ERCC3	2	127296171	2_75	0	0.0404216527720842	4.62866431426709	1.77650792561425e-06	0.0654067919291561	1
ENSG00000163166.14	IWS1	2	127526967	2_75	0	0.0590854373366029	8.18200754273933	4.59026466467401e-06	1.04860008185345	1
ENSG00000169994.18	MYO7B	2	127538527	2_75	0	0.123622638761652	15.2091503949583	1.78525542181542e-05	-1.94336925187397	1
ENSG00000144230.16	GPR17	2	127648067	2_75	0	0.0413498401219987	4.84042593417518	1.90044283503788e-06	0.26780863566373	2
ENSG00000072163.19	LIMS2	2	127681837	2_75	0	0.0425004315851549	5.09653792321152	2.05667655411799e-06	0.416914469039959	1
ENSG00000136709.11	WDR33	2	127811674	2_75	0	0.0534056119294615	7.23313742649657	3.66784529170645e-06	1.02107642032553	1
ENSG00000144231.10	POLR2D	2	127857816	2_75	0	0.0580755823119729	8.01999655997265	4.42247261019418e-06	-1.13125550669854	1
ENSG00000136715.17	SAP130	2	128028089	2_75	0	0.0836593832403002	11.4675396816817	9.10924340619039e-06	1.43696192064449	1
ENSG00000136731.12	UGGT1	2	128097007	2_75	0	0.0484959321784254	6.32980148578317	2.914692868811e-06	0.530219993686589	1
ENSG00000136720.6	HS6ST1	2	128319304	2_75	0	0.0402669554861566	4.59290749024101	1.75603791812957e-06	0.00920933876710939	1
ENSG00000233087.7	WTH3DI	2	131364366	2_78	0	0.0434816193891178	7.0716808615673	2.91961616878385e-06	-1.50936389467554	1
ENSG00000136699.19	SMPD4	2	130182517	2_78	0	0.0354898360354986	5.1785188003115	1.74504627062612e-06	-0.377580710671656	1
ENSG00000136718.9	IMP4	2	130310281	2_78	0	0.0568212768723331	9.57687616989579	5.16692618946142e-06	-1.21701541909023	2
ENSG00000072135.12	PTPN18	2	130356437	2_78	0	0.0929526200349646	14.2324185624219	1.25613911659107e-05	1.6814916837418	1
ENSG00000136002.18	ARHGEF4	2	130837191	2_78	0	0.0497639309373601	8.33320948094238	3.93753452492614e-06	-0.716833603056288	1
ENSG00000075886.10	TUBA3D	2	131475952	2_78	0	0.0958404260893856	14.5244553485878	1.32173986338984e-05	2.38174481469959	1
ENSG00000163040.14	CCDC74A	2	131527737	2_78	0	0.0699328162523248	11.5319683866488	7.65740923879231e-06	2.18719018777937	2
ENSG00000176771.16	NCKAP5	2	133266691	2_79	0	0.0586579104931012	15.2688620161741	8.50414498448749e-06	1.74309666378317	2
ENSG00000152128.13	TMEM163	2	133798148	2_79	0	0.0189697404873099	4.93049585065427	8.88074467428832e-07	0.387636462807285	1
ENSG00000082258.12	CCNT2	2	134918197	2_80	0	0.126242276297106	16.7845581558203	2.01192657307574e-05	2.77387694321454	1
ENSG00000115839.17	RAB3GAP1	2	135052002	2_80	0	0.048833446958433	7.76840015190313	3.60202203583285e-06	1.57685144358472	1
ENSG00000121988.17	ZRANB3	2	135531995	2_80	0	0.0376407346363017	5.33795150968138	1.90778799708846e-06	-0.998162907800505	1
ENSG00000048991.16	R3HDM1	2	135530703	2_80	0	0.0392576363710421	5.72988187944687	2.13583261429526e-06	1.18117464124312	2
ENSG00000144224.16	UBXN4	2	135741596	2_80	0	0.048185064179734	7.64332884350393	3.49697383990437e-06	-1.67939353725692	1
ENSG00000076003.4	MCM6	2	135876201	2_80	0	0.0364110360745562	5.02867700590861	1.73853795048738e-06	1.17394909907643	2
ENSG00000115866.10	DARS	2	135985920	2_80	0	0.0374433532037339	5.288983515732	1.88037446465257e-06	-0.875239072021489	1
ENSG00000121966.6	CXCR4	2	136117336	2_80	0	0.0590980670683619	9.55737627794978	5.36301927753895e-06	-1.03591524931777	1
ENSG00000144229.11	THSD7B	2	136794684	2_81	0	0.19550605491765	21.8454501745644	4.05525910246033e-05	-2.85265098370585	1
ENSG00000144227.4	NXPH2	2	138737886	2_82	0	0.0235316425468076	4.85442023695215	1.0846434777336e-06	0.206603357802208	2
ENSG00000150540.13	HNMT	2	137963983	2_82	0	0.0234937557737047	5.00672654638905	1.11687281097807e-06	-0.387157173834978	1
ENSG00000144228.8	SPOPL	2	138501652	2_82	0	0.036346219611723	8.42886871927925	2.90888085179462e-06	-0.342632070362974	1
ENSG00000168702.17	LRP1B	2	142131604	2_85	0	0.0256695866691097	4.89688688224719	1.19353825777807e-06	-0.368612954607129	1
ENSG00000115919.14	KYNU	2	142877245	2_85	0	0.0255884987231846	4.86756236270133	1.18264316928734e-06	0.273274963796708	1
ENSG00000075884.13	ARHGAP15	2	143091525	2_85	0	0.0254282346206947	4.8093345346466	1.16117745225321e-06	-0.373952427317223	1
ENSG00000121989.14	ACVR2A	2	147844091	2_88	0	0.0454087290382405	20.7924275323865	8.96482754956788e-06	2.39199374301668	2
ENSG00000115947.13	ORC4	2	148020703	2_88	0	0.0171922855502041	12.040681930555	1.96554095187228e-06	1.70137011904618	1
ENSG00000204406.12	MBD5	2	148020703	2_88	0	0.0171922855502041	12.040681930555	1.96554095187228e-06	1.70137011904618	1
ENSG00000150556.16	LYPD6B	2	149038442	2_88	0	0.0458513341773702	20.8190175842454	9.06378522664485e-06	-2.44065436336167	1
ENSG00000187123.14	LYPD6	2	149302966	2_88	0	0.0145154220446908	9.55569063502133	1.31701022138508e-06	-1.12792876522335	1
ENSG00000184898.6	RBM43	2	151261443	2_90	0	0.0316348086012407	5.33424959058348	1.60227088274896e-06	0.399860761072014	2
ENSG00000123609.10	NMI	2	151289140	2_90	0	0.0779100040533372	13.7789097383952	1.01930810836603e-05	1.8510350257882	2
ENSG00000123610.4	TNFAIP6	2	151357910	2_90	0	0.0607337462352525	11.4277426582887	6.59003800537682e-06	1.61132899328473	1
ENSG00000183091.19	NEB	2	151634755	2_91	0	0.0283162931893677	4.64639634642313	1.24925199129612e-06	0.212501993218319	1
ENSG00000182389.19	CACNB4	2	152099291	2_91	0	0.0750200211423594	13.7616581771485	9.80269172794397e-06	1.59179321495061	2
ENSG00000115145.9	STAM2	2	152176179	2_91	0	0.20655222260986	23.5915485426559	4.62683186757627e-05	-3.66389795230919	1
ENSG00000157827.19	FMNL2	2	152335141	2_91	0	0.0311468538761287	5.53109259121299	1.63577102407802e-06	-0.523164042799888	2
ENSG00000177917.10	ARL6IP6	2	152717752	2_91	0	0.242751495882384	25.2415784315325	5.81802818386889e-05	3.50819047109872	1
ENSG00000177519.3	RPRM	2	153065750	2_91	0	0.0394033485708094	7.71904730039728	2.88798032066807e-06	-1.10679325930535	1
ENSG00000144278.14	GALNT13	2	153872211	2_92	0	0.0333651806961868	5.07454027510967	1.60763547759273e-06	0.57175054467873	1
ENSG00000136542.8	GALNT5	2	157257153	2_94	0	0.0335920213448337	5.9048839197306	1.88341011669758e-06	-0.586406790246107	1
ENSG00000115165.9	CYTIP	2	157489212	2_94	0	0.0303506016934861	4.96193548452324	1.42993341612583e-06	-0.327294410668887	1
ENSG00000115170.13	ACVR1	2	157876051	2_95	0	0.0425812528872872	8.40787410007629	3.3993981399174e-06	1.03435637445977	1
ENSG00000153237.17	CCDC148	2	158457154	2_95	0	0.0753565434979654	13.7698309902714	9.85251208699386e-06	1.86023371744334	1
ENSG00000144283.21	PKP4	2	158457351	2_95	0	0.0612651606643638	11.8162020747374	6.87367324247874e-06	1.33008966648847	2
ENSG00000115183.14	TANC1	2	158968808	2_96	0	0.0354228860530063	11.1342235306007	3.74490905080964e-06	-1.25936814386941	1
ENSG00000196151.10	WDSUB1	2	159286855	2_96	0	0.0187505104255256	5.3668101261492	9.55491266660751e-07	0.475324669073328	2
ENSG00000136536.14	MARCH7	2	159712509	2_96	0	0.0370430446410179	12.6582375548543	4.45222714845589e-06	-2.56713628073683	2
ENSG00000241399.6	CD302	2	159798257	2_96	0	0.0382104160711328	12.5868330957041	4.5666280180478e-06	1.61586787110496	2
ENSG00000054219.10	LY75	2	159904571	2_96	0	0.0179348720992365	5.339230628095	9.09231265531153e-07	-0.968247616825608	1
ENSG00000153246.12	PLA2R1	2	160058973	2_96	0	0.0290253895895825	9.19165800495959	2.53319902170718e-06	-0.909655497571748	2
ENSG00000115221.10	ITGB6	2	160270221	2_96	0	0.0388961441196997	11.9752326862796	4.4227043471436e-06	-1.48479099788014	1
ENSG00000153250.19	RBMS1	2	160494265	2_96	0	0.0300620837158292	9.72962770288197	2.77723544434844e-06	1.35580620545248	1
ENSG00000136560.13	TANK	2	161137402	2_97	0	0.0608113594462315	8.9055391968104	5.14212143375056e-06	1.13519869788904	1
ENSG00000182263.13	FIGN	2	163615595	2_99	0	0.149662489073244	21.7201755229249	3.0865526613387e-05	2.33162904903686	1
ENSG00000082438.15	COBLL1	2	164843369	2_100	0	0.0176406058954691	5.11067133031427	8.56029727105972e-07	0.450062542692426	1
ENSG00000178662.15	CSRNP3	2	165469352	2_100	0	0.048825593947204	12.8223528179389	5.94446335988598e-06	-0.890554696291389	1
ENSG00000115339.13	GALNT3	2	165803576	2_100	0	0.163462487893041	25.2779221460176	3.92334837611295e-05	2.52107477693202	1
ENSG00000123607.14	TTC21B	2	165954114	2_100	0	0.0331946914768867	11.5349589765715	3.63565016830775e-06	1.72886879713495	1
ENSG00000169432.14	SCN9A	2	166375953	2_101	0	0.02068548376145	4.64494916391196	9.12313379506462e-07	0.386221242635265	1
ENSG00000136546.13	SCN7A	2	166529015	2_102	0	0.0253367535876118	10.1333231032994	2.43781224949155e-06	-1.33252915584613	1
ENSG00000172292.14	CERS6	2	168456065	2_102	0	0.0186697851825991	7.30764902248963	1.29543133595123e-06	-0.985107341115183	1
ENSG00000163072.15	NOSTRIN	2	168786836	2_102	0	0.0139041170282864	4.58662376263643	6.05527578955318e-07	-0.00467853374707288	1
ENSG00000152254.10	G6PC2	2	168888041	2_102	0	0.0208912984535564	8.34714536962004	1.6557730411891e-06	1.06375514319167	1
ENSG00000152253.8	SPC25	2	168874432	2_102	0	0.0195133943847989	7.716162507221	1.42965610950267e-06	0.974621057473963	1
ENSG00000163093.11	BBS5	2	169478998	2_103	0	0.0596902984318876	10.0625159320105	5.70305720728964e-06	1.6371197445297	1
ENSG00000239474.6	KLHL41	2	169508867	2_103	0	0.0433554395271343	7.06724522557133	2.90931771397754e-06	-0.978566908717849	2
ENSG00000138399.17	FASTKD1	2	169573525	2_103	0	0.0332380980625513	4.59151979570903	1.44907219303369e-06	-0.0959041648218326	1
ENSG00000138398.15	PPIG	2	169584491	2_103	0	0.0375053877539401	5.71554633612086	2.03539548379028e-06	0.659050353316222	1
ENSG00000154479.12	CCDC173	2	169694453	2_103	0	0.0482944123954341	8.07561203070743	3.70313657453155e-06	-1.020374858225	1
ENSG00000213160.9	KLHL23	2	169694539	2_103	0	0.0422831068159996	6.83345454438751	2.74349767772475e-06	0.838981322426983	1
ENSG00000138382.14	METTL5	2	169776557	2_103	0	0.0339243508563891	4.78155712030319	1.54020415683009e-06	-0.0448094070034338	2
ENSG00000144357.16	UBR3	2	169827714	2_103	0	0.076380394718373	12.3888096027279	8.98480950594511e-06	1.88028915508557	1
ENSG00000204335.3	SP5	2	170714891	2_104	0	0.0230630687572269	6.89657306080153	1.51024647914416e-06	-0.663292947549713	1
ENSG00000128683.13	GAD1	2	170813611	2_104	0	0.0405805215111789	11.8685840655424	4.57313404146469e-06	-1.46696252153618	1
ENSG00000115806.12	GORASP2	2	170928386	2_104	0	0.0178445040938326	4.72514912208533	8.00603342762122e-07	-0.149216139744786	1
ENSG00000071967.11	CYBRD1	2	171522383	2_104	0	0.0186099945516829	5.02115021169502	8.87251733633622e-07	-0.182018004028117	2
ENSG00000077380.15	DYNC1I2	2	171687403	2_104	0	0.208957759221564	18.7461270645849	3.7193534870567e-05	4.11555350992753	1
ENSG00000128708.12	HAT1	2	171922612	2_104	0	0.0230056445954255	6.76673180156921	1.47812365312164e-06	-0.37629248572542	1
ENSG00000172878.13	METAP1D	2	172036145	2_104	0	0.0292588794627913	12.95603273512	3.59937522657907e-06	-3.24571514943283	1
ENSG00000144355.14	DLX1	2	172084313	2_104	0	0.0186844770568367	6.19051971414068	1.09826073006283e-06	-1.7611319641266	2
ENSG00000091409.14	ITGA6	2	172427651	2_105	0	0.0110851156543931	7.06899146410533	7.44037941657885e-07	-0.803701506567824	1
ENSG00000152256.13	PDK1	2	172555453	2_105	0	0.0260654495412694	14.8153846200705	3.66670142092469e-06	-1.65782298852114	1
ENSG00000091436.16	MAP3K20	2	173075527	2_105	0	0.0792069214716618	24.8519196550496	1.86904807206514e-05	2.5367442126795	1
ENSG00000172845.14	SP3	2	173965538	2_105	0	0.0182026086432129	12.0249628496426	2.07833127006987e-06	-1.65551258904295	1
ENSG00000144306.14	SCRN3	2	174395627	2_105	0	0.0322156715587948	18.5432918479337	5.6721984826137e-06	-2.71517968858323	1
ENSG00000163328.13	GPR155	2	174489428	2_105	0	0.012799293228574	8.43678210628329	1.02532186410591e-06	-1.40514051113779	1
ENSG00000128656.13	CHN1	2	175004641	2_106	0	0.0251904737273445	4.79528128470121	1.1469588030298e-06	0.11731046129183	2
ENSG00000115966.16	ATF2	2	175168771	2_106	0	0.0759520820003916	15.1124489240565	1.08986304326579e-05	-2.12083959382426	1
ENSG00000154518.9	ATP5G3	2	175185320	2_106	0	0.0402560302628108	9.15201080028668	3.49820186237786e-06	-1.25761239134064	1
ENSG00000144320.13	LNPK	2	176002028	2_106	0	0.044552736554516	10.0985524639554	4.27199669105531e-06	-1.37250024291038	1
ENSG00000128713.13	HOXD11	2	176104975	2_106	0	0.0270659706670268	5.46100396207379	1.40343885233299e-06	-0.661709400941169	1
ENSG00000128709.12	HOXD9	2	176122492	2_106	0	0.0412390063341034	9.37691370572111	3.67168578689848e-06	-1.01945855167856	1
ENSG00000175879.8	HOXD8	2	176129895	2_106	0	0.0347114921814137	7.77173363731999	2.56146595442244e-06	-0.949997124435451	1
ENSG00000128652.11	HOXD3	2	176136443	2_106	0	0.0305620735404542	6.58841588932401	1.91188259295294e-06	0.964117096038385	1
ENSG00000018510.13	AGPS	2	177392663	2_107	0	0.112543014815861	13.3673999904258	1.42844290166166e-05	1.85903936013287	1
ENSG00000196659.9	TTC30B	2	177553217	2_107	0	0.045064693936365	4.70817369018645	2.01458825981787e-06	-0.126173276956403	1
ENSG00000128655.16	PDE11A	2	178108547	2_108	0	0.00922473106645583	4.61529397678878	4.04250419952049e-07	0.22815001007289	1
ENSG00000155636.14	RBM45	2	178112094	2_108	0	0.00931240715296222	4.68471870349685	4.14231261171499e-07	-0.118496615461626	1
ENSG00000079156.16	OSBPL6	2	178193688	2_108	0	0.0105659258273253	6.08556886037464	6.10528771869946e-07	0.771396047649037	2
ENSG00000180228.12	PRKRA	2	178451344	2_108	0	0.0108199993822626	5.99645270860043	6.16054374397762e-07	-0.524525169814849	2
ENSG00000204311.12	DFNB59	2	178451344	2_108	0	0.0095574916559823	4.99584388425399	4.53367289906262e-07	-0.530728004752851	1
ENSG00000079150.17	FKBP7	2	178477603	2_108	0	0.0130197840071025	7.64774170903087	9.45440904628752e-07	0.951680898537181	3
ENSG00000116095.10	PLEKHA3	2	178480456	2_108	0	0.00980242610687687	5.1645181796981	4.80685237415379e-07	-0.528298604162024	1
ENSG00000155657.26	TTN	2	178831108	2_108	0	0.00960014362527806	4.9940737996647	4.55229170246484e-07	-0.169049936337217	1
ENSG00000163492.14	CCDC141	2	178863920	2_108	0	0.00996766825651929	5.2638385710699	4.98188311896307e-07	0.443368618076634	1
ENSG00000170035.15	UBE2E3	2	180968140	2_109	0	0.0542531859285307	9.03444840474753	4.65397756380187e-06	0.989221526763399	1
ENSG00000115252.18	PDE1A	2	182525417	2_110	0	0.0858021516904788	17.7088922297513	1.44273633886654e-05	-2.15603087542197	1
ENSG00000077232.17	DNAJC10	2	182715440	2_110	0	0.123834149291696	21.2266656359604	2.49585643605883e-05	2.1758465487966	1
ENSG00000162998.4	FRZB	2	182866669	2_110	0	0.0252406876736194	6.2530473277883	1.49861575997517e-06	-0.661188635069126	2
ENSG00000162999.12	DUSP19	2	183077905	2_110	0	0.0222624112655189	5.09024419986545	1.07598995251834e-06	0.41050299263356	3
ENSG00000163002.12	NUP35	2	183116059	2_110	0	0.0417146963702771	10.9233170862224	4.32654299937359e-06	1.8427010063699	1
ENSG00000170396.7	ZNF804A	2	184598393	2_112	0	0.149205620818829	32.4696811580312	4.60002937292151e-05	3.17200976378676	1
ENSG00000188738.14	FSIP2	2	185738225	2_112	0	0.0136017176857276	11.0250110998828	1.4238695043831e-06	1.55706346441698	1
ENSG00000065548.17	ZC3H15	2	186486293	2_112	0	0.00749558198344791	5.3510697867507	3.808407137027e-07	-0.314758231663122	2
ENSG00000138448.11	ITGAV	2	186591394	2_112	0	0.0253149899229379	16.6265942841749	3.99648746421945e-06	2.03166636555611	1
ENSG00000144369.12	FAM171B	2	186694233	2_112	0	0.00960101180316664	7.72564505759439	7.04286156070565e-07	0.756431684654853	1
ENSG00000064989.12	CALCRL	2	187450507	2_112	0	0.00734767580874263	5.05522698984765	3.52685856748195e-07	-0.258420696544341	1
ENSG00000003436.15	TFPI	2	187525385	2_112	0	0.0456761514021584	21.3586492085312	9.26319237921782e-06	-2.03583221474329	2
ENSG00000144366.15	GULP1	2	188291383	2_112	0	0.00738236403833859	5.20413443993076	3.6478868702429e-07	-0.283977106820517	1
ENSG00000168542.14	COL3A1	2	188974074	2_112	0	0.00694927278244528	4.58713240124943	3.02676032069309e-07	0.0185713471896908	1
ENSG00000115368.9	WDR75	2	189454725	2_113	0	0.0371948080153445	8.28508914766504	2.92601739719151e-06	1.17883817435667	1
ENSG00000138449.10	SLC40A1	2	189664045	2_113	0	0.026156272902533	5.01413001402222	1.24528526002722e-06	0.270180298042877	1
ENSG00000138381.9	ASNSD1	2	189661479	2_113	0	0.0311509854574649	6.63580869344334	1.96274122284864e-06	0.978507776291461	1
ENSG00000128699.13	ORMDL1	2	189784079	2_113	0	0.0280470278932036	5.66138718761394	1.50767280393887e-06	-0.7365528017934	2
ENSG00000064933.17	PMS1	2	189784079	2_113	0	0.0251707171423627	4.65814511360118	1.11328408308679e-06	-0.245958917972159	1
ENSG00000151689.12	INPP1	2	190341898	2_113	0	0.0282249037909417	5.72006381212546	1.53295971035614e-06	0.824719190851342	2
ENSG00000138386.16	NAB1	2	190647213	2_113	0	0.0442303595216588	9.90084757056945	4.15805510563654e-06	-1.59202256415788	1
ENSG00000138378.17	STAT4	2	191150346	2_114	0	0.016399896469426	5.64457738640334	8.78961666103401e-07	0.557460862998442	3
ENSG00000128641.18	MYO1B	2	191244832	2_114	0	0.0285834752675476	10.8085551720681	2.9334593273584e-06	-1.30338979736327	1
ENSG00000173559.12	NABP1	2	191677959	2_114	0	0.0148435447088331	4.70940389604229	6.63744538282692e-07	-0.148866131401042	1
ENSG00000196950.13	SLC39A10	2	195658161	2_116	0	0.0287151740725683	5.45328369248601	1.48684926125481e-06	0.706803750849007	1
ENSG00000118997.13	DNAH7	2	196068464	2_116	0	0.0607460752877055	12.4472556352433	7.17941783877216e-06	1.81442866496558	1
ENSG00000138411.10	HECW2	2	196593392	2_116	0	0.0262722600258312	4.62888972902896	1.1547066464607e-06	0.727357404969092	1
ENSG00000144395.17	CCDC150	2	196640040	2_116	0	0.0459492914577848	9.83122924137643	4.28927645606926e-06	2.07427810448296	1
ENSG00000187944.2	C2orf66	2	196813099	2_116	0	0.118709368121987	18.8231707112435	2.12165698283675e-05	-2.96447295858025	1
ENSG00000197121.14	PGAP1	2	196928772	2_116	0	0.0881968578875734	15.9758536151804	1.33787205504353e-05	-2.76208438856898	1
ENSG00000226124.6	FTCDNL1	2	199851396	2_118	1	0.642829062728406	48.9923272577645	0.000299034275356464	-8.31350935719993	1
ENSG00000178074.5	C2orf69	2	199911021	2_118	0	0.0144367330097606	12.4487818445687	1.70644846832254e-06	3.47574539197858	1
ENSG00000162971.10	TYW5	2	199955782	2_118	1	0.12613431430282	44.3153862968362	5.3074411435994e-05	-7.97963743237511	1
ENSG00000162972.10	MAIP1	2	199954933	2_118	1	0.0848903166070005	43.34835602075	3.49404248750873e-05	7.92947481706406	2
ENSG00000196141.13	SPATS2L	2	200306290	2_118	0	0.00993362561771205	10.0895172354957	9.51646317636751e-07	-1.28832667336707	1
ENSG00000163535.17	SGO2	2	200510475	2_118	0	0.0082014802221011	7.12465097824401	5.54821436862089e-07	0.155884411809258	2
ENSG00000155729.12	KCTD18	2	200519526	2_118	0	0.00655761386053688	7.27586105955907	4.53030700654258e-07	-1.61715134777873	1
ENSG00000013441.15	CLK1	2	200864612	2_119	0	0.0398522537983619	4.59373306011618	1.7382652138635e-06	0.183794900477321	1
ENSG00000240344.8	PPIL3	2	200889218	2_119	0	0.041303413896271	4.92729810800652	1.93237844571019e-06	-0.300639887956921	1
ENSG00000155744.9	FAM126B	2	201071138	2_119	0	0.0403706504988437	4.71424395591947	1.80707091960264e-06	-0.316188387787112	1
ENSG00000003402.19	CFLAR	2	201116120	2_119	0	0.0403743755101119	4.71510438466543	1.80756750978804e-06	-0.316739866946494	1
ENSG00000003400.14	CASP10	2	201183110	2_119	0	0.0398327538362537	4.58916991017227	1.73568882189782e-06	0.184062219801901	2
ENSG00000064012.21	CASP8	2	201233408	2_119	0	0.0554253491844354	7.67873370674885	4.04106132846094e-06	-1.05891330306302	2
ENSG00000155749.12	ALS2CR12	2	201357198	2_119	0	0.0399256725221089	4.61089338052016	1.74797298795085e-06	-0.022217032654286	1
ENSG00000082146.12	STRADB	2	201387816	2_119	0	0.0670084699528269	9.46418625915319	6.02157884287988e-06	-1.20994643017031	1
ENSG00000138395.14	CDK15	2	201790118	2_119	0	0.0408727218205677	4.82951663982377	1.87428065617767e-06	-0.373537009625642	1
ENSG00000155760.2	FZD7	2	202034208	2_120	0	0.0200358434443756	5.50378825746861	1.0470483666385e-06	0.0815439306374432	1
ENSG00000116030.16	SUMO1	2	202238678	2_120	0	0.0304413192161549	9.37925372429064	2.71099770818323e-06	0.974447698522655	1
ENSG00000138439.11	FAM117B	2	202634789	2_120	0	0.0858516458219334	19.1025765583741	1.55717696592786e-05	-2.52109326098725	1
ENSG00000138380.17	CARF	2	202919479	2_120	0	0.0703059563000634	17.2091722960266	1.14881341784378e-05	-2.5014797158147	1
ENSG00000144426.18	NBEAL1	2	203014780	2_120	0	0.120505740454681	22.3515911191093	2.55748783507904e-05	2.69889919472494	1
ENSG00000163600.12	ICOS	2	203937045	2_120	0	0.0203120056248064	5.63038358175603	1.08589588657633e-06	-0.58940727548594	1
ENSG00000023228.13	NDUFS1	2	206158029	2_122	0	0.0185263430899534	7.83573990571259	1.37837412272233e-06	-1.02467461013645	1
ENSG00000183671.12	GPR1	2	206217980	2_122	0	0.066323947673136	19.3753937287768	1.22016426424144e-05	-2.27860336224954	1
ENSG00000138400.12	MDH1B	2	206747102	2_122	0	0.0147525304791695	5.89593667281041	8.25879578693944e-07	0.618974006056482	1
ENSG00000118246.13	FASTKD2	2	206765614	2_122	0	0.0132425056936294	4.89046296186982	6.14918471838098e-07	-0.449113952649617	1
ENSG00000144401.14	METTL21A	2	207629451	2_122	0	0.0856241618948012	21.8594904747231	1.77718960799251e-05	-2.64169845598729	1
ENSG00000163249.11	CCNYL1	2	207710546	2_122	0	0.0131687592820353	4.73947282585652	5.92614527122165e-07	0.0249503444758446	2
ENSG00000118231.4	CRYGD	2	208124828	2_123	0	0.0465647136327548	4.97082381939046	2.19777234346259e-06	0.295688857152779	2
ENSG00000138413.13	IDH1	2	208266212	2_123	0	0.0458407912587184	4.8243520680309	2.09985108062412e-06	-0.215068204124125	1
ENSG00000115020.16	PIKFYVE	2	208266644	2_123	0	0.0462346781424438	4.90433004520486	2.15300443556053e-06	0.251801275652239	1
ENSG00000144406.18	UNC80	2	209772130	2_124	0	0.0973435338147395	20.6640800745492	1.90994376790992e-05	-2.36938771593997	2
ENSG00000078018.19	MAP2	2	209422038	2_124	0	0.0230046349104617	7.14577210124718	1.56085264002881e-06	1.29386424457179	1
ENSG00000197713.14	RPE	2	210002122	2_124	0	0.0174677230344601	4.59961129254722	7.62877533986497e-07	0.0940493129405679	1
ENSG00000115365.11	LANCL1	2	210477778	2_124	0	0.0175174385967676	4.62586576864417	7.69415670247378e-07	-0.0315459861174627	1
ENSG00000021826.14	CPS1	2	210477778	2_124	0	0.0175004038996452	4.6168764901967	7.67173734150084e-07	-0.214866178815044	2
ENSG00000178568.14	ERBB4	2	212538367	2_125	0	0.0216317786124853	10.1723846768111	2.08935579188568e-06	-2.69382214361033	1
ENSG00000144451.18	SPAG16	2	213329913	2_126	0	0.0286339111116714	5.00151408458006	1.35981417916821e-06	0.426528156038561	1
ENSG00000138376.10	BARD1	2	214809500	2_127	0	0.0233584478465851	6.45164988459803	1.43090950600856e-06	-0.720419345110357	2
ENSG00000138363.14	ATIC	2	215311040	2_127	0	0.0204530879795578	5.22247821870639	1.0142217520132e-06	0.40830573658749	3
ENSG00000118242.15	MREG	2	216034602	2_127	0	0.0193067599510229	4.68915277379751	8.59609439767008e-07	-0.163029819724385	1
ENSG00000115425.13	PECR	2	216037704	2_127	0	0.0220041393540961	5.89874153457808	1.23242684764856e-06	0.56517771507076	1
ENSG00000138375.12	SMARCAL1	2	216412329	2_127	0	0.021891397305139	5.85120670474688	1.21623170481881e-06	-0.673994107541485	2
ENSG00000127831.10	VIL1	2	218419492	2_129	0	0.0335111758724596	7.97199565398308	2.53661243486499e-06	1.41666684603265	1
ENSG00000231672.6	DIRC3	2	217756535	2_129	0	0.0334242711593928	7.72883005383702	2.45286191785177e-06	0.907698518593335	1
ENSG00000188282.12	RUFY4	2	218034950	2_129	0	0.107970152288101	18.7817132795564	1.92546805201879e-05	-2.16404499704663	2
ENSG00000163466.15	ARPC2	2	218217396	2_129	0	0.0254154057206356	5.28016429898128	1.27421255559567e-06	-0.507548463294364	1
ENSG00000179921.14	GPBAR1	2	218259499	2_129	0	0.0281265844422979	5.98692471514427	1.59888854279597e-06	-0.460193115295967	1
ENSG00000127837.9	AAMP	2	218270205	2_129	0	0.0424139060492701	9.6859902077043	3.90076414918362e-06	1.09172933340978	1
ENSG00000127838.13	PNKD	2	218263783	2_129	0	0.0704897466472604	14.8547631523757	9.94235070088705e-06	-1.85706302565902	1
ENSG00000135926.14	TMBIM1	2	218292881	2_129	0	0.0514008776771456	11.4290270047911	5.57798305172963e-06	1.29258581081345	2
ENSG00000018280.16	SLC11A1	2	218381984	2_129	0	0.0247417844890148	4.91917760360671	1.15563561909289e-06	-0.221682519996153	1
ENSG00000135913.10	USP37	2	218568634	2_129	0	0.0345961384806129	8.23268548567099	2.70437272953916e-06	1.49576017156207	2
ENSG00000144580.13	CNOT9	2	218568272	2_129	0	0.0292615066067726	6.65805330232274	1.84987058901765e-06	1.28151770225268	1
ENSG00000115556.13	PLCD4	2	218607609	2_129	0	0.0413509481373955	9.85387313935412	3.8689207650915e-06	-1.6180572701635	2
ENSG00000074582.12	BCS1L	2	218658710	2_129	0	0.0369842496710152	8.89696627487992	3.12432463609982e-06	-1.59407363510153	1
ENSG00000115568.15	ZNF142	2	218658710	2_129	0	0.0292881611376358	6.70180360362476	1.86372228731793e-06	1.21313564532148	2
ENSG00000163482.11	STK36	2	218672243	2_129	0	0.0479157303135738	11.3305613409888	5.15497941013145e-06	-1.83081721971898	2
ENSG00000187736.12	NHEJ1	2	219160400	2_129	0	0.0265940801978866	8.32531643408507	2.10224399362732e-06	2.12277254936314	2
ENSG00000213901.10	SLC23A3	2	219170383	2_129	0	0.0254466396183702	7.88835657772975	1.9059625801353e-06	2.09863723301615	1
ENSG00000115649.15	CNPPD1	2	219177905	2_129	0	0.0704339719998257	17.3979428957587	1.16352971265542e-05	-3.23347187542947	2
ENSG00000115657.12	ABCB6	2	219218731	2_129	0	0.0262181989414942	5.94902739511437	1.48096986036107e-06	0.971846487216783	1
ENSG00000198925.10	ATG9A	2	219229829	2_129	0	0.028326173236933	5.9814991369975	1.60877514547519e-06	-0.401577828157763	2
ENSG00000163516.13	ANKZF1	2	219229585	2_129	0	0.0246039990003836	4.83728998903573	1.13006967521982e-06	-0.140245024546443	1
ENSG00000163521.15	GLB1L	2	219266168	2_129	0	0.0608667058074595	15.8587293779701	9.16527673834502e-06	-2.51033387876069	1
ENSG00000127824.13	TUBA4A	2	219278362	2_129	0	0.0315524613454348	6.86863472412905	2.05779004186362e-06	0.434970379060179	1
ENSG00000054356.13	PTPRN	2	219309801	2_129	0	0.0265476779089568	6.86901394544464	1.73148341001345e-06	-1.48735393722976	1
ENSG00000123992.18	DNPEP	2	219399651	2_129	0	0.0266694110380259	5.51989257044974	1.39778844876535e-06	0.305880971095734	2
ENSG00000072195.14	SPEG	2	219434550	2_129	0	0.0298830232663491	6.67023702707044	1.89261900408296e-06	0.921063796183358	2
ENSG00000144591.18	GMPPA	2	219498443	2_129	0	0.173146888935645	22.9959103601005	3.7806171187208e-05	-2.48416953600545	1
ENSG00000123989.13	CHPF	2	219543916	2_129	0	0.0251483098021748	5.31688054695049	1.26958885637657e-06	-0.764485200814802	1
ENSG00000188760.10	TMEM198	2	219543916	2_129	0	0.0251483098021748	5.31688054695049	1.26958885637657e-06	-0.764485200814802	1
ENSG00000123999.4	INHA	2	219568235	2_129	0	0.0262184918567416	5.59983910645275	1.39405738821089e-06	0.713264779260058	2
ENSG00000124006.14	OBSL1	2	219572251	2_129	0	0.0256413592964089	5.43356401921419	1.32288846423888e-06	0.722895084668942	1
ENSG00000116106.11	EPHA4	2	221574191	2_130	0	0.0187594447981007	6.3832046128999	1.13698868731534e-06	-0.650330649715073	1
ENSG00000123983.13	ACSL3	2	222860739	2_131	0	0.0273969255290973	6.60930538119155	1.71931338733708e-06	-0.760917061811378	1
ENSG00000171951.4	SCG2	2	223601626	2_131	0	0.0988502228516505	18.6553567469334	1.75096960805504e-05	2.03698918735254	1
ENSG00000124019.9	FAM124B	2	224402283	2_132	0	0.0246689162517114	5.16539165135208	1.20990347380784e-06	1.05226423558329	1
ENSG00000036257.12	CUL3	2	224585652	2_132	0	0.0250514782971146	6.60046582664966	1.57002057015098e-06	1.62341550702813	1
ENSG00000135905.18	DOCK10	2	225041976	2_133	0	0.0267734877094997	5.92716221022789	1.50677761244752e-06	0.632283486205805	1
ENSG00000169031.18	COL4A3	2	227207376	2_133	0	0.0331709474717334	7.91651352418075	2.49338436231097e-06	-0.939896074800869	1
ENSG00000135917.13	SLC19A3	2	227684855	2_134	0	0.0866109936873769	18.7148068005533	1.53906076232287e-05	1.98419768007963	3
ENSG00000163053.10	SLC16A14	2	230048350	2_135	0	0.0417197145620686	14.5332719384977	5.75707815308917e-06	-1.80039944524049	3
ENSG00000185404.16	SP140L	2	230326798	2_135	0	0.0199199850436128	7.67055296491743	1.45081847677885e-06	0.995909493779583	2
ENSG00000135902.9	CHRND	2	232526097	2_136	0	0.052485307791081	10.4554531499107	5.21048326656688e-06	1.37950545988668	1
ENSG00000163286.8	ALPPL2	2	232406577	2_136	0	0.0532878757220929	10.5977109714739	5.36213662609014e-06	-1.70306517310387	1
ENSG00000204128.5	C2orf72	2	231040159	2_136	0	0.0371663999923417	7.23149581274638	2.55197274843309e-06	0.973250231110757	1
ENSG00000135914.5	HTR2B	2	231125386	2_136	0	0.0281527751417308	4.64982022679937	1.24295318269008e-06	-0.00217574237599735	2
ENSG00000135931.17	ARMC9	2	231293533	2_136	0	0.0280054432828937	4.60113893570917	1.22350344196355e-06	-0.21587576882217	1
ENSG00000171596.6	NMUR1	2	231530546	2_136	0	0.0300971910349342	5.26970970336437	1.50594826754025e-06	0.392001173339466	1
ENSG00000187514.16	PTMA	2	231706100	2_136	0	0.0344636059652904	6.52876290641	2.13643168544141e-06	0.840054100543748	2
ENSG00000171551.11	ECEL1	2	232487967	2_136	0	0.0280113454913448	4.6030940225278	1.22428129089206e-06	-0.0123593925974298	1
ENSG00000182600.9	C2orf82	2	232856815	2_137	0	0.0905758295715877	18.9698417393892	1.63144870998966e-05	-2.7532264615721	1
ENSG00000066248.14	NGEF	2	233012355	2_137	0	0.0249679290089527	4.87215693863313	1.15505106975321e-06	0.0766294377816087	2
ENSG00000168918.13	INPP5D	2	233059893	2_137	0	0.0483479664619727	10.5080807784927	4.82390794601364e-06	1.17860919593515	1
ENSG00000085982.13	USP40	2	233566769	2_137	0	0.211453149611459	24.6243450271944	4.94397473662577e-05	-2.60760349299778	1
ENSG00000123485.11	HJURP	2	233854854	2_137	0	0.0242554345196635	4.66766754330233	1.07499482003198e-06	0.152974708113677	1
ENSG00000188042.7	ARL4C	2	234498726	2_138	0	0.0353224517388412	4.91998122221056	1.65010538822934e-06	0.248981032365647	1
ENSG00000157985.18	AGAP1	2	235496752	2_139	0	0.0337961158591822	5.18350057040935	1.66336415269651e-06	0.356282721086492	1
ENSG00000124839.12	RAB17	2	237601116	2_140	0	0.0369255544324577	4.90857174840923	1.72099482786902e-06	0.169538053619405	1
ENSG00000124831.18	LRRFIP1	2	237767806	2_140	0	0.0414382829882923	5.98325375793624	2.35416322387555e-06	-0.942643216315808	1
ENSG00000177483.11	RBM44	2	237798649	2_140	0	0.0362597578108704	4.73916063283619	1.63163767611853e-06	-0.168128324284248	2
ENSG00000132329.10	RAMP1	2	237858483	2_141	0	0.0388015323870388	4.61017996886957	1.6984945343832e-06	-0.0947273011488489	1
ENSG00000184182.18	UBE2F	2	237966682	2_141	0	0.0388353041464751	4.6182941496545	1.70296490571146e-06	-0.132518231223212	1
ENSG00000132330.16	SCLY	2	238061323	2_141	0	0.0437738199342277	5.73506761669193	2.38369335881514e-06	-0.84202330829658	1
ENSG00000144488.14	ESPNL	2	238127296	2_141	0	0.0649181193705831	9.43098623746138	5.81326924500887e-06	1.26990607058598	2
ENSG00000168427.8	KLHL30	2	238423914	2_141	0	0.0398455865636648	4.85765088873547	1.83782400903143e-06	0.0407931801916536	1
ENSG00000178752.15	ERFE	2	238158500	2_141	0	0.0502132069160144	7.01842943848594	3.34622618754763e-06	0.900210266228176	1
ENSG00000132323.8	ILKAP	2	238203982	2_141	0	0.0705316869636175	10.2134005021243	6.83993588038023e-06	1.96929952955663	1
ENSG00000204104.11	TRAF3IP1	2	238320731	2_141	0	0.0388369228865415	4.6186675819424	1.70317359538223e-06	-0.0367005696382589	2
ENSG00000065802.11	ASB1	2	238426593	2_141	0	0.0441192271680718	5.808468082645	2.43325094320733e-06	0.875836950033222	1
ENSG00000233608.3	TWIST2	2	238847617	2_141	0	0.0523661921215741	7.41171398667783	3.68525075083584e-06	-0.887245324759159	1
ENSG00000068024.16	HDAC4	2	239401581	2_142	0	0.0531447959793789	13.4639655683693	6.79408746087439e-06	-1.54295808441747	1
ENSG00000063660.8	GPC1	2	240436110	2_142	0	0.081215240456575	17.4620417777117	1.34657316113068e-05	-2.29985794667635	1
ENSG00000142327.12	RNPEPL1	2	240566209	2_142	0	0.0397952839457918	10.75978479755	4.06567435019765e-06	-1.35454717748919	1
ENSG00000144504.15	ANKMY1	2	240570295	2_142	0	0.0211061726991181	4.87250486313206	9.76470585451281e-07	0.152554223308608	1
ENSG00000142330.19	CAPN10	2	240592320	2_142	0	0.022255611262254	5.36320886341619	1.13334369796679e-06	-0.563242286090514	1
ENSG00000178623.11	GPR35	2	240605270	2_142	0	0.0219281857406324	5.22603995427529	1.08811005531167e-06	-0.435806986190889	2
ENSG00000172478.17	C2orf54	2	240896723	2_143	0	0.0371449455190291	6.31191874843421	2.22617100620148e-06	0.796966019652568	2
ENSG00000130294.15	KIF1A	2	240820475	2_143	0	0.0322227227188575	4.98942638422354	1.52654724648196e-06	0.407199525637247	1
ENSG00000226321.5	CROCC2	2	240907156	2_143	0	0.0560158045572914	10.1519009561379	5.39952239734898e-06	1.28056745479283	1
ENSG00000122085.16	MTERF4	2	241094178	2_143	0	0.0370183973155479	6.28011135706755	2.20740668643358e-06	-0.594310682628894	2
ENSG00000115687.13	PASK	2	241150035	2_143	0	0.037357198112708	6.36498874231202	2.25771611150711e-06	0.839412789670663	1
ENSG00000115685.14	PPP1R7	2	241149506	2_143	0	0.0309448032556399	4.613437918154	1.35553209051999e-06	-0.00583365313301272	2
ENSG00000146205.13	ANO7	2	241217672	2_144	0	0.0928038092947897	16.3937999866359	1.44458410487921e-05	-1.82157538251878	1
ENSG00000115677.16	HDLBP	2	241318444	2_144	0	0.038565715877756	8.12919765058734	2.97677820416902e-06	-1.19547111297424	1
ENSG00000006607.13	FARP2	2	241355498	2_144	0	0.0934583285274844	16.4607944010772	1.46071738065596e-05	2.19814528942939	2
ENSG00000115694.14	STK25	2	241509931	2_144	0	0.026378531976152	4.59948903506116	1.15201360247366e-06	0.0831051339564336	1
ENSG00000168397.16	ATG4B	2	241636401	2_144	0	0.059179547722409	12.1356568298841	6.8191826896343e-06	1.50075498071507	1
ENSG00000168393.12	DTYMK	2	241686523	2_144	0	0.0279325176375497	5.1303559220009	1.3606767815397e-06	-0.497331124750719	1
ENSG00000168395.15	ING5	2	241698411	2_144	0	0.0594852626190268	12.1840973889897	6.88176981104703e-06	1.5758009241918	1
ENSG00000134121.9	CHL1	3	175585	3_1	0	0.0266737186143519	4.61537401569258	1.16892827241853e-06	0.0501620681623033	1
ENSG00000072756.16	TRNT1	3	3129282	3_3	0	0.0243617650304159	5.31527783833056	1.22951014801635e-06	-0.554650580579458	1
ENSG00000113851.14	CRBN	3	3178805	3_3	0	0.0624815479358399	14.0992791100128	8.36461747823782e-06	1.6466140435956	1
ENSG00000170364.12	SETMAR	3	4303252	3_3	0	0.0229641255977491	4.76813064328033	1.03966986610803e-06	0.259216070050251	1
ENSG00000150995.18	ITPR1	3	4492945	3_4	0	0.0234473721995565	4.60680158632431	1.02563086503782e-06	-0.0815700528953291	1
ENSG00000196277.15	GRM7	3	6769634	3_5	0	0.124920607464614	15.9084928410953	1.88695055883713e-05	1.81181293981411	1
ENSG00000071282.11	LMCD1	3	8502071	3_6	0	0.0382652442031007	7.91862146012501	2.87707689021437e-06	-0.847121353277146	2
ENSG00000182533.6	CAV3	3	8733693	3_7	0	0.0309628525101362	4.66036113114881	1.37011787489064e-06	0.0769160424047758	1
ENSG00000125046.14	SSUH2	3	8744886	3_7	0	0.0910451167264612	14.7852573213562	1.27815328685851e-05	1.67475142771638	1
ENSG00000180914.10	OXTR	3	8769543	3_7	0	0.0311889896178781	4.7279619953814	1.40014392209948e-06	-0.288483583058203	1
ENSG00000070950.9	RAD18	3	8961440	3_7	0	0.0307762829940084	4.60422712707918	1.34545848792874e-06	-0.0306474114487485	1
ENSG00000168137.15	SETD5	3	9397385	3_7	0	0.0312065229267009	4.73317211075776	1.40247482852298e-06	-0.0748059519681247	1
ENSG00000241553.12	ARPC4	3	8968130	3_7	0	0.0356637949999395	5.97456518126641	2.02316477561729e-06	-0.642546747930579	1
ENSG00000163719.19	MTMR14	3	9649842	3_8	0	0.0155526328165342	4.59466671874205	6.78508558754867e-07	0.0239401389600048	1
ENSG00000114026.21	OGG1	3	9749660	3_8	0	0.0169269201896169	5.39636910495089	8.67315265702141e-07	0.406002895388766	1
ENSG00000134072.10	CAMK1	3	9770367	3_8	0	0.0605521773383062	17.0435573093958	9.7991274490032e-06	-1.91969454702108	1
ENSG00000163701.18	IL17RE	3	9902449	3_8	0	0.0186678292897348	6.27612489491494	1.11245587781127e-06	-0.765795275255611	1
ENSG00000125037.12	EMC3	3	10010880	3_8	0	0.0180864571159234	5.96149108150361	1.02377801318459e-06	-0.668922022784775	1
ENSG00000144554.10	FANCD2	3	10025967	3_8	0	0.0288095997325379	10.3454018089947	2.82997099441131e-06	-1.15502801390848	3
ENSG00000254999.3	BRK1	3	10115548	3_8	0	0.0295078159424276	10.5529772063518	2.95671498746333e-06	1.21849970881614	2
ENSG00000134086.7	VHL	3	10140878	3_8	0	0.0176766827819176	5.74423799413295	9.64118886098547e-07	0.407303552750347	1
ENSG00000157087.17	ATP2B2	3	10707748	3_8	0	0.0193929246072132	7.00943775051113	1.29069577692908e-06	1.34987599615627	1
ENSG00000157103.10	SLC6A1	3	10986095	3_9	0	0.0270858258619888	9.70800939906285	2.49671900386987e-06	1.07874798329373	3
ENSG00000197548.12	ATG7	3	11230319	3_9	0	0.0180159140683925	5.92681299394926	1.0138528418544e-06	0.845046858701274	1
ENSG00000144559.10	TAMM41	3	11847082	3_9	0	0.036478955244543	12.9052468533995	4.46998540026339e-06	1.78997305631865	1
ENSG00000157152.16	SYN2	3	12004293	3_9	0	0.0171029519978043	5.58702202750713	9.07295709633013e-07	0.681117346011201	1
ENSG00000157150.4	TIMP4	3	12156497	3_9	0	0.509265444837591	23.0020722374829	0.000111226576180787	3.94112750546505	1
ENSG00000154743.17	TSEN2	3	12484699	3_9	0	0.0194940058128851	6.62796204800063	1.2268133718007e-06	-1.15787639265138	2
ENSG00000075975.15	MKRN2	3	12557101	3_9	0	0.0325896890641212	11.3110919965949	3.5001136666543e-06	1.45361439984243	2
ENSG00000225526.4	MKRN2OS	3	12560995	3_9	0	0.0985533949333923	21.6539405421921	2.02631017880975e-05	2.90592419476567	2
ENSG00000132155.11	RAF1	3	12664356	3_9	0	0.0175854812743287	5.63053300898613	9.40158688866245e-07	0.267814609181363	1
ENSG00000144712.11	CAND2	3	12800931	3_9	0	0.0330428102493587	11.350185834403	3.56104404585292e-06	1.1277969742246	1
ENSG00000144713.12	RPL32	3	12841494	3_9	0	0.0184163691524183	6.09324378224265	1.06549143384282e-06	-0.488567634544941	1
ENSG00000131379.9	C3orf20	3	14674864	3_10	0	0.101396138952935	16.3762249552339	1.57664025245962e-05	1.9503913138721	1
ENSG00000144711.13	IQSEC1	3	13072626	3_10	0	0.0423962927083915	8.14833663714299	3.28015405870625e-06	1.06979925104399	1
ENSG00000163528.12	CHCHD4	3	14124463	3_10	0	0.0436346856515013	8.41712773326229	3.48733096649608e-06	-1.1213657811624	2
ENSG00000131389.16	SLC6A6	3	14402293	3_10	0	0.156104363529943	20.5581041557686	3.04716170513923e-05	2.38839735891636	1
ENSG00000144596.12	GRIP2	3	14534139	3_10	0	0.060060580491362	11.4106035193818	6.5072207137512e-06	-1.42719345026648	1
ENSG00000131368.7	MRPS25	3	15065408	3_11	0	0.0379304689090056	5.35160946122911	1.92739186352087e-06	-0.509784614902284	1
ENSG00000131375.9	CAPN7	3	15206289	3_11	0	0.0470807395798104	7.36873041482164	3.29407392557821e-06	-1.03175591327476	1
ENSG00000206561.12	COLQ	3	15521324	3_11	0	0.0360142282640076	4.86881613386745	1.66492580205269e-06	0.059960111204295	2
ENSG00000131373.14	HACL1	3	15601536	3_11	0	0.0513392848456926	8.17926645392833	3.98714075758222e-06	1.1039754804865	1
ENSG00000154813.9	DPH3	3	16264511	3_12	0	0.0188228323152745	4.63676292728503	8.28699852503536e-07	0.247764816508775	1
ENSG00000154814.13	OXNAD1	3	16265263	3_12	0	0.103263254572402	19.7722179866547	1.93864636568958e-05	2.28401101554144	2
ENSG00000131378.13	RFTN1	3	16514065	3_12	0	0.0235198191255677	6.34331933071943	1.41660232167567e-06	-0.58061454698126	1
ENSG00000154822.17	PLCL2	3	16802230	3_12	0	0.0215102721482948	16.7203820925023	3.41499049766611e-06	4.01583677930304	1
ENSG00000163576.17	EFHB	3	19946616	3_14	0	0.118528765638558	18.8151665062822	2.11752830596248e-05	2.20929030693862	1
ENSG00000144566.10	RAB5A	3	19946690	3_14	0	0.0765040683586128	14.6314992802929	1.06284701677636e-05	2.32560681059387	1
ENSG00000183977.13	PP2D1	3	20012089	3_14	0	0.0261435309213014	4.59040161640629	1.13949473593982e-06	-0.231986124000255	2
ENSG00000114166.7	KAT2B	3	20086093	3_15	0	0.0273917535292694	5.18189206305728	1.34773837526864e-06	0.587017065653185	1
ENSG00000182247.9	UBE2E2	3	23202760	3_17	0	0.0543433720266944	11.6823210559687	6.02799824607182e-06	1.65326610721303	1
ENSG00000170142.11	UBE2E1	3	23805720	3_18	0	0.00724748289438093	4.84460785912258	3.33382827142315e-07	-0.741455619289953	1
ENSG00000033867.16	SLC4A7	3	27484716	3_20	0	0.0420368832555699	4.5888824820756	1.83161774029645e-06	-0.116526967404535	1
ENSG00000163512.13	AZI2	3	28342226	3_21	0	0.0319838746019668	7.16057892226959	2.17458609475453e-06	-0.752554233831695	1
ENSG00000206559.7	ZCWPW2	3	28348860	3_21	0	0.0507308471761384	11.4628870358564	5.52158197471818e-06	1.51988591572188	1
ENSG00000144642.21	RBMS3	3	28575079	3_21	0	0.0264442161541779	5.39523897881509	1.35468643308107e-06	-0.00535830737670335	1
ENSG00000163527.9	STT3B	3	31534943	3_23	0	0.0477255576161566	13.8844482252121	6.29183077670392e-06	-1.5575558215378	1
ENSG00000144645.13	OSBPL10	3	31838857	3_23	0	0.0178124244968488	4.66696190356758	7.89322874883375e-07	-0.00644093350154198	2
ENSG00000152642.10	GPD1L	3	32154824	3_23	0	0.312835937877615	31.04905577964	9.22279238595308e-05	3.27181718584798	1
ENSG00000170293.8	CMTM8	3	32238241	3_23	0	0.0203171174025197	5.84413022601584	1.12740348200287e-06	0.622271575954572	1
ENSG00000153551.13	CMTM7	3	32323894	3_24	0	0.0356856617644944	4.59104028385223	1.55561547614576e-06	0.0382042304418157	2
ENSG00000091317.7	CMTM6	3	32502466	3_24	0	0.036119340063524	4.70347796009323	1.61308152378414e-06	-0.170019340748223	1
ENSG00000144635.8	DYNC1LI1	3	32570569	3_24	0	0.0362853019515317	4.74614591907044	1.63519377294955e-06	0.228655077825894	1
ENSG00000182973.18	CNOT10	3	32686073	3_24	0	0.0367854349697336	4.87359363285198	1.70224711492987e-06	-0.337433217422059	1
ENSG00000188167.8	TMPPE	3	33097052	3_24	0	0.0529198147131916	8.27087359402868	4.15591919816391e-06	-1.30284995105202	2
ENSG00000170266.15	GLB1	3	33097052	3_24	0	0.169435449354596	19.4136119840782	3.12325914859574e-05	2.75131201032741	1
ENSG00000170275.14	CRTAP	3	33113893	3_24	0	0.0442243678643538	6.59121380248699	2.76773451711759e-06	0.876813817856916	2
ENSG00000173705.8	SUSD5	3	33218930	3_25	0	0.0268127570195363	15.7856448036442	4.01884443795759e-06	-1.90536755265353	1
ENSG00000153558.13	FBXL2	3	33277306	3_25	0	0.0582490595285169	22.0791469685275	1.22114885025222e-05	2.53478646630118	1
ENSG00000170248.13	PDCD6IP	3	33797374	3_25	0	0.0105587376483478	7.71379008535462	7.73351998572759e-07	0.731462869717233	1
ENSG00000144681.10	STAC	3	36363582	3_26	0	0.0544977932447043	10.9047817328882	5.64278224289836e-06	1.63862785232276	1
ENSG00000168016.13	TRANK1	3	36945441	3_27	0	0.0264698464193873	10.2925966285103	2.58686503744252e-06	-2.37551002039703	2
ENSG00000178567.7	EPM2AIP1	3	36993455	3_27	0	0.0235436986910985	7.36391671574181	1.64619377828832e-06	-1.61366211709586	1
ENSG00000076242.14	MLH1	3	36993455	3_27	0	0.0235436986910985	7.36391671574181	1.64619377828832e-06	-1.61366211709586	1
ENSG00000093167.17	LRRFIP2	3	37183634	3_27	0	0.0249882908194486	5.60896992086245	1.33081307639768e-06	0.203064588917402	1
ENSG00000144674.16	GOLGA4	3	37243088	3_27	0	0.0249231891031065	5.58074354740552	1.32066623718575e-06	-0.143634425778073	1
ENSG00000198590.11	C3orf35	3	37386585	3_27	0	0.0247099293376314	5.51628682831834	1.2942427479999e-06	-0.127522858999875	1
ENSG00000187091.13	PLCD1	3	38029646	3_27	0	0.0872860423658762	17.5697511847967	1.45615568684752e-05	-1.8656065398524	1
ENSG00000008226.19	DLEC1	3	38039461	3_27	0	0.0218342772341474	4.67746677826119	9.69721285915694e-07	-0.0794673726090005	1
ENSG00000172940.11	SLC22A13	3	38266019	3_27	0	0.0275949194977465	6.78829221989564	1.77863591537248e-06	0.849641885603893	1
ENSG00000144671.10	SLC22A14	3	38281798	3_27	0	0.0222659101890961	4.74544696915734	1.00326341197493e-06	-0.165279923147757	1
ENSG00000093217.9	XYLB	3	38345025	3_28	0	0.0224778759037568	6.87314163397901	1.46692516680458e-06	-1.15262522509223	2
ENSG00000157036.12	EXOG	3	38472558	3_28	0	0.210606152161859	21.4482085630225	4.28903385577319e-05	-3.70828691893261	1
ENSG00000114742.13	WDR48	3	39051835	3_28	0	0.0206205394605311	5.42140080134272	1.06147295956477e-06	0.436562942571482	1
ENSG00000168026.18	TTC21A	3	39107217	3_28	0	0.0204115520371144	5.38748139055697	1.04414114161244e-06	0.480409559579755	1
ENSG00000144655.14	CSRNP1	3	39154473	3_28	0	0.018656647756833	4.59379979255993	8.13772618120389e-07	0.196731258632573	1
ENSG00000168329.13	CX3CR1	3	39429484	3_28	0	0.0186866985444552	4.61085163613191	8.18108913553287e-07	0.00393863726086988	1
ENSG00000144659.10	SLC25A38	3	39384950	3_28	0	0.0200397997090753	5.25959172783656	1.00078965397514e-06	-0.418635668284306	1
ENSG00000168028.13	RPSA	3	39407090	3_28	0	0.0197401003290804	5.08504558560623	9.53106876676488e-07	0.395812929953762	1
ENSG00000170011.13	MYRIP	3	39808955	3_28	0	0.0236186230905596	6.73237001962852	1.50980183824028e-06	0.879116877216718	1
ENSG00000114784.3	EIF1B	3	40309786	3_29	0	0.0749150804511913	14.7925372050645	1.05222669894477e-05	-1.70424547355139	1
ENSG00000168032.8	ENTPD3	3	40387447	3_29	0	0.0330995968572445	7.13981877375959	2.24391958682493e-06	0.966478568662207	1
ENSG00000177873.12	ZNF619	3	40477330	3_29	0	0.0399212019465929	8.88438442332056	3.36766084367861e-06	-1.18756045420034	1
ENSG00000182606.14	TRAK1	3	42014240	3_30	0	0.0382304150080162	4.84344415724927	1.75816935566371e-06	0.36564333315414	1
ENSG00000114857.17	NKTR	3	42603651	3_31	0	0.0529576843526695	18.7751957429774	9.44084477312692e-06	2.27757394063643	1
ENSG00000093183.13	SEC22C	3	42601933	3_31	0	0.0743972263308477	21.9684278793084	1.55186207587479e-05	2.47762225065032	1
ENSG00000114853.13	ZBTB47	3	42653821	3_31	0	0.0161640368334416	7.84859109809911	1.20458910727792e-06	1.32999104973012	1
ENSG00000157119.11	KLHL40	3	42685226	3_31	0	0.014955911415184	7.12799852132617	1.01222691707511e-06	-0.873233194114315	1
ENSG00000144648.15	ACKR2	3	42804792	3_31	0	0.0275329732100768	12.4372034364632	3.25142130523193e-06	-1.4218226805569	1
ENSG00000182983.14	ZNF662	3	42905991	3_31	0	0.0114518279981631	4.60541883552777	5.00773508459756e-07	0.210318041859944	1
ENSG00000240747.7	KRBOX1	3	42809057	3_31	0	0.0116046166351095	4.70233337392854	5.1813342538713e-07	-0.145697964308204	1
ENSG00000144647.5	POMGNT2	3	43106046	3_31	0	0.0114711502628098	4.66092980939755	5.07664655690468e-07	0.207742252583565	1
ENSG00000011198.7	ABHD5	3	43690090	3_31	0	0.0184141161184069	8.73738402534998	1.52767052179027e-06	-1.02514675194672	1
ENSG00000160746.12	ANO10	3	43691692	3_31	0	0.0139629364827424	6.26821773882869	8.31032930242353e-07	-0.139145502515291	1
ENSG00000179152.19	TCAIM	3	44338372	3_31	0	0.0408486731486173	15.8690993759607	6.15499395707804e-06	2.09058041457784	1
ENSG00000225873.3	LINC00694	3	44422957	3_31	0	0.0229975612858394	10.7189576030168	2.34062443642771e-06	1.40309588765003	2
ENSG00000178917.15	ZNF852	3	44510851	3_31	0	0.0124409396288716	5.25296792570079	6.20519349361386e-07	0.172722045848976	1
ENSG00000196345.12	ZKSCAN7	3	44555404	3_31	0	0.0124703895134607	5.54986206812942	6.57142575206085e-07	-0.676842114007694	1
ENSG00000144792.9	ZNF660	3	44578516	3_31	0	0.0313276926440039	13.4763740473656	4.00865667892953e-06	-1.95019655686046	2
ENSG00000186448.14	ZNF197	3	44584132	3_31	0	0.0116479867076087	4.84022053768905	5.35319930922508e-07	-0.40887358443169	1
ENSG00000196653.11	ZNF502	3	44719225	3_31	0	0.0116406724916073	4.71363051709616	5.20991939611101e-07	0.157063682444129	2
ENSG00000186446.11	ZNF501	3	44721338	3_31	0	0.0139062477580002	6.38398193216101	8.42944552984559e-07	-0.747861346350425	1
ENSG00000163807.5	KIAA1143	3	44761638	3_31	0	0.150121890622601	27.9831288600414	3.98875805655755e-05	-3.34775308757611	1
ENSG00000163808.16	KIF15	3	44761638	3_31	0	0.150121890622601	27.9831288600414	3.98875805655755e-05	-3.34775308757611	1
ENSG00000169964.7	TMEM42	3	44886112	3_31	0	0.0804026937130148	21.6387618032075	1.65196332781877e-05	2.01167241926421	1
ENSG00000163810.11	TGM4	3	44875099	3_31	0	0.0438063791189154	16.1383106004512	6.71263176761975e-06	-1.64541982071741	1
ENSG00000075914.12	EXOSC7	3	44976704	3_31	0	0.0380751706993666	14.958679086791	5.40794792596339e-06	-1.74675669545807	1
ENSG00000163812.13	ZDHHC3	3	44976413	3_31	0	0.0144959839342889	6.85019932881719	9.42862373167081e-07	-0.743383171662516	1
ENSG00000163814.7	CDCP1	3	45145928	3_32	0	0.0379329601974096	6.21700174149741	2.23921152706515e-06	0.657527491245858	1
ENSG00000249992.1	TMEM158	3	45226648	3_32	0	0.0330088584049365	4.92306650949157	1.54299175193122e-06	0.398249939390283	1
ENSG00000011376.9	LARS2	3	45388191	3_32	0	0.0658178160132104	11.378347132855	7.1108258619105e-06	1.36900120504066	2
ENSG00000144791.9	LIMD1	3	45674196	3_32	0	0.0318476138150137	4.59018501036749	1.38804800271225e-06	-0.0693998141433796	1
ENSG00000211456.10	SACM1L	3	45692992	3_32	0	0.0447998760175228	7.76925602396431	3.3048643785677e-06	1.0447362956159	1
ENSG00000163818.16	LZTFL1	3	45916197	3_32	0	0.0445107771899209	7.70876081327914	3.25797047959761e-06	-1.12328216480062	2
ENSG00000172215.5	CXCR6	3	45940684	3_32	0	0.0364015789363662	5.8332287324735	2.01616757020655e-06	0.558245563931172	1
ENSG00000163823.3	CCR1	3	46208231	3_32	0	0.031849456991206	4.59072532653387	1.38829173404243e-06	-0.0115602059463648	1
ENSG00000121807.5	CCR2	3	46353822	3_32	0	0.0353305880810811	5.55526333242306	1.86360090848452e-06	0.524566096289128	1
ENSG00000160791.13	CCR5	3	46370444	3_32	0	0.0447490537071744	7.75864414318712	3.29660631096616e-06	-1.10950193651802	2
ENSG00000121797.9	CCRL2	3	46406497	3_32	0	0.0336929271937554	5.11379366083228	1.63598508800309e-06	-0.589046873448492	1
ENSG00000241186.9	TDGF1	3	46574146	3_32	0	0.0324071215317856	4.75203514137304	1.46223608832101e-06	0.314439286051678	2
ENSG00000163827.12	LRRC2	3	46575821	3_32	0	0.045778974887312	7.97124127663894	3.46488970758996e-06	1.08869865772936	2
ENSG00000261603.1	PRSS46	3	46736094	3_33	0	0.0470141320361898	8.54615197011874	3.81501658903992e-06	1.11918867988682	1
ENSG00000178038.16	ALS2CL	3	46696489	3_33	0	0.0337328049129781	5.45076356973265	1.74585108077023e-06	-0.531548308431737	1
ENSG00000181585.3	TMIE	3	46696489	3_33	0	0.0337328049129781	5.45076356973265	1.74585108077023e-06	-0.531548308431737	1
ENSG00000188086.13	PRSS45	3	46744963	3_33	0	0.0350346436357872	5.80300265559999	1.93040249583616e-06	0.643394561698588	3
ENSG00000160801.13	PTH1R	3	46877889	3_33	0	0.0388430827527322	6.76392575482256	2.49465170082901e-06	-0.726557001916181	2
ENSG00000160796.16	NBEAL2	3	47004356	3_33	0	0.0327020791936821	5.16223934134123	1.60291649819862e-06	0.41149350039788	1
ENSG00000160799.11	CCDC12	3	46982458	3_33	0	0.0309440574911063	4.64877509610271	1.36588203191312e-06	-0.215603252052568	1
ENSG00000181555.20	SETD2	3	47164415	3_33	0	0.0307409891707781	4.58761955386105	1.33906799431144e-06	-0.0408462051120243	1
ENSG00000114650.18	SCAP	3	47476755	3_33	0	0.0387732776342693	6.74716281991739	2.48399720143068e-06	0.750024519775829	1
ENSG00000047849.21	MAP4	3	48089403	3_34	0	0.0745188342450921	12.6555647749831	8.95457503698316e-06	2.23277022887667	1
ENSG00000164045.11	CDC25A	3	48188134	3_34	0	0.0860210201239175	14.0171082859001	1.1448811731523e-05	-2.6664228210338	1
ENSG00000164047.4	CAMP	3	48226335	3_34	0	0.0818981066747568	13.5503913324853	1.05371483965949e-05	-2.6295131005352	1
ENSG00000164048.13	ZNF589	3	48241004	3_34	0	0.089847907565197	14.4314550740354	1.23116280362638e-05	-2.68206801991105	2
ENSG00000172113.8	NME6	3	48301516	3_34	0	0.0630033995089215	11.071058369527	6.62293542833987e-06	2.41000202393509	2
ENSG00000164051.13	CCDC51	3	48440237	3_34	0	0.0588233430500638	10.4253679597818	5.82288873622162e-06	-1.917523085771	1
ENSG00000232112.3	TMA7	3	48440024	3_34	0	0.0594708850871951	10.5282821900102	5.94510207455192e-06	1.92784946991879	1
ENSG00000164053.19	ATRIP	3	48446507	3_34	0	0.05696166178479	10.1232183151024	5.47518313904987e-06	-1.8859977712815	1
ENSG00000213689.11	TREX1	3	48467186	3_34	0	0.0557502126705523	9.92138464153993	5.25189714723222e-06	1.82361087055254	1
ENSG00000114268.11	PFKFB4	3	48562408	3_34	0	0.0326029219154007	4.91249302577082	1.52074314484852e-06	0.431265925626234	1
ENSG00000145040.3	UCN2	3	48563473	3_34	0	0.0452268748049336	7.96235454955083	3.41928646921731e-06	-1.17096499281183	1
ENSG00000114270.17	COL7A1	3	48595323	3_34	0	0.042251897558397	7.32689405488442	2.9394327373118e-06	0.782867330915396	1
ENSG00000213672.7	NCKIPSD	3	48686026	3_34	0	0.0378540982615753	6.30207919264331	2.26513535208178e-06	0.505323382212557	1
ENSG00000068745.14	IP6K2	3	48727521	3_34	0	0.0652625575408794	11.4030470608584	7.06614268169379e-06	-1.53872737935459	1
ENSG00000114302.15	PRKAR2A	3	48847779	3_34	0	0.0768993949713986	12.9533519474823	9.45806915829181e-06	-1.9197133996349	1
ENSG00000221883.2	ARIH2OS	3	48919714	3_34	0	0.0667522022878591	11.6157859092155	7.36226752069367e-06	2.39856815268025	1
ENSG00000178467.17	P4HTM	3	48987668	3_34	0	0.0609115508749571	10.7533460793192	6.21928812535817e-06	-2.31651949768749	1
ENSG00000178252.17	WDR6	3	49007280	3_34	0	0.0820473881207352	13.5678413113668	1.0569949505633e-05	2.42239768348564	2
ENSG00000185909.14	KLHDC8B	3	49173299	3_34	0	0.0446052717612883	7.83306625309875	3.31753402973515e-06	1.52143420185103	1
ENSG00000173421.16	CCDC36	3	49199961	3_34	0	0.13010847008199	17.9897469339138	2.22242964235334e-05	-2.839468265046	1
ENSG00000188315.7	C3orf62	3	49277527	3_34	0	0.0644821876790245	11.289705532473	6.91225536931812e-06	-1.82547547637834	1
ENSG00000173389.15	IQCF1	3	51902933	3_36	0	0.0586297546175033	18.2714015137104	1.01715545990877e-05	1.74668560193056	1
ENSG00000164087.7	POC1A	3	52154345	3_36	0	0.0138410307333976	5.80546415904567	7.62961771463467e-07	0.678073203995928	1
ENSG00000023330.14	ALAS1	3	52191549	3_36	0	0.0122380981492822	4.80599698926547	5.5846353766484e-07	-0.516948902115325	1
ENSG00000164088.17	PPM1M	3	52245578	3_36	0	0.0122943444978187	6.09082846013414	7.11015622837575e-07	1.69824650420262	2
ENSG00000168237.17	GLYCTK	3	52291743	3_36	0	0.116951399789892	36.8957680530024	4.09712653119297e-05	5.6171364593988	1
ENSG00000164091.11	WDR82	3	52288401	3_36	0	0.0286498798060242	22.2034979059078	6.04006481586783e-06	4.49896757685958	1
ENSG00000114841.17	DNAH1	3	52316196	3_36	0	0.0206006283853072	10.7272654465241	2.09829667344983e-06	1.93115262744686	1
ENSG00000010319.6	SEMA3G	3	52444898	3_36	0	0.0174877918330286	7.17962894904743	1.19215952163284e-06	-0.0439601980042745	1
ENSG00000114854.7	TNNC1	3	52454186	3_36	0	0.0124917161338557	5.48850593159051	6.50988986653866e-07	-1.11675344600188	2
ENSG00000010322.15	NISCH	3	52455611	3_36	0	0.0128672972169227	5.05775130258442	6.17934154272125e-07	-0.480562710016923	1
ENSG00000010327.10	STAB1	3	52495757	3_36	0	0.0131166238948848	6.27753809183335	7.81823678159392e-07	1.42345208706032	1
ENSG00000168273.7	SMIM4	3	52533601	3_36	0	0.0357346760052367	25.5054178064132	8.65405573302162e-06	5.36801337974649	1
ENSG00000168268.10	NT5DC2	3	52534789	3_36	0	0.0220653473438016	21.0139564003565	4.40266855657503e-06	4.93527301641405	2
ENSG00000163938.16	GNL3	3	52681295	3_36	0	0.36285010672431	34.8518352565722	0.000120074366607658	6.20455157848996	2
ENSG00000163939.18	PBRM1	3	52685072	3_36	0	0.0276181155552299	22.8557773811221	5.99359559445147e-06	5.28069871895664	2
ENSG00000016864.18	GLT8D1	3	52705620	3_36	0	0.0849641901436911	18.5933644499926	1.50000014483765e-05	0.807738688610408	1
ENSG00000114904.12	NEK4	3	52770471	3_36	0	0.0219568001326502	21.0195073095267	4.38216753909168e-06	4.87543198722298	1
ENSG00000162267.12	ITIH3	3	52794612	3_36	0	0.0372052446982847	26.1993957974573	9.2553498128678e-06	4.96009474697284	1
ENSG00000055955.15	ITIH4	3	52831109	3_36	0	0.0124082100655688	7.37073108749575	8.68394573296736e-07	2.16671388915116	1
ENSG00000213533.11	TMEM110	3	52897955	3_36	0	0.0264270770528064	23.0715781049158	5.78927032708987e-06	-4.89505062939419	1
ENSG00000163933.9	RFT1	3	53097756	3_36	0	0.0242132350548685	10.0475459850163	2.30999062515239e-06	-0.808944687291417	1
ENSG00000163932.13	PRKCD	3	53155654	3_36	0	0.0122465916008785	4.83150775831957	5.61817565208376e-07	0.434569174322108	1
ENSG00000157388.15	CACNA1D	3	53328538	3_36	0	0.378572471372556	23.3307793749822	8.38640195126652e-05	5.20873661199225	1
ENSG00000272886.5	DCP1A	3	53349447	3_36	0	0.0140246784649916	6.27097289000466	8.35074521401797e-07	2.04279112029753	1
ENSG00000016391.10	CHDH	3	53827110	3_36	0	0.0125456015938249	4.80809087438509	5.72745328784638e-07	-0.0293454667835997	1
ENSG00000056736.9	IL17RB	3	53846762	3_36	0	0.0139413845148424	5.81116386949094	7.69248086588547e-07	0.531085533021615	1
ENSG00000113812.13	ACTR8	3	53882103	3_36	0	0.0918347467807897	21.8575435389572	1.90592489047477e-05	2.26789081435333	1
ENSG00000187672.12	ERC2	3	56468050	3_39	0	0.147556608229658	21.04073473179	2.94792860829383e-05	-2.52647207572679	1
ENSG00000163946.13	FAM208A	3	56682894	3_39	0	0.0449761811777528	9.73487453814707	4.15729012106568e-06	-1.62778419454394	1
ENSG00000163947.11	ARHGEF3	3	57078950	3_39	0	0.0314090314589726	6.39027328219687	1.90577389004684e-06	-0.642240504694482	2
ENSG00000144730.17	IL17RD	3	57160398	3_39	0	0.0260146566481557	4.64159660168601	1.14652330933086e-06	0.10622754821485	1
ENSG00000157500.10	APPL1	3	57232352	3_39	0	0.0545877594908443	11.5480021471782	5.98548741724983e-06	-1.60267520983017	1
ENSG00000239388.8	ASB14	3	57306835	3_39	0	0.106859570239952	17.9142024037355	1.81764178018448e-05	-2.43468156555152	1
ENSG00000174844.14	DNAH12	3	57544056	3_39	0	0.0264459625789542	4.79403855664633	1.20381097505775e-06	-0.0751728565228695	3
ENSG00000168374.10	ARF4	3	57598389	3_39	0	0.0318087474582403	6.50773694693582	1.96550410252513e-06	0.855022556465835	2
ENSG00000174839.12	DENND6A	3	57692733	3_39	0	0.0376624007288334	8.07922187984935	2.8891822102209e-06	-1.20486725883487	1
ENSG00000163687.13	DNASE1L3	3	58209984	3_40	0	0.0109303662132295	4.58826528623706	4.76190393494173e-07	-0.0835253961274496	2
ENSG00000163684.11	RPP14	3	58306531	3_40	0	0.0400058027776741	16.5981513732025	6.30492765064205e-06	-2.0325845573471	2
ENSG00000168297.15	PXK	3	58332497	3_40	0	0.0114460449006942	5.01302238388276	5.44819302437448e-07	0.612332609134869	3
ENSG00000168291.12	PDHB	3	58434217	3_40	0	0.084750499982847	23.6554597816823	1.9035796766191e-05	-2.96176275121998	1
ENSG00000168301.12	KCTD6	3	58491865	3_40	0	0.0259355437698674	12.5697312039066	3.09541402053199e-06	1.5292768226701	1
ENSG00000168306.12	ACOX2	3	58530656	3_40	0	0.0110024878857375	4.64885825802989	4.85662533151832e-07	0.379020162578857	2
ENSG00000168309.16	FAM107A	3	58627651	3_40	0	0.0130671188268394	6.23394697041834	7.7346442035238e-07	-0.670431462875935	1
ENSG00000189283.9	FHIT	3	61250654	3_41	0	0.0801992421961968	24.3507982963588	1.85430369950095e-05	-2.812891175822	2
ENSG00000163618.17	CADPS	3	62875160	3_42	0	0.0293110323031889	8.39812428734531	2.33728035352526e-06	-1.27878165700557	2
ENSG00000163632.12	C3orf49	3	63819161	3_43	0	0.203787945316634	23.6218259796576	4.57076984088333e-05	1.79176751594533	1
ENSG00000163636.10	PSMD6	3	64024193	3_43	0	0.0229301547224015	10.5960642609734	2.30700728225592e-06	-2.32512106474934	1
ENSG00000163638.13	ADAMTS9	3	64712710	3_43	0	0.0473150678681391	13.2791173457606	5.96576405214347e-06	1.67530800907388	1
ENSG00000144741.17	SLC25A26	3	66248213	3_45	0	0.047569701416577	12.6038960326402	5.69288792949234e-06	-1.57468092702381	1
ENSG00000163376.11	KBTBD8	3	66998338	3_45	0	0.0530207369321893	13.6198295816894	6.85669497438238e-06	-1.74906086987423	1
ENSG00000172340.14	SUCLG2	3	67654746	3_45	0	0.0703884850642356	16.284817862582	1.08838342818336e-05	2.49546197513741	1
ENSG00000183662.10	FAM19A1	3	68003750	3_45	0	0.0208455830115853	4.93536048531771	9.76855491832243e-07	-0.323588342168613	1
ENSG00000144747.15	TMF1	3	69052218	3_46	0	0.133884800884042	18.192123032774	2.31266143479836e-05	-2.13433029270932	1
ENSG00000163380.15	LMOD3	3	69122652	3_46	0	0.103029309207693	15.6639682180945	1.53235707567703e-05	1.71134111829022	1
ENSG00000187098.14	MITF	3	69739170	3_47	0	0.0284843687325437	5.17265033445055	1.39899807678654e-06	0.568386531182106	1
ENSG00000163412.12	EIF4E3	3	71735170	3_48	0	0.0202801257123658	12.2066628750545	2.35052562367851e-06	-1.48053603590435	1
ENSG00000170837.2	GPR27	3	71735170	3_48	0	0.0202801257123658	12.2066628750545	2.35052562367851e-06	-1.48053603590435	1
ENSG00000144736.13	SHQ1	3	72861639	3_49	0	0.0248018957980506	4.92309034540715	1.15936472161622e-06	-0.306613955274939	1
ENSG00000172986.12	GXYLT2	3	72887991	3_49	0	0.027061637911511	5.73136160784205	1.47268304156324e-06	-0.344823713849639	2
ENSG00000163605.14	PPP4R2	3	72997410	3_49	0	0.0476962001951771	11.007681834114	4.98513641015511e-06	1.83008883093625	1
ENSG00000255423.1	EBLN2	3	73061902	3_49	0	0.0604681674261806	13.2329388983927	7.59767147921939e-06	2.07212833526555	1
ENSG00000113805.8	CNTN3	3	74520712	3_50	0	0.0393886928350076	5.7095328080714	2.13535230453031e-06	0.651682527270538	2
ENSG00000227124.8	ZNF717	3	75778725	3_51	0	0.0411436275754016	8.01999191223704	3.13309747996367e-06	-0.930691254160051	1
ENSG00000114480.12	GBE1	3	81761728	3_54	0	0.0394894943531142	7.39268593818034	2.77192340919994e-06	1.09258115084656	2
ENSG00000206538.8	VGLL3	3	86991242	3_57	0	0.0304660555661124	6.80275040299018	1.96787796748792e-06	-0.767071648934171	1
ENSG00000083937.8	CHMP2B	3	87227372	3_57	0	0.0663109044457736	14.0733448605374	8.86093760116518e-06	-1.58486462794947	1
ENSG00000163320.10	CGGBP1	3	88122078	3_58	0	0.0351305697694986	5.45927188187186	1.82103089440325e-06	0.462883528066956	2
ENSG00000178750.2	STX19	3	94032097	3_59	0	0.0644005058392383	11.3695661094853	6.95233301642183e-06	-1.96603590486996	1
ENSG00000178700.7	DHFR2	3	94062771	3_59	0	0.0454595932480489	8.10228767628055	3.49728158664609e-06	-1.44674229145779	1
ENSG00000178694.9	NSUN3	3	94062771	3_59	0	0.0454595932480489	8.10228767628055	3.49728158664609e-06	1.44674229145779	1
ENSG00000113966.9	ARL6	3	97763730	3_61	0	0.0243427652592297	6.18523487993259	1.42962951020147e-06	0.598677816327158	1
ENSG00000080200.9	CRYBG3	3	97822174	3_61	0	0.107996681358905	20.1741396918042	2.06872532329309e-05	-2.59124387421956	1
ENSG00000170854.17	RIOX2	3	98265994	3_61	0	0.0293650211838874	7.92454046276853	2.20953966617075e-06	1.0247770185558	1
ENSG00000231861.2	OR5K2	3	98504835	3_62	0	0.0503571067739754	7.01299300367736	3.3532163304594e-06	-0.835086071340012	1
ENSG00000080822.16	CLDND1	3	98523270	3_62	0	0.0472877686509321	6.42444908337743	2.88457682413685e-06	-0.711768809543744	1
ENSG00000144810.15	COL8A1	3	99638945	3_62	0	0.151163274730081	17.4982753710753	2.5115332680268e-05	-1.99766986963033	1
ENSG00000036054.12	TBC1D23	3	100261437	3_63	0	0.0322576689894186	5.47028430745788	1.67548396729892e-06	0.737891802593788	1
ENSG00000154174.7	TOMM70	3	100354489	3_63	0	0.0359197858387061	6.47041839293945	2.20680266394358e-06	-0.877532021060234	1
ENSG00000206535.7	LNP1	3	100354489	3_63	0	0.0436274045824075	8.28268590906441	3.43105726640991e-06	-1.02971711830558	2
ENSG00000114354.13	TFG	3	100948096	3_64	0	0.0304286456984746	6.44928760057532	1.86333853097734e-06	-0.664542242245386	1
ENSG00000154175.16	ABI3BP	3	100990397	3_64	0	0.0284812797526556	5.83533059674361	1.57805582307949e-06	-0.661904593066706	1
ENSG00000081148.11	IMPG2	3	101318245	3_64	0	0.0250193259442204	4.63362481867072	1.10076311401234e-06	-0.149863403646711	2
ENSG00000174173.6	TRMT10C	3	101561866	3_64	0	0.0254442631178607	4.78969502446891	1.15716459158829e-06	-0.258899243718583	1
ENSG00000144815.15	NXPE3	3	101779081	3_64	0	0.0311098450207052	6.6549275261792	1.96579657763592e-06	-0.734558962752359	1
ENSG00000114423.18	CBLB	3	105869225	3_66	0	0.149227104229073	25.7119796241967	3.64317995339429e-05	-2.8464469900663	1
ENSG00000138483.2	CCDC54	3	107377044	3_67	0	0.0186828536085805	6.30116710292708	1.11779356375159e-06	0.910977226215571	1
ENSG00000114446.4	IFT57	3	108221611	3_67	0	0.0363422085087967	12.4699135361344	4.3030080120859e-06	-2.29851511636215	2
ENSG00000163519.13	TRAT1	3	108822296	3_67	0	0.0204068937853906	7.11722157995921	1.37906516292863e-06	0.901247729645336	1
ENSG00000177707.10	NECTIN3	3	111070094	3_69	0	0.0476493327911532	12.1408071851691	5.49290113674155e-06	-1.63492720794859	1
ENSG00000177494.5	ZBED2	3	111595007	3_69	0	0.0270547156124087	6.87127021756615	1.765132851291e-06	0.742451086463571	1
ENSG00000240891.7	PLCXD2	3	111674240	3_69	0	0.0221239770588372	5.00733587171733	1.05188271664641e-06	0.475290472738064	1
ENSG00000144824.20	PHLDB2	3	111732257	3_69	0	0.024170791913656	5.82658833732892	1.33721922433119e-06	0.639582512054141	1
ENSG00000144827.8	ABHD10	3	111978592	3_69	0	0.052087738532535	12.9746737400747	6.41696019026148e-06	-1.59074103532073	2
ENSG00000144834.13	TAGLN3	3	111998904	3_69	0	0.0380272880631293	10.0352818285032	3.62345043475169e-06	1.20665328441694	1
ENSG00000174500.12	GCSAM	3	112133150	3_69	0	0.0251902453113869	6.20933325266532	1.48516519355468e-06	0.663438415778733	1
ENSG00000091972.18	CD200	3	112332846	3_69	0	0.0220600360988903	4.98054955104344	1.04323195359132e-06	0.303573969261959	1
ENSG00000144848.10	ATG3	3	112562284	3_69	0	0.0320741550824473	8.45117443151366	2.57376971975524e-06	-1.18733956703733	1
ENSG00000138459.8	SLC35A5	3	112562284	3_69	0	0.0320741550824473	8.45117443151366	2.57376971975524e-06	-1.18733956703733	1
ENSG00000091986.15	CCDC80	3	112649146	3_69	0	0.0248058990632215	6.06686519215085	1.42894895067003e-06	0.704774188627369	1
ENSG00000163606.10	CD200R1	3	112974275	3_69	0	0.0236522711254928	5.62573790515732	1.2634257981897e-06	0.541015456564484	1
ENSG00000163608.14	NEPRO	3	113020058	3_69	0	0.0223641428512771	5.10726770184826	1.08452177656097e-06	-0.51928154809189	2
ENSG00000144857.14	BOC	3	113210774	3_70	0	0.0435189616784529	4.61813212230784	1.90828077685436e-06	-0.108106760675726	2
ENSG00000206530.10	CFAP44	3	113440894	3_70	0	0.043804647931153	4.67923485736704	1.94622225558919e-06	-0.0711293491644085	1
ENSG00000163611.11	SPICE1	3	113515462	3_70	0	0.0520148847194013	6.2862882793352	3.10469777400391e-06	0.784969004621384	2
ENSG00000072858.10	SIDT1	3	113532232	3_70	0	0.0495102920466027	5.82405683956494	2.73790572383519e-06	0.395880580175896	2
ENSG00000121579.12	NAA50	3	113746012	3_70	0	0.0501443771966853	5.94320758637219	2.82970093402124e-06	-0.680877561478998	1
ENSG00000114573.9	ATP6V1A	3	113746914	3_70	0	0.0501912916732995	5.95196451082537	2.8365216467457e-06	0.6827087574597	1
ENSG00000184307.14	ZDHHC23	3	113948387	3_70	0	0.0474074206292218	5.41793151815734	2.43880588713803e-06	-0.473920823880539	1
ENSG00000163617.10	CCDC191	3	114056663	3_70	0	0.0502292837327264	5.95904801263824	2.84204707081169e-06	0.56426974094776	1
ENSG00000185565.11	LSAMP	3	117138587	3_73	0	0.0235651038940695	4.70595592129965	1.05296663634267e-06	-0.134781991709214	1
ENSG00000114638.7	UPK1B	3	119173094	3_74	0	0.0501039992000622	12.8110754932688	6.09474274356403e-06	1.62087117913115	1
ENSG00000144847.12	IGSF11	3	119145876	3_74	0	0.0225213313487349	5.37223999477484	1.14880644341186e-06	-0.569335918555329	2
ENSG00000121578.12	B4GALT4	3	119246085	3_74	0	0.0221183891130947	5.20514559495952	1.09316010235312e-06	-0.520802505550147	1
ENSG00000031081.10	ARHGAP31	3	119294711	3_74	0	0.0405996780267497	10.8455568708141	4.18091985202772e-06	-1.27721250904452	1
ENSG00000163389.10	POGLUT1	3	119469366	3_74	0	0.0304994778546654	8.18364736633534	2.36993649347629e-06	-0.977838533284104	1
ENSG00000113845.9	TIMMDC1	3	119498467	3_74	0	0.14197427921564	22.7301106395873	3.06414010382571e-05	-2.50253399307261	1
ENSG00000144843.11	ADPRH	3	119581808	3_74	0	0.0275078779125854	7.22548064108016	1.88721433500999e-06	-0.881670763420766	1
ENSG00000144837.8	PLA1A	3	119597342	3_74	0	0.0518994520826782	13.1407556604102	6.47560738646425e-06	-1.57890506268402	1
ENSG00000183833.16	MAATS1	3	119703087	3_74	0	0.0215776922190153	4.97611805797457	1.01951370041645e-06	0.216309055801027	1
ENSG00000144852.17	NR1I2	3	119780660	3_74	0	0.0751669489714359	16.6280803282704	1.18676965526125e-05	1.80508909450116	1
ENSG00000082701.14	GSK3B	3	120094435	3_74	0	0.0207165852352327	4.59934986738336	9.04715467007573e-07	0.152840099264401	1
ENSG00000175697.10	GPR156	3	120278759	3_74	0	0.02070281688104	4.59320656191832	9.02906571983766e-07	0.170194128929536	1
ENSG00000065518.7	NDUFB4	3	120596154	3_74	0	0.0206872289830939	4.58623738837068	9.0085781180853e-07	0.066780138284947	1
ENSG00000144840.8	RABL3	3	120740509	3_74	0	0.0208448866618085	4.65646432777796	9.2162281050994e-07	-0.0886872404246758	2
ENSG00000153767.9	GTF2E1	3	120742729	3_74	0	0.0220607413565334	5.18099461612982	1.08525211451064e-06	0.413767673422595	1
ENSG00000180353.10	HCLS1	3	121659058	3_75	0	0.0626206279000293	7.84390130510194	4.66387535759645e-06	1.02821909487219	1
ENSG00000173226.16	IQCB1	3	121835057	3_75	0	0.0500606482546305	5.74231071443686	2.72948400885148e-06	-0.570809546566712	1
ENSG00000145088.8	EAF2	3	121835482	3_75	0	0.0530393992878174	6.28387331860512	3.16463345315672e-06	-0.716057963321317	1
ENSG00000163406.10	SLC15A2	3	121894207	3_75	0	0.0459977904781879	4.95043743779671	2.16211078865104e-06	-0.375754970809442	1
ENSG00000121552.3	CSTA	3	122325058	3_76	0	0.038285084838332	6.60359356443182	2.40053115186517e-06	0.714925469543667	2
ENSG00000114023.15	FAM162A	3	122384273	3_76	0	0.0394517505579928	6.88453646360426	2.57892302616382e-06	-0.714655268886299	1
ENSG00000114030.12	KPNA1	3	122514621	3_76	0	0.0398075239604554	6.94791047198275	2.62613335411375e-06	-1.10406321679021	1
ENSG00000173200.12	PARP15	3	122576933	3_76	0	0.0482085609163345	8.75126581959713	4.00582931084035e-06	-1.2326374279181	1
ENSG00000173193.13	PARP14	3	122679801	3_76	0	0.0382872569040478	6.76124553960835	2.45798006956391e-06	1.18636939311475	2
ENSG00000169087.10	HSPBAP1	3	122793902	3_76	0	0.0425283795530992	7.49922796237206	3.02825740271344e-06	1.14425146985541	1
ENSG00000138463.8	DIRC2	3	122795125	3_76	0	0.034462547206767	5.58047862016321	1.82606494505905e-06	0.798177390006955	1
ENSG00000082684.14	SEMA5B	3	123028920	3_76	0	0.0319834360571905	4.90963828093352	1.49098066828246e-06	-0.169522376599413	1
ENSG00000121542.11	SEC22A	3	123201315	3_76	0	0.0392858465465811	6.82724865149198	2.5467084720358e-06	0.840205624016493	1
ENSG00000206527.9	HACD2	3	123585113	3_76	0	0.0339936118599899	5.51221769279396	1.77918483769733e-06	0.511762234485129	1
ENSG00000114491.13	UMPS	3	124720838	3_77	0	0.0984094775593325	19.6882422364758	1.83967567989628e-05	-2.73621962806184	2
ENSG00000082781.11	ITGB5	3	124895470	3_77	0	0.153427479958717	22.7974317578286	3.32113456781791e-05	2.59361340314747	2
ENSG00000163885.11	CFAP100	3	126394612	3_78	0	0.0237945111832141	4.67594049279504	1.05643592118968e-06	-0.245849236279088	1
ENSG00000163848.19	ZNF148	3	125372911	3_78	0	0.0773379230961504	14.6356015191858	1.07473273776248e-05	-1.37175991998032	1
ENSG00000189366.9	ALG1L	3	125937471	3_78	0	0.0430338462013313	10.9802077281192	4.48660789827523e-06	-1.71982259922013	3
ENSG00000114547.9	ROPN1B	3	125978646	3_78	0	0.0420339074449291	10.4620142407975	4.17553825827695e-06	-1.84389715415784	1
ENSG00000114544.16	SLC41A3	3	126100697	3_78	0	0.0339864360651375	7.88540468292574	2.54464386053658e-06	1.42363467641222	3
ENSG00000070476.14	ZXDC	3	126476297	3_78	0	0.0463084715208215	10.8627081234522	4.77634791558786e-06	-1.53811161812234	2
ENSG00000197763.14	TXNRD3	3	126655421	3_79	0	0.0480012715560618	12.0721226644807	5.50216713454325e-06	1.64209694467554	1
ENSG00000159685.10	CHCHD6	3	126703986	3_79	0	0.063031754318171	14.6284737942459	8.75499312794309e-06	1.91857075910005	1
ENSG00000114554.11	PLXNA1	3	126964323	3_79	0	0.0326121694324438	8.46827374694572	2.62223720765405e-06	1.15083697914043	3
ENSG00000163870.14	TPRA1	3	127592355	3_79	0	0.0295667973756791	7.55760096951066	2.12170812692757e-06	-1.04497336536973	1
ENSG00000187715.13	KBTBD12	3	127915490	3_79	0	0.0310411858553888	8.00949451105314	2.36070004866516e-06	0.898307839451952	1
ENSG00000175792.11	RUVBL1	3	128153759	3_79	0	0.0238985428271491	5.58421019298865	1.26715743228073e-06	0.605979216045201	2
ENSG00000132394.10	EEFSEC	3	128153759	3_79	0	0.0343064773300219	8.93931685490176	2.91190936998965e-06	1.65002422922637	1
ENSG00000170893.3	TRH	3	129954887	3_80	0	0.0212985777660614	4.91198211588069	9.93355675958409e-07	-0.477819699615104	2
ENSG00000114654.7	EFCC1	3	129004115	3_80	0	0.0266406739207156	7.18335545527641	1.81706289846572e-06	0.956638750725929	1
ENSG00000172780.16	RAB43	3	129123141	3_80	0	0.0590312515926363	14.2664327305261	7.99640498153314e-06	-2.16961751147969	1
ENSG00000240682.9	ISY1	3	129161573	3_80	0	0.0472780895688062	12.1980815441344	5.47581602205879e-06	1.99729986975197	1
ENSG00000169714.16	CNBP	3	129183756	3_80	0	0.0712100181084702	15.0928539297565	1.02049260491697e-05	1.59471204083662	1
ENSG00000181789.14	COPG1	3	129249511	3_80	0	0.0833603371444918	17.5220454539469	1.38688886657753e-05	2.75065928600305	1
ENSG00000183624.13	HMCES	3	129278028	3_80	0	0.0436426072873239	11.5091976823134	4.76928345241442e-06	2.04391153923557	1
ENSG00000184897.5	H1FX	3	129316642	3_80	0	0.114459164105287	20.1901393603298	2.19425594328852e-05	-2.12511906866545	1
ENSG00000163913.11	IFT122	3	129442145	3_80	0	0.0207386913125632	4.62714736226413	9.11154606085729e-07	0.06888699309563	1
ENSG00000172765.16	TMCC1	3	129892955	3_80	0	0.0239344538078657	5.87084683112292	1.33420224740848e-06	-0.596027123557859	1
ENSG00000196455.7	PIK3R4	3	130746892	3_81	0	0.0506486808015529	8.78816760100412	4.22633448844268e-06	1.28891178787786	1
ENSG00000017260.19	ATP2C1	3	130850713	3_81	0	0.0705913439115448	11.9102643146494	7.98307567854322e-06	1.6477095711967	2
ENSG00000114670.13	NEK11	3	131027137	3_81	0	0.0452189960158269	7.72730611001143	3.31777117113581e-06	-1.06198631350304	2
ENSG00000198585.11	NUDT16	3	131381465	3_81	0	0.0324421278483613	4.63312138808593	1.42718544227255e-06	0.0372596101846957	1
ENSG00000114686.8	MRPL3	3	131502955	3_81	0	0.0324123118989264	4.62457989424714	1.42324508568186e-06	0.186723268458026	1
ENSG00000014257.15	ACPP	3	132316910	3_82	0	0.0323992011292834	7.22417350873989	2.22238791566973e-06	0.780230345573885	2
ENSG00000129048.6	ACKR4	3	133022068	3_82	0	0.105395514340397	18.3267745636366	1.83402631205965e-05	2.43681578792906	1
ENSG00000240303.7	ACAD11	3	132658573	3_82	0	0.0568852081314164	12.4804317696597	6.74103153104914e-06	1.38206171953146	1
ENSG00000081307.12	UBA5	3	132654315	3_82	0	0.0244006085330968	4.59353007470978	1.06425235133596e-06	-0.0962176043080101	1
ENSG00000113971.19	NPHP3	3	132717480	3_82	0	0.0256673166736987	5.06247974279668	1.23378976730043e-06	0.418694517677166	1
ENSG00000144868.13	TMEM108	3	133018684	3_82	0	0.0427190168287497	9.79947021374883	3.97485456402484e-06	-1.18311704655993	1
ENSG00000091527.15	CDV3	3	133570429	3_83	0	0.0217734599899292	4.7002976498431	9.71740280100429e-07	0.274472430576062	2
ENSG00000163781.12	TOPBP1	3	133661286	3_83	0	0.0220048683572933	4.76303627467525	9.95176382054744e-07	0.0248867171227322	1
ENSG00000154917.10	RAB6B	3	133895069	3_83	0	0.112881659896028	19.4172115149856	2.08117042325513e-05	2.94090324914527	3
ENSG00000174640.12	SLCO2A1	3	134051958	3_83	0	0.0215555301226876	4.59646736507849	9.40763124498185e-07	-0.0205251819486896	1
ENSG00000163785.12	RYK	3	134250508	3_83	0	0.0215437507287429	4.59207374087219	9.39350272520902e-07	0.0179023939890114	2
ENSG00000114019.14	AMOTL2	3	134375499	3_83	0	0.0399393339956242	10.3131989224745	3.91103416631555e-06	-1.41410647524639	1
ENSG00000182923.16	CEP63	3	134486229	3_83	0	0.0262955821703177	6.38200052068337	1.59344479673598e-06	0.789858189376724	1
ENSG00000129055.12	ANAPC13	3	134486229	3_83	0	0.0262955821703177	6.38200052068337	1.59344479673598e-06	0.789858189376724	1
ENSG00000154928.16	EPHB1	3	134597811	3_83	0	0.0564947880929227	13.4844428356353	7.23333846588756e-06	-1.74057604165265	1
ENSG00000073711.10	PPP2R3A	3	135883617	3_84	0	0.0566464334672409	14.8693150168251	7.99762304453208e-06	2.79226547182861	1
ENSG00000118007.12	STAG1	3	136752490	3_84	0	0.0316840478990788	11.7124851385327	3.5236041336383e-06	2.52617150426812	1
ENSG00000158092.6	NCK1	3	136862055	3_84	0	0.0255094934123633	5.65056852833608	1.36864677120432e-06	0.733772761565784	1
ENSG00000066405.12	CLDN18	3	137998902	3_85	0	0.0239360547291081	5.49078116708725	1.24791240358682e-06	-0.565080845118492	1
ENSG00000158163.14	DZIP1L	3	138107263	3_85	0	0.0323665276588114	8.28996355485797	2.54768733444282e-06	-0.883397809628657	1
ENSG00000118017.3	A4GNT	3	138140470	3_85	0	0.0217158312175809	4.58958044374343	9.46339222885379e-07	0.166246480242744	1
ENSG00000138231.12	DBR1	3	138174902	3_85	0	0.0739910517289149	16.0327299266031	1.12637777906437e-05	1.3591267301931	2
ENSG00000114098.17	ARMC8	3	138187696	3_85	0	0.0230729354090367	5.15069974464816	1.12840884292912e-06	0.429764655125222	1
ENSG00000158220.13	ESYT3	3	138434098	3_85	0	0.0224838060783875	4.91119781110437	1.04846673120902e-06	-0.136996318857038	1
ENSG00000114107.8	CEP70	3	138594992	3_85	0	0.0299875863941801	7.58095943027659	2.15855481367092e-06	-1.42779720850399	2
ENSG00000158234.12	FAIM	3	138609220	3_85	0	0.0346116336835527	8.91337232559153	2.92928443208654e-06	-1.9437362765891	1
ENSG00000051382.8	PIK3CB	3	138834445	3_85	0	0.0734613712168373	15.9630137261533	1.11345152497808e-05	-2.75818725387334	1
ENSG00000114115.9	RBP1	3	139540080	3_85	0	0.0295074303613058	7.43102662962888	2.0819850432669e-06	-0.763830425297711	1
ENSG00000163864.15	NMNAT3	3	139677892	3_85	0	0.0222504853932983	4.81466526103204	1.01719211401863e-06	0.309073957494137	1
ENSG00000155903.11	RASA2	3	141486623	3_86	0	0.0411480359185797	6.33984411403327	2.47699475229721e-06	0.762651084483443	1
ENSG00000114124.2	GRK7	3	141778308	3_87	0	0.0466932277817719	10.2642158903457	4.55068811190105e-06	-1.10362213539373	1
ENSG00000069849.10	ATP1B3	3	141875705	3_87	0	0.025522173938434	4.74882450510067	1.15080351907819e-06	0.150513720617097	2
ENSG00000175054.14	ATR	3	142579130	3_87	0	0.0253183447903764	4.68813698791564	1.12702357322172e-06	-0.0792219738466987	1
ENSG00000120756.12	PLS1	3	142596232	3_87	0	0.0272034536545337	5.36271667056089	1.38518025798058e-06	0.624386095924049	3
ENSG00000144935.14	TRPC1	3	142721849	3_87	0	0.106165406886205	18.0232869486451	1.81683054399982e-05	2.13922574317339	1
ENSG00000175040.5	CHST2	3	143129492	3_87	0	0.0304993016875391	6.24437764816918	1.80832486130042e-06	-0.31710691563308	1
ENSG00000114698.14	PLSCR4	3	146250765	3_90	0	0.0509201890519985	5.62718269200087	2.72068598441689e-06	-0.588553356671314	1
ENSG00000152977.9	ZIC1	3	147393907	3_91	0	0.143202453379861	24.7655072298588	3.36740290787184e-05	-2.52258005823635	1
ENSG00000144891.17	AGTR1	3	148697390	3_91	0	0.0172720252069875	4.86985452616591	7.98650279442258e-07	0.195126685656312	2
ENSG00000153002.11	CPB1	3	148791565	3_91	0	0.0198034204126397	6.1337512619111	1.15335702297978e-06	-0.675583913776268	1
ENSG00000071794.15	HLTF	3	149086082	3_91	0	0.026778999903607	8.92772829620388	2.27003584556745e-06	1.29851341121896	1
ENSG00000047457.13	CP	3	149221606	3_91	0	0.0463755584071071	14.0388635309496	6.18185054453141e-06	-1.91576289933382	2
ENSG00000114744.8	COMMD2	3	149750743	3_92	0	0.0823992327249897	10.8245461111074	8.46896346447446e-06	-1.37581540668427	1
ENSG00000144895.11	EIF2A	3	150584223	3_93	0	0.0375211281033856	5.92034688117705	2.10921299061057e-06	0.708300210073734	1
ENSG00000198843.12	SELENOT	3	150602535	3_93	0	0.0451785404740593	7.65280413374006	3.28284359080332e-06	-1.0057442159089	1
ENSG00000120742.10	SERP1	3	150603336	3_93	0	0.0530785530454963	9.16118089893779	4.617085648262e-06	1.0638898949275	1
ENSG00000144893.12	MED12L	3	151440477	3_93	0	0.0405540818734437	6.64479472509869	2.55866565367629e-06	1.00857958982655	1
ENSG00000174946.6	GPR171	3	151203001	3_93	0	0.0355288012046622	5.41235819841481	1.82584741905376e-06	-0.480655948395051	1
ENSG00000174944.8	P2RY14	3	151278646	3_93	0	0.0337676709050594	4.93938303580636	1.58369377340191e-06	-0.332226975194621	1
ENSG00000169313.9	P2RY12	3	151383958	3_93	0	0.0334983514040005	4.8649222554005	1.54737913048623e-06	0.420814092116923	2
ENSG00000152580.8	IGSF10	3	151458602	3_93	0	0.0326459018410227	4.62527185424683	1.43371665756838e-06	0.204598159614081	2
ENSG00000198829.6	SUCNR1	3	151873953	3_94	0	0.0474752875327806	12.3439303242009	5.56440154034493e-06	1.57152941154099	1
ENSG00000169860.6	P2RY1	3	152834408	3_94	0	0.0581637416310409	14.2473774844913	7.86836801807727e-06	1.87845150422154	1
ENSG00000114790.12	ARHGEF26	3	154124902	3_95	0	0.0453820570003701	5.79849570792802	2.49860102483517e-06	0.322966142905318	1
ENSG00000174953.13	DHX36	3	154315277	3_95	0	0.0394438811013021	4.86343054161567	1.82146049134934e-06	0.100580770795285	2
ENSG00000196549.10	MME	3	155023818	3_96	0	0.0472446524310714	7.81535291696802	3.50589293556955e-06	-0.945984632858179	1
ENSG00000240045.1	RP11-451G4.2	3	155293729	3_96	0	0.0939591702418458	14.3032715555728	1.27606252217609e-05	1.67053510179584	1
ENSG00000163655.15	GMPS	3	155870359	3_96	0	0.0617617068976536	10.3288960807524	6.05718160538325e-06	1.74920795542413	1
ENSG00000114850.6	SSR3	3	156554757	3_97	0	0.117190252009943	14.4643173835743	1.60948460788552e-05	-1.90379753928784	1
ENSG00000163659.12	TIPARP	3	156672810	3_97	0	0.0790625480155014	10.7025217411307	8.03441614011939e-06	1.35745152091214	1
ENSG00000197980.12	LEKR1	3	156825562	3_97	0	0.0547176437741401	7.23219226922752	3.75746330440838e-06	0.955830453806532	2
ENSG00000163660.11	CCNL1	3	157160796	3_97	0	0.0420062536904255	4.75878492548696	1.89804902142253e-06	-0.191679898119662	1
ENSG00000197415.11	VEPH1	3	157533558	3_97	0	0.0450083645619069	5.40336585209584	2.30916519619142e-06	-0.585863622476243	1
ENSG00000174899.10	PQLC2L	3	157543546	3_97	0	0.0468037718604728	5.76898787493911	2.56376300693598e-06	-0.629126417213396	1
ENSG00000168779.19	SHOX2	3	158106320	3_98	0	0.0415570021049238	8.00945764863046	3.16041938095515e-06	0.848578012445051	1
ENSG00000174891.12	RSRC1	3	158105616	3_98	0	0.0363392640297548	6.75906163933957	2.33216853249538e-06	0.76001539887455	1
ENSG00000178053.17	MLF1	3	158570984	3_98	0	0.0580640761964328	11.1405387398753	6.14201836591495e-06	1.53845823835312	1
ENSG00000168827.14	GFM1	3	158644652	3_98	0	0.0335680789423708	6.02101501357565	1.9190822773781e-06	-0.719675759644554	2
ENSG00000079257.7	LXN	3	158672347	3_98	0	0.0295292372813472	4.82996253774134	1.35423298806455e-06	-0.260775987294557	1
ENSG00000118849.9	RARRES1	3	158732628	3_98	0	0.029033448501703	4.67278940344342	1.28816717469168e-06	0.24216743573391	1
ENSG00000151967.18	SCHIP1	3	159839749	3_99	0	0.0383306378624214	11.0790134918629	4.03222292513604e-06	-1.16054605767095	2
ENSG00000168811.6	IL12A	3	159988493	3_99	0	0.0265499590506602	8.19974644243491	2.06710089702087e-06	-0.943090819558465	1
ENSG00000068885.14	IFT80	3	160399019	3_99	0	0.0190049249632707	6.01172732340911	1.08483285555208e-06	1.33550916722932	1
ENSG00000113810.15	SMC4	3	160398964	3_99	0	0.018123228085307	4.66545215226238	8.02835730611458e-07	0.475329815371031	2
ENSG00000213186.7	TRIM59	3	160484409	3_99	0	0.0201979716057492	5.67928871650541	1.08917860419708e-06	0.512969296751817	1
ENSG00000186432.8	KPNA4	3	160565338	3_99	0	0.0194047637555651	5.11038728089751	9.41585084081172e-07	0.117756128330849	2
ENSG00000163590.13	PPM1L	3	160755120	3_99	0	0.0391873204550059	12.1972710949417	4.53843000317193e-06	-1.78354720358598	1
ENSG00000169255.13	B3GALNT1	3	161105484	3_99	0	0.0388723675707952	13.1766671066843	4.86344449314494e-06	-3.75201971942472	2
ENSG00000196542.8	SPTSSB	3	161372828	3_99	0	0.0205376123690511	8.80985458323011	1.71797203192321e-06	2.74347680229962	1
ENSG00000114204.14	SERPINI2	3	167479269	3_103	0	0.0340623796308956	5.5780838996378	1.80408677911135e-06	-0.921439308888807	1
ENSG00000114209.14	PDCD10	3	167735203	3_103	0	0.240936442680643	24.3755857773857	5.57641326787461e-05	-3.35744120937297	1
ENSG00000163536.12	SERPINI1	3	167735203	3_103	0	0.240936442680642	24.3755857773857	5.57641326787459e-05	-3.35744120937297	1
ENSG00000173905.8	GOLIM4	3	168094948	3_103	0	0.035097489566138	5.85647998280065	1.95168674956457e-06	0.841714202212872	2
ENSG00000085276.17	MECOM	3	169672803	3_104	0	0.0154213636637809	5.99770152397518	8.78223440893619e-07	0.591966142280132	1
ENSG00000173890.16	GPR160	3	170037757	3_104	0	0.0145071381316844	5.63266722750204	7.75877642180671e-07	0.564831693249185	2
ENSG00000173889.15	PHC3	3	170181879	3_104	0	0.0147597552311735	5.74170425111563	8.04669186238393e-07	-0.791668928688787	1
ENSG00000163558.12	PRKCI	3	170188365	3_104	0	0.0241377168298451	9.87159783134964	2.26246067254629e-06	1.07280357897058	1
ENSG00000136603.13	SKIL	3	170358045	3_104	0	0.0132114033352927	4.64710994139647	5.82947300359266e-07	0.198907049994984	1
ENSG00000163577.7	EIF5A2	3	170908871	3_104	0	0.0145559411528292	5.38737280706332	7.44585745532254e-07	-0.182725492691741	2
ENSG00000154310.16	TNIK	3	171461108	3_105	0	0.0594732865388283	9.08410432373025	5.12981199219334e-06	-1.09220935917915	1
ENSG00000121858.10	TNFSF10	3	172552647	3_105	0	0.038792923984121	5.08584464570732	1.87332445295175e-06	0.341693535017674	1
ENSG00000144959.9	NCEH1	3	172711343	3_106	0	0.0308334862251464	4.58894475588801	1.34348511098417e-06	0.294932290447822	1
ENSG00000169760.17	NLGN1	3	173395769	3_106	0	0.0666754754346519	11.7998857683107	7.47035638425244e-06	-1.30823246022509	2
ENSG00000177565.16	TBL1XR1	3	177227920	3_109	0	0.0415457110910873	11.6132068206067	4.5811631004194e-06	1.36462316296751	1
ENSG00000172667.10	ZMAT3	3	179072373	3_110	0	0.0487083791225706	6.12111805042961	2.83094759351997e-06	0.661589595129295	1
ENSG00000121879.3	PIK3CA	3	179148539	3_110	0	0.0657577898825769	8.9395693694247	5.58163204993781e-06	1.09106300200169	1
ENSG00000171121.16	KCNMB3	3	179266787	3_110	0	0.0414770816119299	4.61949208428067	1.81928113129165e-06	0.235771468964968	2
ENSG00000121864.9	ZNF639	3	179323100	3_110	0	0.0446738724585718	5.31267361163365	2.25353409047021e-06	-0.566707415298487	1
ENSG00000171109.18	MFN1	3	179352666	3_110	0	0.0419352761732781	4.72200292478647	1.8801961368612e-06	0.274265371117656	1
ENSG00000114450.9	GNB4	3	179451442	3_110	0	0.0413374109996536	4.58802141241106	1.80080258645291e-06	0.00811713615823383	1
ENSG00000136518.16	ACTL6A	3	179638864	3_110	0	0.219454850969036	20.6323095411311	4.29922749719511e-05	2.33303715063453	1
ENSG00000136521.12	NDUFB5	3	179512191	3_110	0	0.109283727855878	13.7706825989431	1.42892148496228e-05	-1.67031366346823	1
ENSG00000114757.18	PEX5L	3	180037206	3_111	0	0.014300218616056	5.09603393078779	6.91946289191825e-07	0.163246577541206	2
ENSG00000145075.11	CCDC39	3	180870597	3_111	0	0.0260270829975972	13.9578165006462	3.44937473677387e-06	-2.72793947519334	1
ENSG00000205981.6	DNAJC19	3	180990173	3_111	1	0.249489364396855	40.7355776369152	9.64991110064065e-05	6.53142695060581	1
ENSG00000058063.15	ATP11B	3	182793563	3_112	0	0.0294922063930247	5.85853496815476	1.64056592834627e-06	-0.827114816908369	1
ENSG00000078070.12	MCCC1	3	183115922	3_112	0	0.0286044033644619	5.57484101659978	1.51412864972338e-06	-0.569134582090199	2
ENSG00000078081.7	LAMP3	3	183164095	3_112	0	0.031222189762158	6.38789865162496	1.89373311193213e-06	-0.716701375984062	1
ENSG00000176597.11	B3GNT5	3	183253017	3_112	0	0.031145595164526	6.36508134699839	1.88233964586194e-06	-0.710957698824091	1
ENSG00000172578.11	KLHL6	3	183572465	3_112	0	0.0285839709620013	5.56819522219878	1.5112433823476e-06	-0.331988477171686	1
ENSG00000114796.15	KLHL24	3	183637797	3_112	0	0.0678163784948904	13.6425187101864	8.78469219386643e-06	-2.09933558185692	1
ENSG00000145192.12	AHSG	3	186612673	3_114	0	0.0301152688338808	5.93205158220599	1.69624687265787e-06	0.620740030875692	1
ENSG00000113889.11	KNG1	3	186717772	3_114	0	0.0271910990170813	4.98417777737237	1.28681964586555e-06	-0.383298065061789	1
ENSG00000163898.9	LIPH	3	185552609	3_114	0	0.0275115059356349	5.09283059252408	1.33036555076444e-06	-0.229490090407836	1
ENSG00000163904.12	SENP2	3	185582607	3_114	0	0.0303952835759255	6.018000939999	1.73682414337013e-06	-0.728167801946022	1
ENSG00000073792.15	IGF2BP2	3	185823029	3_114	0	0.0260496454567594	4.58653610578234	1.13444652794637e-06	-0.00336780707946806	1
ENSG00000213139.7	CRYGS	3	186546503	3_114	0	0.0264667277754912	4.73379530169586	1.18961688975183e-06	-0.186240474685318	1
ENSG00000156976.16	EIF4A2	3	186783242	3_114	0	0.0385864596531654	8.23756633813207	3.01808352937396e-06	0.966628852655529	1
ENSG00000163918.10	RFC4	3	186807308	3_114	0	0.0272664191687794	5.00983347117447	1.29702633349308e-06	0.293230180783993	1
ENSG00000073849.14	ST6GAL1	3	186930256	3_114	0	0.0279141207276422	5.22760192428047	1.38555528238686e-06	-0.446090182256339	1
ENSG00000127241.16	MASP1	3	187291388	3_115	0	0.0252524411920777	5.58714324806952	1.33964760348269e-06	-0.534425397137282	1
ENSG00000136514.2	RTP4	3	187368612	3_115	0	0.034266355044616	8.40259300932256	2.73387488703598e-06	-1.10584021754585	2
ENSG00000113946.3	CLDN16	3	190322099	3_116	0	0.0371705878183214	4.94706052185672	1.74599923631503e-06	0.32599123289353	2
ENSG00000196083.9	IL1RAP	3	190604682	3_117	0	0.0152868620205889	6.46701877180566	9.38684969797674e-07	0.647341152007951	1
ENSG00000188729.6	OSTN	3	191198981	3_117	0	0.0328773042680678	13.4516085111644	4.19921215667296e-06	-1.57933514777023	2
ENSG00000152492.13	CCDC50	3	191378262	3_117	0	0.0125130599304928	4.61413829100806	5.48215774729538e-07	-0.0544687727113125	1
ENSG00000188958.9	UTS2B	3	191285791	3_117	0	0.0448526859696961	16.4064411337671	6.98715273792856e-06	-1.73741360636072	1
ENSG00000127252.5	HRASLS	3	193241004	3_118	0	0.0326609706255153	5.32020649827212	1.64988993488047e-06	-0.477886341934454	2
ENSG00000127249.14	ATP13A4	3	193583249	3_118	0	0.0310305666430839	4.84436739049037	1.42732928040975e-06	0.450523170989401	1
ENSG00000178732.5	GP5	3	194398379	3_119	0	0.0456080515771535	5.83327406341422	2.52610441090666e-06	-0.592702969158076	1
ENSG00000133657.14	ATP13A3	3	194498003	3_119	0	0.0423763344155061	5.1468652158546	2.07092122503837e-06	-0.379150958802051	1
ENSG00000145014.17	TMEM44	3	194633785	3_119	0	0.0411144599415372	4.86479198328604	1.8991368533463e-06	-0.0789082942955638	2
ENSG00000041802.10	LSG1	3	194656983	3_119	0	0.0672899139822583	9.48398886612556	6.05952254135366e-06	-1.17694024352855	1
ENSG00000185112.5	FAM43A	3	194686237	3_119	0	0.100783336124949	13.3211083703082	1.27475430832492e-05	-1.72564421964417	1
ENSG00000114331.13	ACAP2	3	195443245	3_120	0	0.0329483231565634	4.631501959928	1.44894721962024e-06	0.131467291409012	1
ENSG00000176945.16	MUC20	3	195982791	3_120	0	0.0528973722333512	9.04104495643689	4.54098559067875e-06	1.48067061382061	1
ENSG00000145113.21	MUC4	3	195812030	3_120	0	0.0378923513930093	5.87908520588461	2.11523540601628e-06	0.454025260409751	1
ENSG00000061938.16	TNK2	3	195902685	3_120	0	0.0453856262483176	7.54050572044149	3.24949746815604e-06	1.05907365133049	1
ENSG00000163958.13	ZDHHC19	3	196211552	3_120	0	0.0408175135080424	7.00588916655014	2.71523363234688e-06	-1.05122476863271	1
ENSG00000163959.9	SLC51A	3	196211106	3_120	0	0.0370630091669791	5.53560021705392	1.94806207475836e-06	0.0945368414139543	2
ENSG00000213123.10	TCTEX1D2	3	196317854	3_121	0	0.0337144369708838	13.8992020774273	4.44941769104047e-06	2.00121360937914	1
ENSG00000145107.15	TM4SF19	3	196338325	3_121	0	0.0227722144037819	9.4488761919901	2.04306798950596e-06	1.22512551311192	1
ENSG00000174013.7	FBXO45	3	196568683	3_121	0	0.0141833947820621	4.71034854268868	6.34352465315183e-07	-0.205535368113304	1
ENSG00000174004.5	NRROS	3	196639259	3_121	0	0.0141788934707581	4.75876743499065	6.40669747933356e-07	0.175610348100035	1
ENSG00000174007.7	CEP19	3	196711955	3_121	0	0.0152851042509814	5.36543819051158	7.78701476425364e-07	0.326308027903853	1
ENSG00000163964.14	PIGX	3	196719290	3_121	0	0.0178341183325204	6.91054371535587	1.17020314060001e-06	-0.558369259626428	1
ENSG00000119231.10	SENP5	3	196876649	3_121	0	0.0180188343849603	6.87720252095262	1.17661912737497e-06	-0.469944343439574	1
ENSG00000114503.10	NCBP2	3	196943041	3_121	0	0.0197571488540469	7.60586962266573	1.42682445830229e-06	-1.37517205269239	1
ENSG00000270170.1	NCBP2-AS2	3	196943041	3_121	0	0.156032984085029	26.3705545082285	3.90690699775519e-05	2.9802093011901	2
ENSG00000119227.7	PIGZ	3	196948008	3_121	0	0.0153704336311994	5.48416663938904	8.00376187861212e-07	0.309534542401843	1
ENSG00000182899.14	RPL35A	3	197950071	3_122	0	0.0340150923685708	6.11678635593297	1.97556973068111e-06	-0.659089005123384	2
ENSG00000185621.11	LMLN	3	197960381	3_122	0	0.0301837202462631	5.00624567879667	1.43477011577187e-06	0.366460803241151	2
ENSG00000250312.6	ZNF718	4	174091	4_1	0	0.0328133642956148	6.34303342557483	1.97626489804828e-06	-0.767943641630548	1
ENSG00000186777.11	ZNF732	4	305472	4_1	0	0.0714922493368451	13.6341934778228	9.2552000571915e-06	1.73476794701693	1
ENSG00000131127.13	ZNF141	4	337951	4_1	0	0.0280162900282343	4.87529203202179	1.29690646937335e-06	0.156088375536713	1
ENSG00000182903.15	ZNF721	4	499142	4_1	0	0.0310731915635343	5.83666817080077	1.72205993433293e-06	0.563549251798101	1
ENSG00000174227.15	PIGG	4	538170	4_1	0	0.0523132482091655	10.6950671420392	5.3124223970754e-06	-1.51197931574813	1
ENSG00000169026.12	MFSD7	4	689228	4_1	0	0.0787368815745734	14.5474684193595	1.08758455168628e-05	-1.95291290025613	1
ENSG00000185619.18	PCGF3	4	719075	4_2	0	0.040351882744186	6.60181928459954	2.52944261826532e-06	0.119360778747479	2
ENSG00000168993.14	CPLX1	4	802520	4_2	0	0.0802870673664271	14.8710395944311	1.13366391094295e-05	2.60814155293405	1
ENSG00000178950.16	GAK	4	932335	4_2	0	0.0373269772936884	6.04638859120179	2.14297090385884e-06	-0.494866165743236	1
ENSG00000127419.16	TMEM175	4	930142	4_2	0	0.0501381480937425	9.13591904400457	4.34928561120363e-06	-1.1004298168082	1
ENSG00000145214.13	DGKQ	4	987108	4_2	0	0.0332035540964082	5.09040982194276	1.60485100263738e-06	0.305832836237106	1
ENSG00000127415.12	IDUA	4	987108	4_2	0	0.0332035540964082	5.09040982194276	1.60485100263738e-06	0.305832836237106	1
ENSG00000145217.13	SLC26A1	4	993488	4_2	0	0.0328210477160863	5.32250357899405	1.6586921887541e-06	-0.924947983553031	2
ENSG00000127418.14	FGFRL1	4	1018512	4_2	0	0.0397468599338945	6.5979184715275	2.49004482940294e-06	0.661322440529083	1
ENSG00000178222.12	RNF212	4	1107180	4_2	0	0.0312422735482791	4.68759008104165	1.390559748515e-06	1.02222428326944	2
ENSG00000159674.11	SPON2	4	1208236	4_2	0	0.151317996449042	19.8130604200602	2.84668585264373e-05	-3.24110023933384	1
ENSG00000159692.15	CTBP1	4	1250430	4_2	0	0.0314987917326873	4.67157122085521	1.39718613105199e-06	-0.280387365046324	1
ENSG00000090316.15	MAEA	4	1330529	4_2	0	0.0606536297365575	11.1334228824379	6.4118432671709e-06	-1.97919884344276	1
ENSG00000163945.15	UVSSA	4	1347101	4_2	0	0.0315039364599874	4.8102104712141	1.43888570846669e-06	0.53060136954182	2
ENSG00000179979.8	CRIPAK	4	1347765	4_2	0	0.0426232484295515	7.22037792565507	2.92215919482373e-06	-0.960898012869128	2
ENSG00000206113.10	CFAP99	4	2419402	4_3	0	0.0375432819318835	4.75567036289659	1.69527975473641e-06	0.196639594643451	1
ENSG00000174137.12	FAM53A	4	1680955	4_3	0	0.0610932527471068	9.31173915233377	5.40158789142081e-06	1.21400132089434	2
ENSG00000168936.10	TMEM129	4	1719927	4_3	0	0.0378205831442631	4.82421961803857	1.7324180023378e-06	-0.243552678747344	2
ENSG00000013810.18	TACC3	4	1721552	4_3	0	0.0378524902019259	4.83207491822976	1.73670282855033e-06	0.228767649937821	2
ENSG00000123933.16	MXD4	4	2262585	4_3	0	0.0432609762293533	6.07759887903496	2.49646651700066e-06	-0.639093032087204	1
ENSG00000159733.13	ZFYVE28	4	2403611	4_3	0	0.0442159430871044	6.28150375048442	2.63718084594136e-06	0.653749197512385	1
ENSG00000087274.16	ADD1	4	2843547	4_4	0	0.0638300335656131	11.3492197883723	6.87841660528423e-06	1.76474166013393	1
ENSG00000125388.19	GRK4	4	2963968	4_4	0	0.0587871506271802	10.5747599314841	5.90269474295396e-06	1.76626084393544	1
ENSG00000197386.10	HTT	4	3074423	4_4	0	0.120828872005338	17.4288203069927	1.99956768840811e-05	-1.91089964131149	1
ENSG00000188981.10	MSANTD1	4	3245280	4_4	0	0.0372444591455539	6.30647887738781	2.23021131146783e-06	-0.437642616445033	1
ENSG00000109758.8	HGFAC	4	3445429	4_4	0	0.0504822770979533	9.14635512586238	4.38413978522257e-06	-1.13002845726578	1
ENSG00000175920.16	DOK7	4	3463725	4_4	0	0.0392378507973249	6.79231305936064	2.53058134784096e-06	-0.777382130739473	1
ENSG00000163956.10	LRPAP1	4	3510836	4_4	0	0.0615518516165184	11.0073711044948	6.43312703347781e-06	1.32292136174661	1
ENSG00000132406.11	TMEM128	4	4218877	4_5	0	0.0274325656533929	4.69566206720036	1.22309631729259e-06	-0.183840611040621	3
ENSG00000168826.15	ZBTB49	4	4227511	4_5	0	0.0340492674251226	6.48403203114579	2.09628497143455e-06	0.494893503536028	1
ENSG00000168824.14	NSG1	4	4348163	4_5	0	0.0374920580935262	7.22256872087518	2.5711556055711e-06	-0.714164183297776	1
ENSG00000168818.9	STX18	4	4339608	4_5	0	0.102688427412498	16.4138899180143	1.6004069042355e-05	-1.72988318592381	1
ENSG00000170891.10	CYTL1	4	5019066	4_6	0	0.0336174482180383	4.64613403970694	1.48304345405261e-06	0.0887042363723957	2
ENSG00000173040.12	EVC2	4	5709677	4_7	0	0.0231026663138699	4.79308278865917	1.0514156391229e-06	0.0288529250671418	1
ENSG00000074211.13	PPP2R2C	4	6581987	4_7	0	0.0436544207727645	10.7074749621103	4.43825953217687e-06	-1.29020705453168	1
ENSG00000163993.6	S100P	4	6689903	4_7	0	0.0244503463013107	5.31816358382987	1.23465068945157e-06	0.442897640736801	2
ENSG00000186222.4	BLOC1S4	4	6689903	4_7	0	0.0544330361999275	12.7726814537491	6.60149102662477e-06	-1.4696757393726	1
ENSG00000178988.10	MRFAP1L1	4	6709977	4_7	0	0.0233195978963102	4.87961885607033	1.08044920726574e-06	0.258770328507522	1
ENSG00000178597.6	PSAPL1	4	7434512	4_8	0	0.0474475346451123	6.63983203875517	2.99135627999547e-06	-0.774082535121273	1
ENSG00000173013.5	CCDC96	4	7042630	4_8	0	0.0426930590367101	5.65324478816916	2.29167201703678e-06	0.637776418196006	1
ENSG00000109519.12	GRPEL1	4	7067723	4_8	0	0.0392508985526618	4.86913393540558	1.81467443492971e-06	-0.416689686032195	1
ENSG00000184985.16	SORCS2	4	7192122	4_8	0	0.0381329893238968	4.59986416643442	1.66549470318482e-06	0.0358847840381107	1
ENSG00000196526.10	AFAP1	4	7940174	4_9	0	0.046964520794664	8.36200766408363	3.72887524283594e-06	-0.814307698093022	1
ENSG00000125089.16	SH3TC1	4	8216102	4_10	0	0.0274290335745243	4.58706540244364	1.19465590812744e-06	0.107578071703371	1
ENSG00000155275.18	TRMT44	4	8473287	4_10	0	0.0565945440576618	11.3413994976279	6.09450743029725e-06	1.58835299071583	1
ENSG00000087008.15	ACOX3	4	8440048	4_10	0	0.0394335163976709	7.96203380016842	2.98117121876366e-06	1.0452607040454	1
ENSG00000109667.11	SLC2A9	4	10051807	4_11	0	0.0322242978534276	4.69818655474433	1.43751080452582e-06	0.136630986130368	1
ENSG00000178163.7	ZNF518B	4	10456862	4_11	0	0.0320836938599575	4.65755710812386	1.4188613189798e-06	-0.413064243485397	1
ENSG00000038219.12	BOD1L1	4	13578908	4_13	0	0.195080314300072	27.3374008788197	5.06370112951937e-05	-2.76668021801546	2
ENSG00000137449.15	CPEB2	4	15002486	4_14	0	0.0310872643791331	5.0331242371015	1.48565358069653e-06	-0.334782649265993	2
ENSG00000237765.6	FAM200B	4	15680842	4_15	0	0.0569463851226112	10.6011769318312	5.73215124017738e-06	-1.46765111601655	1
ENSG00000109743.10	BST1	4	15703416	4_15	0	0.0424898390338077	7.8598358082806	3.17099791418372e-06	1.11071038252607	1
ENSG00000137440.4	FGFBP1	4	15938608	4_16	0	0.0271106544865029	4.65943760352582	1.19941893095774e-06	0.176572480724896	1
ENSG00000137441.7	FGFBP2	4	15969718	4_16	0	0.0994762528517278	16.8631840380429	1.59278220176378e-05	-1.86591440300765	1
[truncated: 6,638 more rows]
