# Supplementary material for: Adjusting for genetic confounders in transcriptome-wide association studies improves discovery of risk genes of complex traits
Source: Nat Genet. 2024 Jan 26;56(2):336–47. doi: 10.1038/s41588-023-01648-9 (PMC10864181; doi:10.1038/s41588-023-01648-9)
Supplement: Supplementary file 5 — cTWAS results of all analyzed genes across all tissues for IBD, SCZ, and SBP. Results are stored separately for each combination of traits and tissues. Column legends for each set of results are the same as in Supplementary Table 1. [file 41588_2023_1648_MOESM5_ESM.zip › SCZ_Pancreas.csv]

id	genename	chrom	pos	region_tag	cs_index	PIP	tau2	PVE	z	num_eqtl
ENSG00000131591.17	C1orf159	1	1098619	1_1	0	0.0153355038013403	5.34433149567421	7.78195711725769e-07	-0.378748301699031	1
ENSG00000186891.13	TNFRSF18	1	1197874	1_1	0	0.0172171691898204	6.44325196711518	1.05332952819523e-06	-0.654935861118841	1
ENSG00000162576.16	MXRA8	1	1362042	1_1	0	0.0250100576866475	9.99512088848717	2.37355960050589e-06	1.19761777868308	1
ENSG00000242485.5	MRPL20	1	1408286	1_1	0	0.0290584843501138	11.425970633688	3.15256070988703e-06	-1.3314921100437	1
ENSG00000235098.8	ANKRD65	1	1421170	1_1	0	0.0254360018984107	10.1560584114192	2.45285251365606e-06	1.20559488613877	1
ENSG00000215790.6	SLC35E2	1	1762664	1_1	0	0.0151743281559561	5.24404804129154	7.55567954615134e-07	-0.319458106864419	1
ENSG00000169885.9	CALML6	1	1913254	1_1	0	0.0375736921152878	13.8831651884692	4.95301633507305e-06	1.66023402670153	2
ENSG00000178821.12	TMEM52	1	1919475	1_1	0	0.0149033444191817	5.07304561674685	7.17876773966448e-07	0.365447315271193	1
ENSG00000162585.16	FAAP20	1	2207868	1_2	0	0.00675344009801515	7.40197171811652	4.74646049160658e-07	1.37181592062975	1
ENSG00000116151.13	MORN1	1	2367799	1_2	0	0.00670952608899411	5.02898687312009	3.20383207299874e-07	-0.0625191208727055	3
ENSG00000157916.19	RER1	1	2391287	1_2	0	0.0195186660061164	16.142601238444	2.99172071291811e-06	2.09166552159675	1
ENSG00000157911.9	PEX10	1	2404771	1_2	0	0.0568418603930686	26.4661944032224	1.42842413206079e-05	-2.83488595474338	1
ENSG00000149527.17	PLCH2	1	2425928	1_2	0	0.0113241025862509	9.11927103605933	9.80530970244045e-07	0.280609050589242	2
ENSG00000215912.12	TTC34	1	2800905	1_2	0	0.0665099903746216	27.8005642182164	1.7556498020876e-05	3.1442938116322	1
ENSG00000130762.14	ARHGEF16	1	3454845	1_2	0	0.0112533821995537	9.82136513074121	1.04942721602765e-06	1.05210778530031	1
ENSG00000162591.15	MEGF6	1	3531796	1_2	0	0.00946324156577283	8.30507958542037	7.46244462862962e-07	0.995281905793532	1
ENSG00000116213.15	WRAP73	1	3654319	1_2	0	0.0671957530167485	26.442378730398	1.68709579591632e-05	-2.41161907859572	2
ENSG00000078900.14	TP73	1	3676034	1_3	0	0.02373033538117	7.57063384686569	1.70582122936402e-06	0.745453734312198	1
ENSG00000235169.7	SMIM1	1	3772844	1_3	0	0.0220445258854244	6.86905324541843	1.43778862185937e-06	-0.748575825534955	1
ENSG00000116198.12	CEP104	1	3857169	1_3	0	0.0246572790208699	7.93562693117758	1.8579062216105e-06	0.962624865476917	1
ENSG00000169598.15	DFFB	1	3857154	1_3	0	0.0184010995933677	5.15097865677731	8.99975989542819e-07	0.383690018018726	2
ENSG00000198912.10	C1orf174	1	3891607	1_3	0	0.0632815383530426	16.9771811245085	1.02009356278807e-05	-1.80730838580167	2
ENSG00000196581.10	AJAP1	1	5403877	1_4	0	0.0102644740978856	6.0369666933468	5.88373195974632e-07	0.571438181135218	1
ENSG00000116251.9	RPL22	1	6208961	1_5	0	0.0197145004899628	4.78134497810997	8.95021059207639e-07	-0.130846373583436	2
ENSG00000116237.15	ICMT	1	6235565	1_5	0	0.0245909566189776	6.60729675852157	1.54275383085052e-06	0.399700353417466	1
ENSG00000187017.15	ESPN	1	6424625	1_5	0	0.0255744090938244	7.92927986636939	1.92546997780015e-06	-1.34259104164359	2
ENSG00000171680.21	PLEKHG5	1	6495329	1_5	0	0.129081118492135	25.3930472144517	3.11225330557456e-05	3.13129133844201	1
ENSG00000162408.10	NOL9	1	6554170	1_5	0	0.0215652257802872	5.78115341039644	1.18376610423362e-06	-0.71151448165295	1
ENSG00000204859.12	ZBTB48	1	6579883	1_5	0	0.0659789529549355	17.4843810818466	1.09535042143349e-05	-2.26585958215977	2
ENSG00000041988.15	THAP3	1	6625791	1_5	0	0.0539350737069615	14.0040283611451	7.17169241585237e-06	-1.52159867565176	1
ENSG00000049245.12	VAMP3	1	7781270	1_6	0	0.0135500261585868	4.73789330211494	6.09568907311672e-07	0.220322284794005	1
ENSG00000116288.12	PARK7	1	7961718	1_6	0	0.0158261400878211	5.99845961706713	9.01388767455156e-07	0.33463325956571	1
ENSG00000142599.17	RERE	1	8329991	1_6	0	0.0345680113215852	22.5070187113437	7.38736851847603e-06	4.13823738823501	2
ENSG00000180758.11	GPR157	1	9128930	1_6	0	0.0158826323909764	6.28528458634745	9.47861377519766e-07	-0.661932166142599	1
ENSG00000049239.12	H6PD	1	9221777	1_6	0	0.0143656385050428	5.23694676972641	7.14332632256986e-07	-0.304038783756322	2
ENSG00000188807.12	TMEM201	1	9591207	1_7	0	0.043789341701963	9.39257304138693	3.90526396598813e-06	1.0910262768691	1
ENSG00000171608.15	PIK3CD	1	9689877	1_7	0	0.0302826160202184	5.86104501607246	1.68525585084161e-06	-0.577524362669902	1
ENSG00000171603.16	CLSTN1	1	9823902	1_7	0	0.0491341387467	10.4998332830227	4.89850040207045e-06	1.31489238475502	1
ENSG00000162441.11	LZIC	1	9943171	1_7	0	0.027200303495675	4.83656493802701	1.2491315272876e-06	-0.150182004129102	1
ENSG00000173614.13	NMNAT1	1	9943262	1_7	0	0.0297555951333611	5.69337263501332	1.60855400853428e-06	0.189286528720848	1
ENSG00000162444.11	RBP7	1	9991107	1_7	0	0.0274662646191277	4.92937334636285	1.28554921986438e-06	0.272330187144278	1
ENSG00000130939.18	UBE4B	1	10033313	1_7	0	0.0416473346881633	8.91096385774632	3.52378410317028e-06	1.72794939323178	1
ENSG00000142657.20	PGD	1	10398423	1_7	0	0.0489874576913758	10.4709761558945	4.8704542568629e-06	1.45930751807861	1
ENSG00000175279.21	CENPS	1	10429947	1_7	0	0.0272894292428877	4.86776933725497	1.26131000303574e-06	-0.112033043856263	2
ENSG00000241563.3	CORT	1	10449352	1_7	0	0.0269444211703102	4.74642164088805	1.2143183856887e-06	0.388988594236128	1
ENSG00000142655.12	PEX14	1	10454273	1_7	0	0.0270895141448601	4.79763643158292	1.23403064979644e-06	-0.347402294548321	1
ENSG00000204624.7	DISP3	1	11478999	1_8	0	0.0701137856879084	15.8859753258743	1.05758357492713e-05	-2.03928320732491	1
ENSG00000120948.16	TARDBP	1	11012522	1_8	0	0.0714235812961466	16.0665840511157	1.0895886478344e-05	-1.81278151043235	1
ENSG00000009724.16	MASP2	1	11047382	1_8	0	0.0223521223897327	4.91592376947991	1.04332905822377e-06	-0.368645072490629	1
ENSG00000116649.9	SRM	1	11059120	1_8	0	0.0246378033706028	5.84310069073483	1.36691891123035e-06	-0.54201540630651	2
ENSG00000171824.13	EXOSC10	1	11099932	1_8	0	0.0239951825369501	5.5913260063014	1.27390273405114e-06	0.372881757980563	2
ENSG00000198793.12	MTOR	1	11262099	1_8	0	0.0223627863004159	4.92046020163057	1.04479006426979e-06	0.0921963225793748	1
ENSG00000116661.9	FBXO2	1	11653506	1_8	0	0.0573324884845141	13.9375302173091	7.58724330775785e-06	-1.53998262078654	2
ENSG00000116663.10	FBXO6	1	11653109	1_8	0	0.03360885496523	8.80674433888552	2.81038942252477e-06	1.05415146698771	3
ENSG00000177674.15	AGTRAP	1	11737129	1_9	0	0.0709657335739228	16.1618415881055	1.08902271616005e-05	-1.70018015823231	1
ENSG00000177000.10	MTHFR	1	11781888	1_9	0	0.0572733118266026	14.0852045330483	7.6597192442199e-06	-2.04802297733159	1
ENSG00000011021.21	CLCN6	1	11797654	1_9	0	0.0461501715038857	12.0046513314229	5.26041814114887e-06	-1.63807683312887	2
ENSG00000116685.15	KIAA2013	1	11926801	1_9	0	0.0845243620955306	17.8656876882263	1.43383453469046e-05	-1.99030373578979	1
ENSG00000116688.16	MFN2	1	11986032	1_9	0	0.0348008892047729	9.29788999571856	3.07236027629814e-06	0.966546227560046	1
ENSG00000028137.18	TNFRSF1B	1	12163425	1_9	0	0.0266649099336801	6.75449497560474	1.71013502128786e-06	-0.690424453780624	1
ENSG00000162493.16	PDPN	1	13617402	1_10	0	0.0240335519176249	5.95352090634316	1.35859258431857e-06	-0.554297255350141	1
ENSG00000116731.22	PRDM2	1	13699077	1_10	0	0.0248211606955054	6.26072146390555	1.47551580475702e-06	-0.732547711127945	1
ENSG00000142621.19	FHAD1	1	15247279	1_11	0	0.0113214475436699	5.83338690462795	6.27075939940715e-07	-0.562581420408428	1
ENSG00000142634.12	EFHD2	1	15410646	1_11	0	0.010087686623478	4.74028804290505	4.54039578057369e-07	-0.0647885136852792	1
ENSG00000142615.7	CELA2A	1	15456727	1_11	0	0.0217368994328483	12.0264016377661	2.48216527981127e-06	1.4064016176762	1
ENSG00000132906.17	CASP9	1	15526781	1_11	0	0.013861559974416	7.75247661205623	1.02035188199809e-06	0.948659836406149	1
ENSG00000116138.12	DNAJC16	1	15526781	1_11	0	0.013861559974416	7.75247661205623	1.02035188199809e-06	0.948659836406149	1
ENSG00000116771.5	AGMAT	1	15585352	1_11	0	0.0135663310874887	7.54824456229821	9.72312281485347e-07	-1.01105374525409	1
ENSG00000197312.11	DDI2	1	15617889	1_11	0	0.0102054229139683	4.85018523097816	4.69987955460749e-07	-0.255327334611871	1
ENSG00000116786.11	PLEKHM2	1	15683361	1_11	0	0.0299629035520396	15.0854916220751	4.29181270540019e-06	1.71952489895257	1
ENSG00000162461.7	SLC25A34	1	15737203	1_11	0	0.0263215294454578	13.8490489340102	3.46121412586771e-06	-1.39431807809728	1
ENSG00000116809.11	ZBTB17	1	15976487	1_11	0	0.0180440142488375	10.2558092870515	1.75711624706999e-06	-1.14096611009942	1
ENSG00000186510.11	CLCNKA	1	16018873	1_11	0	0.0192598209267848	10.8755639275439	1.98884724094928e-06	-1.25619399897867	1
ENSG00000173641.17	HSPB7	1	16019240	1_11	0	0.0254344206789057	13.5224554091019	3.2656888612283e-06	1.55889198539486	2
ENSG00000184908.17	CLCNKB	1	16043381	1_11	0	0.0114114049239433	5.9083938593617	6.40185673667526e-07	0.708162054541346	3
ENSG00000142627.12	EPHA2	1	16156481	1_11	0	0.0107383611600815	5.33238130556659	5.43696578955553e-07	-0.497510375165982	1
ENSG00000142632.16	ARHGEF19	1	16212818	1_11	0	0.0565813777833595	21.1849936088838	1.13814934457767e-05	2.68213234780307	1
ENSG00000132881.11	RSG1	1	16237140	1_11	0	0.0123652593976749	6.66932534467992	7.83037447487179e-07	-0.923291306527981	1
ENSG00000037637.10	FBXO42	1	16303793	1_11	0	0.0516995842153959	20.3156447296428	9.97275285886773e-06	-2.45844835301237	1
ENSG00000055070.16	SZRD1	1	16352580	1_11	0	0.0433393142908943	18.6181454341549	7.66153607630621e-06	2.50970627226574	1
ENSG00000187144.11	SPATA21	1	16437144	1_11	0	0.0176314234382718	10.0361300800797	1.6801615974806e-06	1.51075631608525	1
ENSG00000157191.19	NECAP2	1	16440864	1_11	0	0.0109327769097132	5.50236855034361	5.7118600653192e-07	0.311527620751794	2
ENSG00000058453.16	CROCC	1	16980428	1_12	0	0.0239912479302546	10.015416948385	2.28149367756299e-06	1.70306525469221	1
ENSG00000117122.13	MFAP2	1	16973488	1_12	0	0.0138769074413801	4.81263833279358	6.3412272064618e-07	0.0721306490686943	1
ENSG00000159363.17	ATP13A2	1	17009758	1_12	0	0.0169343330354587	6.70255241654343	1.07771942886653e-06	-1.32484728710814	2
ENSG00000179051.13	RCC2	1	17439260	1_12	0	0.0263700116893053	10.916480993177	2.73331938886189e-06	1.34419382749319	1
ENSG00000179023.8	KLHDC7A	1	18480643	1_13	0	0.0137949492743596	7.4720406112595	9.78716090395561e-07	1.50611884925268	2
ENSG00000159423.16	ALDH4A1	1	18902477	1_13	0	0.0250993847847655	12.2436996431077	2.91791838556995e-06	1.29588257337623	1
ENSG00000169991.10	IFFO2	1	19047111	1_13	0	0.034643680057166	15.1444956533971	4.98168463171946e-06	-1.70725343536158	1
ENSG00000127481.14	UBR4	1	19207821	1_13	0	0.0146042681626575	7.12266000370859	9.87687163880773e-07	0.79935440462582	2
ENSG00000127463.13	EMC1	1	19227605	1_13	0	0.0198998792853623	9.91883681743171	1.87416828384605e-06	1.18031420252577	3
ENSG00000053372.4	MRTO4	1	19227605	1_13	0	0.011564578908417	4.87346098486374	5.35136672900628e-07	-0.204799764066952	2
ENSG00000162482.4	AKR7A3	1	19287257	1_13	0	0.0131351825188141	6.07487180716101	7.57653487205016e-07	-0.491110635923639	1
ENSG00000053371.12	AKR7A2	1	19306263	1_13	0	0.0114368593913866	4.76765294308371	5.17736534466842e-07	-0.0931204477653869	3
ENSG00000040487.12	PQLC2	1	19306263	1_13	0	0.0118865638727106	5.13805254486886	5.7989887536724e-07	-0.317808061534232	2
ENSG00000077549.17	CAPZB	1	19485158	1_13	0	0.0117482436717237	5.04295255375202	5.62542351985606e-07	0.218798909096594	1
ENSG00000173436.13	MINOS1	1	19592177	1_13	0	0.0224521292281823	11.109824276036	2.3684385418253e-06	1.47245519963603	3
ENSG00000158747.13	NBL1	1	19640599	1_13	0	0.087408549612163	24.1828853651246	2.00705571241644e-05	-2.23618132629637	1
ENSG00000169914.5	OTUD3	1	19882290	1_13	0	0.0324023085354797	14.6496657920503	4.50714019384793e-06	1.63820729926076	3
ENSG00000188257.10	PLA2G2A	1	19975288	1_13	0	0.0144812326640228	7.00303919851891	9.62918399409636e-07	0.700153011547555	2
ENSG00000127472.10	PLA2G5	1	20028276	1_13	0	0.0116253005976327	4.91922929070034	5.42998530289893e-07	-0.203648846849678	1
ENSG00000178828.6	RNF186	1	19783943	1_13	0	0.0133255914712048	6.22741913427715	7.87937895738062e-07	0.621017008179095	3
ENSG00000090432.6	MUL1	1	20508296	1_14	0	0.0941116631622633	18.7107134616752	1.67198044287852e-05	2.08901745275135	2
ENSG00000183114.7	FAM43B	1	20552199	1_14	0	0.108311653721903	19.9323392616855	2.04989140315917e-05	2.17296606810006	1
ENSG00000158825.5	CDA	1	20587481	1_14	0	0.0205640432670775	4.75807898209877	9.29046716193349e-07	0.129255977140502	1
ENSG00000158828.7	PINK1	1	20633253	1_14	0	0.0222307730448252	5.44961026609015	1.15031665060293e-06	0.535099550084497	2
ENSG00000244038.9	DDOST	1	20662418	1_14	0	0.0393664251801884	10.5299084113436	3.93593546810037e-06	1.00693596934775	1
ENSG00000117245.12	KIF17	1	20717668	1_14	0	0.0641992645831314	18.1632728880847	1.10718847854855e-05	2.79957558432494	2
ENSG00000127483.17	HP1BP3	1	20794099	1_14	0	0.0270625678809002	9.85573210612961	2.5325340315815e-06	-2.36961847649502	1
ENSG00000075151.20	EIF4G3	1	21181395	1_14	0	0.19674795373444	19.0341925141303	3.55583891466087e-05	3.72396598217159	1
ENSG00000117298.14	ECE1	1	21345450	1_14	0	0.0206794612391014	4.93049189402239	9.68114814297078e-07	0.447781517188903	1
ENSG00000070886.11	EPHA8	1	22563354	1_15	0	0.0173370061770499	5.95383566270178	9.80095384088197e-07	0.614972927916889	1
ENSG00000142794.18	NBPF3	1	21439197	1_15	0	0.0192944252891081	6.74063399342771	1.23489488014787e-06	-0.522038661099606	2
ENSG00000162551.13	ALPL	1	21494624	1_15	0	0.0154060017057835	4.74513120810756	6.94121607761936e-07	0.0761057929338583	1
ENSG00000090686.15	USP48	1	21782877	1_15	0	0.0781953522654703	18.6385966777449	1.38385806125286e-05	-2.07180535885602	3
ENSG00000142798.17	HSPG2	1	21936377	1_15	0	0.0276234355222906	9.92355774421857	2.60281013216306e-06	-0.944154480460819	1
ENSG00000219073.7	CELA3B	1	21976290	1_15	0	0.0206680606979377	8.00181248365543	1.57031035630857e-06	-1.08236501545717	1
ENSG00000142789.19	CELA3A	1	22001714	1_15	0	0.0621031634931467	17.5427999762904	1.03445125719738e-05	-1.69371603991579	1
ENSG00000070831.15	CDC42	1	22052387	1_15	0	0.0239202047814945	8.32992545021982	1.89192277278187e-06	-0.224929691775022	2
ENSG00000162552.14	WNT4	1	22143914	1_15	0	0.03941292624319	15.7712019927048	5.90202264479885e-06	2.31709032552152	2
ENSG00000184677.16	ZBTB40	1	22460165	1_15	0	0.0164880732740477	5.38146005820174	8.42495183738689e-07	0.354070049360488	2
ENSG00000173369.15	C1QB	1	22652153	1_15	0	0.0154129881697261	4.77617427452832	6.98979448810793e-07	-0.178201021693545	1
ENSG00000004487.15	KDM1A	1	23018558	1_16	0	0.0199209762110931	6.17318797421645	1.16766299000144e-06	-0.621617501338744	1
ENSG00000125944.18	HNRNPR	1	23343277	1_16	0	0.032406211744565	10.8111188331707	3.32656721646237e-06	-1.20839318998087	1
ENSG00000125945.14	ZNF436	1	23374318	1_16	0	0.0229916078210486	7.5372356804325	1.64542781689092e-06	-0.837266396271892	1
ENSG00000204219.9	TCEA3	1	23424647	1_16	0	0.0180870185908678	5.25515021948254	9.02504792320246e-07	-0.446658448220498	1
ENSG00000088280.18	ASAP3	1	23484995	1_16	0	0.017114807914318	4.73025713032406	7.68695210418251e-07	0.0155306999287134	1
ENSG00000007968.6	E2F2	1	23528828	1_16	0	0.0231113857349863	7.586714003792	1.66485761031029e-06	-0.822143130899114	1
ENSG00000142676.12	RPL11	1	23696521	1_17	0	0.0152798259553428	4.74409741538527	6.88286739420408e-07	-0.0914530288193242	1
ENSG00000117308.14	GALE	1	23800401	1_17	0	0.0155490826216806	4.90990466734287	7.24895206299868e-07	0.21390897872192	1
ENSG00000185436.11	IFNLR1	1	24117927	1_17	0	0.0265208320862778	9.98850492669473	2.5152724316245e-06	-1.21471188945135	2
ENSG00000158055.15	GRHL3	1	24318866	1_17	0	0.0152676592093072	4.73653539340031	6.86642437373077e-07	0.0878788171790553	1
ENSG00000001460.17	STPG1	1	24417389	1_17	0	0.0762014353212562	20.1398788369203	1.45719409271874e-05	2.22612866444085	1
ENSG00000001461.16	NIPAL3	1	24415622	1_17	0	0.0157114439923565	5.00850883703871	7.47174329918497e-07	-0.238181829317408	1
ENSG00000117602.11	RCAN3	1	24501339	1_17	0	0.0241029019714017	9.07739626154656	2.0774377812684e-06	-1.02447785600492	2
ENSG00000184454.6	NCMAP	1	24555537	1_17	0	0.0169251019555197	5.71503142901299	9.18432647933348e-07	0.736443972516454	1
ENSG00000133226.16	SRRM1	1	24633227	1_17	0	0.166426235569125	27.8845795880855	4.40639359964368e-05	-3.10103213233807	1
ENSG00000169504.14	CLIC4	1	24745177	1_17	0	0.0230152851215465	8.63766187729258	1.88759994387855e-06	-1.17173278160334	2
ENSG00000175707.8	KDF1	1	26952030	1_18	0	0.0345497335840229	10.2412534946292	3.35965912575137e-06	1.4619345615016	1
ENSG00000131910.4	NR0B2	1	26914363	1_18	0	0.0209313749276746	5.07328458199394	1.00828748837337e-06	-0.0129914107786767	1
ENSG00000183726.10	TMEM50A	1	25341835	1_18	0	0.021246683359302	5.2528843176674	1.05970840521585e-06	0.374375504757267	1
ENSG00000188672.17	RHCE	1	25382767	1_18	0	0.0232769320681628	6.11622696035401	1.35178221642669e-06	0.587753082958049	1
ENSG00000157978.11	LDLRAP1	1	25563426	1_18	0	0.0204450343333906	4.89035587597958	9.49348580365189e-07	0.20959117615601	1
ENSG00000117640.17	MTFR1L	1	25818183	1_18	0	0.0228448403360693	5.98027297569184	1.29719878174472e-06	-0.615087213641124	1
ENSG00000158008.9	EXTL1	1	26019793	1_18	0	0.0248048237783337	6.76609271048796	1.59357125421601e-06	0.757003515654276	2
ENSG00000158014.14	SLC30A2	1	26045653	1_18	0	0.0237719624137256	6.36947212522104	1.43769205602107e-06	-0.77968236825573	1
ENSG00000158022.6	TRIM63	1	26107863	1_18	0	0.0202302581686676	4.78856292938913	9.19822483511397e-07	-0.227908319850799	1
ENSG00000175087.9	PDIK1L	1	26110771	1_18	0	0.0205180224280483	4.91863104314061	9.58246283241741e-07	0.313714834541182	1
ENSG00000197245.5	FAM110D	1	26158800	1_18	0	0.0210630854027493	5.23918612076041	1.04781162481699e-06	0.592477124899373	2
ENSG00000142675.17	CNKSR1	1	26177545	1_18	0	0.0428654393078636	12.4331147812677	5.06039734009507e-06	1.93340351173401	2
ENSG00000142669.14	SH3BGRL3	1	26283539	1_18	0	0.0857405191937684	18.6973909756222	1.52217475627977e-05	-1.98767134886176	1
ENSG00000169442.8	CD52	1	26317102	1_18	0	0.0205433593487159	4.90758445496814	9.57274834240895e-07	-0.258841175229096	2
ENSG00000158062.20	UBXN11	1	26317723	1_18	0	0.0363455363068436	10.6515676534207	3.67588578279309e-06	-1.72785193677608	2
ENSG00000176083.17	ZNF683	1	26374694	1_18	0	0.0881861070768367	18.8662886966157	1.57973428582224e-05	-2.29150674463006	1
ENSG00000117682.16	DHDDS	1	26430365	1_18	0	0.0225948875753532	5.94843747656089	1.27617573474535e-06	0.893129764303385	1
ENSG00000198830.10	HMGN2	1	26471849	1_18	0	0.0226349905254737	5.86122708942618	1.25969748416046e-06	-0.659323974888259	1
ENSG00000117676.13	RPS6KA1	1	26533204	1_18	0	0.0345157343812855	10.0745319121878	3.30171354846141e-06	-1.45754298819974	1
ENSG00000117713.18	ARID1A	1	26693642	1_18	0	0.0445477082400001	12.8233344085398	5.42405058865137e-06	2.74676117984853	1
ENSG00000060642.10	PIGV	1	26787521	1_18	0	0.0767430929561653	17.0702937561937	1.2438777232008e-05	3.09207077771821	1
ENSG00000204160.11	ZDHHC18	1	26827212	1_18	0	0.0211693971417956	5.28414937043762	1.06213806357283e-06	-0.499868504221744	1
ENSG00000142751.14	GPN2	1	26890178	1_18	0	0.0598615870246482	15.0561975745767	8.5577762715853e-06	-2.95522531070365	1
ENSG00000174950.10	CD164L2	1	27383368	1_19	0	0.00884735434385375	6.0246985037996	5.0611141949145e-07	0.647043038162792	1
ENSG00000090020.10	SLC9A1	1	27167188	1_19	0	0.0233540272630133	15.2361602544241	3.37858392644619e-06	1.80513877972216	2
ENSG00000186501.14	TMEM222	1	27317371	1_19	0	0.240289425654865	38.1435684766059	8.70268725352803e-05	3.39641630683565	3
ENSG00000142765.17	SYTL1	1	27342257	1_19	0	0.0845736423533765	27.6162719118202	2.21767286105308e-05	2.4365373495668	1
ENSG00000142733.14	MAP3K6	1	27357905	1_19	0	0.00781697344084886	4.8527897231101	3.60186562406958e-07	-0.0892234863431051	2
ENSG00000142748.12	FCN3	1	27375143	1_19	0	0.00930359417982585	6.50074407442679	5.74263513695422e-07	-0.634560344025999	1
ENSG00000158195.10	WASF2	1	27489587	1_19	0	0.0107884728954302	7.90316751182909	8.09577740646544e-07	-0.734402269281007	1
ENSG00000126705.13	AHDC1	1	27604387	1_19	0	0.0883192972925065	28.0403261599597	2.35145170084917e-05	2.69677297082544	1
ENSG00000126709.14	IFI6	1	27671883	1_19	0	0.00915921321193813	6.35266957611961	5.52473984624396e-07	0.787179633591158	1
ENSG00000130775.15	THEMIS2	1	27874780	1_19	0	0.0168516892879813	12.1331392054859	1.94139550673838e-06	1.48183791107495	1
ENSG00000117748.9	RPA2	1	27914572	1_19	0	0.0143056146973304	10.5782822788939	1.43687527717441e-06	1.15753495118573	1
ENSG00000130768.14	SMPDL3B	1	27935082	1_19	0	0.0114876101642161	8.49816342577917	9.26941154856248e-07	1.0631208155396	2
ENSG00000158156.7	XKR8	1	27958990	1_19	0	0.0108487465481498	7.95593350969067	8.19536130581344e-07	-0.875733666191574	2
ENSG00000158161.15	EYA3	1	28088578	1_19	0	0.0117615222918189	8.72147125547106	9.73981452255841e-07	0.959328493203281	1
ENSG00000169403.11	PTAFR	1	28193650	1_19	0	0.0343539397164239	18.9188650463604	6.17119152761944e-06	1.89705793872938	1
ENSG00000126698.10	DNAJC8	1	28232721	1_19	0	0.0459028865392797	21.6975895453194	9.45690186933533e-06	-2.06330086711634	1
ENSG00000130770.17	ATPIF1	1	28236497	1_19	0	0.00779562398240019	4.82691132473357	3.57287317305799e-07	0.136696916444229	1
ENSG00000130766.4	SESN2	1	28258738	1_19	0	0.00833335902754173	5.45813806894235	4.31878920511118e-07	-0.304773728986465	2
ENSG00000204138.12	PHACTR4	1	28366038	1_19	0	0.00832292675038227	5.44631880657928	4.30404228017896e-07	-0.588279848760311	2
ENSG00000180198.15	RCC1	1	28510006	1_19	0	0.00980619975805386	6.99895022972234	6.51674965811487e-07	-0.721130661551161	1
ENSG00000180098.9	TRNAU1AP	1	28552198	1_19	0	0.0243060932114888	15.6165872752428	3.60411540247063e-06	-2.30635229917335	2
ENSG00000188060.7	RAB42	1	28593360	1_19	0	0.0207511732501957	14.1115492225098	2.78044781276672e-06	-1.75883250865904	1
ENSG00000159023.19	EPB41	1	28886806	1_19	0	0.0275122206253168	16.7978980220121	4.38811481819983e-06	-1.83004151780839	1
ENSG00000116350.16	SRSF4	1	29180604	1_19	0	0.00795946206254961	5.02372951648659	3.79670944178447e-07	-0.304657819969283	1
ENSG00000116353.15	MECR	1	29130966	1_19	0	0.0898761006994109	28.2115787408887	2.40751504187838e-05	2.90979603149866	1
ENSG00000162511.7	LAPTM5	1	30757821	1_20	0	0.0118434358610672	11.6697111231412	1.31230630285521e-06	1.38198391830487	1
ENSG00000162512.15	SDC3	1	30828950	1_20	0	0.0148715082492421	13.7737536410326	1.94493335323159e-06	-1.53331462621143	2
ENSG00000134644.15	PUM1	1	31066204	1_20	0	0.0200651247690622	16.5860722685742	3.15996894640635e-06	1.81861228176842	1
ENSG00000168528.11	SERINC2	1	31413316	1_20	0	0.00625665583680168	5.96233733185353	3.54206238898592e-07	-0.861362287566915	1
ENSG00000142910.15	TINAGL1	1	31576075	1_20	0	0.00642275853972707	6.14261579866956	3.74603943078746e-07	-0.753995154866172	1
ENSG00000084636.17	COL16A1	1	31703950	1_20	0	0.0064602830644489	5.98132018818465	3.6689855024569e-07	-0.588031518980341	2
ENSG00000121753.12	ADGRB2	1	31764679	1_20	0	0.00831457759017218	8.15516370683027	6.43828608604384e-07	0.729855023542494	1
ENSG00000184007.18	PTP4A2	1	31944881	1_20	0	0.00848355156826264	8.63546883506954	6.95602320386234e-07	-1.05762098975346	2
ENSG00000025800.13	KPNA6	1	32108863	1_21	0	0.0306885573901009	12.3607805164749	3.60180142298829e-06	-1.60312708411667	1
ENSG00000160051.11	IQCC	1	32205429	1_21	0	0.0293659784831789	11.940120454269	3.32928198737754e-06	-1.56677888479158	1
ENSG00000084623.11	EIF3I	1	32220993	1_21	0	0.0271746215040154	11.2001103651139	2.88990258051966e-06	-1.4806089712341	1
ENSG00000160055.19	TMEM234	1	32222176	1_21	0	0.0239665831494015	10.0027671170801	2.27626948703545e-06	-1.38181198006749	1
ENSG00000183615.5	FAM167B	1	32246849	1_21	0	0.0565541768560892	18.2283204440651	9.78833303123041e-06	1.98458483069835	1
ENSG00000116478.11	HDAC1	1	32291652	1_21	0	0.019126102091382	7.85606895922843	1.42668847633966e-06	-0.953241359284909	1
ENSG00000162526.6	TSSK3	1	32366691	1_21	0	0.0137664321044345	4.73385072642342	6.18775846653335e-07	0.108041527649329	1
ENSG00000225828.1	FAM229A	1	32366691	1_21	0	0.0137664321044345	4.73385072642342	6.18775846653335e-07	0.108041527649329	1
ENSG00000176261.15	ZBTB8OS	1	32650758	1_21	0	0.0143812235214517	5.14832152466873	7.0300577875161e-07	-0.221615501921527	2
ENSG00000162521.18	RBBP4	1	32651491	1_21	0	0.0138050361494938	4.76041280423406	6.23992772830517e-07	-0.00787074947521619	1
ENSG00000116497.17	S100PBP	1	32817174	1_21	0	0.0302128479795583	12.2115784918394	3.50316721324358e-06	1.44867943864329	1
ENSG00000134684.10	YARS	1	32817927	1_21	0	0.0306979269242585	12.3637000766259	3.60375207909105e-06	-1.4613826010786	1
ENSG00000160097.16	FNDC5	1	32876829	1_21	0	0.020348124143615	8.44497724509445	1.63162465460022e-06	-1.09291122490682	1
ENSG00000121900.18	TMEM54	1	32871796	1_21	0	0.0268597112283584	11.0889507715067	2.82806372650593e-06	-1.34283135113303	1
ENSG00000116514.16	RNF19B	1	32966260	1_21	0	0.0138173547660864	4.76887329684465	6.25659566047766e-07	-0.0446200296040614	1
ENSG00000142920.16	AZIN2	1	33080995	1_21	0	0.0169294467185008	6.69685396173747	1.07649245453593e-06	1.10300715651031	1
ENSG00000160094.14	ZNF362	1	33257610	1_21	0	0.0403432902662639	14.9784763801267	5.73768036185485e-06	2.04769874042647	1
ENSG00000121904.17	CSMD2	1	33563862	1_21	0	0.0184664759436954	7.52247337358951	1.31899175440551e-06	0.668329593115061	1
ENSG00000188910.7	GJB3	1	34817562	1_22	0	0.0106414221010279	4.90104633727365	4.95205974397783e-07	0.201962463184778	1
ENSG00000187513.8	GJA4	1	34793549	1_22	0	0.0141393858817502	7.65993721791031	1.02837889206037e-06	-0.971080865295967	1
ENSG00000163866.8	SMIM12	1	34840267	1_22	0	0.010663318387663	4.90028788062773	4.96148140511022e-07	0.106786719209531	3
ENSG00000116544.11	DLGAP3	1	34930171	1_22	0	0.0104744126971229	4.86708671703269	4.84056618117372e-07	-0.618257897026663	1
ENSG00000163867.16	ZMYM6	1	35031112	1_22	0	0.026145462120276	13.3524936527949	3.31479060569299e-06	-1.51850415229524	1
ENSG00000197056.9	ZMYM1	1	35059408	1_22	0	0.024837740425912	14.4387437545942	3.40517071585929e-06	-2.30663379883923	2
ENSG00000116819.6	TFAP2E	1	35573174	1_22	0	0.234933867953274	23.7994692578625	5.30897032604557e-05	4.23988844068056	1
ENSG00000126067.11	PSMB2	1	35641909	1_22	0	0.223400207995221	24.1799377289899	5.12904073184815e-05	-4.28515227822419	1
ENSG00000134698.10	AGO4	1	35805006	1_22	0	0.100387333661186	23.3764256273732	2.22820129442357e-05	3.86454800569493	3
ENSG00000142694.6	EVA1B	1	36323945	1_22	0	0.0252058088479858	13.9102928994836	3.32915725558668e-06	-1.70102442075969	1
ENSG00000196182.10	STK40	1	36386242	1_22	0	0.0153138275483375	7.69994300530486	1.1196148741456e-06	0.00627557426467335	1
ENSG00000181817.5	LSM10	1	36397922	1_22	0	0.0106063056280263	4.96749053768835	5.00263229904208e-07	0.426744049964244	1
ENSG00000116885.18	OSCP1	1	36449785	1_22	0	0.0182011180075284	10.1076730927934	1.74681394199901e-06	-1.25031964225039	1
ENSG00000183317.16	EPHA10	1	37757078	1_23	0	0.045862866192998	12.513493053918	5.44925518466787e-06	-2.2380722132853	1
ENSG00000163874.10	ZC3H12A	1	37474837	1_23	0	0.0211887640576819	5.1345522756067	1.03301255919847e-06	-0.477755368369683	1
ENSG00000163877.10	SNIP1	1	37554146	1_23	0	0.124851318248797	22.2809367897503	2.6413379764318e-05	-2.48233591506468	1
ENSG00000163879.10	DNALI1	1	37557547	1_23	0	0.0204074895264235	4.77714705870336	9.25668722978728e-07	0.242627703857021	1
ENSG00000116922.14	C1orf109	1	37692045	1_23	0	0.0205207579364846	4.82977661075186	9.41061135955239e-07	-0.204120782544323	2
ENSG00000204084.12	INPP5B	1	37945678	1_23	0	0.0202777780682767	4.71649016224845	9.08106313937641e-07	0.151429219311592	2
ENSG00000183431.11	SF3A3	1	38010847	1_23	0	0.0446120074160741	12.2482009422361	5.18825681525098e-06	-1.14497166485855	1
ENSG00000183386.9	FHL3	1	37996149	1_23	0	0.0309623703087715	8.7497293149601	2.57232722945088e-06	-0.612326242571319	2
ENSG00000183520.11	UTP11	1	37996149	1_23	0	0.0215848907213672	5.31056230052615	1.08839806040629e-06	0.197068866335976	1
ENSG00000131233.9	GJA9	1	38881233	1_24	0	0.0311961752932946	14.9350929267631	4.42391402196154e-06	1.95118702948354	1
ENSG00000158315.10	RHBDL2	1	38941917	1_24	0	0.0135296555420202	7.08353003690339	9.09984251703e-07	-1.08274233068181	1
ENSG00000174574.15	AKIRIN1	1	38991334	1_24	0	0.0430952371657743	17.9331776330274	7.33810500798795e-06	-2.21213018299586	1
ENSG00000168653.10	NDUFS5	1	39026790	1_24	0	0.0123544290714358	6.2382270151539	7.31781207298216e-07	0.706584415751188	2
ENSG00000183682.7	BMP8A	1	39484408	1_24	0	0.0197038008685417	10.4325357391469	1.95180887177971e-06	-1.87394388209055	2
ENSG00000163909.7	HEYL	1	39640410	1_24	0	0.0119243584338513	5.89467051887554	6.67408839101845e-07	0.864958719436974	1
ENSG00000116983.12	HPCAL4	1	39674988	1_24	0	0.0246871581188644	12.7630762016549	2.99174006602262e-06	1.62724219556196	1
ENSG00000084072.16	PPIE	1	39740626	1_25	0	0.00781426062727419	4.90493983296805	3.63930935034002e-07	0.25390132335155	1
ENSG00000198754.5	OXCT2	1	39795369	1_25	0	0.00780195573905407	4.84333369228852	3.58794081702125e-07	-0.0937204294149982	1
ENSG00000116985.11	BMP8B	1	39788427	1_25	0	0.0077140141771701	4.73523322936709	3.46832035013433e-07	0.108852232724808	1
ENSG00000043514.15	TRIT1	1	39879939	1_25	0	0.119342953763256	29.8112257157735	3.37811174939094e-05	-2.59505523278481	4
ENSG00000116990.10	MYCL	1	39880329	1_25	0	0.014349238085006	10.7331685128745	1.46235961941668e-06	1.17585938823151	1
ENSG00000131236.16	CAP1	1	40040200	1_25	0	0.00966257355445621	6.5888562932278	6.04505484086816e-07	0.418522993269045	2
ENSG00000131238.16	PPT1	1	40097347	1_25	0	0.00817118268019601	5.26008986559779	4.08108350007095e-07	-0.305036068630408	1
ENSG00000084073.8	ZMPSTE24	1	40257946	1_25	0	0.00789077938285143	4.96991531730766	3.72362799524571e-07	0.147206169316738	2
ENSG00000084070.11	SMAP2	1	40345111	1_25	0	0.0077240362248201	4.79899035158672	3.51958595095026e-07	0.248788206679797	1
ENSG00000187815.9	ZFP69	1	40477177	1_25	0	0.0129643905869361	9.76956715352862	1.20261004238256e-06	-1.24858966962013	1
ENSG00000164002.11	EXO5	1	40508257	1_25	0	0.0146643739652306	10.5774925237722	1.47279957825848e-06	1.04767189234117	2
ENSG00000117010.15	ZNF684	1	40531781	1_25	0	0.0106349620366329	7.86948916748928	7.94657309709094e-07	-1.01940115147451	1
ENSG00000117013.14	KCNQ4	1	40802853	1_25	0	0.0150281432606123	11.2579237366117	1.60642711341697e-06	-1.3412324186514	1
ENSG00000179862.6	CITED4	1	40862833	1_25	0	0.0117292552917744	8.41522279752782	9.37202534508477e-07	0.82932835617784	1
ENSG00000171790.15	SLFNL1	1	40986507	1_25	0	0.00835728286922932	5.40875756145927	4.29200297310983e-07	0.146799544922045	2
ENSG00000010803.16	SCMH1	1	41241979	1_25	0	0.168059828887153	29.9796648008109	4.78396602339437e-05	-2.16330927933842	1
ENSG00000204060.6	FOXO6	1	41376678	1_25	1	0.667020596900503	25.2216770214821	0.000159738867636118	-4.45664982621459	1
ENSG00000197273.3	GUCA2A	1	42164693	1_26	0	0.0212323897285325	5.21501352249311	1.05136063682505e-06	0.140830162139272	1
ENSG00000127124.14	HIVEP3	1	42035651	1_26	0	0.0201769144761141	4.7301018128062	9.06197038875624e-07	-0.238154633470906	1
ENSG00000177181.14	RIMKLA	1	42380694	1_26	0	0.0212733166200016	5.23334359634322	1.05708972166455e-06	-0.362090958660529	1
ENSG00000066185.12	ZMYND12	1	42453835	1_26	0	0.0216727643185315	5.41049008904074	1.11339254968315e-06	-0.454280201893956	1
ENSG00000186409.14	CCDC30	1	42461691	1_26	0	0.0362843699014266	10.3278400508284	3.55816829684409e-06	1.89671304494212	1
ENSG00000171960.10	PPIH	1	42659030	1_26	0	0.0201492605473905	4.71704990975053	9.02457962044553e-07	-0.0102974039289971	1
ENSG00000117385.15	P3H1	1	42766833	1_26	0	0.0209497673522032	5.08762270964234	1.01202560001892e-06	0.29428932093238	1
ENSG00000177868.11	SVBP	1	42816759	1_26	0	0.0202680691025884	4.7729623162443	9.1853937645692e-07	-0.121015155020479	1
ENSG00000164010.13	ERMAP	1	42838697	1_26	0	0.0205650530835013	4.91132286767741	9.5901569991834e-07	0.238238397158665	2
ENSG00000253313.5	C1orf210	1	43291690	1_26	0	0.0206619060615841	4.95601200211058	9.72299648945974e-07	-0.19791264672195	1
ENSG00000066056.13	TIE1	1	43300755	1_27	0	0.0523532181130362	19.9381810666076	9.9112017144013e-06	2.76014467351172	2
ENSG00000117400.16	MPL	1	43337449	1_27	0	0.0573730000117148	21.8721107165536	1.19150440418263e-05	3.15210824348283	2
ENSG00000159479.16	MED8	1	43389819	1_27	0	0.0564982398723513	24.7341266954056	1.32687159181731e-05	-3.73585477648871	2
ENSG00000198198.15	SZT2	1	43389819	1_27	0	0.0132203136233167	5.22914949245056	6.56402478905826e-07	-0.7793178926352	1
ENSG00000142949.16	PTPRF	1	43547252	1_27	0	0.0134911436073812	12.9826217785889	1.66306248519016e-06	-3.31744946332554	1
ENSG00000126091.19	ST3GAL3	1	43705540	1_27	0	0.0497048927916701	27.1576461575079	1.28170672699163e-05	4.17882000762841	1
ENSG00000117408.10	IPO13	1	43947230	1_27	0	0.0154371632578882	5.93028194161628	8.69241065136413e-07	0.117925035933132	1
ENSG00000132768.13	DPH2	1	43989531	1_27	0	0.0655497713282683	26.8512349444791	1.67121699091533e-05	3.65507877244094	1
ENSG00000117410.13	ATP6V0B	1	43974045	1_27	0	0.0143817288472493	9.6423184537978	1.31670948424152e-06	2.47012768798218	2
ENSG00000159214.12	CCDC24	1	43991070	1_27	0	0.014219159428272	9.35137512416747	1.26254480491572e-06	2.44245059124053	1
ENSG00000196517.11	SLC6A9	1	44031577	1_27	0	0.0132403553360498	4.79607133291126	6.02951904373299e-07	0.142954327490309	1
ENSG00000178028.13	DMAP1	1	44213884	1_27	0	0.174919222576993	29.6161392572449	4.9188477322103e-05	3.482595959337	1
ENSG00000117419.14	ERI3	1	44354647	1_27	0	0.0132303949722852	4.80556208156489	6.03690579036257e-07	0.179624502475503	1
ENSG00000198520.10	C1orf228	1	44672031	1_28	0	0.031389058122918	8.53421267421486	2.54354334172956e-06	-1.18941283098284	2
ENSG00000142945.12	KIF2C	1	44739744	1_28	0	0.0369076226676202	10.0833535852728	3.53360877864604e-06	-1.18001380209076	1
ENSG00000142937.11	RPS8	1	44774829	1_28	0	0.0233855853489541	5.72687697712181	1.27163799475344e-06	-0.526529360292018	2
ENSG00000142959.4	BEST4	1	44787956	1_28	0	0.0313936806308743	8.53559778660962	2.54433079726561e-06	1.34173217356171	1
ENSG00000188396.3	TCTEX1D4	1	44806240	1_28	0	0.0430296509358639	11.5549234332638	4.72098142695432e-06	1.74472424234155	1
ENSG00000117425.13	PTCH2	1	44842737	1_28	0	0.0602640498060878	14.8002102221515	8.46883349444832e-06	-2.08063248801166	1
ENSG00000126107.14	HECTD3	1	45010727	1_28	0	0.171143420713796	25.1049994208433	4.07960223124346e-05	-3.08043133122017	2
ENSG00000126088.13	UROD	1	45010727	1_28	0	0.174357388420765	25.2945705285006	4.18759875669327e-05	-3.09057103522434	1
ENSG00000132781.17	MUTYH	1	45336998	1_28	0	0.0885737835188636	18.5464133214965	1.55977705481456e-05	2.0577563847559	1
ENSG00000070759.16	TESK2	1	45491131	1_28	0	0.0222700405010772	5.2614956370954	1.11257069954192e-06	0.386657238845662	1
ENSG00000280670.2	CCDC163	1	45499668	1_28	0	0.0244320434584132	6.1438425553389	1.42527040310002e-06	-0.771798716546526	1
ENSG00000132763.14	MMACHC	1	45499635	1_28	0	0.028175452525751	7.50297626566314	2.0072518617428e-06	-1.01035284721204	2
ENSG00000117450.13	PRDX1	1	45523019	1_28	0	0.0243175467772064	6.09909174351168	1.40825831074763e-06	-0.756514872932345	1
ENSG00000117448.13	AKR1A1	1	45550079	1_28	0	0.0284735208160541	7.60331171466003	2.05561304219906e-06	-0.864783028622267	2
ENSG00000159592.10	GPBP1L1	1	45688394	1_28	0	0.0743217061106168	16.8335077314753	1.1879213566812e-05	-2.37085494646498	1
ENSG00000197429.10	IPP	1	45750903	1_28	0	0.021866168673468	5.08733141004483	1.05623394585799e-06	0.451909226505823	2
ENSG00000086015.20	MAST2	1	45786746	1_28	0	0.0346632123894407	9.48286761424478	3.12108712825458e-06	-1.3095036194878	1
ENSG00000117461.14	PIK3R3	1	46132601	1_28	0	0.0210913189664218	4.74401778237152	9.50052149018921e-07	0.0765097752166059	1
ENSG00000117472.9	TSPAN1	1	46175752	1_28	0	0.0211667990309994	4.77800607653741	9.60283089224646e-07	0.201703668937587	1
ENSG00000085998.13	POMGNT1	1	46217808	1_28	0	0.0211501557554646	4.77052206559996	9.5802507379859e-07	0.150631212940481	1
ENSG00000171357.5	LURAP1	1	46198577	1_28	0	0.04770861177495	12.5467534985155	5.68362665163288e-06	-1.27656644449012	2
ENSG00000085999.11	RAD54L	1	46248570	1_28	0	0.0210518511305493	4.72619679533962	9.44712122801125e-07	0.0470982665285255	1
ENSG00000132128.16	LRRC41	1	46309111	1_28	0	0.0326436698640539	8.90876505617833	2.76130182295814e-06	1.14531526780609	1
ENSG00000173660.11	UQCRH	1	46309111	1_28	0	0.0274943316400126	7.26949399188483	1.89777510651513e-06	0.891431452989333	2
ENSG00000117481.10	NSUN4	1	46340570	1_28	0	0.032671651179057	8.91681846223849	2.76616706000144e-06	-0.864298330447474	1
ENSG00000117480.15	FAAH	1	46394077	1_28	0	0.0731612422465889	16.6808134234774	1.15876586314323e-05	-1.77757817327205	2
ENSG00000079277.19	MKNK1	1	46616841	1_29	0	0.0263353088337459	7.36110747569178	1.84068287216562e-06	0.88502148662758	2
ENSG00000142961.14	MOB3C	1	46584661	1_29	0	0.027807003617665	7.87971812060123	2.0804739008122e-06	-0.984237418202719	2
ENSG00000123472.12	ATPAF1	1	46664922	1_29	0	0.0199599224143776	4.72195340493861	8.94907077677897e-07	0.144585428507487	2
ENSG00000142973.13	CYP4B1	1	46841976	1_29	0	0.0355375657823704	10.2235378732237	3.44973935792782e-06	-1.42590564519061	1
ENSG00000162367.11	TAL1	1	47227548	1_29	0	0.0648241170161028	16.0086831946548	9.85347948768512e-06	-1.77225519495817	1
ENSG00000123473.15	STIL	1	47314279	1_29	0	0.0222377625936508	5.75006432780609	1.21411881558681e-06	0.676589930336713	1
ENSG00000162368.13	CMPK1	1	47333764	1_29	0	0.0629052225658318	15.7176057968278	9.38794404424183e-06	-1.93586693345344	1
ENSG00000186564.5	FOXD2	1	47435628	1_29	0	0.0215011594895979	5.42948907582849	1.10845544509408e-06	0.580635525531119	1
ENSG00000269113.3	TRABD2B	1	47997102	1_30	0	0.0259796883508118	6.79407704141304	1.6759528681452e-06	-0.785126163319574	2
ENSG00000117834.12	SLC5A9	1	48222704	1_30	0	0.0281070057495648	7.54468425943394	2.0135065597387e-06	0.868700538649388	2
ENSG00000132122.11	SPATA6	1	48471887	1_30	0	0.0213086949904699	4.90651710093413	9.92721817441748e-07	-0.179481690248256	2
ENSG00000185104.19	FAF1	1	50955656	1_32	0	0.0454456111228112	16.027498354748	6.91600160942454e-06	-1.32890889614016	1
ENSG00000123091.4	RNF11	1	51235789	1_32	0	0.0188495788417237	8.25683662735141	1.47779005479113e-06	-0.917536905319114	2
ENSG00000085831.15	TTC39A	1	51318915	1_33	0	0.0126552192444134	5.1025470381557	6.13132147142868e-07	0.221070274073508	1
ENSG00000085832.16	EPS15	1	51534159	1_33	0	0.0180711208125253	8.47110346277444	1.45352488740005e-06	0.962148663329979	1
ENSG00000117859.18	OSBPL9	1	51577431	1_33	0	0.024976212457604	11.4150368403651	2.70708127135281e-06	-1.30195323164325	1
ENSG00000078618.21	NRDC	1	51869186	1_33	0	0.0185638652097883	8.76793899965872	1.54547976373754e-06	-0.949575314929463	3
ENSG00000198841.3	KTI12	1	52033817	1_33	0	0.012154101301046	4.73221560964962	5.46115838679738e-07	-0.083773491543125	2
ENSG00000154222.14	CC2D1B	1	52352516	1_33	0	0.0170463223944599	7.87470852050342	1.27456674265464e-06	-0.930542883174812	1
ENSG00000116157.5	GPX7	1	52602421	1_33	0	0.0124160788653781	4.92259213095011	5.80330922728937e-07	0.0163484808286843	2
ENSG00000121310.16	ECHDC2	1	52926925	1_33	0	0.0246819026094158	11.4887190473704	2.69244995759639e-06	1.4030178112329	1
ENSG00000116171.17	SCP2	1	52926925	1_33	0	0.0246819026094158	11.4887190473704	2.69244995759639e-06	-1.4030178112329	1
ENSG00000162383.11	SLC1A7	1	53088633	1_33	0	0.0150336423219674	6.78051029628409	9.67885513917395e-07	0.67421363210689	2
ENSG00000157184.6	CPT2	1	53196294	1_33	0	0.0518675599722341	18.8015704170909	9.25949582389188e-06	2.87081267551431	2
ENSG00000162385.10	MAGOH	1	53286968	1_33	0	0.0185113427724182	9.71246922964441	1.70712363581261e-06	-1.78560167172507	1
ENSG00000162398.11	LEXM	1	54805098	1_34	0	0.0111481366022682	5.50509822380238	5.82726476080565e-07	-0.424392809177047	2
ENSG00000058799.14	YIPF1	1	53889688	1_34	0	0.0230167155360025	12.3888468501361	2.70751973801898e-06	1.44881727048714	1
ENSG00000081870.11	HSPB11	1	53945795	1_34	0	0.011880476743058	6.10804239901767	6.89022348194436e-07	-0.433456727403898	1
ENSG00000116212.14	LRRC42	1	53945795	1_34	0	0.011880476743058	6.10804239901767	6.89022348194436e-07	0.433456727403898	1
ENSG00000116205.12	TCEANC2	1	54053622	1_34	0	0.012289590054064	6.42896341892968	7.50197733447459e-07	0.764261448612247	1
ENSG00000116221.15	MRPL37	1	54192913	1_34	0	0.0225664494820074	12.2007561639935	2.6142515772902e-06	-1.37527727711599	1
ENSG00000215883.10	CYB5RL	1	54154524	1_34	0	0.0107248184555027	5.13832260134239	5.23249369198081e-07	0.34741306223805	2
ENSG00000157216.15	SSBP3	1	54413433	1_34	0	0.0109074895009653	5.29833123805119	5.48733287298276e-07	0.468101212898122	2
ENSG00000162390.17	ACOT11	1	54542139	1_34	0	0.0102915048056185	4.74764545705641	4.63932243649413e-07	-0.159518319797867	1
ENSG00000184313.19	MROH7	1	54548819	1_34	0	0.0433084582445528	18.4302820047591	7.57882886722538e-06	1.8483002206496	2
ENSG00000243725.6	TTC4	1	54706701	1_34	0	0.057900451269788	21.2267523336063	1.16697861629335e-05	-2.0310059870612	1
ENSG00000162396.5	PARS2	1	54764162	1_34	0	0.0118110769407708	6.05251642021421	6.78770363322781e-07	0.537617592439438	2
ENSG00000006555.10	TTC22	1	54801172	1_34	0	0.0121823017157101	6.34584120066301	7.34033613878547e-07	0.718483730721404	1
ENSG00000116133.11	DHCR24	1	54887697	1_34	0	0.0510547787825453	20.0128411815507	9.70158167962061e-06	-2.02565640830698	1
ENSG00000169174.10	PCSK9	1	55022013	1_34	0	0.0137380058747868	7.48543586176252	9.76423420917918e-07	0.759635173015888	2
ENSG00000162402.13	USP24	1	55237599	1_34	0	0.055181886345327	20.7623643390707	1.08785433564905e-05	-2.38324842082955	1
ENSG00000162409.10	PRKAA2	1	56646549	1_36	0	0.0172459647414105	6.65656255699988	1.09002110899384e-06	-0.739535949091053	1
ENSG00000187889.12	C1orf168	1	56820166	1_36	0	0.0481052635456168	16.4524978704993	7.51487633684715e-06	-1.81414545558105	1
ENSG00000173406.15	DAB1	1	58542800	1_37	0	0.0368677267583945	10.2831531532425	3.59973110644398e-06	-1.42959768652028	2
ENSG00000162600.11	OMA1	1	58546759	1_37	0	0.0350357150262075	9.795255328357	3.25854815219864e-06	1.36492728648585	2
ENSG00000162601.9	MYSM1	1	58635694	1_37	0	0.0677530727850355	16.1450212846395	1.03863993069953e-05	1.89773932536357	1
ENSG00000172456.17	FGGY	1	59296796	1_37	0	0.0468739644950601	12.5872997391924	5.60223932341655e-06	-1.45914702402475	1
ENSG00000134709.10	HOOK1	1	59814713	1_38	0	0.0376637399891691	16.2190987660123	5.80026129229325e-06	-1.92870656434414	1
ENSG00000134716.9	CYP2J2	1	59926274	1_38	0	0.0284197545907604	13.526539595171	3.65009718905565e-06	-1.59946235354892	1
ENSG00000162599.15	NFIA	1	60864880	1_38	0	0.0118660700849296	5.22475046662948	5.88667228900036e-07	-0.272156495449062	1
ENSG00000162604.12	TM2D1	1	61723869	1_39	0	0.0230233566579684	6.15493376743763	1.34551772093934e-06	-0.613348609551096	1
ENSG00000132849.19	PATJ	1	61914258	1_39	0	0.104088815943196	20.7090425917159	2.04673438793836e-05	2.27097348696029	3
ENSG00000240563.1	L1TD1	1	62184373	1_39	0	0.0234846098089192	6.34382985448605	1.4145954995991e-06	0.800228531359316	2
ENSG00000162607.12	USP1	1	62436136	1_39	0	0.0321499523689178	9.33981529150192	2.85112342388079e-06	1.22283684151908	1
ENSG00000125703.14	ATG4C	1	62784304	1_39	0	0.0365456928781971	10.5657008789622	3.66633300447644e-06	1.28226649506466	2
ENSG00000187140.5	FOXD3	1	63322827	1_40	0	0.0217748253565847	8.73238688958995	1.80544825639445e-06	0.877125728971683	1
ENSG00000142856.16	ITGB3BP	1	63593801	1_40	0	0.0295545548476965	11.8506140492598	3.32554380920385e-06	1.350333115829	1
ENSG00000177414.13	UBE2U	1	64186912	1_40	0	0.0283213086688805	11.27734304333	3.03261658306273e-06	-1.28681616781181	2
ENSG00000162437.14	RAVER2	1	64745289	1_41	0	0.0120356885216538	5.36450887176708	6.1305339877549e-07	0.415077522682189	1
ENSG00000162434.11	JAK1	1	64966741	1_41	0	0.014515500215929	7.00819213197169	9.65907199195835e-07	-0.66714579688281	1
ENSG00000184588.17	PDE4B	1	65792155	1_41	0	0.011356938693929	4.81626722439498	5.19360903179261e-07	0.357712457424432	1
ENSG00000118473.21	SGIP1	1	66542812	1_42	0	0.0153510309332485	5.41810898081598	7.8973735319905e-07	-0.297038959475008	1
ENSG00000152760.9	TCTEX1D1	1	66755704	1_42	0	0.109568928459903	23.8026335279174	2.47633742586991e-05	-2.51854847000435	1
ENSG00000081985.10	IL12RB2	1	67308912	1_42	0	0.017775632145353	6.69672952712126	1.13027783143462e-06	-0.907342916660679	1
ENSG00000116717.11	GADD45A	1	67687523	1_42	0	0.0168095093250626	6.20097453011974	9.89720078130267e-07	-0.644628971793285	1
ENSG00000172380.5	GNG12	1	67833648	1_42	0	0.184014554797814	20.6590856449238	3.60961321662068e-05	3.34428385413898	2
ENSG00000066557.5	LRRC40	1	70204629	1_44	0	0.018556480255043	4.73365225138912	8.34044745790293e-07	0.189155392466909	1
ENSG00000118454.12	ANKRD13C	1	70351867	1_44	0	0.0196951033741	5.29974203654805	9.91083834348137e-07	0.318409963591744	1
ENSG00000197568.13	HHLA3	1	70355624	1_44	0	0.0352637221973127	10.8544054084868	3.63439048350602e-06	1.71468158167203	2
ENSG00000050628.20	PTGER3	1	71047965	1_45	0	0.0422886622878104	15.0590612768829	6.04671145207414e-06	1.72394170313299	1
ENSG00000132485.13	ZRANB2	1	71081716	1_45	0	0.0240823371863256	9.67740191125775	2.21286442882034e-06	1.23779430301851	1
ENSG00000254685.6	FPGT	1	74198465	1_47	0	0.0101746417007164	4.99984684857862	4.83029019187067e-07	0.33600367003402	1
ENSG00000116783.14	TNNI3K	1	74212601	1_47	0	0.0115083523795447	6.16681030291877	6.73862264986004e-07	-0.502850709088039	3
ENSG00000116791.13	CRYZ	1	74733056	1_47	0	0.0101743697330087	4.99960237982978	4.82992490651345e-07	-0.302030143179289	1
ENSG00000162623.15	TYW3	1	74732260	1_47	0	0.0118548309284841	6.44794745799706	7.25795466589795e-07	-0.723941330493206	1
ENSG00000137968.16	SLC44A5	1	75431114	1_47	0	0.023714151259265	13.0334776856368	2.93471069780518e-06	1.41653966870752	4
ENSG00000137955.15	RABGGTB	1	75786199	1_47	0	0.0118774669871549	6.46602398444577	7.292199473348e-07	0.711779615950716	2
ENSG00000057468.6	MSH4	1	75797873	1_47	0	0.0134906715978979	7.673489712405	9.82932924285534e-07	0.921518889767063	1
ENSG00000184005.10	ST6GALNAC3	1	76072711	1_47	0	0.072550566031649	23.7731121081681	1.6376618809524e-05	-2.41813169044552	1
ENSG00000117069.14	ST6GALNAC5	1	76866942	1_48	0	0.00777153543175557	4.74377952964648	3.50048906123212e-07	0.111835768080947	1
ENSG00000036549.12	ZZZ3	1	77683032	1_48	0	0.0133079727932747	9.77765823019718	1.23550399465811e-06	-1.10263035389664	1
ENSG00000077254.14	USP33	1	77759973	1_48	0	0.00943731057128372	6.49372115932459	5.81887838202992e-07	0.744536409532699	1
ENSG00000180488.14	MIGA1	1	77778879	1_48	0	0.025664104671115	15.8438426948904	3.86085984650628e-06	1.58324850517555	1
ENSG00000162614.18	NEXN	1	77888019	1_48	0	0.0272416106138055	16.5196819477401	4.27298983159809e-06	-1.70516237608038	1
ENSG00000162613.16	FUBP1	1	77979478	1_48	0	0.00901538346350927	6.08781665627723	5.21126508401964e-07	0.532300551003418	1
ENSG00000162616.8	DNAJB4	1	77979050	1_48	0	0.0194233102274831	13.3405600349314	2.46033760769133e-06	-1.5268482525843	2
ENSG00000137960.5	GIPC2	1	77979050	1_48	0	0.00842795770505378	5.4992521905199	4.40071638951804e-07	-0.518768475616819	2
ENSG00000137965.10	IFI44	1	78644960	1_48	0	0.00786978838457197	4.84636965465886	3.62140409194785e-07	0.140717994276887	1
ENSG00000162618.13	ADGRL4	1	79006491	1_48	0	0.0198354620271857	13.5026754723088	2.54307721943441e-06	1.4305236697163	1
ENSG00000203943.8	SAMD13	1	84298566	1_51	0	0.0154956564868071	4.81115299856309	7.07874951776577e-07	0.192280361263543	1
ENSG00000171517.5	LPAR3	1	84891375	1_52	0	0.0314850134811117	12.3892521814009	3.70379015887408e-06	1.44747820849255	1
ENSG00000142875.19	PRKACB	1	84408934	1_52	0	0.0198858724001783	8.01015393353056	1.51245655090274e-06	-1.04442389112824	1
ENSG00000117133.10	RPF1	1	84479257	1_52	0	0.0666095543627555	19.5956190451858	1.23934697968263e-05	-2.0972876217141	1
ENSG00000122432.17	SPATA1	1	84506782	1_52	0	0.0695982365321691	20.0215515391334	1.32310210957445e-05	2.09246506779809	1
ENSG00000117151.12	CTBS	1	84574272	1_52	0	0.0145546461797956	5.04576123590361	6.97309761828987e-07	0.266615017592077	2
ENSG00000117155.16	SSX2IP	1	84691138	1_52	0	0.0285348526404083	11.4497871281476	3.10220464180611e-06	1.40986777579212	2
ENSG00000055732.12	MCOLN3	1	85047715	1_52	0	0.0202138666167807	8.16570333546448	1.56725762030498e-06	-0.960150186386724	2
ENSG00000097096.8	SYDE2	1	85201203	1_52	0	0.0144979383009801	5.00872600970467	6.89494679496502e-07	0.418449198394709	1
ENSG00000142867.12	BCL10	1	85276340	1_52	0	0.0231901870875566	9.47286778495651	2.08585024581581e-06	1.21937088189223	2
ENSG00000117174.10	ZNHIT6	1	85708549	1_52	0	0.024372250914492	9.94636966493766	2.30174725272178e-06	-1.31855652371066	2
ENSG00000016602.9	CLCA4	1	86546626	1_53	0	0.0172489633536799	5.42026467440346	8.8772998666924e-07	0.762068653380568	2
ENSG00000097033.14	SH3GLB1	1	86704350	1_53	0	0.0168132081755495	5.17722147769746	8.26503565159359e-07	0.334110388719343	1
ENSG00000183291.15	SELENOF	1	86913954	1_53	0	0.0384571414222416	13.0652872590783	4.77082359942826e-06	1.74597571721722	1
ENSG00000153936.16	HS2ST1	1	86912377	1_53	0	0.0181958067192307	5.92795399320072	1.02417350406172e-06	0.461615985220868	1
ENSG00000143013.12	LMO4	1	87331207	1_53	0	0.0191999309869945	6.43849729340777	1.17376615292144e-06	-0.649730754710201	1
ENSG00000065243.19	PKN2	1	88684130	1_55	0	0.00632045354536059	4.85233771623144	2.91203546609714e-07	-0.187350486444304	1
ENSG00000137944.17	KYAT3	1	88992014	1_55	0	0.00623755710034213	4.72748726322576	2.79989856866925e-07	-0.0428552864013084	2
ENSG00000213516.9	RBMXL1	1	88992014	1_55	0	0.00624870729199079	4.74437662499541	2.81492440157993e-07	-0.0545565676402127	2
ENSG00000117226.11	GBP3	1	89015900	1_55	0	0.0068424156951673	5.60281500672271	3.64009849589988e-07	-0.437545720513464	2
ENSG00000162645.12	GBP2	1	89151259	1_55	0	0.00655868666952464	5.20225177573488	3.23970635342707e-07	0.371237512913299	1
ENSG00000162654.8	GBP4	1	89198593	1_55	0	0.00640383110967502	4.9762760980137	3.02581056294198e-07	-0.235177564150576	1
ENSG00000197147.13	LRRC8B	1	89524961	1_55	0	0.00992620659835242	9.12391106342946	8.59927326768398e-07	-1.03130144086264	1
ENSG00000171488.14	LRRC8C	1	89583481	1_55	0	0.00769488345761249	6.7136088568873	4.90518598280852e-07	0.70076470354541	2
ENSG00000122482.20	ZNF644	1	91022402	1_55	0	0.00634961365665077	4.89586779572797	2.95171471324095e-07	0.167206527965415	1
ENSG00000162669.15	HFM1	1	91403932	1_55	0	0.0095646350601517	8.77250533439361	7.9669013926118e-07	-1.00096019645825	2
ENSG00000097046.12	CDC7	1	91500849	1_56	0	0.0723708004850777	17.1538162078525	1.17874951132398e-05	2.18071214884699	3
ENSG00000069702.10	TGFBR3	1	91785612	1_56	0	0.0245712119529889	7.12109681748902	1.66138722004099e-06	-1.00531038824965	1
ENSG00000284413.1	BTBD8	1	92080411	1_56	0	0.0200487505048871	4.76233489560558	9.06576882799843e-07	0.223846220718612	1
ENSG00000069712.12	KIAA1107	1	92167501	1_56	0	0.0202563876915474	5.10500575663515	9.81873713648027e-07	0.644096440770416	1
ENSG00000067208.14	EVI5	1	92789704	1_56	0	0.0203326659571891	5.50488488231008	1.06277165769186e-06	-1.05499708273806	3
ENSG00000154511.11	FAM69A	1	92960610	1_56	0	0.0242518847214729	6.47726519102865	1.4915388511293e-06	0.535291672734624	2
ENSG00000143033.17	MTF2	1	93079600	1_57	0	0.0757163771429203	17.286810036768	1.24280239687608e-05	1.9792104555659	2
ENSG00000122483.17	CCDC18	1	93179625	1_57	0	0.0222570560966191	5.52780925407266	1.1682025927126e-06	-0.475175939749118	2
ENSG00000117505.12	DR1	1	93346012	1_57	0	0.0329282621311172	9.26358076948775	2.89631037287519e-06	1.16095224577057	2
ENSG00000137936.16	BCAR3	1	93847253	1_57	0	0.0274112633861549	7.51247120473697	1.9552814036912e-06	0.936909552824255	2
ENSG00000067334.13	DNTTIP2	1	93879160	1_57	0	0.0204406664763629	4.71779012991162	9.1565330286371e-07	-0.0985150125556626	1
ENSG00000137962.12	ARHGAP29	1	94256104	1_58	0	0.011080762825062	4.78590752858657	5.03536966396498e-07	-0.103365498617983	1
ENSG00000117528.11	ABCD3	1	94409571	1_58	0	0.0171163135021792	9.04687394394666	1.47030071440103e-06	-1.157998872104	2
ENSG00000143036.16	SLC44A3	1	94818674	1_58	0	0.0238710596990731	11.6588752156008	2.64256543321797e-06	-1.11056404135044	3
ENSG00000172339.9	ALG14	1	95073027	1_58	0	0.0933730751328344	25.5296813983395	2.26341637642614e-05	2.96372243951321	1
ENSG00000152078.9	TMEM56	1	95201265	1_58	0	0.0130124959960215	6.47040106778812	7.99446134442794e-07	0.588624441368427	1
ENSG00000122481.16	RWDD3	1	95185865	1_58	0	0.0298302884716607	13.3982710458078	3.79492860021977e-06	1.27901945963798	2
ENSG00000188641.12	DPYD	1	97921165	1_60	0	0.00655120661170827	6.89861286018641	4.29121690321397e-07	0.815456922650538	1
ENSG00000162627.16	SNX7	1	98661649	1_60	0	0.00556277093629043	5.06260231313773	2.67400605874772e-07	0.237203256991975	2
ENSG00000156869.12	FRRS1	1	99766518	1_61	0	0.0232346873527224	4.76843570496626	1.0519864863219e-06	0.0731437090061989	1
ENSG00000162688.16	AGL	1	99851209	1_61	0	0.0234713252047505	4.86493047313344	1.08420559860058e-06	-0.222569177357434	1
ENSG00000117620.14	SLC35A3	1	99968379	1_61	0	0.0485667479549152	11.8214881115615	5.45140653607393e-06	-1.60874708700573	2
ENSG00000156875.13	MFSD14A	1	100037607	1_61	0	0.033949927290426	8.38707988474081	2.70362855604878e-06	-1.23012935312355	3
ENSG00000156876.9	SASS6	1	100132743	1_61	0	0.0880341153389346	17.589334200638	1.47027239005111e-05	2.06357890908517	1
ENSG00000122435.9	TRMT13	1	100133310	1_61	0	0.0396644322815355	9.87670310348158	3.71972332756867e-06	-1.41947152517016	1
ENSG00000122477.12	LRRC39	1	100178174	1_61	0	0.0256800256544615	5.7217616062184	1.39515547994076e-06	-0.382960393719822	1
ENSG00000137992.14	DBT	1	100249898	1_61	0	0.0275222835329202	6.38236331912117	1.66787455970454e-06	0.421310686614376	1
ENSG00000079335.18	CDC14A	1	100344610	1_61	0	0.0245905568545391	5.30864907929021	1.23950926722006e-06	-0.400319847634707	2
ENSG00000162692.10	VCAM1	1	100735052	1_62	0	0.0293855468638389	9.13633323332693	2.54919527897964e-06	-1.14021703648926	1
ENSG00000162694.13	EXTL2	1	100895622	1_62	0	0.0821423672996704	19.0408409718188	1.48508303689944e-05	-1.86578168561671	1
ENSG00000162695.11	SLC30A7	1	100895622	1_62	0	0.0821423672996704	19.0408409718188	1.48508303689944e-05	1.86578168561671	1
ENSG00000170989.8	S1PR1	1	101237693	1_62	0	0.054824191156592	15.1182054148442	7.869911920166e-06	-1.54886531268587	1
ENSG00000185946.15	RNPC3	1	103509781	1_65	0	0.0124696090616359	6.93648276528443	8.21276784081277e-07	-1.03632811434933	2
ENSG00000240038.6	AMY2B	1	103566260	1_65	0	0.0169806222810108	9.51584245362641	1.53425745257826e-06	-0.903516337374279	1
ENSG00000243480.7	AMY2A	1	103566260	1_65	0	0.0142374963345334	7.89103862605612	1.06675623838409e-06	-0.694148183330159	2
ENSG00000174876.16	AMY1B	1	103566260	1_65	0	0.0169806222810108	9.51584245362641	1.53425745257826e-06	-0.903516337374279	1
ENSG00000187733.6	AMY1C	1	103566260	1_65	0	0.0299052738258752	15.1174001463536	4.29261845944692e-06	-1.60135845645632	2
ENSG00000134215.15	VAV3	1	107964556	1_67	0	0.0203811067600891	5.90265958459797	1.14228085571464e-06	-0.63343743906407	1
ENSG00000085491.15	SLC25A24	1	108200010	1_67	0	0.0228607662201663	6.9952056076804	1.51840862966613e-06	0.823514264560599	2
ENSG00000134186.11	PRPF38B	1	108678631	1_67	0	0.0238212644379074	7.38712218799918	1.67085010231358e-06	0.783830072328226	1
ENSG00000121957.12	GPSM2	1	108875057	1_67	0	0.0187010062465938	5.08470001551027	9.02875166183493e-07	0.340254623981467	2
ENSG00000121940.15	CLCC1	1	108963765	1_67	0	0.0325328783928867	10.3607194102728	3.20044080439456e-06	1.20440966737023	1
ENSG00000197780.9	TAF13	1	109073994	1_67	0	0.0238645591291375	7.40441673115462	1.67780570175482e-06	0.950813739506317	3
ENSG00000215717.5	TMEM167B	1	109043714	1_67	0	0.0189240926530893	5.19741468956337	9.33898831556093e-07	0.352250367082001	2
ENSG00000116299.16	KIAA1324	1	109185210	1_67	0	0.0189048420674349	5.18774042641669	9.31212266167748e-07	0.427363832775465	1
ENSG00000031698.12	SARS	1	109213564	1_67	0	0.0188470329117818	5.15862981648925	9.23155262453444e-07	0.325599971427187	1
ENSG00000134222.16	PSRC1	1	109282969	1_67	0	0.044298878866801	13.3185307775709	5.60204316070733e-06	1.55585848082831	1
ENSG00000143028.8	SYPL2	1	109465030	1_67	0	0.0183567941182939	4.90814170478926	8.55482887808623e-07	-0.273940983290835	2
ENSG00000162650.16	ATXN7L2	1	109483259	1_67	0	0.0227840655478369	6.96320790207145	1.50639192981268e-06	0.915571446280379	2
ENSG00000174151.14	CYB561D1	1	109494012	1_67	0	0.0227337196390337	6.94214754480613	1.49851721430742e-06	-0.924836551116725	1
ENSG00000181754.6	AMIGO1	1	109509517	1_67	0	0.0431641327237785	13.0693152425592	5.35640306252233e-06	-1.46353668267492	2
ENSG00000156097.12	GPR61	1	109539929	1_67	0	0.109261328044038	22.0956962374717	2.29230057061833e-05	-2.26336990202618	1
ENSG00000065135.10	GNAI3	1	109548660	1_67	0	0.0183570801531776	4.90828976628418	8.55522025244498e-07	-0.187641504622924	1
ENSG00000213366.12	GSTM2	1	109667893	1_67	0	0.0206371562109066	6.02140956474098	1.17990058487065e-06	-0.573978013480699	1
ENSG00000134184.12	GSTM1	1	109671748	1_67	0	0.0225894009613583	6.88152090500943	1.47600063566748e-06	-0.665752413172224	2
ENSG00000134201.10	GSTM5	1	109704237	1_67	0	0.019732682908177	5.59518904268081	1.04833068602259e-06	-0.441307967346985	4
ENSG00000134202.10	GSTM3	1	109731286	1_67	0	0.018507026711981	4.98560178161169	8.76095874851285e-07	0.323265512551172	2
ENSG00000168710.17	AHCYL1	1	109984850	1_68	0	0.0327496803709214	15.2310674096861	4.73625201176606e-06	1.69905233830182	1
ENSG00000143093.14	STRIP1	1	110034040	1_68	0	0.0828371108708804	24.1827205357619	1.90207438631613e-05	-2.54416600744336	1
ENSG00000168679.17	SLC16A4	1	110395908	1_68	0	0.133922024462486	28.9232677286165	3.67787326789989e-05	-3.43525608764912	1
ENSG00000134248.13	LAMTOR5	1	110407655	1_68	0	0.226044846712545	34.2678651069374	7.35493867645021e-05	-3.76161486729896	2
ENSG00000143125.5	PROK1	1	110451368	1_68	0	0.0396867860487098	17.0703736166143	6.4325971390846e-06	2.2370151556568	1
ENSG00000156171.14	DRAM2	1	111139496	1_68	0	0.0769697065204494	23.4662418954981	1.71498675614269e-05	3.13272963253865	1
ENSG00000134255.13	CEPT1	1	111139496	1_68	0	0.0769697065204494	23.4662418954981	1.71498675614269e-05	3.13272963253865	1
ENSG00000064886.13	CHI3L2	1	111193972	1_68	0	0.0698587662633697	22.5233114784183	1.49399984052859e-05	2.8539533851911	1
ENSG00000173947.13	PIFO	1	111346062	1_69	0	0.0149005012316209	9.7884336600918	1.38487787280272e-06	1.11243886943855	1
ENSG00000085465.12	OVGP1	1	111423669	1_69	0	0.00879853895689253	4.79586533031026	4.00659032081364e-07	0.185583315287657	3
ENSG00000116455.13	WDR77	1	111440887	1_69	0	0.00886148071808013	4.86334401201934	4.09202882583223e-07	-0.143647459318214	1
ENSG00000116459.10	ATP5F1	1	111375529	1_69	0	0.00934175700889705	5.36304109902831	4.75704312423808e-07	-0.45341938948287	2
ENSG00000121933.18	TMIGD3	1	111563822	1_69	0	0.00981491081965646	5.83090308546001	5.43399929564269e-07	-0.673409948538428	1
ENSG00000197852.9	FAM212B	1	111755756	1_69	0	0.0318695850998361	17.0250105987758	5.15182612756886e-06	-2.02634851011162	1
ENSG00000171385.9	KCND3	1	111973833	1_69	0	0.0793506951334635	25.8175119195735	1.94519219642857e-05	-2.90917841914099	1
ENSG00000116489.12	CAPZA1	1	112621345	1_69	0	0.0442621062692045	20.1717219829903	8.47759074463971e-06	2.597481886489	1
ENSG00000007341.18	ST7L	1	112601641	1_69	0	0.00906256644064351	5.07576785133009	4.36767536318211e-07	-0.168136021843333	1
ENSG00000155363.18	MOV10	1	112673095	1_69	0	0.0510848262856218	21.5508589007145	1.04533117154612e-05	-2.31352394478365	2
ENSG00000155367.15	PPM1J	1	112801874	1_70	0	0.0284298619579827	7.71210602740163	2.08182940963895e-06	-0.82319468037287	1
ENSG00000155380.11	SLC16A1	1	112956760	1_70	0	0.0319812577309596	8.8362076127571	2.68323584788784e-06	0.965857307932725	1
ENSG00000116793.15	PHTF1	1	113758270	1_70	0	0.025170911442412	6.55111837658785	1.56571165903123e-06	0.746127198085728	1
ENSG00000081019.13	RSBN1	1	113810702	1_70	0	0.0208263556709497	4.74717987377249	9.38742251895782e-07	-0.142221854420301	1
ENSG00000134242.15	PTPN22	1	113871109	1_70	0	0.0289266132953657	7.8774594843059	2.16362088391754e-06	0.986135282365939	1
ENSG00000188761.11	BCL2L15	1	113887734	1_70	0	0.0210457355365415	4.84686230153764	9.68550315997209e-07	0.136556458146184	1
ENSG00000116774.11	OLFML3	1	113929699	1_70	0	0.021095124617819	4.86916164349094	9.75289804722324e-07	0.048266093513493	1
ENSG00000134207.14	SYT6	1	114151700	1_70	0	0.0215572474218988	5.07535031049755	1.0388592870754e-06	-0.411247792373411	2
ENSG00000197323.11	TRIM33	1	114511320	1_71	0	0.166177402187683	30.574660063028	4.82426326178383e-05	-3.22657459770477	1
ENSG00000116752.5	BCAS2	1	114581126	1_71	0	0.0109016215673592	6.15448910150493	6.37060247299068e-07	0.972592245781375	1
ENSG00000213281.4	NRAS	1	114716596	1_71	0	0.0107397623876138	5.13514374519199	5.23654300780524e-07	0.272784804344052	1
ENSG00000009307.15	CSDE1	1	114756865	1_71	0	0.0527683067160633	21.3890967634439	1.071674754926e-05	-2.80282227822803	1
ENSG00000134198.9	TSPAN2	1	115089792	1_71	0	0.011211810223951	5.85079308840414	6.22856318642505e-07	-1.0286373026134	1
ENSG00000134258.16	VTCN1	1	117210906	1_72	0	0.0088984595654491	5.02264324958813	4.24369888035624e-07	-0.326098685895728	1
ENSG00000173218.14	VANGL1	1	115642000	1_72	0	0.0101260288353932	6.24632127645841	6.00566183943371e-07	-0.638796609053045	1
ENSG00000163393.12	SLC22A15	1	115976190	1_72	0	0.0124643100920345	8.2149975004128	9.72239087814366e-07	-0.97640650760908	1
ENSG00000163399.15	ATP1A1	1	116318335	1_72	0	0.020940097910462	13.1411613100405	2.61282216230296e-06	-1.44499478194846	1
ENSG00000116824.4	CD2	1	116755162	1_72	0	0.0230105470834678	14.0384942856472	3.0672195991272e-06	1.49954822618856	1
ENSG00000134247.9	PTGFRN	1	116909700	1_72	0	0.00935627497704306	5.49761978110445	4.88399346657214e-07	-0.506588365580974	1
ENSG00000134256.12	CD101	1	116986836	1_72	0	0.0173488580140901	11.3526575460917	1.87010429223621e-06	1.23641932758198	2
ENSG00000116830.11	TTF2	1	117060534	1_72	0	0.00900459967266765	5.13488676373402	4.39028463053845e-07	-0.320667373853802	1
ENSG00000134253.9	TRIM45	1	117121291	1_72	0	0.0104500132598573	6.54463737248042	6.49381371877343e-07	-0.665315441765067	2
ENSG00000198162.12	MAN1A2	1	117367515	1_72	0	0.0108341464570152	6.88655468431951	7.08425359712126e-07	0.642328064821776	1
ENSG00000183508.4	FAM46C	1	117605765	1_72	0	0.0244862711358491	14.6304783129461	3.40156344421617e-06	1.56227220581936	1
ENSG00000155761.13	SPAG17	1	118184515	1_72	0	0.00880020773010093	4.91753004027572	4.10901136305645e-07	-0.228802320142163	1
ENSG00000116874.11	WARS2	1	119012523	1_73	0	0.0163973281280424	10.5624860094831	1.64451042504939e-06	-1.27395967389067	3
ENSG00000143067.4	ZNF697	1	119647482	1_73	0	0.0186078035560616	11.7980245735115	2.08449955006257e-06	1.34010771187393	1
ENSG00000092621.11	PHGDH	1	119659675	1_73	0	0.0125817619557485	8.11516820844237	9.69474492769326e-07	-0.901981058154463	1
ENSG00000134240.11	HMGCS2	1	119785118	1_73	0	0.0104799476695373	6.3466088744788	6.31536194036716e-07	0.578640950888899	1
ENSG00000143127.12	ITGA10	1	145932077	1_73	0	0.0096171664632575	5.53898552387116	5.05795265962537e-07	0.458494516640787	1
ENSG00000265241.6	RBM8A	1	145927840	1_73	0	0.0167109985349979	10.7412968171787	1.70434109436042e-06	1.25287619097172	1
ENSG00000271601.3	LIX1L	1	145955867	1_73	0	0.0157186395336864	10.1754457580692	1.51867832626586e-06	1.21491902344771	1
ENSG00000271425.7	NBPF10	1	146049817	1_73	0	0.0346637546629777	17.7067426421269	5.82789440387372e-06	1.84556689755574	1
ENSG00000131791.7	PRKAB2	1	147172620	1_73	0	0.0372765211745525	18.7421546738185	6.63364596322882e-06	-2.67421395036441	1
ENSG00000131778.18	CHD1L	1	147238513	1_73	0	0.0128296681624417	8.47330172591764	1.03220389091863e-06	1.74837926047013	3
ENSG00000116128.10	BCL9	1	147541592	1_73	0	0.0370548434923607	18.1048018654344	6.36995195108027e-06	1.67517173343513	1
ENSG00000162836.11	ACP6	1	147656613	1_73	0	0.00917978356205729	5.17802792742061	4.51330025750672e-07	0.584620094880953	4
ENSG00000265107.2	GJA5	1	147773193	1_73	0	0.0127757670919112	8.37008603381134	1.01534656665748e-06	1.19729600385529	1
ENSG00000244094.1	SPRR2F	1	153112830	1_74	0	0.0280775503360795	5.9637373615571	1.58991944359252e-06	-0.492387402885134	1
ENSG00000159409.14	CELF3	1	151717266	1_74	0	0.0513905810504653	11.7566290856069	5.73672116736113e-06	-1.70122937679202	1
ENSG00000143450.16	OAZ3	1	151762531	1_74	0	0.0358269494026711	8.29282055419544	2.82104163011632e-06	0.966330545586307	2
ENSG00000182134.15	TDRKH	1	151791573	1_74	0	0.0517891157307643	11.8310678738227	5.81781408055538e-06	1.71668027996844	2
ENSG00000213171.2	LINGO4	1	151805451	1_74	0	0.0644771048113404	13.9483195056767	8.53934995641372e-06	-1.74310484958645	2
ENSG00000143365.17	RORC	1	151831413	1_74	0	0.0539837007137823	12.2312017693318	6.26944620753805e-06	-1.46346230086405	1
ENSG00000197747.8	S100A10	1	151994269	1_74	0	0.0246475092466818	4.72146478353689	1.10496161064688e-06	-0.00700152710002362	2
ENSG00000163191.5	S100A11	1	152083829	1_74	0	0.0246553857676729	4.72450939483482	1.10602747576528e-06	0.0573007827689946	1
ENSG00000197915.5	HRNR	1	152220349	1_74	0	0.0753693917154931	15.4641377038293	1.10666994449404e-05	-2.11405938011291	1
ENSG00000143631.10	FLG	1	152220349	1_74	0	0.0718602085316472	15.0003195753943	1.02349654639205e-05	2.0930834110236	3
ENSG00000143520.6	FLG2	1	152337610	1_74	0	0.0325395344096183	7.37220750108023	2.2777511883652e-06	0.776432795652234	1
ENSG00000143536.7	CRNN	1	152414760	1_74	0	0.111187745572743	19.277958487466	2.03523874690582e-05	-2.45783448718072	1
ENSG00000169474.4	SPRR1A	1	152985356	1_74	0	0.0249676968405428	4.84444839923533	1.14847147678232e-06	0.288487700785776	1
ENSG00000169469.8	SPRR1B	1	153031427	1_74	0	0.0247403745536198	4.75729577911399	1.11754191531965e-06	0.026144872084875	1
ENSG00000143546.9	S100A8	1	153391654	1_75	0	0.0179880490136296	5.5732579966431	9.51898422009715e-07	0.358916544507465	1
ENSG00000197956.9	S100A6	1	153535924	1_75	0	0.0303591848835462	11.1864466480976	3.22462828746768e-06	1.40364041134136	2
ENSG00000188015.9	S100A3	1	153549049	1_75	0	0.0163666536534467	4.79209420948652	7.44702199067143e-07	-0.303236747140014	2
ENSG00000196154.11	S100A4	1	153549456	1_75	0	0.0164018360221988	4.77568346663418	7.43747290241552e-07	-0.2145845891374	2
ENSG00000196754.10	S100A2	1	153567710	1_75	0	0.0198420753708713	6.48784612141641	1.22232032260164e-06	0.638499522438334	1
ENSG00000188643.10	S100A16	1	153612510	1_75	0	0.0174715745362514	5.39418602505699	8.94860548046762e-07	0.620317085729422	1
ENSG00000189334.8	S100A14	1	153616367	1_75	0	0.0169814999907683	5.23165182778747	8.43552815903035e-07	-0.688355798896155	1
ENSG00000160678.11	S100A1	1	153628302	1_75	0	0.017014643689868	5.20960282942258	8.41637098201194e-07	-0.68420050618917	2
ENSG00000160679.12	CHTOP	1	153633911	1_75	0	0.0171335985538634	5.21689081575798	8.48706896603944e-07	0.644016951845577	1
ENSG00000143553.10	SNAPIN	1	153658595	1_75	0	0.0484907302328894	14.6154511363066	6.72927608084677e-06	-1.36332165140769	2
ENSG00000169418.9	NPR1	1	153746270	1_75	0	0.0390830979515729	15.1108169920218	5.6075650945468e-06	-2.48035934416479	1
ENSG00000143554.13	SLC27A3	1	153774134	1_75	0	0.0218341093006666	7.15971450755313	1.48432356405822e-06	0.605469793823359	1
ENSG00000143614.9	GATAD2B	1	153924372	1_75	0	0.0177263215401345	6.48764479097645	1.09195083084589e-06	-1.22603517857522	1
ENSG00000198837.9	DENND4B	1	153940147	1_75	0	0.0165168346848923	5.51110340855901	8.64296548837954e-07	1.04373722506586	1
ENSG00000143578.15	CREB3L4	1	153965090	1_75	0	0.199353523107155	19.8066234582057	3.74914085650138e-05	4.13060699094672	2
ENSG00000143612.19	C1orf43	1	154219315	1_75	0	0.0285133792351714	13.2851769834104	3.59677633010835e-06	2.77234167186009	2
ENSG00000143515.16	ATP8B2	1	154325898	1_75	0	0.241384129382437	31.8560317449162	7.30125950770607e-05	3.54388749284332	2
ENSG00000160712.12	IL6R	1	154405422	1_75	0	0.0244367765377755	8.1806900956806	1.8981531722302e-06	1.05962414210473	1
ENSG00000169291.9	SHE	1	154502399	1_75	0	0.0173872104181991	5.23097892954813	8.63595314582685e-07	-0.727515237024048	1
ENSG00000163239.12	TDRD10	1	154502081	1_75	0	0.0951796536303868	22.3428708544007	2.0192053675823e-05	-2.9861639876183	1
ENSG00000160714.9	UBE2Q1	1	154559434	1_75	0	0.026029420145484	9.3143047859911	2.30203718868242e-06	1.55999651266237	1
ENSG00000160710.15	ADAR	1	154628627	1_75	0	0.016603926523017	4.91199346969397	7.7440113420629e-07	-0.496438984766358	1
ENSG00000143603.18	KCNN3	1	154870871	1_76	1	0.491296096349334	26.2432571956709	0.000122421711537673	-4.56273985984814	1
ENSG00000163348.3	PYGO2	1	154981990	1_76	0	0.00750153259978659	5.93374140625336	4.22645270492348e-07	0.239752229832126	1
ENSG00000160691.18	SHC1	1	154974220	1_76	0	0.00614965791282573	5.52374292930638	3.2253868677362e-07	1.03576122438433	1
ENSG00000163354.14	DCST2	1	155033615	1_76	0	0.0191268623152866	23.2751429499933	4.22701204516925e-06	-3.69979200208473	2
ENSG00000163357.10	DCST1	1	155033974	1_76	0	0.0117999957534869	15.2633302921834	1.71012773345328e-06	-2.80257009685713	1
ENSG00000169242.11	EFNA1	1	155127376	1_76	0	0.00843668103239936	9.48547971455881	7.59850802246788e-07	0.647303997551342	2
ENSG00000169241.17	SLC50A1	1	155135691	1_76	0	0.0112376253001149	11.0313995697641	1.17707072770901e-06	-2.10113918409609	2
ENSG00000185499.16	MUC1	1	155183255	1_76	0	0.0505846032699652	24.0960702832254	1.15734267232776e-05	3.17208793825223	1
ENSG00000177628.15	GBA	1	155227671	1_76	0	0.0298598627081312	16.402392875984	4.65042252380136e-06	-2.33071781214297	2
ENSG00000116521.10	SCAMP3	1	155262283	1_76	0	0.0151997641147706	10.9710436603356	1.58336918408962e-06	2.00810481914978	1
ENSG00000143630.9	HCN3	1	155277916	1_76	0	0.0267941662510136	15.1321097811494	3.84979077844914e-06	-2.4657281410912	1
ENSG00000163374.19	YY1AP1	1	155688550	1_76	0	0.132548132183388	27.7884933561262	3.49732513962002e-05	-3.35929133636638	1
ENSG00000116580.18	GON4L	1	155855602	1_76	0	0.0460382768531302	18.9818786911221	8.29766028954606e-06	-2.78731627321496	2
ENSG00000132718.8	SYT11	1	155859720	1_76	0	0.0403278202879291	17.8820516281194	6.8473021177602e-06	-2.67224451535059	1
ENSG00000143622.10	RIT1	1	155911161	1_76	0	0.0925758596366081	24.4647637116569	2.15048380278123e-05	-2.98855337622138	1
ENSG00000132680.10	KIAA0907	1	155934601	1_76	0	0.0377335652802258	19.7619299709921	7.08034784769632e-06	-1.92914447750278	1
ENSG00000116584.17	ARHGEF2	1	156005702	1_76	0	0.133427919536249	27.8508413155861	3.52843750742785e-05	3.70235178411813	2
ENSG00000163479.13	SSR2	1	156020665	1_76	0	0.00746069391937676	8.46686274054019	5.99789887431834e-07	1.0028233105807	1
ENSG00000160803.7	UBQLN4	1	156041653	1_76	0	0.0715951765285929	23.0038218107608	1.56379980950428e-05	-3.50466096210662	1
ENSG00000116586.11	LAMTOR2	1	156054582	1_76	0	0.639013503364849	25.6361563222453	0.00015554653586554	-4.34237194174651	2
ENSG00000132698.14	RAB25	1	156061029	1_76	0	0.00678966214528487	5.31149938003309	3.42422817327662e-07	-0.429774387662389	2
ENSG00000196189.12	SEMA4A	1	156263996	1_76	0	0.00897099974659676	8.37480518191761	7.13366899910558e-07	-1.02465130004853	1
ENSG00000160785.13	SLC25A44	1	156194115	1_76	0	0.0066791706530146	5.88611302686653	3.7329187213367e-07	0.789092394073988	1
ENSG00000160783.19	PMF1	1	156212919	1_76	0	0.00680122081552093	5.53171995161873	3.57227149020887e-07	-0.192894922941588	1
ENSG00000242252.1	BGLAP	1	156240631	1_76	0	0.0291743809116626	20.6161218547008	5.71091923422675e-06	2.51013337284195	2
ENSG00000198715.11	GLMP	1	156271044	1_76	0	0.0119522478511257	10.7463413106185	1.21957248369038e-06	-1.21147081345252	2
ENSG00000160781.15	PAQR6	1	156246108	1_76	0	0.00656515679701375	5.69766419438599	3.55172513842601e-07	0.938496320732771	2
ENSG00000198952.8	SMG5	1	156279714	1_76	0	0.0061880704438172	4.82745107386603	2.83641991959247e-07	0.349200490686322	1
ENSG00000163467.11	TSACC	1	156337127	1_76	0	0.0195617594975821	15.5743702204918	2.89278266373806e-06	-1.77084628867404	1
ENSG00000163468.14	CCT3	1	156364325	1_76	0	0.0221581099096684	16.7490193770656	3.52386688159845e-06	-1.8606195200188	1
ENSG00000183856.10	IQGAP3	1	156572426	1_77	0	0.0218135422992621	6.34421204159622	1.31401790505751e-06	-0.622213604360172	1
ENSG00000160818.16	GPATCH4	1	156601175	1_77	0	0.0227398372775058	6.74005847692879	1.45528620944411e-06	0.693643587310132	1
ENSG00000132692.18	BCAN	1	156640896	1_77	0	0.01957237906186	5.31298072071185	9.87368470860883e-07	0.329918801939459	1
ENSG00000132688.10	NES	1	156677793	1_77	0	0.0969471805637589	20.7123563543002	1.90661097949188e-05	-2.11743481537775	1
ENSG00000143320.8	CRABP2	1	156705979	1_77	0	0.0215476585898874	6.22750978115044	1.2741246000628e-06	0.637690166284275	1
ENSG00000143319.16	ISG20L2	1	156728554	1_77	0	0.018832438339452	4.94661570469878	8.84529095194598e-07	-0.223504770204146	1
ENSG00000143314.12	MRPL24	1	156742411	1_77	0	0.0185690927182032	4.81277111164749	8.48561433028278e-07	-0.156646841889747	1
ENSG00000143294.14	PRCC	1	156768636	1_77	0	0.0417709879232457	12.5497576750737	4.97745661981013e-06	-1.41752792600777	1
ENSG00000198400.11	NTRK1	1	156815564	1_77	0	0.020874194920687	5.92539525789546	1.17442275390175e-06	0.552086083977801	1
ENSG00000027869.11	SH2D2A	1	156815564	1_77	0	0.020874194920687	5.92539525789546	1.17442275390175e-06	0.552086083977801	1
ENSG00000027644.4	INSRR	1	156926372	1_77	0	0.0602990052652933	16.0855096753102	9.20963399045231e-06	1.89947681769797	1
ENSG00000187800.13	PEAR1	1	156893412	1_77	0	0.0220917451723173	6.4648198843123	1.35607544265137e-06	-0.535264007547973	1
ENSG00000132694.18	ARHGEF11	1	157045234	1_77	0	0.0257251301290919	7.91509822981865	1.93335357627974e-06	1.01273896134958	1
ENSG00000158473.6	CD1D	1	158180329	1_78	0	0.0142831012333118	5.35367435858424	7.26058915226688e-07	0.536854648916171	1
ENSG00000158488.15	CD1E	1	158353463	1_78	0	0.0195380571418734	8.32897227302322	1.54514837163075e-06	-0.989906120833895	1
ENSG00000163563.7	MNDA	1	158830693	1_78	0	0.0135304875978661	4.84018671210448	6.21831845263734e-07	-0.188987740542637	2
ENSG00000163564.14	PYHIN1	1	158930391	1_78	0	0.0931291200557112	23.3504977406276	2.06480497868125e-05	2.22579297440507	2
ENSG00000163565.18	IFI16	1	158999863	1_78	0	0.0327932315709519	13.2649537156998	4.1303547254686e-06	-1.60756835680464	1
ENSG00000163568.14	AIM2	1	159146891	1_78	0	0.0133596872326852	4.71970282996021	5.98698737532878e-07	-0.140923972088372	1
ENSG00000213088.9	ACKR1	1	159212079	1_78	0	0.0248865975370988	10.6318738164124	2.51230715294892e-06	1.14947999157264	1
ENSG00000179639.10	FCER1A	1	159289890	1_78	0	0.0136215379770578	4.90380484097304	6.34244515404718e-07	0.43695363487676	1
ENSG00000158716.8	DUSP23	1	159780839	1_78	0	0.0301848838664857	12.4730443684634	3.5748627558783e-06	1.33061715272476	1
ENSG00000181036.13	FCRL6	1	159800388	1_78	0	0.0180963595787936	7.60038519697007	1.30594298659024e-06	-0.833427456480293	1
ENSG00000188004.9	C1orf204	1	159830315	1_78	0	0.0419225639701452	15.6171841850709	6.21652901718771e-06	-1.64141196115698	2
ENSG00000243284.1	VSIG8	1	159856126	1_78	0	0.0144267889625984	5.44864421864176	7.46372322628862e-07	-0.413660147894693	1
ENSG00000213085.9	CFAP45	1	159899758	1_78	0	0.0136552590958344	4.92724961911397	6.38854423544433e-07	-0.219617705951934	1
ENSG00000143315.6	PIGM	1	160031560	1_79	0	0.0307326362014799	17.0344254661769	4.97078182982244e-06	-2.01588463140587	1
ENSG00000162729.13	IGSF8	1	160051155	1_79	0	0.00871801322328125	4.79119510975398	3.9660554057384e-07	-0.000109234112094518	3
ENSG00000162734.12	PEA15	1	160204111	1_79	0	0.449920340949913	24.9345247458875	0.000106520726514876	-3.96298210388411	1
ENSG00000132716.18	DCAF8	1	160262886	1_79	0	0.184133311142644	20.7168245912318	3.62203755136336e-05	3.68907047512228	1
ENSG00000122218.14	COPA	1	160343943	1_79	0	0.0130153698490043	8.8705940791741	1.09624245352968e-06	-2.19169291592984	1
ENSG00000162736.15	NCSTN	1	160342835	1_79	0	0.0601190760271472	24.0743415251239	1.37424482847417e-05	2.80175636796349	1
ENSG00000171786.5	NHLH1	1	160362239	1_79	0	0.0704978900615105	18.3224223472956	1.22646852038608e-05	-3.33484692330282	1
ENSG00000066294.14	CD84	1	160578605	1_79	0	0.0107477910750526	6.80468379042266	6.94423742487132e-07	-0.759547402243348	2
ENSG00000117090.14	SLAMF1	1	160646978	1_79	0	0.00887282642224885	4.94184730484911	4.16340543318183e-07	-0.176959653666973	1
ENSG00000179914.4	ITLN1	1	160884736	1_79	0	0.0451271819244121	20.3383307359942	8.71466939328579e-06	2.28130612101717	1
ENSG00000158769.17	F11R	1	161021116	1_79	0	0.0137730884739133	9.14086067221129	1.19540707918951e-06	-1.00057911991001	1
ENSG00000215845.10	TSTD1	1	161038782	1_79	0	0.0181457257618085	11.7345863683669	2.02180620756796e-06	-1.26725818911239	2
ENSG00000158773.14	USF1	1	161044937	1_79	0	0.0167319249907421	10.9979983291726	1.74725766812912e-06	-1.22123867329476	1
ENSG00000162755.13	KLHDC9	1	161098329	1_79	0	0.0144444172012937	9.52020345139262	1.30570073959923e-06	1.09178838301119	2
ENSG00000158793.13	NIT1	1	161118210	1_79	0	0.0161150607561787	10.6006703798503	1.6220441636521e-06	1.23246284750383	1
ENSG00000143258.15	USP21	1	161159962	1_79	0	0.0142791039255343	9.45596282528136	1.28204747429861e-06	-1.07420019700348	1
ENSG00000143224.17	PPOX	1	161165947	1_79	0	0.00882730018277544	4.90974648131234	4.11513758444611e-07	0.245165581238787	1
ENSG00000158850.14	B4GALT3	1	161177981	1_79	0	0.0115574643310165	7.45777604930638	8.18406926437719e-07	-0.819237444421455	1
ENSG00000158864.12	NDUFS2	1	161196933	1_79	0	0.0270132313550193	15.5281821220471	3.98285550604581e-06	-1.69787793301364	2
ENSG00000158869.10	FCER1G	1	161215085	1_79	0	0.0185616751505874	11.8979626306716	2.09694560573078e-06	-1.3817577173111	2
ENSG00000158882.14	TOMM40L	1	161226376	1_79	0	0.0193876707791028	12.3157483860342	2.26716871861123e-06	-1.38614515632016	1
ENSG00000248485.1	PCP4L1	1	161259010	1_79	0	0.0110831983283278	7.04424790114571	7.41305347255975e-07	0.794263519873021	1
ENSG00000158887.15	MPZ	1	161309728	1_79	0	0.00868522191606857	4.75380466478935	3.92030312570856e-07	0.0277111675763498	2
ENSG00000143252.14	SDHC	1	161314507	1_79	0	0.0122745341949434	8.02468466541239	9.35255761875865e-07	1.00350550003733	2
ENSG00000173110.7	HSPA6	1	161523790	1_79	0	0.0414848853453313	19.3252992765386	7.61225834853888e-06	-2.09108657292895	1
ENSG00000203747.10	FCGR3A	1	161547427	1_79	0	0.0130361448197194	8.60581112953032	1.06521772323544e-06	-1.12894635585858	2
ENSG00000162746.14	FCRLB	1	161721643	1_79	0	0.00932297398502324	5.42022222579514	4.79809631821083e-07	0.350083741108412	3
ENSG00000118217.5	ATF6	1	161766683	1_79	0	0.00883977324645435	4.93136752825335	4.1390997497757e-07	0.275643819078263	2
ENSG00000152332.15	UHMK1	1	162496869	1_80	0	0.00617759537389595	5.62071760022779	3.29692161312812e-07	-0.534818076268463	1
ENSG00000117143.13	UAP1	1	162556422	1_80	0	0.00850336703287868	8.64384737489211	6.97903556893337e-07	1.00380680233028	2
ENSG00000162733.16	DDR2	1	162631124	1_80	0	0.00580844073330378	5.09834231382731	2.81180986801504e-07	-0.281058741007541	1
ENSG00000132196.13	HSD17B7	1	162790775	1_80	0	0.0595658489178753	27.0109744664001	1.52768911695074e-05	2.40143535068585	1
ENSG00000143248.12	RGS5	1	163317741	1_80	0	0.0727411943600745	28.6218042248606	1.97685507136158e-05	2.94129428542357	1
ENSG00000143228.12	NUF2	1	163266611	1_80	0	0.029836762912796	20.4602751945526	5.79642967119037e-06	-2.06337520176743	1
ENSG00000185630.18	PBX1	1	164555760	1_80	0	0.0409762916833125	23.9535569534932	9.31965985471786e-06	2.30709726791993	1
ENSG00000143198.12	MGST3	1	165630412	1_81	0	0.145024276758771	24.3848220288156	3.35782219432607e-05	-2.86678883882717	1
ENSG00000143149.12	ALDH9A1	1	165698544	1_81	0	0.0191162625398212	4.76235302563964	8.64414352204174e-07	-0.296837200088459	1
ENSG00000143195.12	ILDR2	1	166975891	1_82	0	0.0175687423598973	12.8871771262132	2.14978915927763e-06	2.05676285203769	1
ENSG00000143157.11	POGK	1	166838846	1_82	0	0.0124444361621462	8.22090370332279	9.71386765141303e-07	0.779028467784774	1
ENSG00000152382.5	TADA1	1	166875791	1_82	0	0.0356027880670777	16.9562398486372	5.73206302574648e-06	-1.22399253403093	2
ENSG00000143162.7	CREG1	1	167548592	1_82	0	0.00912164160623819	5.45477573363468	4.72440696600966e-07	0.412311948898679	3
ENSG00000198771.10	RCSD1	1	167631605	1_82	0	0.0166484278298784	11.1544262143356	1.76326610658264e-06	1.22242235082436	1
ENSG00000197965.11	MPZL1	1	167705500	1_82	0	0.00847639457862481	4.76298291686638	3.83343042733519e-07	-0.090378197544378	2
ENSG00000143164.15	DCAF6	1	167936173	1_82	0	0.0127117892946153	8.58462175071312	1.03615623985488e-06	1.04121050041795	1
ENSG00000143158.10	MPC2	1	167936749	1_82	0	0.017219932252213	11.3427733448843	1.85459074945513e-06	1.52813459101864	1
ENSG00000143147.14	GPR161	1	168137545	1_82	0	0.0147813339373343	10.0455712629917	1.40989140915674e-06	1.18656771571109	2
ENSG00000143155.12	TIPRL	1	168178854	1_82	0	0.0119626204028307	7.96563272227362	9.04782093516078e-07	0.983979207177389	2
ENSG00000143156.13	NME7	1	169319532	1_83	0	0.0223372260122964	6.37874656509502	1.35288843027485e-06	0.803487253639387	2
ENSG00000117477.12	CCDC181	1	169438146	1_83	0	0.0254228128820918	7.61115540170475	1.83726409155189e-06	0.888159243714307	2
ENSG00000198734.10	F5	1	169586812	1_83	0	0.0230744018854919	6.68785096753062	1.46525912925689e-06	-0.691193118137719	2
ENSG00000174175.16	SELP	1	169633003	1_83	0	0.0334221724680941	10.2226560229874	3.24411185820359e-06	-1.31985266847558	1
ENSG00000000457.13	SCYL3	1	169915293	1_83	0	0.0349512452339152	10.6504328908952	3.534494500627e-06	-1.20445225193685	1
ENSG00000116132.11	PRRX1	1	170673368	1_84	0	0.0113380724060894	4.94554947537524	5.32416092592927e-07	0.246217170300665	1
ENSG00000094963.13	FMO2	1	171185820	1_84	0	0.0117268752106477	5.26507854374598	5.86252293594332e-07	0.340406855662058	2
ENSG00000010932.16	FMO1	1	171248552	1_84	0	0.0122653897108481	5.69064494403132	6.62735505275561e-07	-0.462952825142211	1
ENSG00000076258.9	FMO4	1	171313714	1_84	0	0.0122718506907942	5.69563281404512	6.63665807208167e-07	-0.562068455620939	1
ENSG00000117523.15	PRRC2C	1	171401638	1_84	0	0.0333339330246688	15.202467333375	4.8116943722862e-06	1.84475344605777	2
ENSG00000034971.16	MYOC	1	171646796	1_84	0	0.0665680432684427	21.8568199104396	1.38149768653858e-05	-2.59394225588269	2
ENSG00000117533.14	VAMP4	1	171742012	1_84	0	0.0159703578795938	8.1946210699712	1.24262738729467e-06	0.942740324662769	1
ENSG00000010165.19	METTL13	1	171781911	1_84	0	0.0183762447641225	9.52737720153642	1.66236935201536e-06	-1.42348992842622	1
ENSG00000197959.13	DNM3	1	171841377	1_84	0	0.0132389090484841	6.41481249367027	8.06368514088572e-07	-0.824027230271552	1
ENSG00000135845.9	PIGC	1	172443657	1_84	0	0.0138287951203887	6.82828618215024	8.96589098125077e-07	-0.650413371794374	1
ENSG00000094975.13	SUCO	1	172457718	1_84	0	0.0189996042344684	9.84455955182527	1.77598069985506e-06	1.21772393037301	1
ENSG00000117592.8	PRDX6	1	173472327	1_85	0	0.0205526206911828	10.8857877666083	2.12434215321045e-06	2.73464519813893	1
ENSG00000076321.10	KLHL20	1	173714815	1_85	0	0.117465697792897	29.8679013410711	3.33129557401234e-05	-3.96053638005974	1
ENSG00000185278.15	ZBTB37	1	173868168	1_85	0	0.0317158152159626	17.3215624443304	5.21627332209252e-06	3.30680710554533	1
ENSG00000117601.13	SERPINC1	1	173916899	1_85	0	0.252259941198618	25.332350108052	6.0676590408857e-05	-4.92749028895559	1
ENSG00000152061.23	RABGAP1L	1	174159856	1_85	0	0.0173321854260231	6.68237927096953	1.09971929405664e-06	-0.665769905350329	1
ENSG00000120333.4	MRPS14	1	175023749	1_85	0	0.0208475861970737	10.310131039977	2.04087948459946e-06	-2.4038731843813	1
ENSG00000120332.15	TNN	1	175068086	1_85	0	0.0287786824956798	9.98468749704955	2.72836695812846e-06	-1.36277920810317	1
ENSG00000152092.15	ASTN1	1	177165274	1_86	0	0.00658899405878677	9.10382324229167	5.69561112589536e-07	-1.2160987926206	1
ENSG00000116147.16	TNR	1	175744070	1_86	0	0.177136647398459	38.2427139701514	6.43212569559888e-05	-3.09599412070678	1
ENSG00000120341.18	SEC16B	1	177921252	1_87	0	0.0613283356146162	18.9312965839636	1.10239931495201e-05	-2.3196678649157	2
ENSG00000075391.16	RASAL2	1	178093563	1_87	0	0.048516774758015	17.1147912503798	7.88425978584024e-06	1.63249190617525	2
ENSG00000116191.17	RALGPS2	1	178657205	1_87	0	0.0353187603705717	14.2334860283891	4.77324941866115e-06	-1.51807891751902	3
ENSG00000116199.11	FAM20B	1	179026365	1_89	0	0.0122189536228821	7.24243838478454	8.40264900019592e-07	-0.66236876203224	1
ENSG00000186283.13	TOR3A	1	179081458	1_89	0	0.00955535315142697	4.91702903549317	4.46115088493492e-07	0.185934136926585	2
ENSG00000143322.19	ABL2	1	179229941	1_89	0	0.0268538125196093	14.10278236594	3.59590453350619e-06	-1.79618996534475	1
ENSG00000162782.15	TDRD5	1	179591583	1_89	0	0.0112163014259231	6.58524099214659	7.01324065499355e-07	0.588315154328893	1
ENSG00000169905.12	TOR1AIP2	1	179878267	1_89	0	0.012588211308711	7.22631688398074	8.63730833468691e-07	0.832986813350841	1
ENSG00000135837.15	CEP350	1	179954679	1_89	0	0.020663435234702	12.1259099397298	2.37910855410695e-06	-1.23934819284041	1
ENSG00000121454.5	LHX4	1	180270400	1_89	0	0.0141599233398402	8.46334044508538	1.13788955260618e-06	-1.70959073828463	2
ENSG00000230124.6	ACBD6	1	180502528	1_89	0	0.013762098391684	8.29380299089883	1.08376661921032e-06	-1.20927880708874	1
ENSG00000162783.10	IER5	1	181089136	1_89	0	0.0186145552615271	10.9720453497398	1.93926721448103e-06	1.07593881536207	1
ENSG00000135821.17	GLUL	1	182389809	1_90	0	0.015095184210741	5.65218092083047	8.10124690863591e-07	-0.804407588202117	1
ENSG00000135828.11	RNASEL	1	182570983	1_90	0	0.0155211237888088	5.91629017775073	8.71906722681619e-07	0.587460986012842	2
ENSG00000143333.6	RGS16	1	182604092	1_90	0	0.104962778060083	24.3010914809024	2.42191275159776e-05	-2.28616985571111	1
ENSG00000135862.5	LAMC1	1	183023026	1_91	0	0.0279766045481392	12.8352537393002	3.4095483976094e-06	1.86088568755297	1
ENSG00000058085.14	LAMC2	1	183186170	1_91	0	0.0127254645991685	5.34594935037753	6.45945509857547e-07	-0.653723912140082	1
ENSG00000157064.10	NMNAT2	1	183417693	1_91	0	0.0414443330775908	16.5943695217922	6.53015227856375e-06	2.18280539360339	1
ENSG00000116698.21	SMG7	1	183471970	1_91	0	0.0963136388245223	24.7680369521465	2.2650446888485e-05	2.7218545940342	1
ENSG00000116701.14	NCF2	1	183569990	1_91	0	0.0473443118602135	17.8731087428379	8.03461928855871e-06	-1.82082412002088	2
ENSG00000162704.15	ARPC5	1	183635461	1_91	0	0.0135826600179604	5.96413638026088	7.69183204711754e-07	-0.683934934844952	2
ENSG00000198756.10	COLGALT2	1	183966697	1_91	0	0.0640713548490016	20.7930120741668	1.26496558516447e-05	-2.25106387037442	2
ENSG00000198860.11	TSEN15	1	184050050	1_91	0	0.0373714042063046	15.6028173332175	5.53655778990113e-06	-1.91712749645813	2
ENSG00000116406.18	EDEM3	1	184756263	1_92	0	0.0512985082565364	16.450400642805	8.01269501128263e-06	2.0614327461688	1
ENSG00000135842.16	FAM129A	1	184974705	1_92	0	0.0417178272965779	14.808599855901	5.86587868448514e-06	2.32115709941486	1
ENSG00000121486.11	TRMT1L	1	185156912	1_92	0	0.0382030354891573	13.0661436906676	4.7396109983194e-06	1.57048836920264	1
ENSG00000116679.15	IVNS1ABP	1	185317057	1_92	0	0.0198439092794594	6.99085466154443	1.31720964782443e-06	0.77872697013571	1
ENSG00000143341.11	HMCN1	1	185738081	1_92	0	0.0156077693641633	4.72891833465433	7.0080961193004e-07	0.146031060420376	1
ENSG00000047410.13	TPR	1	186376149	1_92	0	0.0506752657189358	15.6444229855681	7.52753842470509e-06	1.54589671764443	1
ENSG00000157181.15	C1orf27	1	186377976	1_92	0	0.0654645324587395	18.483746553092	1.14892974247897e-05	2.15770886904211	2
ENSG00000116703.13	PDC	1	186466092	1_92	0	0.0168871299398882	5.45258853526647	8.74290919916724e-07	-0.512044124771116	1
ENSG00000073756.11	PTGS2	1	186680089	1_92	0	0.0179447928382516	6.07603177529761	1.03527537065221e-06	0.562065476966465	1
ENSG00000116711.9	PLA2G4A	1	186831272	1_92	0	0.0156096034609022	4.7352127445553	7.01824885067307e-07	-0.0788150812259344	2
ENSG00000150681.9	RGS18	1	192158507	1_96	0	0.132521143909066	29.1487677898896	3.66777573734396e-05	3.20624199230218	1
ENSG00000090104.11	RGS1	1	192575980	1_96	0	0.0205604214586579	12.1581751067449	2.37354682355189e-06	1.40033227755536	1
ENSG00000116750.13	UCHL5	1	193058704	1_96	0	0.016313327646124	11.2536158730185	1.74313909246447e-06	1.66987037593828	1
ENSG00000162687.16	KCNT2	1	196629375	1_98	0	0.0188617172083643	6.38505070457952	1.14351792429448e-06	-0.747114603477068	1
ENSG00000177888.7	ZBTB41	1	197229295	1_98	0	0.0394991111791435	13.4366283086484	5.03935581226505e-06	1.54208780025866	1
ENSG00000203724.10	C1orf53	1	197902889	1_99	0	0.022562206565189	7.79958812253817	1.67090068501207e-06	0.783607194426285	1
ENSG00000081237.18	PTPRC	1	198638643	1_99	0	0.026731780537675	9.41534407750626	2.38979957430444e-06	-0.992463833313975	1
ENSG00000118197.13	DDX59	1	200670028	1_101	0	0.0124180634464363	5.98480353799472	7.05669211808759e-07	0.333244305939743	2
ENSG00000232237.3	ASCL5	1	201127580	1_101	0	0.0589772674881887	20.3362735794082	1.13881563133153e-05	1.84938931740186	1
ENSG00000116857.16	TMEM9	1	201151202	1_101	0	0.0110573973331808	5.19570449220063	5.4549999996254e-07	0.445065114119867	1
ENSG00000081277.12	PKP1	1	201282928	1_101	0	0.0164248900753348	8.82751307073538	1.37669659341622e-06	-0.987046860618735	1
ENSG00000159166.13	LAD1	1	201400120	1_101	0	0.0122019467560169	5.97068670524646	6.91752608996328e-07	-0.375078939744377	1
ENSG00000159173.18	TNNI1	1	201406685	1_101	0	0.0125551334916144	6.26983564864819	7.47437508680955e-07	-0.494843999684758	1
ENSG00000174307.6	PHLDA3	1	201469408	1_101	0	0.0116483945207387	5.65762916922072	6.2574580427963e-07	0.427634369559903	1
ENSG00000134369.15	NAV1	1	201713532	1_102	0	0.0190213144630556	7.86372009641146	1.42025382938617e-06	-0.795468340302654	1
ENSG00000198892.6	SHISA4	1	201887834	1_102	0	0.569562063480701	21.2699406326045	0.000115028307381627	3.91719438218687	2
ENSG00000134375.10	TIMM17A	1	201956727	1_102	0	0.0135446054309758	4.81744369393571	6.19555764639489e-07	-0.26559240909178	2
ENSG00000176393.10	RNPEP	1	201985496	1_102	0	0.0256488365374071	11.3274790439874	2.75866099223435e-06	-1.48530103901196	2
ENSG00000143862.7	ARL8A	1	202144707	1_102	0	0.0370734343368084	14.0785840687956	4.95586188524023e-06	-1.59662671334843	1
ENSG00000143851.15	PTPN7	1	202161992	1_102	0	0.0211039341323468	9.06715814980416	1.8169041223821e-06	1.03236780208545	1
ENSG00000077157.21	PPP1R12B	1	202348568	1_102	0	0.0138855363324696	4.95241258143801	6.52945411353587e-07	0.166639351346056	1
ENSG00000117139.16	KDM5B	1	202811679	1_102	0	0.0148466669769561	5.58011860313345	7.8662871107161e-07	-0.518865786639919	1
ENSG00000117153.15	KLHL12	1	202928138	1_102	0	0.0346596308203382	13.4024860334277	4.41069160061284e-06	1.53198744863221	2
ENSG00000159346.12	ADIPOR1	1	202958751	1_102	0	0.0317788382589413	12.7707839429973	3.85347877252128e-06	-1.40572388836958	1
ENSG00000143847.15	PPFIA4	1	203025545	1_102	0	0.0263370936331345	10.9330799013868	2.7340582717234e-06	1.19239298338886	1
ENSG00000163485.16	ADORA1	1	203090600	1_102	0	0.0409011131087316	15.2304825778222	5.91488340659784e-06	-1.7857726921309	1
ENSG00000133048.12	CHI3L1	1	203186952	1_102	0	0.0161752240793194	6.4378567725303	9.8875572918439e-07	-0.730541617111185	1
ENSG00000133063.15	CHIT1	1	203229953	1_102	0	0.0187997341057029	7.83161590733724	1.39797847163764e-06	-0.846904592838766	2
ENSG00000159388.5	BTG2	1	203305408	1_102	0	0.0229263243270155	9.74162423208526	2.12062170395089e-06	1.06677941866594	1
ENSG00000174567.7	GOLT1A	1	204213637	1_103	0	0.0264981045056446	10.4653314546068	2.63308690414156e-06	1.63998845516487	1
ENSG00000188783.5	PRELP	1	203475256	1_103	0	0.0163171601125466	5.69974530148339	8.83074656611782e-07	0.476136189494228	1
ENSG00000058668.14	ATP2B4	1	203626383	1_103	0	0.0205104162488372	7.82113819906147	1.52314704041504e-06	-0.752539869737838	1
ENSG00000122188.12	LAX1	1	203764731	1_103	0	0.0185626552043041	6.79834997159083	1.1982322725539e-06	0.498819297618794	1
ENSG00000257315.2	ZBED6	1	203795675	1_103	0	0.0152084753346439	5.1152046753612	7.38662566103477e-07	0.485538388627924	2
ENSG00000182004.12	SNRPE	1	203861428	1_103	0	0.0228277106020669	9.52544176965576	2.06464258791984e-06	1.59641025879191	2
ENSG00000143842.14	SOX13	1	204072756	1_103	0	0.102895087216651	24.1506066258675	2.35950053656893e-05	2.62254547415625	1
ENSG00000133056.13	PIK3C2B	1	204495318	1_103	0	0.128928955380942	25.1512580463863	3.0789850039282e-05	-3.09725994765232	2
ENSG00000198625.12	MDM4	1	204517114	1_103	0	0.100979143373129	22.4906274470961	2.15640659102143e-05	-3.21365570647681	1
ENSG00000170382.11	LRRN2	1	204515429	1_103	0	0.114460798004066	23.7171906325473	2.57761120246864e-05	3.22500883550451	1
ENSG00000163531.15	NFASC	1	204828332	1_104	0	0.0147044019674031	4.9970467386086	6.97683054125615e-07	0.131090365735337	1
ENSG00000174529.7	TMEM81	1	205084091	1_104	0	0.0457605388055451	14.4545124425902	6.28046751309732e-06	1.43738119608996	1
ENSG00000117222.13	RBBP5	1	205121305	1_104	1	0.198881810341757	20.6644150437821	3.90225438534801e-05	4.20270574882729	1
ENSG00000133059.16	DSTYK	1	205211346	1_104	0	0.0435118370559839	14.6928142330236	6.07029509486663e-06	1.48470397969262	1
ENSG00000133069.15	TMCC2	1	205228311	1_104	0	0.0466958779670179	15.3389555084756	6.80098363589599e-06	-1.53067207054913	1
ENSG00000117266.15	CDK18	1	205505034	1_104	0	0.0161267539214282	6.10656262118734	9.35063642470231e-07	-0.566883096157902	1
ENSG00000174514.12	MFSD4A	1	205593074	1_104	0	0.0143688691569407	4.86525622787746	6.63782355849542e-07	0.394786360050269	1
ENSG00000158715.5	SLC45A3	1	205680045	1_104	0	0.0291667972331359	11.5093238271688	3.18739545336535e-06	1.29462125295876	2
ENSG00000069275.12	NUCKS1	1	205749839	1_104	0	0.0590968223896632	18.1220815529301	1.01687976876175e-05	-2.05802385381064	1
ENSG00000117280.12	RAB29	1	205770138	1_104	0	0.0145974520815494	4.940630916578	6.84789143901032e-07	0.214546707075193	2
ENSG00000133065.10	SLC41A1	1	205813381	1_104	0	0.0710420374510834	19.6554808418439	1.3258563646151e-05	1.98018845733358	2
ENSG00000162877.12	PM20D1	1	205839087	1_104	0	0.017280384765355	6.58779142136933	1.08091276434386e-06	-0.736099267457203	1
ENSG00000174502.18	SLC26A9	1	205912066	1_104	0	0.0141948026222011	4.72670259536805	6.37066886905326e-07	-0.0605720633064276	2
ENSG00000263528.7	IKBKE	1	206470191	1_105	0	0.0198853893862407	10.0400136199794	1.89568336159489e-06	1.16830853395674	2
ENSG00000266094.7	RASSF5	1	206508705	1_105	0	0.0278792805693671	13.2581366192585	3.50963093331917e-06	-1.50885871034438	2
ENSG00000143486.15	EIF2D	1	206606563	1_105	0	0.0123995507096508	5.55601457828241	6.54133999002752e-07	-0.423510825864914	1
ENSG00000143479.15	DYRK3	1	206631420	1_105	0	0.0123389494856341	5.50958700635751	6.45497595455205e-07	0.406291128190157	1
ENSG00000123843.12	C4BPB	1	207088956	1_105	0	0.0192745627625507	9.74339972637014	1.78316877975788e-06	-1.20765820358906	1
ENSG00000123838.10	C4BPA	1	207104083	1_105	0	0.0301067542193255	13.9917867456322	3.99976532634464e-06	1.61035035263009	2
ENSG00000196352.14	CD55	1	207321071	1_105	0	0.0114026321045406	4.76160206870414	5.15531975708357e-07	0	1
ENSG00000117335.19	CD46	1	207751847	1_105	0	0.103954587725417	25.9603213350962	2.56242475323237e-05	-3.40557601998238	1
ENSG00000143469.18	SYT14	1	209938388	1_106	0	0.0431337658548232	16.1502281008512	6.61444536930156e-06	-1.8683427035454	1
ENSG00000076356.6	PLXNA2	1	208244589	1_106	0	0.0307767478490667	12.9181753245137	3.77503773934744e-06	-1.36796849337185	1
ENSG00000196878.14	LAMB3	1	209654144	1_106	0	0.0217008731933168	9.58728389661352	1.97546888574354e-06	1.08461698127281	1
ENSG00000123689.5	G0S2	1	209675087	1_106	0	0.0372912318801489	14.754546782496	5.22432276868686e-06	-1.66708799805629	2
ENSG00000117597.17	DIEXF	1	209827703	1_106	0	0.0135998979303709	5.14839130166621	6.64820792345751e-07	0.451147762112091	2
ENSG00000117625.13	RCOR3	1	211257439	1_107	0	0.0122730056040451	4.85800976574823	5.66117672947966e-07	-0.0998510903761798	1
ENSG00000082512.14	TRAF5	1	211326278	1_107	0	0.0124073559871475	4.96121780568398	5.84473645956968e-07	0.210598430483129	1
ENSG00000170385.9	SLC30A1	1	211577020	1_107	0	0.01224521232997	4.83651416281157	5.62336379921141e-07	0.180941624779125	2
ENSG00000143493.12	INTS7	1	212038447	1_107	0	0.0358107620497425	15.0497054120804	5.11727738307538e-06	-1.69229429518801	1
ENSG00000143476.17	DTL	1	212035474	1_107	0	0.0145545491293857	6.47503396842384	8.94825196147534e-07	0.746186302523168	1
ENSG00000066027.11	PPP2R5A	1	212283381	1_107	0	0.0901810478850437	23.9776562482472	2.05314396997123e-05	-2.4904073059307	1
ENSG00000065600.12	TMEM206	1	212410841	1_107	0	0.0127717320584783	5.23564993480505	6.34918229735843e-07	0.511260518029253	2
ENSG00000117691.9	NENF	1	212431624	1_107	0	0.0139800780720948	6.09297986266207	8.08791794106584e-07	-0.656899591484346	1
ENSG00000123685.8	BATF3	1	212716351	1_108	0	0.0313810244258518	13.9244331919425	4.14898667001357e-06	1.52366781225838	1
ENSG00000162769.12	FLVCR1	1	212858066	1_108	0	0.0420092858967301	16.3741165359705	6.53131414255835e-06	1.96838993864114	1
ENSG00000143494.15	VASH2	1	212950961	1_108	0	0.0513755942941331	18.57496448953	9.06112762910445e-06	-2.01810921965924	2
ENSG00000174606.13	ANGEL2	1	212998282	1_108	0	0.0191637340528097	9.16285697602783	1.6672796127208e-06	-1.15161296531522	3
ENSG00000117707.15	PROX1	1	213655457	1_108	0	0.0147706644646189	6.65611134043351	9.33507921235573e-07	0.643521606607782	1
ENSG00000143499.13	SMYD2	1	214280940	1_108	0	0.0120896068356622	4.85698509739141	5.57540403673946e-07	0.0282233419412879	1
ENSG00000152104.11	PTPN14	1	214439798	1_109	0	0.0146066812621446	5.99631185053331	8.31635769281229e-07	-0.476519071296692	1
ENSG00000117724.12	CENPF	1	214602949	1_109	0	0.0166969334445816	7.26592898959677	1.15192780676003e-06	0.872952954814709	2
ENSG00000082482.13	KCNK2	1	215013405	1_109	0	0.0144154685663077	5.87133797289137	8.03643137833839e-07	-0.905202211025641	1
ENSG00000136636.12	KCTD3	1	215567710	1_109	0	0.0162011752823245	6.9797202330135	1.07369747732238e-06	0.721115568695982	1
ENSG00000092978.10	GPATCH2	1	217631213	1_110	0	0.13544958032457	29.1874418513999	3.75379968240938e-05	3.00917789298904	2
ENSG00000162814.10	SPATA17	1	217631425	1_110	0	0.0108538399394368	4.87826714141185	5.02743412661635e-07	0.37583404702349	1
ENSG00000067533.5	RRP15	1	218285209	1_110	0	0.0111234385297478	5.11073303470576	5.3978355792458e-07	0.279778088264724	1
ENSG00000143353.11	LYPLAL1	1	219173128	1_111	0	0.0194825746569803	4.71953198991148	8.7305716344269e-07	0.01823558272073	1
ENSG00000067704.9	IARS2	1	220094239	1_112	0	0.0143785033237168	5.62737348096138	7.68275207465001e-07	0.514132979990553	1
ENSG00000116141.15	MARK1	1	220528008	1_112	0	0.0197390568789809	8.63684205156118	1.61874624005906e-06	0.988207559133948	1
ENSG00000162817.6	C1orf115	1	220711156	1_112	0	0.0170113266038121	7.22354583032809	1.1667720366634e-06	0.992440742588837	1
ENSG00000117791.15	MARC2	1	220747806	1_112	0	0.0188337422454129	8.19050711048402	1.46468694599288e-06	-0.875741203060927	1
ENSG00000186205.12	MARC1	1	220786518	1_112	0	0.0456256238412924	16.640674378995	7.20903501473118e-06	-1.90345804872292	1
ENSG00000197520.10	FAM177B	1	222736869	1_114	0	0.0563765358491034	23.5958357323135	1.26308083998208e-05	-2.36549865956832	1
ENSG00000187554.11	TLR5	1	223142969	1_114	0	0.0111690707515836	8.4491319069555	8.96038208646655e-07	-0.94577635915321	1
ENSG00000143502.14	SUSD4	1	223364043	1_114	0	0.0241257253394328	15.9874455497217	3.66232477080578e-06	-1.76803055606398	1
ENSG00000203697.11	CAPN8	1	223665771	1_114	0	0.00916340811594296	7.61885176661421	6.62893789403132e-07	1.83003131923073	1
ENSG00000162909.17	CAPN2	1	223701253	1_114	0	0.0130371618699371	11.1026521108285	1.37438113859426e-06	2.03221790009093	2
ENSG00000143514.16	TP53BP2	1	223846177	1_114	0	0.648236873150943	22.1773814868133	0.000136502748150245	4.02999446951943	1
ENSG00000143753.12	DEGS1	1	224186568	1_114	0	0.00750736926950824	4.71820507138062	3.3632719725138e-07	0.105131679917777	1
ENSG00000143771.11	CNIH4	1	224356827	1_114	0	0.107397854437899	17.5295384466244	1.78757175264829e-05	-3.45203647080687	2
ENSG00000143786.7	CNIH3	1	224542231	1_114	0	0.0123706583211429	8.41385311169506	9.88291669126499e-07	0.0415734564147019	1
ENSG00000162923.14	WDR26	1	224436689	1_114	0	0.198347696071752	19.7174747516572	3.71343520513506e-05	-3.61589830729901	2
ENSG00000185842.15	DNAH14	1	224895916	1_115	0	0.0648354046697706	19.7396213199319	1.21520189930099e-05	-2.27476090990958	1
ENSG00000143815.14	LBR	1	225420733	1_115	0	0.0300392690062676	12.3460700183849	3.5214010753383e-06	1.62230269352019	2
ENSG00000143819.12	EPHX1	1	225811074	1_115	0	0.0198424279200689	8.39518141036476	1.58169336686098e-06	0.972307538033092	1
ENSG00000243709.1	LEFTY1	1	225886863	1_115	0	0.0181844888823389	7.5657750392685	1.30632704844239e-06	-0.769672485557353	2
ENSG00000143811.18	PYCR2	1	225922543	1_115	0	0.014575490650063	5.46521596947369	7.56358877529376e-07	-0.417845350882168	2
ENSG00000143751.9	SDE2	1	225999428	1_115	0	0.0211359124603865	8.99591086451012	1.80535886110376e-06	-1.23821638879942	1
ENSG00000163041.9	H3F3A	1	226062051	1_115	0	0.0387543033577642	14.7825512013893	5.43959696975182e-06	2.19688829646142	2
ENSG00000183814.15	LIN9	1	226309688	1_115	0	0.0245337254771052	10.4151620421787	2.42620184908922e-06	-1.27272662793282	1
ENSG00000143799.12	PARP1	1	226408138	1_115	0	0.0184302843617598	7.69334544190867	1.34630874292738e-06	-0.790353736187311	1
ENSG00000143772.9	ITPKB	1	226738931	1_116	0	0.186837563602736	31.404756674296	5.57130616092427e-05	-3.36701184918091	2
ENSG00000163050.16	COQ8A	1	226945529	1_116	0	0.0125279317115475	5.20002018999773	6.18559959731098e-07	-0.483173494608641	1
ENSG00000143776.18	CDC42BPA	1	227318012	1_116	0	0.0139818798573691	6.24127387191683	8.28583351697506e-07	-0.77448567546602	1
ENSG00000181450.17	ZNF678	1	227546189	1_116	0	0.012160611014371	4.91787733737979	5.67845888796466e-07	-0.241360123727002	1
ENSG00000143740.14	SNAP47	1	227735217	1_116	0	0.0119753476054084	4.77235962467679	5.42648601412113e-07	-0.248299326430675	1
ENSG00000081692.12	JMJD4	1	227739541	1_116	0	0.0160075731120876	7.52521346424128	1.14377793646773e-06	0.925203017390986	1
ENSG00000143816.7	WNT9A	1	227945621	1_116	0	0.0126896250543194	5.32159661356962	6.41192063242127e-07	-0.447958211525211	1
ENSG00000162910.18	MRPL55	1	228109044	1_116	0	0.0119052388027815	4.71670211550377	5.33180131094942e-07	0.0942460107078903	1
ENSG00000143774.16	GUK1	1	228140298	1_116	0	0.0694818175371673	21.5816449330867	1.42381351278287e-05	-2.09845359294878	1
ENSG00000181873.12	IBA57	1	228204107	1_116	0	0.0160987484952509	7.57912115461196	1.15853287456212e-06	-0.795993973705083	1
ENSG00000162931.11	TRIM17	1	228417087	1_116	0	0.0147469853572455	6.746724989594	9.4469943059026e-07	0.796313626830326	1
ENSG00000168159.11	RNF187	1	228484557	1_116	0	0.0327767065532701	14.3499309130185	4.46593625586991e-06	1.63443318783247	1
ENSG00000143632.14	ACTA1	1	229434057	1_117	0	0.0190018243377652	4.71722346922081	8.51097169753672e-07	0.0736141805320092	2
ENSG00000069248.11	NUP133	1	229508410	1_117	0	0.0201118319416765	5.25700513859411	1.00389300844998e-06	-0.301587655352826	2
ENSG00000135776.4	ABCB10	1	229559119	1_117	0	0.0199936982024617	5.20097356873008	9.87359196834059e-07	0.273278435247765	1
ENSG00000135744.7	AGT	1	230714337	1_118	0	0.0189906553951702	5.26411446456387	9.49210806863626e-07	-0.45734810899047	1
ENSG00000135773.12	CAPN9	1	230613900	1_118	0	0.0180500273448554	4.78131253162988	8.19449875047182e-07	-0.150770530043894	2
ENSG00000119280.16	C1orf198	1	230869758	1_118	0	0.0301535559810678	9.66847043847269	2.76817604414996e-06	1.09624751572902	2
ENSG00000173409.13	ARV1	1	230979465	1_118	0	0.0197443681666021	5.63412491839163	1.05625094177018e-06	-0.458009174981037	1
ENSG00000143633.12	C1orf131	1	231241335	1_118	0	0.0179384431579084	4.72237966666206	8.04346258194039e-07	-0.398885022737181	1
ENSG00000116906.11	GNPAT	1	231240905	1_118	0	0.018297446922558	4.91072004885162	8.53165075726884e-07	0.591588325199747	2
ENSG00000116903.7	EXOC8	1	231337950	1_118	0	0.0179276743621346	4.71668388281358	8.02893833154926e-07	0.0853249901347598	1
ENSG00000162946.21	DISC1	1	231627073	1_118	0	0.0189722620940739	5.25490625878031	9.46632663185489e-07	0.463615489465571	1
ENSG00000212916.4	MAP10	1	232801993	1_119	0	0.020189627070281	7.67127842605797	1.47059619983671e-06	-0.829538703087908	1
ENSG00000135778.11	NTPCR	1	232953982	1_119	0	0.0307906322308285	11.6932005789584	3.41860877179607e-06	1.24242988564564	1
ENSG00000135749.18	PCNX2	1	233293246	1_119	0	0.0753038862330903	20.3046314622109	1.45181038154461e-05	-2.13433466155223	1
ENSG00000143674.10	MAP3K21	1	233345412	1_120	0	0.0300342057748035	7.87064159266927	2.24452106167945e-06	-0.888714676801487	1
ENSG00000059588.9	TARBP1	1	234478952	1_121	0	0.0193540270009037	4.87939759902626	8.96674764804677e-07	0.138527522680997	2
ENSG00000173726.10	TOMM20	1	235128439	1_121	0	0.0192824556304829	4.84418088624317	8.86911097865676e-07	-0.156111639091162	1
ENSG00000152904.11	GGPS1	1	235325789	1_121	0	0.0227596330495952	6.42142973751388	1.38769616285511e-06	-0.645706090407169	1
ENSG00000168243.10	GNG4	1	235651207	1_121	0	0.131645245727669	23.4153333343445	2.92686654759401e-05	-2.58895216436504	1
ENSG00000143669.13	LYST	1	235883940	1_122	0	0.048408145780262	14.8882670029831	6.84321198176827e-06	-1.71353267261112	1
ENSG00000116962.14	NID1	1	236065637	1_122	0	0.0393506697943934	12.8987769142793	4.81945641870667e-06	-1.4015726556586	1
ENSG00000077585.13	GPR137B	1	236135019	1_122	0	0.016682797690645	4.71660266913056	7.47128962914804e-07	-0.0387766976489543	2
ENSG00000086619.13	ERO1B	1	236249369	1_122	0	0.0440669163011421	13.9849079876437	5.85153316404288e-06	1.77624559003486	1
ENSG00000116977.18	LGALS8	1	236531362	1_122	0	0.0166920568922371	4.72187200659705	7.48378778290318e-07	-0.00231470565820379	1
ENSG00000077522.12	ACTN2	1	236686652	1_122	0	0.0169940536944616	4.89216351178028	7.89396773593117e-07	-0.254522425271812	1
ENSG00000133019.11	CHRM3	1	239386955	1_124	0	0.0104362995128466	5.05858560540796	5.01271525184792e-07	0.406214243354805	1
ENSG00000155816.19	FMN2	1	240014481	1_125	0	0.0166302660999802	7.00705444222916	1.10645074869746e-06	1.09027694045571	1
ENSG00000182901.16	RGS7	1	241357612	1_126	0	0.0435549865818907	12.4489896799728	5.14836569693036e-06	1.34763190073505	1
ENSG00000203668.2	CHML	1	241640356	1_127	0	0.0747071239803069	19.1675264023646	1.35964485779948e-05	2.1919697421849	2
ENSG00000054277.13	OPN3	1	241642749	1_127	0	0.107522758343444	22.7356185016662	2.32115727030839e-05	2.41516116582958	2
ENSG00000143702.15	CEP170	1	243254880	1_128	2	0.216572818980816	23.0930090641849	4.74877805482449e-05	4.49684108417326	1
ENSG00000054282.15	SDCCAG8	1	243254880	1_128	2	0.216572818980818	23.0930090641849	4.74877805482454e-05	-4.49684108417326	1
ENSG00000179397.17	C1orf101	1	244454207	1_129	0	0.075369247023045	17.2118002600544	1.23173666943101e-05	-2.43749290698422	1
ENSG00000203667.9	COX20	1	244832361	1_129	0	0.0217533427155273	5.28061713849246	1.0907069481296e-06	0.360772119583807	1
ENSG00000203666.12	EFCAB2	1	244970187	1_129	0	0.0231960707512753	5.89189452144411	1.29767753070196e-06	-0.596279572712554	2
ENSG00000162849.15	KIF26B	1	245155106	1_129	0	0.0221922583944494	5.470735471195	1.15277516838944e-06	-0.43178902568636	1
ENSG00000185420.18	SMYD3	1	246507596	1_130	0	0.0333608699608049	17.7134857511247	5.61098097852069e-06	-1.76715178515595	1
ENSG00000143653.9	SCCPDH	1	246723717	1_130	0	0.0195246890396582	12.6070999376334	2.33720452319819e-06	1.52122353382106	2
ENSG00000277462.1	ZNF670	1	247078730	1_130	0	0.0211646427222998	13.3741811730702	2.68766750442792e-06	1.49894076711462	1
ENSG00000188295.14	ZNF669	1	247104366	1_130	0	0.00852865174287776	4.75235980611833	3.84846101741709e-07	0.119658383887012	1
ENSG00000162714.12	ZNF496	1	247330860	1_131	0	0.0202002004568218	4.95114629818953	9.49639641034578e-07	0.302683674005877	1
ENSG00000175137.10	SH3BP5L	1	248826485	1_131	0	0.0199569149906684	4.8359156557284	9.16367170316699e-07	0.1150143773074	1
ENSG00000171163.15	ZNF692	1	248859244	1_131	0	0.128604697531754	22.847284299442	2.78990114391816e-05	2.32396405315949	1
ENSG00000184731.5	FAM110C	2	47011	2_1	0	0.149127483810586	24.2909262191298	3.43953047578516e-05	-2.68098103761105	1
ENSG00000143727.15	ACP1	2	264429	2_1	0	0.0259173039256445	7.28404082018637	1.79250175415001e-06	1.01068807809344	1
ENSG00000035115.21	SH3YL1	2	268293	2_1	0	0.0323401791640515	9.39731466735918	2.88564955661297e-06	-1.17571530724642	1
ENSG00000151353.14	TMEM18	2	676782	2_1	0	0.0243773781274423	6.70032708161366	1.55088785246623e-06	0.712622521942041	1
ENSG00000032389.12	TSSC1	2	3377418	2_2	0	0.0102294663654557	5.26851852590391	5.11727653929189e-07	0.389060118177684	1
ENSG00000171853.15	TRAPPC12	2	3379891	2_2	0	0.0105546304579413	5.56493163457919	5.57699509359184e-07	0.452858098320541	2
ENSG00000182551.13	ADI1	2	3497843	2_2	0	0.0214018132389974	12.2745876646398	2.49433556262293e-06	1.3312036043619	1
ENSG00000171865.9	RNASEH1	2	3558879	2_2	0	0.0162903844544495	9.68076574882679	1.49740211418613e-06	1.13153052983885	1
ENSG00000171863.12	RPS7	2	3606600	2_2	0	0.0100481026561368	5.09908939249736	4.86490188463812e-07	-0.264932526207726	1
ENSG00000118004.17	COLEC11	2	3594575	2_2	0	0.0791343261815566	24.8366964310265	1.86619118920332e-05	2.38846200468893	3
ENSG00000151692.14	RNF144A	2	6917071	2_5	0	0.03165846903237	10.2386145781887	3.07771570441861e-06	-1.37107393803797	1
ENSG00000115738.9	ID2	2	8678930	2_6	0	0.014438845636106	5.90562051330161	8.09646432490011e-07	0.665289327329481	1
ENSG00000134313.15	KIDINS220	2	8837975	2_6	0	0.0131033741133106	4.90050276334468	6.097069926453e-07	0.292530644489779	1
ENSG00000143797.11	MBOAT2	2	9003515	2_6	0	0.0172975734209024	7.51008922232164	1.23346740083021e-06	1.00371299472312	1
ENSG00000119185.12	ITGB1BP1	2	9452280	2_6	0	0.0219066809960583	9.79201458359658	2.03678896097154e-06	1.13262414355682	1
ENSG00000119203.13	CPSF3	2	9399534	2_6	0	0.0129040419389879	4.74548912498658	5.81438981843919e-07	-0.144756761481868	1
ENSG00000134330.18	IAH1	2	9473160	2_6	0	0.0131648603923346	4.93977067417556	6.17476512046087e-07	-0.126196775449376	2
ENSG00000134308.13	YWHAQ	2	9627815	2_6	0	0.0137909449042081	5.39023511055204	7.05828399991941e-07	0.417683511294192	1
ENSG00000115750.16	TAF1B	2	9811819	2_6	0	0.016333268736738	6.96371304971701	1.07996920418691e-06	0.791757803833275	4
ENSG00000134317.17	GRHL1	2	9949726	2_6	0	0.0150834967443303	6.21842829806817	8.90594608602164e-07	0.609854485952611	2
ENSG00000205795.4	CYS1	2	10080534	2_6	0	0.0133520175217113	5.06886463142479	6.4262110345778e-07	-0.268976706858029	1
ENSG00000171848.13	RRM2	2	10121909	2_6	0	0.0134577647105621	5.1556418881808	6.58799212509308e-07	0.305011834671482	1
ENSG00000115756.12	HPCAL1	2	10267659	2_7	0	0.0088008856874694	4.83806262135042	4.04292106566053e-07	-0.171134888669328	2
ENSG00000115761.15	NOL10	2	10689644	2_7	0	0.0109440996987066	6.90209256824464	7.17229620735024e-07	-0.730545715985512	1
ENSG00000143882.10	ATP6V1C2	2	10722013	2_7	0	0.00969354676111001	5.75275008317865	5.29487380469357e-07	-0.410298469414473	1
ENSG00000162976.12	PQLC3	2	11153210	2_7	0	0.0123833443252906	8.0730348660064	9.49231570062416e-07	0.997358225133921	2
ENSG00000134318.13	ROCK2	2	11347918	2_7	0	0.0127169733951856	8.32507112538706	1.00523849688159e-06	0.952173290839965	2
ENSG00000169016.16	E2F6	2	11466058	2_7	0	0.0237860271183709	14.2739459128925	3.22376483193965e-06	-1.79023069193526	1
ENSG00000134324.11	LPIN1	2	11678835	2_7	0	0.0335376338695601	17.5524480732766	5.58942988849025e-06	-1.77909784468117	3
ENSG00000071575.11	TRIB2	2	12717952	2_8	0	0.0288957155426108	9.91801161810231	2.721168674538e-06	1.13422989529084	1
ENSG00000151779.12	NBAS	2	15560914	2_9	0	0.023118435800065	13.4304150139999	2.94812080811814e-06	2.41617018975417	1
ENSG00000079785.14	DDX1	2	15591459	2_9	0	0.010317388157901	5.13250876653105	5.02801849333737e-07	0.519902459979073	2
ENSG00000214842.5	RAD51AP2	2	17566732	2_10	0	0.0104055691103891	5.23660006307403	5.17383579822867e-07	0.680923762624336	1
ENSG00000197872.11	FAM49A	2	16666179	2_10	0	0.0314536924063407	15.7517803862389	4.70433976263306e-06	-1.6819240917135	1
ENSG00000163032.11	VSNL1	2	17517411	2_10	0	0.0101867971057188	5.03531476029327	4.87036687238066e-07	0.0494292391462926	1
ENSG00000178295.14	GEN1	2	17622424	2_10	0	0.0346504952371599	16.6769661518929	5.4868601399233e-06	-1.87478217403728	2
ENSG00000163029.15	SMC6	2	17789464	2_10	0	0.0381383101820877	17.5952361943867	6.37167982404353e-06	1.97393197667917	1
ENSG00000170745.11	KCNS3	2	17868161	2_10	0	0.219263479624195	34.8535398233878	7.256222506026e-05	-3.41838537732483	3
ENSG00000240857.1	RDH14	2	18560992	2_11	0	0.032755497626352	8.30811880091518	2.58395113525539e-06	-0.944143737846797	1
ENSG00000183891.5	TTC32	2	19901227	2_12	0	0.0286572947330515	7.95314686271204	2.16407141894057e-06	-0.916756166396053	1
ENSG00000068697.6	LAPTM4A	2	20074166	2_12	0	0.0286716401468541	7.95792195896438	2.16645468698774e-06	0.825931761923018	1
ENSG00000055917.15	PUM2	2	20352364	2_12	0	0.0216510267498317	5.28161253514771	1.08578148351402e-06	0.281982424201121	1
ENSG00000143869.6	GDF7	2	20676230	2_12	0	0.0210253514888856	5.00260141753294	9.98703480529705e-07	-0.230462266168794	2
ENSG00000118961.14	LDAH	2	20677676	2_12	0	0.0213624581330079	5.15393646927422	1.04541248452357e-06	0.35240227014673	2
ENSG00000084674.14	APOB	2	21044338	2_13	0	0.0131624685345765	7.07430695876743	8.8413512171435e-07	1.06297501879471	2
ENSG00000119771.14	KLHL29	2	23385024	2_14	0	0.0281501323433023	10.9411036845066	2.92441478855137e-06	-1.40233847770305	2
ENSG00000119778.14	ATAD2B	2	23927186	2_14	0	0.0146615594185235	4.73607404439328	6.5931968905979e-07	-0.19339082627548	1
ENSG00000173960.13	UBXN2A	2	23927762	2_14	0	0.0621195591228437	18.5387283782428	1.09346705554093e-05	2.86961897158864	2
ENSG00000163026.11	WDCP	2	24049787	2_14	0	0.0153871676720195	5.19451151785833	7.58928385456642e-07	-0.322061935247517	1
ENSG00000119782.13	FKBP1B	2	24000586	2_14	0	0.0187787160825305	7.086470688605	1.26355248949361e-06	-1.24714256174652	3
ENSG00000115128.6	SF3B6	2	24081196	2_14	0	0.018170601118782	6.77351709144116	1.16864047209242e-06	-0.630734587221942	1
ENSG00000219626.8	FAM228B	2	24064728	2_14	0	0.0162593030722342	5.7178331291059	8.82735921329631e-07	-0.654266912610593	1
ENSG00000115129.13	TP53I3	2	24083717	2_14	0	0.026214877031013	10.2617627078797	2.55427227547524e-06	1.75233061787419	2
ENSG00000176732.6	PFN4	2	24123824	2_14	0	0.0148582048420535	4.86250617322663	6.85999665466026e-07	0.195956507830153	1
ENSG00000186453.12	FAM228A	2	24174047	2_14	0	0.0494049829177106	16.3298397359794	7.66037574968205e-06	2.21232449281611	1
ENSG00000084676.15	NCOA1	2	24491962	2_15	0	0.0111619600776114	4.85622483358156	5.14679235461578e-07	0.344072676449478	2
ENSG00000138092.10	CENPO	2	24818317	2_15	0	0.0122986346766295	5.55560723729801	6.48762640938559e-07	-0.232282301569198	1
ENSG00000115137.11	DNAJC27	2	24971717	2_15	0	0.0220739442085462	12.9260231337708	2.70920748108808e-06	2.12386692659833	1
ENSG00000084710.13	EFR3B	2	25040059	2_15	0	0.0113630311385844	5.70103051342637	6.15098912304484e-07	-0.708343835731367	2
ENSG00000119772.16	DNMT3A	2	25343038	2_15	0	0.0216320190980689	10.8020757734967	2.21871578866925e-06	1.08441742466551	1
ENSG00000138101.18	DTNB	2	25673919	2_15	0	0.0142660208764578	7.70642859017387	1.04388681089986e-06	1.24486369851978	1
ENSG00000084731.14	KIF3C	2	25982155	2_15	0	0.0135387418535324	6.53879691345748	8.40569356083246e-07	-0.823156975598515	1
ENSG00000084733.10	RAB10	2	26033971	2_15	0	0.0156692788053278	8.08787248061467	1.20331879489441e-06	1.10545136748033	1
ENSG00000157833.12	GAREM2	2	26189769	2_15	0	0.0140930362169851	7.26015718541138	9.71511594931609e-07	1.08359166968813	1
ENSG00000138029.13	HADHB	2	26243662	2_15	0	0.0149136287081092	7.7824121164483	1.10203388554853e-06	1.15921651289711	1
ENSG00000084754.10	HADHA	2	26244785	2_15	0	0.0152842496341102	8.02286800920384	1.16431680656857e-06	-1.19123512715179	1
ENSG00000138018.17	SELENOI	2	26376970	2_15	0	0.0119503995582306	5.46634226261235	6.20264096927969e-07	0.544679378167272	1
ENSG00000173567.14	ADGRF3	2	26352699	2_15	0	0.0128258767365226	6.11274107288782	7.44424158483242e-07	0.605709441431922	1
ENSG00000157884.10	CIB4	2	26696221	2_16	0	0.121096774395552	25.6636291722492	2.95085618037085e-05	-2.32148570441204	1
ENSG00000171303.6	KCNK3	2	26691919	2_16	0	0.0322198713462828	12.667490262731	3.87535755089807e-06	1.20617499594472	3
ENSG00000084764.10	MAPRE3	2	26971145	2_16	0	0.0400213892647057	16.6687882463355	6.33422646629773e-06	-3.78637364457005	1
ENSG00000119777.18	TMEM214	2	27031928	2_16	0	0.0389036374156584	16.4134708451902	6.06300649930458e-06	3.68378083267871	1
ENSG00000138080.13	EMILIN1	2	27078189	2_16	0	0.0191538566223902	13.1221395556589	2.38648264900668e-06	-3.12042068954649	1
ENSG00000138030.12	KHK	2	27086538	2_16	0	0.10821653196815	25.0531008135029	2.57426051110515e-05	-4.2367582700443	1
ENSG00000138028.15	CGREF1	2	27117951	2_16	0	0.0928376076148706	25.7287307900799	2.26798250395761e-05	-4.19296843069818	1
ENSG00000143994.13	ABHD1	2	27125819	2_16	0	0.0133524711161148	6.95057269885918	8.812104407791e-07	-1.94639412905628	1
ENSG00000138073.13	PREB	2	27134170	2_16	0	0.0137707287435769	6.13903371843941	8.0270198906456e-07	0.906856291018813	1
ENSG00000138085.16	ATRAID	2	27212382	2_16	0	0.0166357821616281	7.56441531247964	1.19485714995058e-06	1.45037821270683	2
ENSG00000138074.14	SLC5A6	2	27235922	2_16	0	0.0153226502102244	6.78987102364778	9.87854105356095e-07	-1.12871613442758	1
ENSG00000084774.13	CAD	2	27239208	2_16	0	0.0652422386075888	20.6835961054372	1.28130434719035e-05	2.9302127658224	1
ENSG00000138100.13	TRIM54	2	27282914	2_16	0	0.0314571977856245	14.7078193065185	4.39304564196414e-06	-2.82385144015992	1
ENSG00000163794.6	UCN	2	27308797	2_16	0	0.0133268289528009	5.55623105003856	7.0307963335902e-07	-0.724794410176926	1
ENSG00000115234.10	SNX17	2	27368841	2_16	0	0.0156960004663143	6.91643638938337	1.03078665368688e-06	-0.892457703745455	1
ENSG00000115241.10	PPM1G	2	27402794	2_16	0	0.0263144741316841	14.3401659277403	3.58299555013939e-06	-2.64448571280759	1
ENSG00000115216.13	NRBP1	2	27428508	2_16	0	0.0190730349632486	10.8894122378859	1.97206688640522e-06	-2.33498999134095	1
ENSG00000157992.12	KRTCAP3	2	27444317	2_16	0	0.0190594625038755	8.67594841363897	1.57009166026045e-06	1.15564268806813	1
ENSG00000198522.13	GPN1	2	27628084	2_16	0	0.0214707295742772	14.4131425059771	2.93834563000963e-06	-3.08697064509114	2
ENSG00000176714.9	CCDC121	2	27629397	2_16	0	0.0461412101244885	17.8974252154002	7.84109893419073e-06	-2.20227867540983	1
ENSG00000158019.20	BRE	2	27889824	2_16	0	0.0121347231979645	5.10679396094813	5.88403987401416e-07	-0.834857006409238	1
ENSG00000171174.13	RBKS	2	27891044	2_16	0	0.0166753902040241	7.01692260765756	1.11101542484787e-06	0.065916062611275	1
ENSG00000213639.9	PPP1CB	2	28751600	2_17	0	0.0148375160823433	11.0716222270624	1.55980338452751e-06	2.64570067873664	2
ENSG00000163806.15	SPDYA	2	28780892	2_17	1	0.0490831360346276	19.6812325677034	9.172379037294e-06	-3.59430804089132	2
ENSG00000171103.10	TRMT61B	2	28869813	2_17	1	0.101841031112851	19.0166330964205	1.83888178928031e-05	-3.88005802812778	1
ENSG00000163811.11	WDR43	2	28895415	2_17	0	0.0168566398662958	9.58521447190753	1.53415853314867e-06	-1.85859891362687	1
ENSG00000189350.12	TOGARAM2	2	28957249	2_17	0	0.0129376150949893	6.59287460184154	8.09890749616938e-07	1.47419282434704	2
ENSG00000115295.19	CLIP4	2	29063206	2_18	0	0.0427132220945606	13.5706561962819	5.50377382860208e-06	-1.67744263900502	2
ENSG00000119801.12	YPEL5	2	30156496	2_18	0	0.0872827131401752	20.4892889748404	1.69805800721353e-05	2.11013838818255	1
ENSG00000172954.13	LCLAT1	2	30431453	2_19	0	0.0233101029702077	5.04187697300537	1.11592198298367e-06	0.473708881268428	3
ENSG00000158089.14	GALNT14	2	31154628	2_19	0	0.0939620712066549	17.9761579317867	1.6037876066851e-05	-1.81642844658666	1
ENSG00000013016.15	EHD3	2	31234492	2_19	0	0.0239521276291285	5.31183458293808	1.20805313313348e-06	0.445363671539878	2
ENSG00000158125.9	XDH	2	31431289	2_20	0	0.0196908836999378	4.74548936298928	8.87245097190545e-07	-0.0627386161995253	1
ENSG00000162961.13	DPY30	2	32040056	2_20	0	0.0321296040448138	9.41186052350944	2.87129789727655e-06	-1.31842520571368	1
ENSG00000119820.10	YIPF4	2	32279994	2_20	0	0.0214843616310636	5.57463275792842	1.13719806805776e-06	-0.399131648101735	1
ENSG00000115760.13	BIRC6	2	32356560	2_20	0	0.0261171060321488	7.43435498409123	1.84359594181569e-06	0.891515290444169	1
ENSG00000018699.11	TTC27	2	32678481	2_20	0	0.0198445944502006	4.81942593104851	9.08102632830458e-07	-0.26637427292208	1
ENSG00000049323.15	LTBP1	2	32938782	2_20	0	0.0206067197462664	5.17783320142358	1.0131046703759e-06	-0.266670459609488	1
ENSG00000152689.17	RASGRP3	2	33470734	2_21	0	0.0122814177032854	8.27120759882511	9.64527957535838e-07	0.894728021333397	2
ENSG00000115808.11	STRN	2	36966782	2_23	0	0.00841556038874325	6.32989724058712	5.0579798783399e-07	-0.616515548937559	1
ENSG00000008869.11	HEATR5B	2	37084196	2_23	0	0.0164404640781087	12.6780567264706	1.97908369121864e-06	2.15116830687831	1
ENSG00000152133.14	GPATCH11	2	37097965	2_23	0	0.00822794944069138	6.11665596452639	4.77862625783119e-07	1.0653948759189	1
ENSG00000218739.9	CEBPZOS	2	37206305	2_23	0	0.00985394694151043	7.82331377808262	7.31978568487947e-07	0.8646821418863	1
ENSG00000115816.14	CEBPZ	2	37231568	2_23	0	0.0518965579087742	23.6586022197135	1.16580263595588e-05	3.4264398696915	1
ENSG00000003509.15	NDUFAF7	2	37231568	2_23	0	0.0518965579087741	23.6586022197135	1.16580263595588e-05	-3.4264398696915	1
ENSG00000115825.9	PRKD3	2	37281290	2_23	0	0.139168955702601	33.3205784667691	4.40303662111589e-05	3.77006061911218	2
ENSG00000115841.19	RMDN2	2	37923332	2_24	0	0.0163674233082421	5.27915228153309	8.20430696562071e-07	0.356595623586363	2
ENSG00000119787.13	ATL2	2	38388509	2_24	0	0.0681193161821226	19.1234666897735	1.23689917577144e-05	-2.39488931053387	1
ENSG00000143891.16	GALM	2	38666042	2_24	0	0.0171867781406569	5.72557462562266	9.34352919903068e-07	-0.528193005308198	2
ENSG00000115875.18	SRSF7	2	38751622	2_24	0	0.101058110536582	22.6551745508522	2.17388208472016e-05	-2.57326927341626	1
ENSG00000152147.10	GEMIN6	2	38752163	2_24	0	0.0229228335505716	8.49587127223738	1.84915629845402e-06	-1.08572806938659	1
ENSG00000163214.20	DHX57	2	38875912	2_25	0	0.122842283921695	25.786715439779	3.0077470322844e-05	-2.56689695677145	1
ENSG00000188010.12	MORN2	2	38875912	2_25	0	0.122842283921695	25.786715439779	3.0077470322844e-05	-2.56689695677145	1
ENSG00000214694.10	ARHGEF33	2	38881632	2_25	0	0.0135095329375673	5.81297123009352	7.45651515392236e-07	0.765796185152565	2
ENSG00000115904.12	SOS1	2	39124428	2_25	0	0.05227951094102	18.2367575431588	9.05266683288991e-06	2.02808499623825	2
ENSG00000138050.14	THUMPD2	2	39778359	2_25	0	0.250369702788534	19.397081745631	4.61121706794521e-05	3.71104843235107	2
ENSG00000162878.12	PKDCC	2	42048679	2_26	0	0.0152970776620873	13.7826902190603	2.00188840154063e-06	-1.49397394120098	1
ENSG00000143924.18	EML4	2	42145131	2_26	0	0.0090558362368397	8.81370999179308	7.57852544908524e-07	0.913298926073436	2
ENSG00000115944.14	COX7A2L	2	42350030	2_26	0	0.00590347393622726	4.7657127595709	2.67136302091499e-07	0.0650283388432642	2
ENSG00000057935.13	MTA3	2	42494666	2_26	0	0.00952831723675185	9.29524407333362	8.40958186860368e-07	-1.05167732280076	1
ENSG00000162881.6	OXER1	2	42764706	2_26	0	0.0204624047795501	16.546720583521	3.21488913912266e-06	1.81127987416738	4
ENSG00000162882.14	HAAO	2	42769679	2_26	0	0.0235203006391543	17.8722311826225	3.99134289017784e-06	1.89494721768121	2
ENSG00000115970.18	THADA	2	43743114	2_27	0	0.0292023909169595	5.9152818296938	1.64017900429847e-06	0.633896200451275	1
ENSG00000152527.13	PLEKHH2	2	43708586	2_27	0	0.0257545507822341	4.71684017447886	1.15345999549268e-06	0.0641943171197594	2
ENSG00000223658.7	C1GALT1C1L	2	43676123	2_27	0	0.0295227339273919	6.01943303501019	1.68736702070262e-06	0.76384546420337	1
ENSG00000138036.18	DYNC2LI1	2	43774000	2_27	0	0.0353603927095402	7.74403647764625	2.60005099799252e-06	0.883744273902556	2
ENSG00000138095.18	LRPPRC	2	43901773	2_27	0	0.025762077490888	4.71962550197648	1.15447841688875e-06	-0.00291572850134388	3
ENSG00000138079.13	SLC3A1	2	44275649	2_28	0	0.0134020384218839	6.25784175780062	7.96329551226888e-07	-0.590515797448179	1
ENSG00000138078.15	PREPL	2	44361802	2_28	0	0.0115741440860399	4.86770355667372	5.34946565003803e-07	-0.186555015536092	1
ENSG00000143919.14	CAMKMT	2	44359482	2_28	0	0.0154927907085385	7.63328729306824	1.12289373563543e-06	-0.856824282502402	3
ENSG00000068784.12	SRBD1	2	45616531	2_28	0	0.013901187131207	6.60468162881888	8.71768503620049e-07	-0.762663260475364	1
ENSG00000250565.6	ATP6V1E2	2	46541996	2_29	0	0.0423770705264826	11.5857005961329	4.66176770600501e-06	1.44046180144331	1
ENSG00000119729.11	RHOQ	2	46541996	2_29	0	0.0423770705264826	11.5857005961329	4.66176770600501e-06	1.44046180144331	1
ENSG00000151665.12	PIGF	2	46617108	2_29	0	0.0381220917619376	10.5710085087944	3.8264015304932e-06	1.36816102414911	1
ENSG00000119878.5	CRIPT	2	46688209	2_29	0	0.0239350134636537	6.12556340870957	1.3921214100147e-06	-0.581498663983109	1
ENSG00000068724.15	TTC7A	2	46922132	2_29	0	0.0206886449083971	4.73818185230376	9.30767407790916e-07	-0.0457916792365433	1
ENSG00000180398.11	MCFD2	2	46940280	2_29	0	0.041448762386597	11.3731653920125	4.47600248691576e-06	-1.49028577792264	3
ENSG00000143933.16	CALM2	2	47176244	2_30	0	0.0116025503257086	5.08872694942112	5.60608922733513e-07	-0.0444489005927684	1
ENSG00000119888.10	EPCAM	2	47385739	2_30	0	0.0235285558725877	11.2869754659358	2.52156547677317e-06	-1.34491736606792	1
ENSG00000095002.13	MSH2	2	47403074	2_30	0	0.056988386066019	19.6242918122393	1.0618856397464e-05	-1.96597889944224	1
ENSG00000116062.14	MSH6	2	47694698	2_30	0	0.0152191332514692	13.6222733158369	1.96850673941449e-06	-2.72696283676719	2
ENSG00000162869.15	PPP1R21	2	48441151	2_31	0	0.0123887947510013	6.00064479840342	7.0586943144651e-07	-0.68638714036351	1
ENSG00000243244.5	STON1	2	48529416	2_31	0	0.0195778099904096	11.9357920389152	2.21877237151223e-06	-2.4251549346584	2
ENSG00000242441.7	GTF2A1L	2	48595242	2_31	0	0.0334678804190953	16.9930115035818	5.40002731690866e-06	-2.7608444298341	1
ENSG00000179915.22	NRXN1	2	51224848	2_33	0	0.029815268970576	10.2427882813739	2.89970838430113e-06	1.10783377615746	1
ENSG00000115239.21	ASB3	2	53788266	2_35	0	0.0152309348261606	13.6969390756848	1.98083125752148e-06	-3.00064624617357	1
ENSG00000119737.5	GPR75	2	53860333	2_35	0	0.0129823449298907	6.49937780377014	8.01165655236706e-07	-1.23664087850832	1
ENSG00000068878.14	PSME4	2	53970692	2_35	0	0.0121484455130916	4.97873365256588	5.7429759872379e-07	0.511213516513974	1
ENSG00000170634.12	ACYP2	2	53971924	2_35	0	0.0131250681869661	11.5885378836104	1.44420089547491e-06	2.55656507275841	2
ENSG00000177994.15	C2orf73	2	54330223	2_35	0	0.0160042768232466	6.97006237904144	1.05918084078197e-06	-0.424157864963322	2
ENSG00000115306.15	SPTBN1	2	54460117	2_36	0	0.0113685663957298	8.49903040697288	9.17429038540398e-07	-1.60667217578331	1
ENSG00000115310.17	RTN4	2	55111623	2_36	0	0.0466660402541911	21.8827585203629	9.69617434801267e-06	-2.04110768404264	1
ENSG00000143947.13	RPS27A	2	55232881	2_36	0	0.00805390613367962	6.28024795433942	4.80264793487183e-07	-0.768021548476462	1
ENSG00000163001.11	CFAP36	2	55521949	2_36	0	0.00703745140201983	5.40767036701417	3.61345804193062e-07	-1.13401634344453	1
ENSG00000275052.4	PPP4R3B	2	55620288	2_36	0	0.00738811957537378	5.04533287805063	3.5393306557856e-07	0.238867821691612	1
ENSG00000115380.19	EFEMP1	2	55924122	2_36	0	0.0071325296815814	5.10961841101929	3.46042509145159e-07	0.435075750459033	1
ENSG00000055813.5	CCDC85A	2	56183655	2_37	0	0.21311055152253	28.8154300012676	5.83079072896276e-05	2.94691155687879	1
ENSG00000119866.20	BCL11A	2	60446110	2_40	0	0.0191943318534746	9.65670455869332	1.75994599128848e-06	1.07274979881856	1
ENSG00000115421.12	PAPOLG	2	60755661	2_40	0	0.0496148307379601	19.2242925763088	9.05647678678463e-06	2.58769929481903	1
ENSG00000162924.13	REL	2	60881694	2_40	0	0.0113996119015845	4.75307469216022	5.14472424750467e-07	0.0706086260430863	1
ENSG00000162929.13	KIAA1841	2	61065721	2_40	0	0.0128426323529266	6.01516508532836	7.33498107949567e-07	0.817609262608459	2
ENSG00000237651.6	C2orf74	2	61144588	2_40	0	0.0114559307820612	4.81425777381771	5.23669304618923e-07	-0.144884675356268	1
ENSG00000115464.14	USP34	2	61470194	2_40	0	0.0114563647622453	4.85023073042301	5.27602237307748e-07	0.560175545286169	2
ENSG00000082898.16	XPO1	2	61538854	2_40	0	0.0117032119913618	5.10507867098002	5.67289712290954e-07	0.501009521599992	1
ENSG00000170264.12	FAM161A	2	61854233	2_40	0	0.011400614056986	4.76976990198502	5.16324899762236e-07	-0.148311490134791	2
ENSG00000115484.14	CCT4	2	61888641	2_40	0	0.0116905167219526	5.00379845266487	5.55432020017084e-07	-0.249550306860942	2
ENSG00000173163.10	COMMD1	2	61889168	2_40	0	0.0124256103051559	5.56360402483697	6.56404180717646e-07	-0.472961130513809	1
ENSG00000186889.9	TMEM17	2	62506118	2_41	0	0.0266603670027038	10.8952483087024	2.75804058656254e-06	-1.24396547341488	1
ENSG00000014641.17	MDH1	2	63588667	2_41	0	0.0131912728249816	4.72843653780568	5.9224535602467e-07	0.290259916100626	1
ENSG00000143951.15	WDPCP	2	63804856	2_41	0	0.0153933255894754	6.16403344871806	9.00937862668623e-07	-0.565885252155327	1
ENSG00000169764.15	UGP2	2	63841888	2_41	0	0.0149290673812851	5.86136821804965	8.30862350916142e-07	0.366093114216816	1
ENSG00000143952.19	VPS54	2	63991923	2_41	0	0.029711004483684	12.3416522587039	3.48167346127367e-06	-1.37473665766399	3
ENSG00000119862.12	LGALSL	2	64453833	2_42	0	0.0256610394451248	5.00902045479566	1.22046251801163e-06	-0.316053258565926	2
ENSG00000119844.15	AFTPH	2	64526600	2_42	0	0.0283760232928302	5.96816171218785	1.60801283503693e-06	-0.726379657211131	1
ENSG00000115902.10	SLC1A4	2	64987896	2_42	0	0.0337999655015648	7.63910341393015	2.45163630009804e-06	0.873828844283619	1
ENSG00000138069.16	RAB1A	2	65129770	2_42	0	0.0526845944654911	11.899825265159	5.95280453773436e-06	1.35332555498029	2
ENSG00000138071.13	ACTR2	2	65227510	2_42	0	0.0249004245330153	4.722265480897	1.11648925380219e-06	0.0112450525277403	1
ENSG00000198369.9	SPRED2	2	65433000	2_42	0	0.0253117673141988	4.87840284674887	1.17245862741253e-06	-0.172956362623026	1
ENSG00000143971.7	ETAA1	2	67397170	2_44	0	0.0427312444559973	12.0259506027693	4.87935428913085e-06	1.69043066537633	1
ENSG00000197223.11	C1D	2	68111647	2_45	0	0.0238955479794222	4.74248110690392	1.07601914992239e-06	-0.152278112137322	1
ENSG00000243667.6	WDR92	2	68157965	2_45	0	0.0265781356875069	5.75644028700944	1.45269992807657e-06	-0.698778730335278	1
ENSG00000115946.7	PNO1	2	68157965	2_45	0	0.0780808643994423	16.1246104333337	1.19544951550444e-05	1.967372876909	2
ENSG00000115956.9	PLEK	2	68364946	2_45	0	0.0262306759161589	5.63097147284589	1.40245910288229e-06	0.623240472402206	1
ENSG00000204923.3	FBXO48	2	68467123	2_45	0	0.04865944352107	11.5469382447738	5.33496258344114e-06	-1.39330220522687	1
ENSG00000169621.9	APLF	2	68467927	2_45	0	0.0369106264453728	8.89429230699492	3.1171680134397e-06	1.08277592569277	2
ENSG00000163219.11	ARHGAP25	2	68679972	2_45	0	0.0243110096368341	4.90667433804711	1.13262886797195e-06	0.168473660517836	1
ENSG00000169604.19	ANTXR1	2	69012709	2_46	0	0.0249853521507337	5.05381858420745	1.19895399677496e-06	0.367599862441093	1
ENSG00000198380.12	GFPT1	2	69382972	2_46	0	0.0799898950327924	16.2460553357245	1.23390138532971e-05	-2.15523463197906	1
ENSG00000169599.12	NFU1	2	69423598	2_46	0	0.0241438411654863	4.72739531116849	1.08374144514059e-06	-0.309381709777592	2
ENSG00000196975.15	ANXA4	2	69645260	2_46	0	0.0346009137931043	8.16225390511671	2.68160659838178e-06	-0.899000968440406	1
ENSG00000087338.4	GMCL1	2	69829233	2_46	0	0.0247267674317349	4.95469456240859	1.16327294612468e-06	0.202459847949451	1
ENSG00000244617.2	ASPRV1	2	69963740	2_46	0	0.0779187237762999	15.9909143345582	1.1830756726912e-05	-2.0376039134997	1
ENSG00000115998.7	C2orf42	2	70249066	2_46	0	0.0425831195273708	10.1512172455337	4.10443131577574e-06	1.22765984280365	1
ENSG00000116001.15	TIA1	2	70249121	2_46	0	0.0430800951385681	10.2626081323276	4.19789717532156e-06	-1.23926817358091	1
ENSG00000143977.13	SNRPG	2	70293366	2_46	0	0.0266664749143771	5.67449722958517	1.43678039864444e-06	0.310723478059578	2
ENSG00000035141.7	FAM136A	2	70301695	2_46	0	0.0244631367414457	4.85255979643222	1.12714667811925e-06	-0.456946794957992	1
ENSG00000183733.6	FIGLA	2	70790960	2_47	0	0.021492380860178	12.915310615037	2.6356441887035e-06	-1.57480597652879	3
ENSG00000152672.7	CLEC4F	2	70887870	2_47	0	0.00903299972742688	4.76496119231366	4.08685060021734e-07	0.0949863687476079	2
ENSG00000163235.15	TGFA	2	70554042	2_47	0	0.0177555197692929	11.0789213460435	1.86779094724659e-06	1.22901549696259	1
ENSG00000075340.22	ADD2	2	70767997	2_47	0	0.0129601586936651	8.05852669509426	9.91661300115443e-07	-0.976333627733428	1
ENSG00000116035.2	VAX2	2	70899809	2_47	0	0.0099589901031687	5.69068462527934	5.38117623420605e-07	0.50888161162551	1
ENSG00000116039.11	ATP6V1B1	2	70935632	2_47	0	0.0109568495654176	6.52651118425528	6.78991257267519e-07	0.704419013096604	1
ENSG00000144031.11	ANKRD53	2	70978846	2_47	0	0.00909995316111234	4.84782884834311	4.18874413234314e-07	-0.179551531624503	2
ENSG00000144043.11	TEX261	2	70990491	2_47	0	0.0116081617857972	7.15356045237817	7.88466236309903e-07	-0.827014210740687	1
ENSG00000124357.12	NAGK	2	71063928	2_47	0	0.00969440446813452	5.47638753247765	5.04095366073107e-07	0.436266234288364	1
ENSG00000124374.8	PAIP2B	2	71227924	2_47	0	0.0116439604367452	6.9879124257666	7.72583754164212e-07	1.07240623546394	2
ENSG00000135636.13	DYSF	2	71453820	2_47	0	0.0137624576478301	8.73718276720629	1.14173368080506e-06	1.15002849502439	1
ENSG00000116096.5	SPR	2	72887223	2_47	0	0.0117166053050746	7.0395175744515	7.83144846635754e-07	-0.107145560354654	1
ENSG00000135625.7	EGR4	2	73294038	2_48	0	0.0477264817580689	22.5159656438523	1.02034583220971e-05	-2.34811944450665	1
ENSG00000135631.16	RAB11FIP5	2	73156338	2_48	0	0.0185881851478211	13.7549934095106	2.42769862894322e-06	2.06751255420515	1
ENSG00000135632.11	SMYD5	2	73214385	2_48	0	0.0165140003959788	9.71926254428783	1.52399310189133e-06	-0.315653503918754	1
ENSG00000135617.3	PRADC1	2	73233389	2_48	0	0.0480274326294176	25.5413779461885	1.16474563566822e-05	3.92142960668498	1
ENSG00000135624.15	CCT7	2	73233389	2_48	0	0.0480274326294174	25.5413779461885	1.16474563566822e-05	-3.92142960668498	1
ENSG00000144035.3	NAT8	2	73641201	2_48	0	0.0120863271613818	20.0083448035153	2.29616401045424e-06	4.33690946239581	2
ENSG00000144034.14	TPRKB	2	73719686	2_48	0	0.00882082770592818	9.94478818853592	8.32918049934721e-07	-2.35023931268409	1
ENSG00000144048.10	DUSP11	2	73780009	2_48	0	0.00887319524555785	10.1923665362836	8.58721759725162e-07	2.42308580234812	1
ENSG00000124356.15	STAMBP	2	73837992	2_48	0	0.0101009171497092	6.8045119492112	6.52612197755261e-07	-0.216476091559515	1
ENSG00000163170.11	BOLA3	2	74122062	2_48	0	0.0238934493227112	14.2369455867542	3.22992971654711e-06	1.7286735338374	2
ENSG00000114978.17	MOB1A	2	74178825	2_48	0	0.00886537353989025	5.24164338193195	4.41226822990565e-07	-0.498611422997451	2
ENSG00000065911.11	MTHFD2	2	74198820	2_48	0	0.0142262286545616	9.64629764956385	1.30301027395749e-06	1.17026115758295	1
ENSG00000188687.17	SLC4A5	2	74326536	2_48	0	0.0122776567048152	8.34755831041514	9.7313332249667e-07	-1.02617133960593	1
ENSG00000204843.12	DCTN1	2	74442199	2_48	0	0.0241632009177573	14.8335980888844	3.40328539238283e-06	1.64131593660465	1
ENSG00000114993.16	RTKN	2	74442009	2_48	0	0.00842142953679625	4.74481717956893	3.79404693810365e-07	0.0884932063640178	2
ENSG00000284308.1	C2orf81	2	74421241	2_48	0	0.0100322829193449	6.21898369033489	5.92402095104647e-07	-0.572363745822563	1
ENSG00000005448.16	WDR54	2	74421241	2_48	0	0.0100322829193449	6.21898369033489	5.92402095104647e-07	-0.572363745822563	1
ENSG00000239779.6	WBP1	2	74458316	2_48	0	0.0453109128538101	20.3741844413088	8.76557564412158e-06	-1.9652198757481	2
ENSG00000115275.11	MOGS	2	74465064	2_48	0	0.011174519766656	7.40493901511524	7.85683714040216e-07	0.829438228458908	2
ENSG00000115282.19	TTC31	2	74483364	2_48	0	0.0132358403531674	8.67815469852856	1.09062714967825e-06	0.938272064085466	1
ENSG00000179528.15	LBX2	2	74518953	2_48	0	0.0114972857986774	7.40615117949746	8.08509815785469e-07	0.772641202537053	1
ENSG00000115289.13	PCGF1	2	74508487	2_48	0	0.0140374616351886	9.19514308444272	1.22558791733545e-06	-0.977346777284318	1
ENSG00000115325.13	DOK1	2	74548714	2_48	0	0.00839630608855335	4.72060017062382	3.76342163298152e-07	-0.0683786104533622	1
ENSG00000159374.17	M1AP	2	74646254	2_48	0	0.0101405457502832	6.39101772109454	6.15359269940844e-07	-0.687449852237647	1
ENSG00000115350.11	POLE4	2	74959210	2_48	0	0.00845545536905623	4.77245601647069	3.83156619457755e-07	0.0604318440164072	1
ENSG00000115363.13	EVA1A	2	75569460	2_49	0	0.0293602682049097	8.232105517296	2.29492419034664e-06	1.0570138197891	1
ENSG00000005436.13	GCFC2	2	75711125	2_49	0	0.0263919041040485	6.60639205133335	1.65551250016652e-06	0.18218826015016	1
ENSG00000143954.12	REG3G	2	79025902	2_51	0	0.00943169545595557	4.72810649044183	4.2342297139306e-07	0.279255365898096	2
ENSG00000066032.18	CTNNA2	2	79214731	2_51	0	0.149447085936417	31.3513789114006	4.44878579008076e-05	3.34839845477276	1
ENSG00000172023.7	REG1B	2	79088225	2_51	0	0.0132808435637786	7.97110943154489	1.00517534884927e-06	0.855607190174312	1
ENSG00000163541.11	SUCLG1	2	84459875	2_53	0	0.0139055739797659	7.84447598567261	1.03573882101129e-06	1.02538018308769	2
ENSG00000034510.5	TMSB10	2	84905643	2_53	0	0.0141994179696031	8.04284921546487	1.08437093067548e-06	-0.954158434732621	1
ENSG00000152291.13	TGOLN2	2	85320634	2_54	0	0.0687341393941037	22.1626097762193	1.44640793567651e-05	-2.13461824341064	4
ENSG00000042445.13	RETSAT	2	85355541	2_54	0	0.0129665085602422	6.19907711230079	7.632160356468e-07	0.572723434117776	1
ENSG00000042493.15	CAPG	2	85417309	2_54	0	0.0561925744593864	20.0909330806226	1.0719547020371e-05	-1.95858092834677	3
ENSG00000115486.11	GGCX	2	85537837	2_54	0	0.0135907578949782	6.63351552942924	8.56021796398061e-07	0.93170599288251	1
ENSG00000168899.4	VAMP5	2	85535086	2_54	0	0.169926076653188	30.4849264626243	4.91861215637849e-05	2.82672785193337	2
ENSG00000168890.13	TMEM150A	2	85607518	2_54	0	0.0145345987042422	7.27026265267556	1.0033455831964e-06	0.678657115231521	1
ENSG00000168883.19	USP39	2	85600891	2_54	0	0.0113436196502089	4.95677284031378	5.33885430724142e-07	-0.384546899439657	1
ENSG00000115523.16	GNLY	2	85685839	2_54	0	0.0123839367187559	5.80489862001326	6.82575601217623e-07	-0.468808446126457	2
ENSG00000115525.17	ST3GAL5	2	85905398	2_54	0	0.0118235006422771	5.41809297834209	6.0826094123839e-07	0.4598433653387	1
ENSG00000068654.15	POLR1A	2	86105533	2_54	0	0.0157587951948112	8.04820963666101	1.20425841118372e-06	-1.12026188517415	2
ENSG00000132300.18	PTCD3	2	86105686	2_54	0	0.0153782645755156	7.82004397111373	1.14186278869664e-06	1.09668852599997	1
ENSG00000132305.20	IMMT	2	86195484	2_54	0	0.0110924568100047	4.77308080437033	5.02717414621816e-07	0.17271965479046	3
ENSG00000132313.14	MRPL35	2	86199443	2_54	0	0.0170915660166699	8.6756527866507	1.40793114511049e-06	-1.28261345235484	1
ENSG00000115561.15	CHMP3	2	86563593	2_54	0	0.0110906591916883	4.78874421165202	5.04285402377586e-07	-0.47553384336513	2
ENSG00000239305.6	RNF103	2	86632919	2_54	0	0.0194618353627563	9.75575937101258	1.80277808843041e-06	1.2538001406543	1
ENSG00000172086.7	KRCC1	2	88034746	2_55	0	0.0368520763952139	11.5992416005481	4.05871871465411e-06	-1.30334907006155	2
ENSG00000144115.16	THNSL2	2	88170372	2_55	0	0.0226008420580318	6.93219107653818	1.48762182757873e-06	0.740314004086456	1
ENSG00000153574.8	RPIA	2	88691440	2_55	0	0.0242142164191833	7.58881926987306	1.74478543237409e-06	-0.903214561348319	2
ENSG00000249715.10	FER1L5	2	96641250	2_57	0	0.0210975821405052	10.2917425904599	2.06166927468394e-06	-1.46585055751217	1
ENSG00000144026.11	ZNF514	2	95156702	2_57	0	0.0168138081658114	8.13344907227439	1.2984888853531e-06	0.826319707762794	2
ENSG00000233757.6	AC092835.2	2	95207631	2_57	0	0.0409082560039021	16.6136906709296	6.45319044357117e-06	1.8004254934224	1
ENSG00000115042.9	FAHD2A	2	95406660	2_57	0	0.0194013522922409	9.49499772570986	1.74913875966618e-06	2.01241427180892	1
ENSG00000186281.12	GPAT2	2	96082306	2_57	0	0.0142947864470527	6.59359139746819	8.94946551832845e-07	0.362868060636164	1
ENSG00000158050.4	DUSP2	2	96138165	2_57	0	0.0143151196568969	6.60761857657639	8.98126156695207e-07	-1.77573790890274	2
ENSG00000084090.13	STARD7	2	96157242	2_57	0	0.0202961947507653	9.92234828738166	1.91216993510721e-06	-1.02334954866215	2
ENSG00000135956.8	TMEM127	2	96266108	2_57	0	0.110610066760319	26.2764923148959	2.75968454507078e-05	-3.55818555113168	1
ENSG00000144021.2	CIAO1	2	96268766	2_57	0	0.11497225483714	26.6608069396379	2.91047407815173e-05	-3.32755912700079	1
ENSG00000198885.9	ITPRIPL1	2	96325607	2_57	0	0.0118147618001832	4.78662691991389	5.36972377799875e-07	-0.154706086584282	2
ENSG00000163121.9	NEURL3	2	96506388	2_57	0	0.0374332565399328	15.7632808781211	5.60275486642098e-06	-2.89233102881343	1
ENSG00000114982.17	KANSL3	2	96624711	2_57	0	0.0611152468353848	20.4770084531948	1.18826546845483e-05	2.90471908787202	2
ENSG00000114988.11	LMAN2L	2	96739703	2_57	0	0.321748011445677	37.305345594508	0.000113968369711984	-4.17914705704916	2
ENSG00000158158.11	CNNM4	2	96677275	2_57	0	0.0134327862254732	6.00398561982394	7.65778455078051e-07	-1.50229125062603	1
ENSG00000168763.15	CNNM3	2	96903382	2_57	0	0.0645444157132018	21.0095668583928	1.28757687884541e-05	-2.7848339560878	1
ENSG00000135976.17	ANKRD36	2	97120939	2_57	0	0.0129485487378443	5.65480445204743	6.9524213382627e-07	0.450218624424789	1
ENSG00000196912.12	ANKRD36B	2	97589830	2_57	0	0.0182604985707584	8.91620747153947	1.54593131079808e-06	-0.596400530870452	1
ENSG00000135940.6	COX5B	2	97645032	2_57	0	0.0868219485966811	23.8925607556445	1.96965255869808e-05	-2.47477140732645	1
ENSG00000115073.7	ACTR1B	2	97658891	2_57	0	0.237889044672403	34.0524555731931	7.69166346213976e-05	-3.66470354489015	2
ENSG00000228486.10	LINC01125	2	97665171	2_57	0	0.0170713488932664	8.27670170662911	1.34159842115649e-06	-0.458807300915978	3
ENSG00000115085.13	ZAP70	2	97713755	2_57	0	0.0946249074817182	24.7317699195453	2.22207166913169e-05	-2.3116974667566	1
ENSG00000075568.16	TMEM131	2	97995797	2_57	0	0.0197626497030596	9.6704614380783	1.81463702185464e-06	-1.99823509317658	2
ENSG00000040933.15	INPP4A	2	98519664	2_58	0	0.0091113214155909	4.71693487692893	4.08073736304432e-07	-0.0936411398413624	1
ENSG00000183513.8	COA5	2	98608705	2_58	0	0.0327872350352976	16.8867915925274	5.25713747826851e-06	1.81048389682253	1
ENSG00000273045.5	C2orf15	2	99141233	2_58	0	0.00914524750772538	4.7521221197799	4.12648673278298e-07	0.146332634871427	1
ENSG00000135951.14	TSGA10	2	99157239	2_58	0	0.00917656738440842	4.78449121433179	4.16882261611745e-07	0.260873665006462	1
ENSG00000144182.16	LIPT1	2	99193592	2_58	0	0.009464639946692	5.07715007558627	4.56269559056801e-07	0.2550694188343	1
ENSG00000158411.11	MITD1	2	99180175	2_58	0	0.0100582969063838	5.65326038183411	5.39909335627187e-07	-0.626218538658155	1
ENSG00000185414.19	MRPL30	2	99179774	2_58	0	0.0100376665374385	5.63381060383165	5.36948215654942e-07	0.436056835981338	1
ENSG00000144214.9	LYG1	2	99314447	2_58	0	0.0104267685702154	5.99404391264739	5.93426657142015e-07	0.711836967634083	1
ENSG00000135945.9	REV1	2	99488850	2_58	0	0.00929038682198724	4.90120195678268	4.32348336193166e-07	-0.219411668969223	2
ENSG00000144218.18	AFF3	2	100143348	2_58	0	0.0121755705479617	7.46330578047018	8.62815530594248e-07	-0.880170707823392	1
ENSG00000170500.12	LONRF2	2	100297738	2_58	0	0.00912511570317287	4.73125771000022	4.09932528392874e-07	0.0876314670541027	1
ENSG00000115526.10	CHST10	2	100417235	2_58	0	0.020582167916398	12.44764411917	2.43262786441369e-06	1.85161498501197	2
ENSG00000115539.13	PDCL3	2	100562712	2_58	0	0.00972773736572696	5.336787173931	4.92934389228631e-07	0.502323431222493	2
ENSG00000071082.10	RPL31	2	100995589	2_58	0	0.0159855368204481	10.0459826495923	1.52481461424106e-06	-1.22572068702161	1
ENSG00000204634.12	TBC1D8	2	101285455	2_59	0	0.0225083178356684	7.30193668716287	1.56055291375253e-06	0.93959197160059	1
ENSG00000163162.8	RNF149	2	101303817	2_59	0	0.129080044511225	24.2049876525604	2.96661623234979e-05	2.64618869585186	1
ENSG00000071054.16	MAP4K4	2	101695941	2_59	0	0.0178358447922903	5.08922319752398	8.61871617998453e-07	0.266185862948365	1
ENSG00000115590.13	IL1R2	2	101990064	2_59	0	0.0788143187745848	19.344781309388	1.44765924224039e-05	1.94243908326192	1
ENSG00000115594.11	IL1R1	2	102104328	2_60	0	0.0175166289986956	6.00051500570175	9.98013588902024e-07	1.04892310613064	1
ENSG00000115598.9	IL1RL2	2	102162001	2_60	0	0.0401704540025454	13.9150653175576	5.30749246359941e-06	2.20394428924251	2
ENSG00000115604.10	IL18R1	2	102292817	2_60	0	0.0154141215436873	4.78661612526838	7.00559094721324e-07	-0.0649596388601562	2
ENSG00000135973.2	GPR45	2	105241362	2_62	0	0.145552950063659	24.0314273687775	3.32122253343789e-05	2.29246440329245	1
ENSG00000135972.8	MRPS9	2	105037516	2_62	0	0.0202857898307964	4.93590541305649	9.50727699291235e-07	-0.281389807013168	1
ENSG00000135966.12	TGFBRAP1	2	105331989	2_62	0	0.148198633621583	24.2121719359839	3.40702519789936e-05	2.63927035271787	2
ENSG00000071051.13	NCK2	2	105744677	2_63	0	0.0933511623140292	17.4624258358945	1.54782444463746e-05	2.25045553845565	2
ENSG00000119147.9	C2orf40	2	106041343	2_63	0	0.0252966771344216	4.87657721068875	1.17132113427782e-06	-0.104417917516583	4
ENSG00000135960.9	EDAR	2	108989311	2_65	0	0.0151310558015904	6.39637695555158	9.18968615454698e-07	0.813096922627419	1
ENSG00000135968.20	GCC2	2	108449810	2_65	0	0.0161521598255919	7.12401379838208	1.09257875644419e-06	0.824084710695706	1
ENSG00000169756.16	LIMS1	2	108534035	2_65	0	0.0126216911872343	4.72372576804403	5.66108432532263e-07	0.144645732690603	2
ENSG00000153201.15	RANBP2	2	108718413	2_65	0	0.0140636470247792	5.67174447072289	7.5737682305959e-07	-0.628938264108155	2
ENSG00000186522.14	SEPT10	2	109574715	2_65	0	0.013740736389811	5.39835308734732	7.04317844170625e-07	0.179874494487457	1
ENSG00000198142.4	SOWAHC	2	109614115	2_65	1	0.124849348952509	21.1438779903534	2.50650354300965e-05	4.20027399153819	1
ENSG00000144061.12	NPHP1	2	110205149	2_66	0	0.0224529578803937	11.4315281176226	2.43711064902027e-06	1.3183370288194	1
ENSG00000169679.14	BUB1	2	110678318	2_66	0	0.0171012236976175	8.84270468560956	1.43585209480411e-06	0.970439048715674	1
ENSG00000153107.11	ANAPC1	2	111865065	2_66	0	0.0115393461403877	5.11071318447838	5.59963999125877e-07	-0.592527703536561	1
ENSG00000153208.16	MERTK	2	111898815	2_66	0	0.0119440459258016	5.4373933959118	6.16651250853803e-07	-0.484737476917077	2
ENSG00000153214.9	TMEM87B	2	112068501	2_66	0	0.0636973248824664	21.4283545430967	1.29600719822661e-05	-1.92308476591625	1
ENSG00000144161.12	ZC3H8	2	112254425	2_66	0	0.0168710147831626	8.71400013742866	1.39590597180957e-06	-1.00857227813939	1
ENSG00000188177.13	ZC3H6	2	112277243	2_66	0	0.0163360434345504	8.40801892908942	1.30418126459035e-06	1.21300000128272	1
ENSG00000169629.11	RGPD8	2	112434559	2_66	0	0.0135355097328287	6.62340719050109	8.51242831154362e-07	-1.02843468924182	2
ENSG00000114999.7	TTL	2	112482606	2_66	0	0.212217277730963	33.4103213850252	6.73222758925029e-05	3.54378898691282	1
ENSG00000125611.15	CHCHD5	2	112584474	2_66	0	0.0630777812873473	21.333760738867	1.27773627862554e-05	-2.67347706177265	2
ENSG00000144136.10	SLC20A1	2	112646085	2_66	0	0.0111074768604421	4.74924478506314	5.00884241579446e-07	-0.131459263402942	2
ENSG00000125637.15	PSD4	2	113167161	2_67	0	0.124374005799863	29.71415784243	3.50905717905053e-05	2.81639561933739	3
ENSG00000144134.18	RABL2A	2	113627627	2_67	0	0.0131626972532206	8.08436768578537	1.0103883888007e-06	-1.10564916135704	1
ENSG00000115084.13	SLC35F5	2	113704409	2_67	0	0.0130487110060598	8.00187679881365	9.91418160749485e-07	1.18920871149859	2
ENSG00000088205.12	DDX18	2	117812637	2_69	0	0.00832300012858078	6.41568759709331	5.07014647976051e-07	-0.657510137240474	2
ENSG00000125633.10	CCDC93	2	118013438	2_69	0	0.00892421446631098	7.07587464358748	5.99580535673925e-07	0.722493805940737	2
ENSG00000125629.14	INSIG2	2	118088243	2_69	0	0.0333615873550573	19.6082060382474	6.2112922636297e-06	-2.11540659631929	2
ENSG00000115107.19	STEAP3	2	119227355	2_69	0	0.00737586127293743	5.27250809514237	3.69255856265878e-07	0.345315666470351	1
ENSG00000186132.14	C2orf76	2	119366701	2_69	0	0.00878575865816489	6.9278554676395	5.77930326794363e-07	-0.733273155746367	1
ENSG00000155368.16	DBI	2	119357501	2_69	0	0.00797014684881547	6.00571959930328	4.54494646112311e-07	-0.642366395901271	2
ENSG00000171227.6	TMEM37	2	119429724	2_69	0	0.028630838471113	18.1474265566136	4.93340206240899e-06	1.85604042152251	1
ENSG00000080293.9	SCTR	2	119524450	2_69	0	0.00855072997315931	6.67118434611761	5.41631021713468e-07	-0.649753726540385	1
ENSG00000163075.12	CFAP221	2	119544252	2_69	0	0.00695818973256124	4.72104928491254	3.11912082086576e-07	0.0770743625141315	1
ENSG00000144120.12	TMEM177	2	119679197	2_69	0	0.008403074352478	6.50631333181836	5.1912336626017e-07	-0.675048193282376	1
ENSG00000088179.8	PTPN4	2	119757894	2_69	0	0.00703991695048745	4.83150677280266	3.22959099358594e-07	-0.19448077797312	2
ENSG00000115109.13	EPB41L5	2	120013132	2_69	0	0.0111174195722912	9.15704274837781	9.66621909598765e-07	1.12927870520597	1
ENSG00000226479.3	TMEM185B	2	120223118	2_69	0	0.0142031968109588	11.4794259902293	1.54811662409144e-06	-1.30109928540756	1
ENSG00000144118.13	RALB	2	120215915	2_69	0	0.0111048730004412	9.14634467585953	9.64403008447574e-07	1.07172360108097	1
ENSG00000074054.17	CLASP1	2	121650509	2_70	0	0.0194127932148505	5.12122186024803	9.43971790010891e-07	0.573328829333057	1
ENSG00000136717.14	BIN1	2	127107479	2_74	0	0.0311234734912574	11.5531096463673	3.41416378795935e-06	-1.75311631387412	2
ENSG00000163161.12	ERCC3	2	127290566	2_75	0	0.0252441352547073	4.88145377770587	1.17005715456056e-06	-0.229287283140974	2
ENSG00000169967.16	MAP3K2	2	127413086	2_75	0	0.024903761641469	4.75209176402819	1.12369168223614e-06	0.153191963015886	1
ENSG00000115718.17	PROC	2	127418286	2_75	0	0.0248340159853731	4.725367756352	1.11424313410825e-06	-0.0699195757667362	1
ENSG00000163166.14	IWS1	2	127526497	2_75	0	0.030948916158464	6.82536881320377	2.00571381103362e-06	-0.918122029913356	2
ENSG00000144230.16	GPR17	2	127648067	2_75	0	0.0252461345815621	4.88220757384991	1.17033051771337e-06	0.242375030312534	3
ENSG00000072163.19	LIMS2	2	127648067	2_75	0	0.0258583904355795	5.11059706713412	1.25478849124444e-06	0.347913002839458	2
ENSG00000136709.11	WDR33	2	127810860	2_75	0	0.0496434255290618	11.3555500216559	5.35263109669392e-06	-1.44368761035993	1
ENSG00000144231.10	POLR2D	2	127858003	2_75	0	0.0340074049577169	7.72616128569749	2.49479382072722e-06	-1.19678893586058	1
ENSG00000144233.9	AMMECR1L	2	127909115	2_75	0	0.0275483701916691	5.71429089581009	1.4947055677155e-06	-0.548294383298708	1
ENSG00000136715.17	SAP130	2	128028089	2_75	0	0.0534925740603889	12.0751303733363	6.13313779016449e-06	1.43696192064449	1
ENSG00000136720.6	HS6ST1	2	128958663	2_76	0	0.017665588940827	4.75929368795473	7.98303480317522e-07	-0.179748319977971	1
ENSG00000178171.10	AMER3	2	130755277	2_78	0	0.0312083099731693	8.95111464409138	2.65243510528285e-06	1.10660753487927	1
ENSG00000136699.19	SMPD4	2	130182517	2_78	0	0.0212720945853159	5.29735221724625	1.06995743763645e-06	-0.377580710671656	1
ENSG00000152082.13	MZT2B	2	130181775	2_78	0	0.0222914077672293	5.74277680530504	1.21550522686759e-06	0.496519811950054	1
ENSG00000136710.9	CCDC115	2	130334734	2_78	0	0.0439347576162954	12.2268807438133	5.10060048503377e-06	-1.43708056455068	1
ENSG00000136718.9	IMP4	2	130343161	2_78	0	0.0479400885401649	13.0655536188464	5.94735750122266e-06	1.50559778048525	1
ENSG00000075886.10	TUBA3D	2	131475744	2_78	0	0.0387017095095553	11.0101264040407	4.04594384390767e-06	1.79327875895865	2
ENSG00000173272.15	MZT2A	2	131490260	2_78	0	0.0200596376078941	4.73911342962447	9.02646252121869e-07	0.216414212782533	2
ENSG00000163040.14	CCDC74A	2	131527783	2_78	0	0.0351584915771269	10.0906485763973	3.36857880876025e-06	-1.89430563624476	1
ENSG00000152127.8	MGAT5	2	134115699	2_79	0	0.0168786083714433	8.63671933159787	1.38414898889187e-06	0.649551383764393	1
ENSG00000152128.13	TMEM163	2	134719289	2_80	0	0.0248643202309629	6.64634364614904	1.56912224674676e-06	-1.67715842807853	2
ENSG00000082258.12	CCNT2	2	134918197	2_80	0	0.081013439696612	18.0082416481224	1.38524240756773e-05	2.77387694321454	1
ENSG00000115839.17	RAB3GAP1	2	135052002	2_80	0	0.0292285440328542	8.18859959076255	2.27255401456555e-06	1.57685144358472	1
ENSG00000121988.17	ZRANB3	2	135531995	2_80	0	0.022200896844816	5.56729932217669	1.17357942569987e-06	-0.998162907800505	1
ENSG00000048991.16	R3HDM1	2	135530703	2_80	0	0.0240063392513484	6.31178711691548	1.43871800462374e-06	1.25475703583151	1
ENSG00000144224.16	UBXN4	2	135732696	2_80	0	0.0270350003165565	7.44424668973649	1.91092891636331e-06	1.60096330752344	2
ENSG00000076003.4	MCM6	2	135876201	2_80	0	0.0222223242934827	5.57653157797044	1.17666014507022e-06	-1.22258590640761	2
ENSG00000115866.10	DARS	2	135985920	2_80	0	0.0220151649474887	5.48734059749317	1.14704711803171e-06	-0.875239072021489	1
ENSG00000150540.13	HNMT	2	137963983	2_82	0	0.0167036979370481	7.7395152566551	1.22750645688621e-06	1.22659833195651	2
ENSG00000144228.8	SPOPL	2	138501652	2_82	0	0.0216940827012548	8.76438865370422	1.80534545167396e-06	-0.342632070362974	1
ENSG00000075884.13	ARHGAP15	2	143091525	2_85	0	0.0149478246323883	4.95497412375883	7.03261401279638e-07	-0.373952427317223	1
ENSG00000121989.14	ACVR2A	2	147844091	2_88	0	0.0244300023618327	20.8058305351696	4.82620719263644e-06	2.29883845023867	2
ENSG00000115947.13	ORC4	2	148018368	2_88	0	0.029991029142541	22.3527156074792	6.36530265670483e-06	2.43336020075901	2
ENSG00000204406.12	MBD5	2	148020703	2_88	0	0.0104955318130642	12.6861728621579	1.2642485696729e-06	-1.70137011904618	1
ENSG00000150556.16	LYPD6B	2	149129092	2_88	0	0.00831819536889178	9.10212212446256	7.18901138483373e-07	0.912532373800092	1
ENSG00000187123.14	LYPD6	2	149329628	2_88	0	0.00508313775184954	4.80884362777313	2.32097215927711e-07	-0.125128705538141	1
ENSG00000184898.6	RBM43	2	151261518	2_90	0	0.0403875759810139	12.6788797923975	4.86212443238189e-06	1.49071499868235	1
ENSG00000123609.10	NMI	2	151290158	2_90	0	0.0363633754056294	11.6731333553232	4.03040819574614e-06	1.53696110502686	2
ENSG00000123610.4	TNFAIP6	2	151357910	2_90	0	0.038181052807157	12.1403128612757	4.40124125459821e-06	-1.61132899328473	1
ENSG00000080345.17	RIF1	2	151402718	2_90	0	0.0481843551139526	14.3743143728377	6.57643582540881e-06	-2.01815569150809	1
ENSG00000182389.19	CACNB4	2	152099291	2_91	0	0.0758286277786202	19.0275709556899	1.36997910663922e-05	1.93400717771597	1
ENSG00000115145.9	STAM2	2	152176179	2_91	0	0.146086635224753	25.4985635267734	3.53690665289023e-05	-3.66389795230919	1
ENSG00000157827.19	FMNL2	2	152335728	2_91	0	0.0183720991023428	5.43053939924511	9.47325319718456e-07	-0.43051411100641	1
ENSG00000177917.10	ARL6IP6	2	152717752	2_91	0	0.179621136487948	27.6004740870569	4.70729459648239e-05	3.50819047109872	1
ENSG00000144278.14	GALNT13	2	153871317	2_92	0	0.0740042277418027	18.1318811447049	1.27408027271695e-05	-2.22737245852593	1
ENSG00000162989.4	KCNJ3	2	154694783	2_93	0	0.0123816663947477	5.17140282654995	6.07973799266951e-07	0.22084269196627	1
ENSG00000115170.13	ACVR1	2	157876051	2_95	0	0.0258180505834569	8.83753897083733	2.16646753814495e-06	1.03435637445977	1
ENSG00000153237.17	CCDC148	2	158448653	2_95	0	0.131787801470216	24.6394726250533	3.08321647452605e-05	3.06010716314495	2
ENSG00000144283.21	PKP4	2	158457154	2_95	0	0.0477766237707907	14.7284780176743	6.68145001772523e-06	-1.86023371744334	1
ENSG00000163331.11	DAPL1	2	158793874	2_96	0	0.045550703880475	18.650205807312	8.06633246015671e-06	1.79943547477935	2
ENSG00000196151.10	WDSUB1	2	159285366	2_96	0	0.0121498699496962	6.51962573645993	7.5212788714826e-07	-0.688538548502007	1
ENSG00000136536.14	MARCH7	2	159712765	2_96	0	0.059530196614042	19.0848520496199	1.07875671287318e-05	-3.20159896324346	1
ENSG00000153246.12	PLA2R1	2	160062509	2_96	0	0.0328662380903874	15.6644974680429	4.88836764229257e-06	-1.79202017389773	1
ENSG00000115221.10	ITGB6	2	160270221	2_96	0	0.040021143618601	17.462726821493	6.63588653502124e-06	-1.84036937927516	2
ENSG00000153250.19	RBMS1	2	160494127	2_96	0	0.0176424738958469	9.84834133621737	1.64975697356202e-06	-1.13993335621639	1
ENSG00000136560.13	TANK	2	161137402	2_97	0	0.0384685900668428	9.38083801116277	3.42645712921701e-06	1.13519869788904	1
ENSG00000197635.9	DPP4	2	162073199	2_97	0	0.0929410120112754	17.9185722344266	1.58127787962623e-05	2.27271498145459	1
ENSG00000115267.5	IFIH1	2	162294461	2_97	0	0.0236052378016614	4.71657301335228	1.05713959236863e-06	0.00357858391925403	1
ENSG00000182263.13	FIGN	2	163614467	2_99	0	0.15458773589647	27.5865808378227	4.04921008074969e-05	2.61624541874674	1
ENSG00000082438.15	COBLL1	2	164843936	2_101	0	0.00846208486982514	5.09173599168968	4.09110523333346e-07	-0.0848298953164834	1
ENSG00000169507.9	SLC38A11	2	164918304	2_101	0	0.00813708337876629	4.78409508509108	3.69628939016428e-07	-0.128866612694028	2
ENSG00000178662.15	CSRNP3	2	165512977	2_101	0	0.026685618358382	15.4009047643073	3.9023022362188e-06	1.50348808133023	1
ENSG00000169432.14	SCN9A	2	166183621	2_101	0	0.0103308794957073	8.06706087434177	7.91316145173285e-07	-1.24084801157353	2
ENSG00000136546.13	SCN7A	2	166494973	2_101	0	0.0132027000133369	9.27368229913793	1.16255194187613e-06	-1.1325950655703	1
ENSG00000198648.10	STK39	2	168225732	2_102	0	0.0156132889314747	10.9168639759545	1.61841424525898e-06	-1.31249136793456	1
ENSG00000163072.15	NOSTRIN	2	168857840	2_102	0	0.0216798151612781	14.036521274989	2.889431880107e-06	-1.65973244487405	1
ENSG00000152254.10	G6PC2	2	168897166	2_102	0	0.00812819855318914	4.73072715339696	3.65106530733339e-07	0.1898183518764	2
ENSG00000152253.8	SPC25	2	168874432	2_102	0	0.0185638307295362	12.5609114174347	2.21404350027494e-06	1.52268967065526	2
ENSG00000239474.6	KLHL41	2	169509786	2_103	0	0.0208661968217456	5.22249980441206	1.03471114928493e-06	0.442482893158166	1
ENSG00000138399.17	FASTKD1	2	169573465	2_103	0	0.0227449818296218	6.04296015815445	1.30506674067445e-06	-0.715938666451701	1
ENSG00000154479.12	CCDC173	2	169694539	2_103	0	0.0243139534376216	6.67822283552231	1.54174973954073e-06	-0.838981322426983	1
ENSG00000144362.11	PHOSPHO2	2	169694622	2_103	0	0.110273403042858	21.2829618004646	2.22843637798703e-05	2.2232206974578	1
ENSG00000144357.16	UBR3	2	169827097	2_103	0	0.0320467021005658	9.31290205702333	2.83377768200282e-06	-1.39006252381337	1
ENSG00000071909.18	MYO3B	2	170178390	2_103	0	0.0306927449181421	8.90046541371322	2.59385588974198e-06	-1.07515835661175	2
ENSG00000204335.3	SP5	2	170717707	2_104	0	0.0167187795242649	9.4357819968089	1.49788980842473e-06	-1.35162235226033	1
ENSG00000128683.13	GAD1	2	170816965	2_104	0	0.057045853727117	20.1818489193432	1.09315672667125e-05	-1.85740618226367	1
ENSG00000071967.11	CYBRD1	2	171521922	2_104	0	0.0109385340802463	5.22091155867831	5.42254116243705e-07	0.267184830196601	2
ENSG00000077380.15	DYNC1I2	2	171687403	2_104	0	0.158471158684126	19.7945509286143	2.97847036716369e-05	-4.11555350992753	1
ENSG00000128708.12	HAT1	2	171922612	2_104	0	0.0138194904567374	7.0997061916281	9.31600694666097e-07	-0.376292485725421	1
ENSG00000172878.13	METAP1D	2	171999243	2_104	0	0.010833803576803	5.4093854737131	5.56450176545502e-07	-0.53115449521201	1
ENSG00000091409.14	ITGA6	2	172340169	2_105	0	0.00610573144698623	6.4733335831204	3.75286621710347e-07	0.723023490689248	2
ENSG00000152256.13	PDK1	2	172554211	2_105	0	0.00513936034276319	4.87740566238572	2.38010076500065e-07	0.137774283731447	1
ENSG00000138430.15	OLA1	2	174248983	2_105	0	0.017905084822102	17.8292135867239	3.0311398011894e-06	2.12074054101211	1
ENSG00000138433.15	CIR1	2	174396420	2_105	0	0.00515692995024686	5.69500272656131	2.78857651373379e-07	0.899218723042946	1
ENSG00000144306.14	SCRN3	2	174396420	2_105	0	0.00515692995024686	5.69500272656131	2.78857651373379e-07	-0.899218723042945	1
ENSG00000163328.13	GPR155	2	174467320	2_105	0	0.00752531979771809	8.07289389437383	5.76834997324378e-07	-1.08255786223409	1
ENSG00000115935.17	WIPF1	2	174698903	2_105	0	0.00633296220168933	7.53118563481286	4.5286384055124e-07	1.1302054482086	1
ENSG00000128656.13	CHN1	2	175004641	2_106	0	0.0756912281811845	20.510414302511	1.47406753742189e-05	2.46090047384139	2
ENSG00000115966.16	ATF2	2	175168771	2_106	0	0.0480122648328771	16.1066714638539	7.34269332781384e-06	-2.12083959382426	1
ENSG00000154518.9	ATP5G3	2	175185320	2_106	0	0.0247161155371946	9.75267484492025	2.28876581651513e-06	-1.25761239134064	1
ENSG00000144320.13	LNPK	2	176002028	2_106	0	0.0271804599663448	10.6587112574435	2.75079924253947e-06	-1.37250024291038	1
ENSG00000128709.12	HOXD9	2	176122492	2_106	0	0.0253077831886603	9.97799076248053	2.39769865431657e-06	-1.01945855167856	1
ENSG00000128652.11	HOXD3	2	176136443	2_106	0	0.0182577766399878	6.87100336696759	1.19114723757286e-06	0.964117096038385	1
ENSG00000128654.13	MTX2	2	176248625	2_106	0	0.052205925454581	16.9127565483853	8.38362015606525e-06	-1.90285292074294	2
ENSG00000116044.15	NFE2L2	2	177257637	2_107	0	0.0294821517977556	5.45560752677841	1.52721328978388e-06	-0.500428642526414	1
ENSG00000018510.13	AGPS	2	177392486	2_107	0	0.0332639585733729	6.60869112679994	2.08730917664682e-06	0.924572130490214	1
ENSG00000196659.9	TTC30B	2	177553107	2_107	0	0.0301533230322998	5.67053767176451	1.62351691243226e-06	-0.563268331642494	1
ENSG00000128655.16	PDE11A	2	178108547	2_108	0	0.00541691106052133	4.74518739684558	2.4406329491843e-07	0.22815001007289	1
ENSG00000155636.14	RBM45	2	178114410	2_108	0	0.0172066407125739	15.2785619548703	2.49618038855897e-06	-1.90827137033714	1
ENSG00000180228.12	PRKRA	2	178451344	2_108	0	0.00562042354067327	5.15131696985115	2.74906313857281e-07	0.530728004752851	1
ENSG00000079150.17	FKBP7	2	178477603	2_108	0	0.00961338260639799	9.88044092138029	9.01882478751402e-07	1.12855234786205	2
ENSG00000116095.10	PLEKHA3	2	178480456	2_108	0	0.00550379926482891	4.90815642994142	2.56494689898943e-07	-0.380958611073375	2
ENSG00000155657.26	TTN	2	178816493	2_108	0	0.00567123800452529	5.13113820134443	2.76305151768321e-07	-0.410746929335381	2
ENSG00000170035.15	UBE2E3	2	180968140	2_109	0	0.0335296719722338	9.5385301578235	3.03674383570787e-06	0.989221526763399	1
ENSG00000162992.3	NEUROD1	2	181680491	2_110	0	0.0576505867337761	19.4750142006414	1.06605328179001e-05	-2.07354358682737	1
ENSG00000188452.13	CERKL	2	181680491	2_110	0	0.0576505867337761	19.4750142006414	1.06605328179001e-05	-2.07354358682737	1
ENSG00000077232.17	DNAJC10	2	182715440	2_110	0	0.0848533524794226	23.2299296510355	1.87160543188392e-05	2.1758465487966	1
ENSG00000162998.4	FRZB	2	182833364	2_110	0	0.0195170931882183	9.10968820696071	1.68816948338238e-06	-1.0198538792637	3
ENSG00000061676.14	NCKAP1	2	183037928	2_110	0	0.015248200165214	6.76504487096877	9.79459905421544e-07	-0.803180921715422	1
ENSG00000162999.12	DUSP19	2	183102116	2_110	0	0.0158743307294188	7.14703545773017	1.07725559344928e-06	0.902294529836787	1
ENSG00000188738.14	FSIP2	2	185740803	2_112	0	0.00740199135606978	9.33195063745354	6.55870961789067e-07	-1.27538570327894	1
ENSG00000065548.17	ZC3H15	2	186486293	2_112	0	0.00477442553857266	5.63725270509671	2.55555966526155e-07	-0.34992972714679	1
ENSG00000138448.11	ITGAV	2	186590551	2_112	0	0.00436252608394472	4.73435185519061	1.96108295437068e-07	-0.14870441920234	2
ENSG00000144369.12	FAM171B	2	186694233	2_112	0	0.00608591122495461	8.12542842598004	4.69536414147982e-07	0.756431684654853	1
ENSG00000003436.15	TFPI	2	187556537	2_112	0	0.00729518872619372	9.52986574006452	6.60116685742783e-07	0.981976737126374	1
ENSG00000168542.14	COL3A1	2	188974074	2_112	0	0.00436166341901278	4.71744054794289	1.95369147432824e-07	0.0185713471896908	1
ENSG00000204262.11	COL5A2	2	189174849	2_113	0	0.0323602632210238	12.365131371787	3.79934015034055e-06	-1.67318918544121	2
ENSG00000138449.10	SLC40A1	2	189580350	2_113	0	0.0160322652247842	5.67737930979196	8.64251608236835e-07	0.47670649395681	1
ENSG00000138381.9	ASNSD1	2	189661498	2_113	0	0.0174026032491105	6.45625457799913	1.06682273586825e-06	0.896490272477098	1
ENSG00000128699.13	ORMDL1	2	189784079	2_113	0	0.0166103935598186	6.01374029711552	9.48466483427612e-07	-0.768893712366348	2
ENSG00000064933.17	PMS1	2	189784079	2_113	0	0.0146190697458286	4.80154401230166	6.66496769816211e-07	-0.245958917972159	1
ENSG00000151689.12	INPP1	2	190343621	2_113	0	0.0167256587140032	6.07943454247059	9.65481183952271e-07	0.865219148839088	1
ENSG00000151690.14	MFSD6	2	190408754	2_113	0	0.0162599929611998	5.81128330105101	8.97201101147262e-07	-0.628784064940031	1
ENSG00000189362.11	NEMP2	2	190534475	2_113	0	0.0331698469482239	12.6012670638942	3.96876222358064e-06	1.8423697101894	1
ENSG00000138386.16	NAB1	2	190646582	2_113	0	0.026923215063179	10.6090566111074	2.71207118211783e-06	-1.42414690071564	1
ENSG00000115419.12	GLS	2	190876471	2_113	0	0.0323566617331535	12.3640800788746	3.79859432151928e-06	1.68447698183834	1
ENSG00000138378.17	STAT4	2	191247926	2_114	0	0.0139787572910901	9.42463918504313	1.25092333431906e-06	1.10055160881356	1
ENSG00000173559.12	NABP1	2	191677959	2_114	0	0.00867506749247582	4.84804546970301	3.99334602406666e-07	-0.148866131401042	1
ENSG00000196950.13	SLC39A10	2	195575506	2_116	0	0.0101268208380669	6.62080334739969	6.36621368647242e-07	0.890901056982093	2
ENSG00000118997.13	DNAH7	2	196032317	2_116	0	0.0338962016646522	17.7066750110051	5.69882666764928e-06	2.03078947377012	1
ENSG00000138411.10	HECW2	2	196593392	2_116	0	0.0296967892282468	15.1261614731235	4.26516292656313e-06	2.99741808135847	2
ENSG00000144395.17	CCDC150	2	196640040	2_116	0	0.0175073406754852	12.2022046411657	2.02841065767366e-06	2.07427810448296	1
ENSG00000065413.18	ANKRD44	2	197102325	2_116	0	0.0441358865076299	20.7465502056014	8.69431042461184e-06	2.98891067008652	1
ENSG00000226124.6	FTCDNL1	2	199851396	2_118	1	0.454000992700974	50.7672515854579	0.000218845616290643	-8.31350935719993	1
ENSG00000178074.5	C2orf69	2	199911021	2_118	0	0.00798968303050429	12.0794413224053	9.16376187846274e-07	3.47574539197858	1
ENSG00000162971.10	TYW5	2	199955089	2_118	0	0.0070785331744514	14.7872776264034	9.93868429312363e-07	-2.34201599143644	1
ENSG00000162972.10	MAIP1	2	199955089	2_118	1	0.45154761769665	50.4066430439181	0.000216116899129936	8.11805479690678	2
ENSG00000155729.12	KCTD18	2	200519526	2_118	0	0.00755012015764101	13.2207796248574	9.47781715807036e-07	-1.66949598402171	2
ENSG00000082153.17	BZW1	2	200747375	2_119	0	0.0364299235256416	8.70199701958016	3.01005607724858e-06	0.920871634122055	1
ENSG00000013441.15	CLK1	2	200864612	2_119	0	0.024021599019858	4.72581808611964	1.07789463439829e-06	0.183794900477321	1
ENSG00000240344.8	PPIL3	2	200889218	2_119	0	0.0249092490426164	5.07151355569087	1.19948721188884e-06	-0.300639887956921	1
ENSG00000155744.9	FAM126B	2	201071138	2_119	0	0.0243560942310578	4.85755049461148	1.12336882184317e-06	-0.316188387787112	1
ENSG00000003402.19	CFLAR	2	201116120	2_119	0	0.0243584995304491	4.85849125763901	1.12369734535303e-06	-0.316739866946494	1
ENSG00000003400.14	CASP10	2	201185954	2_119	0	0.0253471416538245	5.23758284995933	1.26054192466208e-06	-0.363205253259575	1
ENSG00000064012.21	CASP8	2	201233408	2_119	0	0.0331883756725689	7.8103609797661	2.46124303855799e-06	-1.05385949087112	2
ENSG00000155749.12	ALS2CR12	2	201319442	2_119	0	0.0307137804394282	7.0698416894386	2.06177068868506e-06	0.917729836644338	2
ENSG00000155755.18	TMEM237	2	201320409	2_119	0	0.0287073234146564	6.4248088203897	1.75125870871327e-06	-0.762218689764936	2
ENSG00000082146.12	STRADB	2	201388316	2_119	0	0.0479812317387355	11.3451099209063	5.16865443909334e-06	1.33897936529633	1
ENSG00000003393.14	ALS2	2	201780628	2_119	0	0.0308013163180924	7.09702455308833	2.07559674677588e-06	0.90529088149044	2
ENSG00000138395.14	CDK15	2	201790822	2_119	0	0.0294764955030197	6.67719232219859	1.86881852540007e-06	0.883695527592871	1
ENSG00000155760.2	FZD7	2	202028934	2_120	0	0.0125989891449355	6.03088942470183	7.21463666193098e-07	0.999315177171921	1
ENSG00000138439.11	FAM117B	2	202633063	2_120	0	0.0118020104261849	5.41144148626373	6.0641000438267e-07	-0.302656891394265	2
ENSG00000138380.17	CARF	2	202912503	2_120	0	0.0214947354091568	11.1038503655195	2.26622539005403e-06	1.52956231498363	1
ENSG00000138442.9	WDR12	2	203014780	2_120	0	0.085553359384308	24.3863764479187	1.98098751241935e-05	-2.69889919472494	1
ENSG00000118257.16	NRP2	2	205681426	2_121	0	0.02550907633341	9.20621950718608	2.2298387374517e-06	1.07124257599947	1
ENSG00000023228.13	NDUFS1	2	206158784	2_122	0	0.0167872270020215	11.7834399653788	1.87822861774347e-06	-1.85050679548833	1
ENSG00000114948.12	ADAM23	2	206462213	2_122	0	0.00786001034367323	4.8553923029907	3.62363828824116e-07	-0.325862969332209	1
ENSG00000138400.12	MDH1B	2	206765614	2_122	0	0.00928253725308337	6.20655945191103	5.47034878423829e-07	-0.429628155310947	2
ENSG00000118246.13	FASTKD2	2	206765369	2_122	0	0.00800367847530248	5.10897787192821	3.88258571415603e-07	-0.465288014578056	2
ENSG00000144410.4	CPO	2	206933420	2_122	0	0.0119303780582757	8.59045232567291	9.73122770436882e-07	0.888225282383285	1
ENSG00000144401.14	METTL21A	2	207619262	2_122	0	0.0218113229850243	14.7330938850072	3.05121887326552e-06	-2.32516836269886	2
ENSG00000163249.11	CCNYL1	2	207712007	2_122	0	0.00780927636714279	4.76761988195642	3.53516599932418e-07	-0.253544359776461	1
ENSG00000115020.16	PIKFYVE	2	208266265	2_123	0	0.106258594256405	18.5227174870335	1.86881437359303e-05	-2.60803484224045	1
ENSG00000144406.18	UNC80	2	209772130	2_124	0	0.0107210171262422	5.01921606569601	5.10939263949533e-07	0.404627358684064	1
ENSG00000078018.19	MAP2	2	209423228	2_124	0	0.0144617303968386	7.85673204226477	1.0788463567048e-06	-0.914051719571603	1
ENSG00000115365.11	LANCL1	2	210477778	2_124	0	0.0104406300109178	4.76817173964504	4.72689539890125e-07	-0.0315459861174627	1
ENSG00000021826.14	CPS1	2	210477778	2_124	0	0.0104406300109178	4.76817173964504	4.72689539890125e-07	-0.0315459861174627	1
ENSG00000178568.14	ERBB4	2	212284064	2_125	0	0.0117546824891903	5.36428065101379	5.98714520172944e-07	0.219682512263333	2
ENSG00000030419.16	IKZF2	2	213152393	2_126	0	0.0158763918197479	4.73356050234689	7.13570911313754e-07	0.0339216705189243	1
ENSG00000144451.18	SPAG16	2	213332494	2_126	0	0.01645086895915	5.08924067734557	7.94948930710683e-07	0.398649777192473	1
ENSG00000138376.10	BARD1	2	214809224	2_127	0	0.0137107923714445	6.77253875041394	8.81680934260883e-07	-0.730392642204496	3
ENSG00000138363.14	ATIC	2	215312057	2_127	0	0.0112752623913809	4.91845038387579	5.26565436460886e-07	0.249743767446304	3
ENSG00000118242.15	MREG	2	216033935	2_127	0	0.016292208226332	8.40959521562406	1.30092554313709e-06	-1.09023432738978	1
ENSG00000163449.10	TMEM169	2	216082628	2_127	0	0.0224502285795826	11.457522842396	2.44235559702595e-06	-1.46646205659565	1
ENSG00000115425.13	PECR	2	216082628	2_127	0	0.0224502285795826	11.457522842396	2.44235559702595e-06	-1.46646205659565	1
ENSG00000079246.15	XRCC5	2	216112305	2_127	0	0.0198147866508025	10.2695022840569	1.93212932992002e-06	-1.1615286281145	1
ENSG00000138375.12	SMARCAL1	2	216412526	2_127	0	0.0110400118924281	4.71866142511394	4.94636037995401e-07	0.0305231348767506	2
ENSG00000181378.13	CFAP65	2	219041645	2_129	0	0.015864267532546	4.75670561930594	7.16512376974822e-07	-0.169100582009822	1
ENSG00000127831.10	VIL1	2	218419492	2_129	0	0.0229470454528884	8.48841912808267	1.84948574370269e-06	-1.41666684603265	1
ENSG00000231672.6	DIRC3	2	217757302	2_129	0	0.0270359791762509	9.77862029879057	2.51025061974749e-06	1.15921134282974	1
ENSG00000079308.16	TNS1	2	218001763	2_129	0	0.0180037453524614	5.92449901572897	1.01277247593092e-06	0.500409752991808	2
ENSG00000163464.7	CXCR1	2	218167540	2_129	0	0.0524829588420505	16.3227128487317	8.13407268112378e-06	1.89328564405836	1
ENSG00000163466.15	ARPC2	2	218216255	2_129	0	0.0164734892858691	5.15323074578602	8.06051116412363e-07	-0.369950703516192	2
ENSG00000179921.14	GPBAR1	2	218259499	2_129	0	0.0187287112692349	6.13782909678982	1.09149080853876e-06	0.460193115295967	1
ENSG00000127837.9	AAMP	2	218270227	2_129	0	0.0186672572175766	6.10851009776682	1.08271263422375e-06	0.455107489552469	1
ENSG00000127838.13	PNKD	2	218270205	2_129	0	0.0287763268349064	10.0905402737357	2.75706607472421e-06	1.09172933340978	1
ENSG00000135926.14	TMBIM1	2	218292881	2_129	0	0.0410739066250869	13.4332639512158	5.23895848005454e-06	-1.45075615743935	2
ENSG00000018280.16	SLC11A1	2	218381984	2_129	0	0.0165338801004928	5.08729255012127	7.98654409121284e-07	-0.221682519996153	1
ENSG00000135913.10	USP37	2	218567846	2_129	0	0.0259465171164486	9.48240836340728	2.33611985516533e-06	1.41675083694827	2
ENSG00000144580.13	CNOT9	2	218568272	2_129	0	0.0160481053116441	4.90197227816715	7.46950828488828e-07	0.556340179705392	2
ENSG00000115556.13	PLCD4	2	218607609	2_129	0	0.0158559316570666	4.73174462021065	7.12377934605221e-07	-0.18992212992336	1
ENSG00000074582.12	BCS1L	2	218658710	2_129	0	0.0234255288531593	8.71210436105865	1.93780409884079e-06	-1.49406184312987	2
ENSG00000115568.15	ZNF142	2	218659366	2_129	0	0.0158640186298694	4.74337001150425	7.14492396654582e-07	0.220605703395482	1
ENSG00000163481.7	RNF25	2	218672243	2_129	0	0.0162815675609249	4.93123197128807	7.62340592293051e-07	0.057294656143311	1
ENSG00000163482.11	STK36	2	218672243	2_129	0	0.0191682489896303	6.50554986933016	1.18403311598945e-06	-0.834031918016813	3
ENSG00000135912.10	TTLL4	2	218713638	2_129	0	0.0391185319279844	13.6710328950189	5.07786643111645e-06	1.96150587347223	1
ENSG00000135929.8	CYP27A1	2	218780754	2_129	0	0.0220120826439569	7.89894350951617	1.6509257423367e-06	1.27794186185008	1
ENSG00000187736.12	NHEJ1	2	219160586	2_129	1	0.0193457976928938	10.5267490423033	1.93365196202229e-06	2.54436402064353	1
ENSG00000213901.10	SLC23A3	2	219170383	2_129	0	0.0168463916855641	8.38732051237311	1.34161384135479e-06	2.09863723301615	1
ENSG00000115649.15	CNPPD1	2	219177821	2_129	0	0.0158553868992408	4.72519153676975	7.11366907731846e-07	0.090829781142288	1
ENSG00000198925.10	ATG9A	2	219229951	2_129	0	0.0158696260480078	4.82488842761274	7.27028381374262e-07	0.395877746011358	2
ENSG00000163516.13	ANKZF1	2	219230067	2_129	0	0.0330755163530221	12.5948488567541	3.95545993396582e-06	1.67457252892425	1
ENSG00000127824.13	TUBA4A	2	219278362	2_129	0	0.021123227619061	7.08056664105335	1.42012211427202e-06	0.434970379060179	1
ENSG00000123992.18	DNPEP	2	219378573	2_129	0	0.0159653094508974	4.7803471676642	7.24659809476821e-07	-0.110332178210586	2
ENSG00000175084.11	DES	2	219418182	2_129	0	0.0222308951634408	7.65537223348019	1.61592299093805e-06	-0.635922247248573	2
ENSG00000072195.14	SPEG	2	219434550	2_129	0	0.015855630850948	4.71845468848728	7.10363619966e-07	0.114106698766711	2
ENSG00000144591.18	GMPPA	2	219498443	2_129	0	0.134932511877539	25.0699553423929	3.21194102338328e-05	-2.48416953600545	1
ENSG00000123989.13	CHPF	2	219543916	2_129	0	0.0167703452128491	5.50900161206311	8.77227623126536e-07	-0.764485200814802	1
ENSG00000123999.4	INHA	2	219568391	2_129	0	0.0180206437784496	6.12694207538544	1.04836248876465e-06	0.847540673142324	2
ENSG00000124006.14	OBSL1	2	219572251	2_129	0	0.017128362060168	5.64237854496487	9.17646580818874e-07	0.722895084668942	1
ENSG00000144589.21	STK11IP	2	219597918	2_130	0	0.00890470300201585	4.73981282181649	4.0075414899089e-07	0.0341883709083787	1
ENSG00000114923.16	SLC4A3	2	219628913	2_130	0	0.0088825931205273	4.71906220874516	3.98008977674663e-07	-0.0173068287831785	1
ENSG00000116106.11	EPHA4	2	221574191	2_130	0	0.0108962058148215	6.63798090641871	6.86765853426704e-07	-0.650330649715073	1
ENSG00000124003.12	MOGAT1	2	222671822	2_131	0	0.0208256109526178	9.2651328742919	1.83208998143064e-06	1.07704485854631	2
ENSG00000123983.13	ACSL3	2	222860739	2_131	0	0.0162009945137803	6.87872527841409	1.05814951382849e-06	0.760917061811378	1
ENSG00000152049.6	KCNE4	2	223370032	2_131	0	0.0150671006484557	6.18994962351786	8.85552270138192e-07	-0.645639137795743	1
ENSG00000152056.16	AP1S3	2	223837891	2_131	0	0.0173001135047157	7.5021057171895	1.23233711646399e-06	-0.894620599799057	1
ENSG00000124019.9	FAM124B	2	224402283	2_132	0	0.0147218540458922	5.33208116684148	7.45343822509835e-07	1.05226423558329	1
ENSG00000036257.12	CUL3	2	224582227	2_132	1	0.644917101337596	30.0783774480714	0.000184185609266681	-5.61469964233134	1
ENSG00000135905.18	DOCK10	2	225041976	2_133	0	0.0153158312768649	6.1552924272682	8.95131129301771e-07	0.632283486205805	1
ENSG00000144468.16	RHBDD1	2	226817155	2_133	0	0.0908314320802105	23.2446619657821	2.0047341713405e-05	2.38435917289772	1
ENSG00000081052.11	COL4A4	2	227163403	2_133	0	0.0186438481392276	8.02279911833189	1.42023061977733e-06	-0.895175939736769	1
ENSG00000169031.18	COL4A3	2	227196784	2_133	0	0.0328364971936062	13.4167155080922	4.18312103466532e-06	-1.44567786805857	2
ENSG00000168958.19	MFF	2	227324491	2_134	0	0.0108933835475183	4.83589232258253	5.00192083636136e-07	0.264483367198829	1
ENSG00000173744.17	AGFG1	2	227467196	2_134	0	0.0115105111097229	5.33371582377377	5.82937344477229e-07	-0.294500396148693	1
ENSG00000135917.13	SLC19A3	2	227717537	2_134	0	0.12676318771036	28.2312989953619	3.3979846311707e-05	-2.53952329831449	1
ENSG00000153827.13	TRIP12	2	229920912	2_135	0	0.0114222105445767	7.86456183642535	8.52947085365209e-07	1.43867085615623	1
ENSG00000163053.10	SLC16A14	2	230068255	2_135	0	0.0172267157999922	11.7627312678471	1.92401326062861e-06	-1.51995882279397	2
ENSG00000079263.18	SP140	2	230203425	2_135	0	0.037095956135588	19.0747949034282	6.71867824144885e-06	2.10999802198724	1
ENSG00000135899.17	SP110	2	230176390	2_135	0	0.0106844585896346	7.23193510976804	7.33676211124795e-07	-1.02245518907154	2
ENSG00000067066.16	SP100	2	230415917	2_135	0	0.00870902045361066	5.29603156926855	4.37942680830699e-07	-0.299742815562419	2
ENSG00000135916.15	ITM2C	2	230867087	2_135	0	0.00819220482403948	4.71701020927546	3.66914618502724e-07	0.00943702527800527	1
ENSG00000135914.5	HTR2B	2	231125386	2_136	0	0.0161555543364714	4.71647740212583	7.23497473810586e-07	0.0238149046562954	1
ENSG00000135931.17	ARMC9	2	231198864	2_136	0	0.0352177446963926	12.1408030989929	4.05981602337211e-06	1.50832822312025	1
ENSG00000156966.6	B3GNT7	2	231414781	2_136	0	0.0179488580371221	5.71626079869957	9.74195802987379e-07	-0.334607840050938	1
ENSG00000115053.15	NCL	2	231482123	2_136	0	0.177496309020034	27.9843613782303	4.71630761590485e-05	-2.93030970562401	2
ENSG00000171596.6	NMUR1	2	231527265	2_136	0	0.02835133749047	10.068486595024	2.71041095989098e-06	-1.37490047584159	2
ENSG00000187514.16	PTMA	2	231707301	2_136	0	0.0193922089158589	6.45137964162131	1.18789287496762e-06	-0.637220173351132	1
ENSG00000144524.17	COPS7B	2	231781537	2_136	0	0.0170654573226229	5.23680910035749	8.48559051718357e-07	0.541446500314736	1
ENSG00000221944.6	TIGD1	2	232550122	2_136	0	0.0191848482839582	6.34917778612331	1.15657354445255e-06	-0.684241372859458	2
ENSG00000115468.11	EFHD1	2	232609825	2_136	0	0.0180435098120622	5.76624269625378	9.87896244408241e-07	0.498977665520729	1
ENSG00000182600.9	C2orf82	2	232856815	2_137	0	0.0154803307133817	6.73315292812734	9.89682998833871e-07	-1.59402038448968	2
ENSG00000066248.14	NGEF	2	233013260	2_137	0	0.014892626305166	4.87998721816951	6.90060825444702e-07	-0.00130240503737639	1
ENSG00000077044.10	DGKD	2	233354365	2_137	0	0.0482777685226836	16.1100326057466	7.38483853693689e-06	-1.73249804161138	1
ENSG00000085982.13	USP40	2	233565958	2_137	0	0.142463118894591	26.2192982455251	3.54667103751019e-05	-2.52705160019977	2
ENSG00000130147.15	SH3BP4	2	235001149	2_138	0	0.0224254747084615	5.65097831021088	1.20326887306727e-06	0.440743012873424	1
ENSG00000144476.5	ACKR3	2	236691376	2_140	0	0.0255193754971579	6.68311297130561	1.61937056727886e-06	0.842180310909722	1
ENSG00000115648.13	MLPH	2	237492746	2_140	0	0.0207725877315068	4.72354305833201	9.31656626433768e-07	0.0548935344664166	1
ENSG00000124839.12	RAB17	2	237603586	2_140	0	0.0301778365989687	8.28269896274668	2.37332588822629e-06	-1.03238049533549	1
ENSG00000177483.11	RBM44	2	237774727	2_140	0	0.0208354519168319	4.75228786576354	9.40162795742987e-07	-0.0665049123091655	2
ENSG00000184182.18	UBE2F	2	237966682	2_141	0	0.0239268173596671	4.78074001583133	1.08611911736691e-06	-0.132518231223212	1
ENSG00000132330.16	SCLY	2	238060509	2_141	0	0.0342566712726573	8.2059698898896	2.66914689788329e-06	-1.26026077367285	3
ENSG00000144488.14	ESPNL	2	238111856	2_141	0	0.0249920026169438	5.19572730938214	1.23294812390099e-06	0.505664463093266	2
ENSG00000168427.8	KLHL30	2	238138379	2_141	0	0.024432740347705	4.98001647768028	1.15531485146371e-06	-0.0233643832873878	1
ENSG00000132323.8	ILKAP	2	238203982	2_141	0	0.0237721085507505	4.71894213552456	1.06514750270989e-06	0.167384949268475	2
ENSG00000144485.10	HES6	2	238221903	2_141	0	0.0268242989178928	5.8702143365714	1.49513268459609e-06	-0.908446929218851	1
ENSG00000204104.11	TRAF3IP1	2	238316563	2_141	0	0.0240684646573603	4.83696969090075	1.10539921052591e-06	-0.355729440634512	2
ENSG00000065802.11	ASB1	2	238408694	2_141	0	0.0237782759072156	4.7214157120574	1.06598231521643e-06	0.232211415659173	2
ENSG00000233608.3	TWIST2	2	238847617	2_141	0	0.0326696015554563	7.7522780656528	2.40475356113846e-06	0.887245324759159	1
ENSG00000068024.16	HDAC4	2	239405460	2_142	0	0.0152112226360487	6.86846025311295	9.92021098738606e-07	-0.796362953955512	1
ENSG00000130414.11	NDUFA10	2	240026499	2_142	0	0.0137010660869661	5.87639482078934	7.64474010071783e-07	0.503899068203043	1
ENSG00000063660.8	GPC1	2	240436110	2_142	0	0.0527112449175058	18.7363360236446	9.37746251352112e-06	-2.29985794667635	1
ENSG00000142327.12	RNPEPL1	2	240566209	2_142	0	0.0246092568721545	11.4425619042191	2.67373996065684e-06	1.35454717748919	1
ENSG00000144504.15	ANKMY1	2	240568196	2_142	0	0.0130046224012229	5.38163027584102	6.64521445909545e-07	0.284591193019592	1
ENSG00000142330.19	CAPN10	2	240587537	2_142	0	0.0122431659753416	4.8095836288326	5.59111743862239e-07	-0.045704173288407	1
ENSG00000172478.17	C2orf54	2	240896529	2_144	0	0.0224755410442719	4.96344375939156	1.0592309380651e-06	-0.284138588322216	1
ENSG00000185176.12	AQP12B	2	240682491	2_144	0	0.0274187233651445	6.85772010172092	1.78535416913231e-06	0.660932100810043	3
ENSG00000184945.13	AQP12A	2	240691850	2_144	0	0.0219002599865458	4.71664778428275	9.80799224641157e-07	0.0226489006457785	3
ENSG00000130294.15	KIF1A	2	240820475	2_144	0	0.0229485763273688	5.16172923548855	1.12473022030251e-06	-0.407199525637247	1
ENSG00000122085.16	MTERF4	2	241102313	2_144	0	0.107787552946562	20.0913048731027	2.05624165648329e-05	2.44522948186553	2
ENSG00000115685.14	PPP1R7	2	241150035	2_144	0	0.0260901498039255	6.38407762566434	1.5815106782646e-06	-0.839412789670663	1
ENSG00000146205.13	ANO7	2	241189299	2_144	0	0.0296910191499494	7.61750955507111	2.14751155618735e-06	-0.970617482111474	2
ENSG00000115677.16	HDLBP	2	241316415	2_144	0	0.0320022812220695	8.33360598824362	2.53227750650121e-06	1.1910877930027	1
ENSG00000006607.13	FARP2	2	241354886	2_144	0	0.188553262387891	25.7114972486497	4.60318909123814e-05	2.94092651475558	3
ENSG00000115694.14	STK25	2	241509103	2_144	0	0.0280244303381598	7.06618874347372	1.88026656599791e-06	0.842263675163465	2
ENSG00000168397.16	ATG4B	2	241633431	2_144	0	0.056322598057833	13.7610373810543	7.35921093518616e-06	1.82874222910464	1
ENSG00000072756.16	TRNT1	3	3129338	3_4	0	0.0158169693808208	13.8054430857789	2.07334235910698e-06	1.45874043620346	1
ENSG00000175928.5	LRRN1	3	3700393	3_4	0	0.00893436798567482	8.39136507506043	7.11858784659125e-07	-0.928269610297048	2
ENSG00000144455.13	SUMF1	3	4368850	3_4	0	0.00704730551948596	6.14615524305002	4.1126715061019e-07	0.553894916468614	2
ENSG00000134107.4	BHLHE40	3	4990780	3_4	0	0.0125821655409761	11.6348281099273	1.38999347993607e-06	1.2996182813961	1
ENSG00000134108.12	ARL8B	3	5123084	3_4	0	0.00607074260302276	4.73540208322793	2.7295815690665e-07	-0.0714196796713566	1
ENSG00000134109.10	EDEM1	3	5185837	3_4	0	0.00620882025702907	4.94807061499153	2.91703992361892e-07	-0.221096500232123	1
ENSG00000071282.11	LMCD1	3	8513821	3_6	0	0.0186395628532818	6.44132265787544	1.14000872158356e-06	0.589696352832005	1
ENSG00000125046.14	SSUH2	3	8744886	3_7	0	0.0563109009611615	15.977527064481	8.54278417869944e-06	1.67475142771638	1
ENSG00000180914.10	OXTR	3	8769543	3_7	0	0.0176318277911055	4.87381748297858	8.15950839791466e-07	-0.288483583058203	1
ENSG00000070950.9	RAD18	3	8963418	3_7	0	0.0227049249105328	7.27862164863884	1.56915776965498e-06	-0.805821352283889	2
ENSG00000134077.15	THUMPD3	3	9363193	3_7	0	0.194796464887031	28.2643504026267	5.22778208925351e-05	3.1081708530896	1
ENSG00000168137.15	SETD5	3	9397062	3_7	0	0.0364495534526814	11.7963836405264	4.08261565975145e-06	-1.86183426988191	2
ENSG00000132164.9	SLC6A11	3	10815382	3_8	0	0.0555667999875613	24.2844235346737	1.2812697785416e-05	-3.36432275730879	1
ENSG00000163719.19	MTMR14	3	9649842	3_8	0	0.00885293445498858	4.72487162016241	3.97168373511969e-07	-0.0239401389600048	1
ENSG00000114026.21	OGG1	3	9749660	3_8	0	0.00971250267613599	5.62541365177321	5.18779744651619e-07	0.406002895388766	1
ENSG00000134072.10	CAMK1	3	9770367	3_8	0	0.0366960413054132	18.0628490515214	6.29365402768827e-06	-1.91969454702108	1
ENSG00000241553.12	ARPC4	3	9826893	3_8	0	0.023766208649219	13.9315380305744	3.14381055127481e-06	1.67248013461964	1
ENSG00000214021.15	TTLL3	3	9798814	3_8	0	0.0240765306817673	14.0569155371876	3.21352245790946e-06	1.61749886632289	2
ENSG00000163701.18	IL17RE	3	9902483	3_8	0	0.00932215295604	5.19938169667809	4.60219824277597e-07	-0.397685228054607	1
ENSG00000163702.18	IL17RC	3	9916214	3_8	0	0.00886635384639933	4.74365190822721	3.99351453146564e-07	-0.0206770340653355	1
ENSG00000163703.17	CRELD1	3	9933125	3_8	0	0.0105401959738223	6.39816782813127	6.40326846141292e-07	0.713742483198368	1
ENSG00000125037.12	EMC3	3	9986610	3_8	0	0.0154500887203793	10.1184314142831	1.48436794338809e-06	1.08011770780918	2
ENSG00000144554.10	FANCD2	3	10025967	3_8	0	0.00886090142889828	4.74653748180234	3.99348646525965e-07	-0.0078271197706794	1
ENSG00000254999.3	BRK1	3	10115684	3_8	0	0.0521651323215382	21.2981208605611	1.05491871559589e-05	2.05255636631234	1
ENSG00000134070.4	IRAK2	3	10214207	3_8	0	0.00933348909893517	5.18597425570458	4.5959127768261e-07	0.793095859000748	1
ENSG00000157014.10	TATDN2	3	10248460	3_8	0	0.0100359181518513	5.86745891374347	5.59119404258339e-07	0.951461214776689	3
ENSG00000157017.15	GHRL	3	10297453	3_8	0	0.0142268328037219	9.12258919401409	1.23232069731934e-06	1.47538685899261	1
ENSG00000157087.17	ATP2B2	3	10708383	3_8	0	0.011311704376886	7.43348917175494	7.98395639868541e-07	1.36630327508446	1
ENSG00000157103.10	SLC6A1	3	10992869	3_9	0	0.0187959547110306	11.0273750882651	1.96804005716571e-06	1.17271915423824	3
ENSG00000197548.12	ATG7	3	11271528	3_9	0	0.0111418941805608	6.06544323301255	6.41680687635774e-07	0.735137955596015	1
ENSG00000144560.14	VGLL4	3	11666144	3_9	0	0.139144193860526	30.3953265050643	4.01577432506756e-05	3.24111725189631	1
ENSG00000144559.10	TAMM41	3	11808333	3_9	0	0.0244117845084061	13.5149524327565	3.13264690204723e-06	-1.51999097421808	1
ENSG00000157152.16	SYN2	3	12148468	3_9	0	0.0456860728941049	19.5094378370513	8.46303195224495e-06	2.25687398799406	1
ENSG00000154743.17	TSEN2	3	12484507	3_9	0	0.0109425946625544	5.89441207055993	6.12432462278104e-07	-0.596917520859538	2
ENSG00000075975.15	MKRN2	3	12557101	3_9	0	0.0106127201448012	5.60440243679553	5.64746336244069e-07	0.55257315813322	2
ENSG00000225526.4	MKRN2OS	3	12561203	3_9	0	0.0292305604772163	15.2327852009854	4.22779438513691e-06	1.76803801715389	2
ENSG00000132155.11	RAF1	3	12664356	3_9	0	0.0106892107424447	5.67240023333995	5.75718125198572e-07	-0.267814609181363	1
ENSG00000144712.11	CAND2	3	12796583	3_9	0	0.0107234342769231	5.70274332628805	5.80650916819648e-07	-0.526025839534266	2
ENSG00000144713.12	RPL32	3	12841494	3_9	0	0.0112442257601644	6.15204656351277	6.56820300871467e-07	-0.488567634544941	1
ENSG00000144711.13	IQSEC1	3	13072626	3_10	0	0.0254853991216036	8.55416452496567	2.06998136188128e-06	-1.06979925104399	1
ENSG00000163528.12	CHCHD4	3	14136454	3_10	0	0.0556969525918903	16.0468062080124	8.48628159117072e-06	1.77031935905753	1
ENSG00000170876.7	TMEM43	3	14107390	3_10	0	0.0276662834657481	9.33709282516774	2.45278733784437e-06	-1.09465062422492	1
ENSG00000131389.16	SLC6A6	3	14402293	3_10	0	0.108556758781275	22.5554064992839	2.32490345672759e-05	2.38839735891636	1
ENSG00000144596.12	GRIP2	3	14553201	3_10	0	0.0187955911399872	5.65631312585739	1.00945468840425e-06	0.470704308150665	2
ENSG00000154781.15	CCDC174	3	14660765	3_10	0	0.112491649579936	22.9075650446432	2.44678951340853e-05	-2.39376727328532	1
ENSG00000131368.7	MRPS25	3	15063435	3_11	0	0.0327500728196517	9.7300769681448	3.02570053787157e-06	-0.954476862856148	1
ENSG00000131381.12	RBSN	3	15099772	3_11	0	0.0798143956080949	18.318706513744	1.38826837645659e-05	2.09709848288322	1
ENSG00000131375.9	CAPN7	3	15206289	3_11	0	0.0265197186893885	7.71569823771529	1.94286016404053e-06	-1.03175591327476	1
ENSG00000131370.15	SH3BP5	3	15336425	3_11	0	0.038457845912207	11.2676972505763	4.11450430741243e-06	-1.21662648538388	2
ENSG00000206562.11	METTL6	3	15446373	3_11	0	0.0228874242714463	6.31224228311629	1.37175950205896e-06	0.941181916703637	1
ENSG00000144597.13	EAF1	3	15425522	3_11	0	0.0602796092103708	15.5926937640607	8.92460440413381e-06	-2.43924694151696	2
ENSG00000206561.12	COLQ	3	15521671	3_11	0	0.0194621056676499	4.76970917201345	8.81412331317388e-07	-0.103179718599758	1
ENSG00000131373.14	HACL1	3	15601668	3_11	0	0.020703686493131	5.35789193753151	1.05326833911322e-06	0.628322811174072	1
ENSG00000169814.12	BTD	3	15601668	3_11	0	0.020703686493131	5.35789193753151	1.05326833911322e-06	0.628322811174071	1
ENSG00000206560.11	ANKRD28	3	15859466	3_11	0	0.042737033892585	12.2799040209597	4.98306722821783e-06	1.74072890255335	1
ENSG00000131386.17	GALNT15	3	16087387	3_11	0	0.0204740254172756	5.25167808557895	1.02093650285319e-06	0.254934687210601	1
ENSG00000154813.9	DPH3	3	16264511	3_12	0	0.0201434951940409	10.2147604817662	1.95371141374443e-06	-1.2397821979518	2
ENSG00000154814.13	OXNAD1	3	16265068	3_12	0	0.0263083946705288	13.1886469947383	3.29451879363318e-06	1.67165290293743	1
ENSG00000131378.13	RFTN1	3	16513716	3_12	0	0.0145270118262728	8.14587462258084	1.12359916612134e-06	1.25924192203347	2
ENSG00000182568.16	SATB1	3	18440698	3_13	0	0.0228336768229354	9.97413641456517	2.16246232816853e-06	-1.33780369637722	1
ENSG00000183977.13	PP2D1	3	19971502	3_15	0	0.0105069056838958	5.13823113550493	5.12608575198989e-07	-0.456648019228587	3
ENSG00000114166.7	KAT2B	3	20039856	3_15	0	0.0100769643531214	4.74247899496649	4.53766609484649e-07	0.0449368834546545	2
ENSG00000170142.11	UBE2E1	3	23805720	3_18	0	0.00420184215863617	4.99505633181102	1.99286335476994e-07	-0.741455619289953	1
ENSG00000197885.10	NKIRAS1	3	23946351	3_18	0	0.00423190497635095	6.01418989762227	2.41663154982693e-07	-1.5310856558975	2
ENSG00000077092.18	RARB	3	25173356	3_18	0	0.00520923298102005	6.61255683596728	3.27069913583531e-07	-0.0800298780081486	1
ENSG00000077097.15	TOP2B	3	25664786	3_19	0	0.0343746084041767	7.76895051230789	2.53569790132752e-06	-1.02281966446321	1
ENSG00000163491.16	NEK10	3	27390407	3_20	0	0.0606505278501337	13.0238168187746	7.5001553835254e-06	1.39844803592665	1
ENSG00000033867.16	SLC4A7	3	27484716	3_20	0	0.0255125924980236	4.71804540097092	1.14291545321925e-06	-0.116526967404535	1
ENSG00000163512.13	AZI2	3	28348860	3_21	0	0.0301201822888486	11.9279897163636	3.41131833681216e-06	-1.51988591572188	1
ENSG00000206559.7	ZCWPW2	3	28348860	3_21	0	0.0301201822888486	11.9279897163636	3.41131833681216e-06	1.51988591572188	1
ENSG00000163527.9	STT3B	3	31753850	3_23	0	0.0133260716847874	6.6168770449085	8.37245084694685e-07	0.794368979631416	1
ENSG00000144645.13	OSBPL10	3	32075520	3_23	0	0.024395998809143	12.1349800925041	2.81096260739573e-06	-1.47338060490191	2
ENSG00000170293.8	CMTM8	3	32238447	3_23	0	0.0310120148098462	14.3707216929375	4.23161315225845e-06	1.51234919557484	2
ENSG00000091317.7	CMTM6	3	32502466	3_24	0	0.0202598882692696	4.84618430696414	9.32254245156395e-07	-0.170019340748223	1
ENSG00000188167.8	TMPPE	3	33097285	3_24	0	0.0232214321610793	6.14457027552012	1.35480850198423e-06	1.00819855842855	1
ENSG00000170266.15	GLB1	3	33097052	3_24	0	0.1158566223317	21.6750660144263	2.3843976692e-05	2.75131201032741	1
ENSG00000170275.14	CRTAP	3	33113893	3_24	0	0.0221718331936024	5.70416941286016	1.2008573342637e-06	-0.723462373962192	3
ENSG00000153558.13	FBXL2	3	33277306	3_25	0	0.0375581337100785	23.5282612115986	8.39056553059186e-06	2.53478646630118	1
ENSG00000170248.13	PDCD6IP	3	33798622	3_25	0	0.0354466367330176	23.7289169441426	7.98638693278422e-06	-2.24021649330016	1
ENSG00000144681.10	STAC	3	36380288	3_26	0	0.023735921679391	8.04381167132974	1.81286469392178e-06	-1.33465807441738	1
ENSG00000163673.7	DCLK3	3	36767869	3_27	0	0.0136151033127732	5.5320769031275	7.1516548519994e-07	0.731935161729504	1
ENSG00000168016.13	TRANK1	3	36908471	3_27	0	0.0133531303887989	9.56076911880567	1.21219731347551e-06	2.44615512803573	1
ENSG00000178567.7	EPM2AIP1	3	36991971	3_27	0	0.0136679073744376	6.59711661493468	8.56157340922639e-07	-1.31107525595663	2
ENSG00000076242.14	MLH1	3	36993455	3_27	0	0.0157037833446539	7.68319974168577	1.1456285168455e-06	-1.38446765702051	2
ENSG00000093167.17	LRRFIP2	3	37184525	3_27	0	0.0144649595135004	9.71069701087989	1.33372110285276e-06	2.22626196560929	2
ENSG00000144674.16	GOLGA4	3	37243088	3_27	0	0.0151715085124555	5.79034867718125	8.34124501471171e-07	-0.143634425778073	1
ENSG00000198590.11	C3orf35	3	37386585	3_27	0	0.0151844869724215	9.38386525325925	1.35294232409535e-06	-2.13565619676161	2
ENSG00000136059.14	VILL	3	37987360	3_27	0	0.0131818784258112	4.7509549435823	5.94642040988327e-07	-0.134305102837095	1
ENSG00000187091.13	PLCD1	3	38008668	3_27	0	0.018929077949364	7.89390179787094	1.41879149296914e-06	-1.04864769440802	2
ENSG00000172936.12	MYD88	3	38137763	3_27	0	0.0182701974116314	8.23178143680581	1.42802058432409e-06	1.07832028706259	1
ENSG00000172939.8	OXSR1	3	38173945	3_27	0	0.014060547851479	5.2458364379294	7.0034879371559e-07	0.196071771588251	1
ENSG00000144671.10	SLC22A14	3	38281798	3_27	0	0.0134915534048862	4.89931544388155	6.27617083105563e-07	-0.165279923147757	1
ENSG00000093217.9	XYLB	3	38346523	3_28	0	0.0128141910706684	7.2251005742064	8.7908827800259e-07	1.72847789687624	2
ENSG00000114739.13	ACVR2B	3	38454810	3_28	0	0.0123506809016023	6.10457285119363	7.15885521237368e-07	1.08375524281285	1
ENSG00000114745.13	GORASP1	3	39105193	3_28	0	0.011342022556167	4.79893686922522	5.16812417785885e-07	0.157292739464837	3
ENSG00000168026.18	TTC21A	3	39107217	3_28	0	0.0127663166683177	5.89458902955582	7.14523539954244e-07	0.574586056506664	2
ENSG00000144655.14	CSRNP1	3	39154473	3_28	0	0.0112369563585548	4.7221508316497	5.03832230138827e-07	0.196731258632573	1
ENSG00000168329.13	CX3CR1	3	39281672	3_28	0	0.0117089804618205	5.07932357432218	5.64705942868291e-07	-0.375622422647322	2
ENSG00000144659.10	SLC25A38	3	39383433	3_28	0	0.0124039022553848	5.67629850702188	6.68530088432045e-07	0.50048840856285	1
ENSG00000168028.13	RPSA	3	39406713	3_28	0	0.0121602273476932	5.43798302980266	6.27880418877094e-07	0.479672065005076	2
ENSG00000168032.8	ENTPD3	3	40387447	3_29	0	0.0200367056169426	7.41769015736462	1.41121246169513e-06	0.966478568662207	1
ENSG00000177873.12	ZNF619	3	40478041	3_29	0	0.0260320733402833	9.90991862958868	2.44949323536045e-06	-1.26530595736849	1
ENSG00000172888.11	ZNF621	3	40528161	3_29	0	0.0170406511023602	5.87842377174659	9.5114005702875e-07	-0.298351914254116	1
ENSG00000182606.14	TRAK1	3	42014240	3_30	0	0.0221578094428154	4.99551032072069	1.05100330196307e-06	0.36564333315414	1
ENSG00000114812.12	VIPR1	3	42490447	3_30	0	0.0219988860296876	4.92699851894834	1.02915436000289e-06	-0.335464821903162	1
ENSG00000008324.11	SS18L2	3	42569023	3_31	0	0.0143871190268993	10.5435225367461	1.44031327692286e-06	1.11888925907335	1
ENSG00000114853.13	ZBTB47	3	42653821	3_31	0	0.0115247563259014	8.71697975795484	9.53883169147197e-07	1.32999104973012	1
ENSG00000010282.14	HHATL	3	42682960	3_31	0	0.0170424857792797	12.3069080332792	1.99149532980178e-06	-1.39948216174122	1
ENSG00000244607.5	CCDC13	3	42685226	3_31	0	0.00869287154891896	5.97423427986721	4.93108976604512e-07	-0.704611348562676	2
ENSG00000181061.13	HIGD1A	3	42771407	3_31	0	0.00968457598121009	6.91977353152608	6.36311670738438e-07	0.625496051640382	1
ENSG00000144648.15	ACKR2	3	42804792	3_31	0	0.0191819702319239	13.1728031446078	2.39921302902505e-06	-1.4218226805569	1
ENSG00000182983.14	ZNF662	3	42905991	3_31	0	0.00764997309724069	4.74370126981775	3.44567757605085e-07	-0.210318041859944	1
ENSG00000240747.7	KRBOX1	3	42809057	3_31	0	0.00776756429751069	4.85737897593971	3.58248385964302e-07	-0.145697964308204	1
ENSG00000144647.5	POMGNT2	3	43106160	3_31	0	0.0077322308507507	4.81083701927541	3.53201754860279e-07	0	1
ENSG00000011198.7	ABHD5	3	43690090	3_31	0	0.0124059051586197	9.0545917327381	1.06658316988901e-06	-1.02514675194672	1
ENSG00000160746.12	ANO10	3	43691692	3_31	0	0.00946928947705461	6.5933962721758	5.92821530395235e-07	-0.139145502515291	1
ENSG00000225873.3	LINC00694	3	44439661	3_31	0	0.0379401048602807	19.360158964969	6.97436773621439e-06	2.26959777015543	1
ENSG00000178917.15	ZNF852	3	44510929	3_31	0	0.00978841859985025	7.45446698234379	6.92829746690438e-07	-1.41086035550825	1
ENSG00000144792.9	ZNF660	3	44578138	3_31	0	0.0183167363151202	12.8220405766601	2.22998857046711e-06	-1.91173707341658	3
ENSG00000186448.14	ZNF197	3	44584405	3_31	0	0.00804378963807317	5.3135564762905	4.05829302923547e-07	-0.656290229002722	1
ENSG00000196653.11	ZNF502	3	44721338	3_31	0	0.00926028758097985	6.53207427389361	5.74345185785668e-07	-0.747861346350425	1
ENSG00000186446.11	ZNF501	3	44721338	3_31	0	0.00796751400090501	5.1435136084193	3.89116928624986e-07	-0.398763176176553	2
ENSG00000163807.5	KIAA1143	3	44761331	3_31	0	0.0160276298676848	11.1585165610815	1.69813871620659e-06	-1.21936898162991	1
ENSG00000163808.16	KIF15	3	44761638	3_31	0	0.15505740042645	33.0546733554045	4.86656765456471e-05	-3.34775308757611	1
ENSG00000169964.7	TMEM42	3	44861353	3_31	0	0.00828659000399246	5.36218111081201	4.21905053195579e-07	0.0136755256369348	2
ENSG00000075914.12	EXOSC7	3	44975427	3_31	0	0.0142119570318195	10.5401777777272	1.42232622804077e-06	1.29817614165587	2
ENSG00000163814.7	CDCP1	3	45095595	3_31	0	0.0116672201218662	8.55565129980932	9.47802531388804e-07	0.768458900810804	1
ENSG00000249992.1	TMEM158	3	45225063	3_32	0	0.0218709696965457	5.93024184639217	1.23150971073919e-06	-1.08259510809502	2
ENSG00000011376.9	LARS2	3	45469534	3_32	0	0.041786748132501	12.114273484924	4.80654868989873e-06	1.38004871629617	1
ENSG00000144791.9	LIMD1	3	45576631	3_32	0	0.019254712669656	4.71834816981992	8.62629733618943e-07	-0.0972634294903018	2
ENSG00000211456.10	SACM1L	3	45689445	3_32	0	0.0207694899184865	5.43849050751785	1.07251062275847e-06	-0.388832493177445	1
ENSG00000163817.15	SLC6A20	3	45793584	3_32	0	0.0625348805573667	15.9988493442856	9.49966893408728e-06	-1.77475958326753	2
ENSG00000163818.16	LZTFL1	3	45916197	3_32	0	0.0268749638990846	7.89294073079578	2.01411436979197e-06	-1.09080730034306	2
ENSG00000172215.5	CXCR6	3	45940684	3_32	0	0.0220023143645913	5.98714206530299	1.25079266475118e-06	0.558245563931172	1
ENSG00000163820.14	FYCO1	3	45995913	3_32	0	0.0192866324784486	4.73409601528269	8.66943637027339e-07	-0.101530299461908	1
ENSG00000163823.3	CCR1	3	46208857	3_32	0	0.0207466752111908	5.42803674626391	1.06927320504706e-06	-0.50683520713257	2
ENSG00000160791.13	CCR5	3	46370170	3_32	0	0.0251519929885734	7.26129181272213	1.73413814126334e-06	-1.06046728608369	2
ENSG00000121797.9	CCRL2	3	46420459	3_32	0	0.0245933605928977	7.0472410491167	1.64563835532385e-06	-0.830502471505176	1
ENSG00000012223.12	LTF	3	46485204	3_32	0	0.0224731360946963	6.18867806981503	1.32056252975954e-06	0.727432187216489	1
ENSG00000163827.12	LRRC2	3	46582200	3_32	0	0.0203996911516853	5.26761459166679	1.02031666738937e-06	0.445002220563371	1
ENSG00000261603.1	PRSS46	3	46716355	3_33	0	0.0208936490390462	6.15633364149236	1.221332293365e-06	-0.562326637287775	1
ENSG00000178038.16	ALS2CL	3	46694727	3_33	0	0.0192441795335094	5.37428099061065	9.82012839655501e-07	-0.444275357131175	1
ENSG00000181585.3	TMIE	3	46700908	3_33	0	0.020604673573003	6.02385025401741	1.17852093788982e-06	0.624848498589446	2
ENSG00000188086.13	PRSS45	3	46740510	3_33	0	0.0204228117825993	5.93952619861503	1.15176727275615e-06	0.616827375664481	4
ENSG00000178055.11	PRSS42	3	46834226	3_33	0	0.0204858070543142	5.96881927600159	1.16101786997702e-06	-0.613347872290446	1
ENSG00000160801.13	PTH1R	3	46877309	3_33	0	0.0237199438364436	7.36394945713773	1.65852435042174e-06	0.770022611475399	2
ENSG00000160796.16	NBEAL2	3	46980347	3_33	0	0.019967798000185	5.72524318330423	1.08547920950032e-06	0.515515167802984	2
ENSG00000181555.20	SETD2	3	47164415	3_33	0	0.0179596515993191	4.71772877914387	8.04504122880276e-07	-0.0408462051120244	1
ENSG00000114646.9	CSPG5	3	47580720	3_33	0	0.025841850972373	8.18031803515663	2.00720256339023e-06	-0.937422337538824	1
ENSG00000164045.11	CDC25A	3	48188134	3_34	0	0.0598319247058113	16.416348251676	9.32624729427691e-06	-2.6664228210338	1
ENSG00000164048.13	ZNF589	3	48240531	3_34	0	0.0670443119397183	17.5185951043604	1.11521502015074e-05	-2.74678582623397	2
ENSG00000172113.8	NME6	3	48301516	3_34	0	0.0346278930675785	11.1589457427433	3.66899086506224e-06	2.21276303305826	2
ENSG00000164049.14	FBXW12	3	48372047	3_34	0	0.0324477391831367	10.5371347318957	3.24641751189847e-06	-1.79147738926159	1
ENSG00000164051.13	CCDC51	3	48440237	3_34	0	0.0374293399128235	11.903709964833	4.23050197019881e-06	-1.917523085771	1
ENSG00000232112.3	TMA7	3	48440237	3_34	0	0.0374293399128235	11.903709964833	4.23050197019881e-06	1.917523085771	1
ENSG00000213689.11	TREX1	3	48465783	3_34	0	0.0321111383716665	10.4374691969559	3.18235266178106e-06	1.74120291582141	2
ENSG00000114268.11	PFKFB4	3	48562408	3_34	0	0.0180383109719953	4.94328153378873	8.46659161098796e-07	0.365766698519606	2
ENSG00000114270.17	COL7A1	3	48595323	3_34	0	0.0238763320578922	7.61056131358703	1.72536782952726e-06	0.782867330915396	1
ENSG00000225697.12	SLC26A6	3	48634145	3_34	0	0.0798425342765988	19.2180424628049	1.45693728903476e-05	2.43797504316862	1
ENSG00000068745.14	IP6K2	3	48694528	3_34	0	0.0187429897122131	5.30746968051074	9.44547462159325e-07	-0.512198565392824	1
ENSG00000114302.15	PRKAR2A	3	48847779	3_34	0	0.0478508248251195	14.2614664476815	6.47964196753952e-06	-1.9197133996349	1
ENSG00000221883.2	ARIH2OS	3	48919714	3_34	0	0.0436993328115404	13.3890638896428	5.55549059940825e-06	2.39856815268025	1
ENSG00000177479.19	ARIH2	3	48919714	3_34	0	0.0436993328115404	13.3890638896428	5.55549059940825e-06	-2.39856815268025	1
ENSG00000178467.17	P4HTM	3	48993395	3_34	0	0.0503835116301347	14.7578515453136	7.06006936106942e-06	-2.50447160789736	1
ENSG00000178252.17	WDR6	3	49007334	3_34	0	0.0484399424015622	14.3791371867343	6.61353782933184e-06	2.47560011522529	1
ENSG00000178057.14	NDUFAF3	3	49023895	3_34	0	0.0210457565118546	6.40938671081984	1.28079143267277e-06	-1.36577502746997	1
ENSG00000178149.16	DALRD3	3	49023895	3_34	0	0.0210457565118546	6.40938671081984	1.28079143267277e-06	-1.36577502746997	1
ENSG00000185909.14	KLHDC8B	3	49179039	3_34	0	0.0387812448561884	12.2436663730549	4.50848500304717e-06	1.95965389602864	1
ENSG00000188315.7	C3orf62	3	49277527	3_34	0	0.0398467635701472	12.5035033635514	4.73066467580065e-06	-1.82547547637834	1
ENSG00000114316.12	USP4	3	49340655	3_35	0	0.0215329901827457	13.2720654974872	2.71356516513939e-06	1.79713470334737	1
ENSG00000233276.3	GPX1	3	49354285	3_35	0	0.0164786120856578	14.8522956087657	2.3238688345617e-06	2.82294729013153	1
ENSG00000067560.10	RHOA	3	49413431	3_35	0	0.0209128324805616	17.6748316145364	3.50966399548922e-06	3.05632311070644	1
ENSG00000145022.4	TCTA	3	49412205	3_35	0	0.0269156922930179	15.5019813828772	3.96177824145554e-06	-1.88093972846931	2
ENSG00000145020.15	AMT	3	49422974	3_35	0	0.02422628953642	14.4137189698296	3.31558640554968e-06	-1.88902257136927	1
ENSG00000145029.13	NICN1	3	49429438	3_35	0	0.0222616271685346	13.6197119124916	2.87887112116388e-06	-1.82696082194294	1
ENSG00000173531.15	MST1	3	49688745	3_35	0	0.0227687595278491	13.3684937555322	2.89014242170631e-06	0.29989679898501	1
ENSG00000164068.15	RNF123	3	49696796	3_35	0	0.011278069655593	31.1795927823029	3.33889381902274e-06	-1.66353690022793	1
ENSG00000185614.4	FAM212A	3	49803410	3_35	0	0.0107511143635797	6.44986683919164	6.58417896447043e-07	-0.442902039803491	1
ENSG00000183763.8	TRAIP	3	49856597	3_35	0	0.0154731748288004	22.6594602505681	3.32909654554106e-06	-3.20017972979481	1
ENSG00000004534.14	RBM6	3	49940636	3_35	1	0.440427117308053	54.9320104609987	0.000229719013039304	3.22116904749149	1
ENSG00000003756.16	RBM5	3	50088563	3_35	0	0.0310011644717504	51.1512194792788	1.50567554264962e-05	2.65596130077191	1
ENSG00000188338.14	SLC38A3	3	50204954	3_35	2	0.721048587122508	46.135119966617	0.000315859236490026	-1.40197800435299	1
ENSG00000012171.19	SEMA3B	3	50267465	3_35	0	0.011032763669352	6.07291120923286	6.3617799575025e-07	-0.251832072674534	1
ENSG00000179564.3	LSMEM2	3	50278688	3_35	0	0.0214897982995755	16.8699728420483	3.44226356078671e-06	-1.44369136796776	1
ENSG00000186792.16	HYAL3	3	50295266	3_35	0	0.0191663408405139	20.7030776420982	3.76765835409025e-06	-1.90555885349241	2
ENSG00000243477.5	NAT6	3	50299991	3_35	0	0.0259271451732512	19.7124257700972	4.85279747676796e-06	1.680248543473	1
ENSG00000068001.13	HYAL2	3	50323853	3_35	0	0.0160008532860648	9.86178363814359	1.49829044544e-06	-1.32115022799743	1
ENSG00000068028.17	RASSF1	3	50341515	3_35	0	0.0259490047845737	18.6814578695158	4.60287168042384e-06	1.6007138152246	1
ENSG00000007402.11	CACNA2D2	3	50383650	3_35	0	0.0127167264323285	15.9914242355281	1.93090038992878e-06	-1.07067966162047	2
ENSG00000114735.9	HEMK1	3	50568446	3_35	0	0.0104514994180225	8.24810428622645	8.18521593149173e-07	-0.195233211398485	2
ENSG00000114738.10	MAPKAPK3	3	50611291	3_35	0	0.0185368872847808	11.051176301341	1.94510349097209e-06	1.2221371654062	1
ENSG00000145050.15	MANF	3	51384757	3_35	0	0.0397215852567077	16.876960682198	6.36529019362342e-06	2.20316363127078	1
ENSG00000164080.13	RAD54L2	3	51534121	3_35	0	0.0149253618031647	7.90170491048671	1.11980672487948e-06	0.40728080660029	2
ENSG00000164081.12	TEX264	3	51671175	3_35	0	0.010443526485974	4.81060173665109	4.7702811153068e-07	-0.203691119249094	1
ENSG00000164082.14	GRM2	3	51707122	3_35	0	0.0127849322914415	6.77439452188678	8.22368211301342e-07	0.763253441713186	1
ENSG00000041880.14	PARP3	3	51940709	3_36	0	0.00801032649840927	5.23859713740982	3.98439710821368e-07	-0.789506448457871	1
ENSG00000164086.9	DUSP7	3	52057238	3_36	0	0.0160657399281278	13.609945637693	2.07612988331656e-06	-2.33895203529919	1
ENSG00000164087.7	POC1A	3	52154345	3_36	0	0.00882929805221033	5.82355154949939	4.88215427115416e-07	-0.678073203995928	1
ENSG00000247596.8	TWF2	3	52239405	3_36	0	0.116365430202718	42.2709676472557	4.67050203702889e-05	-5.64416621672404	1
ENSG00000164088.17	PPM1M	3	52245578	3_36	0	0.00801107252487854	5.16775527863631	3.93088193167164e-07	1.05401847251346	2
ENSG00000164091.11	WDR82	3	52288401	3_36	0	0.0269940579633636	24.8321395090791	6.36472600374497e-06	4.49896757685958	1
ENSG00000010319.6	SEMA3G	3	52444898	3_36	0	0.0106927419492683	6.90084673305453	7.00630218462212e-07	-0.0439601980042745	1
ENSG00000114854.7	TNNC1	3	52454186	3_36	0	0.00830443433623873	6.08651630702487	4.79928170000705e-07	-1.26556115532215	1
ENSG00000010322.15	NISCH	3	52455611	3_36	0	0.00857240543305837	5.31473250085886	4.32595014770641e-07	-0.480562710016923	1
ENSG00000010327.10	STAB1	3	52476576	3_36	0	0.00815430428974151	5.56675109991755	4.31008776980012e-07	1.07987396729883	2
ENSG00000168273.7	SMIM4	3	52533601	3_36	0	0.0261979278111323	27.7311140569473	6.89813445171938e-06	5.36801337974649	1
ENSG00000168268.10	NT5DC2	3	52533447	3_36	0	0.0106800350096684	12.4109905487725	1.25856751519734e-06	3.35740106168939	3
ENSG00000163938.16	GNL3	3	52666461	3_36	0	0.00863271686134248	6.04567981611006	4.95552916755077e-07	1.50005394442962	2
ENSG00000114902.13	SPCS1	3	52704149	3_36	0	0.0164787410469195	21.1271625901597	3.30569362672484e-06	-4.6553019638972	1
ENSG00000016864.18	GLT8D1	3	52705620	3_36	0	0.045647190711393	18.2303648858628	7.90145029988474e-06	0.807738688610408	1
ENSG00000114904.12	NEK4	3	52771077	3_36	0	0.0249659999807865	26.064749436502	6.17873994883034e-06	4.95661486341632	2
ENSG00000162267.12	ITIH3	3	52794612	3_36	0	0.0359197903810734	29.5258991713751	1.00701125073444e-05	4.96009474697284	1
ENSG00000055955.15	ITIH4	3	52830568	3_36	0	0.190536541995627	30.8697282986502	5.58481103170337e-05	6.18535471127744	1
ENSG00000272573.5	MUSTN1	3	52834507	3_36	0	0.00800694949634784	7.77726388382934	5.91277456252413e-07	2.14775795703968	1
ENSG00000213533.11	TMEM110	3	52897955	3_36	0	0.0117578325948022	19.9275524371755	2.22473675516485e-06	-4.89505062939419	1
ENSG00000163935.13	SFMBT1	3	53047596	3_36	0	0.0125134439772102	8.98174146302509	1.06717292974943e-06	-1.46854963814598	1
ENSG00000163933.9	RFT1	3	53088241	3_36	0	0.00823235342506445	7.05258351268859	5.51276705180833e-07	-1.88731688735228	2
ENSG00000163932.13	PRKCD	3	53173631	3_36	0	0.00822001650554405	5.44899702118724	4.25291454953754e-07	-0.242998004826008	1
ENSG00000163931.15	TKT	3	53255618	3_36	0	0.00932121591593371	7.41649273850024	6.56399952092854e-07	1.80593539980734	1
ENSG00000016391.10	CHDH	3	53846340	3_36	0	0.0108707122739606	7.62563067878746	7.87102271374175e-07	0.84044410480347	1
ENSG00000056736.9	IL17RB	3	53842191	3_36	0	0.054824153169473	22.2242013281007	1.1568991223542e-05	-1.96694631655233	2
ENSG00000113812.13	ACTR8	3	53881903	3_36	0	0.0430499883990487	19.9332605330429	8.14795794358716e-06	2.10267752063188	2
ENSG00000157445.14	CACNA2D3	3	54122697	3_37	0	0.117937928514775	24.1367445095741	2.70289755649513e-05	-2.55271351424233	1
ENSG00000180376.16	CCDC66	3	56557150	3_39	0	0.0580862195931974	17.2006041302506	9.48667909232415e-06	-2.26113126263262	1
ENSG00000163946.13	FAM208A	3	56682894	3_39	0	0.067603847145041	18.668710725371	1.19834849339426e-05	2.72522053409886	2
ENSG00000144730.17	IL17RD	3	57170597	3_39	0	0.0231857881102466	8.40145347914338	1.84958240932711e-06	1.30204227437942	2
ENSG00000157500.10	APPL1	3	57221903	3_39	0	0.0219384917206964	7.87510943555318	1.64044154989139e-06	-0.648856918009464	1
ENSG00000174844.14	DNAH12	3	57544056	3_39	0	0.0214003606254768	7.63872642914705	1.5521705720115e-06	-1.05084458054327	1
ENSG00000174840.8	PDE12	3	57556472	3_39	0	0.0160838203776454	4.9244134379445	7.52040308410363e-07	-0.229034265613696	1
ENSG00000168374.10	ARF4	3	57597784	3_39	0	0.0166472385410102	5.25134551879091	8.30061352404881e-07	-0.342875282459883	2
ENSG00000174839.12	DENND6A	3	57692733	3_39	0	0.0243553904728552	8.87017725549423	2.05127927439755e-06	-1.20486725883487	1
ENSG00000136068.14	FLNB	3	58133231	3_39	0	0.019541376524593	6.77443092439324	1.25697131955995e-06	0.826135417476134	1
ENSG00000163687.13	DNASE1L3	3	58219538	3_40	0	0.00655347168688547	4.94072380267998	3.07439312877043e-07	0.272953886193594	1
ENSG00000163684.11	RPP14	3	58306758	3_40	0	0.0643013260510639	26.7051905700723	1.63047073254526e-05	-2.96259005301555	2
ENSG00000168297.15	PXK	3	58332737	3_40	0	0.0308737560595948	19.6539503518331	5.76151530384058e-06	2.21550322207932	2
ENSG00000168291.12	PDHB	3	58433123	3_40	0	0.0297507404386527	19.3000104996736	5.45196075541751e-06	-2.35774214935625	2
ENSG00000168306.12	ACOX2	3	58532466	3_40	0	0.0076597571378545	6.41631045860679	4.66656980136385e-07	-0.606968195423846	1
ENSG00000168309.16	FAM107A	3	58627651	3_40	0	0.00770125199446214	6.46742738248184	4.72922843468138e-07	-0.670431462875935	1
ENSG00000163618.17	CADPS	3	63192841	3_42	0	0.0947043483226642	25.2180715908292	2.2676665299035e-05	-2.87139138954343	1
ENSG00000163634.11	THOC7	3	63863367	3_43	0	0.0129911690551036	19.7084367665894	2.4310719330654e-06	-4.00451130721693	1
ENSG00000163636.10	PSMD6	3	64014147	3_43	0	0.0131996708333937	18.2072701806258	2.2819458512213e-06	-3.78414519822612	1
ENSG00000163637.12	PRICKLE2	3	64160646	3_43	0	0.0110494327686834	4.7355928132758	4.96834486129163e-07	-0.0319284974237381	1
ENSG00000144741.17	SLC25A26	3	66134027	3_45	0	0.00938208673135932	6.40570508695684	5.70642062148338e-07	-0.691801394460467	3
ENSG00000163376.11	KBTBD8	3	66978517	3_45	0	0.0109352780057813	7.85664866675162	8.1576404189863e-07	0.936369797664674	1
ENSG00000172340.14	SUCLG2	3	67654746	3_45	0	0.0347903873033774	18.8647727909702	6.23172441356719e-06	2.49546197513741	1
ENSG00000144747.15	TMF1	3	69052218	3_46	0	0.0925226660145537	19.8979825014476	1.74805293429886e-05	-2.13433029270932	1
ENSG00000187098.14	MITF	3	69739170	3_47	0	0.016982585471757	5.33849983514666	8.60836036967459e-07	-0.568386531182106	1
ENSG00000163412.12	EIF4E3	3	71548120	3_48	0	0.00501246164711289	4.96728864538783	2.36411096157787e-07	-0.53936773536081	2
ENSG00000170837.2	GPR27	3	71735170	3_48	0	0.0395910466040609	23.5995579617209	8.87152432725392e-06	-2.22287145945717	2
ENSG00000144736.13	SHQ1	3	72861639	3_49	0	0.0144695825493885	5.06242250578995	6.95523465574829e-07	-0.306613955274939	1
ENSG00000172986.12	GXYLT2	3	72887991	3_49	0	0.0285195815882365	11.5169689005655	3.11873691305247e-06	1.297895282146	1
ENSG00000163605.14	PPP4R2	3	72996500	3_49	0	0.0490167313564444	16.7052705747506	7.77490799292871e-06	2.25417075742094	1
ENSG00000255423.1	EBLN2	3	73061902	3_49	0	0.0366732438579381	13.9204509250987	4.84730142414976e-06	2.07212833526555	1
ENSG00000113805.8	CNTN3	3	74458615	3_50	0	0.0660606626467241	15.7837990103998	9.90038000825803e-06	-2.18877767535722	1
ENSG00000185008.17	ROBO2	3	75906907	3_51	0	0.0792570528863171	19.6428255891251	1.47822069024667e-05	-1.91642248141014	1
ENSG00000114480.12	GBE1	3	81761728	3_54	0	0.0182230421778052	5.12132774116053	8.86136951266945e-07	-0.583594646662712	2
ENSG00000206538.8	VGLL3	3	86991242	3_57	0	0.0180735584330202	7.0820277271742	1.21534250509269e-06	-0.767071648934171	1
ENSG00000083937.8	CHMP2B	3	87227372	3_57	0	0.0321378416024114	12.5644264293314	3.83404115546254e-06	1.73465842516388	2
ENSG00000175105.6	ZNF654	3	88060463	3_58	0	0.0282910486668772	8.42823736196139	2.26403533473141e-06	-1.24696228942795	1
ENSG00000178700.7	DHFR2	3	94062771	3_59	0	0.0242244821301253	7.35166384696869	1.6909763714425e-06	0.676072015228013	2
ENSG00000178694.9	NSUN3	3	94062771	3_59	0	0.028679199219467	8.96129005746621	2.44025354470748e-06	1.44674229145779	1
ENSG00000113966.9	ARL6	3	97768942	3_61	0	0.0220997847845951	10.5722843712588	2.21847366344175e-06	0.985588610885541	1
ENSG00000080200.9	CRYBG3	3	97819433	3_61	0	0.0660110517045033	21.0656205953022	1.32034768064713e-05	-2.45060046318623	2
ENSG00000170854.17	RIOX2	3	97962495	3_61	0	0.0190954855688785	9.18251218632955	1.66490560910867e-06	-1.3878739557403	1
ENSG00000080819.6	CPOX	3	98580521	3_62	0	0.0317993694394761	7.57241138818229	2.2863889105424e-06	0.874291702915098	1
ENSG00000064225.12	ST3GAL6	3	98729973	3_62	0	0.0243126603087892	5.01124979003852	1.1568470144486e-06	0.226046954048295	2
ENSG00000036054.12	TBC1D23	3	100261437	3_63	0	0.0193049120902339	5.60468988718199	1.02734618550553e-06	0.737891802593788	1
ENSG00000114021.11	NIT2	3	100334239	3_63	0	0.0268656614559132	8.75122413097431	2.23235747761612e-06	1.30809368033776	1
ENSG00000206535.7	LNP1	3	100402006	3_63	0	0.0253786813589756	8.20831976160476	1.97797462658187e-06	-0.87490003804899	1
ENSG00000181458.10	TMEM45A	3	100492450	3_63	0	0.0406780465693086	12.7179215907606	4.91217272198271e-06	1.66120325266284	1
ENSG00000154175.16	ABI3BP	3	100992739	3_64	0	0.0145221858326204	4.73307865436786	6.52639128915655e-07	-0.0875742202971548	2
ENSG00000081148.11	IMPG2	3	101320737	3_64	0	0.016072302647999	5.69568039819754	8.6920278723586e-07	0.498458659055319	1
ENSG00000138468.15	SENP7	3	101511396	3_64	0	0.0209884144912895	8.23188659992155	1.64050065520087e-06	-1.10287905603811	2
ENSG00000174173.6	TRMT10C	3	101561866	3_64	0	0.0148564246061861	4.94899867684465	6.98118324680086e-07	-0.258899243718583	1
ENSG00000066422.4	ZBTB11	3	101678167	3_64	0	0.0146040671849594	4.78642769912581	6.63716664710534e-07	0.26153182712334	1
ENSG00000114391.12	RPL24	3	101687152	3_64	0	0.0155516885365082	5.38308216030242	7.94888026011289e-07	-0.37889360702055	1
ENSG00000144815.15	NXPE3	3	101779233	3_64	0	0.0153894143521748	5.28352018732531	7.72045437634872e-07	0.390255659310302	3
ENSG00000170017.12	ALCAM	3	105356245	3_66	0	0.0801564854620063	25.5249573416236	1.94267919260922e-05	2.67893653222964	1
ENSG00000114423.18	CBLB	3	105869225	3_66	0	0.102759298025429	27.9596431550557	2.72803633154353e-05	2.8464469900663	1
ENSG00000114455.13	HHLA2	3	108300352	3_67	0	0.0105728829331321	6.23764646179806	6.26197856196059e-07	0.637893851564585	1
ENSG00000138472.10	GUCA1C	3	108972688	3_67	0	0.00996876589837714	5.68037216262829	5.37669726968796e-07	0.41594646761191	1
ENSG00000198919.12	DZIP3	3	108590476	3_67	0	0.0362843267224272	17.9679799564662	6.19035734900438e-06	1.82782789396202	1
ENSG00000172139.14	SLC9C1	3	112281463	3_69	0	0.0127560552477464	4.71675885643124	5.71291104682334e-07	-0.0341260562092856	2
ENSG00000177707.10	NECTIN3	3	111070094	3_69	0	0.0298181724827867	12.7918176920864	3.62168505204234e-06	1.63492720794859	1
ENSG00000144824.20	PHLDB2	3	111732903	3_69	0	0.0156093060435458	6.63177893633998	9.82903843886813e-07	-0.690999703740484	1
ENSG00000144827.8	ABHD10	3	111978760	3_69	0	0.0127581628663334	4.71832529963658	5.71575254269022e-07	0.00695110818665621	2
ENSG00000144834.13	TAGLN3	3	111996639	3_69	0	0.0194268852792936	8.71021319317797	1.60667988816782e-06	1.01169286983419	1
ENSG00000114529.12	C3orf52	3	112108494	3_69	0	0.0264225839201649	11.6382879859519	2.91985834326384e-06	-1.27651006027744	1
ENSG00000144848.10	ATG3	3	112562284	3_69	0	0.0195376438573448	8.76426234164479	1.62586676829597e-06	-1.18733956703733	1
ENSG00000138459.8	SLC35A5	3	112561371	3_69	0	0.0319942560348601	13.4646711251202	4.09039419094821e-06	-1.70702407828477	2
ENSG00000091986.15	CCDC80	3	112649146	3_69	0	0.0150660527497751	6.29556077565953	9.00598670080153e-07	0.704774188627369	1
ENSG00000163606.10	CD200R1	3	112975136	3_69	0	0.013335269002722	5.13784574482256	6.50549337261431e-07	0.329673978766445	1
ENSG00000163608.14	NEPRO	3	113005489	3_69	0	0.0136520524314505	5.36051471931526	6.94867240240549e-07	-0.420649126616046	2
ENSG00000144857.14	BOC	3	113210516	3_70	0	0.0248646534124926	4.73299714656289	1.11741899439415e-06	0.0358956676122318	2
ENSG00000206530.10	CFAP44	3	113441898	3_70	0	0.025767830212818	5.07303625351557	1.24120413266545e-06	-0.239962358546333	1
ENSG00000163611.11	SPICE1	3	113514737	3_70	0	0.0626310243307358	13.5949074192343	8.08468616331647e-06	1.8031387835663	2
ENSG00000072858.10	SIDT1	3	113532232	3_70	0	0.0653173448805422	14.0017445331346	8.6837651360641e-06	1.49379579306957	2
ENSG00000121579.12	NAA50	3	113746012	3_70	0	0.0291554497541278	6.25120833931907	1.73053790082988e-06	-0.680877561478998	1
ENSG00000114573.9	ATP6V1A	3	113746914	3_70	0	0.029184817880678	6.26081870417795	1.73494420389084e-06	0.682708757459699	1
ENSG00000184307.14	ZDHHC23	3	113948387	3_70	0	0.0272936010195733	5.62154912945727	1.45684801317283e-06	-0.473920823880539	1
ENSG00000163617.10	CCDC191	3	114056663	3_70	0	0.0290341134667167	6.21139899519502	1.71236126031203e-06	0.56426974094776	1
ENSG00000114638.7	UPK1B	3	119173094	3_74	0	0.0187129171546485	8.46023135251335	1.50321510481344e-06	1.07703995072286	4
ENSG00000113845.9	TIMMDC1	3	119498467	3_74	0	0.0996661810373917	24.5586027068274	2.32406819670335e-05	-2.50253399307261	1
ENSG00000144847.12	IGSF11	3	119145976	3_74	0	0.0237395723521213	10.7238577880046	2.41724869302678e-06	-1.38900005694467	2
ENSG00000121578.12	B4GALT4	3	119239772	3_74	0	0.014125165534373	5.78964116930357	7.76502021506616e-07	-0.624651218920722	2
ENSG00000176142.12	TMEM39A	3	119437134	3_74	0	0.0320917495474934	13.599702950074	4.1440044531237e-06	1.58737983452037	2
ENSG00000163389.10	POGLUT1	3	119468031	3_74	0	0.0228670010869209	10.3672794263717	2.2509788441791e-06	-1.20993117564562	2
ENSG00000144843.11	ADPRH	3	119579762	3_74	0	0.0126503201843066	4.74380549347297	5.69804386567402e-07	0.0694196519482385	2
ENSG00000144837.8	PLA1A	3	119597342	3_74	0	0.0335629694745723	14.0280847051719	4.47050056729523e-06	-1.57890506268402	1
ENSG00000183833.16	MAATS1	3	119702865	3_74	0	0.012657228905366	4.74898123108743	5.7073759954766e-07	0.00944904404272204	2
ENSG00000082701.14	GSK3B	3	120094435	3_74	0	0.0126534706223701	4.74615824351845	5.70228962793448e-07	0.152840099264401	1
ENSG00000163428.3	LRRC58	3	120348950	3_74	0	0.065724460804938	20.492744843561	1.27886458654382e-05	2.44652008592595	1
ENSG00000065518.7	NDUFB4	3	120595989	3_74	0	0.0133322125801199	5.24161464744934	6.63536344621668e-07	-0.285374880818374	2
ENSG00000144840.8	RABL3	3	120740509	3_74	0	0.0139699351288134	5.68481914974953	7.54064402486157e-07	-0.443242757126068	1
ENSG00000153767.9	GTF2E1	3	120743477	3_74	0	0.0212422774052318	9.66581566804594	1.94956168716143e-06	-1.04053639903793	1
ENSG00000145087.12	STXBP5L	3	120907637	3_75	0	0.0257770364718655	4.71728081481825	1.15457490278586e-06	-0.0719239767776699	1
ENSG00000145103.12	ILDR1	3	122021982	3_75	0	0.0284815737306522	5.66886117934936	1.53305311198913e-06	-0.531665519433941	1
ENSG00000036828.15	CASR	3	122184060	3_75	0	0.0468980176343716	10.4448603146565	4.65108759400396e-06	-1.33690512389657	1
ENSG00000180353.10	HCLS1	3	121659058	3_75	0	0.0373120237115276	8.25050405181829	2.92298565120396e-06	1.02821909487219	1
ENSG00000173226.16	IQCB1	3	121835057	3_75	0	0.0258410923139399	4.74093922325255	1.16324890448781e-06	-0.0800998644557008	2
ENSG00000145088.8	EAF2	3	121835057	3_75	0	0.0293454217419588	5.95404472033717	1.65901321131029e-06	-0.570809546566712	1
ENSG00000121552.3	CSTA	3	122325535	3_76	0	0.0720222839207749	18.23839183413	1.24724228995618e-05	1.86986242958506	1
ENSG00000160124.9	CCDC58	3	122410027	3_76	0	0.0212685093543612	6.76780804011352	1.36672922586524e-06	-0.662671072690443	1
ENSG00000196981.3	WDR5B	3	122416395	3_76	0	0.0634692218217355	17.0895448463168	1.02989053408095e-05	1.75349167569576	1
ENSG00000114030.12	KPNA1	3	122514621	3_76	0	0.0221801058830672	7.08199371359328	1.49147695959585e-06	-1.10406321679021	1
ENSG00000138496.16	PARP9	3	122564248	3_76	0	0.0238786649308457	7.77023307307292	1.76173865803076e-06	1.1859145537932	2
ENSG00000173200.12	PARP15	3	122577987	3_76	0	0.0309576053193419	10.1570094128041	2.98559304797309e-06	-1.01444652450272	2
ENSG00000173193.13	PARP14	3	122679801	3_76	0	0.0180801598081162	5.30069604776513	9.0998150019791e-07	0.663976507748115	2
ENSG00000169087.10	HSPBAP1	3	122793842	3_76	0	0.0181328663523346	5.17391781147176	8.90806511644552e-07	0.542204031345031	1
ENSG00000138463.8	DIRC2	3	122799487	3_76	0	0.017998946841013	5.41224954743391	9.24958619557527e-07	0.948291350562582	1
ENSG00000082684.14	SEMA5B	3	123104210	3_76	0	0.543727982278754	21.3261406940471	0.000110101022136454	-3.91637150440439	1
ENSG00000121542.11	SEC22A	3	123203570	3_76	0	0.0189186428998295	5.64466469406569	1.01397097966448e-06	0.602633191819618	1
ENSG00000206527.9	HACD2	3	123570832	3_76	0	0.0185340560204819	5.4406410497112	9.57454053463613e-07	0.489749505667297	1
ENSG00000160145.15	KALRN	3	124079393	3_77	0	0.013208415527782	5.67706513392826	7.11986889868853e-07	0.422739906116027	1
ENSG00000173702.7	MUC13	3	125003177	3_77	0	0.0417157739039822	16.8212061820454	6.66277021859961e-06	2.02811986055842	1
ENSG00000173706.12	HEG1	3	125003177	3_77	0	0.0417157739039822	16.8212061820454	6.66277021859961e-06	2.02811986055842	1
ENSG00000221955.10	SLC12A8	3	125207383	3_77	0	0.167653964412415	29.6470876120267	4.71947033882002e-05	-3.39224627380477	2
ENSG00000114520.10	SNX4	3	125521025	3_78	0	0.0192465184159508	7.45889092920693	1.3630878067524e-06	-0.658646533093929	1
ENSG00000189366.9	ALG1L	3	125977496	3_78	0	0.015006817043741	5.20049773600183	7.4102164929612e-07	0.0890640995032286	1
ENSG00000114547.9	ROPN1B	3	125973305	3_78	0	0.0361741255671895	14.0011854574205	4.80906056729369e-06	-2.2504353318656	3
ENSG00000114544.16	SLC41A3	3	126082617	3_78	0	0.0148389951830235	5.1002657582546	7.18612383627487e-07	0.00746347951708831	2
ENSG00000144908.13	ALDH1L1	3	126181318	3_78	0	0.0199489324597651	8.02203964575925	1.51950404567889e-06	-0.740096945200895	1
ENSG00000070476.14	ZXDC	3	126475489	3_78	0	0.0384963922517579	14.2367814265496	5.20390362710073e-06	-1.78873372408264	2
ENSG00000180767.9	CHST13	3	126508342	3_79	0	0.0150979194269435	6.55132604372961	9.39168924095275e-07	-0.665861183880094	2
ENSG00000197763.14	TXNRD3	3	126655421	3_79	0	0.0296825209136631	12.9839679010555	3.65936400962238e-06	1.64209694467554	1
ENSG00000114554.11	PLXNA1	3	126987682	3_79	0	0.0258090958244218	11.6500234347222	2.85494000250199e-06	1.35268532527444	1
ENSG00000163870.14	TPRA1	3	127592355	3_79	0	0.0173242451942814	7.85729802495487	1.29248331290816e-06	-1.04497336536973	1
ENSG00000073111.13	MCM2	3	127772211	3_79	0	0.0171431921608097	7.75753628403557	1.26273699853468e-06	0.949792233234115	1
ENSG00000114631.10	PODXL2	3	127628671	3_79	0	0.0128575685704064	5.02762442469918	6.13788960926145e-07	-0.472050297317883	2
ENSG00000114626.17	ABTB1	3	127672535	3_79	0	0.0238695676940605	10.9056449644111	2.47168604346266e-06	-1.26441023628002	2
ENSG00000187715.13	KBTBD12	3	127915367	3_79	0	0.0421534386266265	16.3410245324543	6.54048096930259e-06	1.64388204349628	1
ENSG00000058262.9	SEC61A1	3	128050565	3_79	0	0.0292038390575122	12.8284461156462	3.55722550484532e-06	2.35680604107375	1
ENSG00000175792.11	RUVBL1	3	128153759	3_79	0	0.0128108332730785	4.99311545339775	6.0736027636976e-07	-0.497062849418984	2
ENSG00000132394.10	EEFSEC	3	128153759	3_79	0	0.0126305879938546	4.85876065145854	5.82701949802744e-07	0.391190647285252	2
ENSG00000163902.11	RPN1	3	128683666	3_80	0	0.0296264109307627	12.2906981393069	3.45742678080733e-06	1.28007859691341	2
ENSG00000114654.7	EFCC1	3	129004115	3_80	0	0.0175257566017333	7.83416699328523	1.30366797605015e-06	0.956638750725929	1
ENSG00000172780.16	RAB43	3	129123141	3_80	0	0.0400783623548648	15.3695515241191	5.84882408719696e-06	-2.16961751147969	1
ENSG00000240682.9	ISY1	3	129161573	3_80	0	0.0316983638782962	13.1358987277842	3.95361189674844e-06	1.99729986975197	1
ENSG00000129071.9	MBD4	3	129442413	3_80	0	0.0129917655720854	4.73702912290534	5.84348087439255e-07	0.366616693916066	1
ENSG00000163913.11	IFT122	3	129442145	3_80	0	0.0130212802692896	4.75304951383881	5.87656334657949e-07	0.06888699309563	1
ENSG00000004399.12	PLXND1	3	129607477	3_80	0	0.0286349456432484	12.0705797502943	3.28187389650556e-06	-1.31396539029136	1
ENSG00000172765.16	TMCC1	3	129892955	3_80	0	0.0148243997111278	5.90065370930092	8.30566941487929e-07	-0.596027123557859	1
ENSG00000196455.7	PIK3R4	3	130706437	3_81	0	0.0977418289802874	20.3693786311898	1.89040840369592e-05	3.03395382399266	2
ENSG00000114670.13	NEK11	3	131029889	3_81	0	0.0279848202783584	8.29651821805095	2.20452886750871e-06	-0.950188968519648	1
ENSG00000198585.11	NUDT16	3	131381465	3_81	0	0.0193298026187571	4.77298425569083	8.76021606609877e-07	0.0372596101846957	1
ENSG00000114686.8	MRPL3	3	131502955	3_81	0	0.0193006692502923	4.75865226516665	8.72074796778668e-07	0.186723268458026	1
ENSG00000014257.15	ACPP	3	132317024	3_82	0	0.0273526043285721	10.7085288904885	2.7811594758979e-06	-1.58726712322096	2
ENSG00000138246.15	DNAJC13	3	132417408	3_82	0	0.0205339938300469	7.97758037131135	1.55539970492423e-06	-0.816041498354107	2
ENSG00000129048.6	ACKR4	3	132594876	3_82	0	0.0154124706625354	5.25164553906701	7.6853750356924e-07	-0.500183177889698	1
ENSG00000240303.7	ACAD11	3	132652934	3_82	0	0.0359065357341761	13.3082858545705	4.53725328621666e-06	1.38042854665431	2
ENSG00000113971.19	NPHP3	3	132717480	3_82	0	0.0215965756601998	8.45751340338243	1.73430304518983e-06	0.986341442805345	2
ENSG00000144868.13	TMEM108	3	133042348	3_82	0	0.0151392582338927	5.08186985831171	7.30508935756629e-07	0.298457327984807	1
ENSG00000091527.15	CDV3	3	133573338	3_83	0	0.0129664432331973	5.0041831672751	6.16100352902581e-07	-0.18350509288893	1
ENSG00000163781.12	TOPBP1	3	133661286	3_83	0	0.0128554294128125	4.90574533991325	5.98809917910411e-07	0.0248867171227322	1
ENSG00000091513.14	TF	3	133746439	3_83	0	0.0125678435159845	4.72087007600369	5.63352478916313e-07	-0.129742812223107	1
ENSG00000144867.11	SRPRB	3	133810750	3_83	0	0.0926209697611845	24.4848290358634	2.15329631187307e-05	2.67313824971865	1
ENSG00000154917.10	RAB6B	3	133895761	3_83	0	0.0622097191251408	20.086902830525	1.18650238627866e-05	2.04698581287784	2
ENSG00000174640.12	SLCO2A1	3	134061295	3_83	0	0.0193583384250061	8.76217972041857	1.61056268034513e-06	0.990389814577479	1
ENSG00000163785.12	RYK	3	134251127	3_83	0	0.0138757777233314	5.67319165045532	7.47450068588253e-07	0.534006318866162	1
ENSG00000114019.14	AMOTL2	3	134375499	3_83	0	0.0241839210584047	10.9373706751556	2.51152233231236e-06	-1.41410647524639	1
ENSG00000182923.16	CEP63	3	134486229	3_83	0	0.0156290772491716	6.73573982747607	9.9957650253466e-07	0.762200896343504	2
ENSG00000129055.12	ANAPC13	3	134486229	3_83	0	0.0159418807966744	6.91977113665045	1.04743886705738e-06	0.789858189376724	1
ENSG00000174579.3	MSL2	3	136198785	3_84	0	0.0218828019847684	17.1917111257218	3.57206565205862e-06	3.65742464007093	1
ENSG00000114054.13	PCCB	3	136273803	3_84	1	0.755540982186269	43.3378120095611	0.000310901204461798	-6.72380656133062	1
ENSG00000118007.12	STAG1	3	136752490	3_84	0	0.0181866515015806	11.5105023332957	1.98767062177196e-06	2.52617150426812	1
ENSG00000168917.8	SLC35G2	3	136819074	3_84	0	0.0664774789628737	29.9013459772453	1.88739446074169e-05	4.38728010454701	1
ENSG00000158092.6	NCK1	3	136862055	3_84	0	0.0157984322870808	5.51490543892777	8.27274161554093e-07	-0.271821312081432	3
ENSG00000183770.5	FOXL2	3	138946954	3_85	0	0.0131652450778772	4.9213263040271	6.15188922128415e-07	-0.469696143256326	1
ENSG00000066405.12	CLDN18	3	137998902	3_85	0	0.0142622666411956	5.68047950919888	7.69256094969923e-07	0.565080845118492	1
ENSG00000118017.3	A4GNT	3	138132356	3_85	0	0.0142856205618267	5.69601340717673	7.72622782905149e-07	-0.760887442140387	1
ENSG00000138231.12	DBR1	3	138174902	3_85	0	0.0713587958152707	21.0911056564863	1.42903957733674e-05	1.83633732418303	1
ENSG00000114098.17	ARMC8	3	138187696	3_85	0	0.0137788336885291	5.35336198854576	7.00384402615559e-07	0.429764655125222	1
ENSG00000158186.12	MRAS	3	138151772	3_85	0	0.019481851986436	8.64228570280459	1.59866054128004e-06	-1.2842659039643	1
ENSG00000158220.13	ESYT3	3	138434098	3_85	0	0.0133839274137584	5.07751407983712	6.4525608050738e-07	0.136996318857038	1
ENSG00000114107.8	CEP70	3	138593825	3_85	0	0.0155359708322929	6.49225880444655	9.5770469835715e-07	-0.725539166794679	1
ENSG00000158234.12	FAIM	3	138609109	3_85	0	0.0286545370807866	12.3162421214252	3.35095820813464e-06	-2.24626885785277	1
ENSG00000184432.9	COPB2	3	139385488	3_85	0	0.0277085605592803	11.9966351902284	3.15624577637286e-06	-1.50911702182078	2
ENSG00000114115.9	RBP1	3	139516722	3_85	0	0.0279436594723164	12.0772409288636	3.20441242599828e-06	-1.51904015292115	1
ENSG00000163864.15	NMNAT3	3	139589275	3_85	0	0.0163666397566388	6.98671089881629	1.08574963790338e-06	0.818719092311754	2
ENSG00000175093.4	SPSB4	3	141052136	3_86	0	0.0273809971835799	7.01081014996348	1.82269861724267e-06	-0.691610084448309	1
ENSG00000155893.12	PXYLP1	3	141227586	3_86	0	0.0814879104336307	17.0013535350584	1.31544918638346e-05	1.99024300567259	1
ENSG00000177311.11	ZBTB38	3	141348742	3_86	0	0.0235974650021836	5.72949043468951	1.28374494400702e-06	0.617201836203021	1
ENSG00000155903.11	RASA2	3	141486623	3_86	0	0.0257940818909401	6.55589727015494	1.60564529382411e-06	0.762651084483443	1
ENSG00000114125.13	RNF7	3	141737984	3_87	0	0.0293721469868271	11.1037633033227	3.09672959847444e-06	-1.14566861442123	1
ENSG00000069849.10	ATP1B3	3	141875705	3_87	0	0.0185366979992349	6.84656576960634	1.20504303160991e-06	0.801719424853396	1
ENSG00000114126.17	TFDP2	3	142148796	3_87	0	0.0611621373908716	18.1076676434974	1.05158059993527e-05	2.00875226019792	1
ENSG00000114127.10	XRN1	3	142452683	3_87	0	0.0148604099783299	4.71706654818792	6.65579889488387e-07	-0.10005049916213	1
ENSG00000175054.14	ATR	3	142579130	3_87	0	0.0150749570877563	4.85675655402711	6.95184077153363e-07	-0.0792219738466987	1
ENSG00000120756.12	PLS1	3	142596232	3_87	0	0.0165799566016749	5.7687175178675	9.08155169045794e-07	0.710182011819013	2
ENSG00000144935.14	TRPC1	3	142727363	3_87	0	0.0222516407912881	8.48954939103365	1.79367632816023e-06	1.2046358498468	1
ENSG00000114698.14	PLSCR4	3	146226905	3_90	0	0.0422120747714549	8.920965367014	3.5755754676879e-06	-1.08610157701792	2
ENSG00000188313.12	PLSCR1	3	146536329	3_90	0	0.027199164460658	4.71678613450251	1.21814544330585e-06	-0.111526588159256	1
ENSG00000144891.17	AGTR1	3	148697697	3_91	0	0.0101569997978035	4.7642745561449	4.59472603956058e-07	-0.163762535686638	1
ENSG00000153002.11	CPB1	3	148791560	3_91	0	0.0123710134819073	6.63280308854465	7.79111798849411e-07	0.68170207609869	1
ENSG00000163751.3	CPA3	3	148861899	3_91	0	0.011280092962954	5.75783701588238	6.16693602277777e-07	0.665705098706472	1
ENSG00000163754.17	GYG1	3	148992336	3_91	0	0.0115914055609984	6.01582143229042	6.62107389090417e-07	-0.606840656282691	1
ENSG00000071794.15	HLTF	3	149083285	3_91	0	0.0118765783012735	6.24617650759102	7.04373462997586e-07	-0.699642551606335	1
ENSG00000047457.13	CP	3	149221606	3_91	0	0.0102807939898006	4.87902090160347	4.76273844559491e-07	-0.279803754160668	2
ENSG00000163762.6	TM4SF18	3	149341226	3_92	0	0.0312976684249644	5.79949648444999	1.72345390153689e-06	-0.51491363283543	1
ENSG00000169908.11	TM4SF1	3	149378899	3_92	0	0.0351388888813518	6.90638278037093	2.30428433023354e-06	-0.749260785928954	1
ENSG00000169903.6	TM4SF4	3	149476254	3_92	0	0.0287412281947818	4.9858277144153	1.36062982661917e-06	0.270809632804276	2
ENSG00000114744.8	COMMD2	3	149752844	3_92	0	0.0563750360186437	11.4486450741457	6.1282760631576e-06	-1.38306935292254	2
ENSG00000082996.19	RNF13	3	149812838	3_92	0	0.0347545891720145	6.80115592562473	2.24435879991929e-06	-0.725786439033014	1
ENSG00000070087.13	PFN2	3	150007566	3_92	0	0.0280553615520698	4.75535093193932	1.26676436793834e-06	-0.0755389246287752	2
ENSG00000144895.11	EIF2A	3	150546349	3_93	0	0.0214926182283947	6.30813868649806	1.28732426100638e-06	0.768535587615582	2
ENSG00000198843.12	SELENOT	3	150602806	3_93	0	0.0184428284265251	4.85289318960848	8.49817471545238e-07	0.213128685729026	2
ENSG00000120742.10	SERP1	3	150602322	3_93	0	0.0483235623020746	14.0549173041181	6.4488850148698e-06	-1.74810582540327	2
ENSG00000169313.9	P2RY12	3	151383570	3_93	0	0.0189513282408129	5.11139702047529	9.19764548359637e-07	0.444488706558742	1
ENSG00000152580.8	IGSF10	3	151461048	3_93	0	0.0184583960908331	4.86090985591889	8.51939834428923e-07	-0.0282981325512447	1
ENSG00000169860.6	P2RY1	3	152834408	3_94	0	0.0363152671194881	15.1737125431565	5.23212959037444e-06	-1.87845150422154	1
ENSG00000174953.13	DHX36	3	154324761	3_95	0	0.0231691363061998	5.22676568337821	1.14984757172333e-06	0.476493389800311	2
ENSG00000196549.10	MME	3	155023697	3_96	0	0.029019895377155	7.86713207315197	2.16775242295838e-06	-0.898922954971858	1
ENSG00000240045.1	RP11-451G4.2	3	155293729	3_96	0	0.0634072635857177	15.3745739777154	9.2563442595104e-06	-1.67053510179584	1
ENSG00000114805.16	PLCH1	3	155741125	3_96	0	0.0713593759152259	16.5197144063473	1.11931152351422e-05	-2.5159113021593	2
ENSG00000174928.15	C3orf33	3	155808009	3_96	0	0.117696744137876	21.4295376212686	2.39482975977842e-05	-2.76734662020722	1
ENSG00000169359.13	SLC33A1	3	155849886	3_96	0	0.0320443216876566	8.81403681306664	2.68178118654698e-06	-1.55331848219136	1
ENSG00000163655.15	GMPS	3	155870359	3_96	0	0.0357796056103654	9.86862446699257	3.35266043170015e-06	1.74920795542413	1
ENSG00000169282.17	KCNAB1	3	156037432	3_96	0	0.0259896609528861	6.81514869884519	1.68179612247184e-06	-0.898717359760795	1
ENSG00000197980.12	LEKR1	3	156796931	3_97	0	0.0350353847834183	7.84772694043912	2.6106471166703e-06	0.975925979783539	2
ENSG00000163660.11	CCNL1	3	157160776	3_97	0	0.0257284243797811	4.89921836569645	1.19684355230688e-06	-0.149137190076125	2
ENSG00000163661.3	PTX3	3	157437072	3_97	0	0.0354911649594639	7.97141878170438	2.68629236163276e-06	-0.787066561636695	1
ENSG00000174899.10	PQLC2L	3	157543172	3_97	0	0.0289463028901941	6.02325817306737	1.65547252571683e-06	-0.643275002165709	2
ENSG00000168779.19	SHOX2	3	158106687	3_98	0	0.023397530320301	7.78857202040893	1.73031533070668e-06	0.780938466586641	1
ENSG00000174891.12	RSRC1	3	158106120	3_98	0	0.0273870886135832	9.28906365388825	2.415545390401e-06	1.22408513426307	2
ENSG00000178053.17	MLF1	3	158572081	3_98	0	0.0235992555052248	7.87032401104873	1.76355216815402e-06	0.981386281561141	1
ENSG00000168827.14	GFM1	3	158644249	3_98	0	0.0180425341275432	5.31643582837845	9.10784242678475e-07	-0.47170709903733	2
ENSG00000079257.7	LXN	3	158672751	3_98	0	0.0184803391224556	5.54427187289876	9.72863369967728e-07	-0.452443443320232	1
ENSG00000118849.9	RARRES1	3	158732628	3_98	0	0.0171642312898744	4.84233359219345	7.89180707563158e-07	0.24216743573391	1
ENSG00000118855.18	MFSD1	3	158732628	3_98	0	0.0171689492077066	4.84494540113903	7.89823406314853e-07	0.10354609854135	2
ENSG00000168811.6	IL12A	3	159988493	3_99	0	0.016375592719215	8.64772855414074	1.34461042508341e-06	-0.943090819558465	1
ENSG00000068885.14	IFT80	3	160399019	3_99	0	0.0113608484906037	6.03773042607653	6.51301207749517e-07	1.29478301421001	2
ENSG00000113810.15	SMC4	3	160398964	3_99	0	0.0119405281252071	5.70860844688288	6.4721889625515e-07	-0.52866430171582	2
ENSG00000186432.8	KPNA4	3	160565338	3_99	0	0.0122219011315859	5.76147160444324	6.68604951878547e-07	0.378744269298058	2
ENSG00000169251.12	NMD3	3	161221353	3_99	0	0.0461144725004398	20.9831515706803	9.18766940198918e-06	3.90819715924468	1
ENSG00000169255.13	B3GALNT1	3	161105484	3_99	0	0.025501544376788	13.9432099107411	3.37618817574996e-06	-3.79491090703418	2
ENSG00000114204.14	SERPINI2	3	167427880	3_103	0	0.0183847003508169	4.76606851850303	8.31982581934143e-07	-0.34884562719195	1
ENSG00000163536.12	SERPINI1	3	167735203	3_103	0	0.257726313361651	30.6899487154501	7.5102141511338e-05	-3.35744120937297	1
ENSG00000173905.8	GOLIM4	3	168078497	3_103	0	0.0319147875459692	10.0207991549186	3.03662883904038e-06	-1.19724897100857	1
ENSG00000013293.5	SLC7A14	3	170585884	3_104	0	0.0250241521884146	15.5552897007012	3.69602477074408e-06	1.51101843428433	1
ENSG00000163581.13	SLC2A2	3	171027104	3_104	0	0.0117177355654818	11.4656232410903	1.27567121700506e-06	-2.48930046233062	1
ENSG00000171757.15	LRRC34	3	169812170	3_104	0	0.0241725300200366	15.4582128128976	3.54796058865419e-06	1.80039553664367	1
ENSG00000173890.16	GPR160	3	170035959	3_104	0	0.0111593725434542	8.51728333748268	9.02481416482692e-07	1.17710662919374	1
ENSG00000173889.15	PHC3	3	170181879	3_104	0	0.00859121178698186	5.98418202573424	4.88153735875472e-07	-0.791668928688787	1
ENSG00000163558.12	PRKCI	3	170222257	3_104	0	0.021805194679276	13.8788197855181	2.87349140072741e-06	-1.62963942211859	1
ENSG00000136603.13	SKIL	3	170357913	3_104	0	0.00849413370666496	5.78574795379439	4.66633592667851e-07	-0.418693743889056	1
ENSG00000163577.7	EIF5A2	3	170908915	3_104	0	0.0084219709291562	6.90154264960726	5.5189608197387e-07	1.35567010466855	1
ENSG00000075651.15	PLD1	3	171810805	3_106	0	0.0140215149774059	8.21257059919815	1.09338082435728e-06	-0.894889593786704	1
ENSG00000121858.10	TNFSF10	3	172524144	3_106	0	0.0130814932289435	7.55438587788893	9.38326285254472e-07	-0.756862893567106	2
ENSG00000144959.9	NCEH1	3	172688622	3_106	0	0.214283555059018	34.7612349079637	7.07263810015391e-05	3.57232501893209	1
ENSG00000169760.17	NLGN1	3	173396377	3_106	0	0.0166134373423331	9.82246228214804	1.54944892299414e-06	1.29671109629822	1
ENSG00000172667.10	ZMAT3	3	179072373	3_110	0	0.0287651951914779	6.35323044707138	1.73523912252842e-06	0.661589595129294	1
ENSG00000121879.3	PIK3CA	3	179147773	3_110	0	0.0651797575780488	14.2119532659375	8.79556836043568e-06	1.65347813703029	2
ENSG00000171121.16	KCNMB3	3	179270913	3_110	0	0.0374204940906507	8.86810233457352	3.15092169435608e-06	-1.04897716226975	1
ENSG00000121864.9	ZNF639	3	179323100	3_110	0	0.0265195141768333	5.57781064824528	1.4045161184397e-06	-0.566707415298487	1
ENSG00000171109.18	MFN1	3	179347428	3_110	0	0.0246627080815159	4.8859390693721	1.14415853863535e-06	0.323160625130133	3
[truncated: 7,075 more rows]
