# Supplementary material for: Adjusting for genetic confounders in transcriptome-wide association studies improves discovery of risk genes of complex traits
Source: Nat Genet. 2024 Jan 26;56(2):336–47. doi: 10.1038/s41588-023-01648-9 (PMC10864181; doi:10.1038/s41588-023-01648-9)
Supplement: Supplementary file 5 — cTWAS results of all analyzed genes across all tissues for IBD, SCZ, and SBP. Results are stored separately for each combination of traits and tissues. Column legends for each set of results are the same as in Supplementary Table 1. [file 41588_2023_1648_MOESM5_ESM.zip › SCZ_Pituitary.csv]

id	genename	chrom	pos	region_tag	cs_index	PIP	tau2	PVE	z	num_eqtl
ENSG00000131591.17	C1orf159	1	1098863	1_1	0	0.00989313890585275	6.62735120128615	6.22546060618261e-07	0.654164974690113	1
ENSG00000224051.6	CPTP	1	1325353	1_1	0	0.00866943601007608	5.36613277730425	4.41722637482776e-07	-0.413988088560894	1
ENSG00000235098.8	ANKRD65	1	1409623	1_1	0	0.0111391285878244	7.7609965687655	8.20854352998945e-07	0.86704644925565	1
ENSG00000008128.22	CDK11A	1	1825782	1_1	0	0.00946139287810066	6.20105744653699	5.57080848111037e-07	-0.593959291786982	1
ENSG00000215790.6	SLC35E2	1	1755504	1_1	0	0.0124278417621935	8.8077589762174	1.03934213369006e-06	-1.18025078270044	1
ENSG00000008130.15	NADK	1	1781909	1_1	0	0.00916731806226623	5.89946124553183	5.13513716874642e-07	-0.747808435443597	1
ENSG00000169885.9	CALML6	1	1912140	1_1	0	0.0174246050258259	12.0428000121458	1.9924517519954e-06	1.79110921643236	2
ENSG00000178821.12	TMEM52	1	1918697	1_1	0	0.0226411309216116	14.5554125531011	3.12910424839848e-06	1.68992399384125	1
ENSG00000142609.17	CFAP74	1	1918697	1_1	0	0.0226411309216116	14.5554125531011	3.12910424839848e-06	-1.68992399384125	1
ENSG00000067606.16	PRKCZ	1	2070129	1_2	0	0.00381248943900425	5.12575276633857	1.85551171581426e-07	-0.443904407708065	1
ENSG00000162585.16	FAAP20	1	2189186	1_2	0	0.00420918622996014	7.44657600556834	2.9761318277018e-07	0.991961561315986	1
ENSG00000157916.19	RER1	1	2391602	1_2	0	0.00715220228353863	11.7948176834474	8.00992441647907e-07	-1.42074311558526	1
ENSG00000157911.9	PEX10	1	2413486	1_2	0	0.0218286900757591	20.3829802060527	4.22466964562807e-06	-1.62192627215592	1
ENSG00000149527.17	PLCH2	1	2425928	1_2	0	0.00531613594932756	7.61927220036834	3.84597949563135e-07	0.107424281578419	1
ENSG00000157870.14	FAM213B	1	2586971	1_2	0	0.0222466584731633	20.3746062097746	4.30379332947879e-06	2.06984788173963	1
ENSG00000142606.15	MMEL1	1	2632557	1_2	0	0.0269467956340691	22.0730058321422	5.64762696963816e-06	-2.15984203398326	1
ENSG00000215912.12	TTC34	1	2800905	1_2	0	0.0412434755181162	28.7899941403285	1.12744205026049e-05	3.1442938116322	1
ENSG00000130762.14	ARHGEF16	1	3455907	1_2	0	0.00523464688420383	7.91204408658262	3.93254305299313e-07	0.912664863208678	1
ENSG00000116213.15	WRAP73	1	3654319	1_2	0	0.0350049275636209	25.9034678555851	8.60963003409995e-06	-2.33237296501436	1
ENSG00000235169.7	SMIM1	1	3772844	1_3	0	0.0151403765532399	8.62402746343915	1.23977879566599e-06	-0.942715692696507	2
ENSG00000130764.9	LRRC47	1	3796513	1_3	0	0.0101248166146082	4.77555704854781	4.59101381996868e-07	0.0971700350254394	2
ENSG00000169598.15	DFFB	1	3870467	1_3	0	0.0112054608719383	5.74477015589238	6.11223126152519e-07	0.521163594241092	2
ENSG00000198912.10	C1orf174	1	3900386	1_3	0	0.02138133244443	11.9326542772802	2.42253031815053e-06	-1.33672415816977	2
ENSG00000196581.10	AJAP1	1	4654467	1_4	0	0.00968144255263081	11.04892190735	1.01568110593168e-06	1.17728906226605	1
ENSG00000069424.14	KCNAB2	1	5991653	1_5	0	0.0786806412527815	23.2480242871939	1.73680610985459e-05	2.37846247796726	2
ENSG00000131697.17	NPHP4	1	5991819	1_5	0	0.0791360987229877	23.3107913904509	1.75157626311333e-05	2.3838341316191	1
ENSG00000116251.9	RPL22	1	6208961	1_5	0	0.0109451852357979	4.79982507209942	4.98822371423263e-07	0.163618459291491	2
ENSG00000116237.15	ICMT	1	6235565	1_5	0	0.0138566920899105	6.75918910299876	8.89306691901974e-07	0.399700353417466	1
ENSG00000158292.6	GPR153	1	6263050	1_5	0	0.0161519296773972	8.26290362258661	1.26722723791877e-06	-0.736813193063899	1
ENSG00000069812.11	HES2	1	6424818	1_5	0	0.011855483884722	5.99480617110867	6.74826031197049e-07	-1.06497654613337	2
ENSG00000187017.15	ESPN	1	6424818	1_5	0	0.0129702998328741	7.11939818201841	8.76780123534415e-07	-1.3361819164299	3
ENSG00000215788.9	TNFRSF25	1	6466259	1_5	0	0.035717999345633	17.4559923325866	5.92010029351775e-06	2.17614202432327	1
ENSG00000171680.21	PLEKHG5	1	6520337	1_5	0	0.0111604581143334	5.50006296818497	5.82836954581597e-07	-0.891621278027068	1
ENSG00000162408.10	NOL9	1	6554170	1_5	0	0.0117148612752488	5.64664582420422	6.28094651446242e-07	-0.71151448165295	1
ENSG00000173662.20	TAS1R1	1	6554687	1_5	0	0.0111511914930015	5.45738419672193	5.77834142582715e-07	-0.86135671244782	1
ENSG00000204859.12	ZBTB48	1	6579883	1_5	0	0.0292074775610397	16.1042087951486	4.46612466076645e-06	-2.19019477114413	2
ENSG00000041988.15	THAP3	1	6625382	1_5	0	0.0147917195863744	8.56512280261449	1.20295575988088e-06	-1.30058842811624	1
ENSG00000007923.15	DNAJC11	1	6701642	1_5	1	0.152119490678469	32.1765211298188	4.64752084740788e-05	-4.91692799881972	1
ENSG00000171735.18	CAMTA1	1	6788383	1_5	0	0.0130937211580148	6.31542625751502	7.85169015836862e-07	0.595708537127909	1
ENSG00000049245.12	VAMP3	1	7781270	1_6	0	0.00761847331629717	4.78047165141045	3.45808842890917e-07	0.220322284794005	1
ENSG00000116288.12	PARK7	1	7954508	1_6	0	0.0100998480079306	7.02044468447979	6.73250766833117e-07	0.484600165271514	1
ENSG00000142583.17	SLC2A5	1	9087812	1_6	0	0.0300327024089017	17.8494309062561	5.08998126223288e-06	1.75353015748259	1
ENSG00000180758.11	GPR157	1	9126248	1_6	0	0.00881029631347663	6.20720336246379	5.19258824714811e-07	0.633493225353023	2
ENSG00000049239.12	H6PD	1	9225580	1_6	0	0.0199304344026277	13.6832365388432	2.58942296903713e-06	-1.37015648317171	1
ENSG00000171621.13	SPSB1	1	9292749	1_6	0	0.0102175648360365	7.504236884105	7.28033450201479e-07	-0.77673631140119	1
ENSG00000171608.15	PIK3CD	1	9649677	1_7	0	0.0223318304634381	8.68533354255414	1.84165476168111e-06	0.944652993556943	1
ENSG00000171603.16	CLSTN1	1	9824341	1_7	0	0.0310722863951198	11.8626257691848	3.49986617005866e-06	-1.41540131228769	1
ENSG00000178585.14	CTNNBIP1	1	9905367	1_7	0	0.0178418617299235	6.53184358809521	1.10655586072924e-06	0.522891789765015	1
ENSG00000162441.11	LZIC	1	9943171	1_7	0	0.0150276130343294	4.88742541104545	6.97376875855403e-07	-0.150182004129102	1
ENSG00000162444.11	RBP7	1	9997145	1_7	0	0.0206971231353359	7.95557594595705	1.56343203408714e-06	-1.03686870211188	1
ENSG00000130939.18	UBE4B	1	10033313	1_7	0	0.0232986173709667	9.09226478431486	2.01140544109523e-06	1.72794939323178	1
ENSG00000054523.17	KIF1B	1	10210822	1_7	0	0.0158778249324684	5.41442887532098	8.16283577276898e-07	-0.459990792701131	1
ENSG00000142657.20	PGD	1	10398382	1_7	0	0.0225479845196217	8.7778390015762	1.87928538258675e-06	1.15892610045471	1
ENSG00000175279.21	CENPS	1	10430054	1_7	0	0.0159630347956776	5.46569776666513	8.28435059837187e-07	-0.347176587994233	1
ENSG00000241563.3	CORT	1	10449352	1_7	0	0.0148837269591408	4.79531609737292	6.77682594390999e-07	0.388988594236128	1
ENSG00000175262.14	C1orf127	1	10961007	1_8	0	0.0148735148648886	6.40945103684071	9.05173524679788e-07	-0.623752481337672	1
ENSG00000120948.16	TARDBP	1	11012828	1_8	0	0.0308730809943955	13.4213599075555	3.93435814847313e-06	-1.55610054980525	1
ENSG00000009724.16	MASP2	1	11047382	1_8	0	0.0127930846372251	4.9675354116019	6.03411581676788e-07	-0.368645072490629	1
ENSG00000116649.9	SRM	1	11060199	1_8	0	0.0127499031789177	4.93519310768902	5.97459449403682e-07	-0.231522856692425	2
ENSG00000198793.12	MTOR	1	11262099	1_8	0	0.0127654371193828	4.94683870435195	5.995989139571e-07	0.0921963225793748	1
ENSG00000132879.13	FBXO44	1	11657243	1_8	0	0.0148865041691464	6.4178076154325	9.07145215669833e-07	-0.587760425036794	1
ENSG00000116663.10	FBXO6	1	11667863	1_8	0	0.0125609679549846	4.79239119074216	5.71574395399293e-07	0.107278652994943	1
ENSG00000204518.2	AADACL4	1	12644197	1_9	0	0.0246894470705157	10.9124673970306	2.55818365528889e-06	1.20227418153218	1
ENSG00000177000.10	MTHFR	1	11811651	1_9	0	0.0210083825540384	9.361701737137	1.86743207666857e-06	-1.44048224691179	1
ENSG00000011021.21	CLCN6	1	11806385	1_9	0	0.0132068350056624	4.91421574496191	6.16240685599235e-07	-0.14646679474954	2
ENSG00000175206.10	NPPA	1	11847546	1_9	0	0.0309565843564963	13.0895826918574	3.84747878607472e-06	-1.57437904165249	1
ENSG00000116685.15	KIAA2013	1	11926172	1_9	0	0.0138225032104281	5.35018751895291	7.02187509800024e-07	-0.408237110191032	2
ENSG00000083444.16	PLOD1	1	11960300	1_9	0	0.024330984571891	10.7718995878542	2.48856722195674e-06	-1.4688715759603	1
ENSG00000116688.16	MFN2	1	11980422	1_9	0	0.0198263686586433	8.80606898758525	1.65776382177131e-06	0.951156401686013	2
ENSG00000028137.18	TNFRSF1B	1	12166660	1_9	0	0.0254201079505166	11.1928397966156	2.70156284683346e-06	-1.25841041515427	1
ENSG00000162496.8	DHRS3	1	12582101	1_9	0	0.0260092985658623	11.4131907939004	2.81859783653038e-06	1.2573878850191	1
ENSG00000162493.16	PDPN	1	13578723	1_10	0	0.0360599911307713	15.43465821533	5.28469623759743e-06	1.74959999470515	3
ENSG00000116731.22	PRDM2	1	13698512	1_10	0	0.0236207011900492	11.3601315064111	2.54784815314191e-06	-1.35842205181315	1
ENSG00000171729.13	TMEM51	1	15120577	1_11	0	0.00630796668373057	5.42124329451103	3.24702539795413e-07	0.414381192763293	2
ENSG00000142621.19	FHAD1	1	15247454	1_11	0	0.0225527061286605	17.6081278201444	3.77058937886789e-06	-1.78339505964497	2
ENSG00000142634.12	EFHD2	1	15418732	1_11	0	0.00744091880259412	6.99751149371561	4.94387615079635e-07	0.823370062656876	2
ENSG00000215704.9	CELA2B	1	15466305	1_11	0	0.00619652081902322	5.25118055784785	3.08960003524129e-07	0.434296269693509	1
ENSG00000116138.12	DNAJC16	1	15526794	1_11	0	0.00886953055578466	8.67433285869186	7.30523370565472e-07	1.08796315961922	2
ENSG00000116771.5	AGMAT	1	15585235	1_11	0	0.00886753318057199	8.67218074622101	7.30177657333337e-07	1.08361653526938	2
ENSG00000116786.11	PLEKHM2	1	15684135	1_11	0	0.00951025057114308	9.3405292933651	8.43452914478096e-07	1.0746705724195	1
ENSG00000162461.7	SLC25A34	1	15735471	1_11	0	0.00734491402953263	6.87354234838571	4.79363239211197e-07	-0.590922946242543	1
ENSG00000233954.6	UQCRHL	1	15809022	1_11	0	0.00879103361454769	8.5894169834655	7.16970066190129e-07	-1.10019479677428	1
ENSG00000065526.10	SPEN	1	15852422	1_11	0	0.0171506876293085	14.9814417310795	2.43967818764533e-06	1.55531583477798	1
ENSG00000186510.11	CLCNKA	1	16017999	1_11	0	0.00662751850061338	5.89273336039721	3.70821695865988e-07	0.52478326406682	1
ENSG00000173641.17	HSPB7	1	16019124	1_11	0	0.00625644465231345	5.34299185624415	3.17401895462818e-07	0.320500235472463	2
ENSG00000185519.8	FAM131C	1	16067316	1_11	0	0.00590831980802364	4.79684630601582	2.69102167206729e-07	0.145697258949179	1
ENSG00000142632.16	ARHGEF19	1	16210794	1_11	0	0.128969311392007	34.6322669312222	4.24096509434655e-05	3.49062193997642	1
ENSG00000132881.11	RSG1	1	16237140	1_11	0	0.00714290898825487	6.60742548751622	4.48130793444653e-07	-0.923291306527981	1
ENSG00000037637.10	FBXO42	1	16352633	1_11	0	0.0172650670007506	15.0451636013888	2.46639470570303e-06	-2.00491931266705	1
ENSG00000055070.16	SZRD1	1	16352086	1_11	0	0.0238589703463851	18.148751512781	4.11145791001874e-06	2.45172431440121	2
ENSG00000157191.19	NECAP2	1	16439071	1_11	0	0.0067202587573435	6.0253312339793	3.8447164768648e-07	0.410815019087336	2
ENSG00000117122.13	MFAP2	1	16980428	1_12	0	0.013734160965591	10.198546506392	1.32995764573818e-06	-1.70306525469221	1
ENSG00000159363.17	ATP13A2	1	17011965	1_12	0	0.0112264939795629	8.27037011411331	8.81589664585826e-07	1.51281695502098	1
ENSG00000159339.13	PADI4	1	17317282	1_12	0	0.00980429038962449	6.97593234649741	6.49405291245895e-07	0.867324528763248	1
ENSG00000179051.13	RCC2	1	17439260	1_12	0	0.0151689442168457	11.1498114343636	1.60590656560331e-06	-1.34419382749319	1
ENSG00000179023.8	KLHDC7A	1	18480845	1_13	0	0.00968232253554635	9.40066673937798	8.64242460166737e-07	1.71421286960752	2
ENSG00000159423.16	ALDH4A1	1	18903008	1_13	0	0.016744528006108	13.6179726480136	2.16512395213616e-06	-1.38727531534787	1
ENSG00000127481.14	UBR4	1	19205040	1_13	0	0.00663609510081586	4.76662322591696	3.0034528795593e-07	0.0734728296819846	2
ENSG00000127463.13	EMC1	1	19251698	1_13	0	0.00668931065726264	4.8372050822055	3.07236820940032e-07	-0.191804909117405	1
ENSG00000053372.4	MRTO4	1	19253500	1_13	0	0.00688423716210529	5.10327745351091	3.33581840653961e-07	-0.302401152075647	1
ENSG00000053371.12	AKR7A2	1	19311815	1_13	0	0.03185685581442	19.692065232201	5.95650584696235e-06	1.972891206266	1
ENSG00000040487.12	PQLC2	1	19299693	1_13	0	0.0104879367834905	9.01476105867951	8.97721606009444e-07	1.05378703250581	2
ENSG00000158747.13	NBL1	1	19640599	1_13	0	0.0570189040801525	25.3820447634993	1.37417761040668e-05	-2.23618132629637	1
ENSG00000162542.13	TMCO4	1	19771448	1_13	0	0.0071012166937714	5.39864883743615	3.64011614806692e-07	-0.383691229059003	1
ENSG00000169914.5	OTUD3	1	19882290	1_13	0	0.0183037862422393	14.4448582959777	2.51045024163973e-06	1.59554564592533	3
ENSG00000188257.10	PLA2G2A	1	19955476	1_13	0	0.010589022432403	9.22851314877727	9.27865443230298e-07	-1.01983876996974	2
ENSG00000127472.10	PLA2G5	1	20028276	1_13	0	0.00678496333381973	4.96754794136644	3.20027256890208e-07	0.203648846849678	1
ENSG00000009709.11	PAX7	1	18631052	1_13	0	0.0117850077542694	10.2038335399773	1.14180156660691e-06	1.13116095779085	1
ENSG00000158816.15	VWA5B1	1	20289228	1_14	0	0.012749048187333	4.91925883814009	5.95490495199413e-07	0.340041296035425	1
ENSG00000183114.7	FAM43B	1	20546408	1_14	0	0.0185819992792522	8.47042703804609	1.4944973234958e-06	-1.03091767287174	1
ENSG00000158828.7	PINK1	1	20633737	1_14	0	0.012704978375117	4.91052869015134	5.9237889837221e-07	-0.281968964806556	2
ENSG00000117245.12	KIF17	1	20717726	1_14	0	0.0299443500551387	15.0230402879163	4.27139878533411e-06	-2.37610186928169	1
ENSG00000127483.17	HP1BP3	1	20795185	1_14	0	0.0182136967766688	10.1455339108182	1.75456881339423e-06	-2.52778002398642	1
ENSG00000142794.18	NBPF3	1	21439691	1_15	0	0.0118962733747396	7.16564838413084	8.09401166798473e-07	-0.571024721311825	2
ENSG00000076864.19	RAP1GAP	1	21669538	1_15	0	0.0122418457345768	7.77253305988457	9.03455731081155e-07	-0.854329820030605	1
ENSG00000090686.15	USP48	1	21782877	1_15	0	0.0128621886403192	7.44293394048467	9.08984412730475e-07	-0.778552450765963	2
ENSG00000142798.17	HSPG2	1	21937058	1_15	0	0.0108179518032259	6.33462606142743	6.50673953398096e-07	-0.512340240413302	2
ENSG00000142789.19	CELA3A	1	22001714	1_15	0	0.039261458829925	18.2639055417664	6.80859468943296e-06	-1.69371603991579	1
ENSG00000070831.15	CDC42	1	22052387	1_15	0	0.020491474841028	14.7879018046328	2.87724717314443e-06	2.25545908545988	1
ENSG00000162552.14	WNT4	1	22144389	1_15	0	0.00909669632412857	4.84674290513636	4.1863070291071e-07	-0.279617941049858	1
ENSG00000184677.16	ZBTB40	1	22442291	1_15	0	0.00910075745721872	4.7659053897214	4.1183225104831e-07	-0.0716136176141985	1
ENSG00000004487.15	KDM1A	1	23000786	1_16	0	0.0129351950362262	7.39416995613401	9.08154641311054e-07	-0.784165836663846	1
ENSG00000204219.9	TCEA3	1	23424647	1_16	0	0.0104342452857538	5.33987606787184	5.29041347990859e-07	0.446658448220498	1
ENSG00000088280.18	ASAP3	1	23484404	1_16	0	0.00984968505706007	4.78897371954439	4.4788054163628e-07	0.136434442388508	2
ENSG00000007968.6	E2F2	1	23531510	1_16	0	0.0112510521655549	6.06024505327391	6.4741196405582e-07	-0.543401439879383	1
ENSG00000197880.8	MDS2	1	23559582	1_16	0	0.0100681272059816	4.99855625086501	4.7784899238462e-07	-0.179804096050101	1
ENSG00000227868.5	C1orf234	1	23015869	1_16	0	0.0102385399099574	5.15893568795204	5.01528408572139e-07	0.337361346624181	1
ENSG00000179546.4	HTR1D	1	23198048	1_16	0	0.0108909430554839	5.74929714194263	5.94535291041926e-07	-0.60899905135096	1
ENSG00000117308.14	GALE	1	23800401	1_17	0	0.00927328602076683	4.94888439778858	4.35750968537229e-07	0.21390897872192	1
ENSG00000185436.11	IFNLR1	1	24187118	1_17	0	0.0103794090851151	6.02549402356317	5.9383075457641e-07	-0.596468063115679	2
ENSG00000001460.17	STPG1	1	24416496	1_17	0	0.00914600280451006	4.8168674184708	4.18305350636046e-07	-0.0965902186442982	2
ENSG00000001461.16	NIPAL3	1	24415622	1_17	0	0.0092188965051867	4.89269001502418	4.28276295414538e-07	-0.251044072372785	2
ENSG00000117602.11	RCAN3	1	24502439	1_17	0	0.0127797997174924	8.01452671758382	9.72521755836733e-07	-0.894988960256039	1
ENSG00000184454.6	NCMAP	1	24555537	1_17	0	0.0101494478335781	5.81138943711077	5.60040961018654e-07	0.726065638446074	2
ENSG00000131910.4	NR0B2	1	26914363	1_18	0	0.0163087792218979	7.73754009474617	1.19817916335098e-06	-1.12412294113181	2
ENSG00000188672.17	RHCE	1	25253604	1_18	0	0.0125929704049117	4.97602179176175	5.94987515504011e-07	-0.212133233819427	1
ENSG00000204178.9	TMEM57	1	25430369	1_18	0	0.0124008048114235	4.82544902234673	5.68178767671207e-07	-0.110037477685257	1
ENSG00000127423.10	AUNIP	1	25858853	1_18	0	0.0137471057619309	5.75451637157095	7.51134138217101e-07	-0.40451777932803	1
ENSG00000182749.5	PAQR7	1	25880753	1_18	0	0.0192328151307257	8.95985800949246	1.63621881059383e-06	0.963131701610823	1
ENSG00000158006.13	PAFAH2	1	25998029	1_18	0	0.0185614589100589	8.72499775927024	1.53771138266061e-06	1.09697377672811	1
ENSG00000158008.9	EXTL1	1	26020058	1_18	0	0.0129204776835056	5.22548867752438	6.41066198022797e-07	-0.373535379948005	1
ENSG00000158022.6	TRIM63	1	26068506	1_18	0	0.0127823924481851	5.1032360454295	6.19377180428835e-07	-0.328169546298766	1
ENSG00000236782.6	RP11-96L14.7	1	26170849	1_18	0	0.021018782737687	10.1183574017838	2.01936569143319e-06	1.6663167065399	2
ENSG00000142675.17	CNKSR1	1	26172545	1_18	0	0.0134433534888789	5.88031204283657	7.50594517715525e-07	0.868968632454143	2
ENSG00000142669.14	SH3BGRL3	1	26282158	1_18	0	0.0168029194701593	7.54266102240228	1.20339092795282e-06	0.77076510438932	1
ENSG00000169442.8	CD52	1	26317588	1_18	0	0.0126162229031984	5.10310395285856	6.11309528926266e-07	0.546359811918075	2
ENSG00000158062.20	UBXN11	1	26317588	1_18	0	0.0123447781017788	4.80309612410054	5.62991661952705e-07	-0.226432240940236	2
ENSG00000176092.14	AIM1L	1	26360024	1_18	0	0.0135723723376258	5.75368977749066	7.41480278540179e-07	0.627989149072632	1
ENSG00000176083.17	ZNF683	1	26372612	1_18	0	0.0136335946959858	5.58774955330961	7.23343708316707e-07	-0.204612518818929	1
ENSG00000117682.16	DHDDS	1	26427451	1_18	0	0.0146372836293721	6.40207986982028	8.89772487822149e-07	0.600489677010442	2
ENSG00000198830.10	HMGN2	1	26471849	1_18	0	0.0138960399687735	5.91273379761915	7.80147602275334e-07	-0.659323974888259	1
ENSG00000117713.18	ARID1A	1	26693253	1_18	0	0.0248107119785352	12.3768145900431	2.91571794000353e-06	2.67637160860518	1
ENSG00000060642.10	PIGV	1	26787956	1_18	0	0.0479689730010447	17.4308197796386	7.93917965965514e-06	3.10472486377496	1
ENSG00000204160.11	ZDHHC18	1	26827212	1_18	0	0.0130032597567532	5.34562593808425	6.60006481658852e-07	0.499868504221744	1
ENSG00000142751.14	GPN2	1	26890178	1_18	0	0.0363245088679988	15.2147814582505	5.24762589495513e-06	-2.95522531070365	1
ENSG00000253368.3	TRNP1	1	26896106	1_18	0	0.0146080011331204	6.16237507098234	8.54744507298116e-07	-0.328864738413905	1
ENSG00000188782.8	CATSPER4	1	26185209	1_18	0	0.0355295084921559	15.3275508932119	5.17081932456298e-06	2.14477086080007	2
ENSG00000282872.1	RP11-96L14.8	1	26169059	1_18	0	0.0325771711868968	14.0428810612657	4.34377162773774e-06	1.79555486483204	1
ENSG00000090020.10	SLC9A1	1	27167188	1_19	0	0.00928572404670069	11.2423836274324	9.91223456498255e-07	1.33968165513037	1
ENSG00000142784.15	WDTC1	1	27234636	1_19	0	0.012048738625959	13.7317368655628	1.57095756066021e-06	1.53116224452683	1
ENSG00000142765.17	SYTL1	1	27342119	1_19	0	0.230417872231733	42.7388426933026	9.3505319081615e-05	3.61214318446576	1
ENSG00000142733.14	MAP3K6	1	27367112	1_19	0	0.00474391803621355	4.83361902270595	2.1772434400577e-07	0.255971723802209	1
ENSG00000181773.6	GPR3	1	27334546	1_19	0	0.00617934638426165	7.35476955001231	4.31528025845024e-07	0.812091819276366	1
ENSG00000126705.13	AHDC1	1	27604387	1_19	0	0.0571271152550111	28.7188127675358	1.55778017713791e-05	-2.69677297082544	1
ENSG00000000938.12	FGR	1	27634281	1_19	0	0.0049248839854581	5.19059399788195	2.42722737378072e-07	0.390800674845132	1
ENSG00000126709.14	IFI6	1	27671883	1_19	0	0.00551461114520235	6.2691709445261	3.28263354430034e-07	0.787179633591158	1
ENSG00000130775.15	THEMIS2	1	27872858	1_19	0	0.00527041544232598	5.83722605789773	2.9211157025287e-07	-0.662571421060435	2
ENSG00000117748.9	RPA2	1	27914481	1_19	0	0.00962739470905283	11.5875399361229	1.05924742847346e-06	1.31129237569999	2
ENSG00000130768.14	SMPDL3B	1	27936800	1_19	0	0.00700704675738195	8.55420724708057	5.69130919241052e-07	-1.04351945499979	1
ENSG00000158156.7	XKR8	1	27956967	1_19	0	0.00786963752725089	9.66230859002362	7.2199307126919e-07	-1.08735688684131	1
ENSG00000169403.11	PTAFR	1	28193492	1_19	0	0.00585321549561924	6.83752085648029	3.80006105592303e-07	-0.722160786184153	1
ENSG00000126698.10	DNAJC8	1	28232589	1_19	0	0.0171885267994135	17.1322944237697	2.79609280311445e-06	-1.71928049376007	1
ENSG00000130770.17	ATPIF1	1	28236165	1_19	0	0.00957427790279741	11.5345344220667	1.04858464874237e-06	1.21441929274755	2
ENSG00000204138.12	PHACTR4	1	28349072	1_19	0	0.00658225147821245	7.95749723845535	4.97334244485218e-07	-1.57930522810916	2
ENSG00000180198.15	RCC1	1	28510006	1_19	0	0.011429469792264	13.2273138641847	1.4354733686881e-06	-1.4020181085664	2
ENSG00000180098.9	TRNAU1AP	1	28553045	1_19	0	0.0168788202227693	16.9583667037714	2.71783762381316e-06	1.64174100431463	1
ENSG00000120656.11	TAF12	1	28664349	1_19	0	0.00648338579420382	7.81301302743522	4.80969802616864e-07	0.840175651718088	1
ENSG00000198492.15	YTHDF2	1	28736301	1_19	0	0.00522934827982424	5.76260055814508	2.86130056742914e-07	0.486933305438645	1
ENSG00000159023.19	EPB41	1	28886806	1_19	0	0.0170908223587454	17.078064171959	2.77139863075833e-06	-1.83004151780839	1
ENSG00000060656.19	PTPRU	1	28391709	1_19	0	0.014183918586856	15.2924889491475	2.0595474491075e-06	2.28398267819157	1
ENSG00000162511.7	LAPTM5	1	30757821	1_20	0	0.00665791798813997	11.8592211732415	7.49707761015733e-07	-1.38198391830487	1
ENSG00000162512.15	SDC3	1	30910550	1_20	0	0.0118142903384536	17.135696085246	1.92223635753242e-06	1.79666122252177	1
ENSG00000134644.15	PUM1	1	31066204	1_20	0	0.0111353234376518	16.6926488081006	1.76492188903448e-06	1.81861228176842	1
ENSG00000084628.9	NKAIN1	1	31239467	1_20	0	0.00320199154228629	4.99095531795682	1.51740412047575e-07	-0.398534788099007	1
ENSG00000121766.15	ZCCHC17	1	31296178	1_20	0	0.029173844873425	20.1228276583604	5.57416825727485e-06	-3.44943336991756	1
ENSG00000121769.7	FABP3	1	31375861	1_20	0	0.0720544006072399	25.259158819208	1.72813151461394e-05	-3.76063416052785	1
ENSG00000168528.11	SERINC2	1	31409124	1_20	0	0.00819915767471879	13.5496289881767	1.0548580917602e-06	-2.79841997248401	1
ENSG00000142910.15	TINAGL1	1	31571617	1_20	0	0.00317734524454039	4.87025388335053	1.46930990105853e-07	-0.186826569337662	2
ENSG00000121764.11	HCRTR1	1	31616786	1_20	0	0.00451845253238059	8.49335138985604	3.64389801324496e-07	1.11735127914864	1
ENSG00000162517.12	PEF1	1	31644486	1_20	0	0.00324605893646335	5.0598754665963	1.55952961276672e-07	-0.338430422562067	2
ENSG00000084636.17	COL16A1	1	31699458	1_20	0	0.00362429391811636	6.08220421012103	2.09306060953335e-07	-0.588797848274477	2
ENSG00000121753.12	ADGRB2	1	31767341	1_20	0	0.00338818288379728	5.41317408939782	1.7414709543205e-07	0.298569275755344	1
ENSG00000134668.12	SPOCD1	1	31815009	1_20	0	0.00317089132915815	4.82665772500823	1.45319956028816e-07	-0.126327861884522	1
ENSG00000184007.18	PTP4A2	1	31945136	1_20	0	0.00631289127567569	11.5314229927729	6.91207767021801e-07	-1.38529192455148	1
ENSG00000084652.15	TXLNA	1	32179560	1_21	0	0.0174487862166011	12.3278822912387	2.04244841910449e-06	1.50994865460589	1
ENSG00000160051.11	IQCC	1	32205464	1_21	0	0.0165989383209848	11.8494349597065	1.86756337980867e-06	1.46785544549792	1
ENSG00000084623.11	EIF3I	1	32220993	1_21	0	0.0171292203492407	12.1507445385142	1.97623179900437e-06	-1.4806089712341	1
ENSG00000160055.19	TMEM234	1	32222176	1_21	0	0.0150472797312994	10.9094970225145	1.55869132936016e-06	-1.38181198006749	1
ENSG00000116478.11	HDAC1	1	32272462	1_21	0	0.0433733342055508	21.0944507661818	8.68737217725498e-06	1.92478090988414	2
ENSG00000162526.6	TSSK3	1	32366691	1_21	0	0.00792500589738798	4.78045366901613	3.59721258656097e-07	0.108041527649329	1
ENSG00000225828.1	FAM229A	1	32366691	1_21	0	0.00792500589738798	4.78045366901613	3.59721258656097e-07	0.108041527649329	1
ENSG00000176261.15	ZBTB8OS	1	32650758	1_21	0	0.00793121284497611	4.78792795343741	3.60565864193423e-07	-0.0918335764830099	1
ENSG00000162521.18	RBBP4	1	32650943	1_21	0	0.00829571914872562	5.2169317722052	4.10928813690706e-07	0.230091879795816	1
ENSG00000116497.17	S100PBP	1	32817174	1_21	0	0.0184268396070596	12.8506699352434	2.24840230293011e-06	1.44867943864329	1
ENSG00000134684.10	YARS	1	32817927	1_21	0	0.0187307596896592	13.0075215204913	2.31338194571102e-06	-1.4613826010786	1
ENSG00000160097.16	FNDC5	1	32872031	1_21	0	0.011473283315345	8.31512589893308	9.05845109489565e-07	1.10209268375522	1
ENSG00000142920.16	AZIN2	1	33080995	1_21	0	0.00970048827380021	6.71103641005926	6.1813108871063e-07	1.10300715651031	1
ENSG00000116525.13	TRIM62	1	33182762	1_21	0	0.00801527166549199	4.88857907928981	3.72047412396253e-07	0.263927989348722	1
ENSG00000160094.14	ZNF362	1	33254241	1_21	0	0.029267325737286	17.2955880294544	4.80635417189793e-06	2.27133067769651	1
ENSG00000184389.9	A3GALT2	1	33324895	1_21	0	0.0219365683636523	14.5233770669461	3.02505795685603e-06	-2.06687672137028	1
ENSG00000134686.18	PHC2	1	33429048	1_21	0	0.00851677148975816	5.46803719549655	4.42184842966465e-07	0.334832154108252	1
ENSG00000121903.14	ZSCAN20	1	33482238	1_21	0	0.045503488494944	21.5590703984199	9.31476966744704e-06	2.39837274346037	1
ENSG00000121904.17	CSMD2	1	34165500	1_21	0	0.0106967756304376	7.64524149356559	7.76500055994063e-07	0.791410278747278	1
ENSG00000273274.1	ZBTB8B	1	32465491	1_21	0	0.0408208318575244	20.5072036585482	7.9485093945347e-06	2.10520467907136	1
ENSG00000163866.8	SMIM12	1	34859185	1_22	0	0.00831221819420536	7.83914305127117	6.18703996446521e-07	0.874590379459714	1
ENSG00000116544.11	DLGAP3	1	34930171	1_22	0	0.00605783078531452	4.93042517987095	2.83595220563552e-07	0.618257897026663	1
ENSG00000163867.16	ZMYM6	1	35031112	1_22	0	0.015874646831169	13.897520128265	2.09478174543069e-06	-1.51850415229524	1
ENSG00000197056.9	ZMYM1	1	35059408	1_22	0	0.0117108762461356	13.0674437467477	1.45303952383734e-06	-2.37267147841442	2
ENSG00000116819.6	TFAP2E	1	35573174	1_22	0	0.170141772373482	24.6353440707635	3.97985254489285e-05	4.23988844068056	1
ENSG00000126067.11	PSMB2	1	35641909	1_22	0	0.158390966951144	25.75094043874	3.87276282875989e-05	-4.28515227822419	1
ENSG00000142686.7	C1orf216	1	35718988	1_22	0	0.106167752134701	23.4695325993651	2.36588951530287e-05	4.14534827765337	1
ENSG00000134698.10	AGO4	1	35807900	1_22	0	0.00626641953894058	5.21944298392124	3.10556785134833e-07	0.182564516604658	1
ENSG00000092847.11	AGO1	1	35870261	1_22	0	0.0115758291229525	13.6222029916868	1.49725872225013e-06	-3.09002441255171	1
ENSG00000054118.13	THRAP3	1	36225269	1_22	0	0.0113461658349812	9.75295363854202	1.05070955927554e-06	0.151829000626497	1
ENSG00000214193.10	SH3D21	1	36322287	1_22	0	0.0142411805456474	13.73526621836	1.85729320779161e-06	-1.65102506568772	1
ENSG00000142694.6	EVA1B	1	36323945	1_22	0	0.0150034591794385	14.2660349570917	2.03231995604899e-06	-1.70102442075969	1
ENSG00000181817.5	LSM10	1	36397855	1_22	0	0.00655140321759717	5.48437331139049	3.41160494490474e-07	-0.40459494886299	2
ENSG00000163873.9	GRIK3	1	37035122	1_22	0	0.00694022572195563	6.06096161921045	3.99404106889897e-07	-0.526011570602697	1
ENSG00000163877.10	SNIP1	1	37554146	1_23	0	0.0802466136040422	23.5022213687958	1.79074201657686e-05	-2.48233591506468	1
ENSG00000163879.10	DNALI1	1	37556851	1_23	0	0.0136822333926804	6.40433331703102	8.32009563114923e-07	0.969615199733515	2
ENSG00000116922.14	C1orf109	1	37691932	1_23	0	0.015090458789937	7.34197205997833	1.05199231667874e-06	-0.963220254347224	2
ENSG00000134690.10	CDCA8	1	37692539	1_23	0	0.0118356371323352	5.01744633447062	5.63860632994926e-07	0.291210333073741	1
ENSG00000185090.14	MANEAL	1	37803164	1_23	0	0.0675379376605946	21.8098658679356	1.39861501488308e-05	-2.76144360164776	1
ENSG00000197982.13	C1orf122	1	37806988	1_23	0	0.0124422962425453	5.49554299341902	6.49244895818033e-07	0.697797426102211	1
ENSG00000188786.9	MTF1	1	37856746	1_23	0	0.0117068186984196	4.91284868500885	5.46096857594787e-07	-0.481795326270433	1
ENSG00000204084.12	INPP5B	1	37897131	1_23	0	0.108404003889976	26.4800671959312	2.72559800538802e-05	-3.01569535450534	3
ENSG00000183431.11	SF3A3	1	37990434	1_23	0	0.0116143740972388	4.83704741198047	5.33425228059989e-07	0.643799400115017	1
ENSG00000183386.9	FHL3	1	37996149	1_23	0	0.0120671802358541	5.20259789722793	5.96105950744649e-07	0.197068866335976	1
ENSG00000183520.11	UTP11	1	38009833	1_23	0	0.0115451490389071	4.77985541802569	5.23976368574548e-07	0.0203261026758927	1
ENSG00000185668.7	POU3F1	1	38047752	1_23	0	0.0976334462409073	25.4397602632005	2.35835419020372e-05	2.27053117297403	1
ENSG00000116954.7	RRAGC	1	38861348	1_24	0	0.00687807225575754	6.11012472089454	3.99037954784586e-07	-0.759231376290672	1
ENSG00000214114.8	MYCBP	1	38873777	1_24	0	0.0184706461581573	15.4170309711573	2.70383527865701e-06	1.97574154192716	1
ENSG00000131233.9	GJA9	1	38881233	1_24	0	0.017806573022343	15.0680486297798	2.5476206178468e-06	1.95118702948354	1
ENSG00000174574.15	AKIRIN1	1	38991334	1_24	0	0.0511607071583624	24.9351013130828	1.21128146778587e-05	-2.82380725943394	2
ENSG00000168653.10	NDUFS5	1	39026790	1_24	0	0.00711556226557042	6.4175444684428	4.33586255504964e-07	0.712938591339204	1
ENSG00000183682.7	BMP8A	1	39491437	1_24	0	0.00854903538676444	8.14460098585991	6.61126132657218e-07	-1.02173653164324	3
ENSG00000163909.7	HEYL	1	39640410	1_24	0	0.00680302524106846	5.97891404274602	3.86208465285895e-07	-0.864958719436974	1
ENSG00000116983.12	HPCAL4	1	39689914	1_24	0	0.00637995200884889	5.40899906003826	3.27666252862311e-07	0.47024516223839	3
ENSG00000084072.16	PPIE	1	39738050	1_25	0	0.00448176633887742	4.8933790134939	2.08235831919009e-07	0.219424578128703	1
ENSG00000198754.5	OXCT2	1	39776590	1_25	0	0.00547570500902772	6.76797636554951	3.51881369621723e-07	0.69117914793488	1
ENSG00000116985.11	BMP8B	1	39788427	1_25	0	0.00444386268321695	4.7783596798737	2.01621510742506e-07	0.108852232724807	1
ENSG00000043514.15	TRIT1	1	39883661	1_25	0	0.0575413624394697	28.49600581903	1.55690290255231e-05	-2.39935496519983	2
ENSG00000131236.16	CAP1	1	40040200	1_25	0	0.0055492647847829	6.57257416572912	3.46312637566745e-07	0.381824543899882	2
ENSG00000131238.16	PPT1	1	40096750	1_25	0	0.0204721827188006	18.434909095493	3.58345987777409e-06	-1.67089681234741	2
ENSG00000084073.8	ZMPSTE24	1	40257123	1_25	0	0.00472531493012618	5.35683241680358	2.40345621805445e-07	0.452470061351041	1
ENSG00000084070.11	SMAP2	1	40345111	1_25	0	0.00446164426555185	4.89108504311607	2.07203721443108e-07	-0.248788206679797	1
ENSG00000187815.9	ZFP69	1	40477177	1_25	0	0.00747056469117435	9.89072984693594	7.01583178226551e-07	-1.24858966962013	1
ENSG00000164002.11	EXO5	1	40523948	1_25	0	0.00978199687164316	11.7692482960905	1.09313460200487e-06	1.10847241666134	1
ENSG00000117013.14	KCNQ4	1	40783570	1_25	0	0.00471010876566702	5.25862825549889	2.35180225997546e-07	-0.33111261627427	1
ENSG00000179862.6	CITED4	1	40862199	1_25	0	0.00629606878372069	8.23463610833101	4.92278958458783e-07	-0.98839954622134	2
ENSG00000171793.13	CTPS1	1	40979451	1_25	0	0.0068516228428489	10.3141630106875	6.7100357858005e-07	1.61372506504694	1
ENSG00000171790.15	SLFNL1	1	41023050	1_25	0	0.00489697820924973	5.67163490928788	2.63714394135882e-07	0.266853725867128	1
ENSG00000010803.16	SCMH1	1	41241979	1_25	0	0.0986030554920667	30.9130538941333	2.8942076079611e-05	-2.16330927933842	1
ENSG00000186973.10	FAM183A	1	43162305	1_26	0	0.0129197373603862	5.87203126393241	7.20343167378638e-07	-0.43479712557702	1
ENSG00000127124.14	HIVEP3	1	42035651	1_26	0	0.0115149329737663	4.77115416839959	5.21653662779648e-07	-0.238154633470906	1
ENSG00000066185.12	ZMYND12	1	42448930	1_26	0	0.019322224594771	9.72708885311691	1.7845856878522e-06	-1.68185495197231	2
ENSG00000127125.8	PPCS	1	42503210	1_26	0	0.0119136987207752	5.09663971105416	5.76538008752901e-07	0.295574250672197	1
ENSG00000186409.14	CCDC30	1	42546161	1_26	0	0.0150111855170944	7.30804824949508	1.04163075676568e-06	1.15050954812929	1
ENSG00000117385.15	P3H1	1	42760455	1_26	0	0.0117244887444512	4.94357979657598	5.50342255666186e-07	0.211149156525499	2
ENSG00000164008.14	C1orf50	1	42760665	1_26	0	0.0119031462494726	5.0881351633923	5.7506615191081e-07	-0.0634248779018858	2
ENSG00000274386.5	TMEM269	1	42785692	1_26	0	0.0117779429004623	4.98702184421963	5.57709589287463e-07	-0.000930670079133312	1
ENSG00000177868.11	SVBP	1	42816784	1_26	0	0.0174847821308552	8.76911816345045	1.45583965293356e-06	-1.18690496734773	1
ENSG00000164010.13	ERMAP	1	42816784	1_26	0	0.0174847821308552	8.76911816345045	1.45583965293356e-06	1.18690496734773	1
ENSG00000179178.10	TMEM125	1	43269525	1_26	0	0.0224127152415543	11.1509973962403	2.373042873025e-06	1.2195872990749	1
ENSG00000066056.13	TIE1	1	43300755	1_27	0	0.0322168621343754	21.3744207033817	6.53845273365415e-06	2.86466419032577	2
ENSG00000117400.16	MPL	1	43337449	1_27	0	0.0405320643052663	25.5971312139142	9.85116094487846e-06	-3.46320473756727	1
ENSG00000117399.13	CDC20	1	43359194	1_27	0	0.0124738600972745	13.6368264792658	1.6151452332286e-06	-2.49172791644628	1
ENSG00000159479.16	MED8	1	43390239	1_27	0	0.0378862051380067	24.9204807199644	8.96468262494837e-06	-3.43104163705271	1
ENSG00000198198.15	SZT2	1	43389819	1_27	0	0.00835736186039771	6.55580952823996	5.20227050602409e-07	0.960108231722112	2
ENSG00000142949.16	PTPRF	1	43524227	1_27	0	0.0103458941987195	8.63148512333997	8.47912340377682e-07	-1.10300230967405	1
ENSG00000117408.10	IPO13	1	43947230	1_27	0	0.00867355086282173	5.98995379425438	4.93307591298898e-07	0.117925035933132	1
ENSG00000117410.13	ATP6V0B	1	43974045	1_27	0	0.00748259242247362	4.90635813582734	3.48585030185566e-07	-0.171054110212343	2
ENSG00000159214.12	CCDC24	1	43991070	1_27	0	0.0120038187395817	18.1805326449761	2.07216067964964e-06	3.65036605168947	2
ENSG00000196517.11	SLC6A9	1	44031093	1_27	0	0.0568086927668406	26.5284957646481	1.43095118162168e-05	-3.18962945548658	1
ENSG00000126106.13	TMEM53	1	44662913	1_28	0	0.014786249693204	5.55251449859645	7.79552078480246e-07	0.240360067792895	1
ENSG00000198520.10	C1orf228	1	44674693	1_28	0	0.0201435710426658	8.51557193545419	1.62872470281198e-06	-1.18313874706937	2
ENSG00000142945.12	KIF2C	1	44738931	1_28	0	0.0201013267110476	8.49542628936316	1.62146394151153e-06	-0.97244121166378	2
ENSG00000188396.3	TCTEX1D4	1	44806156	1_28	0	0.0187793527429071	7.84291665343358	1.39847792749625e-06	-0.981815706631571	1
ENSG00000117425.13	PTCH2	1	44842737	1_28	0	0.0406840622365676	15.2852600066283	5.90465513408708e-06	-2.08063248801166	1
ENSG00000126107.14	HECTD3	1	45010727	1_28	0	0.164799002033799	29.1128071647756	4.55550007326141e-05	-3.07228350489957	2
ENSG00000126088.13	UROD	1	44990471	1_28	0	0.023283912951123	9.90639251109084	2.19012496332912e-06	-1.61558678734776	1
ENSG00000132781.17	MUTYH	1	45336998	1_28	0	0.0403471357483185	15.2047680155202	5.82491918896945e-06	1.64997651209251	2
ENSG00000070759.16	TESK2	1	45491131	1_28	0	0.0144885492419137	5.35781953723227	7.37072790923461e-07	-0.386657238845662	1
ENSG00000280670.2	CCDC163	1	45499668	1_28	0	0.0158516004367715	6.21870093465253	9.35987793652456e-07	-0.771798716546526	1
ENSG00000132763.14	MMACHC	1	45499635	1_28	0	0.0188713429344155	7.88974514210132	1.41371927155598e-06	-1.02630340270039	2
ENSG00000117450.13	PRDX1	1	45523019	1_28	0	0.0157826267056927	6.17693636383344	9.25656400759623e-07	-0.756514872932345	1
ENSG00000117448.13	AKR1A1	1	45550079	1_28	0	0.0230915963908344	9.82668913644771	2.1545598985648e-06	-1.18006208957174	2
ENSG00000132780.16	NASP	1	45583288	1_28	0	0.0244947210898169	10.393575357092	2.41732400442434e-06	1.01290994591509	1
ENSG00000159588.14	CCDC17	1	45624129	1_28	0	0.0186996341912868	7.80207585274345	1.38528992554905e-06	0.921100137246974	2
ENSG00000159592.10	GPBP1L1	1	45687876	1_28	0	0.0136386912083132	4.77930086237639	6.1891992492809e-07	-0.112792239232946	2
ENSG00000159596.6	TMEM69	1	45685133	1_28	0	0.0146313755338711	5.45169897992373	7.57381027676998e-07	-0.494026051721137	2
ENSG00000197429.10	IPP	1	45750903	1_28	0	0.0162712792259061	6.46897266787556	9.99434670082588e-07	0.848437826971284	1
ENSG00000086015.20	MAST2	1	45787045	1_28	0	0.0233708096283094	9.9422195716971	2.2062488928102e-06	1.37810539368823	2
ENSG00000117461.14	PIK3R3	1	46132597	1_28	0	0.0145058043510101	5.3691917357005	7.39516937666228e-07	0.493506617978877	2
ENSG00000171357.5	LURAP1	1	46198577	1_28	0	0.0268457343111352	11.2748844408345	2.87398689765657e-06	-1.1601764444631	1
ENSG00000173660.11	UQCRH	1	46301079	1_28	0	0.0158516878325996	6.21876547466686	9.3600266819126e-07	0.69414029082172	1
ENSG00000117481.10	NSUN4	1	46339550	1_28	0	0.0243871304242447	10.3512641275125	2.39690867974565e-06	-1.06346862012676	1
ENSG00000117480.15	FAAH	1	46394565	1_28	0	0.0178687430998908	7.36640415955328	1.24981848778959e-06	-0.980889757176684	2
ENSG00000079277.19	MKNK1	1	46608790	1_29	0	0.0125047872050197	5.60811032525515	6.6587123036508e-07	-0.371789303297033	2
ENSG00000142961.14	MOB3C	1	46617353	1_29	0	0.0139248567009338	6.63719974649476	8.77552321212078e-07	-0.72403571676859	1
ENSG00000123472.12	ATPAF1	1	46674003	1_29	0	0.0128836959039091	5.89364495038039	7.20977699028755e-07	0.597373260413717	1
ENSG00000159658.10	EFCAB14	1	46719483	1_29	0	0.0114423572083815	4.75906995110385	5.17052909855912e-07	0.0991816080995236	1
ENSG00000142973.13	CYP4B1	1	46841976	1_29	0	0.0207348998013042	10.4523622888053	2.05785036504025e-06	-1.42590564519061	1
ENSG00000187048.12	CYP4A11	1	46940506	1_29	0	0.0132711290232436	6.1770904262728	7.78375624635002e-07	-0.597375298670439	1
ENSG00000162365.11	CYP4A22	1	47137271	1_29	0	0.0130180940056037	5.99291993510877	7.40769812219207e-07	0.785751847684867	1
ENSG00000162366.7	PDZK1IP1	1	47190144	1_29	0	0.0120882886218283	5.28414721783067	6.06508827449896e-07	0.350491712340505	2
ENSG00000162368.13	CMPK1	1	47333168	1_29	0	0.0632724137320345	21.2367842717623	1.27585275145835e-05	-2.06436172270502	1
ENSG00000269113.3	TRABD2B	1	47997102	1_30	0	0.0141815928942887	6.32771145467037	8.52057841989617e-07	-0.682981320985534	1
ENSG00000117834.12	SLC5A9	1	48222704	1_30	0	0.0144176091922192	6.48569243344615	8.87865121312214e-07	0.658953422218685	2
ENSG00000162373.12	BEND5	1	48775925	1_31	0	0.0267680816972931	17.5647848783097	4.4643422455608e-06	2.13439733917747	2
ENSG00000123080.10	CDKN2C	1	50958107	1_32	0	0.00785398651046421	5.26476716155307	3.92614845207588e-07	0.702132948598448	1
ENSG00000123091.4	RNF11	1	51235789	1_32	0	0.011761726190173	8.91647431237597	9.95775930457066e-07	-0.990627801832879	2
ENSG00000203995.9	ZYG11A	1	52841521	1_33	0	0.0111159248255468	9.46350257264264	9.98837645833232e-07	-1.16467570176026	1
ENSG00000085831.15	TTC39A	1	51344915	1_33	0	0.0278276668547512	18.2735184672524	4.82832359303104e-06	-1.88966391266639	1
ENSG00000085832.16	EPS15	1	51534159	1_33	0	0.0101941472980482	8.58499979058792	8.30976209375095e-07	0.962148663329979	1
ENSG00000117859.18	OSBPL9	1	51577175	1_33	0	0.0113451681408495	9.49206663571456	1.02251364426147e-06	1.08637705483823	1
ENSG00000078618.21	NRDC	1	51826904	1_33	0	0.0105498589091078	8.95823581936004	8.97359653323877e-07	-0.966018465363433	2
ENSG00000198841.3	KTI12	1	52034079	1_33	0	0.00695250615597509	4.92550561110344	3.25154371356145e-07	-0.591157726904223	2
ENSG00000154222.14	CC2D1B	1	52352516	1_33	0	0.00966562778444757	8.02783144327492	7.36759439478341e-07	-0.930542883174812	1
ENSG00000134744.13	ZCCHC11	1	52538149	1_33	0	0.0306394279240395	18.6136213934239	5.41513047237102e-06	-2.23053915152303	1
ENSG00000116157.5	GPX7	1	52602421	1_33	0	0.00694591538171663	4.93776516231007	3.25654674340512e-07	-0.0180513953901171	2
ENSG00000182183.14	FAM159A	1	52632886	1_33	0	0.0126218492500668	10.7884966118962	1.29294876346123e-06	-1.19657768606471	1
ENSG00000162377.5	COA7	1	52698548	1_33	0	0.0071536709865766	5.25293967813963	3.56803226131758e-07	-0.361329243789326	2
ENSG00000162378.12	ZYG11B	1	52726410	1_33	0	0.0155117450007241	12.3835408002505	1.8239078514551e-06	1.24485566127228	1
ENSG00000121310.16	ECHDC2	1	52926925	1_33	0	0.00686959668329734	4.82922771438984	3.14996930151162e-07	-0.0184922835083917	2
ENSG00000116171.17	SCP2	1	52926925	1_33	0	0.0142144915425929	11.8319626018749	1.59692865736746e-06	-1.4030178112329	1
ENSG00000174348.13	PODN	1	53062324	1_33	0	0.0071658112987093	5.26819386181323	3.58446638739553e-07	-0.442229790935746	1
ENSG00000157184.6	CPT2	1	53196294	1_33	0	0.0303806044480625	19.1773719971404	5.53200927665236e-06	2.9220485227222	2
ENSG00000162384.13	C1orf123	1	53221917	1_33	0	0.00878982970609654	6.96412458165544	5.81225138388425e-07	0.495111122440621	1
ENSG00000157193.15	LRP8	1	53327576	1_33	0	0.0115056773653673	9.24505265463321	1.0099944270689e-06	-0.56026429097859	1
ENSG00000174332.5	GLIS1	1	53737935	1_33	0	0.0103780902654692	8.7642043242752	8.63629233201765e-07	1.0069312178821	1
ENSG00000203985.10	LDLRAD1	1	54017242	1_34	0	0.0186352409127695	15.6227469562581	2.76432949020211e-06	1.69428216182201	1
ENSG00000162398.11	LEXM	1	54805572	1_34	0	0.00976835483196337	9.44188141269256	8.75744392416306e-07	-1.10025741912314	2
ENSG00000058799.14	YIPF1	1	53885462	1_34	0	0.00713810102534085	6.44649549252263	4.36921856520547e-07	0.710719406977343	2
ENSG00000211452.10	DIO1	1	53890974	1_34	0	0.0084201480952335	8.02333505639972	6.41463656664239e-07	-0.947749827572692	1
ENSG00000081870.11	HSPB11	1	53945795	1_34	0	0.00700151115463288	6.26210379843463	4.16302907349256e-07	-0.433456727403898	1
ENSG00000116205.12	TCEANC2	1	54056634	1_34	0	0.00678539340335849	5.9629040785414	3.84176019288196e-07	-0.406902033524249	1
ENSG00000116221.15	MRPL37	1	54183963	1_34	0	0.00868925480744487	8.32374821414956	6.86750310353023e-07	-0.923174119926458	1
ENSG00000215883.10	CYB5RL	1	54154524	1_34	0	0.00623408992452934	5.15437611232033	3.0510306110115e-07	0.333619041261247	2
ENSG00000157216.15	SSBP3	1	54413433	1_34	0	0.00738381649850728	6.76950826864997	4.7460839401469e-07	-0.704163152259713	2
ENSG00000184313.19	MROH7	1	54610757	1_34	0	0.00684563085418788	6.04724223137223	3.93068497330273e-07	0.523177362510085	1
ENSG00000243725.6	TTC4	1	54580862	1_34	0	0.00633020231307457	5.30034097127033	3.18580211135982e-07	-0.358133452800365	2
ENSG00000162396.5	PARS2	1	54764162	1_34	0	0.0258400946300996	18.7613264762738	4.60314904891004e-06	1.81217755329874	2
ENSG00000116133.11	DHCR24	1	54886940	1_34	0	0.0129455500639887	12.1339583426511	1.4914902029961e-06	1.37531960197501	1
ENSG00000143001.4	TMEM61	1	54980319	1_34	0	0.00598103508449388	4.75905736283791	2.70268036387441e-07	-0.00502317288170449	1
ENSG00000169174.10	PCSK9	1	55022013	1_34	0	0.00775445015240939	7.23700389604417	5.32852750381388e-07	0.695410334464145	1
ENSG00000162402.13	USP24	1	55208155	1_34	0	0.0712671276026676	28.5956468531426	1.93502498448863e-05	-2.8134633586515	1
ENSG00000162399.6	BSND	1	54998739	1_34	0	0.00806953289101142	7.61723836696489	5.83637702395576e-07	0.813039570023009	2
ENSG00000187889.12	C1orf168	1	56819948	1_36	0	0.173646911708713	34.9807245142214	5.76757513552082e-05	3.16678562068258	1
ENSG00000173406.15	DAB1	1	58546252	1_37	0	0.0195890395384077	9.47771787889314	1.76284576485987e-06	-1.28471384614403	2
ENSG00000162600.11	OMA1	1	58542051	1_37	0	0.0449523921595421	17.481485127784	7.46154099959503e-06	2.10113786017942	2
ENSG00000162601.9	MYSM1	1	58701644	1_37	0	0.0159714072168543	7.520778730758	1.14052127553498e-06	-1.13295637351884	1
ENSG00000134709.10	HOOK1	1	59814713	1_38	0	0.0319957723489406	20.2126905392045	6.14064685098438e-06	-2.08416879942447	2
ENSG00000162599.15	NFIA	1	60864880	1_38	0	0.00672967338176833	5.27814962260859	3.37266402896557e-07	-0.272156495449062	1
ENSG00000162604.12	TM2D1	1	61723869	1_39	0	0.0132317776694022	6.20972029067647	7.80167096559056e-07	-0.613348609551096	1
ENSG00000240563.1	L1TD1	1	62194418	1_39	0	0.014426037687805	7.03666768072208	9.63854546788357e-07	0.851751438419613	2
ENSG00000162607.12	USP1	1	62436136	1_39	0	0.0181894206454661	9.25714531337441	1.59879707249637e-06	1.22283684151908	1
ENSG00000116641.17	DOCK7	1	62684169	1_39	0	0.0473241304120621	18.4704102149468	8.29958888106901e-06	2.06189450612356	1
ENSG00000125703.14	ATG4C	1	62784304	1_39	0	0.0215725929119269	10.8935593570668	2.23135951472601e-06	1.28129355911664	2
ENSG00000187140.5	FOXD3	1	63322827	1_40	0	0.0125147791326827	8.91561558075119	1.05942915574741e-06	0.877125728971683	1
ENSG00000088035.15	ALG6	1	63367779	1_40	0	0.0123166670197363	8.64973438231061	1.01156400801462e-06	0.82738281215931	2
ENSG00000203965.12	EFCAB7	1	63523814	1_40	0	0.00957695065028241	6.23980036267319	5.67407851848074e-07	0.229441988797293	1
ENSG00000162437.14	RAVER2	1	64746160	1_41	0	0.0333451950284254	20.6289696873765	6.53142879147957e-06	2.83003824124155	1
ENSG00000162434.11	JAK1	1	64966741	1_41	0	0.00811160847764614	7.05076468456319	5.43050975039317e-07	-0.667145796882811	1
ENSG00000162433.14	AK4	1	65147680	1_41	0	0.00745534935515824	6.65199605577015	4.70887735286477e-07	-0.840790913301072	1
ENSG00000116675.15	DNAJC6	1	65248258	1_41	0	0.00633645952267503	4.97741075475988	2.9946601507115e-07	0.209575986952901	2
ENSG00000213625.8	LEPROT	1	65422548	1_41	0	0.00746432787053497	6.36471311264402	4.51093882096775e-07	-0.511802588235223	2
ENSG00000118473.21	SGIP1	1	66533102	1_42	0	0.0152480173221651	10.4701761269813	1.51587978266137e-06	-1.32255877231839	2
ENSG00000152760.9	TCTEX1D1	1	66759808	1_42	0	0.00954869412890469	5.8534217782129	5.30702578549007e-07	-0.708383629948292	1
ENSG00000116704.7	SLC35D1	1	67054400	1_42	0	0.0100567952004956	6.27340303861826	5.99046027930179e-07	0.573873933481032	1
ENSG00000172380.5	GNG12	1	67833367	1_42	0	0.0151464577367763	10.477799042968	1.50687954935291e-06	-1.30892169561576	1
ENSG00000033122.18	LRRC7	1	69568154	1_44	0	0.0116301109855	5.77951948720525	6.38223789656631e-07	0.550830054784935	2
ENSG00000118454.12	ANKRD13C	1	70354325	1_44	0	0.0139409544689547	7.51312394334932	9.9451298746507e-07	0.919767895750472	1
ENSG00000197568.13	HHLA3	1	70355624	1_44	0	0.0203111540741326	11.1191924585877	2.14439726548461e-06	1.71738248957305	2
ENSG00000116761.11	CTH	1	70411075	1_44	0	0.0104939385399403	4.79688300802732	4.77963837800971e-07	-0.0611836541645443	1
ENSG00000050628.20	PTGER3	1	71047606	1_45	0	0.0376199326822577	19.3743091243668	6.92056633266802e-06	1.97615544368789	2
ENSG00000132485.13	ZRANB2	1	71080715	1_45	0	0.0246946511867742	15.3175908657998	3.59162311715609e-06	-1.91290444618983	1
ENSG00000172260.14	NEGR1	1	72282986	1_46	0	0.0178582200649123	19.9442346131263	3.38183910392763e-06	2.66113396549324	1
ENSG00000162620.15	LRRIQ3	1	74198465	1_47	0	0.00571787115769151	5.0581084620477	2.74612245652385e-07	0.33600367003402	1
ENSG00000116783.14	TNNI3K	1	74221208	1_47	0	0.00576974305364963	5.14424621097975	2.81822469493001e-07	-0.171103393673235	3
ENSG00000116791.13	CRYZ	1	74702183	1_47	0	0.00948148546175887	9.88538047265522	8.89953201118854e-07	-1.16384545118446	4
ENSG00000162623.15	TYW3	1	74733595	1_47	0	0.029751356310017	20.8461566444615	5.88884553470254e-06	-2.03748345089947	1
ENSG00000137968.16	SLC44A5	1	75603291	1_47	0	0.0289921786035106	20.5972006600054	5.67004424948464e-06	1.99122579862333	1
ENSG00000117054.13	ACADM	1	75726384	1_47	0	0.00554244113428304	4.76089888447841	2.50545982771182e-07	0.155989153557524	1
ENSG00000137955.15	RABGGTB	1	75786326	1_47	0	0.00996899141166019	10.3644102769933	9.81054682374037e-07	1.23697357393806	2
ENSG00000057468.6	MSH4	1	75799371	1_47	0	0.00567267782739434	4.98242662760056	2.68365341698559e-07	0.260182044669005	2
ENSG00000184005.10	ST6GALNAC3	1	76059906	1_47	0	0.0666950504730447	28.6746302689556	1.81588704028171e-05	2.60907299968975	1
ENSG00000117069.14	ST6GALNAC5	1	76867670	1_48	0	0.00442989397719684	4.79706386049851	2.01774476384388e-07	0.126548534323736	1
ENSG00000036549.12	ZZZ3	1	77683032	1_48	0	0.00926091513661764	11.6722562634908	1.02637511829927e-06	-1.35792764438332	2
ENSG00000077254.14	USP33	1	77760195	1_48	0	0.00731460356222224	9.44091913842298	6.55695899661604e-07	1.15653483147273	1
ENSG00000162614.18	NEXN	1	77888397	1_48	0	0.00922080732504238	11.918932138489	1.04352700174009e-06	-1.48449488795094	1
ENSG00000162613.16	FUBP1	1	77979478	1_48	0	0.00512214046725368	6.11609449199715	2.9745622874538e-07	0.532300551003418	1
ENSG00000162616.8	DNAJB4	1	77979050	1_48	0	0.00499572108656909	5.94293614272703	2.81901017911041e-07	0.617619246113867	3
ENSG00000137960.5	GIPC2	1	77979050	1_48	0	0.00486146137102206	5.68738505784054	2.6252874874969e-07	0.489058021478847	1
ENSG00000122420.9	PTGFR	1	78304263	1_48	0	0.00908044785223627	11.5874591379699	9.99063013371449e-07	-1.37284426733065	1
ENSG00000137959.15	IFI44L	1	78619516	1_48	0	0.00482335348270169	5.57473823848433	2.55311846956301e-07	-0.387883360594386	1
ENSG00000137965.10	IFI44	1	78649621	1_48	0	0.0257091184131932	21.1350100780945	5.15925555709151e-06	-2.26674948433495	1
ENSG00000162618.13	ADGRL4	1	79006491	1_48	0	0.0116717787710182	13.9206222452757	1.54274125222443e-06	1.4305236697163	1
ENSG00000142875.19	PRKACB	1	84077863	1_51	0	0.00988250148061376	5.64654192879621	5.29842562255989e-07	-0.574625730269429	1
ENSG00000203943.8	SAMD13	1	84298566	1_51	0	0.00909502328469392	4.85327659219975	4.19117943875849e-07	0.192280361263543	1
ENSG00000117133.10	RPF1	1	84479257	1_52	0	0.0555982830554919	23.3140014045405	1.23076629754247e-05	2.33922594881091	2
ENSG00000174021.10	GNG5	1	84506653	1_52	0	0.0171050248042539	11.9452940488011	1.94007245673911e-06	-1.44755062968223	2
ENSG00000122432.17	SPATA1	1	84506782	1_52	0	0.043103102377448	20.8419754726514	8.52991703741007e-06	2.09246506779809	1
ENSG00000117151.12	CTBS	1	84574852	1_52	0	0.00807997619121259	4.77343552708258	3.66217032312763e-07	-0.0630295918177655	2
ENSG00000117155.16	SSX2IP	1	84691138	1_52	0	0.0179630942552271	12.4143990396482	2.11740652187851e-06	-1.45988165604301	1
ENSG00000153898.12	MCOLN2	1	84978124	1_52	0	0.0280010350586486	16.6778958647857	4.43417409003546e-06	-2.01864120911723	2
ENSG00000055732.12	MCOLN3	1	85048551	1_52	0	0.0115227782778504	8.16435077672188	8.93256649221994e-07	-0.953982815120034	2
ENSG00000097096.8	SYDE2	1	85201203	1_52	0	0.00831291451374261	5.04480278888816	3.98194176899652e-07	0.418449198394709	1
ENSG00000162642.13	C1orf52	1	85261361	1_52	0	0.0199632265741778	13.4267902988513	2.54507355722612e-06	1.78366030304712	1
ENSG00000142867.12	BCL10	1	85276340	1_52	0	0.00820922251961576	4.92495008234487	3.83885101539803e-07	0.175078318978052	1
ENSG00000117174.10	ZNHIT6	1	85708260	1_52	0	0.0113528268284278	8.02232030112874	8.64771578845927e-07	-1.04505918897954	2
ENSG00000171502.14	COL24A1	1	86156862	1_53	0	0.0503531177260292	21.2728322987989	1.01706586633576e-05	1.75363551512407	1
ENSG00000137975.7	CLCA2	1	86424561	1_53	0	0.00978480840199436	5.52456744019295	5.13272507132536e-07	0.302033075793851	1
ENSG00000016602.9	CLCA4	1	86546626	1_53	0	0.00911338164210407	4.84550056561569	4.19291060421646e-07	0.162293980145293	1
ENSG00000097033.14	SH3GLB1	1	86704350	1_53	0	0.00952760785973705	5.27008895060564	4.76759346999598e-07	0.342441958800052	2
ENSG00000065243.19	PKN2	1	88684130	1_54	0	0.0101328881072208	4.86494661902758	4.68067754213037e-07	0.187350486444304	1
ENSG00000137944.17	KYAT3	1	88970498	1_54	0	0.0172068524975056	9.93132361095687	1.62257943066455e-06	-1.32164050489112	4
ENSG00000213516.9	RBMXL1	1	88993078	1_54	0	0.0123730173290647	6.77428422003766	7.95859549616737e-07	-0.636385156342408	1
ENSG00000117226.11	GBP3	1	89015900	1_54	0	0.0111070128226471	5.74220316698516	6.05582371540942e-07	-0.449305602948584	1
ENSG00000162645.12	GBP2	1	89150019	1_54	0	0.010328636376007	5.04778465877164	4.95041039944158e-07	-0.231427360467283	1
ENSG00000213512.1	GBP7	1	89171264	1_54	0	0.0108951691686506	5.55812800769615	5.74989507063033e-07	0.506026922987077	1
ENSG00000162654.8	GBP4	1	89198593	1_54	0	0.0103050972749291	5.02598156633974	4.91779457862203e-07	-0.235177564150576	1
ENSG00000154451.14	GBP5	1	89276878	1_54	0	0.0163856321997985	9.4627692235608	1.47224079538958e-06	1.12761021842535	1
ENSG00000197147.13	LRRC8B	1	89524961	1_54	0	0.0154150661702079	8.87795567848507	1.29943859777075e-06	-1.03130144086264	1
ENSG00000122482.20	ZNF644	1	91022402	1_55	0	0.00698469360881493	4.96611415648371	3.29352872343162e-07	-0.167206527965415	1
ENSG00000162669.15	HFM1	1	91405069	1_55	0	0.00694341621699424	4.9095524305022	3.23677490686611e-07	0.378388434968725	1
ENSG00000097046.12	CDC7	1	91500849	1_56	0	0.0164333543724934	8.35760254396868	1.30408329354422e-06	-1.00842219963961	2
ENSG00000069702.10	TGFBR3	1	91905555	1_56	0	0.0115084118166712	4.77804820690403	5.22111571098568e-07	0.206333629230664	1
ENSG00000172031.6	EPHX4	1	92029879	1_56	0	0.0141467607280348	7.51154367854073	1.0089824257819e-06	1.217024988029	1
ENSG00000284413.1	BTBD8	1	92080411	1_56	0	0.0115146105366292	4.80889063072531	5.25764852409342e-07	0.223846220718612	1
ENSG00000162676.11	GFI1	1	92487304	1_56	0	0.0145287153746595	9.29379520896911	1.28208763308728e-06	2.41382686611691	2
ENSG00000067208.14	EVI5	1	92792062	1_56	0	0.0132941473080782	8.41189045337937	1.06182144388084e-06	-2.1608744669467	3
ENSG00000122406.12	RPL5	1	92831623	1_56	0	0.0117804385672259	5.62797027282675	6.29521620779061e-07	1.02843052590042	1
ENSG00000143033.17	MTF2	1	93079600	1_57	0	0.0142637264552296	6.35999229536807	8.61364537481703e-07	0.66659629916946	1
ENSG00000117500.12	TMED5	1	93180650	1_57	0	0.0125010597128409	5.0979315011904	6.05115422894034e-07	-0.300176792091178	2
ENSG00000122483.17	CCDC18	1	93179625	1_57	0	0.014449888227786	6.48410492979126	8.89635119283692e-07	-0.689685657201832	1
ENSG00000117505.12	DR1	1	93345092	1_57	0	0.012143067646633	4.82005639078221	5.55748028009021e-07	0.149117496832147	1
ENSG00000137936.16	BCAR3	1	93847253	1_57	0	0.0157427462413677	7.3045795582996	1.09187548554086e-06	0.800718223857559	1
ENSG00000067334.13	DNTTIP2	1	93880063	1_57	0	0.0174604445567582	8.29670351022126	1.37549261896427e-06	1.00013231612306	1
ENSG00000023909.9	GCLM	1	93909753	1_57	0	0.0126831757067426	5.23626614532715	6.30590056480868e-07	0.375275605940247	1
ENSG00000137962.12	ARHGAP29	1	94274090	1_58	0	0.0063294006441319	4.76187994891121	2.86179437664192e-07	0.104282661530834	1
ENSG00000117528.11	ABCD3	1	94409571	1_58	0	0.0130431766208979	11.8154085491686	1.46328700274286e-06	-1.43289233747324	1
ENSG00000143036.16	SLC44A3	1	94820196	1_58	0	0.0156283563697414	13.4898387616718	2.00178514154995e-06	-1.407113952356	3
ENSG00000172339.9	ALG14	1	95073027	1_58	0	0.0416524075972711	23.4689293843584	9.28176961762347e-06	2.76135016857181	2
ENSG00000122481.16	RWDD3	1	95251198	1_58	0	0.0125120981568054	12.8337441746664	1.52468777258166e-06	-1.96230523888104	1
ENSG00000117569.18	PTBP2	1	96721522	1_59	0	0.00380791260786539	15.9567813091017	5.76938687858478e-07	-3.18288864196539	1
ENSG00000188641.12	DPYD	1	97918144	1_60	0	0.00312248172655805	11.3159940717158	3.35498060224955e-07	2.62626759519964	2
ENSG00000162627.16	SNX7	1	98661649	1_60	0	0.0636124429327535	32.1164838555634	1.93984693638573e-05	2.82506032916867	1
ENSG00000156869.12	FRRS1	1	99766518	1_61	0	0.0131003017426928	4.80979970124145	5.98281655635093e-07	0.0731437090061989	1
ENSG00000162688.16	AGL	1	99851209	1_61	0	0.0132485661387475	4.9174685027663	6.18597074518192e-07	-0.222569177357434	1
ENSG00000117620.14	SLC35A3	1	99969054	1_61	0	0.0308976325536824	13.0440858648769	3.82680426946627e-06	-1.69690888050988	2
ENSG00000156875.13	MFSD14A	1	100038319	1_61	0	0.0201232971423276	8.92175168705749	1.70469492611634e-06	-1.07931554268406	1
ENSG00000156876.9	SASS6	1	100132743	1_61	0	0.0531119014634871	18.2865248798808	9.22190041141908e-06	2.11881323914964	2
ENSG00000122435.9	TRMT13	1	100132743	1_61	0	0.0513274420418371	17.954272331781	8.75013646777235e-06	-2.06357890908517	1
ENSG00000122477.12	LRRC39	1	100178174	1_61	0	0.0144016624789892	5.71608901812482	7.81644018485828e-07	-0.382960393719822	1
ENSG00000137992.14	DBT	1	100249898	1_61	0	0.0155038102136787	6.42206582659338	9.45389104951247e-07	0.421310686614376	1
ENSG00000079335.18	CDC14A	1	100344610	1_61	0	0.0185937279620049	8.16352792927758	1.44125807105354e-06	0.918340172168039	2
ENSG00000181656.6	GPR88	1	100538206	1_62	0	0.0114837407951106	5.16146563659	5.6279964957054e-07	0.397397160412926	1
ENSG00000162692.10	VCAM1	1	100718269	1_62	0	0.0117106477027078	5.34853482779509	5.94720817846629e-07	-0.41004052659808	1
ENSG00000162694.13	EXTL2	1	100895622	1_62	0	0.0617813788493923	21.3714458492293	1.25368635235241e-05	-1.86700311365731	2
ENSG00000162695.11	SLC30A7	1	100897135	1_62	0	0.0112418852048694	4.95795896943588	5.29223927389912e-07	0.0465080450927066	1
ENSG00000170989.8	S1PR1	1	101236803	1_62	0	0.0753394531350335	23.3143599954572	1.66779765306125e-05	-2.14833468865659	1
ENSG00000185946.15	RNPC3	1	103522241	1_65	0	0.00878633229587611	9.01064683030654	7.51728453368427e-07	-1.2952546610263	1
ENSG00000240038.6	AMY2B	1	103550405	1_65	0	0.0057721605584341	4.79299435384284	2.62689501946951e-07	0.0594706238668678	1
ENSG00000198890.7	PRMT6	1	107052011	1_66	0	0.097722284589718	30.6272043524	2.84183176656667e-05	2.94135901164866	2
ENSG00000134215.15	VAV3	1	107965542	1_67	0	0.0197758145076958	10.8041566610313	2.02872251695476e-06	1.32333382260563	2
ENSG00000085491.15	SLC25A24	1	108200010	1_67	0	0.0139300548836888	7.44694774653353	9.84982536937415e-07	0.818204937816331	1
ENSG00000162639.15	HENMT1	1	108662004	1_67	0	0.0120084615277836	6.02696524086046	6.87200480679104e-07	0.542351754959578	1
ENSG00000162641.18	AKNAD1	1	108850279	1_67	0	0.0374918835184473	16.9604990748505	6.03772437502638e-06	1.7345870590181	1
ENSG00000121957.12	GPSM2	1	108875055	1_67	0	0.01064139876529	4.87156283463878	4.92225856297668e-07	-0.180191184836636	1
ENSG00000121940.15	CLCC1	1	108963213	1_67	0	0.0125602971530109	6.4566529582865	7.70024874854681e-07	-0.60965135287516	1
ENSG00000197780.9	TAF13	1	109074420	1_67	0	0.0112467317919586	5.40038940849956	5.76698486958815e-07	0.475323959550824	3
ENSG00000031698.12	SARS	1	109213564	1_67	0	0.011060506966723	5.24078107692397	5.50387356504943e-07	0.325599971427187	1
ENSG00000143126.7	CELSR2	1	109278966	1_67	0	0.0106287706639494	4.86021461300275	4.9049646308496e-07	-0.113202154023418	1
ENSG00000134222.16	PSRC1	1	109278685	1_67	0	0.0489686469525062	19.5471752197056	9.08865267335632e-06	1.9780444312188	2
ENSG00000221986.6	MYBPHL	1	109306632	1_67	0	0.011184328772235	5.3472005341982	5.67850213501427e-07	0.400782871021429	1
ENSG00000143106.12	PSMA5	1	109424465	1_67	0	0.0143098301472857	7.70438128660367	1.04681429196552e-06	0.962235666196347	1
ENSG00000143028.8	SYPL2	1	109466191	1_67	0	0.0106776574815782	4.90407257879372	4.97199028287275e-07	0.219109112893153	1
ENSG00000162650.16	ATXN7L2	1	109483259	1_67	0	0.010526606975674	4.76790821938393	4.76555725721532e-07	-0.0864776453288915	1
ENSG00000174151.14	CYB561D1	1	109494012	1_67	0	0.0138752955934728	7.40925289810224	9.76144382612313e-07	-0.924836551116725	1
ENSG00000181754.6	AMIGO1	1	109509517	1_67	0	0.0276543158028737	14.0257974486325	3.68288262245412e-06	-1.51970934152099	2
ENSG00000065135.10	GNAI3	1	109548649	1_67	0	0.0185191204770485	10.1744931513641	1.78908320005143e-06	-1.19694745759683	2
ENSG00000168765.16	GSTM4	1	109635226	1_67	0	0.010563084664325	4.80096837441375	4.81522962928267e-07	-0.115042843149056	2
ENSG00000134184.12	GSTM1	1	109589235	1_67	0	0.0105300730659996	4.77105449590282	4.77027217035289e-07	-0.0416975238476774	3
ENSG00000213366.12	GSTM2	1	109621257	1_67	0	0.0161104997828482	8.83924917801567	1.35214039350313e-06	0.942336119439492	3
ENSG00000134201.10	GSTM5	1	109712056	1_67	0	0.0149243290979374	8.10687582497345	1.14880345969366e-06	-0.896065924883934	3
ENSG00000134202.10	GSTM3	1	109741163	1_67	0	0.0159635783198414	8.7514986588756	1.32650861445287e-06	1.00540310784439	1
ENSG00000143107.8	FNDC7	1	108725819	1_67	0	0.0194731783463398	10.6562324384623	1.97032525089945e-06	-1.09176627242102	1
ENSG00000179902.12	C1orf194	1	109113015	1_67	0	0.0109053245638926	5.10572147786614	5.28680281138719e-07	0.251946934281708	1
ENSG00000168710.17	AHCYL1	1	109984850	1_68	0	0.0206966486746485	15.8841022614448	3.12147670879919e-06	1.69905233830182	1
ENSG00000143093.14	STRIP1	1	110034040	1_68	0	0.053745678519042	25.0951577030599	1.28065124507997e-05	-2.54416600744336	1
ENSG00000186150.4	UBL4B	1	110111717	1_68	0	0.0119605530551351	10.6320450328941	1.20743974154955e-06	-1.19844858542107	1
ENSG00000197106.6	SLC6A17	1	110138920	1_68	0	0.00946458330818178	8.39505787693445	7.54436322881689e-07	-1.03142835308616	2
ENSG00000116396.14	KCNC4	1	110211186	1_68	0	0.00739192449384551	6.0349698979772	4.23574714754154e-07	0.404292303749121	2
ENSG00000134248.13	LAMTOR5	1	110407655	1_68	0	0.0938975430338451	30.5662996159378	2.72517559540907e-05	-3.12810028557716	2
ENSG00000143125.5	PROK1	1	110451368	1_68	0	0.0280640243264518	18.8102644510595	5.01235989234058e-06	-2.2370151556568	1
ENSG00000177272.8	KCNA3	1	110675350	1_68	0	0.00662410060837593	4.9883419007957	3.13747684345012e-07	0.605886897444842	1
ENSG00000121931.15	LRIF1	1	110964484	1_68	0	0.0145469947877931	12.5050203061213	1.7272495225355e-06	-1.81049277279264	1
ENSG00000156171.14	DRAM2	1	111139496	1_68	0	0.0567838635583939	25.6303537459652	1.38190101413268e-05	3.13272963253865	1
ENSG00000134255.13	CEPT1	1	111139496	1_68	0	0.0567838635583938	25.6303537459652	1.38190101413268e-05	3.13272963253865	1
ENSG00000162777.16	DENND2D	1	111205506	1_69	0	0.00483427007875503	4.76542674848717	2.18740955417976e-07	-0.097559083344655	1
ENSG00000134216.18	CHIA	1	111290648	1_69	0	0.00666009813009028	7.82151018702967	4.9461654580526e-07	-0.836588692677376	1
ENSG00000173947.13	PIFO	1	111346062	1_69	0	0.0160606510815462	16.2343225899922	2.47568118140421e-06	-1.58514332746329	2
ENSG00000085465.12	OVGP1	1	111427097	1_69	0	0.00486628505901021	4.82836243551189	2.23097551979886e-07	0.14460164482769	1
ENSG00000143110.11	C1orf162	1	111473751	1_69	0	0.00483067677296256	4.7583370473259	2.18253178492228e-07	-0.0298077123122156	1
ENSG00000121933.18	TMIGD3	1	111495484	1_69	0	0.0177929745258316	17.2157984268997	2.90852715444348e-06	1.80386589026366	1
ENSG00000197852.9	FAM212B	1	111756207	1_69	0	0.10246459249264	34.2151636445412	3.32881634659498e-05	-2.988528182392	1
ENSG00000134245.17	WNT2B	1	112464917	1_69	0	0.133512463762533	36.8554411819363	4.67219350467673e-05	3.73495008034494	2
ENSG00000116489.12	CAPZA1	1	112614750	1_69	0	0.0059291140262866	6.71232991805053	3.77885731462586e-07	-0.632320650037666	1
ENSG00000007341.18	ST7L	1	112611778	1_69	0	0.00488486584533476	4.86471068130494	2.25635305024228e-07	-0.126127209915587	1
ENSG00000155363.18	MOV10	1	112673095	1_69	0	0.0965668411080306	33.6182393337457	3.08248084474977e-05	-3.37703443519094	1
ENSG00000155367.15	PPM1J	1	112712590	1_69	0	0.0054407579839546	5.89245646775979	3.04405985416254e-07	0.575666532113401	1
ENSG00000184599.13	FAM19A3	1	112720490	1_69	0	0.0115476105202604	13.0775643181259	1.43389182570285e-06	-1.48043222707121	1
ENSG00000155380.11	SLC16A1	1	112956760	1_70	0	0.0188002681807274	9.04001027125263	1.61372811348563e-06	0.965857307932725	1
ENSG00000081026.18	MAGI3	1	113391682	1_70	0	0.0150389539188192	6.90118763330369	9.85459682128213e-07	-0.674183065333653	1
ENSG00000116793.15	PHTF1	1	113758270	1_70	0	0.0147395994380395	6.70869602818659	9.38904006979214e-07	0.746127198085728	1
ENSG00000188761.11	BCL2L15	1	113887734	1_70	0	0.012166238911078	4.87285264285102	5.62907474803959e-07	0.136556458146184	1
ENSG00000134262.12	AP4B1	1	113905292	1_70	0	0.0185620837418709	8.91776172253295	1.57173740370789e-06	1.05822596617683	1
ENSG00000116752.5	BCAS2	1	114578840	1_71	0	0.0115050093833771	11.1252192770166	1.21532646056898e-06	1.48482822516195	2
ENSG00000175984.14	DENND2C	1	114668786	1_71	0	0.011114552639426	10.5122584757929	1.10939298304613e-06	-0.917449432652652	2
ENSG00000213281.4	NRAS	1	114716596	1_71	0	0.00868870161647517	9.93128809584712	8.19328119904171e-07	-1.77184469494473	2
ENSG00000134198.9	TSPAN2	1	115089303	1_71	0	0.00752223191250989	6.70502748177137	4.78899824319076e-07	0.766509193383801	2
ENSG00000173218.14	VANGL1	1	115642000	1_72	0	0.00580649659891985	6.31706339832142	3.48278614648155e-07	-0.638796609053045	1
ENSG00000118729.11	CASQ2	1	115768346	1_72	0	0.00730066216100922	8.50191171676112	5.89354005647647e-07	-1.14666605136044	1
ENSG00000163393.12	SLC22A15	1	115976190	1_72	0	0.00716481303891947	8.32265370632004	5.66192462764706e-07	-0.97640650760908	1
ENSG00000143061.17	IGSF3	1	116669972	1_72	0	0.00517427743806731	5.21762516523637	2.56342127392989e-07	-0.33761224699986	1
ENSG00000134247.9	PTGFRN	1	116909700	1_72	0	0.0178747305461092	17.0637709505838	2.89608906209965e-06	-1.65954251244621	2
ENSG00000134256.12	CD101	1	117001562	1_72	0	0.00510537773155273	5.08978080673733	2.4673136205778e-07	0.265278879848802	3
ENSG00000116830.11	TTF2	1	117060534	1_72	0	0.005291795340155	5.43178371624798	2.72924739915028e-07	-0.393994682856817	2
ENSG00000134253.9	TRIM45	1	117113466	1_72	0	0.00534725765107913	5.53120039058085	2.80832845365325e-07	-0.40633973753563	2
ENSG00000198162.12	MAN1A2	1	117367404	1_72	0	0.00586275296626204	6.4090686509858	3.56774589761903e-07	0.770709934697174	2
ENSG00000183508.4	FAM46C	1	117605762	1_72	0	0.00511295082075924	5.10392733551763	2.47784134328703e-07	0.304795527556252	1
ENSG00000177551.5	NHLH2	1	115843623	1_72	0	0.0152118440913235	15.5183730710164	2.24143139546226e-06	1.7834766338195	1
ENSG00000116874.11	WARS2	1	119012523	1_73	0	0.00946604685415131	10.69068492785	9.60885360811991e-07	-1.27498446677275	1
ENSG00000117281.15	CD160	1	145715457	1_73	0	0.00537454058257258	5.2884568580393	2.69878140514599e-07	-0.276129498518817	1
ENSG00000198483.12	ANKRD35	1	145890775	1_73	0	0.00525909085581755	5.08133642245756	2.53738296536957e-07	-0.28918824339855	1
ENSG00000265241.6	RBM8A	1	145927840	1_73	0	0.0095443058771626	10.7693506181725	9.75958301508275e-07	1.25287619097172	1
ENSG00000168509.19	HFE2	1	146036954	1_73	0	0.023880935858555	19.552510582431	4.43354650765066e-06	-1.93138917103151	1
ENSG00000131791.7	PRKAB2	1	147171976	1_73	0	0.088720621821343	32.2978319051609	2.72079201096402e-05	-3.86630868832165	1
ENSG00000131778.18	CHD1L	1	147340308	1_73	0	0.0083577374515672	9.5019467675515	7.54047516682458e-07	1.96507990088044	1
ENSG00000131781.12	FMO5	1	147238135	1_73	0	0.0982619025368119	33.3092517062655	3.10775977965324e-05	3.89005337874718	1
ENSG00000116128.10	BCL9	1	147541592	1_73	0	0.0203277675177452	18.0054407665806	3.47528830738888e-06	1.67517173343513	1
ENSG00000162836.11	ACP6	1	147647471	1_73	0	0.00526629188433891	5.09447334805615	2.54742623747593e-07	0.483559627028875	3
ENSG00000265107.2	GJA5	1	147773551	1_73	0	0.0066177828647106	7.27356856580657	4.57043405876416e-07	0.989636546535193	1
ENSG00000178796.12	RIIAD1	1	151729587	1_74	0	0.0274119879533385	10.942853614795	2.84818712341582e-06	-1.09648506294534	1
ENSG00000143376.12	SNX27	1	151616339	1_74	0	0.0503184989775878	16.8130552411562	8.03288804347068e-06	1.98603633749607	1
ENSG00000143450.16	OAZ3	1	151763100	1_74	0	0.025413739729072	10.2147849526349	2.46487671788967e-06	1.26511299715967	1
ENSG00000182134.15	TDRKH	1	151781636	1_74	0	0.0369312160636639	13.8166689171994	4.84500640974193e-06	1.8955313468133	2
ENSG00000213171.2	LINGO4	1	151805451	1_74	0	0.032755639746978	12.6585268461024	3.9370111956017e-06	-1.46884450502414	2
ENSG00000143365.17	RORC	1	151812071	1_74	0	0.0517053119619553	17.0772834276104	8.38400147256238e-06	2.09705594226498	2
ENSG00000196407.11	THEM5	1	151853515	1_74	0	0.0160986180612264	5.83393355239858	8.91758940111268e-07	-0.323376626069266	1
ENSG00000197747.8	S100A10	1	151994269	1_74	0	0.0187606779308145	7.30051025900491	1.30046641314683e-06	-0.646184316297151	1
ENSG00000163191.5	S100A11	1	152047282	1_74	0	0.0143883185530692	4.75849644756863	6.50095546072519e-07	-0.158275599808503	1
ENSG00000197915.5	HRNR	1	152230440	1_74	0	0.0212323212233281	8.48784325994853	1.71116632093742e-06	-1.0882666593288	3
ENSG00000143631.10	FLG	1	152240636	1_74	0	0.0261963397193654	10.5064515534241	2.61332890995416e-06	1.3889157918629	3
ENSG00000143536.7	CRNN	1	152414760	1_74	0	0.0739494462346211	20.571593261406	1.44444247882113e-05	-2.45783448718072	1
ENSG00000169509.5	CRCT1	1	152513776	1_74	0	0.0220289383816303	8.84143744393584	1.84932756658407e-06	-1.35326107503466	1
ENSG00000163207.6	IVL	1	152908247	1_74	0	0.0290508330377749	11.5018252531028	3.17265429515897e-06	-1.44834708588183	2
ENSG00000163209.14	SPRR3	1	153001778	1_74	0	0.0232345878869803	9.35319588434393	2.0634426384752e-06	-1.18633432191615	1
ENSG00000241794.1	SPRR2A	1	153057485	1_74	0	0.0256347636163941	10.2980467825826	2.50658002413712e-06	-1.2931924385671	2
ENSG00000203785.8	SPRR2E	1	153106201	1_74	0	0.0150457373853335	5.18620408272223	7.40901504542273e-07	0.483441269130914	2
ENSG00000163220.10	S100A9	1	153357702	1_75	0	0.0239455743741359	13.1235205613363	2.98382268607437e-06	1.38096411874205	1
ENSG00000163221.8	S100A12	1	153359373	1_75	0	0.0100897304219995	4.85040474259213	4.64681025943737e-07	0.137904025161509	1
ENSG00000143546.9	S100A8	1	153391654	1_75	0	0.0109615281000434	5.58182790064261	5.80958272873585e-07	0.358916544507465	1
ENSG00000197956.9	S100A6	1	153535924	1_75	0	0.0185930212033014	11.3039204376713	1.99561359290961e-06	1.39828782971128	2
ENSG00000196420.7	S100A5	1	153541765	1_75	0	0.0104005405618499	5.11003042227289	5.04634332964319e-07	0.250805432491062	1
ENSG00000188015.9	S100A3	1	153549456	1_75	0	0.0101053865662599	4.86676608366123	4.66971957338342e-07	-0.173155433121186	1
ENSG00000196154.11	S100A4	1	153549456	1_75	0	0.0100394093010473	4.824240541511	4.59869398991008e-07	-0.209198318197687	2
ENSG00000196754.10	S100A2	1	153567710	1_75	0	0.0121805366452656	6.57915304907362	7.60910906103915e-07	0.638499522438334	1
ENSG00000188643.10	S100A16	1	153613108	1_75	0	0.0117782824318013	6.05584328987603	6.77257758701159e-07	0.419414411838369	2
ENSG00000160679.12	CHTOP	1	153633911	1_75	0	0.0104514764800784	5.24440284235245	5.20440503607199e-07	0.644016951845577	1
ENSG00000169418.9	NPR1	1	153678582	1_75	0	0.0445318237784385	20.3282972451936	8.59545519890881e-06	-2.60039888095979	1
ENSG00000143554.13	SLC27A3	1	153774134	1_75	0	0.0137563372706039	7.45539792766209	9.73802848321095e-07	0.605469793823359	1
ENSG00000143614.9	GATAD2B	1	153923736	1_75	0	0.022155210419373	15.2149217270687	3.20068547045611e-06	3.38146069677878	1
ENSG00000198837.9	DENND4B	1	153940147	1_75	0	0.010079836459654	5.5898247800277	5.34994204417105e-07	1.04373722506586	1
ENSG00000143570.17	SLC39A1	1	153969609	1_75	0	0.01774332559023	12.0670887390957	2.03298851501142e-06	1.97141847636774	1
ENSG00000143578.15	CREB3L4	1	153966654	1_75	0	0.155189543668407	20.1866223388928	2.97456532499596e-05	4.23050466469319	1
ENSG00000143545.8	RAB13	1	153989479	1_75	0	0.0511596916915799	23.7750775440457	1.15490764835715e-05	-3.43284610198705	1
ENSG00000143549.19	TPM3	1	154194640	1_75	0	0.0113292412576662	9.25451414029628	9.95524254333541e-07	2.53695235164502	1
ENSG00000143515.16	ATP8B2	1	154325898	1_75	0	0.137679559359729	31.4988408423875	4.11776384618218e-05	3.3256598388478	2
ENSG00000169291.9	SHE	1	154502424	1_75	0	0.0100512070225934	4.80588206598412	4.58657737246959e-07	-0.400238390959991	1
ENSG00000163239.12	TDRD10	1	154502081	1_75	0	0.033944916631182	17.7998812010261	5.73705808516849e-06	-2.44901108888531	2
ENSG00000160714.9	UBE2Q1	1	154559434	1_75	0	0.0162820275603981	9.60302515398183	1.48461535749187e-06	1.55999651266237	1
ENSG00000163344.5	PMVK	1	154932834	1_76	0	0.00619863595119996	12.0627265214424	7.09968384182249e-07	-2.38997713287259	1
ENSG00000143603.18	KCNN3	1	154870871	1_76	1	0.390688998364758	27.7268399772234	0.000102855839823405	4.56273985984814	1
ENSG00000163348.3	PYGO2	1	154957827	1_76	0	0.00379585111407965	5.52268381673117	1.99047508673244e-07	0.990471862701515	1
ENSG00000160691.18	SHC1	1	154974041	1_76	0	0.00368173446519848	6.49186941313549	2.26944485861e-07	1.28501917019682	1
ENSG00000163357.10	DCST1	1	155033615	1_76	0	0.0170949526056455	27.0318174113525	4.3877365454294e-06	-3.84225606137466	2
ENSG00000143537.13	ADAM15	1	155052885	1_76	0	0.00379308621293761	7.30481392493514	2.63086927085077e-07	1.22379898670684	1
ENSG00000143590.13	EFNA3	1	155076926	1_76	0	0.0172308203195394	21.4569784780023	3.51052375429349e-06	2.36779159131264	1
ENSG00000169242.11	EFNA1	1	155127376	1_76	0	0.00371578926363758	5.64005895032213	1.98990395695798e-07	-0.140035333428249	3
ENSG00000163462.17	TRIM46	1	155179017	1_76	0	0.0177556551644301	21.0356913128529	3.54642588253113e-06	3.0612360586013	1
ENSG00000185499.16	MUC1	1	155177242	1_76	0	0.0121101513105528	16.4785173471885	1.89480752053801e-06	2.4171422712433	1
ENSG00000173171.14	MTX1	1	155212373	1_76	0	0.0171634576700792	18.0205250002518	2.93676786526924e-06	2.69016768053164	1
ENSG00000177628.15	GBA	1	155244216	1_76	0	0.00874811174567536	11.0176438512863	9.15167203945248e-07	-1.58278721607361	2
ENSG00000160767.20	FAM189B	1	155255194	1_76	0	0.00468879179228476	8.954020240595	3.98635908506176e-07	-2.00890655599013	1
ENSG00000116521.10	SCAMP3	1	155262283	1_76	0	0.0103508716804434	11.2381888260831	1.10451252833684e-06	2.00810481914978	1
ENSG00000143630.9	HCN3	1	155277916	1_76	0	0.0224245699505048	14.3834899147019	3.0625683712624e-06	-2.4657281410912	1
ENSG00000176444.18	CLK2	1	155278784	1_76	0	0.0242011605759949	14.7737750869664	3.39488504522785e-06	2.47984752851592	1
ENSG00000160752.14	FDPS	1	155308172	1_76	0	0.0322041881206596	15.6830481596154	4.79556992382706e-06	2.62138336725699	1
ENSG00000163374.19	YY1AP1	1	155688550	1_76	0	0.215410139322674	23.968440648101	4.90233876389096e-05	-3.35929133636638	1
ENSG00000132718.8	SYT11	1	155859720	1_76	0	0.0595960590205031	18.2385124586697	1.03205858916145e-05	2.67224451535059	1
ENSG00000143622.10	RIT1	1	155910600	1_76	0	0.0259816977494002	15.6197654341252	3.85335863219934e-06	-2.25159184247044	1
ENSG00000163479.13	SSR2	1	156020665	1_76	0	0.0044006215681397	8.48938895004717	3.54721777036256e-07	1.0028233105807	1
ENSG00000116586.11	LAMTOR2	1	156055222	1_76	0	0.0350992042852831	24.3309091735969	8.10873308960241e-06	-2.50635758253915	1
ENSG00000132698.14	RAB25	1	156061029	1_76	0	0.00378465300374953	6.12253418077068	2.20016211642957e-07	-1.34234246258614	3
ENSG00000160785.13	SLC25A44	1	156193904	1_76	0	0.004270939079007	7.01767836797957	2.84586459918589e-07	1.08503171405717	2
ENSG00000160783.19	PMF1	1	156212919	1_76	0	0.00413914767476997	6.18524521735228	2.43088962563719e-07	-0.192894922941588	1
ENSG00000242252.1	BGLAP	1	156238425	1_76	0	0.0255760676170728	24.9944483725762	6.06980479717089e-06	2.69149650201972	1
ENSG00000160781.15	PAQR6	1	156238425	1_76	0	0.00520487542790105	8.72657667187385	4.31272379736899e-07	1.29358605389147	3
ENSG00000198952.8	SMG5	1	156279714	1_76	0	0.00359082090318175	4.97839111597987	1.6973841967636e-07	0.349200490686322	1
ENSG00000163472.18	TMEM79	1	156279714	1_76	0	0.00967410530273161	14.989291972068	1.37685855173071e-06	-1.78522753538754	2
ENSG00000198715.11	GLMP	1	156305490	1_76	0	0.00363566303114782	5.09590580204149	1.75914813561727e-07	0.402009437463944	1
ENSG00000163468.14	CCT3	1	156364325	1_76	0	0.010589215968778	15.8923408222524	1.59789807265859e-06	-1.8606195200188	1
ENSG00000183856.10	IQGAP3	1	156572426	1_77	0	0.01251324692199	6.53719753587573	7.76710219945666e-07	-0.622213604360172	1
ENSG00000187862.11	TTC24	1	156579671	1_77	0	0.0840737160065187	24.9485593070482	1.99160455947944e-05	2.3672923098534	2
ENSG00000163382.11	NAXE	1	156590832	1_77	0	0.0164819803366574	9.17405829948338	1.43571515314983e-06	-1.06747430678449	1
ENSG00000132692.18	BCAN	1	156645322	1_77	0	0.0167303392407152	9.31735695628871	1.48011301682094e-06	1.06322574557061	1
ENSG00000132688.10	NES	1	156677793	1_77	0	0.0595514514100144	21.5676681549395	1.2195312692571e-05	-2.11743481537775	1
ENSG00000143320.8	CRABP2	1	156705979	1_77	0	0.0122533011395858	6.33642662198704	7.3721627402814e-07	0.637690166284275	1
ENSG00000143319.16	ISG20L2	1	156728554	1_77	0	0.0106069164750987	4.95698450828462	4.9923394526798e-07	0.223504770204146	1
ENSG00000143303.11	RRNAD1	1	156728106	1_77	0	0.0107751202329217	5.10735843941294	5.22535570911922e-07	-0.287041851337937	1
ENSG00000143294.14	PRCC	1	156750758	1_77	0	0.0585214017088794	21.39756967799	1.18898552072712e-05	-2.08363355023177	1
ENSG00000198400.11	NTRK1	1	156810514	1_77	0	0.016150482725333	8.97944027112725	1.37699438825272e-06	1.1019290781425	2
ENSG00000027869.11	SH2D2A	1	156816783	1_77	0	0.0106143453717479	4.96366863677391	5.00257251577426e-07	0.0635006682741002	1
ENSG00000187800.13	PEAR1	1	156893251	1_77	0	0.0117905726415988	5.96830863000801	6.68164762429883e-07	-0.423708727093116	1
ENSG00000132694.18	ARHGEF11	1	157044910	1_77	0	0.0103894861977244	4.75904655134315	4.69473864481927e-07	0.00314335034303644	1
ENSG00000117036.11	ETV3	1	157138777	1_77	0	0.0419185475672539	18.1564043136336	7.22659087593141e-06	1.78511110827909	1
ENSG00000143297.18	FCRL5	1	157552226	1_77	0	0.0237654806855341	12.6849410633459	2.8624140397471e-06	-1.56308990246269	1
ENSG00000158473.6	CD1D	1	158180266	1_79	0	0.00284176526564428	5.22722741292282	1.4104477200163e-07	0.381136142767811	1
ENSG00000158488.15	CD1E	1	158353463	1_79	0	0.00413687299129206	8.80572542147402	3.45887385488044e-07	-0.989906120833895	1
ENSG00000163564.14	PYHIN1	1	158930391	1_79	0	0.00664294593368564	13.3224324961467	8.403140847441e-07	-1.37299698512273	1
ENSG00000163565.18	IFI16	1	158999863	1_79	0	0.00780791963148186	14.8645658013005	1.10200853731962e-06	-1.60756835680464	1
ENSG00000163568.14	AIM2	1	159147011	1_79	0	0.006243936311502	12.7314008616238	7.54800282346614e-07	1.41643154936149	1
ENSG00000213088.9	ACKR1	1	159203354	1_79	0	0.0060607294166426	12.4472410084526	7.16300724814075e-07	-1.64485630633155	1
ENSG00000179639.10	FCER1A	1	159288755	1_79	0	0.00694800336573542	13.7508860744709	9.07168790968952e-07	-1.37467101706744	1
ENSG00000158716.8	DUSP23	1	159780839	1_79	0	0.00628084517196115	12.7876418299722	7.62616062292764e-07	1.33061715272476	1
ENSG00000181036.13	FCRL6	1	159800388	1_79	0	0.00375138565112487	7.87340917329594	2.80447731614134e-07	-0.833427456480293	1
ENSG00000158714.10	SLAMF8	1	159834863	1_79	0	0.0107041696110214	17.8780712589579	1.81706742507275e-06	1.7199144536005	1
ENSG00000188004.9	C1orf204	1	159831139	1_79	0	0.00337989601295274	6.87961414781994	2.20782586346777e-07	-0.699182451059465	2
ENSG00000243284.1	VSIG8	1	159856858	1_79	0	0.00271131666626323	4.77954451689298	1.23045051233398e-07	-0.0618827424832374	2
ENSG00000158710.14	TAGLN2	1	159925332	1_79	0	0.00305108649567709	5.90438574713246	1.71051402593518e-07	0.514189781686604	3
ENSG00000085552.16	IGSF9	1	159945634	1_79	0	0.00335743444888159	6.8160403883143	2.17288676244276e-07	-0.569852915654774	1
ENSG00000143315.6	PIGM	1	160029545	1_79	0	0.0147625690386285	20.9528071330441	2.93698381904927e-06	-1.97869427157315	2
ENSG00000162728.4	KCNJ9	1	160081123	1_79	0	0.00636293948079925	12.9115846326114	7.80072082820828e-07	-1.52291227606109	1
ENSG00000162729.13	IGSF8	1	160101014	1_79	0	0.0103661546342357	17.5714590189291	1.72950930837421e-06	-1.9025398914545	2
ENSG00000132681.16	ATP1A4	1	160151698	1_79	0	0.00330482207781457	6.66554707330762	2.09161274697386e-07	0.600038277279971	1
ENSG00000162734.12	PEA15	1	160204111	1_79	0	0.192251511137965	46.1066073234848	8.41647670045454e-05	-3.96298210388411	1
ENSG00000132716.18	DCAF8	1	160262886	1_79	0	0.0958570696497657	39.0704157028841	3.55606407193135e-05	3.68907047512228	1
ENSG00000162735.18	PEX19	1	160285766	1_79	0	0.0185541203680579	23.1411762896525	4.07683558685752e-06	2.63240208048134	2
ENSG00000122218.14	COPA	1	160343943	1_79	0	0.00766467030466478	14.6864036843236	1.06882434343184e-06	-2.19169291592984	1
ENSG00000162736.15	NCSTN	1	160342835	1_79	0	0.0354589793954213	29.3722127771914	9.88918026989081e-06	2.80175636796349	1
ENSG00000066294.14	CD84	1	160579090	1_79	0	0.00290184626054901	5.42657614217537	1.49519452379993e-07	-0.502107251972985	2
ENSG00000117090.14	SLAMF1	1	160646978	1_79	0	0.00275907471054671	4.94588933433586	1.29570236650229e-07	-0.176959653666973	1
ENSG00000122223.12	CD244	1	160862395	1_79	0	0.00272404854129504	4.82417688840061	1.24777265194904e-07	0.0674176141587439	1
ENSG00000179914.4	ITLN1	1	160862069	1_79	0	0.0188195548003929	23.2790784790002	4.1598007286332e-06	-2.29584848101889	2
ENSG00000158769.17	F11R	1	161021088	1_79	0	0.00351172119733911	7.24423331018432	2.41551564536398e-07	-0.724326519892488	1
ENSG00000215845.10	TSTD1	1	161038782	1_79	0	0.00270597789408977	4.76076705959566	1.22320310129101e-07	-0.0246556424444091	2
ENSG00000162755.13	KLHDC9	1	161098450	1_79	0	0.00584535687797516	12.1021404063298	6.71692679906198e-07	1.32401297061471	1
ENSG00000158793.13	NIT1	1	161118210	1_79	0	0.00538099606500586	11.312663253203	5.77996130293224e-07	1.2549920047746	2
ENSG00000143222.11	UFC1	1	161152958	1_79	0	0.0114007851423447	18.4807362346372	2.00055928790371e-06	-1.78002276916959	1
ENSG00000143224.17	PPOX	1	161165947	1_79	0	0.00455107006333899	9.71537919642033	4.19827298418266e-07	-1.10476080861863	2
ENSG00000158850.14	B4GALT3	1	161177981	1_79	0	0.00361185580475831	7.51217026660616	2.57628095707991e-07	-0.819237444421455	1
ENSG00000158864.12	NDUFS2	1	161196933	1_79	0	0.0113005768099441	18.3963485614404	1.97392041190549e-06	-1.82695095679518	2
ENSG00000158869.10	FCER1G	1	161216513	1_79	0	0.0245871098884327	25.8453872874601	6.03375849660915e-06	-2.23302210437226	1
ENSG00000158882.14	TOMM40L	1	161226376	1_79	0	0.00631184770596072	12.8346083276175	7.69195134066132e-07	1.38614515632016	1
ENSG00000158887.15	MPZ	1	161309728	1_79	0	0.00273840264081426	4.87424442549761	1.26736586402674e-07	-0.132841589640115	2
ENSG00000143252.14	SDHC	1	161311979	1_79	0	0.00295173989278408	5.58898111568149	1.56641965468143e-07	-0.464774537468579	1
ENSG00000203747.10	FCGR3A	1	161551141	1_79	0	0.00329805776761671	6.64606041868011	2.08122934236103e-07	0.572593030933666	1
ENSG00000072694.20	FCGR2B	1	161647707	1_79	0	0.00271042160384261	4.77639799066646	1.22923453753896e-07	-0.0533457908188839	1
ENSG00000162746.14	FCRLB	1	161715801	1_79	0	0.00270641213065925	4.7622953907603	1.22379213575422e-07	0.0776622797828895	1
ENSG00000081721.11	DUSP12	1	161749589	1_79	0	0.00292615824284104	5.50604732362218	1.52980172064508e-07	-0.368669513910761	1
ENSG00000118217.5	ATF6	1	161766262	1_79	0	0.00365026958043413	7.61299942382723	2.63862779512136e-07	0.836208587729698	2
ENSG00000239887.4	C1orf226	1	162366749	1_79	0	0.00271145016094321	4.78001298930314	1.23063170485165e-07	0.0741751251314247	1
ENSG00000152332.15	UHMK1	1	162496869	1_80	0	0.00353792293062427	5.6792434005526	1.90781494667688e-07	0.534818076268463	1
ENSG00000117143.13	UAP1	1	162561114	1_80	0	0.00488825431601092	8.75850795765082	4.06519439467162e-07	-0.906324770526021	1
ENSG00000162733.16	DDR2	1	162631124	1_80	0	0.00333612719600596	5.16412054247726	1.63582321969762e-07	-0.281058741007541	1
ENSG00000132196.13	HSD17B7	1	162790775	1_80	0	0.035973806476587	27.7775627470267	9.48807104818541e-06	2.40143535068585	1
ENSG00000185860.13	CCDC190	1	162868352	1_80	0	0.00359512620808966	5.81920773192306	1.98643975648556e-07	0.490397773062108	1
ENSG00000143228.12	NUF2	1	163266611	1_80	0	0.0171656394006778	20.6623047574721	3.36772130740876e-06	-2.06337520176743	1
ENSG00000162763.3	LRRC52	1	165544180	1_81	0	0.0271225003289146	13.8857430207903	3.57598957109524e-06	-1.56365389221672	1
ENSG00000162761.14	LMX1A	1	165355864	1_81	0	0.0284665328435049	14.3512175174555	3.87900838227967e-06	1.59955687551966	2
ENSG00000143171.12	RXRG	1	165444407	1_81	0	0.0104908299921774	4.78216603430021	4.76356281549295e-07	0.111538328581924	1
ENSG00000143198.12	MGST3	1	165630412	1_81	0	0.184586710098226	32.7911479549039	5.74717533692235e-05	-3.2826147730644	2
ENSG00000143149.12	ALDH9A1	1	165690624	1_81	0	0.011085303378755	5.30897265444007	5.58798804610631e-07	-0.32131270069714	2
ENSG00000188859.6	FAM78B	1	166167240	1_81	0	0.012148299181985	6.18447166799685	7.13371048684323e-07	0.650454355251058	1
ENSG00000143194.12	MAEL	1	166986075	1_82	0	0.0179225404642648	18.0952073875089	3.07936047600497e-06	2.32532396179984	1
ENSG00000152382.5	TADA1	1	166862888	1_82	0	0.261602273734442	44.6153262590659	0.000110821234668106	-3.9506900899756	1
ENSG00000198842.9	DUSP27	1	167093885	1_82	0	0.00508465953530279	5.72267263498707	2.76285554044924e-07	0.64532879169351	2
ENSG00000143162.7	CREG1	1	167545296	1_82	0	0.00462164602695847	4.77258535025166	2.09434285898999e-07	0.0815277714054114	2
ENSG00000198771.10	RCSD1	1	167630346	1_82	0	0.00537416419339809	6.2254452305826	3.17671858999961e-07	0.572129195467135	1
ENSG00000197965.11	MPZL1	1	167720961	1_82	0	0.00779023228672959	9.74145289789386	7.20562305444732e-07	-1.12277203483552	2
ENSG00000143199.17	ADCY10	1	167913803	1_82	0	0.00508549560566407	5.68396940332353	2.7446211875777e-07	-0.464389832463699	1
ENSG00000143164.15	DCAF6	1	167936173	1_82	0	0.00701788481436538	8.7476030095377	5.82898178115152e-07	1.04121050041795	1
ENSG00000143158.10	MPC2	1	167936749	1_82	0	0.0094910118938264	11.5675471302291	1.04244029886061e-06	1.52813459101864	1
ENSG00000143155.12	TIPRL	1	168178854	1_82	0	0.0214511608021565	19.4092095205616	3.95326605583389e-06	-1.88016392894837	1
ENSG00000213064.9	SFT2D2	1	168225689	1_82	0	0.00606250974327638	7.36011573743171	4.23676611498714e-07	-0.749664546855191	1
ENSG00000143185.3	XCL2	1	168544082	1_82	0	0.00461594065856252	4.76131328780943	2.08681702969611e-07	0.0567675423004728	1
ENSG00000143184.4	XCL1	1	168576520	1_82	0	0.00497038336701372	5.4670639225332	2.58012909350347e-07	-0.371942855644173	1
ENSG00000143196.4	DPT	1	168728935	1_82	0	0.00461836798706194	4.76636633560737	2.0901302435461e-07	-0.112986798279676	1
ENSG00000143153.12	ATP1B1	1	169130557	1_83	0	0.0318752119099593	15.2645088732836	4.6199078508647e-06	1.78187931332506	1
ENSG00000143156.13	NME7	1	169336230	1_83	0	0.0106867334507719	4.78266448319534	4.8530223244253e-07	0.184075075554744	2
ENSG00000117477.12	CCDC181	1	169461980	1_83	0	0.0108158283189805	4.8974281754301	5.02950515106533e-07	0.220756718674493	1
ENSG00000000460.16	C1orf112	1	169789148	1_83	0	0.0143006101183396	7.56869576576918	1.02771574897542e-06	-0.94546454824687	1
ENSG00000171806.11	METTL18	1	169794673	1_83	0	0.0167115451191687	9.06052403645832	1.43769684421073e-06	1.74232033486343	1
ENSG00000000457.13	SCYL3	1	169891332	1_83	0	0.0211448746352291	11.3168875906297	2.27211083921879e-06	1.82162857806107	2
ENSG00000116132.11	PRRX1	1	170662279	1_84	0	0.00688061001700757	5.4663779350174	3.5712807664815e-07	-0.438343107335868	1
ENSG00000007933.12	FMO3	1	171091067	1_84	0	0.00743879663094482	6.21081011368212	4.38680504273691e-07	-0.691547804314426	1
ENSG00000010932.16	FMO1	1	171258077	1_84	0	0.00652581493859938	4.96120698629498	3.07411066148687e-07	-0.18401203376985	1
ENSG00000076258.9	FMO4	1	171314704	1_84	0	0.00792471675603701	6.81483941697513	5.12786723232537e-07	0.828193182261876	2
ENSG00000117523.15	PRRC2C	1	171486183	1_84	0	0.0065987106216685	5.06719803565572	3.17485838128137e-07	0.250260232626736	1
ENSG00000010165.19	METTL13	1	171781437	1_84	0	0.0247960904259007	17.7347776925402	4.17547951297474e-06	-2.25892143142479	2
ENSG00000135845.9	PIGC	1	172443657	1_84	0	0.0151907713231546	13.0351275918127	1.88015004477269e-06	-1.42419115312539	2
ENSG00000094975.13	SUCO	1	172532059	1_84	0	0.0109332327607214	9.88895384815708	1.02658837218645e-06	1.10862969985216	2
ENSG00000117560.7	FASLG	1	172658079	1_84	0	0.00645116708202609	4.85143565281731	2.97170682922414e-07	0.0862522450425369	1
ENSG00000162753.11	SLC9C2	1	173611164	1_85	0	0.149439755659361	27.3699462477375	3.88362680612216e-05	-4.99465002398652	1
ENSG00000117593.9	DARS2	1	173829600	1_85	0	0.15793374232143	27.145059156266	4.07064393369195e-05	5.01585133070806	1
ENSG00000117601.13	SERPINC1	1	173915975	1_85	0	0.090574013293536	25.3738496253742	2.18216391621264e-05	-4.83992478819866	2
ENSG00000135870.11	RC3H1	1	174018660	1_85	0	0.109791901856558	27.6671453092658	2.88424438599863e-05	4.9049186904538	1
ENSG00000152061.23	RABGAP1L	1	174159319	1_85	0	0.0106830054024826	12.9000010717461	1.3085206815691e-06	-2.99284707162744	2
ENSG00000203737.3	GPR52	1	174450534	1_85	0	0.00985802854934259	4.91029617321099	4.59616018736034e-07	-0.362516621862663	1
ENSG00000120333.4	MRPS14	1	175023749	1_85	0	0.0121425371715824	10.4556778793667	1.2054772907224e-06	-2.4038731843813	1
ENSG00000120332.15	TNN	1	175069235	1_85	0	0.0119111629325909	6.30416537432513	7.12982974682244e-07	0.34461533759411	1
ENSG00000116147.16	TNR	1	175744070	1_86	0	0.131360285654836	41.1507205018514	5.13261778615765e-05	-3.09599412070679	1
ENSG00000235750.9	KIAA0040	1	175193171	1_86	0	0.00313019204754339	6.82442934512823	2.02831182372834e-07	0.672010086459475	1
ENSG00000143207.19	RFWD2	1	176207359	1_86	0	0.00286102521361509	6.12704731880657	1.66444832451417e-07	0.910714966334099	2
ENSG00000120341.18	SEC16B	1	177960805	1_87	0	0.0262319836210309	15.5957764832378	3.88450362963171e-06	-1.6578478256045	1
ENSG00000075391.16	RASAL2	1	178093905	1_87	0	0.0132324664563592	9.86115013592181	1.23898420397945e-06	1.47980834542088	2
ENSG00000116191.17	RALGPS2	1	178709428	1_87	0	0.042012400177541	21.2150745927221	8.46290476068501e-06	-2.06600852164617	3
ENSG00000143340.6	FAM163A	1	179743263	1_89	0	0.00554507209126987	5.11611963179948	2.69367555269652e-07	0.241928511046816	1
ENSG00000162779.21	AXDND1	1	179358896	1_89	0	0.00612167868021951	6.19853953040909	3.60294225980394e-07	0.572438979909792	4
ENSG00000116199.11	FAM20B	1	179027278	1_89	0	0.00588463328548439	5.72336613122432	3.19792541073859e-07	-0.344109237607741	2
ENSG00000143322.19	ABL2	1	179229518	1_89	0	0.00967161218313628	9.96867317230517	9.15447890227411e-07	-1.4296728787148	2
ENSG00000162782.15	TDRD5	1	179591583	1_89	0	0.00633851059369117	6.57199930958341	3.95532456422696e-07	0.573085646935394	2
ENSG00000135837.15	CEP350	1	179945426	1_89	0	0.00594935969383681	5.81019731737498	3.28215060419202e-07	-0.329739902806691	2
ENSG00000116260.16	QSOX1	1	180154677	1_89	0	0.0110933075570474	11.921215326004	1.25568001732989e-06	1.39217683137238	1
ENSG00000121454.5	LHX4	1	180237059	1_89	0	0.00939562261158999	11.1335271103478	9.93243501250821e-07	-1.3791755706215	1
ENSG00000230124.6	ACBD6	1	180502528	1_89	0	0.00812405473054634	8.2257154682861	6.34517961433543e-07	0.919216091307433	2
ENSG00000135835.11	KIAA1614	1	180912496	1_89	0	0.00562559134554419	5.30514196178762	2.8337568798416e-07	0.396211750608736	1
ENSG00000153029.14	MR1	1	181055268	1_89	0	0.00536781457621993	4.76859749650562	2.43044371806042e-07	0.152055938030847	1
ENSG00000162783.10	IER5	1	181089136	1_89	0	0.0107526487718971	11.199923387162	1.14347825114709e-06	1.07593881536207	1
ENSG00000198216.10	CACNA1E	1	181412848	1_90	0	0.00798173729340446	5.01712432780526	3.80232898012591e-07	-0.230654896020547	1
ENSG00000179930.5	ZNF648	1	182062830	1_90	0	0.0623999365029994	24.7998727038758	1.46936941643814e-05	2.31314882283163	1
ENSG00000203730.2	TEDDM1	1	182400603	1_90	0	0.0596912595175236	24.3667497892362	1.38103836501629e-05	2.63999972763252	1
ENSG00000135862.5	LAMC1	1	183018917	1_91	0	0.0101099019901073	8.41732955866982	8.08013605049327e-07	-1.28015561955291	1
ENSG00000058085.14	LAMC2	1	183186643	1_91	0	0.00731967833849367	5.33335692432585	3.70672222701183e-07	-0.00314335034303662	1
ENSG00000116698.21	SMG7	1	183471970	1_91	0	0.0924760882056629	29.8084527316867	2.61737699547066e-05	2.77683409804804	2
ENSG00000162704.15	ARPC5	1	183635462	1_91	0	0.0152993548299816	12.3799068313418	1.79840661021679e-06	-1.54135539172507	1
ENSG00000143344.15	RGL1	1	183635770	1_91	0	0.00762331129680116	5.72129711270458	4.14128913496617e-07	-0.585113137320508	1
ENSG00000198756.10	COLGALT2	1	184027857	1_91	0	0.0505495370796794	23.8911385265866	1.14670426026458e-05	-2.46877307709565	1
ENSG00000198860.11	TSEN15	1	184051811	1_91	0	0.0141523210190861	11.6338828520623	1.56332673257018e-06	-1.4283812347992	2
ENSG00000116406.18	EDEM3	1	184756263	1_92	0	0.030567564279307	16.8739348723749	4.89750174572399e-06	2.0614327461688	1
ENSG00000135842.16	FAM129A	1	184974052	1_92	0	0.0459022004079019	19.5940076380795	8.53992731913904e-06	-1.97091947174578	1
ENSG00000121486.11	TRMT1L	1	185156912	1_92	0	0.021832371425364	12.9980809137691	2.69449600568129e-06	1.57048836920264	1
ENSG00000116668.12	SWT1	1	185156912	1_92	0	0.021832371425364	12.9980809137691	2.69449600568129e-06	-1.57048836920264	1
ENSG00000116679.15	IVNS1ABP	1	185317057	1_92	0	0.017828550135534	11.3156456629185	1.91554678229059e-06	-1.36768125970869	2
ENSG00000143341.11	HMCN1	1	185740342	1_92	0	0.00905039541676988	4.78623758589828	4.11300468210425e-07	-0.072355115065448	1
ENSG00000047410.13	TPR	1	186376149	1_92	0	0.0205536074471303	12.3385056790956	2.40795307746367e-06	1.28713072976757	2
ENSG00000262180.1	OCLM	1	186400270	1_92	0	0.0206336644562604	12.3773122226701	2.42493502794342e-06	1.2790180459513	1
ENSG00000073756.11	PTGS2	1	186680089	1_92	0	0.0104881333878776	6.2260818003102	6.20026741919619e-07	0.562065476966465	1
ENSG00000150681.9	RGS18	1	192158507	1_96	0	0.0857879673142038	30.4810504792568	2.48286841965958e-05	3.20624199230218	1
ENSG00000090104.11	RGS1	1	192575969	1_96	0	0.00980624715703904	10.6768712728203	9.94132423376497e-07	1.16933152584393	2
ENSG00000127074.14	RGS13	1	192619808	1_96	0	0.00556891140795113	5.21455868141026	2.75730789877668e-07	0.233056966643067	1
ENSG00000023572.8	GLRX2	1	193106314	1_96	0	0.0196233716849309	14.7058132450528	2.74006000148931e-06	3.34194554641616	1
ENSG00000134371.10	CDC73	1	193121735	1_96	0	0.157502411519423	21.4207510700916	3.20345994995793e-05	4.00142905920009	1
ENSG00000177888.7	ZBTB41	1	197192082	1_98	0	0.0153976250665421	9.74352558934597	1.42451578885858e-06	1.1810563068616	2
ENSG00000203724.10	C1orf53	1	197902363	1_99	0	0.0262549795672083	14.8341845776008	3.6980498393542e-06	1.7323409134826	2
ENSG00000081237.18	PTPRC	1	198638198	1_99	0	0.0350604483828191	17.620712569028	5.86594963344251e-06	-2.00964480702619	1
ENSG00000163362.10	C1orf106	1	200871339	1_101	0	0.0178717730699872	16.1013475359016	2.73229295355619e-06	-1.99931811025726	1
ENSG00000118197.13	DDX59	1	200649903	1_101	0	0.0060767865795085	5.63004902435211	3.24850513237603e-07	-0.591767785183237	1
ENSG00000232237.3	ASCL5	1	201114215	1_101	0	0.00634922561929541	5.30747517715033	3.19967691833659e-07	0.224297852360022	2
ENSG00000116857.16	TMEM9	1	201156198	1_101	0	0.0113210930967504	10.5248051744399	1.13135740523932e-06	-1.02743979142172	1
ENSG00000163395.16	IGFN1	1	201191383	1_101	0	0.0168674570215539	14.3181290273203	2.29315431357782e-06	-1.41992113593653	1
ENSG00000118194.18	TNNT2	1	201378187	1_101	0	0.0414324420165623	23.2451935261913	9.14473435630842e-06	-2.14154954811737	1
ENSG00000174307.6	PHLDA3	1	201468871	1_101	0	0.00719356248288894	6.58369210016336	4.49687617412289e-07	0.600692092501868	1
ENSG00000159176.13	CSRP1	1	201509157	1_101	0	0.00593570710972413	4.76484637458271	2.68546046282248e-07	-0.0850118354598255	1
ENSG00000134369.15	NAV1	1	201608371	1_101	0	0.0111439595360017	10.749030603287	1.13738166404864e-06	-1.15130951263379	1
ENSG00000159388.5	BTG2	1	203304849	1_102	0	0.0533018920507888	22.8760326160141	1.15776583399714e-05	2.30045757453182	2
ENSG00000198700.9	IPO9	1	201821142	1_102	0	0.00847502116259413	5.2587263896806	4.23173792142229e-07	-0.0848320897386102	1
ENSG00000198892.6	SHISA4	1	201888432	1_102	0	0.07676906015132	22.9594170157862	1.67357229146407e-05	3.16444697156534	2
ENSG00000176393.10	RNPEP	1	201982484	1_102	0	0.0082394635302292	5.01313883751467	3.92198623442125e-07	-0.120890643760938	2
ENSG00000163435.15	ELF3	1	202008126	1_102	0	0.0143561303812081	10.1590743581913	1.38480597845176e-06	1.06117459996194	1
ENSG00000143862.7	ARL8A	1	202144707	1_102	0	0.0220652925953792	14.3115557848542	2.99843014383011e-06	-1.59662671334843	1
ENSG00000143851.15	PTPN7	1	202161992	1_102	0	0.0132202503313735	9.57679543840126	1.20214619597809e-06	1.03236780208545	1
ENSG00000077157.21	PPP1R12B	1	202348568	1_102	0	0.00884877045409416	5.66314352740348	4.75814743183335e-07	0.462296014440584	2
ENSG00000117139.16	KDM5B	1	202809133	1_102	0	0.0128124211360241	9.2188231463185	1.12151241505877e-06	-1.08800321017708	1
ENSG00000117153.15	KLHL12	1	202928968	1_102	0	0.00845929839226756	5.29437727783461	4.25252256921364e-07	0.382330398572874	1
ENSG00000159346.12	ADIPOR1	1	202957941	1_102	0	0.112323078187752	30.0130070146373	3.20092798339757e-05	-2.71358053329197	2
ENSG00000163485.16	ADORA1	1	203090600	1_102	0	0.0247883456267499	15.5572365293444	3.66165476069132e-06	1.7857726921309	1
ENSG00000133048.12	CHI3L1	1	203186284	1_102	0	0.0314998566153648	17.8554164327311	5.34042668336522e-06	-1.78158561734464	1
ENSG00000133063.15	CHIT1	1	203274075	1_102	0	0.00800679361714052	4.75868590906972	3.61778764909284e-07	0.00620522238366355	1
ENSG00000122176.10	FMOD	1	203351950	1_102	0	0.0250993535541646	15.6605020670874	3.73220606370755e-06	1.55032606349281	1
ENSG00000174567.7	GOLT1A	1	204213637	1_103	0	0.0141459612042936	9.48283122094929	1.27370214548712e-06	1.51486383456607	2
ENSG00000188783.5	PRELP	1	203475432	1_103	0	0.0106790447769869	6.67646319087611	6.76980662064137e-07	0.711862967574607	1
ENSG00000058668.14	ATP2B4	1	203626383	1_103	0	0.0123478406292441	7.94790042123653	9.31838885456719e-07	0.752539869737838	1
ENSG00000122188.12	LAX1	1	203764731	1_103	0	0.0111272939609184	6.97966614906588	7.37431369658818e-07	-0.696675530950143	2
ENSG00000257315.2	ZBED6	1	203795675	1_103	0	0.0114495453214039	7.86904069790923	8.55475209429381e-07	-1.36154655746319	1
ENSG00000182004.12	SNRPE	1	203861428	1_103	0	0.0136203584213358	9.66876459357739	1.25042290260017e-06	1.61424709670555	2
ENSG00000143842.14	SOX13	1	204072756	1_103	0	0.0677957090100087	25.2879078757491	1.6278429554456e-05	2.62254547415625	1
ENSG00000143850.13	PLEKHA6	1	204350190	1_103	0	0.00980842578404029	5.75155173037762	5.35650774705913e-07	-0.0623677435385798	1
ENSG00000198625.12	MDM4	1	204517114	1_103	0	0.046525303543823	20.1661303112438	8.90859429570356e-06	-2.85631146967353	2
ENSG00000170382.11	LRRN2	1	204683229	1_103	0	0.0220043479127339	13.3897287944216	2.79754886011512e-06	1.38405528214569	1
ENSG00000163531.15	NFASC	1	204828332	1_104	0	0.00860330749773697	5.03445994287411	4.1125930015368e-07	-0.131090365735337	1
ENSG00000184144.11	CNTN2	1	205043070	1_104	0	0.00840405482852247	4.87640881419295	3.89122534047056e-07	0.221130322294959	1
ENSG00000174529.7	TMEM81	1	205082753	1_104	0	0.0132125778495289	11.2381759767516	1.40987556713511e-06	1.89258004195294	1
ENSG00000133059.16	DSTYK	1	205210869	1_104	0	0.0109048462394468	11.4872391083409	1.1894127897626e-06	-2.65859669564922	2
ENSG00000133069.15	TMCC2	1	205228229	1_104	0	0.033357243571827	17.3218796326067	5.48633811909389e-06	-1.60879134394955	1
ENSG00000162873.14	KLHDC8A	1	205351636	1_104	0	0.00863872043612579	5.06828415062268	4.15726560208859e-07	0.0888391385657093	2
ENSG00000117266.15	CDK18	1	205504902	1_104	0	0.0258669250872007	15.3179948771244	3.76221943041741e-06	-1.70118572146769	1
ENSG00000174514.12	MFSD4A	1	205568730	1_104	0	0.0472453128445561	21.4631591726392	9.62830351643445e-06	2.37267513855156	1
ENSG00000158715.5	SLC45A3	1	205680199	1_104	0	0.0809526428258424	26.0827052765397	2.00484620310245e-05	2.37053218837897	2
ENSG00000069275.12	NUCKS1	1	205521641	1_104	0	0.00946521560268088	5.84572100887973	5.25370873945269e-07	-0.453547933933997	2
ENSG00000117280.12	RAB29	1	205753830	1_104	0	0.00990513181643749	6.2596905238978	5.88722343467521e-07	0.552626544501192	2
ENSG00000133065.10	SLC41A1	1	205813381	1_104	0	0.0338012793126116	17.9159668365594	5.75003892210288e-06	1.78585829694026	2
ENSG00000142224.15	IL19	1	206807632	1_105	0	0.00681750625014355	5.31602267877975	3.44119883006569e-07	0.244839484408937	1
ENSG00000263528.7	IKBKE	1	206470431	1_105	0	0.0103422163895101	9.29545719346115	9.12812906950412e-07	1.06562377352429	2
ENSG00000143486.15	EIF2D	1	206602743	1_105	0	0.00720098800763325	5.83828002413247	3.99185176693278e-07	-0.483834408286647	3
ENSG00000143479.15	DYRK3	1	206637601	1_105	0	0.0074544068445731	6.16841708464196	4.36600491235465e-07	0.570748882792004	1
ENSG00000136634.5	IL10	1	206771966	1_105	0	0.00674326835860428	5.2115846021196	3.33685728419286e-07	-0.256470030291949	1
ENSG00000162894.11	FCMR	1	206922206	1_105	0	0.00686473676368393	5.38193509646345	3.50800126440432e-07	0.434689663870545	1
ENSG00000162896.5	PIGR	1	206945992	1_105	0	0.0166446535239153	13.8481632284734	2.18858959418679e-06	-1.71234501491061	1
ENSG00000182795.12	C1orf116	1	207032059	1_105	0	0.00691674909970597	5.45393222742818	3.58186452685403e-07	-0.214193217951621	1
ENSG00000123843.12	C4BPB	1	207088956	1_105	0	0.0110883216130167	9.96122561456581	1.0487596923045e-06	-1.20765820358906	1
ENSG00000196352.14	CD55	1	207322082	1_105	0	0.0109282133862028	9.82212329625071	1.01918246916027e-06	-1.24485466592294	1
ENSG00000117335.19	CD46	1	207749736	1_105	0	0.105996121275841	31.7945082449452	3.19992266453687e-05	3.63679390601353	1
ENSG00000174059.16	CD34	1	207911570	1_105	0	0.0198595798634754	15.5409583971097	2.93052378930808e-06	1.67121927389821	1
ENSG00000076356.6	PLXNA2	1	208244589	1_106	0	0.0180168237690422	13.2645104437421	2.26916905987126e-06	-1.36796849337185	1
ENSG00000008118.9	CAMK1G	1	209584155	1_106	0	0.00967940713561344	7.3198158211948	6.72738539385946e-07	-0.918912284775697	1
ENSG00000123689.5	G0S2	1	209675087	1_106	0	0.0224542817786981	15.3769629955876	3.27843920320874e-06	1.67369393028576	1
ENSG00000009790.14	TRAF3IP3	1	209755954	1_106	0	0.00818425346733376	5.71733323235768	4.44293514221936e-07	0.486916751783106	1
ENSG00000117597.17	DIEXF	1	209827828	1_106	0	0.0089093494801753	6.52795771056054	5.52230925721993e-07	0.796986046052721	1
ENSG00000054392.12	HHAT	1	210329236	1_106	0	0.00740756077708571	4.765470843246	3.35180262659513e-07	0	1
ENSG00000143473.12	KCNH1	1	211134467	1_107	0	0.00711319311189429	5.02468828450457	3.3936818107782e-07	-0.334929492022758	1
ENSG00000082512.14	TRAF5	1	211326278	1_107	0	0.00692871187288502	4.77391239093704	3.14068473225834e-07	0.0268429785977815	2
ENSG00000198570.5	RD3	1	211488746	1_107	0	0.00807527106984951	6.23557546009134	4.78113542953143e-07	-0.607161298738624	1
ENSG00000170385.9	SLC30A1	1	211578806	1_107	0	0.0341630470229649	20.0624770175323	6.50786518683519e-06	2.03712874429578	1
ENSG00000117650.12	NEK2	1	211675781	1_107	0	0.00715965937505148	5.0868259019713	3.45809270573914e-07	0.21722717663794	1
ENSG00000143493.12	INTS7	1	212035474	1_107	0	0.00838702942224534	6.59725284425292	5.2537414032493e-07	-0.746186302523168	1
ENSG00000143476.17	DTL	1	212035474	1_107	0	0.00838702942224534	6.59725284425292	5.2537414032493e-07	0.746186302523168	1
ENSG00000066027.11	PPP2R5A	1	212285049	1_107	0	0.00782429562135667	5.93415228926575	4.40860648449132e-07	-0.618768750373079	1
ENSG00000065600.12	TMEM206	1	212414266	1_107	0	0.00822078617804123	6.40609141857291	5.00039003675276e-07	-0.638631807877856	3
ENSG00000185523.6	SPATA45	1	212847437	1_108	0	0.0068746096786908	4.76262883014154	3.10879567136699e-07	0.177298606088344	1
ENSG00000123685.8	BATF3	1	212699732	1_108	0	0.0092903079215374	7.72273690733004	6.81237811828154e-07	-0.895155177226656	2
ENSG00000143494.15	VASH2	1	213000115	1_108	0	0.00954323019275294	7.73748184610529	7.01120134921189e-07	-0.944812137456633	1
ENSG00000174606.13	ANGEL2	1	213006492	1_108	0	0.00952463785203517	7.71649444992635	6.97856160606808e-07	-0.940725093798199	1
ENSG00000143499.13	SMYD2	1	214280940	1_108	0	0.00700049655996449	4.90381206205258	3.25956811476779e-07	0.0282233419412879	1
ENSG00000117724.12	CENPF	1	214602949	1_109	0	0.00862881781990599	6.42455844704147	5.26371032614168e-07	0.67535322660208	2
ENSG00000136636.12	KCTD3	1	215567710	1_109	0	0.00924138478779668	7.07959193486848	6.21216061933398e-07	0.721115568695982	1
ENSG00000092978.10	GPATCH2	1	217631213	1_110	0	0.0946642978502901	31.3027903792564	2.81362793825094e-05	3.0381706149461	1
ENSG00000162814.10	SPATA17	1	217610750	1_110	0	0.00679634119776573	5.88823663618714	3.79977451458556e-07	0.536238076325688	1
ENSG00000067533.5	RRP15	1	218285209	1_110	0	0.00630504514664454	5.17229882399987	3.09648660221953e-07	0.279778088264724	1
ENSG00000215817.5	ZC3H11B	1	219613548	1_112	0	0.00781721557839055	5.61333949835902	4.16649432892451e-07	0.531933438097462	1
ENSG00000136628.17	EPRS	1	220024785	1_112	0	0.0770417274468359	27.6599380676089	2.02336676522635e-05	2.54989917377455	1
ENSG00000162813.17	BPNT1	1	220090119	1_112	0	0.048595596807206	23.160458229844	1.06866470119793e-05	2.39576716498301	1
ENSG00000067704.9	IARS2	1	220094239	1_112	0	0.00787338570026486	5.68168201499754	4.2475240633447e-07	0.514132979990553	1
ENSG00000118873.15	RAB3GAP2	1	220272146	1_112	0	0.0428943057443679	21.950311470119	8.94000428590925e-06	-2.3194179437523	1
ENSG00000116141.15	MARK1	1	220528008	1_112	0	0.0107364522202853	8.64425254335842	8.81222624924964e-07	0.988207559133948	1
ENSG00000162817.6	C1orf115	1	220690081	1_112	0	0.0152741043573535	12.0163666604126	1.74271481007392e-06	-1.59667155336288	1
ENSG00000117791.15	MARC2	1	220747814	1_112	0	0.0129686313383857	10.450370145301	1.2868360371834e-06	1.57606053126745	2
ENSG00000186205.12	MARC1	1	220786898	1_112	0	0.0543734674189802	24.2526555201385	1.25211357483811e-05	-2.40735617134809	1
ENSG00000154305.16	MIA3	1	222618304	1_114	0	0.00550565185735286	5.45324621678297	2.85076389240525e-07	-0.692059949385258	1
ENSG00000162819.11	BROX	1	222712777	1_114	0	0.0123302105403255	13.0191741171473	1.52423287496518e-06	1.72550670562168	1
ENSG00000186063.12	AIDA	1	222712777	1_114	0	0.0123302105403255	13.0191741171473	1.52423287496518e-06	-1.72550670562168	1
ENSG00000197520.10	FAM177B	1	222736869	1_114	0	0.0399644837592059	24.2501756524197	9.2020903456106e-06	-2.36549865956832	1
ENSG00000143502.14	SUSD4	1	223364043	1_114	0	0.0205815402676341	17.8046951343681	3.47944368351987e-06	-1.76803055606398	1
ENSG00000203697.11	CAPN8	1	223666090	1_114	0	0.00728403861017035	8.00473506917701	5.53626154200326e-07	1.29017827298945	1
ENSG00000143514.16	TP53BP2	1	223842796	1_114	0	0.0944087604100203	32.1952274842925	2.88603231917685e-05	-3.50408381828685	1
ENSG00000143756.11	FBXO28	1	224105446	1_114	0	0.0138455338359431	13.4747141807459	1.77144088493116e-06	1.28842312717145	2
ENSG00000143771.11	CNIH4	1	224356329	1_114	0	0.0852230868765977	18.4205973902037	1.49059056543436e-05	-3.39932651223011	2
ENSG00000185842.15	DNAH14	1	224895916	1_115	0	0.039718672868842	20.5196712222414	7.73860222044093e-06	-2.27476090990958	1
ENSG00000143815.14	LBR	1	225438447	1_115	0	0.0142259507513369	10.6496242691255	1.43851032466266e-06	1.26317225420457	1
ENSG00000196187.11	TMEM63A	1	225881769	1_115	0	0.0165350993562498	12.089961011845	1.89814377925942e-06	-1.28499761531342	2
ENSG00000243709.1	LEFTY1	1	225911608	1_115	0	0.0136506389558178	10.2545462449338	1.32912805451422e-06	-1.05805988790033	3
ENSG00000143811.18	PYCR2	1	225924542	1_115	0	0.0103070399048489	7.56798987949526	7.40648072385065e-07	-0.787075673291291	1
ENSG00000143768.12	LEFTY2	1	225937917	1_115	0	0.0118296873981968	8.88498710866054	9.97992935988745e-07	-1.00789527450013	2
ENSG00000143751.9	SDE2	1	225995099	1_115	0	0.0163648719262708	11.9908192107548	1.86319737058309e-06	-1.69520389117257	2
ENSG00000163041.9	H3F3A	1	226062051	1_115	0	0.0226181376839738	15.0943519348837	3.24166932825876e-06	2.19692724092415	2
ENSG00000182827.8	ACBD3	1	226187723	1_115	0	0.0109085969118123	8.11012471133489	8.40028118464844e-07	-1.05228670248092	1
ENSG00000183814.15	LIN9	1	226309688	1_115	0	0.0142272691301713	10.650527841441	1.43876569986672e-06	-1.27272662793282	1
ENSG00000143799.12	PARP1	1	226408138	1_115	0	0.01060518289748	7.84042458119459	7.89505466088101e-07	-0.790353736187311	1
ENSG00000143772.9	ITPKB	1	226738931	1_116	0	0.0389849452690619	21.4665579716071	7.94614963860164e-06	-2.02717391935601	1
ENSG00000143801.16	PSEN2	1	226870643	1_116	0	0.0430207068388157	22.4193876494729	9.15795878742227e-06	2.48888841213077	1
ENSG00000163050.16	COQ8A	1	226897761	1_116	0	0.0397273667163914	21.6486070347524	8.16614586840482e-06	-2.34371778418384	2
ENSG00000143776.18	CDC42BPA	1	227318012	1_116	0	0.0166661779418859	13.2926792888551	2.10351657221444e-06	1.95301988834349	2
ENSG00000181450.17	ZNF678	1	227563411	1_116	0	0.0101813124898841	8.57777284333623	8.29231335434093e-07	1.31242494603981	2
ENSG00000143740.14	SNAP47	1	227730861	1_116	0	0.00939368809214469	7.80852529405726	6.96470224197158e-07	-0.965509382072557	1
ENSG00000081692.12	JMJD4	1	227735217	1_116	0	0.00687367196514288	4.82651748460277	3.15006911669287e-07	0.248299326430675	1
ENSG00000143816.7	WNT9A	1	227945621	1_116	0	0.00725466446640566	5.34135103345891	3.67930548861861e-07	-0.447958211525211	1
ENSG00000162910.18	MRPL55	1	228109044	1_116	0	0.00682595034668343	4.7600347787058	3.08510995726581e-07	0.0942460107078903	1
ENSG00000143774.16	GUK1	1	228140298	1_116	0	0.0436826119015248	22.5677959312598	9.36041579917993e-06	-2.09845359294878	1
ENSG00000162931.11	TRIM17	1	228416547	1_116	0	0.00971210154270863	8.1269745663954	7.49444560510478e-07	0.976283374592515	1
ENSG00000168159.11	RNF187	1	228484557	1_116	0	0.0243777713863763	16.9415243876082	3.92142471807128e-06	1.79363744539551	2
ENSG00000168118.11	RAB4A	1	229275713	1_117	0	0.0123519609795399	6.16316502206153	7.22831556457293e-07	-0.676507344164566	1
ENSG00000154429.10	CCSAP	1	229326054	1_117	0	0.0225276809245599	11.9210758243791	2.54993631144816e-06	1.42001801561936	1
ENSG00000143632.14	ACTA1	1	229433845	1_117	0	0.0106868089297857	4.77877786203198	4.84911277553937e-07	-0.00393029791240893	1
ENSG00000069248.11	NUP133	1	229508410	1_117	0	0.0121233168341857	5.98448157425214	6.88882871047733e-07	-0.45739421367615	1
ENSG00000135776.4	ABCB10	1	229559119	1_117	0	0.0112332841808236	5.25545304148061	5.6054992986883e-07	0.273278435247765	1
ENSG00000135775.13	COG2	1	230643520	1_118	0	0.0120631623800668	6.4067885377859	7.33835910918001e-07	-0.554278903046391	1
ENSG00000135773.12	CAPN9	1	230755502	1_118	0	0.010245085887661	4.8452143341311	4.7133098802958e-07	-0.111368400913794	1
ENSG00000119280.16	C1orf198	1	230869835	1_118	0	0.0195748615802146	11.0426031857441	2.05242625995725e-06	-1.18820997926678	1
ENSG00000173409.13	ARV1	1	230978674	1_118	0	0.0112146418230948	5.70943030345673	6.07960803159865e-07	-0.452934186250989	2
ENSG00000119283.15	TRIM67	1	231162257	1_118	0	0.01389820199523	7.76135922486599	1.02422129422064e-06	-0.784776410657141	1
ENSG00000143633.12	C1orf131	1	231219324	1_118	0	0.0141930148340531	7.96232955962326	1.07303083569145e-06	-0.930542883174816	1
ENSG00000116906.11	GNPAT	1	231232660	1_118	0	0.010229322560022	4.83046815033459	4.69173520439862e-07	0.322161524202059	2
ENSG00000116903.7	EXOC8	1	231337950	1_118	0	0.0101523847532689	4.75836538633082	4.58694204206949e-07	0.0853249901347598	1
ENSG00000010072.15	SPRTN	1	231341696	1_118	0	0.0277219474978118	14.3850909611944	3.78646324823371e-06	-2.32745380919879	1
ENSG00000162946.21	DISC1	1	231627258	1_118	0	0.0102007105778278	4.80370463909346	4.65269001735327e-07	0.372941943297072	1
ENSG00000116991.10	SIPA1L2	1	232562054	1_119	0	0.0104062430555242	6.68981992935395	6.61006591300129e-07	-0.706529627952318	1
ENSG00000212916.4	MAP10	1	232805407	1_119	0	0.00954798220059294	5.86738017554084	5.31928459334357e-07	-0.489697009326383	2
ENSG00000135749.18	PCNX2	1	233298163	1_120	0	0.0125918387847467	5.07341191453692	6.06578029552992e-07	-0.258420696544212	1
ENSG00000059588.9	TARBP1	1	234478952	1_121	0	0.013062280131579	6.24611286471239	7.74686909857125e-07	-0.664938111277828	1
ENSG00000188739.14	RBM34	1	235161669	1_121	0	0.0152653433471577	7.73779400680004	1.12155645059137e-06	-0.843214721560731	1
ENSG00000116957.12	TBCE	1	235391434	1_121	0	0.0126098166854564	5.90889330086077	7.07476987198538e-07	0.505223159976757	1
ENSG00000162885.12	B3GALNT2	1	235504442	1_121	0	0.0113475869285171	4.90033340811154	5.27991030282214e-07	0.298408174781341	1
ENSG00000168243.10	GNG4	1	235651207	1_121	0	0.0865981766590896	24.538348143389	2.01767618777744e-05	-2.58895216436504	1
ENSG00000143669.13	LYST	1	235883940	1_122	0	0.0286713634479835	15.3547003795363	4.18010402036286e-06	-1.71353267261112	1
ENSG00000116962.14	NID1	1	236065637	1_122	0	0.0231536945917632	13.2991701020322	2.92376348645399e-06	-1.4015726556586	1
ENSG00000077585.13	GPR137B	1	236135019	1_122	0	0.0108066420115316	6.00007267453028	6.15665294031616e-07	0.517209722244576	2
ENSG00000086619.13	ERO1B	1	236261292	1_122	0	0.0229671236735107	13.2214228976864	2.88324934798372e-06	1.74282973302501	1
ENSG00000116977.18	LGALS8	1	236531294	1_122	0	0.0149763964344417	9.12145562024221	1.29708630460048e-06	-1.16595215133455	1
ENSG00000077522.12	ACTN2	1	236686652	1_122	0	0.00966664580649645	4.9348111326905	4.52943194341657e-07	0.254522425271812	1
ENSG00000116984.12	MTR	1	236795637	1_122	0	0.0162876983371458	9.92526842078969	1.53496817213603e-06	-1.15489436690206	1
ENSG00000133019.11	CHRM3	1	239386955	1_124	0	0.00578988248605106	4.82750111103385	2.65393039501006e-07	0.169820843363959	2
ENSG00000155816.19	FMN2	1	240013588	1_125	0	0.0119660097668358	9.1927612267765	1.04446220611669e-06	1.14064570824898	1
ENSG00000117009.11	KMO	1	241556854	1_127	0	0.0230606769396423	12.9399126982387	2.8333537131474e-06	1.39664098361807	1
ENSG00000054277.13	OPN3	1	241676920	1_127	0	0.0102739425664314	5.19638192722937	5.06915527009596e-07	0.317340047106885	1
ENSG00000174371.16	EXO1	1	241844615	1_127	0	0.0171485369512642	10.0981217786162	1.64423948858662e-06	-1.12046848787652	1
ENSG00000143702.15	CEP170	1	243254880	1_128	2	0.178514842907793	23.8983879468676	4.05079565704302e-05	-4.49684108417326	1
ENSG00000054282.15	SDCCAG8	1	243248552	1_128	0	0.0103925717272226	13.4269340470443	1.32494326858272e-06	0.764455031122543	1
ENSG00000117020.16	AKT3	1	243851261	1_128	0	0.013717505337295	21.2110529000707	2.76270657785342e-06	-3.37376402902512	2
ENSG00000173728.10	C1orf100	1	244353032	1_129	0	0.0136241474312238	6.28158053782659	8.12597840335513e-07	-0.59787764316911	1
ENSG00000035687.9	ADSS	1	244449682	1_129	0	0.0527799710257095	19.3207407930646	9.68256270773461e-06	2.67620276099979	1
ENSG00000179397.17	C1orf101	1	244454207	1_129	0	0.0433118409297532	17.4026471715005	7.15680782058764e-06	-2.43749290698422	1
ENSG00000203666.12	EFCAB2	1	244970187	1_129	0	0.0116278245333158	4.76610838807096	5.26210828569226e-07	-0.0977164330106867	1
ENSG00000185420.18	SMYD3	1	246507807	1_130	0	0.00510019543091189	5.36455008207309	2.59787062206718e-07	0.460985769435927	2
ENSG00000162852.13	CNST	1	246566688	1_130	0	0.0283664588027782	21.7835943566089	5.86721578356196e-06	-2.09096197674519	1
ENSG00000143653.9	SCCPDH	1	246723744	1_130	0	0.0164188319869812	16.5341599784201	2.577637200968e-06	1.85092939163898	2
ENSG00000277462.1	ZNF670	1	247078334	1_130	0	0.00575841707986002	6.5222102118439	3.56611468906733e-07	0.636255501352913	2
ENSG00000188295.14	ZNF669	1	247103570	1_130	0	0.005107812378077	5.37878084534836	2.60865221337604e-07	0.399125257168897	2
ENSG00000196418.12	ZNF124	1	247126128	1_130	0	0.00914140400395358	10.9331866539739	9.48980005835744e-07	1.18236046008842	1
ENSG00000198128.3	OR2L3	1	247965627	1_131	0	0.0131341422133892	6.46412203551689	8.06136634755519e-07	-0.664773992358332	1
ENSG00000162714.12	ZNF496	1	247333032	1_131	0	0.0109921933165205	4.7616823390287	4.96983732908572e-07	-0.0855871884515073	1
ENSG00000162711.16	NLRP3	1	247416447	1_131	0	0.0593122190017092	20.9921372317633	1.1822197922523e-05	2.01038501274218	1
ENSG00000169224.12	GCSAML	1	247518904	1_131	0	0.0185426442034936	9.76678870957542	1.71957393847543e-06	1.23879146582345	1
ENSG00000162722.8	TRIM58	1	247857224	1_131	0	0.0110688697503614	4.82812875267841	5.07433945777286e-07	-0.0380227127766552	1
ENSG00000175137.10	SH3BP5L	1	248826485	1_131	0	0.0111071762556406	4.86115281462566	5.12672868053425e-07	0.1150143773074	1
ENSG00000171163.15	ZNF692	1	248859244	1_131	0	0.0830289172417191	24.288974998136	1.91485529064967e-05	2.32396405315949	1
ENSG00000184731.5	FAM110C	2	39555	2_1	0	0.0162242338362987	7.74598647450472	1.1932689175181e-06	0.862125189102184	2
ENSG00000143727.15	ACP1	2	263270	2_1	0	0.0210558383760588	10.2453278342457	2.04831051660318e-06	-1.55363717383115	2
ENSG00000035115.21	SH3YL1	2	267367	2_1	0	0.0183477197757168	8.92472194892009	1.55479877509044e-06	-1.13592918880859	1
ENSG00000189292.15	ALKAL2	2	286812	2_1	0	0.0188448799254979	9.18104106378939	1.64279246129035e-06	-1.47412922173807	1
ENSG00000151353.14	TMEM18	2	677213	2_1	0	0.0119584653986433	4.82644121729322	5.48024367112809e-07	-0.0613581040868559	1
ENSG00000032389.12	TSSC1	2	3377418	2_2	0	0.00589116583680061	5.30840908450372	2.96936119622385e-07	0.389060118177684	1
ENSG00000171853.15	TRAPPC12	2	3379891	2_2	0	0.00651377687954557	6.2668615560694	3.87596972134277e-07	0.645776182985023	1
ENSG00000182551.13	ADI1	2	3519673	2_2	0	0.00864814152424087	8.97223090298077	7.36750817876765e-07	0.945451753664899	1
ENSG00000118004.17	COLEC11	2	3585937	2_2	0	0.00557867030219617	4.78853666604359	2.53647688807562e-07	-0.0680685057667608	4
ENSG00000214866.8	DCDC2C	2	3703501	2_2	0	0.00581634581820334	5.18648725936519	2.86431602215895e-07	-0.27641093396488	1
ENSG00000151692.14	RNF144A	2	6992346	2_5	0	0.0107211452110962	5.0791158980501	5.17043041901502e-07	0.202524041173803	1
ENSG00000115738.9	ID2	2	8676749	2_6	0	0.00768004900111963	5.33964845888135	3.8938037005034e-07	0.414061920739605	2
ENSG00000143797.11	MBOAT2	2	9004209	2_6	0	0.0109909938350037	8.71953614775865	9.09971401318932e-07	1.15680546039975	1
ENSG00000119185.12	ITGB1BP1	2	9417862	2_6	0	0.00765913870894586	5.30280500180105	3.85640812162082e-07	0.300624970146373	1
ENSG00000134330.18	IAH1	2	9474089	2_6	0	0.00821690845076029	5.94965553489228	4.64192016974963e-07	-0.595221417738265	1
ENSG00000151694.12	ADAM17	2	9555759	2_6	0	0.00857949789223511	6.37050652649002	5.18959221752133e-07	0.696401045105837	2
ENSG00000115750.16	TAF1B	2	9842495	2_6	0	0.0100149896069057	7.82731013492477	7.44321290295099e-07	0.922382467344369	2
ENSG00000134317.17	GRHL1	2	9953821	2_6	0	0.100736232966266	30.0907294527196	2.87816587124142e-05	-2.69870601448279	1
ENSG00000172059.10	KLF11	2	10042369	2_6	0	0.0112896118205438	8.98835491601051	9.63510870953068e-07	0.950333678897964	1
ENSG00000205795.4	CYS1	2	10080534	2_6	0	0.00749102319362183	5.08012795140887	3.61337628046207e-07	-0.268976706858029	1
ENSG00000115761.15	NOL10	2	10684271	2_7	0	0.00492390631689166	4.80212357055487	2.2451249153563e-07	-0.0384662440783416	2
ENSG00000150873.11	C2orf50	2	11142123	2_7	0	0.0266885964901936	20.9700765128134	5.31401954479731e-06	1.99495706525438	1
ENSG00000162976.12	PQLC3	2	11154764	2_7	0	0.0103424464774146	11.8855405888552	1.16718478698203e-06	1.41254590056905	1
ENSG00000134318.13	ROCK2	2	11372699	2_7	0	0.0150662296147557	15.4837777176397	2.21502640002467e-06	1.63339308809871	1
ENSG00000169016.16	E2F6	2	11466521	2_7	0	0.014056781047706	14.8199157135653	1.97801240368261e-06	1.69545791895728	1
ENSG00000134324.11	LPIN1	2	11784824	2_7	0	0.0161771307413556	16.1650617334366	2.48299737085672e-06	-1.64938529780247	1
ENSG00000071575.11	TRIB2	2	12717952	2_8	0	0.0165589986277737	10.1447482068216	1.59504426248e-06	1.13422989529084	1
ENSG00000151779.12	NBAS	2	15561827	2_9	0	0.0129887532114009	13.6549723331148	1.68405273308775e-06	-2.41213387164249	1
ENSG00000079785.14	DDX1	2	15591459	2_9	0	0.00596262894342359	5.92071129283766	3.35203901710332e-07	0.98814667075678	2
ENSG00000134323.11	MYCN	2	15939632	2_9	0	0.0436960197878201	23.9928140657709	9.9545232361364e-06	2.32282665838442	1
ENSG00000197872.11	FAM49A	2	16666179	2_10	0	0.0191401385177541	16.2237088448877	2.94844218996623e-06	-1.6819240917135	1
ENSG00000163032.11	VSNL1	2	17538936	2_10	0	0.00724705433173767	6.93570465796983	4.77253921316331e-07	1.07761426697497	1
ENSG00000178295.14	GEN1	2	17753771	2_10	0	0.0171206970646098	15.1548059608951	2.46359446561298e-06	-1.64531347293841	2
ENSG00000170745.11	KCNS3	2	17870214	2_10	0	0.0116972153707928	11.5087894996599	1.27823154099623e-06	-1.304925681912	2
ENSG00000183891.5	TTC32	2	19901956	2_12	0	0.0156203748883574	7.69216932024676	1.14087400526952e-06	-0.863206820737086	2
ENSG00000068697.6	LAPTM4A	2	20052246	2_12	0	0.0187004493082942	9.41673893060904	1.67205272623193e-06	-1.0837845829499	2
ENSG00000118965.14	WDR35	2	20005780	2_12	0	0.0619720297434727	20.988944528056	1.23504766001708e-05	2.04350348959543	1
ENSG00000132031.12	MATN3	2	20013678	2_12	0	0.0136769008848247	6.42025771833718	8.33753284991439e-07	-0.633607432955804	1
ENSG00000118961.14	LDAH	2	20688505	2_12	0	0.0116081847537657	4.85162932931459	5.34748187503296e-07	-0.107793438582329	2
ENSG00000218819.4	TDRD15	2	21027351	2_13	0	0.0178345785539691	15.1954624912529	2.57320372077082e-06	1.69139965378936	1
ENSG00000084674.14	APOB	2	21044338	2_13	0	0.00621874355149088	5.42936962873677	3.20589617799115e-07	-0.642882323491663	2
ENSG00000119778.14	ATAD2B	2	23927186	2_14	0	0.00855671870640362	4.7838085377591	3.88667692159903e-07	0.19339082627548	1
ENSG00000173960.13	UBXN2A	2	23927186	2_14	0	0.00855671870640362	4.7838085377591	3.88667692159903e-07	0.19339082627548	1
ENSG00000205639.9	MFSD2B	2	24009668	2_14	0	0.011084062459005	7.25621163409692	7.63671005602926e-07	-0.707893499885262	1
ENSG00000163026.11	WDCP	2	24049526	2_14	0	0.00872793934680616	4.97301826474798	4.12125199731096e-07	-0.218013753988281	1
ENSG00000119782.13	FKBP1B	2	24049526	2_14	0	0.0141118115192027	9.5660963498866	1.28178420273963e-06	-1.87374474259236	2
ENSG00000219626.8	FAM228B	2	24064728	2_14	0	0.00947119390418694	5.75354638529629	5.17413485366937e-07	-0.654266912610593	1
ENSG00000176732.6	PFN4	2	24123159	2_14	0	0.00874975181311766	4.99685730735078	4.15135696508505e-07	0.250336059699212	2
ENSG00000198399.14	ITSN2	2	24360239	2_14	0	0.0092937049917452	5.57282034408117	4.9176919662248e-07	-0.676923617689729	2
ENSG00000084676.15	NCOA1	2	24491292	2_15	0	0.00859630185049742	7.0863518888351	5.78404639807716e-07	-0.107158198040017	2
ENSG00000138092.10	CENPO	2	24795392	2_15	0	0.00679403546127966	5.30286426510276	3.42086327726133e-07	-0.15365902492673	1
ENSG00000115137.11	DNAJC27	2	24971258	2_15	0	0.00648415138174885	5.75621645763192	3.54395059699192e-07	1.02029727173593	2
ENSG00000084710.13	EFR3B	2	25041751	2_15	0	0.00636452107481733	5.20096932098426	3.14302197657406e-07	-0.399310571894487	1
ENSG00000119772.16	DNMT3A	2	25343038	2_15	0	0.0126845384291947	11.0826109801728	1.33479371877378e-06	1.08441742466551	1
ENSG00000084731.14	KIF3C	2	25983137	2_15	0	0.00633447303981072	4.76761646173487	2.86753811703767e-07	0.205810623419592	1
ENSG00000157833.12	GAREM2	2	26175455	2_15	0	0.0240079494325753	17.6958548298642	4.03388962875836e-06	2.03152656636803	1
ENSG00000138029.13	HADHB	2	26241540	2_15	0	0.00803966543194545	6.88760123876949	5.25779160146981e-07	-0.586671426638355	2
ENSG00000084754.10	HADHA	2	26244785	2_15	0	0.00965217380651606	8.97883313163306	8.22891224351271e-07	-1.27361124013686	2
ENSG00000173567.14	ADGRF3	2	26348543	2_15	0	0.00657678462969358	5.13896331126784	3.20912426347876e-07	-0.239375954215263	1
ENSG00000157856.10	DRC1	2	26401975	2_15	0	0.00640442124104945	4.8593097593411	2.95496179566295e-07	0.0173974014257482	2
ENSG00000115155.16	OTOF	2	26558897	2_15	0	0.00653986563726394	5.02437435187025	3.11995415527702e-07	-0.0871997145378875	1
ENSG00000157884.10	CIB4	2	26641739	2_15	0	0.00682356103795512	5.50289535216197	3.56532998356945e-07	0.486267011421703	1
ENSG00000157851.16	DPYSL5	2	26847964	2_16	0	0.00767967884221199	5.91514890570978	4.31326495942885e-07	0.956426443784479	1
ENSG00000115163.14	CENPA	2	26763923	2_16	0	0.14978219558654	24.3974964278499	3.4697872935093e-05	4.13158443210759	1
ENSG00000228474.5	OST4	2	27068793	2_16	0	0.0492712893967408	24.8541175793953	1.16275890156954e-05	4.05898728501209	1
ENSG00000138080.13	EMILIN1	2	27078189	2_16	0	0.0109060391189439	13.3680283567081	1.38430505897767e-06	-3.12042068954649	1
ENSG00000138030.12	KHK	2	27086791	2_16	0	0.0162977896720079	14.4226791540334	2.23188620520034e-06	-3.46753548032954	1
ENSG00000138028.15	CGREF1	2	27117951	2_16	0	0.0591616869838735	27.5771604401047	1.5491286711308e-05	-4.19296843069818	1
ENSG00000138085.16	ATRAID	2	27212382	2_16	0	0.00914137183414021	7.09634887596537	6.1594754685792e-07	1.41491608263919	2
ENSG00000138074.14	SLC5A6	2	27209632	2_16	0	0.0331017882260104	19.470899140308	6.11976661076438e-06	-2.90269214054421	1
ENSG00000084774.13	CAD	2	27217016	2_16	0	0.0644850094528621	26.2333501314417	1.60623808960126e-05	-3.37666468160195	2
ENSG00000115194.10	SLC30A3	2	27275976	2_16	0	0.0334441247971092	20.6561837044729	6.55944839101013e-06	-3.13686764328501	2
ENSG00000163794.6	UCN	2	27305824	2_16	0	0.00952490860403721	8.42783959574209	7.62209706592694e-07	-1.89500859559296	2
ENSG00000163795.13	ZNF513	2	27380806	2_16	0	0.010075272493331	9.22367344319084	8.82384999047155e-07	-1.85202232876719	1
ENSG00000157992.12	KRTCAP3	2	27444317	2_16	0	0.0109372644623355	8.55805013173156	8.88752706780163e-07	1.15564268806813	1
ENSG00000138002.14	IFT172	2	27489541	2_16	0	0.0104312980830419	8.13439549737787	8.05677131720147e-07	1.10367989612783	1
ENSG00000198522.13	GPN1	2	27628084	2_16	0	0.0105858031265716	12.6136791994079	1.26783574229157e-06	-2.83731840681656	2
ENSG00000176714.9	CCDC121	2	27629397	2_16	0	0.0282308542666851	18.614256257983	4.98961578934132e-06	-2.20227867540983	1
ENSG00000158019.20	BRE	2	27889824	2_16	0	0.007068047056491	5.18181742771803	3.47759446792155e-07	-0.834857006409238	1
ENSG00000171174.13	RBKS	2	27891044	2_16	0	0.00996204622406704	7.22160986454395	6.83093215620932e-07	0.065916062611275	1
ENSG00000075426.11	FOSL2	2	28395065	2_17	0	0.00790005339680033	5.75297634912202	4.31538961512689e-07	0.231732131465851	1
ENSG00000213639.9	PPP1CB	2	28751600	2_17	0	0.0130963708665103	15.9350656225743	1.98153714631318e-06	3.42335113055895	2
ENSG00000163806.15	SPDYA	2	28782736	2_17	1	0.50614519126156	25.5260640858789	0.000122675084875349	-4.5784999481804	2
ENSG00000115295.19	CLIP4	2	29097582	2_18	0	0.0101074502445521	5.09313370468505	4.88791996704794e-07	0.240528361985415	1
ENSG00000172954.13	LCLAT1	2	30441542	2_19	0	0.0176462322862557	7.68390840146832	1.28745354562963e-06	1.09836691633755	2
ENSG00000013016.15	EHD3	2	31234492	2_19	0	0.0170541715174964	7.39949225923833	1.19820173314569e-06	0.799423355975158	1
ENSG00000158125.9	XDH	2	31439511	2_20	0	0.0144901989216996	7.29548343331615	1.00375060463278e-06	0.960743259662467	1
ENSG00000162961.13	DPY30	2	32040056	2_20	0	0.0181186280412096	9.43605024590546	1.62335293666539e-06	-1.31842520571368	1
ENSG00000021574.11	SPAST	2	32064971	2_20	0	0.0181598555862983	9.45783898847533	1.63080375803921e-06	1.32234751613908	1
ENSG00000152683.14	SLC30A6	2	32164985	2_20	0	0.0151405917448995	7.71589799077036	1.1092430678853e-06	-1.05706750162519	1
ENSG00000119820.10	YIPF4	2	32277426	2_20	0	0.0132374455611319	6.43020041859308	8.08213486662237e-07	-0.874087839814484	1
ENSG00000115760.13	BIRC6	2	32356560	2_20	0	0.014904975185827	7.56572018028482	1.07072743073412e-06	0.891515290444169	1
ENSG00000018699.11	TTC27	2	32678481	2_20	0	0.0112369484222427	4.86334213405676	5.18896339848037e-07	-0.26637427292208	1
ENSG00000049323.15	LTBP1	2	32947295	2_20	0	0.0142988147747387	7.16829117316912	9.73224593483921e-07	-0.87878082107497	1
ENSG00000152689.17	RASGRP3	2	33436636	2_21	0	0.00494707788683346	5.15744221251612	2.42259331948574e-07	0.273728943144209	2
ENSG00000115808.11	STRN	2	36966782	2_23	0	0.00469349925803586	6.20884621665562	2.76697384218575e-07	-0.616515548937559	1
ENSG00000055332.16	EIF2AK2	2	37157140	2_23	0	0.00616922291412425	8.81645205947184	5.16442185253913e-07	-1.6260920778222	1
ENSG00000218739.9	CEBPZOS	2	37197960	2_23	0	0.00403110543496033	4.75852810401173	1.82135328267658e-07	0.0098381543027618	1
ENSG00000003509.15	NDUFAF7	2	37231568	2_23	0	0.036794925644579	25.9293251584674	9.05892241800945e-06	-3.4264398696915	1
ENSG00000115825.9	PRKD3	2	37322461	2_23	0	0.0738914331505128	32.7121542510857	2.29509481670119e-05	2.92956150955595	3
ENSG00000115828.15	QPCT	2	37344154	2_23	0	0.0298428360492623	23.909394705432	6.77494964043475e-06	2.96739648578072	1
ENSG00000115841.19	RMDN2	2	37926450	2_24	0	0.0576543888074027	22.8657426090021	1.25174273604645e-05	-2.43711959995779	2
ENSG00000143889.15	HNRNPLL	2	38603270	2_24	0	0.0293617872338612	16.09826361683	4.48806273525866e-06	1.8087898520309	1
ENSG00000143891.16	GALM	2	38666042	2_24	0	0.00937933105497646	5.39347656165691	4.8032817000927e-07	-0.186916725850764	1
ENSG00000163214.20	DHX57	2	38875912	2_25	0	0.0870527804469822	27.9413426446039	2.30954971290245e-05	-2.56689695677145	1
ENSG00000188010.12	MORN2	2	38875912	2_25	0	0.0870527804469822	27.9413426446039	2.30954971290245e-05	-2.56689695677145	1
ENSG00000214694.10	ARHGEF33	2	38874007	2_25	0	0.00944012395621463	7.54886768415596	6.76638814518839e-07	1.08986241400223	2
ENSG00000115904.12	SOS1	2	39124428	2_25	0	0.0307736080905174	18.432686049905	5.38597634360056e-06	2.00019071349127	2
ENSG00000205086.6	C2orf91	2	41929307	2_26	0	0.00401104087844351	6.52743218897406	2.48597555415437e-07	-0.624298140076004	1
ENSG00000183023.18	SLC8A1	2	40374039	2_26	0	0.0128069144572436	17.6090621627863	2.14130303263534e-06	1.84080996844914	1
ENSG00000143924.18	EML4	2	42168854	2_26	0	0.00336055630071497	4.84107142141021	1.54472104174322e-07	-0.188050353055926	1
ENSG00000115944.14	COX7A2L	2	42425044	2_26	0	0.00357348368004673	5.42652168849031	1.84124144906281e-07	0.415495891267254	1
ENSG00000057935.13	MTA3	2	42494666	2_26	0	0.00545651835586192	9.46172582698832	4.90211366082669e-07	-1.05167732280076	1
ENSG00000162882.14	HAAO	2	42763196	2_26	0	0.0046057691585969	7.84542197618425	3.43096171348561e-07	-0.916416687693933	2
ENSG00000115970.18	THADA	2	43594478	2_27	0	0.0162658690542004	5.55606024191144	8.58107335423959e-07	-0.242508668580623	1
ENSG00000152527.13	PLEKHH2	2	43636950	2_27	0	0.0169713306735078	5.96282057103146	9.60870883018758e-07	0.678545847859935	1
ENSG00000223658.7	C1GALT1C1L	2	43676123	2_27	0	0.017207567824931	6.09528526594846	9.95888970794268e-07	0.76384546420337	1
ENSG00000138036.18	DYNC2LI1	2	43771587	2_27	0	0.0158886652252058	5.33132532833885	8.04303569652257e-07	0.333197806224238	2
ENSG00000138095.18	LRPPRC	2	43995523	2_27	0	0.0196259596841815	7.35607303535409	1.3708007446567e-06	0.987132384033873	2
ENSG00000138032.20	PPM1B	2	44170486	2_28	0	0.00647253384262647	4.82561776337682	2.96568243652898e-07	0.0311389798629829	1
ENSG00000138078.15	PREPL	2	44361802	2_28	0	0.00653037222549791	4.91049988654009	3.04481589779259e-07	-0.186555015536092	1
ENSG00000143919.14	CAMKMT	2	44361802	2_28	0	0.00843597736205615	7.35439707446016	5.89087594064812e-07	-0.792888096125934	2
ENSG00000068784.12	SRBD1	2	45612561	2_28	0	0.00884537311649691	7.80693946243788	6.55683667019568e-07	0.801528777087613	1
ENSG00000116016.13	EPAS1	2	46370157	2_29	0	0.0488147944459612	18.3539568201632	8.50704181095648e-06	-1.91680193121843	1
ENSG00000250565.6	ATP6V1E2	2	46541996	2_29	0	0.027202102100029	12.7044505723567	3.28137413921665e-06	1.52590898699605	3
ENSG00000119729.11	RHOQ	2	46541996	2_29	0	0.0252648500335072	11.9938442260553	2.8772163893782e-06	1.44046180144331	1
ENSG00000151665.12	PIGF	2	46617108	2_29	0	0.0224960723878799	10.8785208047359	2.32366728855843e-06	1.36816102414911	1
ENSG00000119878.5	CRIPT	2	46611461	2_29	0	0.0118875534700958	4.76753466168938	5.38125707014638e-07	-0.0641123006501936	2
ENSG00000068724.15	TTC7A	2	46916091	2_29	0	0.0306322284334346	13.8479982342441	4.02775446986426e-06	-1.60911835727893	1
ENSG00000180398.11	MCFD2	2	46905916	2_29	0	0.0179837503780205	8.73059892789745	1.49080795087185e-06	-1.20114014633636	2
ENSG00000143933.16	CALM2	2	47176244	2_30	0	0.00676814793636205	5.14553627157635	3.30672351335437e-07	-0.0444489005927684	1
ENSG00000095002.13	MSH2	2	47403074	2_30	0	0.0358800298507039	20.4878293531791	6.97985082102009e-06	-1.96597889944224	1
ENSG00000184261.4	KCNK12	2	47590351	2_30	0	0.0074356501892846	5.92729902799072	4.18478533008846e-07	-0.502103951504375	1
ENSG00000116062.14	MSH6	2	47695630	2_30	0	0.00742138665225689	11.4552961512061	8.07214169982441e-07	-2.48473489199443	2
ENSG00000138081.20	FBXO11	2	47908953	2_30	0	0.00847555301612002	8.10937259639371	6.52608455992383e-07	-1.44032419788046	1
ENSG00000242441.7	GTF2A1L	2	48595242	2_31	0	0.0185531112672728	17.0696298194127	3.00703337825179e-06	-2.7608444298341	1
ENSG00000068781.21	STON1-GTF2A1L	2	48595242	2_31	0	0.0185531112672728	17.0696298194127	3.00703337825179e-06	-2.7608444298341	1
ENSG00000170802.15	FOXN2	2	48327816	2_31	1	0.376713059158695	27.496531716947	9.83526327820998e-05	-5.13183288624279	1
ENSG00000162869.15	PPP1R21	2	48440744	2_31	0	0.0063859189342802	4.77997301366743	2.89831939206282e-07	0.25874140554656	2
ENSG00000243244.5	STON1	2	48552883	2_31	0	0.0121611433694869	13.2491193760516	1.52988511224682e-06	2.54708925578882	1
ENSG00000138039.14	LHCGR	2	48755729	2_31	0	0.00641720313236716	4.94184367473587	3.01114858895762e-07	-0.370232492283554	1
ENSG00000179915.22	NRXN1	2	51224848	2_33	0	0.01711162182323	10.4810182553916	1.70291137990306e-06	-1.10783377615746	1
ENSG00000178021.10	TSPYL6	2	54273619	2_35	0	0.0158340792154438	10.952236076118	1.64661856107687e-06	0.250870927144212	1
ENSG00000143942.4	CHAC2	2	53767465	2_35	0	0.00699268144856202	5.13055861761451	3.4064796204023e-07	-0.504622617512651	2
ENSG00000068912.13	ERLEC1	2	53787421	2_35	0	0.00712540043745324	6.32932577958099	4.2821721527764e-07	-1.18840924140963	1
ENSG00000115239.21	ASB3	2	53787166	2_35	0	0.00718099175588238	5.93303686733964	4.04537579822178e-07	-1.07892152807362	2
ENSG00000119737.5	GPR75	2	53860333	2_35	0	0.00725648230226661	6.57903263914941	4.53299852940828e-07	-1.23664087850832	1
ENSG00000068878.14	PSME4	2	53971924	2_35	0	0.00736553511695104	11.8438558285626	8.28313640834265e-07	2.57237369589408	1
ENSG00000177994.15	C2orf73	2	54341150	2_35	0	0.00711812884590701	5.13738648596154	3.4722059798226e-07	0.566350334980316	1
ENSG00000115306.15	SPTBN1	2	54457261	2_35	0	0.034326279732614	22.819770695823	7.43764439449029e-06	3.06607867569291	1
ENSG00000214595.11	EML6	2	54748334	2_36	0	0.00422499107895202	5.18393527603507	2.07961414906406e-07	0.0945173713967067	1
ENSG00000085760.14	MTIF2	2	55260377	2_36	0	0.0040520259177137	4.85868808517927	1.86934142760337e-07	0.0733970646704577	2
ENSG00000163001.11	CFAP36	2	55502715	2_36	0	0.00522399465536427	6.97096157687981	3.45774378742188e-07	0.503558932414201	1
ENSG00000275052.4	PPP4R3B	2	55619798	2_36	0	0.00621700459572594	8.62390405850113	5.0907585754383e-07	-0.632272294765334	1
ENSG00000115380.19	EFEMP1	2	55923750	2_36	0	0.0138576415303858	17.4222451204833	2.29240231996592e-06	1.98991908916921	1
ENSG00000028116.16	VRK2	2	57906783	2_38	0	0.0143057329999771	10.796080870382	1.46647154691359e-06	0.436422262916011	1
ENSG00000162928.8	PEX13	2	61020375	2_40	0	0.0075151039373812	6.38341287823054	4.5549679309444e-07	-1.2094165915891	1
ENSG00000162927.13	PUS10	2	61017315	2_40	0	0.0077321150575056	6.79878084978401	4.99145025364094e-07	-1.03829902604087	1
ENSG00000162929.13	KIAA1841	2	61066064	2_40	0	0.00658770748665249	4.90851022051184	3.07030417668168e-07	0.544593407131109	1
ENSG00000115464.14	USP34	2	61471028	2_40	0	0.0109222303995704	9.79430732143473	1.01573977068411e-06	1.65720773362398	1
ENSG00000082898.16	XPO1	2	61538854	2_40	0	0.00675427289250918	5.14449636300942	3.29927764772276e-07	0.501009521599992	1
ENSG00000170264.12	FAM161A	2	61854082	2_40	0	0.00677749344461409	5.04416992759067	3.24605752271837e-07	0.134451864774603	3
ENSG00000115484.14	CCT4	2	61888641	2_40	0	0.00762829215041205	6.21289253030256	4.5000626028087e-07	-0.582894634175389	1
ENSG00000186889.9	TMEM17	2	62506118	2_41	0	0.0237834609693239	15.0682321419478	3.40278690275857e-06	-1.71185040924246	2
ENSG00000143951.15	WDPCP	2	63464786	2_41	0	0.00759333444847754	4.87969198711786	3.5182146702123e-07	-0.0134938608550086	1
ENSG00000169764.15	UGP2	2	63840574	2_41	0	0.00853434265299569	6.00934733961755	4.86961671482218e-07	-0.466165142328543	1
ENSG00000197329.11	PELI1	2	64144184	2_41	0	0.0124583151967973	9.5287313503697	1.12717615781262e-06	0.919598751625986	1
ENSG00000119862.12	LGALSL	2	64453888	2_42	0	0.0146298390903753	4.87306005355866	6.76922125954717e-07	0.179312605984804	1
ENSG00000119844.15	AFTPH	2	64524123	2_42	0	0.0158647629526685	5.64900349781943	8.5094761970129e-07	0.532679743947054	1
ENSG00000115902.10	SLC1A4	2	64988123	2_42	0	0.0152277190551786	5.25653577677022	7.60031998444254e-07	0.290761821670928	1
ENSG00000011523.13	CEP68	2	65056040	2_42	0	0.0146156637115755	4.86378014372202	6.74978398257462e-07	0.184334593843845	1
ENSG00000138069.16	RAB1A	2	65129770	2_42	0	0.014459424341508	4.76090156403272	6.53638466002946e-07	0.0102316793595319	3
ENSG00000138071.13	ACTR2	2	65228167	2_42	0	0.014458237380504	4.76011580500205	6.53476939055133e-07	-0.0216658617364898	1
ENSG00000143971.7	ETAA1	2	67397170	2_44	0	0.0254565553088418	12.2205457372165	2.9538445324036e-06	-1.69043066537633	1
ENSG00000197223.11	C1D	2	68111568	2_45	0	0.0155748942790557	5.88022355182892	8.69593613218527e-07	-0.511963448212273	1
ENSG00000243667.6	WDR92	2	68157965	2_45	0	0.0159122929972509	6.08548054432728	9.19443489720709e-07	-0.698778730335278	1
ENSG00000115946.7	PNO1	2	68157965	2_45	0	0.0159122929972509	6.08548054432728	9.19443489720709e-07	0.698778730335278	1
ENSG00000119865.8	CNRIP1	2	68323880	2_45	0	0.0140599161456747	4.90055251855592	6.54222046358374e-07	-0.440966866830003	1
ENSG00000204923.3	FBXO48	2	68467123	2_45	0	0.0290403865195081	11.8613987312698	3.27066222125447e-06	-1.39330220522687	1
ENSG00000163219.11	ARHGAP25	2	68679529	2_45	0	0.0138653307013049	4.76717730397815	6.2760866928172e-07	0.0550712707376353	2
ENSG00000169604.19	ANTXR1	2	69012709	2_46	0	0.0146140885952503	5.10140407306443	7.07878720484004e-07	-0.367599862441093	1
ENSG00000198380.12	GFPT1	2	69387506	2_46	0	0.0154190301144458	5.61473342895613	8.22022292729259e-07	-0.649223948923311	1
ENSG00000169599.12	NFU1	2	69423598	2_46	0	0.0236464881344246	9.71591589405362	2.1814627120132e-06	1.19567310436821	1
ENSG00000196975.15	ANXA4	2	69679526	2_46	0	0.0143567152614351	4.93134416119154	6.72229856039494e-07	0.32247856747062	1
ENSG00000087338.4	GMCL1	2	69829233	2_46	0	0.0234339766563926	9.62912644001508	2.14254661327376e-06	-1.57799210396811	2
ENSG00000059728.10	MXD1	2	69897673	2_46	0	0.0370242076197816	14.0341650578238	4.9336660482648e-06	2.18332609283794	1
ENSG00000244617.2	ASPRV1	2	69968424	2_46	0	0.0490040844112726	16.7498402439782	7.79364007283882e-06	-2.05638461524783	1
ENSG00000115998.7	C2orf42	2	70248695	2_46	0	0.0278984683014563	11.3058181147046	2.99488224515388e-06	1.28698321127175	1
ENSG00000116005.11	PCYOX1	2	70258042	2_46	0	0.0147128187994862	5.16586525780658	7.2166618698294e-07	0.218172463800625	1
ENSG00000035141.7	FAM136A	2	70301469	2_46	0	0.0158587827887678	5.8840206673379	8.86015739834903e-07	-0.754152781887736	2
ENSG00000163235.15	TGFA	2	70554042	2_47	0	0.0102597271346735	11.2994454599003	1.100754165401e-06	1.22901549696259	1
ENSG00000116035.2	VAX2	2	70900154	2_47	0	0.00512470633597706	4.7589491334326	2.31567412756552e-07	-0.0846390314382893	2
ENSG00000116039.11	ATP6V1B1	2	70935800	2_47	0	0.00859909527251224	9.74585892822595	7.95738329974733e-07	1.04559067850699	1
ENSG00000124357.12	NAGK	2	71063957	2_47	0	0.00587701116607542	6.1437716960037	3.42838022552953e-07	0.604640959185008	1
ENSG00000124370.10	MCEE	2	71130287	2_47	0	0.0359975840444586	23.101832944723	7.89618273237916e-06	-2.46791127996265	1
ENSG00000124383.8	MPHOSPH10	2	71130504	2_47	0	0.0280492436016839	20.7154363256383	5.51712261733987e-06	-2.3318581327618	1
ENSG00000124374.8	PAIP2B	2	71225275	2_47	0	0.00513672597440773	4.77862543425572	2.33070219621592e-07	-0.192662762010831	1
ENSG00000135636.13	DYSF	2	71494966	2_47	0	0.00517537403007495	4.88507477789647	2.40054778295254e-07	-0.167543688734983	1
ENSG00000116096.5	SPR	2	72887223	2_47	0	0.00669690919391874	7.12726235363483	4.53204853714731e-07	-0.107145560354654	1
ENSG00000135625.7	EGR4	2	73294038	2_48	0	0.0304172158678476	23.289414903362	6.72628762938367e-06	-2.34811944450665	1
ENSG00000135631.16	RAB11FIP5	2	73156247	2_48	0	0.00793868335129655	12.3648549638271	9.3204075507065e-07	-3.05698493636378	2
ENSG00000135617.3	PRADC1	2	73234064	2_48	0	0.0428783414520685	29.1456037382121	1.18661116705002e-05	3.76578878869246	1
ENSG00000135624.15	CCT7	2	73233389	2_48	0	0.029335143149641	26.0755835450758	7.2630602176762e-06	-3.92142960668498	1
ENSG00000144035.3	NAT8	2	73620103	2_48	1	0.0330881277452308	26.3445623118043	8.27676411596473e-06	5.18956972197437	2
ENSG00000144034.14	TPRKB	2	73737087	2_48	0	0.0050765447181127	9.01121522437976	4.34359150867865e-07	-2.13976788433267	2
ENSG00000124356.15	STAMBP	2	73828835	2_48	0	0.0105551378856354	10.5497706128871	1.05731483204056e-06	0.154223044447657	2
ENSG00000163170.11	BOLA3	2	74153872	2_48	0	0.0304547520936843	21.8799687281264	6.3270193455312e-06	-2.08553245075907	1
ENSG00000114978.17	MOB1A	2	74178740	2_48	0	0.0101243247239157	10.9933338718893	1.05680018531902e-06	1.22606990889234	1
ENSG00000188687.17	SLC4A5	2	74343527	2_48	0	0.0052860214099586	5.2200776927444	2.62001200606679e-07	-0.428150859526277	2
ENSG00000284308.1	C2orf81	2	74421241	2_48	0	0.00606876020183922	6.33119299918514	3.64823601887786e-07	-0.572363745822563	1
ENSG00000005448.16	WDR54	2	74421241	2_48	0	0.00606876020183922	6.33119299918514	3.64823601887786e-07	-0.572363745822563	1
ENSG00000114993.16	RTKN	2	74442009	2_48	0	0.00560310857970658	5.83865966893289	3.10627281993436e-07	-0.55178683280485	2
ENSG00000115274.14	INO80B	2	74458316	2_48	0	0.00677960779193965	7.42238944206893	4.77799514767287e-07	-0.628004582005425	1
ENSG00000239779.6	WBP1	2	74458316	2_48	0	0.005044647983666	4.75963253226757	2.27982592309906e-07	-0.116505443258482	2
ENSG00000115275.11	MOGS	2	74465064	2_48	0	0.00672675323461025	7.40545095546197	4.72992661922951e-07	0.805016449786459	2
ENSG00000135637.13	CCDC142	2	74483364	2_48	0	0.00803936035810882	8.84358510383626	6.75067581109999e-07	-0.938272064085466	1
ENSG00000115282.19	TTC31	2	74483364	2_48	0	0.00803936035810882	8.84358510383626	6.75067581109999e-07	0.938272064085466	1
ENSG00000179528.15	LBX2	2	74502935	2_48	0	0.00863318083778608	9.49679534060199	7.78476153695107e-07	0.991095681130551	2
ENSG00000115289.13	PCGF1	2	74508487	2_48	0	0.00853330416289944	9.37120050804095	7.59293798843799e-07	0.977346777284318	1
ENSG00000115325.13	DOK1	2	74548714	2_48	0	0.00504536789591326	4.76161505685178	2.28110102171872e-07	-0.0683786104533622	1
ENSG00000115363.13	EVA1A	2	75568585	2_49	0	0.0155975786915669	7.65823124808766	1.13418280379673e-06	0.939452411807008	1
ENSG00000115364.13	MRPL19	2	75651385	2_49	0	0.0129448286471828	5.55931545106943	6.83305663891543e-07	-0.266995820892657	2
ENSG00000005436.13	GCFC2	2	75711125	2_49	0	0.0150436056246099	6.73643251070758	9.62230900775609e-07	0.18218826015016	1
ENSG00000176204.13	LRRTM4	2	77592858	2_50	0	0.0450627642489856	20.6154317219847	8.82079359253742e-06	2.45366961198026	1
ENSG00000143954.12	REG3G	2	79026020	2_51	0	0.00541164427812424	4.77181172038875	2.45194056029624e-07	0.27414415918099	2
ENSG00000172023.7	REG1B	2	79088375	2_51	0	0.0189389279745739	16.7446963549305	3.01113388235761e-06	2.15729952968646	1
ENSG00000163541.11	SUCLG1	2	84460497	2_53	0	0.0457150881632513	24.9297846886728	1.08212015508607e-05	-2.32227629308365	1
ENSG00000115423.18	DNAH6	2	84516244	2_53	0	0.00559627138310415	4.78624519931286	2.54326202941892e-07	-0.241278688467516	1
ENSG00000034510.5	TMSB10	2	84905643	2_53	0	0.00801030683419612	8.20834459658579	6.24312641898516e-07	-0.954158434732621	1
ENSG00000187627.14	RGPD1	2	86903176	2_54	0	0.00861273474737245	8.72152562263152	7.13232180445296e-07	1.16887377756612	1
ENSG00000152291.13	TGOLN2	2	85328087	2_54	0	0.00684306635169341	5.729523982868	3.72277414861509e-07	-0.456375246883937	3
ENSG00000042445.13	RETSAT	2	85345926	2_54	0	0.0411588306698416	22.9369708114225	8.96388934186405e-06	2.18872491370276	1
ENSG00000115459.17	ELMOD3	2	85358211	2_54	0	0.00619539745811903	4.77894604836173	2.81124501039787e-07	-0.00198124755173429	2
ENSG00000042493.15	CAPG	2	85402694	2_54	0	0.0833879331577711	29.7058758376449	2.35203060136214e-05	-2.63787919939727	1
ENSG00000168906.12	MAT2A	2	85539177	2_54	0	0.0693737562186971	27.33184521403	1.80036913622104e-05	-2.6214610428265	2
ENSG00000115486.11	GGCX	2	85514490	2_54	0	0.0127347901720258	11.6335865325404	1.4067042997399e-06	-1.11537527575663	2
ENSG00000168899.4	VAMP5	2	85593250	2_54	0	0.00685327567176974	5.70768586236601	3.71411768763716e-07	0.540588477914021	1
ENSG00000115523.16	GNLY	2	85705880	2_54	0	0.00638656112193892	5.06667452148746	3.07246876283734e-07	0.326663767711193	1
ENSG00000115525.17	ST3GAL5	2	85904899	2_54	0	0.0133758929652118	12.0425743136636	1.52946490671275e-06	1.56115031210474	2
ENSG00000068654.15	POLR1A	2	86105686	2_54	0	0.00854133271056257	7.82839988212911	6.34886420028803e-07	-1.10127185513588	2
ENSG00000132305.20	IMMT	2	86195484	2_54	0	0.00618244156846759	4.76719401144083	2.79846734853316e-07	0.0233382404114854	1
ENSG00000132313.14	MRPL35	2	86182116	2_54	0	0.00667147254056255	5.38381665202615	3.41043173602004e-07	-0.430469566751594	2
ENSG00000068615.17	REEP1	2	86296487	2_54	0	0.00671852989663357	5.58656556242415	3.56382648271427e-07	-0.71206423817359	1
ENSG00000115561.15	CHMP3	2	86563593	2_54	0	0.00618627203614108	4.8652174044871	2.85777914308337e-07	-0.548328120213418	2
ENSG00000153561.12	RMND5A	2	86721712	2_54	0	0.692993972442589	22.9433082240544	0.000150967301953723	-4.36611825820446	1
ENSG00000153563.15	CD8A	2	86808016	2_54	0	0.0062347827576249	5.24620261441052	3.1057306066706e-07	0.934347977559309	1
ENSG00000172116.21	CD8B	2	86861841	2_54	0	0.00832195888428256	7.08025490918758	5.5946362677319e-07	-0.122561861473597	1
ENSG00000172086.7	KRCC1	2	88056216	2_55	0	0.0136493272181357	7.44915500884749	9.65418581955353e-07	-0.77899270754616	1
ENSG00000163586.9	FABP1	2	88129315	2_55	0	0.0104366672650293	4.88293374110031	4.83882667094406e-07	0.196580118586258	1
ENSG00000144115.16	THNSL2	2	88170372	2_55	0	0.0533185928112481	20.5713653354418	1.04145184288711e-05	2.07610967892846	2
ENSG00000168658.18	VWA3B	2	98082124	2_57	0	0.00931109185639778	7.13785465707022	6.31052814994564e-07	0.641240569624362	2
ENSG00000144026.11	ZNF514	2	95156702	2_57	0	0.00866060773401178	6.43182917987581	5.28908159470129e-07	0.48252198026489	1
ENSG00000233757.6	AC092835.2	2	95207631	2_57	0	0.0252809198896351	16.6540916791131	3.99770939036344e-06	1.8004254934224	1
ENSG00000155066.15	PROM2	2	95274094	2_57	0	0.00881235832061722	6.78415184959663	5.67655832812279e-07	0.908771919380053	1
ENSG00000174501.14	ANKRD36C	2	95991827	2_57	0	0.0106623742018246	8.77680167123232	8.88561724623317e-07	-2.02681704208799	1
ENSG00000274286.1	ADRA2B	2	96116114	2_57	0	0.00718192167426157	4.77945295013787	3.25923932601346e-07	-0.129605254952028	1
ENSG00000188886.3	ASTL	2	96138849	2_57	0	0.00733293400505475	5.12889435017634	3.57107463004817e-07	-1.15317268172535	1
ENSG00000158050.4	DUSP2	2	96145593	2_57	0	0.0125849594264159	9.93879260206474	1.18763460799244e-06	0.719161511529495	2
ENSG00000084090.13	STARD7	2	96210717	2_57	0	0.131375290027272	33.0647627824313	4.12454927004392e-05	3.48602767459409	1
ENSG00000135956.8	TMEM127	2	96266108	2_57	0	0.0819039654630803	28.6503833767511	2.22809017508254e-05	-3.55818555113168	1
ENSG00000144021.2	CIAO1	2	96305671	2_57	0	0.0432343558156832	22.1173705639118	9.07945715516322e-06	-3.03995070735616	1
ENSG00000144028.14	SNRNP200	2	96305671	2_57	0	0.0432343558156832	22.1173705639118	9.07945715516322e-06	3.03995070735616	1
ENSG00000198885.9	ITPRIPL1	2	96325607	2_57	0	0.00717398029671978	4.780023485224	3.25602407004071e-07	-0.145158951410812	2
ENSG00000196843.15	ARID5A	2	96536506	2_57	0	0.00937842781186249	7.48778234672483	6.66777058144829e-07	-0.933600385529563	1
ENSG00000114988.11	LMAN2L	2	96739703	2_57	0	0.00946859551872303	7.61155123258095	6.84315120789862e-07	-0.977591012383405	2
ENSG00000158158.11	CNNM4	2	96759824	2_57	0	0.142577473582771	34.2263492675692	4.63349703614913e-05	-3.63446745168702	2
ENSG00000168763.15	CNNM3	2	96812842	2_57	0	0.0176354683459287	13.4349448617622	2.24967759394315e-06	-2.11379619065357	1
ENSG00000163126.14	ANKRD23	2	96855717	2_57	0	0.0180716698647292	13.6708517529974	2.34580147410531e-06	-2.1493994635369	1
ENSG00000144199.11	FAHD2B	2	97091610	2_57	0	0.0466322040463897	23.0161343867777	1.0190974715465e-05	-3.16082688410539	2
ENSG00000196912.12	ANKRD36B	2	97591883	2_57	0	0.0115927205197448	8.99300351672614	9.89891342434231e-07	-0.431543797309982	1
ENSG00000115073.7	ACTR1B	2	97658891	2_57	0	0.356556795350269	29.9605618424212	0.000101432252012261	-3.97776934548786	1
ENSG00000228486.10	LINC01125	2	97663111	2_57	0	0.0258041298159436	17.0659718010566	4.18136075304979e-06	2.77737902894994	1
ENSG00000115085.13	ZAP70	2	97713589	2_57	0	0.0164230061188063	11.9873476619686	1.86927480583346e-06	-0.904949532168836	2
ENSG00000075568.16	TMEM131	2	97995797	2_57	0	0.00856773113815201	6.82153202015436	5.54938873687095e-07	-1.5894805617624	2
ENSG00000144191.11	CNGA3	2	98361137	2_57	0	0.00720673996464849	4.80922536252601	3.29087493297606e-07	-0.0829043629928852	1
ENSG00000185674.9	LYG2	2	99254906	2_58	0	0.00583953548938354	5.9028925609334	3.27295909527229e-07	0.550936660492293	1
ENSG00000071073.12	MGAT4A	2	98730777	2_58	0	0.00963628405173134	10.684061427971	9.77559873393674e-07	-1.23392444307567	1
ENSG00000273045.5	C2orf15	2	99141233	2_58	0	0.00519796384517712	4.79287813301798	2.36552225163481e-07	0.146332634871427	1
ENSG00000135951.14	TSGA10	2	99155127	2_58	0	0.0054222647341029	5.19577292121648	2.67502765691704e-07	0.469393888984916	1
ENSG00000144182.16	LIPT1	2	99155127	2_58	0	0.00528913489751026	4.95869614409352	2.49028777814567e-07	0.358895758865732	2
ENSG00000158411.11	MITD1	2	99180175	2_58	0	0.00571161189409508	5.69161630185668	3.08668065917603e-07	-0.626218538658155	1
ENSG00000185414.19	MRPL30	2	99179774	2_58	0	0.00578695940355778	5.81662280902121	3.19608804398241e-07	0.573679289456424	2
ENSG00000144214.9	LYG1	2	99306625	2_58	0	0.00551492827891176	5.35737625426901	2.80536525621817e-07	-0.17359018734683	2
ENSG00000135945.9	REV1	2	99488850	2_58	0	0.00541639254209059	5.18543821315963	2.66681563125291e-07	-0.39081140478916	2
ENSG00000144218.18	AFF3	2	100143348	2_58	0	0.00695175085008648	7.56625180200337	4.99427423579495e-07	-0.880170707823392	1
ENSG00000115526.10	CHST10	2	100417235	2_58	0	0.0137929628042924	14.1128237836689	1.84828475200515e-06	-1.97838453802601	1
ENSG00000115539.13	PDCL3	2	100562880	2_58	0	0.0122237096123963	12.9573875176263	1.50389622240028e-06	-1.6038478143747	2
ENSG00000071082.10	RPL31	2	101001757	2_58	0	0.0484795535569429	26.2102365920614	1.20649895421959e-05	-2.50820509111652	1
ENSG00000175874.9	CREG2	2	101386663	2_59	0	0.0143753289395941	8.00815849093287	1.09306967951882e-06	-1.19380692146986	2
ENSG00000158435.7	CNOT11	2	101252764	2_59	0	0.0422462440539637	18.3754391662242	7.37094596949307e-06	1.93783083401852	1
ENSG00000163162.8	RNF149	2	101308564	2_59	0	0.0252377982669513	13.4062873250872	3.21260539527276e-06	1.78315399197972	1
ENSG00000196460.12	RFX8	2	101474758	2_59	0	0.0133173824578787	7.27661962811012	9.20123118441762e-07	-0.674781302860524	1
ENSG00000071054.16	MAP4K4	2	101698595	2_59	0	0.0102375969978944	4.76193654434557	4.62891312696366e-07	0.0388121138710017	1
ENSG00000115590.13	IL1R2	2	101991888	2_59	0	0.0238016699333166	12.8431792795701	2.90253436361057e-06	-1.35469611400558	1
ENSG00000115594.11	IL1R1	2	102064141	2_59	0	0.0112326959955135	5.64851847493889	6.02442990315332e-07	-0.410860917567756	1
ENSG00000115604.10	IL18R1	2	102310670	2_60	0	0.0088567288147342	4.80075449729109	4.03719978433153e-07	-0.248215335348831	3
ENSG00000135953.10	MFSD9	2	102738736	2_60	0	0.0116818900076381	7.44609434147756	8.25922017923217e-07	-0.621513668896198	1
ENSG00000170417.15	TMEM182	2	102738292	2_60	0	0.0547923579611044	22.319357777257	1.1611787546226e-05	-2.62304179566153	1
ENSG00000135973.2	GPR45	2	105241362	2_62	0	0.100442230902801	25.3196117510599	2.41474229464026e-05	2.29246440329245	1
ENSG00000198914.3	POU3F3	2	104855039	2_62	0	0.0204450429457513	9.85072913311767	1.91229020845016e-06	-1.08027973179431	1
ENSG00000135972.8	MRPS9	2	105038258	2_62	0	0.0129167652261891	5.45168001041488	6.68623319687396e-07	-0.482872827659469	2
ENSG00000135966.12	TGFBRAP1	2	105330291	2_62	0	0.0130989610337098	5.58566732578068	6.94719218440031e-07	0.374702272916247	1
ENSG00000135974.9	C2orf49	2	105337683	2_62	0	0.137247041565517	28.4427531387313	3.70656841401203e-05	3.08167848929823	1
ENSG00000071051.13	NCK2	2	105744677	2_63	0	0.0588175417509299	18.5532543718333	1.03615413664419e-05	2.28842878203713	2
ENSG00000119147.9	C2orf40	2	106065909	2_63	0	0.0169577363016248	6.55353305483806	1.05521454440766e-06	-0.542562539115558	2
ENSG00000153165.18	RGPD3	2	106472314	2_63	0	0.0176201950029532	6.92077750959687	1.15787851356036e-06	0.639639459842062	1
ENSG00000196862.9	RGPD4	2	107826974	2_65	0	0.0924779269253244	29.3164838203089	2.57423009214188e-05	-2.70449143102382	1
ENSG00000198203.9	SULT1C2	2	108288592	2_65	0	0.014484826420452	11.7624115983981	1.61773381842333e-06	-1.31846526168941	2
ENSG00000198075.9	SULT1C4	2	108374341	2_65	0	0.030825938871478	18.9131497789685	5.53576405698542e-06	2.25116782695007	1
ENSG00000135968.20	GCC2	2	108448667	2_65	0	0.00812116738917057	6.19393630797533	4.77620098700401e-07	0.63372804179301	2
ENSG00000153201.15	RANBP2	2	108719562	2_65	0	0.0114676381827349	9.3190695686355	1.01471465478691e-06	1.07676146695739	1
ENSG00000186522.14	SEPT10	2	109574715	2_65	0	0.00740963744840328	5.24087006475534	3.68720893807582e-07	0.195500252354394	2
ENSG00000198142.4	SOWAHC	2	109614115	2_65	1	0.0778977708920696	21.5864731603039	1.59662938966669e-05	4.20027399153819	1
ENSG00000115008.5	IL1A	2	112784348	2_67	0	0.00582758772421776	13.5082585891008	7.47455913798239e-07	-1.49343590866786	1
ENSG00000144063.3	MALL	2	110117223	2_67	0	0.0170305467606829	23.7567580757651	3.8416090249677e-06	2.24931710678075	1
ENSG00000144061.12	NPHP1	2	110205149	2_67	0	0.00513520010995061	12.3019376440972	5.99830148147263e-07	1.3183370288194	1
ENSG00000169679.14	BUB1	2	110678318	2_67	0	0.00364352261720968	9.03051016664007	3.12414478409152e-07	0.970439048715674	1
ENSG00000153093.18	ACOXL	2	110732979	2_67	0	0.00346297357461145	8.54616476522556	2.81007451207311e-07	0.923913686114453	1
ENSG00000153094.22	BCL2L11	2	111119720	2_67	0	0.00883804620352036	17.4830236743731	1.46713544703992e-06	-1.72517324769137	1
ENSG00000153208.16	MERTK	2	111898486	2_67	0	0.00923607751811517	17.903761883698	1.57010703416045e-06	-1.78675864793204	2
ENSG00000153214.9	TMEM87B	2	112055305	2_67	0	0.00875149878156667	17.3890349453822	1.44495829902897e-06	-1.82263325330109	1
ENSG00000144161.12	ZC3H8	2	112254425	2_67	0	0.00373636090297702	9.27030898788985	3.28882242929681e-07	-1.0085722781394	1
ENSG00000169629.11	RGPD8	2	112434559	2_67	0	0.0097018623289018	18.3737256845219	1.69258205682066e-06	-2.08487886161213	1
ENSG00000114999.7	TTL	2	112012144	2_67	0	0.00720250977818771	15.5293273365984	1.06202293995829e-06	-1.8726389339943	1
ENSG00000125630.15	POLR1B	2	112544150	2_67	0	0.00389641332652568	9.67007521415504	3.57760401193902e-07	1.14639167547968	1
ENSG00000125611.15	CHCHD5	2	112584474	2_67	0	0.0222022050779155	26.3002330824317	5.5443814779347e-06	-2.66550446217563	2
ENSG00000144136.10	SLC20A1	2	112647131	2_67	0	0.00232856964237094	4.76502228198909	1.05354129693508e-07	-0.154042128581506	1
ENSG00000125637.15	PSD4	2	113156693	2_67	0	0.00325418510374498	7.95358129222239	2.45755006386134e-07	0.907581641539455	2
ENSG00000125618.16	PAX8	2	113278173	2_67	0	0.00252374450710857	5.5317387368911	1.32557542414294e-07	0.448907328597456	1
ENSG00000144134.18	RABL2A	2	113627627	2_67	0	0.0036021702824649	8.9217251860188	3.05147964577713e-07	-1.10564916135704	1
ENSG00000115084.13	SLC35F5	2	113756932	2_67	0	0.00255445681024125	5.64696463393641	1.36965450030862e-07	0.457302797352873	1
ENSG00000125633.10	CCDC93	2	118013874	2_69	0	0.00510411058646809	7.3530962363698	3.563589922271e-07	0.99130853464087	2
ENSG00000125629.14	INSIG2	2	118088243	2_69	0	0.153073861638007	40.3196806443622	5.86024156957379e-05	-3.28373337033437	1
ENSG00000115107.19	STEAP3	2	119223947	2_69	0	0.0301477898267616	24.3515480031348	6.9707490757022e-06	2.31524232454012	2
ENSG00000186132.14	C2orf76	2	119357501	2_69	0	0.00520574571893828	7.54111026565677	3.72748271724532e-07	0.854012678407442	1
ENSG00000171227.6	TMEM37	2	119430196	2_69	0	0.00406244538848555	5.17688079193926	1.99688519530879e-07	0.316058450762138	1
ENSG00000144120.12	TMEM177	2	119680947	2_69	0	0.00549206670872982	8.05173071858262	4.19877345061479e-07	0.884329282726863	1
ENSG00000088179.8	PTPN4	2	119759674	2_69	0	0.00393061900542624	4.86244775736335	1.81473533185064e-07	-0.11468429948542	1
ENSG00000115109.13	EPB41L5	2	120013281	2_69	0	0.00472408969329541	6.61533830611903	2.96734190827771e-07	-0.763956157263605	1
ENSG00000074047.21	GLI2	2	120735812	2_70	0	0.0211290542831228	11.5379952130896	2.3147698130973e-06	-1.51309689758143	1
ENSG00000115112.7	TFCP2L1	2	121285630	2_70	0	0.0117161719648924	5.89005358842272	6.55242985286391e-07	-0.610331126626383	1
ENSG00000074054.17	CLASP1	2	121648873	2_70	0	0.0127548692003955	6.70240358996147	8.11715766708633e-07	1.09797964731146	2
ENSG00000155052.14	CNTNAP5	2	124025249	2_72	0	0.0146943109878569	8.32295811129416	1.16124627154202e-06	0.37263656850469	1
ENSG00000136732.14	GYPC	2	126607499	2_73	0	0.0335880829152508	14.8586289445833	4.73872330463557e-06	-1.68378406511843	1
ENSG00000136717.14	BIN1	2	127107524	2_74	0	0.0167730934280319	10.8876617104066	1.73398438141111e-06	-1.623568697826	1
ENSG00000163161.12	ERCC3	2	127296171	2_75	0	0.0142669237076118	4.78044729994997	6.47584239319442e-07	0.0654067919291561	1
ENSG00000169967.16	MAP3K2	2	127388195	2_75	0	0.0142418441759368	4.76360720082308	6.4416862710546e-07	0.00433712895217182	2
ENSG00000115718.17	PROC	2	127423296	2_75	0	0.0143108717183269	4.80988600896696	6.53579270913818e-07	-0.126094897759935	1
ENSG00000163166.14	IWS1	2	127526497	2_75	0	0.0523699297245796	17.3044281491208	8.60471795983111e-06	2.02536862677209	1
ENSG00000169994.18	MYO7B	2	127681135	2_75	0	0.0280134540405332	11.2547827658251	2.99365103540351e-06	-1.47760180048641	1
ENSG00000144230.16	GPR17	2	127648067	2_75	0	0.014398355589119	4.86822031784065	6.65549737200133e-07	0.15490041956968	2
ENSG00000072163.19	LIMS2	2	127677758	2_75	0	0.0147212450463027	5.08051663699064	7.10149550646204e-07	0.290452576863379	2
ENSG00000144231.10	POLR2D	2	127858003	2_75	0	0.0196189212617929	7.83255430347503	1.45906935337353e-06	-1.19678893586058	1
ENSG00000144233.9	AMMECR1L	2	127909115	2_75	0	0.0158623285432211	5.79536399221222	8.72860932338477e-07	-0.548294383298708	1
ENSG00000136715.17	SAP130	2	128028089	2_75	0	0.0316334031810369	12.42543608929	3.73211444874302e-06	1.43696192064449	1
ENSG00000136731.12	UGGT1	2	128091109	2_75	0	0.0167277856739101	6.30425338103118	1.00131221056147e-06	-0.641024043672465	1
ENSG00000136720.6	HS6ST1	2	128319304	2_75	0	0.014246210673789	4.76654148621246	6.44763043334834e-07	0.00920933876710938	1
ENSG00000233087.7	WTH3DI	2	131364366	2_78	0	0.0152240727128788	7.44050513933819	1.07555015535647e-06	-1.50936389467554	1
ENSG00000178171.10	AMER3	2	130755277	2_78	0	0.0182021417365367	9.15211113859459	1.58176213119538e-06	1.10660753487927	1
ENSG00000222014.5	RAB6C	2	129979968	2_78	0	0.0274118529577839	13.0842011792138	3.40551661439328e-06	1.38521045025993	1
ENSG00000136699.19	SMPD4	2	130182517	2_78	0	0.0122173063161993	5.33503377656104	6.18885108485879e-07	-0.377580710671656	1
ENSG00000152082.13	MZT2B	2	130181775	2_78	0	0.0128039418368208	5.78360844021175	7.03137033322102e-07	-0.496519811950054	1
ENSG00000072135.12	PTPN18	2	130356437	2_78	0	0.0376243585293168	16.1377467194824	5.76513386533273e-06	1.6814916837418	1
ENSG00000136002.18	ARHGEF4	2	130836842	2_78	0	0.0116132821921058	4.85020416701951	5.34825857696928e-07	0.339800801306891	2
ENSG00000075886.10	TUBA3D	2	131475744	2_78	0	0.0340596615093289	15.1764886651036	4.90805054058751e-06	2.31414467988949	1
ENSG00000163040.14	CCDC74A	2	131536675	2_78	0	0.0119601686465679	5.13158465113387	5.82755254103766e-07	-0.553651622454081	2
ENSG00000183840.6	GPR39	2	132366649	2_79	0	0.0245765857702639	18.1274710851388	4.23015389507864e-06	-1.80100482888369	1
ENSG00000176771.16	NCKAP5	2	133568910	2_79	0	0.00648930050885554	5.48089400790866	3.37712150577346e-07	0.359208140318052	2
ENSG00000152127.8	MGAT5	2	134116666	2_79	0	0.0119671641588871	11.4706909467041	1.30340152276978e-06	-1.34455304077374	1
ENSG00000152128.13	TMEM163	2	134314357	2_79	0	0.0101483053755219	9.44841752478946	9.10437212603697e-07	-1.08986079168948	1
ENSG00000082258.12	CCNT2	2	134918338	2_80	0	0.0267234667069796	12.9833438442409	3.29440320711408e-06	2.35750082863044	1
ENSG00000115839.17	RAB3GAP1	2	135052002	2_80	0	0.0165986205405857	8.41275376917202	1.32589023258957e-06	1.57685144358472	1
ENSG00000121988.17	ZRANB3	2	135531995	2_80	0	0.0124575608354575	5.66561629910917	6.70158564694659e-07	-0.998162907800505	1
ENSG00000048991.16	R3HDM1	2	135531995	2_80	0	0.0124575608354575	5.66561629910917	6.70158564694659e-07	0.998162907800505	1
ENSG00000144224.16	UBXN4	2	135739340	2_80	0	0.0114888627914255	4.89150017477333	5.33600850302936e-07	-0.628704140730313	1
ENSG00000076003.4	MCM6	2	135876201	2_80	0	0.0120454112622042	5.34389316873497	6.11190783709302e-07	1.17325757147883	1
ENSG00000144229.11	THSD7B	2	136765626	2_81	0	0.025145318310787	12.9967030252886	3.10304254317069e-06	-1.96355307265903	1
ENSG00000144228.8	SPOPL	2	138501652	2_82	0	0.0124431431643914	8.93307640551791	1.05542783391544e-06	0.342632070362974	1
ENSG00000168702.17	LRP1B	2	142125253	2_85	0	0.0121377546913566	8.56013403652561	9.86543677818417e-07	1.30413286827648	2
ENSG00000115919.14	KYNU	2	142877388	2_85	0	0.0177980579268062	12.2246253162752	2.06588227570375e-06	1.63512820935167	1
ENSG00000075884.13	ARHGAP15	2	143091525	2_85	0	0.00835792562777404	4.99505694092153	3.96402461295492e-07	-0.373952427317223	1
ENSG00000121989.14	ACVR2A	2	147844091	2_88	0	0.0171980091255183	23.0685091404256	3.76699548708807e-06	2.37683534722467	2
ENSG00000115947.13	ORC4	2	148020703	2_88	0	0.00492596054454042	11.0015135181299	5.14565615759281e-07	1.48334047527316	2
ENSG00000204406.12	MBD5	2	148020703	2_88	0	0.00626237350014458	13.3244430406124	7.92292286235183e-07	1.70137011904618	1
ENSG00000184898.6	RBM43	2	151261518	2_90	0	0.010179762509087	4.76811151402128	4.60873191948004e-07	-0.384753642502691	2
ENSG00000123609.10	NMI	2	151290158	2_90	0	0.021848237294591	12.080968989141	2.50619910388868e-06	1.54763053318232	2
ENSG00000123610.4	TNFAIP6	2	151357910	2_90	0	0.0229762569047892	12.5644087826048	2.74106120554813e-06	-1.61132899328473	1
ENSG00000080345.17	RIF1	2	151415393	2_90	0	0.0139445651080671	7.77727083537324	1.02974476848149e-06	-1.24803968283557	1
ENSG00000183091.19	NEB	2	151734675	2_91	0	0.016620970569336	9.80518241709553	1.54742445148517e-06	1.23250140327742	1
ENSG00000182389.19	CACNB4	2	152081658	2_91	0	0.0255605872659189	13.9351778893183	3.38205558884544e-06	-2.52056788757004	2
ENSG00000115145.9	STAM2	2	152176179	2_91	0	0.108314060790988	28.0014418973681	2.87980200906478e-05	-3.85780801852664	2
ENSG00000157827.19	FMNL2	2	152335141	2_91	0	0.00982544506007055	4.77625490725059	4.45591733455658e-07	0.0569973182705953	2
ENSG00000196504.15	PRPF40A	2	152717014	2_91	0	0.0354299820418709	17.0817267141168	5.74645616822675e-06	-2.49188180648209	1
ENSG00000177917.10	ARL6IP6	2	152717752	2_91	0	0.117956384148678	28.8625300303231	3.23260950621883e-05	3.50819047109872	1
ENSG00000144278.14	GALNT13	2	153872280	2_92	0	0.0115738835690171	5.81344090173926	6.38865988075087e-07	0.75848008269985	1
ENSG00000136542.8	GALNT5	2	157257153	2_94	0	0.0116323420105131	6.2155717085674	6.86508060397323e-07	-0.586406790246107	1
ENSG00000115170.13	ACVR1	2	157876051	2_95	0	0.0152983085983577	9.00929782514978	1.30867485504524e-06	1.03435637445977	1
ENSG00000153237.17	CCDC148	2	158457154	2_95	0	0.0567400545101363	21.645201179305	1.16613484380318e-05	2.31931138725483	2
ENSG00000144283.21	PKP4	2	158457154	2_95	0	0.0143083330401379	8.36881403877238	1.13697353175845e-06	-1.21137671173163	2
ENSG00000163331.11	DAPL1	2	158813928	2_96	0	0.0140356342044968	12.9790298896005	1.72970352513021e-06	1.29487765841998	1
ENSG00000196151.10	WDSUB1	2	159287223	2_96	0	0.00602351630996156	5.07785044332173	2.90420583042728e-07	0.437910803745373	1
ENSG00000136536.14	MARCH7	2	159712509	2_96	0	0.00863483964957934	8.93021501423603	7.3217279747236e-07	1.17487579155303	1
ENSG00000241399.6	CD302	2	159798257	2_96	0	0.0116132275228442	12.5389633371095	1.38264906411491e-06	2.43911427731035	2
ENSG00000153246.12	PLA2R1	2	160020991	2_96	0	0.0122917774304036	11.5123642190279	1.34362045118625e-06	1.15921426718921	2
ENSG00000144290.16	SLC4A10	2	161417380	2_97	0	0.0216923785886836	8.95960029416039	1.84541143569198e-06	-1.16458640885572	1
ENSG00000197635.9	DPP4	2	162074564	2_97	0	0.0152579848224319	5.58632894722173	8.09321505249066e-07	0.422635303583284	1
ENSG00000115267.5	IFIH1	2	162294461	2_97	0	0.0139935618845845	4.75823417826829	6.32224733046036e-07	0.00357858391925403	1
ENSG00000182263.13	FIGN	2	163614686	2_99	0	0.114623594289493	29.98924455127	3.26390075817349e-05	2.6477337121303	1
ENSG00000115290.9	GRB14	2	164621693	2_100	0	0.00599833780163861	5.03619048160267	2.86833891092215e-07	0.237919804472147	1
ENSG00000082438.15	COBLL1	2	164843369	2_100	0	0.00618231084320309	5.21865585885381	3.06342246369445e-07	-0.117908770398654	2
ENSG00000178662.15	CSRNP3	2	165469352	2_100	0	0.0185931176349508	13.9719197124345	2.46663957537536e-06	0.890554696291389	1
ENSG00000169432.14	SCN9A	2	166375953	2_101	0	0.00708172382721706	4.81785696826498	3.23959175908068e-07	-0.386221242635265	1
ENSG00000198648.10	STK39	2	168247489	2_102	0	0.0326657788862037	23.582334977149	7.3143749405034e-06	-2.17687453970431	1
ENSG00000172292.14	CERS6	2	168456065	2_102	0	0.00623381808200396	7.71771488929452	4.5681489041413e-07	-0.985107341115183	1
ENSG00000163072.15	NOSTRIN	2	168764231	2_102	0	0.00622906553541169	7.71043205637037	4.56035877869596e-07	-0.827471603443298	1
ENSG00000239474.6	KLHL41	2	169508867	2_103	0	0.015767060217956	8.0154882884856	1.19999132646721e-06	-1.05222941164503	2
ENSG00000138399.17	FASTKD1	2	169573465	2_103	0	0.013024045960816	6.18609590348047	7.64997411315684e-07	-0.715938666451701	1
ENSG00000138398.15	PPIG	2	169584236	2_103	0	0.0195919649690803	10.0971813737732	1.8783458075677e-06	-1.53436359397108	2
ENSG00000154479.12	CCDC173	2	169694539	2_103	0	0.0147545460252506	7.37996948692682	1.03389828386227e-06	-0.838981322426983	1
ENSG00000144362.11	PHOSPHO2	2	169693707	2_103	0	0.0281320940671029	13.5732022513885	3.62561577819436e-06	1.87477217300476	2
ENSG00000138385.15	SSB	2	169795908	2_103	0	0.0633368203691036	21.4355264315647	1.28910355980287e-05	2.32968776586913	1
ENSG00000138382.14	METTL5	2	169824369	2_103	0	0.0123492354017407	5.67719874498461	6.65689281265138e-07	-0.803700493256206	2
ENSG00000144357.16	UBR3	2	169827714	2_103	0	0.0232175308465342	11.7269963706103	2.58523614170265e-06	-1.70720293455786	2
ENSG00000071909.18	MYO3B	2	170155605	2_103	0	0.0496542576582529	19.0648327507835	8.98849311246798e-06	-2.05356940641006	1
ENSG00000128683.13	GAD1	2	170813611	2_104	0	0.0146042192896763	12.8236251196544	1.77822436179983e-06	-1.46696252153618	1
ENSG00000123600.19	METTL8	2	171435106	2_104	0	0.00608012135587177	5.33913044789383	3.08233740272551e-07	-0.783918290028428	1
ENSG00000071967.11	CYBRD1	2	171519914	2_104	0	0.00612118190834932	5.0676916508382	2.94539038437909e-07	-0.509862134836423	3
ENSG00000144355.14	DLX1	2	172084313	2_104	0	0.00919752106036409	9.73482116131381	8.50151186407469e-07	1.75089238286609	1
ENSG00000091409.14	ITGA6	2	172417814	2_105	0	0.00336594358246201	6.41194479706452	2.04924556493477e-07	0.599578267785233	1
ENSG00000091428.17	RAPGEF4	2	172735564	2_105	0	0.0151894088302169	20.430330974507	2.94654902019057e-06	2.13002445057542	1
ENSG00000091436.16	MAP3K20	2	173075527	2_105	0	0.0328138278941929	27.6712481460526	8.62150415201651e-06	2.5367442126795	1
ENSG00000144306.14	SCRN3	2	174395627	2_105	0	0.00287709805213399	5.97895374910497	1.63334246618329e-07	1.10879811482421	2
ENSG00000115935.17	WIPF1	2	174682550	2_105	0	0.00588259149529358	11.9314329395734	6.66436373051142e-07	1.25645017830176	2
ENSG00000128656.13	CHN1	2	175004667	2_106	0	0.0314322019790124	17.2618310711138	5.1518008389339e-06	2.24604814662724	1
ENSG00000115966.16	ATF2	2	175168771	2_106	0	0.0291360359997287	16.5310790288228	4.57329339427392e-06	2.12083959382426	1
ENSG00000144320.13	LNPK	2	176002028	2_106	0	0.0162190678789917	10.9063909635581	1.67959413730578e-06	-1.37250024291038	1
ENSG00000170144.20	HNRNPA3	2	177215179	2_107	0	0.0181009413782376	5.79649574421745	9.96240240654815e-07	0.571492571169445	1
ENSG00000116044.15	NFE2L2	2	177392663	2_107	0	0.0431962385348409	14.1716065688616	5.8124926201643e-06	-1.85903936013287	1
ENSG00000018510.13	AGPS	2	177392663	2_107	0	0.0431962385348409	14.1716065688616	5.8124926201643e-06	1.85903936013287	1
ENSG00000197557.6	TTC30A	2	177620970	2_107	0	0.0162450439641424	4.75988144229764	7.34200073057129e-07	-0.0078040614673532	1
ENSG00000155636.14	RBM45	2	178112094	2_108	0	0.00308591673662917	4.8628276606865	1.42485437109096e-07	-0.118496615461626	1
ENSG00000079156.16	OSBPL6	2	178194574	2_108	0	0.00448836609109748	8.54018304018147	3.63959322901273e-07	0.927966320277174	1
ENSG00000180228.12	PRKRA	2	178445893	2_108	0	0.00375646254753192	6.6474954314095	2.37101612478203e-07	-0.587771367886315	1
ENSG00000204311.12	DFNB59	2	178447910	2_108	0	0.00502191564581156	9.01288977896086	4.29764828376333e-07	0.900221712083602	2
ENSG00000079150.17	FKBP7	2	178478636	2_108	0	0.00320578996316034	5.19893511077061	1.58251144127597e-07	-0.255734158492308	1
ENSG00000116095.10	PLEKHA3	2	178480456	2_108	0	0.00325285310143553	5.37247925604669	1.65934463343678e-07	-0.528298604162024	1
ENSG00000163510.13	CWC22	2	180006668	2_108	0	0.00388838611615439	7.13257640822004	2.63337806245211e-07	-1.13505896074417	1
ENSG00000170035.15	UBE2E3	2	180967386	2_109	0	0.0144997042466671	6.60717857320677	9.09646358802997e-07	0.530058717806435	2
ENSG00000115232.13	ITGA4	2	181447545	2_110	0	0.00729718343911856	4.89886724326839	3.39428520462015e-07	0.164925452225948	1
ENSG00000138434.16	SSFA2	2	181913977	2_110	0	0.0126863200066369	10.1824677275102	1.22655238466784e-06	-1.10045743507209	1
ENSG00000115252.18	PDE1A	2	182522885	2_110	0	0.0202402228110254	14.657174605302	2.81684498178294e-06	1.80554955188349	1
ENSG00000077232.17	DNAJC10	2	182714222	2_110	0	0.00719666687263221	4.76648527046906	3.2570696979504e-07	-0.0125028139301463	1
ENSG00000162998.4	FRZB	2	182866669	2_110	0	0.00884823287796655	6.73890309037015	5.66165174857513e-07	-0.68314783009288	2
ENSG00000061676.14	NCKAP1	2	183038483	2_110	0	0.0082813522548898	6.10663553683352	4.80176227926342e-07	-0.847693199679499	1
ENSG00000162999.12	DUSP19	2	183098602	2_110	0	0.00831408486853091	6.14430100174366	4.850475700858e-07	-1.00629274588484	1
ENSG00000163002.12	NUP35	2	183117184	2_110	0	0.00721460147940811	4.7902399939042	3.28145925167029e-07	0.187179323596686	1
ENSG00000170396.7	ZNF804A	2	184598808	2_112	0	0.0240168428082589	30.2963411205405	6.90881390035333e-06	-3.42197255991548	1
ENSG00000188738.14	FSIP2	2	185425362	2_112	0	0.00880495487210442	16.9580642909182	1.41775376288745e-06	1.79044014316301	2
ENSG00000065548.17	ZC3H15	2	186486293	2_112	0	0.00265530381384715	5.69586367520089	1.4360554264147e-07	-0.34992972714679	1
ENSG00000138448.11	ITGAV	2	186590551	2_112	0	0.0024323507603814	4.92513424759489	1.1374745088321e-07	-0.466623849618802	2
ENSG00000163012.3	ZSWIM2	2	186849550	2_112	0	0.0120428238763968	20.3946170883047	2.33206841775391e-06	2.09821573804232	1
ENSG00000003436.15	TFPI	2	187564818	2_112	0	0.00302450457111436	6.66376453009999	1.91368866500666e-07	-0.578523939011692	2
ENSG00000144366.15	GULP1	2	188329302	2_112	0	0.064104603668215	33.7656541736553	2.05523640631248e-05	3.38399559583126	1
ENSG00000168542.14	COL3A1	2	188974074	2_112	0	0.00242353965487507	4.75964611607479	1.09527251803864e-07	0.0185713471896908	1
ENSG00000204262.11	COL5A2	2	189180039	2_113	0	0.0221366703825626	14.1341834019008	2.97084789964266e-06	-1.79696577591579	2
ENSG00000115368.9	WDR75	2	189443611	2_113	0	0.0113726134543889	7.75449959622084	8.37358537382351e-07	1.04511530713049	1
ENSG00000138381.9	ASNSD1	2	189661479	2_113	0	0.0084203921139191	4.88300456253119	3.90406322856194e-07	0.385781647679589	2
ENSG00000151687.14	ANKAR	2	189672029	2_113	0	0.0123920119062707	8.57534615617374	1.00899933219106e-06	0.904198905270034	1
ENSG00000128694.11	OSGEPL1	2	189761107	2_113	0	0.0159329521863902	10.9807426795084	1.66121316473596e-06	-1.53179321198331	2
ENSG00000128699.13	ORMDL1	2	189784079	2_113	0	0.00942420666578503	5.95863591580951	5.33198658508119e-07	-0.733685320066479	2
ENSG00000064933.17	PMS1	2	189784079	2_113	0	0.00839061703485466	4.8491814203164	3.86331151658857e-07	-0.245958917972159	1
ENSG00000187699.10	C2orf88	2	190531530	2_113	0	0.00931906004842586	5.85146545872678	5.17766744347259e-07	-0.684255691723466	1
ENSG00000138386.16	NAB1	2	190646582	2_113	0	0.0155025564711643	10.7185614749484	1.57774648735291e-06	-1.42414690071564	1
ENSG00000115419.12	GLS	2	190910037	2_113	0	0.0302992224877025	17.1530380063849	4.93480425848832e-06	2.20296630223114	1
ENSG00000138378.17	STAT4	2	191151202	2_114	0	0.00555774233818618	6.15538800209741	3.24826340295296e-07	-0.550371608754947	2
ENSG00000128641.18	MYO1B	2	191244832	2_114	0	0.00986024037478983	11.6759396151633	1.09314239927687e-06	-1.30338979736327	1
ENSG00000173559.12	NABP1	2	191677959	2_114	0	0.00487283576012254	4.89297260849478	2.26387245294949e-07	-0.148866131401042	1
ENSG00000196950.13	SLC39A10	2	195660680	2_116	0	0.0103031107998208	6.22683898794377	6.09162840401723e-07	0.893020711293657	1
ENSG00000118997.13	DNAH7	2	196068464	2_116	0	0.14871685454083	32.1923618733052	4.54580109576529e-05	3.27532049627026	2
ENSG00000138411.10	HECW2	2	196593392	2_116	0	0.00885464720527141	4.77993554543933	4.0187473099377e-07	0.727357404969092	1
ENSG00000144395.17	CCDC150	2	196640040	2_116	0	0.0175570642942523	11.3279684770319	1.88843190028782e-06	2.07427810448296	1
ENSG00000187944.2	C2orf66	2	196812479	2_116	0	0.0312762812499954	16.8757136288835	5.0115798415403e-06	-2.77624923822234	1
ENSG00000197121.14	PGAP1	2	196928772	2_116	0	0.0368226812279527	18.4513357774198	6.45120165177698e-06	-2.76208438856898	1
ENSG00000226124.6	FTCDNL1	2	199763777	2_118	0	0.00212076881726453	6.29588191100898	1.26778993467856e-07	-1.19651163110698	2
ENSG00000178074.5	C2orf69	2	199910402	2_118	0	0.0020213324089482	29.5052668677511	5.66284511236929e-07	6.83282532875907	2
ENSG00000162971.10	TYW5	2	199955089	2_118	0	0.0117752531809107	22.5998780783254	2.52681674765942e-06	-2.34201599143644	1
ENSG00000162972.10	MAIP1	2	199954933	2_118	1	0.25001032486218	46.7139002067316	0.00011089232008075	7.92364654902967	2
ENSG00000196141.13	SPATS2L	2	200305923	2_118	0	0.00445309383422121	14.4956329465964	6.12909604223611e-07	1.82084287266848	1
ENSG00000163535.17	SGO2	2	200510475	2_118	0	0.0020584420947638	5.54523631130228	1.08381737676345e-07	-0.604388234406833	1
ENSG00000155729.12	KCTD18	2	200519526	2_118	0	0.00214157418712113	7.71962612914208	1.56973661220271e-07	-1.61715134777873	1
ENSG00000138356.13	AOX1	2	200586283	2_118	0	0.00629789252444657	16.4735112343734	9.85096595589992e-07	-1.3774166223787	1
ENSG00000013441.15	CLK1	2	200864612	2_119	0	0.0131323135340494	4.76922586475092	5.94684378459589e-07	0.183794900477321	1
ENSG00000240344.8	PPIL3	2	200889218	2_119	0	0.013642802598361	5.13411039426467	6.65068218416095e-07	-0.300639887956921	1
ENSG00000119013.8	NDUFB3	2	201075522	2_119	0	0.019574399267272	8.59251975070651	1.59700537716487e-06	1.03498922995484	1
ENSG00000003402.19	CFLAR	2	201116120	2_119	0	0.0133246471544354	4.90833180240765	6.20993461554301e-07	-0.316739866946494	1
ENSG00000003400.14	CASP10	2	201183110	2_119	0	0.0203892986579607	8.9837831609216	1.7392377176398e-06	1.46303231725139	1
ENSG00000064012.21	CASP8	2	201279205	2_119	0	0.0138967412807545	5.31058988079267	7.00733907039334e-07	0.389455349633826	1
ENSG00000155749.12	ALS2CR12	2	201357198	2_119	0	0.0131666154317102	4.79418194929399	5.99357660001146e-07	-0.022217032654286	1
ENSG00000155754.14	ALS2CR11	2	201371220	2_119	0	0.0131756731914915	4.80076159863706	6.00593116978144e-07	-0.168136021843359	1
ENSG00000155755.18	TMEM237	2	201643776	2_119	0	0.0134553387985215	5.00171810491833	6.39015283962618e-07	-0.254036946703812	1
ENSG00000082126.17	MPP4	2	201652126	2_119	0	0.0188910350676497	8.25171346203896	1.48012123644178e-06	-0.980519882377995	1
ENSG00000116030.16	SUMO1	2	202238678	2_120	0	0.0105831871317962	9.93787585494814	9.98636509100774e-07	0.974447698522655	1
ENSG00000138439.11	FAM117B	2	202634789	2_120	0	0.0353832683186708	21.5200014526468	7.22998903907392e-06	-2.52109326098725	1
ENSG00000138380.17	CARF	2	202912503	2_120	0	0.0123683739148065	11.4282209407555	1.34211160272969e-06	1.52956231498363	1
ENSG00000138442.9	WDR12	2	203014780	2_120	0	0.0525949963237358	25.3602397112814	1.26647079737927e-05	-2.69889919472494	1
ENSG00000138443.15	ABI2	2	203323598	2_120	0	0.0112439106913086	10.5167163806358	1.12278071886754e-06	-1.79954256992735	1
ENSG00000178562.17	CD28	2	203706103	2_120	0	0.00619622254888841	4.82680005885686	2.83977357751427e-07	-0.391951032846075	1
ENSG00000163600.12	ICOS	2	203936122	2_120	0	0.00632931306646711	5.0295493676484	3.02261650725407e-07	0.172048365314335	1
ENSG00000023228.13	NDUFS1	2	206158198	2_122	0	0.0084870713134867	10.8687376842338	8.75859319524417e-07	-1.73986792580396	1
ENSG00000183671.12	GPR1	2	206217980	2_122	0	0.0260392547509911	21.4166971207316	5.29515213212887e-06	2.27860336224954	1
ENSG00000114948.12	ADAM23	2	206443099	2_122	0	0.0049188693240555	5.88708553930557	2.74955890421209e-07	0.518882146195503	1
ENSG00000138400.12	MDH1B	2	206741009	2_122	0	0.00436975082729019	4.76645696516806	1.97765142395281e-07	-0.122068462776533	3
ENSG00000118246.13	FASTKD2	2	206765614	2_122	0	0.00447621383518915	5.08616666160734	2.16171685550092e-07	-0.449113952649617	1
ENSG00000144410.4	CPO	2	206831443	2_122	0	0.00438187213554808	4.85513317353531	2.02003197625187e-07	-0.209024334948725	1
ENSG00000163251.3	FZD5	2	207769445	2_122	0	0.0170929180899735	17.3710501644623	2.8192895573214e-06	-1.77954295544498	1
ENSG00000118231.4	CRYGD	2	208124857	2_123	0	0.0395409786235081	13.6030036123256	5.10716188163913e-06	1.57982555452575	1
ENSG00000188674.10	C2orf80	2	208179385	2_123	0	0.0390227884466126	13.4755206156813	4.99299635573879e-06	-1.37112345596805	1
ENSG00000138413.13	IDH1	2	208266212	2_123	0	0.0162398440164035	5.04399934893586	7.77775524084764e-07	-0.215068204124125	1
ENSG00000115020.16	PIKFYVE	2	208265568	2_123	0	0.0168736073502748	5.41071719200894	8.66882369408271e-07	0.185050040657217	1
ENSG00000144406.18	UNC80	2	209772425	2_124	0	0.0442651214792104	24.2940885747523	1.02107976033357e-05	-2.44811995411813	1
ENSG00000078018.19	MAP2	2	209432012	2_124	0	0.0392202983560526	23.1227845592337	8.61089756011196e-06	2.20133718225071	1
ENSG00000197713.14	RPE	2	210002122	2_124	0	0.00577932373416978	4.7700716341234	2.61757612267413e-07	0.0940493129405679	1
ENSG00000144445.16	KANSL1L	2	210170701	2_124	0	0.00609790450110015	5.28191970310309	3.05822764693613e-07	-0.64428386562617	1
ENSG00000178568.14	ERBB4	2	212537981	2_125	0	0.205091497781626	23.0396223855581	4.48663159514726e-05	-4.68327752163804	3
ENSG00000144451.18	SPAG16	2	213285452	2_126	0	0.00901048545530447	4.80438159738333	4.11039048452828e-07	0.206675490028054	1
ENSG00000144452.14	ABCA12	2	215138684	2_127	0	0.00740746019815186	6.88400009434492	4.84180830465197e-07	0.757889470116894	1
ENSG00000138376.10	BARD1	2	214809366	2_127	0	0.00592943007307623	4.76037711573018	2.68010437239545e-07	-0.0366816344171031	2
ENSG00000138363.14	ATIC	2	215312084	2_127	0	0.00608481086442436	5.00713714806354	2.8929036364344e-07	0.252760138115429	2
ENSG00000118242.15	MREG	2	216033416	2_127	0	0.00629266644422932	5.3275828892167	3.18318825612186e-07	-0.388992044418475	1
ENSG00000163449.10	TMEM169	2	216077431	2_127	0	0.00593311773297123	4.76630803442595	2.6851123948286e-07	0.0960340249929688	1
ENSG00000115425.13	PECR	2	216082628	2_127	0	0.0131178529653836	12.3443881200379	1.53755168448209e-06	1.46646205659565	1
ENSG00000079246.15	XRCC5	2	216106078	2_127	0	0.00771554254389573	7.27295307285893	5.32812803636608e-07	-0.625902340389914	2
ENSG00000138375.12	SMARCAL1	2	216412329	2_127	0	0.0062772916589029	5.30425993335632	3.16150958395625e-07	-0.549024283376179	2
ENSG00000197756.9	RPL37A	2	216498338	2_127	0	0.0870294562330754	30.6453642585169	2.53237754940585e-05	-2.93958505297908	1
ENSG00000115457.9	IGFBP2	2	216632342	2_127	0	0.236597286343905	40.8148279561702	9.16906657648571e-05	-3.71893275549493	1
ENSG00000181378.13	CFAP65	2	219041843	2_129	0	0.0101112702704951	7.969188835074	7.65098294195154e-07	-1.84941261245181	2
ENSG00000182698.11	RESP18	2	219332702	2_129	0	0.0101151977505648	5.0519093574141	4.8520729759559e-07	-0.387008840591396	1
ENSG00000163464.7	CXCR1	2	218167540	2_129	0	0.0332369485856634	16.5949153544344	5.23713276380839e-06	-1.89328564405836	1
ENSG00000163466.15	ARPC2	2	218217396	2_129	0	0.0105138845961185	5.43106714039918	5.42182847641697e-07	-0.507548463294364	1
ENSG00000179921.14	GPBAR1	2	218259499	2_129	0	0.0120413525375171	6.41559996285172	7.33516596330914e-07	0.460193115295967	1
ENSG00000127837.9	AAMP	2	218270205	2_129	0	0.0189695288185342	10.617120400852	1.91232050944577e-06	1.09172933340978	1
ENSG00000135926.14	TMBIM1	2	218292256	2_129	0	0.0261064571368344	13.6057051786574	3.37261208020495e-06	1.37888181603947	2
ENSG00000018280.16	SLC11A1	2	218381984	2_129	0	0.0103772550535778	5.15745520222947	5.08177406150296e-07	-0.221682519996154	1
ENSG00000135913.10	USP37	2	218568666	2_129	0	0.0166732605876676	9.71314570236718	1.53772203632382e-06	-1.07821010702235	2
ENSG00000115556.13	PLCD4	2	218607602	2_129	0	0.0175136191973679	10.5643316700651	1.75677170041412e-06	1.68134082313909	1
ENSG00000074582.12	BCS1L	2	218658710	2_129	0	0.0160382599242257	9.69652090273498	1.47662624241584e-06	-1.59407363510153	1
ENSG00000115568.15	ZNF142	2	218658710	2_129	0	0.0122837215202456	7.08304038950599	8.26127496357161e-07	1.21499440980687	2
ENSG00000163482.11	STK36	2	218672452	2_129	0	0.014974654735794	9.060533627424	1.28827325616443e-06	-1.52324666462311	2
ENSG00000135929.8	CYP27A1	2	218782732	2_129	0	0.0102414500047662	5.11705429806522	4.97598281066e-07	0.421790977848794	1
ENSG00000187736.12	NHEJ1	2	219160586	2_129	0	0.0125323917673913	11.9230534295783	1.41879238727486e-06	2.54436402064353	1
ENSG00000213901.10	SLC23A3	2	219170383	2_129	0	0.0218466635495022	15.8710263625262	3.29221000329848e-06	3.53749148421931	2
ENSG00000144567.10	FAM134A	2	219177206	2_129	1	0.547433824991867	24.4630974742675	0.000127157057876974	-4.54025362046976	2
ENSG00000115649.15	CNPPD1	2	219177821	2_129	0	0.0168355653014221	14.9728110390125	2.39347251175629e-06	3.30931504831801	3
ENSG00000115657.12	ABCB6	2	219218557	2_129	0	0.0108765788502039	6.32743213767549	6.53457287118457e-07	0.978027998701837	1
ENSG00000198925.10	ATG9A	2	219229829	2_129	0	0.0117378375116445	6.0950704331624	6.79304073059581e-07	-0.274020186457752	2
ENSG00000163516.13	ANKZF1	2	219229829	2_129	0	0.0137164325761411	7.50786001357242	9.77810589521942e-07	-0.602017137980994	2
ENSG00000115661.13	STK16	2	219241237	2_129	0	0.0399804254202837	23.197602657766	8.80618719485927e-06	-3.11507704692053	1
ENSG00000127824.13	TUBA4A	2	219278362	2_129	0	0.0140606104232465	7.63062537675314	1.01873612020988e-06	0.434970379060179	1
ENSG00000054356.13	PTPRN	2	219309183	2_129	0	0.0104842317119409	7.03095818319107	6.99920191700775e-07	-1.52272224791145	1
ENSG00000123992.18	DNPEP	2	219399651	2_129	0	0.0101334795248959	4.92576609600488	4.73946997458097e-07	0.00356150287227463	1
ENSG00000175084.11	DES	2	219418537	2_129	0	0.0147735248525626	8.24042247032303	1.15592857973882e-06	-0.700012586237818	1
ENSG00000072195.14	SPEG	2	219434550	2_129	0	0.0224232887790994	13.1958608976329	2.80953492846853e-06	1.64524443618403	2
ENSG00000123989.13	CHPF	2	219543916	2_129	0	0.0104374900434029	5.57903186295781	5.52907285757892e-07	-0.764485200814802	1
ENSG00000188760.10	TMEM198	2	219543916	2_129	0	0.0104374900434029	5.57903186295781	5.52907285757892e-07	-0.764485200814802	1
ENSG00000123999.4	INHA	2	219568391	2_129	0	0.0117078263999623	6.51147388921353	7.23857326409535e-07	0.821475954445366	1
ENSG00000124006.14	OBSL1	2	219535229	2_129	0	0.0102442569343068	5.36216864319911	5.21576874855343e-07	0.693801350304648	3
ENSG00000116106.11	EPHA4	2	221574191	2_130	0	0.00617546545484682	6.72767437165269	3.94486418974909e-07	-0.650330649715073	1
ENSG00000135900.3	MRPL44	2	223956499	2_131	0	0.00771560364273327	5.2258499056568	3.82846109577308e-07	0.401030287249344	1
ENSG00000135919.12	SERPINE2	2	224042630	2_132	0	0.0141087052074114	9.278578849114	1.2429853750154e-06	-0.919187220722345	1
ENSG00000124019.9	FAM124B	2	224402164	2_132	0	0.0179319069043008	10.7313737611075	1.82717099868433e-06	-0.734756473571245	2
ENSG00000135905.18	DOCK10	2	225041976	2_133	0	0.00885505426553335	6.23947362200394	5.24610014538909e-07	0.632283486205805	1
ENSG00000081052.11	COL4A4	2	227226658	2_133	0	0.00855047311552137	5.90521456936815	4.79427813068682e-07	0.496075907872383	1
ENSG00000169031.18	COL4A3	2	227159422	2_133	0	0.0104892333044406	7.85746013946732	7.82570240445271e-07	-0.869272553202827	2
ENSG00000168958.19	MFF	2	227324777	2_134	0	0.00614439000375278	5.11184979733699	2.98232009679666e-07	0.436024387931755	3
ENSG00000168955.3	TM4SF20	2	227381483	2_134	0	0.0228996178634048	17.4826875414976	3.8013147223229e-06	-1.96617808926103	2
ENSG00000173744.17	AGFG1	2	227472263	2_134	0	0.0967638075484628	31.226734712083	2.86904208971582e-05	-2.68792922333383	1
ENSG00000135917.13	SLC19A3	2	227717537	2_134	0	0.0821579219631863	29.8926319679489	2.33190577536318e-05	2.52885880586563	2
ENSG00000115009.11	CCL20	2	227805859	2_134	0	0.00822778077344866	7.98979540078446	6.24188505121279e-07	-0.928455210397858	1
ENSG00000123977.9	DAW1	2	227871322	2_134	0	0.0059425769044763	4.82381408221272	2.72184110564622e-07	0.147426752835473	1
ENSG00000163053.10	SLC16A14	2	230064346	2_135	0	0.0184029666815095	17.9799557684376	3.14176614578298e-06	-1.76921151779438	1
ENSG00000079263.18	SP140	2	230203422	2_135	0	0.0220901525323964	19.7321443399028	4.13876144875249e-06	-2.11601110962785	1
ENSG00000185404.16	SP140L	2	230326798	2_135	0	0.017501211282229	17.4983271965734	2.90778329775352e-06	1.89902612892533	1
ENSG00000067066.16	SP100	2	230415917	2_135	0	0.00490424209720131	5.34348401555112	2.48824885155321e-07	-0.29835561643195	2
ENSG00000135916.15	ITM2C	2	230864420	2_135	0	0.00487985100857336	5.29595353410792	2.4538506423189e-07	0.350897144976347	1
ENSG00000135898.9	GPR55	2	230960977	2_135	0	0.0073152125171071	9.15791100916625	6.36093215260505e-07	-0.997564263723986	1
ENSG00000237412.6	PRSS56	2	232520066	2_136	0	0.0234832731269795	13.5736081079007	3.02657424672341e-06	-1.50758780509859	1
ENSG00000135902.9	CHRND	2	232523601	2_136	0	0.00938118000820354	4.78711633955263	4.26411440604224e-07	0.0921895689682615	2
ENSG00000177673.3	TEX44	2	231593169	2_136	0	0.0167690915033112	10.34298019723	1.6468446167254e-06	-1.3071401754185	1
ENSG00000204128.5	C2orf72	2	231039618	2_136	0	0.0109406431728444	6.2565281549124	6.49940580373261e-07	-0.523871082193999	1
ENSG00000173692.12	PSMD1	2	231058845	2_136	0	0.0118544002530583	7.02339073863807	7.90539935713159e-07	0.871156518393699	1
ENSG00000135914.5	HTR2B	2	231125386	2_136	0	0.00941989933958709	4.82646186651679	4.31690546240375e-07	-0.00219124173014428	2
ENSG00000115053.15	NCL	2	231448447	2_136	0	0.0198298694647493	11.9502454994421	2.25005989788683e-06	-1.44970778255461	2
ENSG00000171596.6	NMUR1	2	231529808	2_136	0	0.0105117946341822	5.87434610030869	5.86318766180083e-07	-0.445453820850729	1
ENSG00000187514.16	PTMA	2	231707301	2_136	0	0.0111620482654432	6.44803908558585	6.83390526697939e-07	-0.637220173351132	1
ENSG00000144524.17	COPS7B	2	231781537	2_136	0	0.009907942908158	5.30903107262133	4.99454763337406e-07	0.541446500314736	1
ENSG00000156973.13	PDE6D	2	231788301	2_136	0	0.00961769283678682	5.02497192550235	4.58882968656439e-07	-0.436468386834455	1
ENSG00000221944.6	TIGD1	2	232550122	2_136	0	0.0112847840053727	6.55258043044315	7.02106523437428e-07	-0.712483391894438	1
ENSG00000135930.13	EIF4E2	2	232550122	2_136	0	0.0112847840053727	6.55258043044314	7.02106523437427e-07	0.712483391894437	1
ENSG00000204120.14	GIGYF2	2	232697615	2_137	0	0.051070966952486	19.0690189469518	9.24697807075813e-06	-1.11295864122001	1
ENSG00000182600.9	C2orf82	2	232856815	2_137	0	0.0364031238254433	21.251656938171	7.3456265692102e-06	-2.7532264615721	1
ENSG00000066248.14	NGEF	2	233013260	2_137	0	0.00842883176137577	4.92933230151758	3.9450533304285e-07	-0.00130240503737639	1
ENSG00000077044.10	DGKD	2	233354365	2_137	0	0.0289346165115028	16.7835448274155	4.61103926474946e-06	1.73249804161138	1
ENSG00000085982.13	USP40	2	233565958	2_137	0	0.0743931525544974	25.6579827924295	1.8123950588863e-05	-2.36875788039755	2
ENSG00000185038.14	MROH2A	2	233790144	2_137	0	0.0139907514219684	9.77706107180551	1.29881341359535e-06	1.15634756968623	1
ENSG00000123485.11	HJURP	2	233854252	2_137	0	0.00828254593686939	4.81740889442173	3.78856515170542e-07	-0.118952645852196	1
ENSG00000132321.16	IQCA1	2	236506648	2_139	0	0.0180705865986427	9.72525382713257	1.66867051669212e-06	1.08916345359879	1
ENSG00000115648.13	MLPH	2	237487170	2_140	0	0.018734578164526	9.19998828681168	1.63654740568561e-06	1.07012980735335	1
ENSG00000124839.12	RAB17	2	237605087	2_140	0	0.0120772086376091	4.99613786823046	5.72925800118487e-07	-0.380121192311112	1
ENSG00000124831.18	LRRFIP1	2	237662388	2_140	0	0.0141717462966984	6.5261585719861	8.78169577605068e-07	-0.738921703437852	1
ENSG00000177483.11	RBM44	2	237798835	2_140	0	0.01200946549447	4.94234745857318	5.63578412668453e-07	-0.103604949694415	2
ENSG00000132329.10	RAMP1	2	237859174	2_141	0	0.0158672884663229	6.20876003954484	9.35416420418507e-07	0.618238945206808	1
ENSG00000184182.18	UBE2F	2	237966849	2_141	0	0.0339542527631334	13.518799068154	4.35842610583294e-06	-1.86102447025173	2
ENSG00000132330.16	SCLY	2	238060509	2_141	0	0.0192543930003645	8.06314733024118	1.47411655667885e-06	-1.33486866409566	3
ENSG00000144488.14	ESPNL	2	238099901	2_141	0	0.0187848376440204	7.82635003912036	1.39593151056941e-06	-1.27812567228131	1
ENSG00000168427.8	KLHL30	2	238138379	2_141	0	0.0140426081509406	5.03912963743057	6.71893911014536e-07	0.0233643832873878	1
ENSG00000178752.15	ERFE	2	238158500	2_141	0	0.0180605163929172	7.44931961371465	1.27745075865069e-06	-0.900210266228176	1
ENSG00000132323.8	ILKAP	2	238203982	2_141	0	0.0256481833597346	10.8165221008497	2.63415695472013e-06	1.96929952955663	1
ENSG00000204104.11	TRAF3IP1	2	238320799	2_141	0	0.0139058158541319	4.94548840564913	6.52984780167694e-07	-0.241268833333528	2
ENSG00000233608.3	TWIST2	2	238847617	2_141	0	0.0189446636454123	7.90751232867987	1.42240795817231e-06	-0.887245324759159	1
ENSG00000178602.7	OTOS	2	240140799	2_142	0	0.00737843531089	5.45393722534912	3.82095396863721e-07	0.399037198922439	1
ENSG00000068024.16	HDAC4	2	239384076	2_142	0	0.00707798808257587	5.05717305601151	3.39871727738594e-07	0.245196530472168	1
ENSG00000130414.11	NDUFA10	2	240018317	2_142	0	0.00798422242260688	6.20716005954826	4.7056862576345e-07	-0.616544546142678	1
ENSG00000172428.10	COPS9	2	240133108	2_142	0	0.00994967752900522	8.30899062907697	7.84972913944835e-07	-0.920960599414064	2
ENSG00000063660.8	GPC1	2	240434936	2_142	0	0.00808219707113922	6.32362401511322	4.85280536033097e-07	-0.697221526516621	1
ENSG00000188542.9	DUSP28	2	240561091	2_142	0	0.00688879171536594	4.79860442309762	3.13874042377877e-07	0.0486736646667218	2
ENSG00000142327.12	RNPEPL1	2	240566209	2_142	0	0.0142581674095266	11.7494812169784	1.59066892807275e-06	1.35454717748919	1
ENSG00000144504.15	ANKMY1	2	240567252	2_142	0	0.0107373961707093	9.0370366344873	9.2134528336755e-07	-0.936541261918022	1
ENSG00000178623.11	GPR35	2	240599114	2_142	0	0.0130352995245915	10.8914410504773	1.34804303487916e-06	1.22616743209143	2
ENSG00000172478.17	C2orf54	2	240905980	2_143	0	0.0205129052582864	11.2342138261142	2.18810045639313e-06	-1.38142201332841	1
ENSG00000130294.15	KIF1A	2	240820742	2_143	0	0.0169287527807109	9.39282319932873	1.50979682347141e-06	1.21045916189727	1
ENSG00000162804.13	SNED1	2	240989811	2_143	0	0.0193138981435137	10.6562515727671	1.95421255120759e-06	-1.5132354918056	3
ENSG00000122085.16	MTERF4	2	241094178	2_143	0	0.0123576083751321	6.37998472463852	7.48602828257352e-07	-0.535091351250363	2
ENSG00000115687.13	PASK	2	241144457	2_143	0	0.010874389607479	5.15753399173187	5.3253037505373e-07	0.465000490321484	3
ENSG00000115685.14	PPP1R7	2	241149506	2_143	0	0.0114220828159466	5.6272374810049	6.10292376735569e-07	0.367328048006198	1
ENSG00000146205.13	ANO7	2	241189001	2_143	0	0.0117912005673565	5.93131854460872	6.64059007846356e-07	0.398177175853903	2
ENSG00000115677.16	HDLBP	2	241317232	2_144	0	0.0138792501583713	9.02814687466578	1.18976726618436e-06	-1.22025945480597	2
ENSG00000006607.13	FARP2	2	241355535	2_144	0	0.0341552563701504	17.6765519858705	5.73261137524163e-06	2.1149043067356	3
ENSG00000176720.4	BOK	2	241558372	2_144	0	0.00984688331423311	5.74623762711634	5.37254138989255e-07	0.605728809029391	3
ENSG00000168397.16	ATG4B	2	241647930	2_144	0	0.00971836094178902	5.62071416132953	5.1865900387802e-07	-0.361087062988877	1
ENSG00000168395.15	ING5	2	241687101	2_144	0	0.0253324200673245	14.7983821482383	3.55949441592101e-06	1.62104686563088	2
ENSG00000188389.10	PDCD1	2	241853790	2_144	0	0.0288551273587822	16.0510073588236	4.39767049863846e-06	1.95747827435768	1
ENSG00000134121.9	CHL1	3	195756	3_1	0	0.00870729269415449	4.80147244290881	3.96967526190433e-07	0.186081244830978	1
ENSG00000134115.12	CNTN6	3	1092518	3_1	0	0.00916464793639527	5.29039435533927	4.60363866683541e-07	0.304944951170252	1
ENSG00000072756.16	TRNT1	3	3129338	3_3	0	0.019155270973842	13.82260934658	2.51406053665376e-06	1.45874043620346	1
ENSG00000175928.5	LRRN1	3	3801193	3_3	0	0.0147191608931526	11.2986008904528	1.57908357900921e-06	1.2731177997763	1
ENSG00000170364.12	SETMAR	3	4301055	3_3	0	0.00917031187091877	6.77430683297275	5.89856495258704e-07	0.67457305487715	2
ENSG00000144455.13	SUMF1	3	4445665	3_4	0	0.00802265591966456	5.23873176008454	3.99063240534163e-07	-0.328443939664647	2
ENSG00000196277.15	GRM7	3	6769634	3_5	0	0.0547441183152776	18.2116274633451	9.4663731609708e-06	1.81181293981411	1
ENSG00000125046.14	SSUH2	3	8744602	3_7	0	0.0483708127805542	19.8391029546643	9.11177134729302e-06	-1.90400305774865	1
ENSG00000070950.9	RAD18	3	8963418	3_7	0	0.0160788877182768	9.2316262396953	1.40939138385802e-06	-1.04026122193757	1
ENSG00000134077.15	THUMPD3	3	9362987	3_7	0	0.0448831335300054	19.1130034834118	8.14534540634488e-06	2.22683419717413	2
ENSG00000168137.15	SETD5	3	9397385	3_7	0	0.010177214902876	4.85652927565705	4.69301943831734e-07	-0.0748059519681247	1
ENSG00000163719.19	MTMR14	3	9649842	3_8	0	0.00524428892838913	4.76867820780236	2.37455385862136e-07	-0.0239401389600048	1
ENSG00000134072.10	CAMK1	3	9770367	3_8	0	0.0230265545699934	18.7422361736433	4.09777173907691e-06	-1.91969454702108	1
ENSG00000171148.13	TADA3	3	9635215	3_8	0	0.00949553508113032	10.4319514621102	9.40551103069904e-07	-1.0374011960998	1
ENSG00000241553.12	ARPC4	3	9792302	3_8	0	0.0107292496480578	11.4624798308273	1.16773778167809e-06	-1.33905895264062	1
ENSG00000171135.13	JAGN1	3	9890513	3_8	0	0.0175856745455795	16.2797945103617	2.7183498350532e-06	-1.57517782029964	1
ENSG00000163701.18	IL17RE	3	9902449	3_8	0	0.00526717057411863	4.80710340828835	2.4041316412087e-07	0.158408214888039	2
ENSG00000125037.12	EMC3	3	10010880	3_8	0	0.00617742820655653	6.30438471879017	3.6978374054614e-07	0.668922022784775	1
ENSG00000144554.10	FANCD2	3	10025967	3_8	0	0.00524106559179438	4.77202078827608	2.37475777709046e-07	-0.0078271197706794	1
ENSG00000254999.3	BRK1	3	10115548	3_8	0	0.00544891030510974	5.12421488924728	2.65115054554931e-07	-0.464754976130419	1
ENSG00000134070.4	IRAK2	3	10164461	3_8	0	0.00576416295602145	5.64319107997365	3.08857678430418e-07	-0.321229170707974	1
ENSG00000157017.15	GHRL	3	10273419	3_8	0	0.00617555400455494	6.25530970060704	3.66793927641193e-07	1.11680781393433	2
ENSG00000157020.17	SEC13	3	10327264	3_8	0	0.00745671722489449	7.9952398169712	5.66078376539351e-07	-1.31717385001281	1
ENSG00000157087.17	ATP2B2	3	10708383	3_8	0	0.00668000837867333	7.48704124569859	4.74880820493547e-07	1.36630327508446	1
ENSG00000157103.10	SLC6A1	3	10992142	3_9	0	0.00779504945076737	7.96224222374395	5.89320646737234e-07	0.787883500927212	2
ENSG00000197548.12	ATG7	3	11272224	3_9	0	0.00727614402145771	7.30471646199536	5.04663675852098e-07	-0.88900034923752	3
ENSG00000144559.10	TAMM41	3	11808333	3_9	0	0.0113574803406277	11.5577927681926	1.24639096968986e-06	-1.29284123936211	2
ENSG00000157152.16	SYN2	3	11983856	3_9	0	0.0158902667286184	14.7710641934071	2.22864230139941e-06	-1.42147667618809	1
ENSG00000132170.19	PPARG	3	12288284	3_9	0	0.0524958948948391	26.2866187175231	1.31025994923546e-05	2.46868264655726	1
ENSG00000154743.17	TSEN2	3	12484699	3_9	0	0.00677606193588021	6.62513430735143	4.26254964964566e-07	0.639921074293151	1
ENSG00000075975.15	MKRN2	3	12555749	3_9	0	0.006760364173937	6.60299306909005	4.2384623506932e-07	0.739193382043134	2
ENSG00000225526.4	MKRN2OS	3	12561203	3_9	0	0.0174404449763846	15.6628920524542	2.59374282660019e-06	1.78390129992489	2
ENSG00000132155.11	RAF1	3	12655999	3_9	0	0.0401107701234445	23.6772071863101	9.01755649191261e-06	-2.92956066257773	1
ENSG00000144712.11	CAND2	3	12812626	3_9	0	0.0161854139842352	14.9473654143174	2.29713151792064e-06	-1.43528345011567	1
ENSG00000144713.12	RPL32	3	12841494	3_9	0	0.00648624156602884	6.20805055377561	3.82336500369431e-07	-0.488567634544941	1
ENSG00000131379.9	C3orf20	3	14736755	3_10	0	0.0154877090913708	9.12662495850756	1.34213061721082e-06	1.17123135777163	1
ENSG00000144711.13	IQSEC1	3	13073191	3_10	0	0.015790934890635	9.31231449873345	1.3962489976131e-06	1.24081170007083	2
ENSG00000163528.12	CHCHD4	3	14124429	3_10	0	0.0153036446124237	9.01214197647268	1.3095445983084e-06	-1.03318982883698	2
ENSG00000170876.7	TMEM43	3	14127579	3_10	0	0.016289598391274	9.6101085662628	1.48640127082705e-06	-1.06943895669762	1
ENSG00000154767.14	XPC	3	14181071	3_10	0	0.0168649445441695	9.94264596191698	1.59215113057636e-06	1.20492894650834	1
ENSG00000131389.16	SLC6A6	3	14315607	3_10	0	0.0456870159550292	19.5390313926101	8.47604435120297e-06	-1.9508930779237	2
ENSG00000144596.12	GRIP2	3	14555907	3_10	0	0.0324293831930945	16.2251825428225	4.99603735409995e-06	-1.80509852032564	1
ENSG00000154781.15	CCDC174	3	14660765	3_10	0	0.0726293573714525	24.0580760720226	1.65909208749171e-05	-2.39376727328532	1
ENSG00000131381.12	RBSN	3	15099772	3_11	0	0.0573221505252138	20.1960145039235	1.09922233939431e-05	2.20476269335107	2
ENSG00000131375.9	CAPN7	3	15206289	3_11	0	0.0160238175107015	7.90494371511775	1.20271345376302e-06	-1.03175591327476	1
ENSG00000131370.15	SH3BP5	3	15341039	3_11	0	0.0115336646372937	4.75834656974813	5.21099655932431e-07	-0.233047509985321	1
ENSG00000206561.12	COLQ	3	15480770	3_11	0	0.0182159110986377	9.13355429151906	1.57974907412685e-06	1.15485584908243	1
ENSG00000131373.14	HACL1	3	15601668	3_11	0	0.0123766000838359	5.43295326149992	6.38461514572594e-07	0.628322811174071	1
ENSG00000206560.11	ANKRD28	3	15859466	3_11	0	0.0259556337536205	12.5334962785253	3.08888166370201e-06	-1.74072890255335	1
ENSG00000154813.9	DPH3	3	16264511	3_12	0	0.00635483710544738	4.79414717251559	2.8927651817237e-07	-0.247764816508775	1
ENSG00000154814.13	OXNAD1	3	16265068	3_12	0	0.0154192944088145	13.6398533696081	1.99697026908076e-06	1.67165290293743	1
ENSG00000131378.13	RFTN1	3	16513716	3_12	0	0.00907215554955176	9.09989161846392	7.83870110016968e-07	-1.35754310563694	1
ENSG00000182568.16	SATB1	3	18440698	3_13	0	0.0135915265016775	10.1589113815004	1.31103052915794e-06	-1.33780369637722	1
ENSG00000163576.17	EFHB	3	19946983	3_14	0	0.0762223498009604	25.2913829461039	1.83042655374008e-05	2.92069923414825	1
ENSG00000144566.10	RAB5A	3	19946616	3_14	0	0.049056458737015	20.9909304622412	9.77744273602315e-06	-2.20929030693862	1
ENSG00000183977.13	PP2D1	3	20012089	3_14	0	0.0100393681729487	5.7413150317602	5.47287029764383e-07	0.527850970198952	1
ENSG00000114166.7	KAT2B	3	20039856	3_14	0	0.0154980679545093	9.89431938456532	1.45599834962316e-06	-1.08924607206749	1
ENSG00000170142.11	UBE2E1	3	23805720	3_18	0	0.002360392000201	5.03976632310113	1.12951481341559e-07	-0.741455619289953	1
ENSG00000077097.15	TOP2B	3	25664786	3_19	0	0.0196142015048569	7.919378799073	1.47488835297204e-06	-1.02281966446321	1
ENSG00000033867.16	SLC4A7	3	27484217	3_20	0	0.0194824032678618	7.23383455436462	1.33816139654309e-06	-0.886510711045966	1
ENSG00000163512.13	AZI2	3	28350593	3_21	0	0.0138508943563299	9.65320347676369	1.26954083401518e-06	1.34719210582257	1
ENSG00000144642.21	RBMS3	3	28575079	3_21	0	0.0090981304028438	5.63542935183106	4.86829137649523e-07	-0.00535830737670335	1
ENSG00000163527.9	STT3B	3	31533670	3_23	0	0.0107801672203688	9.99783839335771	1.02336134110617e-06	-1.09955081223547	1
ENSG00000144645.13	OSBPL10	3	32078058	3_23	0	0.00966055428933743	8.95242871003785	8.21183687259003e-07	0.969382599051622	1
ENSG00000170293.8	CMTM8	3	32238447	3_23	0	0.0197207823805883	15.5847464089112	2.91824182368439e-06	1.57388952430291	2
ENSG00000091317.7	CMTM6	3	32503449	3_24	0	0.0121680332377671	5.16014412156151	5.96183037874143e-07	-0.104812723514857	1
ENSG00000144635.8	DYNC1LI1	3	32570942	3_24	0	0.0134332426457534	6.10636985610619	7.78863517744248e-07	-0.508992889078195	1
ENSG00000188167.8	TMPPE	3	33097052	3_24	0	0.026814291097111	12.7359721507295	3.24261821012894e-06	-1.74275882309125	2
ENSG00000170266.15	GLB1	3	33097052	3_24	0	0.0680375543138345	21.7587860845273	1.40566151088051e-05	2.75131201032741	1
ENSG00000170275.14	CRTAP	3	33113772	3_24	0	0.0883639876756758	24.3280584024673	2.04117458824583e-05	-3.04318861644827	2
ENSG00000173705.8	SUSD5	3	33218930	3_25	0	0.00656991443641153	13.6477121566573	8.51367298296701e-07	-1.65667436083701	2
ENSG00000153558.13	FBXL2	3	33392636	3_25	0	0.00272440472882807	5.34187612890994	1.38185614865607e-07	-0.442164015153084	1
ENSG00000153560.11	UBP1	3	33442443	3_25	0	0.0235263406774274	25.1576624694815	5.61981558617474e-06	-2.98588083575954	1
ENSG00000144681.10	STAC	3	36380068	3_26	0	0.00986344958829999	4.87053327173064	4.56144812794138e-07	-0.535846310395998	1
ENSG00000163673.7	DCLK3	3	36764355	3_27	0	0.00963391410334269	8.00726179664407	7.3246047543484e-07	1.10573475263071	2
ENSG00000168016.13	TRANK1	3	36943824	3_27	0	0.0360792686482676	21.1735986211948	7.25353646009871e-06	-2.23681988520806	1
ENSG00000178567.7	EPM2AIP1	3	36993455	3_27	0	0.00763247296059522	10.6950227066385	7.75076165720677e-07	-2.55151523040299	2
ENSG00000144674.16	GOLGA4	3	37243088	3_27	0	0.00855609141377689	5.9139291394809	4.8045080928234e-07	-0.143634425778073	1
ENSG00000198590.11	C3orf35	3	37210779	3_27	0	0.0127054616382901	8.93323482324663	1.07769680731306e-06	0.0814695894885578	2
ENSG00000144668.11	ITGA9	3	37452932	3_27	0	0.0303601683711499	16.2054118936177	4.67155693816887e-06	0.857743743799045	1
ENSG00000144677.14	CTDSPL	3	37862772	3_27	0	0.0286057043761775	17.4985379506201	4.75282481276478e-06	-2.66603328439291	1
ENSG00000136059.14	VILL	3	37987360	3_27	0	0.00736734551643614	4.7923483861886	3.35240760327642e-07	0.134305102837095	1
ENSG00000187091.13	PLCD1	3	38029646	3_27	0	0.0351026897201499	19.8189532491073	6.60569481457652e-06	-1.8656065398524	1
ENSG00000008226.19	DLEC1	3	38039461	3_27	0	0.00737782209670668	4.870006096739	3.41157623498521e-07	0.0794673726090005	1
ENSG00000172936.12	MYD88	3	38137763	3_27	0	0.0104250343347481	8.52927702265431	8.44281184714382e-07	1.07832028706259	1
ENSG00000172940.11	SLC22A13	3	38266019	3_27	0	0.00948916340910544	7.21023914981693	6.49643342176478e-07	0.849641885603894	1
ENSG00000093217.9	XYLB	3	38346523	3_28	0	0.00812781664939988	7.30550667609081	5.63795541068316e-07	0.77933265360207	1
ENSG00000157036.12	EXOG	3	38495746	3_28	0	0.0456139352530254	25.33855669746	1.09742995936407e-05	-2.79011268929583	1
ENSG00000168356.11	SCN11A	3	38950616	3_28	0	0.00782558857205284	6.7650274567887	5.02671163100983e-07	0.691058726754666	1
ENSG00000114742.13	WDR48	3	39051835	3_28	0	0.00689419250731971	5.61727256771731	3.67710727966057e-07	0.436562942571482	1
ENSG00000114745.13	GORASP1	3	39105193	3_28	0	0.00624185727556004	4.76202085912749	2.82229576576783e-07	-0.0349565806530557	2
ENSG00000168026.18	TTC21A	3	39107217	3_28	0	0.0111399536962432	10.3500809379039	1.09477413548129e-06	-1.24244868112866	2
ENSG00000168334.8	XIRP1	3	39192679	3_28	0	0.0435934937082502	23.3745229414676	9.67524182743897e-06	-2.33988582515052	1
ENSG00000168329.13	CX3CR1	3	39281672	3_28	0	0.00624940014274178	4.76970017119634	2.83026310134164e-07	-0.141987325684168	1
ENSG00000144659.10	SLC25A38	3	39383433	3_28	0	0.0069118768046097	5.75506077435659	3.77696795185955e-07	0.50048840856285	1
ENSG00000168028.13	RPSA	3	39407090	3_28	0	0.0066157613750587	5.29009925503482	3.32308193487212e-07	0.395812929953762	1
ENSG00000168032.8	ENTPD3	3	40387447	3_29	0	0.0115599270449228	7.57983120628511	8.31978348976291e-07	0.966478568662207	1
ENSG00000188846.13	RPL14	3	40457354	3_29	0	0.0121332868145925	8.04270637440343	9.26569657667143e-07	-1.01835852057549	1
ENSG00000168038.10	ULK4	3	41959421	3_30	0	0.0142708820177845	6.26218389222776	8.48543340166476e-07	-0.868005520074523	1
ENSG00000008324.11	SS18L2	3	42583724	3_31	0	0.0217100866944848	19.9632074689895	4.11518415514678e-06	2.17929568411449	1
ENSG00000114853.13	ZBTB47	3	42653821	3_31	0	0.00666067838903239	8.70828835012764	5.50742589292977e-07	1.32999104973012	1
ENSG00000010282.14	HHATL	3	42702091	3_31	0	0.0112318225932232	13.9929614004076	1.49230387970905e-06	-1.70405391847633	1
ENSG00000244607.5	CCDC13	3	42749631	3_31	0	0.00519365668514893	6.4286453382941	3.17022511229635e-07	0.791320959950884	1
ENSG00000181061.13	HIGD1A	3	42800848	3_31	0	0.00545682076452203	6.97590463181341	3.61441170988861e-07	-0.983670944337714	2
ENSG00000144648.15	ACKR2	3	42804792	3_31	0	0.0114352362633694	13.4895834593913	1.4646743572094e-06	-1.4218226805569	1
ENSG00000180432.5	CYP8B1	3	42876414	3_31	0	0.00497540842413635	5.84168765598078	2.75971647531667e-07	-0.669718397642053	1
ENSG00000182983.14	ZNF662	3	42905991	3_31	0	0.0044555146554045	4.78204794461936	2.02306203119111e-07	-0.210318041859944	1
ENSG00000144647.5	POMGNT2	3	43106046	3_31	0	0.00446486809199465	4.84700563557715	2.05484730093685e-07	-0.207742252583565	1
ENSG00000011198.7	ABHD5	3	43689274	3_31	0	0.0073102237702507	9.50334147479389	6.59636080687514e-07	-1.05803609168318	3
ENSG00000179152.19	TCAIM	3	44338372	3_31	0	0.0162613253384426	16.5898684160847	2.56151130515113e-06	-2.09058041457784	1
ENSG00000225873.3	LINC00694	3	44439661	3_31	0	0.0224710221056498	19.6310070075273	4.18854129799571e-06	2.26959777015543	1
ENSG00000185219.16	ZNF445	3	44475771	3_31	0	0.00518140187870819	6.0643866810077	2.98353790825749e-07	-0.211468778241563	1
ENSG00000178917.15	ZNF852	3	44510929	3_31	0	0.0057419797199133	7.60161830309359	4.14443287328711e-07	-1.41086035550825	1
ENSG00000144792.9	ZNF660	3	44578138	3_31	0	0.00822777310873046	10.437908107151	8.15442181160074e-07	-1.58958450088135	2
ENSG00000186448.14	ZNF197	3	44584405	3_31	0	0.00468895223159827	5.3699575720506	2.39080447227014e-07	-0.656290229002722	1
ENSG00000196653.11	ZNF502	3	44711871	3_31	0	0.00446017749113192	4.78053577428828	2.02453883059225e-07	-0.0381426831582566	2
ENSG00000186446.11	ZNF501	3	44713292	3_31	0	0.00445778711121414	4.77214604468738	2.01990268812918e-07	-0.0904590717574247	3
ENSG00000163807.5	KIAA1143	3	44761331	3_31	0	0.0185276750400382	17.4973584163891	3.07815730262571e-06	-1.86067258105832	2
ENSG00000163808.16	KIF15	3	44761638	3_31	0	0.107057712034414	34.8200939315647	3.53952751584411e-05	-3.34775308757611	1
ENSG00000075914.12	EXOSC7	3	44998969	3_31	0	0.00863368545522492	11.2712091100008	9.23983309176138e-07	1.38239238658902	1
ENSG00000163815.5	CLEC3B	3	45002501	3_31	0	0.00605826624035977	7.8310644358807	4.50470701095521e-07	-0.934140293847797	1
ENSG00000283473.2	RP11-509I21.2	3	46612642	3_33	0	0.00864019815539252	4.82030226606216	3.95453452853877e-07	0.19099519609787	1
ENSG00000163825.3	RTP3	3	46501835	3_33	0	0.00988056268634363	6.10161940945665	5.7243237683347e-07	0.675658309013144	1
ENSG00000249992.1	TMEM158	3	45226648	3_33	0	0.00895199081293485	5.15887183498542	4.38502186443892e-07	-0.398249939390283	1
ENSG00000144791.9	LIMD1	3	45555978	3_33	0	0.00858638857875871	4.76064664788697	3.88127024866809e-07	-0.129361091405152	2
ENSG00000163817.15	SLC6A20	3	45793584	3_33	0	0.0313619176630758	17.1764987967732	5.11487059196264e-06	-1.79247012564286	2
ENSG00000163818.16	LZTFL1	3	45916204	3_33	0	0.0111258419408824	7.23606885937623	7.64421641151191e-07	-0.821474287864241	1
ENSG00000172215.5	CXCR6	3	45940684	3_33	0	0.0098869438397261	6.10777661340909	5.73380090415391e-07	-0.558245563931172	1
ENSG00000163820.14	FYCO1	3	45965804	3_33	0	0.0086895073800799	4.87464048089439	4.02193589262691e-07	-0.0752442116761007	2
ENSG00000163823.3	CCR1	3	46208231	3_33	0	0.00907784588578286	5.29220582851757	4.56159715405954e-07	-0.409768992240676	2
ENSG00000121807.5	CCR2	3	46352928	3_33	0	0.00934238519011565	5.56655835771108	4.93789593051468e-07	0.555280341404401	1
ENSG00000160791.13	CCR5	3	46370817	3_33	0	0.0106462010566476	6.81484113933903	6.88886694947841e-07	-0.847770342408031	2
ENSG00000121797.9	CCRL2	3	46407900	3_33	0	0.0112398720620676	7.33345000896966	7.82649118615882e-07	0.781986640420535	1
ENSG00000241186.9	TDGF1	3	46574146	3_33	0	0.00877205432970707	4.9649389814811	4.13535335737791e-07	0.302473650957159	2
ENSG00000163827.12	LRRC2	3	46579124	3_33	0	0.0182234050603929	11.9590860764913	2.06930695345531e-06	1.45364381702666	2
ENSG00000178038.16	ALS2CL	3	46560741	3_33	0	0.00858813040287076	4.76258284417573	3.88363646482617e-07	0.0505988989216774	2
ENSG00000261603.1	PRSS46	3	46740510	3_33	0	0.00884145402830561	5.04019744941148	4.23124955302558e-07	0.31324788237202	3
ENSG00000188086.13	PRSS45	3	46744963	3_33	0	0.0098472341480933	6.06934517848542	5.67483840351574e-07	0.603587781715156	2
ENSG00000181585.3	TMIE	3	46701258	3_33	0	0.0122150321757836	8.12900971969708	9.42821884989816e-07	-0.853796958367406	2
ENSG00000178055.11	PRSS42	3	46834226	3_33	0	0.00988142624779376	6.10246237059691	5.72561497986954e-07	-0.613347872290446	1
ENSG00000160801.13	PTH1R	3	46877309	3_33	0	0.0107851672282387	6.93876445119276	7.10569275560416e-07	0.678914907719739	2
ENSG00000160796.16	NBEAL2	3	46979634	3_33	0	0.00962952862542532	5.85575784828907	5.35408836321033e-07	0.5597672798687	2
ENSG00000160799.11	CCDC12	3	46982458	3_33	0	0.00865498491903105	4.83663205404317	3.97472203105317e-07	-0.215603252052568	1
ENSG00000181555.20	SETD2	3	47163449	3_33	0	0.0142288315266306	9.58898204772513	1.29550513747855e-06	-1.11745560806684	2
ENSG00000114650.18	SCAP	3	47529663	3_33	0	0.0221835091108976	13.8457546831042	2.91638110446358e-06	1.45607609032836	1
ENSG00000173473.10	SMARCC1	3	47783493	3_34	0	0.0141764667148374	8.50612266160218	1.14497773205461e-06	-1.48104537804576	1
ENSG00000164045.11	CDC25A	3	48188134	3_34	0	0.0369334280505083	17.7067392883453	6.2094853825102e-06	-2.6664228210338	1
ENSG00000172113.8	NME6	3	48301800	3_34	0	0.0255148775897734	14.1425128472999	3.42623752929845e-06	2.41700312866758	1
ENSG00000164049.14	FBXW12	3	48370245	3_34	0	0.0290315566766692	15.3850397774227	4.2409811643884e-06	-2.15192099729096	1
ENSG00000164051.13	CCDC51	3	48440237	3_34	0	0.0211980649629424	12.3619554561228	2.48817424208484e-06	-1.917523085771	1
ENSG00000232112.3	TMA7	3	48440237	3_34	0	0.0211980649629424	12.3619554561228	2.48817424208484e-06	1.917523085771	1
ENSG00000213689.11	TREX1	3	48465783	3_34	0	0.00987139046780417	5.04514209968935	4.72878023050105e-07	-0.0924468734423	1
ENSG00000114268.11	PFKFB4	3	48562408	3_34	0	0.00992394293547272	5.09589475195359	4.80177830224295e-07	0.431265925626234	1
ENSG00000145040.3	UCN2	3	48562712	3_34	0	0.0123072928887817	7.15338915695548	8.35933605861166e-07	0.989938100350868	2
ENSG00000114270.17	COL7A1	3	48595323	3_34	0	0.0129600637345865	7.64769923562597	9.41099047804374e-07	0.782867330915396	1
ENSG00000213672.7	NCKIPSD	3	48682205	3_34	0	0.120104190764399	29.2657866725942	3.33745762870113e-05	-3.3718318083027	1
ENSG00000068745.14	IP6K2	3	48694528	3_34	0	0.010174790325253	5.33441731229397	5.15358985738343e-07	-0.512198565392824	1
ENSG00000114302.15	PRKAR2A	3	48846714	3_34	0	0.0398582144851631	18.4429463342951	6.97984115469992e-06	2.67544104297383	2
ENSG00000177479.19	ARIH2	3	48919714	3_34	0	0.0241152400174925	13.5998516740794	3.11403261857158e-06	-2.39856815268025	1
ENSG00000178467.17	P4HTM	3	48993395	3_34	0	0.0185606889826757	11.0871659856004	1.95394367114862e-06	-2.13577801138539	2
ENSG00000178252.17	WDR6	3	49007280	3_34	0	0.0302502778950912	15.7807572646907	4.53267525638422e-06	2.36592632545904	2
ENSG00000178057.14	NDUFAF3	3	49017259	3_34	0	0.0124887015271288	7.29334054359775	8.64850768004516e-07	-1.52100984872922	1
ENSG00000178149.16	DALRD3	3	49023895	3_34	0	0.00975227012789948	4.92918137321733	4.5643392640409e-07	-0.794239051033469	2
ENSG00000185909.14	KLHDC8B	3	49171432	3_34	0	0.0309360417848599	15.9968029187825	4.69889063141746e-06	2.39097372107209	1
ENSG00000173421.16	CCDC36	3	49199006	3_34	0	0.0196777605282421	11.6477962236875	2.17629032806819e-06	-1.91476181378758	1
ENSG00000188315.7	C3orf62	3	49277527	3_34	0	0.0230975206294113	13.1859037633391	2.89182935672114e-06	-1.82547547637834	1
ENSG00000233276.3	GPX1	3	49359318	3_35	0	0.0224506389890236	13.5868016475857	2.89629862706677e-06	1.82713898528239	1
ENSG00000145022.4	TCTA	3	49393996	3_35	0	0.0112082003790858	6.93275720738121	7.37801059266981e-07	-1.49413278912931	2
ENSG00000145020.15	AMT	3	49422917	3_35	0	0.0231753138550412	13.8919313141808	3.05693108736223e-06	-1.85050273597713	1
ENSG00000145029.13	NICN1	3	49429438	3_35	0	0.0224306778274591	13.5782599209751	2.89190426845262e-06	-1.82696082194294	1
ENSG00000173402.11	DAG1	3	49470414	3_35	0	0.0313111360485334	16.7867053832805	4.99070259654137e-06	2.76369476653775	1
ENSG00000173531.15	MST1	3	49688745	3_35	0	0.0107558627202795	6.53869261345833	6.67780247635384e-07	0.29989679898501	1
ENSG00000164068.15	RNF123	3	49696796	3_35	0	0.0124511601437519	7.93783279641487	9.38445729528547e-07	-1.66353690022793	1
ENSG00000185614.4	FAM212A	3	49803410	3_35	0	0.00918200538128799	5.02745545543802	4.38311808484946e-07	-0.442902039803491	1
ENSG00000164078.12	MST1R	3	49904003	3_35	0	0.0457774899777245	20.4522585579359	8.88977250952108e-06	-2.82510604748884	1
ENSG00000004534.14	RBM6	3	49939539	3_35	0	0.0592135585173043	22.9524564196022	1.29046945566569e-05	2.78753752251304	2
ENSG00000012171.19	SEMA3B	3	50267465	3_35	0	0.0099336478064399	5.77898331144505	5.45076671558413e-07	-0.251832072674534	1
ENSG00000179564.3	LSMEM2	3	50278688	3_35	0	0.0323086898356072	17.0880040109313	5.24213355265758e-06	-1.44369136796776	1
ENSG00000243477.5	NAT6	3	50295266	3_35	0	0.036142960600018	18.1694488230232	6.23537926028382e-06	1.89344633042164	2
ENSG00000186792.16	HYAL3	3	50295266	3_35	0	0.0367068064793193	18.318980317332	6.38477055590464e-06	-1.90879961427287	2
ENSG00000114378.16	HYAL1	3	50296196	3_35	0	0.0422903039355362	19.6906377553071	7.90674960934011e-06	-2.2484532484522	1
ENSG00000114735.9	HEMK1	3	50569633	3_35	0	0.00909161711126538	4.93283308438688	4.25828725165952e-07	-0.0587563431017551	1
ENSG00000114738.10	MAPKAPK3	3	50611291	3_35	0	0.0186527713410903	11.8083956001614	2.09137377309622e-06	1.2221371654062	1
ENSG00000145050.15	MANF	3	51384757	3_35	0	0.0299245461436318	16.3504428214943	4.64573558822442e-06	2.20316363127078	1
ENSG00000164082.14	GRM2	3	51702328	3_35	0	0.0089726545864961	4.80714479242071	4.09548697940186e-07	-0.413347463926826	2
ENSG00000114779.19	ABHD14B	3	51977896	3_36	0	0.00539956576805922	6.45160271996571	3.30768275089202e-07	1.01014980844661	2
ENSG00000164087.7	POC1A	3	52154345	3_36	0	0.00543696516079095	5.94809819410184	3.07066243702836e-07	0.678073203995928	1
ENSG00000239732.3	TLR9	3	52226766	3_36	0	0.00501307065146917	5.0346671220044	2.39646992814495e-07	0.325615958201775	1
ENSG00000247596.8	TWF2	3	52238012	3_36	0	0.00764981831999834	9.00397587771819	6.54007668415577e-07	-1.16635388197307	1
ENSG00000164088.17	PPM1M	3	52245578	3_36	0	0.00494644772106245	6.18404072889786	2.90444503032855e-07	1.59186586216351	2
ENSG00000168237.17	GLYCTK	3	52291743	3_36	0	0.0771285161757611	43.4183066566017	3.17969346862631e-05	5.6171364593988	1
ENSG00000164091.11	WDR82	3	52288401	3_36	0	0.0165842569541025	25.8272544339817	4.06697643282379e-06	4.49896757685959	1
ENSG00000114841.17	DNAH1	3	52315396	3_36	0	0.0061538564261604	6.89108358874555	4.02654237887258e-07	0.715741826582854	2
ENSG00000010319.6	SEMA3G	3	52444898	3_36	0	0.00652437897157598	6.95317536092441	4.30744517656008e-07	-0.0439601980042745	1
ENSG00000114854.7	TNNC1	3	52454501	3_36	0	0.0056785959132114	6.10021979327176	3.28915125503374e-07	0.659524405863187	1
ENSG00000010322.15	NISCH	3	52455611	3_36	0	0.00528927662151268	5.4402969775943	2.73222389502987e-07	-0.480562710016923	1
ENSG00000010327.10	STAB1	3	52495757	3_36	0	0.00529440070537779	6.75331954238385	3.39493531484064e-07	1.42345208706032	1
ENSG00000168273.7	SMIM4	3	52533601	3_36	0	0.0179247466286805	28.9158957263983	4.92138195215476e-06	5.36801337974649	1
ENSG00000168268.10	NT5DC2	3	52532898	3_36	0	0.0149575520753925	26.5704333616359	3.77360603764233e-06	4.94639335461506	3
ENSG00000163938.16	GNL3	3	52683266	3_36	0	0.0100755167489476	21.8690218199713	2.09215609516152e-06	4.65530196389524	1
ENSG00000163939.18	PBRM1	3	52685382	3_36	0	0.0269067590251517	32.7937135166253	8.37817416900907e-06	-5.59672397430511	2
ENSG00000016864.18	GLT8D1	3	52705620	3_36	0	0.0301845873527665	18.8274576445269	5.39602954767213e-06	0.807738688610408	1
ENSG00000114904.12	NEK4	3	52771077	3_36	0	0.0138316283199961	25.7059492585567	3.37601488593626e-06	4.88529121107082	1
ENSG00000055955.15	ITIH4	3	52833204	3_36	0	0.00487965700940041	5.3512784958565	2.47938658363811e-07	0.969526869199594	1
ENSG00000272573.5	MUSTN1	3	52839968	3_36	0	0.00522494908013393	9.09254195410704	4.51091634090951e-07	2.36641327532879	1
ENSG00000213533.11	TMEM110	3	52897955	3_36	0	0.00738876663777743	20.4632908097169	1.43563759693475e-06	-4.89505062939419	1
ENSG00000163935.13	SFMBT1	3	53048921	3_36	0	0.00631388663602872	18.6856511670614	1.12021765689819e-06	-4.81053594556228	1
ENSG00000163932.13	PRKCD	3	53155654	3_36	0	0.00490543145172795	4.9804029605756	2.31973882195698e-07	0.434569174322108	1
ENSG00000163931.15	TKT	3	53255511	3_36	0	0.0101033261473776	13.5691872758859	1.30171409068841e-06	2.83318097366259	1
ENSG00000157388.15	CACNA1D	3	53328538	3_36	0	0.193705874488602	26.1549185881765	4.81053701864916e-05	5.20873661199225	1
ENSG00000016391.10	CHDH	3	53840345	3_36	0	0.00490404012187395	4.79511391358178	2.23280265682609e-07	-0.222573425528062	2
ENSG00000056736.9	IL17RB	3	53847444	3_36	0	0.00519955225325919	5.25562643913307	2.59470406709992e-07	-0.41958200204918	1
ENSG00000113811.10	SELENOK	3	53891822	3_36	0	0.00910286205775357	10.315498089515	8.91590764787363e-07	0.934892087937198	1
ENSG00000157445.14	CACNA2D3	3	54122697	3_37	0	0.0755057434041632	25.3570651865767	1.81792671476889e-05	-2.55271351424233	1
ENSG00000180376.16	CCDC66	3	56557037	3_39	0	0.0220256870423694	13.263282968991	2.77381757942027e-06	-1.74903006843675	2
ENSG00000163946.13	FAM208A	3	56682894	3_39	0	0.0160355034775858	10.2195410044726	1.5560064311566e-06	-1.62778419454394	1
ENSG00000163947.11	ARHGEF3	3	57078950	3_39	0	0.0109187379523459	6.54242283249922	6.78279121152164e-07	-0.637511965832114	2
ENSG00000144730.17	IL17RD	3	57160398	3_39	0	0.00916863157324988	4.87324162684383	4.2424805867901e-07	0.142758910996422	2
ENSG00000157500.10	APPL1	3	57223701	3_39	0	0.0213871395185816	12.9806910858798	2.63601522343113e-06	-1.60267520982956	1
ENSG00000239388.8	ASB14	3	57305357	3_39	0	0.023314990630093	13.8094656639744	3.0570990957116e-06	-1.91259205875585	1
ENSG00000174844.14	DNAH12	3	57544056	3_39	0	0.00999690645010975	5.699464233997	5.40999741383376e-07	-0.380799869486137	3
ENSG00000174840.8	PDE12	3	57556472	3_39	0	0.00926246819128063	4.97049884857527	4.37143579252601e-07	-0.229034265613696	1
ENSG00000168374.10	ARF4	3	57598389	3_39	0	0.0108724835549453	6.5018075198032	6.7121285379973e-07	0.741773888288756	2
ENSG00000174839.12	DENND6A	3	57692733	3_39	0	0.00946620839565726	5.17834602164354	4.65440879865744e-07	0.381100210731641	2
ENSG00000163686.14	ABHD6	3	58237788	3_40	0	0.0135797812385257	17.408994407906	2.24472868495491e-06	-2.27706222562083	1
ENSG00000163684.11	RPP14	3	58306531	3_40	0	0.0124158413498708	16.5519273818999	1.9512913690751e-06	-1.91385633279518	1
ENSG00000168297.15	PXK	3	58332534	3_40	0	0.00365936448144133	4.89233029086273	1.69988223265373e-07	0.307465867164452	3
ENSG00000168291.12	PDHB	3	58434315	3_40	0	0.00970281719398214	14.195177313134	1.30778414426311e-06	-1.6673596505428	2
ENSG00000168301.12	KCTD6	3	58491865	3_40	0	0.0092536683700476	13.7424099941033	1.20746410576217e-06	1.5292768226701	1
ENSG00000198643.6	FAM3D	3	58666565	3_40	0	0.00611736339233726	9.7916560810693	5.68745309070528e-07	1.13546761447405	1
ENSG00000163689.19	C3orf67	3	59049363	3_40	0	0.0483655913724356	29.6327681249594	1.3608370405495e-05	-2.71698965661944	1
ENSG00000144724.19	PTPRG	3	61561600	3_41	0	0.00387785544836194	8.42194862653596	3.10099881950254e-07	0.990716736410407	1
ENSG00000163630.10	SYNPR	3	63227944	3_42	0	0.0503547635349563	24.713891360668	1.18162342191747e-05	2.83703302174817	1
ENSG00000163618.17	CADPS	3	62875367	3_42	0	0.00718475018391296	6.01575515921995	4.10392316475634e-07	0.495580231828368	1
ENSG00000163632.12	C3orf49	3	63819161	3_43	0	0.0980073102607033	27.1648144024688	2.52791582950415e-05	1.79176751594533	1
ENSG00000163635.17	ATXN7	3	63865619	3_43	0	0.00706452709277161	9.93093534795935	6.66147874268616e-07	-2.05381077402991	1
ENSG00000144741.17	SLC25A26	3	66134027	3_45	0	0.00954315948949458	12.1178354819923	1.09803107419538e-06	-1.37844942037225	2
ENSG00000163376.11	KBTBD8	3	66998338	3_45	0	0.0137912523021999	15.6381998186396	2.04780150829939e-06	-1.74906086987423	1
ENSG00000172340.14	SUCLG2	3	67362521	3_45	0	0.00771091916689137	10.0820426501122	7.38162668415337e-07	1.27791149995138	1
ENSG00000183662.10	FAM19A1	3	68003750	3_45	0	0.00461463662310846	5.18441748063066	2.27161575187546e-07	-0.323588342168613	1
ENSG00000163378.13	EOGT	3	68989066	3_46	0	0.0115449929519839	4.83031381518528	5.29500550259068e-07	-0.0725007111983669	1
ENSG00000144747.15	TMF1	3	69052218	3_46	0	0.0229134207603118	11.3974708358747	2.47968101241744e-06	1.39406545423773	2
ENSG00000163380.15	LMOD3	3	69122652	3_46	0	0.0442195090669911	17.7372051963734	7.44725978469127e-06	-1.71134111829022	1
ENSG00000163412.12	EIF4E3	3	71759415	3_48	0	0.0867034633102098	35.8251863075064	2.94932274311543e-05	-3.02678473122067	1
ENSG00000172986.12	GXYLT2	3	72934486	3_49	0	0.0082697820155121	5.09376498677006	3.9997271196601e-07	0.521453712500797	1
ENSG00000255423.1	EBLN2	3	73061902	3_49	0	0.0220926392053904	14.498141051913	3.04128638417719e-06	2.07212833526555	1
ENSG00000113805.8	CNTN3	3	74521451	3_50	0	0.0141535272827802	6.05560540293649	8.13803682981188e-07	0.543282468292197	1
ENSG00000227124.8	ZNF717	3	75781430	3_51	0	0.0126787046874706	7.76787859058893	9.35135861848899e-07	-0.861039645595053	1
ENSG00000114480.12	GBE1	3	81762506	3_54	0	0.0856198448212884	25.3094139630843	2.05756669898501e-05	3.04737756177196	2
ENSG00000206538.8	VGLL3	3	86991242	3_57	0	0.0102210546904862	7.18172766049612	6.96982768283754e-07	-0.767071648934171	1
ENSG00000083937.8	CHMP2B	3	87227372	3_57	0	0.0245774303576478	15.5866592221294	3.63736523234655e-06	-1.58486462794947	1
ENSG00000179097.5	HTR1F	3	87990003	3_58	0	0.0116517207139378	4.9752372199801	5.50428934966449e-07	0.512134579674645	1
ENSG00000163320.10	CGGBP1	3	88122078	3_58	0	0.012304354245591	5.49638280034707	6.42145132312082e-07	0.385947048391244	1
ENSG00000179021.9	C3orf38	3	88150029	3_58	0	0.0203985973501609	10.3382776024362	2.00237720148771e-06	1.45370401082349	1
ENSG00000184500.14	PROS1	3	93974610	3_59	0	0.011724573695552	5.9519268037151	6.62600927103524e-07	0.547396408008258	1
ENSG00000178750.2	STX19	3	94032097	3_59	0	0.0232701093374306	12.5197190666818	2.76624348692151e-06	-1.96603590486996	1
ENSG00000178700.7	DHFR2	3	94062771	3_59	0	0.0161069204455365	8.9908811745737	1.37502998361278e-06	-1.44674229145779	1
ENSG00000080200.9	CRYBG3	3	97822174	3_61	0	0.0425871359392024	22.3601031283346	9.04169041893096e-06	-2.59124387421956	1
ENSG00000080822.16	CLDND1	3	98523270	3_62	0	0.0181806546468931	7.85074356037002	1.35524466275857e-06	-0.880051590175454	2
ENSG00000154165.4	GPR15	3	98531371	3_62	0	0.014057104812303	5.38693507650232	7.19010150092715e-07	-0.416857034180398	2
ENSG00000080819.6	CPOX	3	98594312	3_62	0	0.0136524669542535	5.10743014164038	6.62080757609369e-07	0.413592293374094	1
ENSG00000064225.12	ST3GAL6	3	98733809	3_62	0	0.0405756420911089	15.5779682776601	6.00169073986388e-06	-1.95332760771845	1
ENSG00000144810.15	COL8A1	3	99638508	3_62	0	0.0131891431418021	4.77708828063571	5.98242476445904e-07	0.515519229505831	1
ENSG00000184220.11	CMSS1	3	99768814	3_63	0	0.0158954896325343	8.89446581231008	1.34242854124182e-06	1.1555556788593	2
ENSG00000036054.12	TBC1D23	3	100261437	3_63	0	0.0113471120207562	5.66925009432154	6.10813117358373e-07	-0.737891802593788	1
ENSG00000114021.11	NIT2	3	100336281	3_63	0	0.0113510973773607	5.67260610888135	6.11389357235452e-07	0.79890781122565	1
ENSG00000154174.7	TOMM70	3	100402296	3_63	0	0.0131737275619517	7.09671060643898	8.87693766642361e-07	-1.08873356895962	1
ENSG00000206535.7	LNP1	3	100402006	3_63	0	0.0132597472974537	7.15887519075204	9.01316735632871e-07	-0.604663919379785	2
ENSG00000181458.10	TMEM45A	3	100492450	3_63	0	0.0245293729327658	13.0564516219432	3.04094809067073e-06	1.66120325266284	1
ENSG00000154175.16	ABI3BP	3	100993405	3_64	0	0.0169988155823059	11.6929798421429	1.88730139144503e-06	1.30505136494929	1
ENSG00000081148.11	IMPG2	3	101320737	3_64	0	0.00917643112341349	5.79596835014822	5.0500678287301e-07	0.498458659055319	1
ENSG00000081154.11	PCNP	3	101574832	3_64	0	0.00827905719062905	4.81320153468584	3.78366193582176e-07	-0.141228426371417	1
ENSG00000114391.12	RPL24	3	101687152	3_64	0	0.00881239504830123	5.40935548204819	4.52623269189527e-07	-0.37889360702055	1
ENSG00000144815.15	NXPE3	3	101779081	3_64	0	0.0116891167887417	8.10877344984657	8.99982907657803e-07	-0.868949576050497	2
ENSG00000144802.11	NFKBIZ	3	101828889	3_64	0	0.0116663262441553	8.09012113409636	8.96162028381699e-07	1.07106638830321	1
ENSG00000170017.12	ALCAM	3	105367241	3_66	0	0.00523896658870526	4.76523553588341	2.37043143240512e-07	-0.0452091177892593	1
ENSG00000138483.2	CCDC54	3	107377044	3_67	0	0.00613062928281571	6.63037825741089	3.85958631013006e-07	-0.910977226215571	1
ENSG00000138472.10	GUCA1C	3	108959063	3_67	0	0.0120209552038787	13.0608690884944	1.49076247399794e-06	-1.47660308089049	1
ENSG00000121570.12	DPPA4	3	109337904	3_67	0	0.00659874379249537	7.33241607512147	4.59415627525219e-07	0.768694130611346	1
ENSG00000114487.9	MORC1	3	109142557	3_67	0	0.00506007558394228	4.79993955715529	2.30616389957654e-07	-0.0709762922248329	1
ENSG00000114439.18	BBX	3	107525005	3_67	0	0.00850397725935959	9.7534884251588	7.87552400985372e-07	-1.628720315376	1
ENSG00000114446.4	IFT57	3	108221611	3_67	0	0.013009639329584	13.8161723287634	1.70667330287881e-06	-2.33436463521596	2
ENSG00000198919.12	DZIP3	3	108592832	3_67	0	0.00861949846962729	9.88244704106008	8.08805115427468e-07	1.17538200099026	1
ENSG00000163519.13	TRAT1	3	108822296	3_67	0	0.0067310397317033	7.52183022527214	4.80732050565274e-07	0.901247729645336	1
ENSG00000176040.13	TMPRSS7	3	112035334	3_69	0	0.0176198341565076	13.2658550662241	2.21939427458872e-06	1.53840041182974	1
ENSG00000177707.10	NECTIN3	3	111070094	3_69	0	0.0172720255457662	13.0747807775916	2.14424834877091e-06	-1.63492720794859	1
ENSG00000153283.12	CD96	3	111292748	3_69	0	0.00777099040541629	5.43757578828871	4.01216784210823e-07	0.492168791631391	1
ENSG00000177494.5	ZBED2	3	111595007	3_69	0	0.00941483792970743	7.26997582401094	6.49895023984069e-07	0.742451086463571	1
ENSG00000240891.7	PLCXD2	3	111674240	3_69	0	0.00760955421994591	5.23717868455798	3.78402506311257e-07	-0.475290472738064	1
ENSG00000144824.20	PHLDB2	3	111732903	3_69	0	0.00889674372186	6.72934411407182	5.68461706442432e-07	0.690999703740484	1
ENSG00000144827.8	ABHD10	3	111978760	3_69	0	0.00724505703980471	4.76866833456606	3.28047191247855e-07	-0.0353252795748194	1
ENSG00000144834.13	TAGLN3	3	111998904	3_69	0	0.013682761624584	10.8440856898068	1.40884786579871e-06	1.20665328441694	1
ENSG00000174500.12	GCSAM	3	112133466	3_69	0	0.00903175444038662	6.87319183289203	5.89424228112494e-07	0.723287349768543	1
ENSG00000091972.18	CD200	3	112332580	3_69	0	0.00740225311081488	4.97353993614336	3.4956419096526e-07	-0.270035807769736	1
ENSG00000144848.10	ATG3	3	112562284	3_69	0	0.011208762250804	8.93660713823206	9.51103370186303e-07	-1.18733956703733	1
ENSG00000138459.8	SLC35A5	3	112561371	3_69	0	0.0276246601261846	17.5840151665899	4.61224522522951e-06	-2.02411464498353	1
ENSG00000163606.10	CD200R1	3	112975558	3_69	0	0.00724006100557229	4.76208460978833	3.27368380415166e-07	0.0790362642622812	1
ENSG00000163607.15	GTPBP8	3	112989647	3_69	0	0.00760507423613555	5.23155765000261	3.777738306737e-07	0.351857923700233	1
ENSG00000163608.14	NEPRO	3	113011918	3_69	0	0.00840958337732856	6.19157554775154	4.94393843463086e-07	0.545088701037951	1
ENSG00000144857.14	BOC	3	113211082	3_70	0	0.0157496892753489	6.05278068666837	9.05157855892248e-07	-0.594266115867588	2
ENSG00000163611.11	SPICE1	3	113515462	3_70	0	0.0240305992621652	10.105568237896	2.30580585124427e-06	1.2856488653597	2
ENSG00000072858.10	SIDT1	3	113532232	3_70	0	0.0517120510517828	17.507277495702	8.5962250292967e-06	1.74259825187131	1
ENSG00000121579.12	NAA50	3	113746012	3_70	0	0.0162965177697715	6.37969304936228	9.87170105249056e-07	0.680877561478998	1
ENSG00000184307.14	ZDHHC23	3	113948387	3_70	0	0.0151066235888333	5.65358822815878	8.10940478256838e-07	-0.473920823880539	1
ENSG00000163617.10	CCDC191	3	114056663	3_70	0	0.0622686939924058	19.3171484035166	1.14211588023364e-05	2.12447673093846	3
ENSG00000181847.11	TIGIT	3	114277311	3_71	0	0.00908910909631777	4.76909377677954	4.11580296129051e-07	-0.121486732323969	1
ENSG00000185565.11	LSAMP	3	117138794	3_73	0	0.00905999086113407	6.40652628087645	5.51122026209726e-07	0.506975221535922	1
ENSG00000114638.7	UPK1B	3	119173447	3_74	0	0.00787139626357869	5.44517762138039	4.06968901645074e-07	0.508890362006921	2
ENSG00000113845.9	TIMMDC1	3	119498467	3_74	0	0.0302793056254999	18.3525966538646	5.27643786535913e-06	-2.03427874464704	2
ENSG00000144847.12	IGSF11	3	119145853	3_74	0	0.0194315082357039	14.0892390370423	2.59950971707674e-06	-1.71002628179169	2
ENSG00000121578.12	B4GALT4	3	119246085	3_74	0	0.00779731218267055	5.35489958611633	3.96454772971404e-07	-0.520802505550147	1
ENSG00000031081.10	ARHGAP31	3	119294711	3_74	0	0.0152138456948331	11.7444147976816	1.69655438299286e-06	-1.27721250904452	1
ENSG00000163389.10	POGLUT1	3	119467987	3_74	0	0.0121014688090274	9.55432923828426	1.09783149384033e-06	-1.08853250945223	2
ENSG00000121594.11	CD80	3	119560068	3_74	0	0.0227319237101641	15.594908618192	3.36601789794452e-06	1.76748828048865	1
ENSG00000144843.11	ADPRH	3	119579783	3_74	0	0.00778896912730975	5.3446854806915	3.95275168577895e-07	0.381570793071741	1
ENSG00000121577.13	POPDC2	3	119660339	3_74	0	0.00786449420460422	5.4368038936697	4.05986751679058e-07	-0.381402750770264	1
ENSG00000183833.16	MAATS1	3	119702856	3_74	0	0.00842130473436786	6.0899192644812	4.86954423117545e-07	0.578417455678352	1
ENSG00000144852.17	NR1I2	3	119780660	3_74	0	0.030100744051743	18.2953265541181	5.22895366365262e-06	1.80508909450116	1
ENSG00000082701.14	GSK3B	3	120094435	3_74	0	0.00734074579516419	4.77893899340449	3.33095732174749e-07	0.152840099264401	1
ENSG00000175697.10	GPR156	3	120285335	3_74	0	0.0073503312340194	4.79140260496118	3.34400541426993e-07	0.141520624907781	2
ENSG00000163428.3	LRRC58	3	120348950	3_74	0	0.0112968183993236	8.89647925588256	9.54270975019036e-07	-1.06824756829873	2
ENSG00000065518.7	NDUFB4	3	120596154	3_74	0	0.00732494371708492	4.75837681939579	3.30948578464799e-07	0.066780138284947	1
ENSG00000144840.8	RABL3	3	120743477	3_74	0	0.0124591276591173	9.83288135716487	1.1632306356546e-06	-1.04053639903793	1
ENSG00000153767.9	GTF2E1	3	120742729	3_74	0	0.00784206678907895	5.40953908857354	4.02798826703194e-07	0.413767673422595	1
ENSG00000145103.12	ILDR1	3	122021982	3_75	0	0.0164918195071332	5.74459375226066	8.99549965856623e-07	-0.531665519433941	1
ENSG00000173226.16	IQCB1	3	121835057	3_75	0	0.0149133198997763	4.78106445052434	6.77011941093808e-07	-0.0702924066222359	2
ENSG00000145088.8	EAF2	3	121835057	3_75	0	0.0170361285879626	6.05570952839378	9.79565185600437e-07	-0.570809546566712	1
ENSG00000163406.10	SLC15A2	3	121942750	3_75	0	0.0178777523950493	6.51784706988295	1.1064058951382e-06	0.633738408154327	1
ENSG00000114013.15	CD86	3	122060123	3_75	0	0.0149217179819817	4.78645411915471	6.78156806051399e-07	0.189059146525232	1
ENSG00000121552.3	CSTA	3	122325535	3_76	0	0.0412384538888716	18.3408082270067	7.18155086836109e-06	-1.86986242958506	1
ENSG00000160124.9	CCDC58	3	122381494	3_76	0	0.0107529663657053	5.41653368050938	5.53028015013837e-07	0.185560621431942	1
ENSG00000114023.15	FAM162A	3	122384273	3_76	0	0.0130635089628844	7.27386990800877	9.02241447218212e-07	-0.7146552688863	1
ENSG00000196981.3	WDR5B	3	122416395	3_76	0	0.039100051872803	17.7398580110372	6.58604766941752e-06	1.75349167569576	1
ENSG00000114030.12	KPNA1	3	122514621	3_76	0	0.0131498622550358	7.31483081986731	9.13319828520725e-07	-1.10406321679021	1
ENSG00000138496.16	PARP9	3	122564248	3_76	0	0.0153679006253934	8.7979307624711	1.28378554156694e-06	1.30414072518029	1
ENSG00000173200.12	PARP15	3	122577987	3_76	0	0.0118797909668856	6.29149758743726	7.09676182679311e-07	-0.415770982481656	2
ENSG00000173193.13	PARP14	3	122680360	3_76	0	0.0123646054368015	6.6012725995057	7.75006466830522e-07	-0.662513054191367	2
ENSG00000169087.10	HSPBAP1	3	122793842	3_76	0	0.0105607884381778	5.22039068780838	5.23475964399037e-07	0.542204031345031	1
ENSG00000138463.8	DIRC2	3	122795125	3_76	0	0.0114122595287532	5.9339104447093	6.42998594878386e-07	0.798177390006955	1
ENSG00000082684.14	SEMA5B	3	123028920	3_76	0	0.010441547972374	5.10806314483629	5.0642897104696e-07	-0.169522376599413	1
ENSG00000121542.11	SEC22A	3	123192325	3_76	0	0.026885261627776	14.1619447465677	3.61521857298449e-06	1.54296891636883	1
ENSG00000173175.14	ADCY5	3	123166991	3_76	0	0.162488159143645	31.8394674521738	4.91230032322843e-05	-2.80047900752424	1
ENSG00000114491.13	UMPS	3	124729538	3_78	0	0.0517692935816465	33.321464406426	1.6379238814131e-05	-2.92020215088655	2
ENSG00000082781.11	ITGB5	3	124901003	3_78	0	0.00293471565548786	6.08375665391508	1.69525588184575e-07	0.665631358885312	1
ENSG00000173702.7	MUC13	3	124929976	3_78	0	0.00273166817032278	5.40097977899084	1.40087017896525e-07	0.525502608040892	1
ENSG00000221955.10	SLC12A8	3	125173024	3_78	0	0.0100247856634973	17.6846370625104	1.68332759916071e-06	-1.92893059467451	2
ENSG00000144909.7	OSBPL11	3	125594988	3_78	0	0.00352743097622255	7.9629984122747	2.66705855248569e-07	0.92013027927614	1
ENSG00000189366.9	ALG1L	3	125937074	3_78	0	0.00265486439650675	5.10465216020295	1.28678471644677e-07	0.0869168325788116	2
ENSG00000114547.9	ROPN1B	3	125966963	3_78	0	0.00974978534255333	17.943965662451	1.66115776413381e-06	-2.22612407061748	2
ENSG00000114544.16	SLC41A3	3	126082224	3_78	0	0.00260299714541301	4.94131816186358	1.22127623672196e-07	-0.0697931532393277	3
ENSG00000144908.13	ALDH1L1	3	126198015	3_78	0	0.00385231485744186	8.58494231951939	3.14019453918285e-07	-0.703991148228087	1
ENSG00000070476.14	ZXDC	3	126475489	3_78	0	0.00795180106693993	15.6256099978047	1.17977688763678e-06	-1.69415490279774	2
ENSG00000180767.9	CHST13	3	126524576	3_79	0	0.00736815745460517	4.95557497713973	3.46697209495689e-07	-0.222896880535927	1
ENSG00000197763.14	TXNRD3	3	126651323	3_79	0	0.00792381251913743	5.64959213292399	4.25058478805935e-07	0.384661323975207	1
ENSG00000114554.11	PLXNA1	3	126987682	3_79	0	0.0153795652358999	11.9892056808307	1.75078116651434e-06	1.35268532527445	1
ENSG00000163870.14	TPRA1	3	127592355	3_79	0	0.00952125869968379	7.40342246129493	6.69305346826171e-07	-0.966005735674868	2
ENSG00000114631.10	PODXL2	3	127628671	3_79	0	0.0185937119532681	13.8076727718666	2.4377209049267e-06	1.31218420660131	2
ENSG00000114626.17	ABTB1	3	127693470	3_79	0	0.00840681895940498	6.21453867876871	4.9606431558355e-07	-0.58038771688751	1
ENSG00000175792.11	RUVBL1	3	128153663	3_79	0	0.00742261511200459	5.02587202680432	3.54214034231175e-07	-0.456753993892301	2
ENSG00000132394.10	EEFSEC	3	128153953	3_79	0	0.0385170893554888	20.8147966961075	7.61242507700778e-06	2.81122616472796	1
ENSG00000178804.7	H1FOO	3	129524695	3_80	0	0.00771846025430201	5.23276159499422	3.83494392138104e-07	-0.513247685667487	2
ENSG00000114654.7	EFCC1	3	129001644	3_80	0	0.0146501218313512	10.8543760669686	1.50988370254271e-06	1.0796132156629	1
ENSG00000114656.10	KIAA1257	3	128984859	3_80	0	0.00794205103352197	5.60155297627353	4.22414208440544e-07	0.559781799587542	2
ENSG00000172780.16	RAB43	3	129123141	3_80	0	0.0230131912712532	15.5339736555236	3.39435145879311e-06	-2.16961751147969	1
ENSG00000240682.9	ISY1	3	129161573	3_80	0	0.0181499814169451	13.268496142646	2.28662677243997e-06	1.99729986975197	1
ENSG00000181789.14	COPG1	3	129249511	3_80	0	0.0332060836496383	19.0526224523435	6.00716852672378e-06	-2.75065928600305	1
ENSG00000183624.13	HMCES	3	129278571	3_80	0	0.0614495006636372	24.9999437642457	1.45866239477763e-05	3.12118817579336	1
ENSG00000172771.11	EFCAB12	3	129428575	3_80	0	0.007489219274464	4.88328977321908	3.47253345984402e-07	-0.10906700826398	1
ENSG00000163913.11	IFT122	3	129442145	3_80	0	0.00741288403013907	4.79538121902268	3.37526394889022e-07	0.06888699309563	1
ENSG00000196455.7	PIK3R4	3	130746630	3_82	0	0.0421970024664179	28.1362281728473	1.12731393456516e-05	3.18513320261115	1
ENSG00000017260.19	ATP2C1	3	130850713	3_82	0	0.00390270597048348	5.33430991589571	1.9767032375449e-07	0.226004164365235	2
ENSG00000114670.13	NEK11	3	131027137	3_82	0	0.0044803191292655	6.65001777879526	2.82897528098635e-07	-0.652997556501395	2
ENSG00000198585.11	NUDT16	3	131381465	3_82	0	0.00368653140327879	4.79120487569377	1.67710431586125e-07	0.0372596101846957	1
ENSG00000114686.8	MRPL3	3	131502955	3_82	0	0.00369721742249063	4.81879199382409	1.6916502131568e-07	0.186723268458026	1
ENSG00000196353.11	CPNE4	3	132039233	3_82	0	0.00368051202242081	4.77563130176011	1.66892349083511e-07	0.0376177419261547	2
ENSG00000170819.4	BFSP2	3	133399728	3_82	0	0.0171400719978332	19.4670366142992	3.16818026504058e-06	-1.98785346801995	1
ENSG00000014257.15	ACPP	3	132268136	3_82	0	0.00371510942432618	4.8647995804093	1.71606589269039e-07	0.457275551894433	1
ENSG00000138246.15	DNAJC13	3	132417408	3_82	0	0.00421848381444445	6.07595324312734	2.43370652817694e-07	-0.498866562771578	2
ENSG00000113971.19	NPHP3	3	132717480	3_82	0	0.00393923496483717	5.42311431238043	2.02842073697164e-07	0.418694517677166	1
ENSG00000154917.10	RAB6B	3	133895069	3_83	0	0.0356979976549753	20.5393238941004	6.96189384726613e-06	2.25093769624164	2
ENSG00000174640.12	SLCO2A1	3	134051958	3_83	0	0.00737238687180719	4.77320483495815	3.34130088509961e-07	-0.0205251819486896	1
ENSG00000163785.12	RYK	3	134251127	3_83	0	0.00811808298121564	5.71243591897891	4.40323865010232e-07	0.534006318866162	1
ENSG00000114019.14	AMOTL2	3	134375499	3_83	0	0.0142376381569106	11.0653440662878	1.49589210673886e-06	1.41410647524639	1
ENSG00000182923.16	CEP63	3	134484758	3_83	0	0.0145602496921573	11.222333289835	1.55149143383474e-06	1.34949648798773	1
ENSG00000129055.12	ANAPC13	3	134486389	3_83	0	0.00786894587749687	5.36687803669075	4.00991974798669e-07	0.456677017076465	1
ENSG00000174611.11	KY	3	134651714	3_83	0	0.00794641442470501	5.49855293157398	4.14874763387678e-07	-0.425170023934468	1
ENSG00000073711.10	PPP2R3A	3	135966448	3_84	0	0.0101045612083812	16.0031973014678	1.53540027974783e-06	3.39710778130042	1
ENSG00000174579.3	MSL2	3	136196980	3_84	0	0.0148775792741706	14.0281433060228	1.98166328742266e-06	2.71043710890009	1
ENSG00000118007.12	STAG1	3	136752490	3_84	0	0.0111950393802943	12.4081626712918	1.3189565861696e-06	2.52617150426812	1
ENSG00000158092.6	NCK1	3	136862055	3_84	0	0.0154312164142671	12.5272516308801	1.8354956511906e-06	-2.06226570022834	2
ENSG00000174564.12	IL20RB	3	136948563	3_84	0	0.0141907572107622	15.1963468158338	2.04758605512863e-06	-2.73820944063168	1
ENSG00000183770.5	FOXL2	3	139130057	3_85	0	0.00768547481294801	5.0056204279313	3.65280101426575e-07	0.244964702572269	1
ENSG00000206262.8	FOXL2NB	3	139130057	3_85	0	0.00768547481294801	5.0056204279313	3.65280101426575e-07	0.244964702572269	1
ENSG00000066405.12	CLDN18	3	137998902	3_85	0	0.00829557398707581	5.73493109479591	4.51722831877373e-07	-0.565080845118492	1
ENSG00000158163.14	DZIP1L	3	138116190	3_85	0	0.00830053358297245	5.74065899183688	4.52444337626377e-07	0.683325443648075	1
ENSG00000118017.3	A4GNT	3	138132356	3_85	0	0.00851869556301144	5.98838436826385	4.84373263331399e-07	-0.760887442140387	1
ENSG00000138231.12	DBR1	3	138174902	3_85	0	0.0210813278482184	14.6592492098112	2.93431738734847e-06	1.08727274184597	2
ENSG00000114098.17	ARMC8	3	138187696	3_85	0	0.0079546172553997	5.33422983380133	4.02891781843787e-07	0.429764655125222	1
ENSG00000158220.13	ESYT3	3	138434098	3_85	0	0.00776935659424916	5.10921985025642	3.76909464052284e-07	-0.136996318857038	1
ENSG00000114107.8	CEP70	3	138596936	3_85	0	0.00760218892371023	4.9016347993922	3.53815622970546e-07	0.497362540421079	1
ENSG00000158234.12	FAIM	3	138609220	3_85	0	0.0122188855767696	9.43501525638323	1.0946407245943e-06	-1.9437362765891	1
[truncated: 7,246 more rows]
