# Supplementary material for: Adjusting for genetic confounders in transcriptome-wide association studies improves discovery of risk genes of complex traits
Source: Nat Genet. 2024 Jan 26;56(2):336–47. doi: 10.1038/s41588-023-01648-9 (PMC10864181; doi:10.1038/s41588-023-01648-9)
Supplement: Supplementary file 5 — cTWAS results of all analyzed genes across all tissues for IBD, SCZ, and SBP. Results are stored separately for each combination of traits and tissues. Column legends for each set of results are the same as in Supplementary Table 1. [file 41588_2023_1648_MOESM5_ESM.zip › SCZ_Prostate.csv]

id	genename	chrom	pos	region_tag	cs_index	PIP	tau2	PVE	z	num_eqtl
ENSG00000131591.17	C1orf159	1	1095680	1_1	0	0.0210542967789881	6.0965511424652	1.21877169222489e-06	-0.582441093594261	2
ENSG00000127054.20	INTS11	1	1325353	1_1	0	0.0193444355785201	5.2954319021025	9.72646093646499e-07	-0.413988088560894	1
ENSG00000169885.9	CALML6	1	1914918	1_1	0	0.01899107412951	5.12114582931107	9.23451452481793e-07	0.616445369801922	1
ENSG00000178821.12	TMEM52	1	1918989	1_1	0	0.0218472979040835	6.44644030858017	1.33725765626429e-06	0.8971814945517	2
ENSG00000162585.16	FAAP20	1	2179409	1_2	0	0.0153422920252253	10.8976535537871	1.58752523986342e-06	-1.36943812808629	2
ENSG00000116151.13	MORN1	1	2369210	1_2	0	0.00857019982464868	5.48811519312128	4.46592641958068e-07	0.579448947235546	2
ENSG00000157911.9	PEX10	1	2413486	1_2	0	0.04404634172665	19.3917782829162	8.11007513375451e-06	-1.62192627215592	1
ENSG00000149527.17	PLCH2	1	2416137	1_2	0	0.0116694820932192	10.8041855445248	1.19712916826801e-06	1.99245577860657	2
ENSG00000157873.17	TNFRSF14	1	2555429	1_2	0	0.104723196164197	25.9850262886289	2.58382708117881e-05	2.50053191405424	1
ENSG00000157870.14	FAM213B	1	2588863	1_2	0	0.0235064943840286	15.433375978198	3.44465870751546e-06	-2.54037676747988	1
ENSG00000142606.15	MMEL1	1	2632557	1_2	0	0.0868483620146252	27.0375218740489	2.22959464450117e-05	-3.26123840099396	2
ENSG00000215912.12	TTC34	1	2801395	1_2	0	0.0386233271859846	18.9961175422869	6.9664564756183e-06	1.95026061326778	1
ENSG00000235169.7	SMIM1	1	3772844	1_3	0	0.0284984991128581	6.83959607153776	1.85075886911095e-06	-0.748575825534955	1
ENSG00000116198.12	CEP104	1	3856947	1_3	0	0.0306083099236595	7.5142315787596	2.18384254354263e-06	-0.764588420055382	2
ENSG00000169598.15	DFFB	1	3856515	1_3	0	0.0235691950942383	5.03348961768952	1.12644845899226e-06	0.33328646991061	2
ENSG00000198912.10	C1orf174	1	3891607	1_3	0	0.0510526486828488	12.3335116191096	5.97864026772476e-06	-1.42260217625578	3
ENSG00000196581.10	AJAP1	1	4654263	1_4	0	0.0152748093394398	7.26077365645603	1.05306721794179e-06	-0.7649726464686	1
ENSG00000069424.14	KCNAB2	1	5992521	1_5	0	0.02975347614016	6.50454896090502	1.83760555945603e-06	-0.714569726646499	1
ENSG00000158286.12	RNF207	1	6206036	1_5	0	0.0530163539694356	13.0077419797076	6.54800749291921e-06	1.79555228990932	1
ENSG00000116251.9	RPL22	1	6209280	1_5	0	0.0249436700805208	4.75534437301192	1.12626275811989e-06	-0.140008853262353	1
ENSG00000097021.19	ACOT7	1	6393650	1_5	0	0.0314324721300771	7.90858157072897	2.36033982614918e-06	-1.4984280105557	1
ENSG00000069812.11	HES2	1	6424818	1_5	0	0.0327116666450872	8.31468471734146	2.58253285034538e-06	-1.5469883638113	2
ENSG00000187017.15	ESPN	1	6424818	1_5	0	0.0327367068366435	8.32276334118883	2.58702086605578e-06	1.54729825903603	2
ENSG00000215788.9	TNFRSF25	1	6465855	1_5	0	0.0355902875366935	9.10842653354143	3.07802578225553e-06	1.52337523412636	1
ENSG00000162408.10	NOL9	1	6554170	1_5	0	0.0269574875935126	5.72049062983598	1.46423265901943e-06	-0.71151448165295	1
ENSG00000173662.20	TAS1R1	1	6555635	1_5	0	0.0254527715247775	5.46261863907862	1.32018063528988e-06	0.85573042530117	1
ENSG00000204859.12	ZBTB48	1	6580056	1_5	0	0.0797068009988083	16.9369269408336	1.28182102319108e-05	-2.20848645781369	1
ENSG00000041988.15	THAP3	1	6625382	1_5	0	0.0533490227573178	11.6233508261265	5.88782931445063e-06	-1.30058842811624	1
ENSG00000049245.12	VAMP3	1	7781270	1_6	0	0.0173526097004186	4.71464154387544	7.76802964243999e-07	0.220322284794005	1
ENSG00000116288.12	PARK7	1	7954388	1_6	0	0.018000756610683	4.97481117877482	8.50285470795406e-07	-0.0544382670738646	3
ENSG00000116285.12	ERRFI1	1	8026467	1_6	0	0.0175412697365908	4.77679357522397	7.95600225783034e-07	-0.0614091559817941	1
ENSG00000162426.14	SLC45A1	1	8317768	1_6	0	0.116276040366129	28.1030661813334	3.10271108235318e-05	-3.94157979865204	1
ENSG00000180758.11	GPR157	1	9128930	1_6	0	0.0174129376604635	4.71839931264115	7.80124889270535e-07	0.0442427616207359	2
ENSG00000171608.15	PIK3CD	1	9651429	1_7	0	0.0505936833126779	8.69144340120127	4.17527996135932e-06	1.01066533581461	1
ENSG00000171603.16	CLSTN1	1	9824341	1_7	0	0.0657835769563111	11.2142354586985	7.00461954559985e-06	-1.41540131228769	1
ENSG00000162441.11	LZIC	1	9943171	1_7	0	0.0335918071837535	4.78333818466872	1.52567437659353e-06	-0.150182004129102	1
ENSG00000173614.13	NMNAT1	1	9943262	1_7	0	0.0366051178906144	5.60086211493684	1.94667785189938e-06	-0.189286528720848	1
ENSG00000130939.18	UBE4B	1	10033313	1_7	0	0.051767129580328	8.91100628386194	4.38004155973146e-06	1.72794939323178	1
ENSG00000054523.17	KIF1B	1	10210468	1_7	0	0.104502899215056	15.712344973665	1.55907404547666e-05	1.82260699707588	1
ENSG00000142657.20	PGD	1	10398382	1_7	0	0.0664226858562298	11.3074341448793	7.13145090151089e-06	1.59480399134402	2
ENSG00000241563.3	CORT	1	10449352	1_7	0	0.0333733464109565	4.72128774343751	1.49608966527605e-06	0.388988594236128	1
ENSG00000120948.16	TARDBP	1	10975207	1_8	0	0.0391068557059082	7.6790979994521	2.85141549797852e-06	-0.906260393482116	2
ENSG00000009724.16	MASP2	1	11047382	1_8	0	0.0292925010738661	4.93034385876245	1.37129553141275e-06	-0.368645072490629	1
ENSG00000116649.9	SRM	1	11060199	1_8	0	0.0321508842149908	5.81482006931615	1.77511542926744e-06	0.58118509110673	2
ENSG00000171824.13	EXOSC10	1	11099514	1_8	0	0.0317624140843821	5.69928112612344	1.71882230113785e-06	0.524182110792381	1
ENSG00000116663.10	FBXO6	1	11663463	1_8	0	0.0285958814405636	4.70186890429764	1.27664868053294e-06	-0.0297334170527388	2
ENSG00000162490.6	DRAXIN	1	11692083	1_8	0	0.0287770556046733	4.76181440117568	1.30111659736955e-06	-0.13807638548729	1
ENSG00000177000.10	MTHFR	1	11809173	1_9	0	0.0419620197338171	8.52445332939829	3.39641161841484e-06	-1.44903075874379	1
ENSG00000011021.21	CLCN6	1	11805747	1_9	0	0.0892585959459892	15.7924602366475	1.33843486133047e-05	-2.13008263555228	1
ENSG00000120937.8	NPPB	1	11859214	1_9	0	0.100572035889041	16.9578440171524	1.61936696205189e-05	-2.23630568335687	1
ENSG00000116685.15	KIAA2013	1	11926172	1_9	0	0.0460279003621678	9.40792369448006	4.11161410608259e-06	-1.11652826119048	2
ENSG00000028137.18	TNFRSF1B	1	12166660	1_9	0	0.053322857334367	10.8165809242914	5.4764712724475e-06	-1.25841041515427	1
ENSG00000162493.16	PDPN	1	13583657	1_10	0	0.0279021179292558	4.78115559956282	1.26668154899565e-06	-0.141104874231583	1
ENSG00000171729.13	TMEM51	1	15152787	1_11	0	0.0134562109010834	5.07135903310036	6.47954544375252e-07	0.325303605885475	1
ENSG00000142621.19	FHAD1	1	15247193	1_11	0	0.0192603096227733	8.45763391041449	1.54671231689407e-06	-1.00655053251047	1
ENSG00000215704.9	CELA2B	1	15466305	1_11	0	0.0136184425644924	5.18440022350969	6.70383568575251e-07	0.434296269693509	1
ENSG00000132906.17	CASP9	1	15526209	1_11	0	0.0195193831483214	8.58396074347966	1.59093050268833e-06	1.11872985625979	2
ENSG00000116138.12	DNAJC16	1	15527056	1_11	0	0.0178402220597049	7.73369925481684	1.3100411330343e-06	0.942726803900592	1
ENSG00000116771.5	AGMAT	1	15584636	1_11	0	0.0129524114659865	4.71147047988285	5.79434705038944e-07	0.0589318966324604	2
ENSG00000197312.11	DDI2	1	15617889	1_11	0	0.0131443826130057	4.85021285580856	6.05338627122303e-07	-0.255327334611871	1
ENSG00000162461.7	SLC25A34	1	15735883	1_11	0	0.0150368864218252	6.11924667997076	8.73681776276147e-07	-0.476250083251818	1
ENSG00000162458.12	FBLIM1	1	15749708	1_11	0	0.0130863152429823	4.80845234107364	5.97475485350519e-07	0.0586692157298021	1
ENSG00000233954.6	UQCRHL	1	15809022	1_11	0	0.0189193140087884	8.28874263694775	1.48898882134533e-06	-1.10019479677428	1
ENSG00000186510.11	CLCNKA	1	16017907	1_11	0	0.0142981199253381	5.64386943357279	7.66219658597521e-07	-0.483720133503821	1
ENSG00000173641.17	HSPB7	1	16019124	1_11	0	0.014979161440867	6.08297624478432	8.65169137389461e-07	0.523783635728462	1
ENSG00000184908.17	CLCNKB	1	16043565	1_11	0	0.0132727222123764	4.94186695389473	6.22799780565217e-07	0.434388648144027	2
ENSG00000185519.8	FAM131C	1	16073889	1_11	0	0.0198978617583776	8.76560615768998	1.65609695924817e-06	1.16975741817124	1
ENSG00000142632.16	ARHGEF19	1	16212818	1_11	0	0.0711179582657801	20.9130828450556	1.41219521162903e-05	2.68213234780307	1
ENSG00000132881.11	RSG1	1	16237140	1_11	0	0.0156819318421113	6.51586002980768	9.70216609508169e-07	-0.923291306527981	1
ENSG00000037637.10	FBXO42	1	16352633	1_11	0	0.0381779770979773	14.9491042269642	5.41907896857436e-06	-2.00491931266705	1
ENSG00000055070.16	SZRD1	1	16352086	1_11	0	0.0522198454079826	17.941112944168	8.89574568821672e-06	2.46602515882629	2
ENSG00000187144.11	SPATA21	1	16437144	1_11	0	0.022559176206827	9.95341376820915	2.13202695699204e-06	-1.51075631608525	1
ENSG00000157191.19	NECAP2	1	16439071	1_11	0	0.0257823146909281	11.2185985378039	2.74636280496065e-06	1.33213507704204	1
ENSG00000058453.16	CROCC	1	16477846	1_11	0	0.0180104721788316	7.82348960095004	1.33789800223408e-06	0.960743259662661	1
ENSG00000183888.4	C1orf64	1	16004406	1_11	0	0.0207653489911451	9.1691810454181	1.80786992129645e-06	1.09495673226134	1
ENSG00000117122.13	MFAP2	1	16980375	1_12	0	0.0757362745859831	18.7319228305403	1.34704993545001e-05	-2.61287729898327	1
ENSG00000159363.17	ATP13A2	1	17011965	1_12	0	0.0244537622536813	7.92673335427497	1.84050639865707e-06	-1.51281695502098	1
ENSG00000159339.13	PADI4	1	17317968	1_12	0	0.0174773317742494	4.74916901595171	7.88116015721658e-07	-0.0496745544719357	1
ENSG00000179051.13	RCC2	1	17440878	1_12	0	0.0217777398584126	6.8293010704301	1.41216831051297e-06	-0.689930701686035	1
ENSG00000117154.11	IGSF21	1	18107880	1_12	0	0.0193750706252696	5.72344853475303	1.05292751078577e-06	0.442520072743011	1
ENSG00000142623.9	PADI1	1	17204859	1_12	0	0.028964220569188	9.53212485153712	2.62149458490438e-06	1.0024120827988	2
ENSG00000142619.4	PADI3	1	17248660	1_12	0	0.0349911411279051	11.3287138315301	3.76388294951215e-06	-1.33498783731932	1
ENSG00000158748.3	HTR6	1	19665879	1_13	0	0.0273106356052544	10.6130123464223	2.75212321604289e-06	1.23194787453839	1
ENSG00000179023.8	KLHDC7A	1	18480845	1_13	0	0.0158604484306145	6.09738485348868	9.18240547962999e-07	1.11209976722522	2
ENSG00000169991.10	IFFO2	1	18956450	1_13	0	0.0146508833923067	4.69422771447406	6.53018314644162e-07	0.134082893780673	1
ENSG00000127463.13	EMC1	1	19239802	1_13	0	0.0181669464087865	6.67747388012536	1.15183833842562e-06	0.717341331356138	2
ENSG00000053372.4	MRTO4	1	19253500	1_13	0	0.0150860218406639	4.95987599471309	7.10465424554457e-07	-0.302401152075647	1
ENSG00000162482.4	AKR7A3	1	19288862	1_13	0	0.0514709361055453	16.4438888169749	8.0364453429158e-06	-1.77828666399093	2
ENSG00000053371.12	AKR7A2	1	19311815	1_13	0	0.0630063517180168	18.4488411633453	1.10369943896348e-05	1.972891206266	1
ENSG00000040487.12	PQLC2	1	19312063	1_13	0	0.0158565580613299	5.46493809826893	8.22794852321304e-07	-0.369462871882621	2
ENSG00000158747.13	NBL1	1	19640599	1_13	0	0.104380312657545	23.3781761510984	2.31700311059345e-05	-2.23618132629637	1
ENSG00000169914.5	OTUD3	1	19882213	1_13	0	0.0179937749301698	6.63553733674839	1.13369381661434e-06	0.742786954166465	2
ENSG00000188257.10	PLA2G2A	1	19979930	1_13	0	0.0180679772851496	6.64950403048296	1.14076499535005e-06	0.659238143536745	1
ENSG00000127472.10	PLA2G5	1	20011774	1_13	0	0.0157883413129449	5.39354307091436	8.08552183764075e-07	-0.405278188957252	2
ENSG00000117215.14	PLA2G2D	1	20119239	1_13	0	0.0153944535650481	5.17833253284909	7.56922840552643e-07	0.356558761294419	1
ENSG00000158825.5	CDA	1	20589038	1_14	0	0.0289504740765035	4.96669057434755	1.36527513548171e-06	0.236471534451737	2
ENSG00000117245.12	KIF17	1	20684689	1_14	0	0.0739946150950087	13.337248257329	9.37052119511987e-06	-1.3808496555629	1
ENSG00000127483.17	HP1BP3	1	20793534	1_14	0	0.0516247567888298	11.781849860015	5.77522487652427e-06	-2.77275785483861	1
ENSG00000117298.14	ECE1	1	21345480	1_14	0	0.049079906160192	9.29287153457847	4.33062973922626e-06	-0.83104537902949	1
ENSG00000187980.6	PLA2G2C	1	20174675	1_14	0	0.0283827455202067	4.81787723962883	1.2983970797013e-06	0.177737060877598	2
ENSG00000070886.11	EPHA8	1	22572518	1_15	0	0.0970161826012543	19.818689678599	1.82564577448922e-05	-2.04582998978734	1
ENSG00000142794.18	NBPF3	1	21439197	1_15	0	0.0244990384485553	6.6014224256266	1.53562070890618e-06	-0.533160475453146	1
ENSG00000090686.15	USP48	1	21782877	1_15	0	0.0996681162472622	18.4762883152364	1.74851103479074e-05	-2.09748862134883	2
ENSG00000142789.19	CELA3A	1	22001714	1_15	0	0.0765269457920409	17.0752871997208	1.24073717495259e-05	-1.69371603991579	1
ENSG00000070831.15	CDC42	1	22052867	1_15	1	0.275210619948684	21.1754244615063	5.53343369008876e-05	4.13341483773538	1
ENSG00000162552.14	WNT4	1	22143914	1_15	0	0.0527158104404786	16.0190686653073	8.01817530900084e-06	-2.3059929143319	2
ENSG00000173372.16	C1QA	1	22634461	1_15	0	0.022941632643236	6.18231756273966	1.34670672067642e-06	-0.736558502192487	1
ENSG00000169641.13	LUZP1	1	23178302	1_16	0	0.0256936777179864	6.08915183422696	1.48552673621331e-06	-0.719709994426914	1
ENSG00000204219.9	TCEA3	1	23424647	1_16	0	0.0235161218905029	5.25001746954818	1.17225973471927e-06	0.446658448220498	1
ENSG00000088280.18	ASAP3	1	23484404	1_16	0	0.0222478732233486	4.72506886662899	9.98145930575526e-07	0.143561284269849	2
ENSG00000227868.5	C1orf234	1	23015869	1_16	0	0.0230919989176327	5.07765198783083	1.11332473278172e-06	0.337361346624181	1
ENSG00000179546.4	HTR1D	1	23194847	1_16	0	0.0236111109245046	5.28819777016499	1.18555445547849e-06	-0.395391370754735	1
ENSG00000142676.12	RPL11	1	23691734	1_17	0	0.0642073685946465	16.0600670474893	9.79105798223363e-06	-1.74650749799735	1
ENSG00000117308.14	GALE	1	23800401	1_17	0	0.0198022101319498	4.85213090908123	9.12312385815864e-07	0.21390897872192	1
ENSG00000117305.14	HMGCL	1	23839255	1_17	0	0.0208707199690429	5.34922505127352	1.06004840669704e-06	0.268631233179866	1
ENSG00000179163.11	FUCA1	1	23868780	1_17	0	0.0194677742990651	4.69106002866346	8.67130954455897e-07	-0.107065662998115	1
ENSG00000142661.18	MYOM3	1	24125230	1_17	0	0.0238731912861138	6.62163734780497	1.5009743351699e-06	-0.769517723492578	1
ENSG00000142677.3	IL22RA1	1	24143324	1_17	0	0.0221737566103197	5.92235779608361	1.24689910869545e-06	-0.535671778791291	1
ENSG00000185436.11	IFNLR1	1	24190390	1_17	0	0.0195669292546846	4.73909897935556	8.80472611139579e-07	0.0717145902406797	1
ENSG00000001460.17	STPG1	1	24417003	1_17	0	0.0355709929524359	10.4075939848867	3.51514890415901e-06	1.42254728424097	2
ENSG00000001461.16	NIPAL3	1	24415329	1_17	0	0.0912205972789772	19.4625045379122	1.68573395667707e-05	2.21469709723173	2
ENSG00000117602.11	RCAN3	1	24502439	1_17	0	0.0272930325807315	7.89066189506509	2.04485550604406e-06	-0.89498896025604	1
ENSG00000184454.6	NCMAP	1	24556448	1_17	0	0.0236933215672097	6.54998273284218	1.47354533079721e-06	0.876346394080628	1
ENSG00000169504.14	CLIC4	1	24745177	1_17	0	0.0305134316161149	8.94938689898018	2.59287591055837e-06	1.17592126799541	1
ENSG00000175707.8	KDF1	1	26952062	1_18	0	0.0347668444855782	8.06567936511091	2.66258588424911e-06	1.11736693789221	1
ENSG00000131910.4	NR0B2	1	26914363	1_18	0	0.0264596686115898	5.76070979720444	1.4472974439466e-06	1.21516903497128	2
ENSG00000188672.17	RHCE	1	25430369	1_18	0	0.0249837234282959	4.74859056110929	1.12646910549926e-06	-0.110037477685257	1
ENSG00000204178.9	TMEM57	1	25430369	1_18	0	0.0249837234282959	4.74859056110929	1.12646910549926e-06	-0.110037477685257	1
ENSG00000157978.11	LDLRAP1	1	25563426	1_18	0	0.0253438203452628	4.87817886213909	1.17388944619259e-06	0.20959117615601	1
ENSG00000162430.16	SELENON	1	25799884	1_18	0	0.031652143548167	6.96058209567439	2.091924872017e-06	-0.74869329367711	1
ENSG00000117640.17	MTFR1L	1	25819958	1_18	0	0.0288665122735301	6.13765342022629	1.68226369457867e-06	-0.679357614794189	1
ENSG00000158006.13	PAFAH2	1	25998029	1_18	0	0.0365832696419304	8.39941075899333	2.91762005193399e-06	1.09697377672811	1
ENSG00000158008.9	EXTL1	1	26019793	1_18	0	0.0300542585315945	6.5206264859656	1.86077018360748e-06	-0.775235727673006	2
ENSG00000158014.14	SLC30A2	1	26043673	1_18	0	0.0269990198474797	5.5054831521361	1.41136984081057e-06	-0.596721441664639	2
ENSG00000175087.9	PDIK1L	1	26113638	1_18	0	0.026425316701072	5.20641584876318	1.30634067947595e-06	-0.263444956129093	1
ENSG00000197245.5	FAM110D	1	26158522	1_18	0	0.0265310407482107	5.25953309428662	1.32494812701609e-06	-0.31551002643617	2
ENSG00000236782.6	RP11-96L14.7	1	26172447	1_18	0	0.0251593155923898	4.8213953224015	1.1517784852729e-06	0.327628629424492	1
ENSG00000142675.17	CNKSR1	1	26177545	1_18	0	0.0257586658272255	5.0281203981458	1.22977718030055e-06	0.28283730707152	1
ENSG00000130695.14	CEP85	1	26233990	1_18	0	0.0319624680497963	6.93075289883955	2.10338183492083e-06	0.730812447651673	1
ENSG00000169442.8	CD52	1	26317588	1_18	0	0.034985983708784	7.76133017638423	2.57826554918886e-06	-0.902321576769245	2
ENSG00000158062.20	UBXN11	1	26316120	1_18	0	0.0328285226737242	7.56538754812792	2.35819609809556e-06	-1.16942893884377	2
ENSG00000176092.14	AIM1L	1	26360390	1_18	0	0.0325527508908883	7.63230641199868	2.35907033320726e-06	-1.39111548653529	1
ENSG00000176083.17	ZNF683	1	26374140	1_18	0	0.092788527959349	17.2338562746072	1.51835788258777e-05	-2.20658381660131	1
ENSG00000117682.16	DHDDS	1	26432111	1_18	0	0.0249641619828228	4.74028566102512	1.12361855605579e-06	-0.220059111918761	2
ENSG00000117713.18	ARID1A	1	26690223	1_18	0	0.0518521037346804	12.451925501037	6.1305620385526e-06	2.6354397991168	2
ENSG00000060642.10	PIGV	1	26787956	1_18	0	0.0928033345308112	16.860249324967	1.48567895172506e-05	3.10472486377496	1
ENSG00000204160.11	ZDHHC18	1	26828675	1_18	0	0.035303576453981	9.05247647544462	3.03447459454911e-06	-1.97319444004977	1
ENSG00000142751.14	GPN2	1	26890178	1_18	0	0.0713421704284565	14.7247708240089	9.97452581369193e-06	-2.95522531070365	1
ENSG00000090273.13	NUDC	1	26896515	1_18	0	0.0250966290681499	4.77625315367279	1.13815163346538e-06	0.0211979233184997	1
ENSG00000188782.8	CATSPER4	1	26190354	1_18	0	0.0541974011450819	12.1680474620545	6.26176484032514e-06	1.76336789214212	1
ENSG00000116329.10	OPRD1	1	28877395	1_19	0	0.0201288410166062	10.9331297029655	2.08958800589574e-06	-1.4387494312172	1
ENSG00000174950.10	CD164L2	1	27383368	1_19	0	0.0122288417646858	6.22780706896517	7.23132486254645e-07	0.647043038162792	1
ENSG00000090020.10	SLC9A1	1	27166703	1_19	0	0.0313376997072616	15.1288515475879	4.50163701090079e-06	1.762707968626	2
ENSG00000186501.14	TMEM222	1	27307573	1_19	0	0.0164900452787642	9.04854775636157	1.41676600590082e-06	1.12778912626535	2
ENSG00000142765.17	SYTL1	1	27342257	1_19	0	0.0983419158843613	26.1225267524553	2.43922152773214e-05	2.4365373495668	1
ENSG00000142733.14	MAP3K6	1	27367112	1_19	0	0.010483122921527	4.77615578580465	4.75408080242243e-07	0.255971723802209	1
ENSG00000142748.12	FCN3	1	27375143	1_19	0	0.0123400500566581	6.31313651168085	7.39706608259344e-07	-0.634560344025999	1
ENSG00000126705.13	AHDC1	1	27604387	1_19	0	0.108117139227871	27.0517457370511	2.77707263735517e-05	2.69677297082544	1
ENSG00000000938.12	FGR	1	27634281	1_19	0	0.0108689329141763	5.11669277216646	5.28048296427278e-07	0.390800674845132	1
ENSG00000126709.14	IFI6	1	27671883	1_19	0	0.0122203393428889	6.22125631472951	7.21869607332887e-07	0.787179633591158	1
ENSG00000130775.15	THEMIS2	1	27872858	1_19	0	0.0109521880945269	5.18858672542825	5.39569473040274e-07	-0.298326773916128	1
ENSG00000117748.9	RPA2	1	27914481	1_19	0	0.0206188549381959	11.1605336534214	2.18497715901127e-06	1.26803146215139	2
ENSG00000130768.14	SMPDL3B	1	27935089	1_19	0	0.0105087184250964	4.79912175248914	4.78860395987994e-07	0.157478463721161	1
ENSG00000158156.7	XKR8	1	27950517	1_19	0	0.0115083220089894	5.6553152863326	6.17968337582138e-07	-0.464438776577299	3
ENSG00000158161.15	EYA3	1	28088578	1_19	0	0.0157649420231158	8.62399920400738	1.29091748284788e-06	0.959328493203281	1
ENSG00000169403.11	PTAFR	1	28193492	1_19	0	0.0129214511412775	6.74723600140061	8.27817470240287e-07	0.722160786184153	1
ENSG00000130770.17	ATPIF1	1	28236165	1_19	0	0.0205051875112388	11.1080696897662	2.16271721715722e-06	1.22012433884649	2
ENSG00000130766.4	SESN2	1	28259165	1_19	0	0.0341550356716204	15.9470548963452	5.17169172261113e-06	-1.78682126848489	1
ENSG00000204138.12	PHACTR4	1	28349072	1_19	0	0.0145626713035802	7.87536293004311	1.0889527122298e-06	-1.57904433664894	1
ENSG00000180098.9	TRNAU1AP	1	28553045	1_19	0	0.0355445774859927	16.326695543579	5.51022137563337e-06	1.64174100431463	1
ENSG00000188060.7	RAB42	1	28593360	1_19	0	0.0275779307586617	13.9154171746445	3.64380648436391e-06	-1.75883250865904	1
ENSG00000198492.15	YTHDF2	1	28736724	1_19	0	0.0117581575171289	5.85781116095913	6.53991400673704e-07	0.524325080030247	1
ENSG00000159023.19	EPB41	1	28886806	1_19	0	0.0350408217029028	16.1909797233654	5.38697310698799e-06	-1.83004151780839	1
ENSG00000253304.1	TMEM200B	1	29123661	1_19	0	0.0209331107023401	11.3035518838904	2.24670524426141e-06	1.34450762456907	1
ENSG00000116353.15	MECR	1	29230712	1_19	0	0.0199251906123613	10.8367599923177	2.0502146685974e-06	-1.30737295043462	1
ENSG00000060656.19	PTPRU	1	29236440	1_19	0	0.027997081985533	14.0586443688892	3.73726256671455e-06	-1.67721805830603	1
ENSG00000162511.7	LAPTM5	1	30757348	1_20	0	0.00998591187423425	7.81987490696375	7.41455227866801e-07	0.936731370364382	2
ENSG00000162512.15	SDC3	1	30872900	1_20	0	0.0108079097354395	8.79716546227331	9.02779869006018e-07	-1.11681255345655	1
ENSG00000134644.15	PUM1	1	31066204	1_20	0	0.0248124189905101	16.3318735402582	3.84771158948054e-06	1.81861228176842	1
ENSG00000084628.9	NKAIN1	1	31239467	1_20	0	0.00734649980815083	5.0133147475165	3.4970580366917e-07	-0.398534788099007	1
ENSG00000060688.12	SNRNP40	1	31301459	1_20	0	0.0177039020560834	11.8765432685534	1.99644086282787e-06	2.93311618742723	1
ENSG00000121766.15	ZCCHC17	1	31296178	1_20	0	0.0643793223711677	20.2619371210279	1.23858199147248e-05	-3.44943336991756	1
ENSG00000168528.11	SERINC2	1	31409124	1_20	0	0.0189237915346432	13.567377756539	2.43781906546364e-06	-2.79841997248401	1
ENSG00000162517.12	PEF1	1	31644486	1_20	0	0.00880609044650949	6.59639272493783	5.51552735111754e-07	-0.587172924877376	1
ENSG00000084636.17	COL16A1	1	31703950	1_20	0	0.00733927938382839	5.02819990126578	3.50399398707988e-07	-0.481020203850001	1
ENSG00000134668.12	SPOCD1	1	31815009	1_20	0	0.00716533378457918	4.75752138097781	3.23679035701192e-07	-0.126327861884522	1
ENSG00000184007.18	PTP4A2	1	31933187	1_20	0	0.0562364161130469	24.263258819338	1.2955797861931e-05	-2.34657078240927	1
ENSG00000025800.13	KPNA6	1	32108863	1_21	0	0.0376322133714651	11.9947488954076	4.28596203658562e-06	-1.60312708411667	1
ENSG00000084652.15	TXLNA	1	32179560	1_21	0	0.0338140713735096	10.9763528377125	3.52413811765544e-06	1.50994865460589	1
ENSG00000160051.11	IQCC	1	32205464	1_21	0	0.032323710809755	10.5477355082174	3.23726193305421e-06	-1.46785544549792	1
ENSG00000084623.11	EIF3I	1	32222176	1_21	0	0.0295896866668935	9.70813897044366	2.7275564505031e-06	1.38181198006749	1
ENSG00000160055.19	TMEM234	1	32222176	1_21	0	0.0295896866668935	9.70813897044366	2.7275564505031e-06	-1.38181198006749	1
ENSG00000183615.5	FAM167B	1	32247598	1_21	0	0.0467606102621155	14.0676475820854	6.2459578219363e-06	1.70416575981636	1
ENSG00000116478.11	HDAC1	1	32291652	1_21	0	0.0232622716931302	7.42680275297373	1.64040623113772e-06	-0.953241359284909	1
ENSG00000162526.6	TSSK3	1	32366691	1_21	0	0.0174536989113948	4.70956565389217	7.80487105019846e-07	0.108041527649329	1
ENSG00000225828.1	FAM229A	1	32366691	1_21	0	0.0174536989113948	4.70956565389217	7.80487105019846e-07	0.108041527649329	1
ENSG00000176261.15	ZBTB8OS	1	32650758	1_21	0	0.0174381078144744	4.7011224132803	7.78391912985662e-07	-0.0918335764830099	1
ENSG00000116497.17	S100PBP	1	32815115	1_21	0	0.0235020682923128	7.52393234263942	1.67899097726365e-06	1.05489562382816	2
ENSG00000134684.10	YARS	1	32817927	1_21	0	0.0399769590006491	12.5708682466616	4.77169225108104e-06	-1.4613826010786	1
ENSG00000160097.16	FNDC5	1	32872031	1_21	0	0.0247290907416714	8.00606101274919	1.87985538338776e-06	-1.10209268375522	1
ENSG00000004455.16	AK2	1	33080995	1_21	0	0.0212648761213918	6.57695296419136	1.32795998822376e-06	1.10300715651031	1
ENSG00000142920.16	AZIN2	1	33080995	1_21	0	0.0212648761213918	6.57695296419136	1.32795998822376e-06	1.10300715651031	1
ENSG00000116525.13	TRIM62	1	33182762	1_21	0	0.0177019906469911	4.84302676210794	8.14022431549805e-07	0.263927989348722	1
ENSG00000184389.9	A3GALT2	1	33324069	1_21	0	0.0394083100744035	12.4342470687243	4.65269625349921e-06	-1.91118202007878	1
ENSG00000121903.14	ZSCAN20	1	33468801	1_21	0	0.017441638001726	4.70303489442379	7.78866216012699e-07	0.102724625441525	1
ENSG00000273274.1	ZBTB8B	1	32465491	1_21	0	0.077753661728343	18.9605359018383	1.39980923935095e-05	2.10520467907136	1
ENSG00000188910.7	GJB3	1	34780696	1_22	0	0.0186464144770818	7.89814432126923	1.39835614628265e-06	1.00237572934772	1
ENSG00000189433.5	GJB4	1	34762072	1_22	0	0.014395093905303	5.47304480970167	7.48067699572597e-07	0.524585758158673	1
ENSG00000187513.8	GJA4	1	34789622	1_22	0	0.0259721181952283	11.3332483763985	2.79485431139692e-06	1.50814780699481	1
ENSG00000116544.11	DLGAP3	1	34930171	1_22	0	0.0134317261645038	4.8971064305347	6.24552237731183e-07	0.618257897026663	1
ENSG00000163867.16	ZMYM6	1	35031112	1_22	0	0.0335203300718548	13.3154614333531	4.23800928905836e-06	-1.51850415229524	1
ENSG00000197056.9	ZMYM1	1	35080556	1_22	0	0.0295281349799355	14.4430284644661	4.04940935089733e-06	-2.49581455813105	1
ENSG00000116819.6	TFAP2E	1	35573174	1_22	0	0.227000595645282	22.5206824216434	4.85406893793206e-05	4.23988844068056	1
ENSG00000126067.11	PSMB2	1	35641909	1_22	0	0.217663174857763	23.2033298376768	4.79548646930306e-05	-4.28515227822419	1
ENSG00000142686.7	C1orf216	1	35718988	1_22	0	0.228040328168614	22.9243076050852	4.96369721158955e-05	4.31918866223186	2
ENSG00000134698.10	AGO4	1	35807900	1_22	0	0.0136775276379214	5.04718641610975	6.55472300082441e-07	0.182564516604658	1
ENSG00000092847.11	AGO1	1	35870261	1_22	0	0.0216603649580183	12.7090920856975	2.6138321356394e-06	-3.09002441255171	1
ENSG00000214193.10	SH3D21	1	36322287	1_22	0	0.0285120924670458	12.7234636973095	3.44454483980696e-06	-1.65102506568772	1
ENSG00000142694.6	EVA1B	1	36323945	1_22	0	0.0299158864095034	13.2153103802066	3.75384762529284e-06	-1.70102442075969	1
ENSG00000181817.5	LSM10	1	36397855	1_22	0	0.0192448365242104	8.17678200494707	1.49414946143405e-06	-1.02143011221118	2
ENSG00000119535.17	CSF3R	1	36458633	1_22	0	0.0136294811105111	4.87494718170682	6.30879816629754e-07	0.0518690012245482	2
ENSG00000163874.10	ZC3H12A	1	37475037	1_23	0	0.0299084259998472	5.57576299154415	1.58341684066622e-06	0.261305720126929	2
ENSG00000163875.15	MEAF6	1	37514479	1_23	0	0.0346466571653895	6.97373434777022	2.29416228099371e-06	0.82404567990086	2
ENSG00000163877.10	SNIP1	1	37554146	1_23	0	0.147725734999074	21.0363876774802	2.95069772629676e-05	-2.48233591506468	1
ENSG00000134697.12	GNL2	1	37593092	1_23	0	0.0623555745489488	12.5950031701105	7.4571171036107e-06	1.92049908924759	2
ENSG00000116922.14	C1orf109	1	37692275	1_23	0	0.0447853266387075	9.42104164710616	4.00619483319581e-06	-1.31589698631079	1
ENSG00000134690.10	CDCA8	1	37692045	1_23	0	0.0621921564274409	12.5697180635072	7.42264258772925e-06	-1.69970966514491	2
ENSG00000197982.13	C1orf122	1	37806988	1_23	0	0.0285592308198163	5.13771669827514	1.39320189400543e-06	-0.697797426102211	1
ENSG00000188786.9	MTF1	1	37861712	1_23	0	0.0291682472116908	5.33802010835029	1.47838631707151e-06	-0.762659942696732	1
ENSG00000204084.12	INPP5B	1	37868646	1_23	0	0.0712544132966189	13.8818024336883	9.39193383763494e-06	-1.94906529500607	3
ENSG00000183386.9	FHL3	1	37996149	1_23	0	0.0290146674897563	5.28750929463294	1.4566866445695e-06	0.197068866335976	1
ENSG00000116954.7	RRAGC	1	38859391	1_24	0	0.0137767491472747	4.97801115043047	6.51178439315378e-07	-0.208655340369713	1
ENSG00000131233.9	GJA9	1	38881233	1_24	0	0.0393664040761407	14.757066624252	5.51598632435893e-06	1.95118702948354	1
ENSG00000174574.15	AKIRIN1	1	38991334	1_24	0	0.0539980385636671	17.6826417741446	9.06614227793702e-06	-2.21213018299586	1
ENSG00000168653.10	NDUFS5	1	39026790	1_24	0	0.0158781799793236	6.263604499097	9.44327081372256e-07	0.712938591339204	1
ENSG00000183682.7	BMP8A	1	39491629	1_24	0	0.0257746901193949	10.6253820598419	2.60037154135668e-06	-1.9374571128474	1
ENSG00000090621.13	PABPC4	1	39578100	1_24	0	0.0173156037625472	6.97012171544277	1.14597567178766e-06	1.40510829595827	1
ENSG00000163909.7	HEYL	1	39640423	1_24	0	0.0321039641766469	12.8900385181129	3.92925553866476e-06	-1.57455535803555	1
ENSG00000116983.12	HPCAL4	1	39689244	1_24	0	0.0227958286009284	9.6001517404169	2.07792982792541e-06	1.37346822168142	2
ENSG00000084072.16	PPIE	1	39738050	1_25	0	0.00949895768234943	4.90444078270445	4.42346754120837e-07	0.219424578128703	1
ENSG00000043514.15	TRIT1	1	39882380	1_25	0	0.205938664981201	32.5440024854071	6.36364954232859e-05	-2.9405802533049	4
ENSG00000116990.10	MYCL	1	39877760	1_25	0	0.00935224453179096	4.70636251912829	4.17925265710928e-07	-0.136630986130329	1
ENSG00000131236.16	CAP1	1	40039889	1_25	0	0.00979201781671302	5.10930729395917	4.75041569850453e-07	0.0889736017367056	1
ENSG00000131238.16	PPT1	1	40098881	1_25	0	0.0287045781233741	14.4031450955287	3.92559869743915e-06	-1.33895135271269	1
ENSG00000084073.8	ZMPSTE24	1	40257123	1_25	0	0.00973770528903273	5.10170575754047	4.71703860102647e-07	0.233240143150806	2
ENSG00000187801.14	ZFP69B	1	40450251	1_25	0	0.00977362017840933	5.58791184478333	5.18564043765993e-07	-0.726224121969282	2
ENSG00000187815.9	ZFP69	1	40476891	1_25	0	0.0139480518566253	8.60032823261549	1.1390059075611e-06	-1.1323783077809	1
ENSG00000164002.11	EXO5	1	40508257	1_25	0	0.0233249990423692	12.7703383575281	2.8282737040209e-06	1.25019469347171	2
ENSG00000117013.14	KCNQ4	1	40799954	1_25	0	0.0690668213134433	23.9688126622552	1.57185827801456e-05	-3.08970843154421	1
ENSG00000179862.6	CITED4	1	40866749	1_25	0	0.0194789444685841	10.7479231560395	1.98786720512261e-06	0.756667120698381	1
ENSG00000171793.13	CTPS1	1	40979451	1_25	0	0.0137628186140204	9.53402063388637	1.24589335770244e-06	1.61372506504694	1
ENSG00000171790.15	SLFNL1	1	41023232	1_25	0	0.0302144209287223	14.2167901916582	4.07861982857718e-06	-1.16860407522895	1
ENSG00000010803.16	SCMH1	1	41242427	1_25	0	0.0715018970329131	22.7760987660654	1.54630193203694e-05	-2.31833010562749	1
ENSG00000127129.9	EDN2	1	41484301	1_25	0	0.0288770353371211	14.2623081466199	3.91056776941124e-06	1.90141366536174	1
ENSG00000186973.10	FAM183A	1	43118873	1_26	0	0.0237953084296305	4.80615976463139	1.08589276250484e-06	0.184259822762043	1
ENSG00000127124.14	HIVEP3	1	42035651	1_26	0	0.0235491931087442	4.70768278883147	1.05264181895691e-06	0.238154633470906	1
ENSG00000198815.8	FOXJ3	1	42384124	1_26	0	0.206514475409605	25.834670553094	5.06583246610473e-05	3.21572079014438	1
ENSG00000066185.12	ZMYND12	1	42452404	1_26	0	0.0402002154654623	9.78871077872535	3.73638202808496e-06	-1.88107105209645	1
ENSG00000186409.14	CCDC30	1	42461691	1_26	0	0.0344451373371414	8.31703758869892	2.72015706698667e-06	1.72906917062706	2
ENSG00000171960.10	PPIH	1	42658184	1_26	0	0.0235833299187062	4.72138968767926	1.05723704095518e-06	-0.300914340589397	1
ENSG00000164007.10	CLDN19	1	42740306	1_26	0	0.0256030561491164	5.50000545965778	1.3370644011856e-06	0.405384116518476	1
ENSG00000117385.15	P3H1	1	42766833	1_26	0	0.0247369669922771	5.17388046688392	1.21523491075879e-06	0.661778340372832	2
ENSG00000164008.14	C1orf50	1	42767127	1_26	0	0.0242197985777722	4.97368433877593	1.14378959792792e-06	0.592043155708627	1
ENSG00000177868.11	SVBP	1	42813461	1_26	0	0.0250833895272165	5.3056754038227	1.26364270930949e-06	-0.684852925354974	2
ENSG00000164010.13	ERMAP	1	42816759	1_26	0	0.0251547511266985	5.33257841897884	1.27366340979715e-06	0.43825311890982	3
ENSG00000117394.20	SLC2A1	1	42959411	1_26	0	0.273842230179967	28.7966548592995	7.48755216429609e-05	3.04598934487486	1
ENSG00000243710.7	CFAP57	1	43232297	1_26	0	0.0242656940715854	4.99159513253665	1.1500837503119e-06	0.340933767979827	1
ENSG00000179178.10	TMEM125	1	43269525	1_26	0	0.0447411975306093	10.8104123924249	4.59247988223123e-06	1.2195872990749	1
ENSG00000066056.13	TIE1	1	43300755	1_27	0	0.0637671244226606	19.013559368408	1.15121822097164e-05	2.86278158544411	2
ENSG00000117400.16	MPL	1	43337551	1_27	0	0.0830997135939364	23.3373356396727	1.84140024279075e-05	3.47158582733543	2
ENSG00000117399.13	CDC20	1	43359194	1_27	0	0.0244949554401851	9.37067075420417	2.17943905665581e-06	1.84807371243294	2
ENSG00000159479.16	MED8	1	43390239	1_27	0	0.0741804241208111	22.2721905293566	1.56873520154882e-05	-3.43104163705271	1
ENSG00000142949.16	PTPRF	1	43550138	1_27	0	0.019404807467668	11.0069143760673	2.02802041702931e-06	2.98229831604739	1
ENSG00000126091.19	ST3GAL3	1	43705540	1_27	0	0.0621150458354857	26.1220117128768	1.54063878431079e-05	-4.17882000762841	1
ENSG00000117407.16	ARTN	1	43933936	1_27	0	0.0334881366054595	15.939163668426	5.06820192469499e-06	2.93745882862046	1
ENSG00000117408.10	IPO13	1	43947230	1_27	0	0.0207312314099083	5.88402369871115	1.15823559998638e-06	0.117925035933132	1
ENSG00000117410.13	ATP6V0B	1	43974113	1_27	0	0.019095096187707	9.34504543649314	1.69434039279448e-06	2.46662659572044	1
ENSG00000159214.12	CCDC24	1	43991070	1_27	0	0.0244332283213827	14.7698815132198	3.42653570417468e-06	3.33244013489734	2
ENSG00000196517.11	SLC6A9	1	44030807	1_27	0	0.0179995732807654	4.94373964090534	8.44919234580038e-07	0.347200761536353	2
ENSG00000178028.13	DMAP1	1	44215441	1_27	0	0.0201648024436705	5.66718212798896	1.08507195373248e-06	0.751915863747296	1
ENSG00000126106.13	TMEM53	1	44673580	1_28	0	0.0336836178153861	6.099506074318	1.95079123673022e-06	-0.822073732536716	1
ENSG00000198520.10	C1orf228	1	44673580	1_28	0	0.0343495794613827	6.28574455415902	2.05010237601397e-06	-0.856513246576168	2
ENSG00000142945.12	KIF2C	1	44739926	1_28	0	0.0733735839192491	13.5589830266856	9.44635464942546e-06	-1.90882911725684	1
ENSG00000142959.4	BEST4	1	44787956	1_28	0	0.0413103032330462	8.0437448567766	3.15510681139688e-06	1.34173217356171	1
ENSG00000126107.14	HECTD3	1	45010991	1_28	0	0.0412056854828694	8.01954873595332	3.13764981226605e-06	-1.22112100203864	2
ENSG00000132781.17	MUTYH	1	45341261	1_28	0	0.0531066824424046	10.4462176142709	5.26751326046201e-06	1.24149700707971	1
ENSG00000070759.16	TESK2	1	45491131	1_28	0	0.030946447128296	5.29384269435532	1.5555329862548e-06	0.386657238845662	1
ENSG00000132763.14	MMACHC	1	45499635	1_28	0	0.0378614216407998	7.21246057808201	2.59285222862578e-06	-0.85625139086907	2
ENSG00000117450.13	PRDX1	1	45523019	1_28	0	0.0344844517099635	6.32300387379736	2.07035190326323e-06	-0.807398323825158	2
ENSG00000117448.13	AKR1A1	1	45551015	1_28	0	0.0472141025582646	9.3198036416618	4.17807179171944e-06	-1.22719668988944	1
ENSG00000132780.16	NASP	1	45584889	1_28	0	0.0360593786459847	6.74805560454944	2.31043783748844e-06	-0.949619566115755	1
ENSG00000159588.14	CCDC17	1	45624129	1_28	0	0.0319655077501582	5.60168933262225	1.7001922157268e-06	0.443809199223237	1
ENSG00000159592.10	GPBP1L1	1	45687876	1_28	0	0.0300010369415759	4.99915255337743	1.42406578581486e-06	-0.332688071514327	2
ENSG00000159596.6	TMEM69	1	45687531	1_28	0	0.0349257442665882	6.44397752653151	2.13696339800681e-06	0.848437826971324	1
ENSG00000086015.20	MAST2	1	45787339	1_28	0	0.0290556543422608	4.69512779508652	1.29531523867501e-06	0.0285453948418258	1
ENSG00000117461.14	PIK3R3	1	46132601	1_28	0	0.0290855225663655	4.70488510129398	1.29934144007523e-06	-0.0765097752166059	1
ENSG00000117472.9	TSPAN1	1	46176069	1_28	0	0.0695900152278208	13.0472668555721	8.62112363661201e-06	-1.40941716748876	1
ENSG00000171357.5	LURAP1	1	46212246	1_28	0	0.0295183803570818	4.84512524213941	1.35798486275061e-06	-0.0512228925676626	1
ENSG00000085999.11	RAD54L	1	46254451	1_28	0	0.029867058579268	4.95663034875363	1.40564736305287e-06	-0.113642866088971	1
ENSG00000173660.11	UQCRH	1	46301079	1_28	0	0.0343181873054551	6.27702911009319	2.04538882927868e-06	0.69414029082172	1
ENSG00000117481.10	NSUN4	1	46340570	1_28	0	0.0442312636686881	8.69594404279324	3.65210689345549e-06	-0.864298330447474	1
ENSG00000117480.15	FAAH	1	46393076	1_28	0	0.0448261706417261	8.82361840115179	3.7555690777218e-06	-0.908029058339468	2
ENSG00000079277.19	MKNK1	1	46616841	1_29	0	0.0332945863252221	6.46757331030641	2.04461894353006e-06	0.747799779334023	1
ENSG00000142961.14	MOB3C	1	46616841	1_29	0	0.028210864468797	4.89364370932984	1.31082929264214e-06	-0.336120904290155	2
ENSG00000186118.8	TEX38	1	46668649	1_29	0	0.0296182782472338	5.35577586388568	1.50618944308081e-06	-0.51594222698465	1
ENSG00000123472.12	ATPAF1	1	46693412	1_29	0	0.0331501166509876	6.42622103180001	2.02273093705919e-06	0.761896728629833	1
ENSG00000159658.10	EFCAB14	1	46719483	1_29	0	0.0276171280863208	4.6918140074319	1.23031607512905e-06	0.0991816080995236	1
ENSG00000142973.13	CYP4B1	1	46851098	1_29	0	0.0308068106684086	5.72944703909399	1.6759337451152e-06	-0.632207316323133	1
ENSG00000186377.7	CYP4X1	1	47023329	1_29	0	0.059626118226532	12.0366987648389	6.8146150098695e-06	-1.36091547418981	1
ENSG00000162365.11	CYP4A22	1	47137271	1_29	0	0.0314148162200241	5.91513421829397	1.76439786536471e-06	0.785751847684867	1
ENSG00000162367.11	TAL1	1	47239816	1_29	0	0.0284213821499001	4.96419811848749	1.33965107382734e-06	-0.231940134091058	1
ENSG00000186564.5	FOXD2	1	47435628	1_29	0	0.0298593017707002	5.43273559600788	1.54026559184208e-06	0.580635525531119	1
ENSG00000269113.3	TRABD2B	1	47997102	1_30	0	0.0317903623467448	6.18205202506702	1.86605968517545e-06	-0.682981320985534	1
ENSG00000117834.12	SLC5A9	1	48218611	1_30	0	0.0383171084722478	7.95905740572571	2.89568797311038e-06	0.890656372988613	2
ENSG00000132122.11	SPATA6	1	48471902	1_30	0	0.0277589714260594	4.89440625908486	1.29003288605426e-06	0.209893180406669	1
ENSG00000123091.4	RNF11	1	51235789	1_32	0	0.0232476814843692	7.7522231976514	1.71121000868548e-06	-0.841554216291605	2
ENSG00000203985.10	LDLRAD1	1	54017963	1_34	0	0.0915918143583663	23.2715718019572	2.02385678071389e-05	-2.40103081614349	2
ENSG00000162398.11	LEXM	1	54805572	1_34	0	0.0157483481161238	6.45720767459747	9.65555311700443e-07	-0.670026291959868	2
ENSG00000058799.14	YIPF1	1	53889688	1_34	0	0.0148590375643505	5.90851694275021	8.33616999961324e-07	-0.47798483181242	2
ENSG00000116212.14	LRRC42	1	53946508	1_34	0	0.0140974530893555	5.41204040914112	7.24434434622413e-07	-0.487800489211659	1
ENSG00000116221.15	MRPL37	1	54183963	1_34	0	0.141121046108343	27.5310899486441	3.68903341694254e-05	2.85734026209006	2
ENSG00000157216.15	SSBP3	1	54413433	1_34	0	0.0130676445015141	4.69651095393792	5.82733583466526e-07	0.106365871243613	2
ENSG00000162390.17	ACOT11	1	54544240	1_34	0	0.0155966152078068	6.36580048509748	9.42715781307424e-07	0.594257591652016	1
ENSG00000162391.11	FAM151A	1	54495159	1_34	0	0.0147921328407061	5.86592859488736	8.23881910116697e-07	0.557888977769817	2
ENSG00000184313.19	MROH7	1	54610757	1_34	0	0.0148261508709016	5.88760686488073	8.28828383061563e-07	0.523177362510085	1
ENSG00000243725.6	TTC4	1	54710442	1_34	0	0.082045284069486	22.2004142485382	1.72946627687725e-05	-2.11962366821922	1
ENSG00000162396.5	PARS2	1	54764560	1_34	0	0.0217804647899819	9.52234873260173	1.96928522463739e-06	1.02394316607228	2
ENSG00000006555.10	TTC22	1	54801441	1_34	0	0.0131627602655287	4.76490869283871	5.95523564926885e-07	0.168158228572076	1
ENSG00000116133.11	DHCR24	1	54886940	1_34	0	0.0277689034249475	11.8240293060939	3.11760884079332e-06	1.37531960197501	1
ENSG00000162402.13	USP24	1	55235488	1_34	0	0.0153109212923779	6.19128226606697	9.0007629725827e-07	-0.655059487488947	1
ENSG00000162399.6	BSND	1	54999374	1_34	0	0.0130786781334701	4.70447042631989	5.84214042179558e-07	0.031188316728883	1
ENSG00000173406.15	DAB1	1	58546759	1_37	0	0.0291653016136521	5.3806612127767	1.49004545425769e-06	-0.501207284908129	1
ENSG00000162600.11	OMA1	1	58542051	1_37	0	0.0647947384709957	13.008173155061	8.00301161783935e-06	1.71323900337607	1
ENSG00000162601.9	MYSM1	1	58700166	1_37	0	0.0815385966779062	15.2312169552974	1.17922107923781e-05	-2.09961976782501	1
ENSG00000172456.17	FGGY	1	59292175	1_37	0	0.0311491151618701	6.00563872206143	1.77624273318975e-06	0.596114346089907	2
ENSG00000134709.10	HOOK1	1	59814713	1_38	0	0.0471530691001948	15.7900207813512	7.06952221839159e-06	-1.92870656434414	1
ENSG00000134716.9	CYP2J2	1	59924361	1_38	0	0.0411946267762078	14.4993015885093	5.67133175197324e-06	1.68024801896107	2
ENSG00000162604.12	TM2D1	1	61728888	1_39	0	0.0261919600261191	4.82132476286104	1.19903478476419e-06	0.279255425597302	1
ENSG00000132849.19	PATJ	1	61742713	1_39	0	0.0364658721897191	7.96537698974162	2.75797507786748e-06	-1.01251422825307	1
ENSG00000240563.1	L1TD1	1	62194418	1_39	0	0.0304172430611397	6.24059414566767	1.8023668221453e-06	0.723466742757926	2
ENSG00000162607.12	USP1	1	62436136	1_39	0	0.117565060487832	19.2716271373749	2.15126570016942e-05	2.19527729528262	2
ENSG00000088035.15	ALG6	1	63367779	1_40	0	0.0224948988504881	6.48495337175598	1.38512286739002e-06	0.444035733475891	1
ENSG00000203965.12	EFCAB7	1	63520884	1_40	0	0.0184892678410101	4.82113257910833	8.46381544960536e-07	-0.287334586454577	2
ENSG00000142856.16	ITGB3BP	1	63593801	1_40	0	0.0379683466623445	11.7245389258093	4.22683072590896e-06	1.350333115829	1
ENSG00000079739.15	PGM1	1	63592345	1_40	0	0.0216844813859519	6.35983720533233	1.30946060024605e-06	0.757055325404862	2
ENSG00000162437.14	RAVER2	1	64745289	1_41	0	0.0153097336170857	5.28736305695245	7.68606695329971e-07	0.415077522682189	1
ENSG00000162434.11	JAK1	1	64965916	1_41	0	0.0556698985179764	16.3122674624089	8.62247929347682e-06	-2.61702599787049	2
ENSG00000162433.14	AK4	1	65147235	1_41	0	0.021719266219078	8.22444195058666	1.69609035709133e-06	0.772651238899213	1
ENSG00000116675.15	DNAJC6	1	65248258	1_41	0	0.0146821045634912	4.91709692900938	6.85479512149273e-07	-0.244048642465972	2
ENSG00000213625.8	LEPROT	1	65419674	1_41	0	0.0241030455345365	9.87106419064328	2.25908875654121e-06	-1.212206230302	2
ENSG00000118473.21	SGIP1	1	66533081	1_42	0	0.0190831256355029	4.74951085461808	8.60589000416468e-07	-0.0725383342666453	2
ENSG00000152760.9	TCTEX1D1	1	66753853	1_42	0	0.0456118314513289	12.8184156248345	5.55148609879633e-06	-1.69440175137529	2
ENSG00000198160.14	MIER1	1	66920571	1_42	0	0.0199147347426087	5.13345156153243	9.70691868075246e-07	-0.3649336400242	1
ENSG00000116704.7	SLC35D1	1	67054400	1_42	0	0.0223700766859239	6.12074197009389	1.30007659892662e-06	0.573873933481032	1
ENSG00000081985.10	IL12RB2	1	67307648	1_42	0	0.019334355074856	4.84591075841548	8.89615823166691e-07	-0.0159696610814901	1
ENSG00000172380.5	GNG12	1	67833367	1_42	0	0.033170895742345	10.1287116965934	3.19013311771938e-06	1.30892169561576	1
ENSG00000172410.4	INSL5	1	66801397	1_42	0	0.0190747535350551	4.72640368308082	8.56026371199067e-07	0.140093718162047	2
ENSG00000024526.16	DEPDC1	1	68538073	1_43	0	0.0413436396229271	8.31364386824473	3.26360447446845e-06	1.10141654203501	1
ENSG00000033122.18	LRRC7	1	69567941	1_44	0	0.131823831800228	21.431204089185	2.68248869436286e-05	2.20916437025229	1
ENSG00000118454.12	ANKRD13C	1	70355197	1_44	0	0.0309801020763678	7.44076835167226	2.1887594054332e-06	0.960974872444673	1
ENSG00000197568.13	HHLA3	1	70354325	1_44	0	0.0453218387840518	11.0653763930308	4.76179954964768e-06	1.53677235319899	2
ENSG00000116761.11	CTH	1	70411075	1_44	0	0.0233149840059583	4.74472549022353	1.05037314530493e-06	-0.0611836541645443	1
ENSG00000050628.20	PTGER3	1	71047847	1_45	0	0.0706877462795489	17.5061350648125	1.17498360564859e-05	1.99954379131568	2
ENSG00000132485.13	ZRANB2	1	71081716	1_45	0	0.0297787369412695	9.23624458078331	2.61155450821676e-06	1.23779430301851	1
ENSG00000172260.14	NEGR1	1	72282986	1_46	0	0.0390840780911355	19.1200589833863	7.09555705970287e-06	2.66113396549324	1
ENSG00000162620.15	LRRIQ3	1	74198465	1_47	0	0.0133952719052824	4.96796529171471	6.31869631957729e-07	0.33600367003402	1
ENSG00000254685.6	FPGT	1	74194517	1_47	0	0.0132505186456766	4.8654860143381	6.12148095798114e-07	0.237356978679354	2
ENSG00000116783.14	TNNI3K	1	74234228	1_47	0	0.0169066033297255	7.1652947729759	1.15023829228868e-06	-0.725012692547712	1
ENSG00000116791.13	CRYZ	1	74702183	1_47	0	0.0147981681307381	5.90767916452052	8.30084406644952e-07	-0.647972545426526	3
ENSG00000162623.15	TYW3	1	74732260	1_47	0	0.01585944716801	6.56149980245305	9.88071929393952e-07	-0.714596956785517	2
ENSG00000137955.15	RABGGTB	1	75786498	1_47	0	0.0170999972622663	7.27275080259828	1.18084295954704e-06	0.88466485883019	1
ENSG00000057468.6	MSH4	1	75803687	1_47	0	0.0144657572421925	5.69329290466231	7.81991616509447e-07	0.425553670876554	1
ENSG00000117069.14	ST6GALNAC5	1	76867670	1_48	0	0.00989979411965935	4.73163534971316	4.44769325390367e-07	-0.126548534323736	1
ENSG00000154027.18	AK5	1	77282053	1_48	0	0.00988422902212738	4.70418672061323	4.41493941295804e-07	0.0696273307616132	1
ENSG00000036549.12	ZZZ3	1	77683032	1_48	0	0.0164014851622188	9.41980461264477	1.46697416951797e-06	-1.10263035389664	1
ENSG00000077254.14	USP33	1	77760195	1_48	0	0.0151703377690215	8.60575856350597	1.23960067763378e-06	1.15653483147273	1
ENSG00000162613.16	FUBP1	1	77979050	1_48	0	0.0109541107400039	5.69328793660888	5.92158097688353e-07	-0.489058021478847	1
ENSG00000162616.8	DNAJB4	1	77979478	1_48	0	0.011343814440678	5.94926132618093	6.40795652626316e-07	-0.532300551003418	1
ENSG00000137960.5	GIPC2	1	77981077	1_48	0	0.121462613493719	28.2319857645389	3.25597787185321e-05	-2.77252030374444	1
ENSG00000137965.10	IFI44	1	78641737	1_48	0	0.0645344051297806	21.9256349953553	1.34350995225693e-05	-2.27143297799244	3
ENSG00000162618.13	ADGRL4	1	79006491	1_48	0	0.0243199445041177	13.0790839917641	3.02021114001782e-06	1.4305236697163	1
ENSG00000203943.8	SAMD13	1	84298566	1_51	0	0.0200663657818586	4.78380537453997	9.11464217652634e-07	0.192280361263543	1
ENSG00000171517.5	LPAR3	1	84883501	1_52	0	0.0227657604057892	6.6670049691074	1.44115381749468e-06	0.697964705273511	1
ENSG00000117133.10	RPF1	1	84479306	1_52	0	0.0291091693701374	8.99721095221269	2.48676710027549e-06	1.17420835410113	2
ENSG00000174021.10	GNG5	1	84506653	1_52	0	0.0979298146339005	20.6508264231245	1.92021459166851e-05	-2.22223948299439	1
ENSG00000117151.12	CTBS	1	84570855	1_52	0	0.0185774178353987	4.74370606573353	8.36759240314543e-07	0.124138924750166	1
ENSG00000117155.16	SSX2IP	1	84691138	1_52	0	0.0405187269452567	12.1437541095177	4.67203570950727e-06	1.45988165604301	1
ENSG00000055732.12	MCOLN3	1	85048087	1_52	0	0.0190874670276916	4.99973637575219	9.0613478436089e-07	-0.1987691204435	2
ENSG00000097096.8	SYDE2	1	85201203	1_52	0	0.0190284128414335	4.97045500655854	8.98040884507548e-07	0.418449198394709	1
ENSG00000117174.10	ZNHIT6	1	85708260	1_52	0	0.0258017035216259	7.85301858079639	1.92389959144237e-06	-1.06371538049418	2
ENSG00000171502.14	COL24A1	1	86156862	1_53	0	0.0972992238669633	19.6997796477215	1.81998639365873e-05	1.75363551512407	1
ENSG00000122417.15	ODF2L	1	86396707	1_53	0	0.021045191993909	5.03540064984578	1.00620001749234e-06	0.495738792991588	1
ENSG00000137975.7	CLCA2	1	86424561	1_53	0	0.0219087092028167	5.41592999580519	1.12664535350945e-06	0.302033075793851	1
ENSG00000016602.9	CLCA4	1	86547045	1_53	0	0.0223100747629006	5.58778400406176	1.18369014688427e-06	0.989369549134129	1
ENSG00000183291.15	SELENOF	1	86913954	1_53	0	0.0484829066317971	12.9703724005224	5.97088203416477e-06	1.74597571721722	1
ENSG00000065243.19	PKN2	1	88682820	1_54	0	0.0224386437812604	4.6906634392016	9.99374522968785e-07	-0.0612498443460026	2
ENSG00000137944.17	KYAT3	1	88975213	1_54	0	0.0318467510122883	8.01163351899903	2.42261054977559e-06	-1.07709947654095	2
ENSG00000213516.9	RBMXL1	1	89013185	1_54	0	0.0747613760660553	16.1855952968454	1.14895590197348e-05	1.77148957379694	1
ENSG00000117226.11	GBP3	1	89015900	1_54	0	0.0249939566762265	5.71221040340543	1.35561574800324e-06	-0.449305602948585	1
ENSG00000117228.9	GBP1	1	89064901	1_54	0	0.0283498903384491	6.90702388177657	1.85925833773348e-06	0.664858046115477	1
ENSG00000213512.1	GBP7	1	89171264	1_54	0	0.024737215863947	5.61436071841313	1.31870765709043e-06	0.584603305852878	2
ENSG00000162654.8	GBP4	1	89199262	1_54	0	0.0228260572949516	4.85273521254701	1.0517557492435e-06	-0.145211792650204	1
ENSG00000197147.13	LRRC8B	1	89524961	1_54	0	0.039158495376636	9.97881987257601	3.71024489493298e-06	-1.2614015299688	2
ENSG00000171488.14	LRRC8C	1	89633477	1_55	0	0.0184502949616846	6.34023131437453	1.11072312307031e-06	0.64222404370081	1
ENSG00000171492.14	LRRC8D	1	89782416	1_55	0	0.0327219445700409	11.7700866381114	3.6569259058932e-06	1.24958781318199	1
ENSG00000162664.16	ZNF326	1	89994609	1_55	0	0.0211608540450609	7.63649035073221	1.53434985214645e-06	0.841450378835167	1
ENSG00000122482.20	ZNF644	1	91022402	1_55	0	0.0158216710675505	4.88832352042974	7.3436114255882e-07	0.167206527965415	1
ENSG00000162669.15	HFM1	1	91395073	1_55	0	0.0165719596544534	5.32582580202823	8.38027405741267e-07	0.335802012105792	1
ENSG00000097046.12	CDC7	1	91500888	1_56	0	0.227923313338986	26.4527687851355	5.72475997312728e-05	3.10021334146381	2
ENSG00000069702.10	TGFBR3	1	91905555	1_56	0	0.0248574622638983	4.71128988251701	1.11197241182849e-06	0.206333629230664	1
ENSG00000172031.6	EPHX4	1	92029879	1_56	0	0.0310688962035456	7.43865573086877	2.19440952919987e-06	1.217024988029	1
ENSG00000284413.1	BTBD8	1	92080411	1_56	0	0.0248659534356112	4.73110902613489	1.11703162557844e-06	0.223846220718612	1
ENSG00000122484.8	RPAP2	1	92299545	1_56	0	0.0428143287491349	11.4918837808379	4.67173028484822e-06	-2.1918099781874	1
ENSG00000067208.14	EVI5	1	92792120	1_56	0	0.0266185481302089	6.65467717583514	1.68193323739504e-06	-1.64885913915263	1
ENSG00000122406.12	RPL5	1	92831623	1_56	0	0.0257297909088813	5.56197188552001	1.3588216036718e-06	1.02843052590042	1
ENSG00000154511.11	FAM69A	1	92961317	1_56	0	0.0251009077421693	5.14547581078509	1.2263441540485e-06	0.837587881168706	1
ENSG00000117500.12	TMED5	1	93180650	1_57	0	0.0281685709651651	5.11594603024254	1.36832154813842e-06	-0.358130713961562	2
ENSG00000122483.17	CCDC18	1	93179625	1_57	0	0.0319296466581613	6.30615112982995	1.91185910621579e-06	-0.689685657201832	1
ENSG00000117505.12	DR1	1	93345092	1_57	0	0.0297185339258554	5.62440261853081	1.58708862712431e-06	0.51983061663572	2
ENSG00000137936.16	BCAR3	1	93847253	1_57	0	0.0449906738705871	9.57377063946902	4.08980793930907e-06	1.18593522172362	2
ENSG00000067334.13	DNTTIP2	1	93880063	1_57	0	0.0379937037768504	7.96083595667713	2.87188935560959e-06	1.00013231612306	1
ENSG00000137962.12	ARHGAP29	1	94274090	1_58	0	0.0226574350567128	8.94099221810991	1.92350738263545e-06	1.10750061681313	2
ENSG00000117528.11	ABCD3	1	94411329	1_58	0	0.0143184866235035	4.83836049331714	6.57798287123277e-07	-0.248732825135223	1
ENSG00000143036.16	SLC44A3	1	94820196	1_58	0	0.0319971694021421	12.6789228034259	3.85204467211589e-06	-1.39051247091965	3
ENSG00000117519.15	CNN3	1	94927642	1_58	0	0.014764914055786	5.15465867835689	7.22650376695825e-07	-0.447262425606967	1
ENSG00000172339.9	ALG14	1	95073027	1_58	0	0.114049712860317	24.9684916596616	2.70385812903742e-05	2.96372243951321	1
ENSG00000122481.16	RWDD3	1	95231973	1_58	0	0.0492885139593096	15.6797150121619	7.33806046691865e-06	1.50220398539293	2
ENSG00000117569.18	PTBP2	1	96721522	1_59	0	0.00864221559132705	15.5515761986259	1.27613583901589e-06	-3.18288864196539	1
ENSG00000188641.12	DPYD	1	97921165	1_60	0	0.00708336712405122	36.6643911320501	2.46593500415996e-06	-6.07526803786232	2
ENSG00000162627.16	SNX7	1	98661649	1_60	0	0.11875558323261	29.6883350464654	3.34762865193807e-05	2.82506032916867	1
ENSG00000117600.12	PLPPR4	1	99263142	1_60	0	0.00668283064706843	4.74240882215819	3.00924011257776e-07	0.0181554416170738	1
ENSG00000156869.12	FRRS1	1	99766518	1_61	0	0.0295814201173238	4.74066755571468	1.33154521166527e-06	0.0731437090061989	1
ENSG00000117620.14	SLC35A3	1	99969054	1_61	0	0.0469846653858194	9.148486482424	4.08134009536246e-06	-1.33410158895045	2
ENSG00000156876.9	SASS6	1	100132743	1_61	0	0.108458754833534	17.2421373288893	1.7756326035057e-05	2.06357890908517	1
ENSG00000122435.9	TRMT13	1	100133311	1_61	0	0.0562586135840467	10.8746560773169	5.80900771105772e-06	-1.52046736774507	1
ENSG00000122477.12	LRRC39	1	100178174	1_61	0	0.0324140861794013	5.60945453631244	1.72644128030788e-06	-0.382960393719822	1
ENSG00000137992.14	DBT	1	100249898	1_61	0	0.0351993124035419	6.39349278689233	2.13682893670232e-06	0.421310686614376	1
ENSG00000079335.18	CDC14A	1	100344610	1_61	0	0.0535030328536661	10.3928333594354	5.27970626742389e-06	1.26411047637742	1
ENSG00000181656.6	GPR88	1	100538206	1_62	0	0.0243751865071774	4.69325269024077	1.08622371911668e-06	0.0343368754437004	2
ENSG00000162692.10	VCAM1	1	100721765	1_62	0	0.0243802567440272	4.69522338249774	1.08690586163671e-06	0.113632094080338	1
ENSG00000162694.13	EXTL2	1	100895622	1_62	0	0.0997921159465954	18.2138814784164	1.72582253017687e-05	-1.86578168561671	1
ENSG00000162695.11	SLC30A7	1	100895622	1_62	0	0.0997921159465954	18.2138814784164	1.72582253017687e-05	1.86578168561671	1
ENSG00000185946.15	RNPC3	1	103509781	1_65	0	0.0136852095423782	4.93922597187373	6.41811868837697e-07	-0.437953247527839	1
ENSG00000162631.18	NTNG1	1	108006721	1_68	0	0.00697616686194791	4.99365226075725	3.30774904779677e-07	0.250533764258061	1
ENSG00000134215.15	VAV3	1	107965542	1_68	0	0.00765213001570697	5.863830130232	4.26050537862048e-07	0.585174845968587	1
ENSG00000162639.15	HENMT1	1	108662004	1_68	0	0.00772003384540188	5.94696797740236	4.35925426451959e-07	0.542351754959578	1
ENSG00000116266.10	STXBP3	1	108746614	1_68	0	0.0183533636770137	14.1114631505532	2.45915052713573e-06	-1.56796664071072	1
ENSG00000121957.12	GPSM2	1	108875055	1_68	0	0.00685092088740003	4.82322258668194	3.13749941735305e-07	-0.180191184836636	1
ENSG00000121940.15	CLCC1	1	108963213	1_68	0	0.0080302680393165	6.31775588340193	4.81715121353295e-07	-0.60965135287516	1
ENSG00000085433.15	WDR47	1	108963765	1_68	0	0.0128463998828668	10.7437562947981	1.31049383397941e-06	1.20440966737023	1
ENSG00000215717.5	TMEM167B	1	109089398	1_68	0	0.00681053728122716	4.7676071784361	3.08304054681871e-07	0.145994455088382	2
ENSG00000031698.12	SARS	1	109213564	1_68	0	0.00708676942506548	5.1416376640133	3.45976951633097e-07	-0.325599971427187	1
ENSG00000134222.16	PSRC1	1	109278685	1_68	0	0.0354175445086128	20.3441399115405	6.8415606145809e-06	1.97879525275987	2
ENSG00000143028.8	SYPL2	1	109467180	1_68	0	0.0170797493702228	13.43191702317	2.178295982808e-06	1.42642926406587	1
ENSG00000162650.16	ATXN7L2	1	109483259	1_68	0	0.00676647108907047	4.70654374168695	3.02386032374051e-07	-0.0864776453288915	1
ENSG00000174151.14	CYB561D1	1	109494012	1_68	0	0.00922169081876201	7.62007460449964	6.67217114060236e-07	-0.924836551116725	1
ENSG00000181754.6	AMIGO1	1	109509517	1_68	0	0.0210634167531315	15.41383838404	3.08274085767342e-06	-1.59799417682512	1
ENSG00000156097.12	GPR61	1	109539929	1_68	0	0.0540264161642201	24.3779841647976	1.25055082486576e-05	-2.26336990202618	1
ENSG00000065135.10	GNAI3	1	109548649	1_68	0	0.0118407673991328	9.97522444662122	1.12150166568474e-06	-1.15925812517072	1
ENSG00000168765.16	GSTM4	1	109639097	1_68	0	0.0160017200189228	12.81618024859	1.94725429698613e-06	1.3779649871867	1
ENSG00000213366.12	GSTM2	1	109667893	1_68	0	0.0149282767770621	12.1606707486884	1.72371160420007e-06	1.40233860156477	2
ENSG00000134184.12	GSTM1	1	109669671	1_68	0	0.0104421148870895	8.79068391049615	8.71582553119979e-07	1.0193048458124	3
ENSG00000134201.10	GSTM5	1	109712056	1_68	0	0.0165379933503031	13.1274663821891	2.06139455491911e-06	-1.42789110103382	2
ENSG00000134202.10	GSTM3	1	109718945	1_68	0	0.0117510424857163	9.90352582939227	1.10500344461134e-06	1.12399983351009	2
ENSG00000198758.10	EPS8L3	1	109718945	1_68	0	0.00736851402889904	5.50844591294952	3.85395288431228e-07	-0.437695910098094	2
ENSG00000143093.14	STRIP1	1	110034040	1_68	0	0.0679440302475657	26.5831532074051	1.71496474068973e-05	-2.54416600744336	1
ENSG00000186150.4	UBL4B	1	110111876	1_68	0	0.0128338857051082	10.7345669387254	1.30809743050034e-06	-1.22716044443231	1
ENSG00000197106.6	SLC6A17	1	110150825	1_68	0	0.00675508749644793	4.69070480699183	3.00861404425062e-07	0.0818591591386535	1
ENSG00000168679.17	SLC16A4	1	110383588	1_68	0	0.00929261239118517	7.69220376263	6.78712736665496e-07	-0.881026801132956	1
ENSG00000134248.13	LAMTOR5	1	110407655	1_68	0	0.263279839313928	40.1186668064359	0.000100290891873065	-3.87500934379991	2
ENSG00000177272.8	KCNA3	1	110675350	1_68	0	0.00700799076912106	5.03647005317728	3.35132984310574e-07	0.605886897444842	1
ENSG00000121931.15	LRIF1	1	110964484	1_68	0	0.0178163552371216	13.8305378246064	2.33967389243657e-06	-1.81049277279264	1
ENSG00000156171.14	DRAM2	1	111139496	1_68	0	0.0732682329311947	27.3102215006579	1.89993322158864e-05	3.13272963253865	1
ENSG00000134255.13	CEPT1	1	111139496	1_68	0	0.0732682329311948	27.3102215006579	1.89993322158864e-05	3.13272963253866	1
ENSG00000064886.13	CHI3L2	1	111200918	1_69	0	0.0110262833368002	5.12812663888748	5.36889964748345e-07	0.383284703147523	1
ENSG00000173947.13	PIFO	1	111346062	1_69	0	0.0182643056455805	9.89005515113608	1.71513881892931e-06	-1.11243886943855	1
ENSG00000085465.12	OVGP1	1	111407603	1_69	0	0.0105795773806827	4.73845715700014	4.75995310939562e-07	0.163989923344882	1
ENSG00000116455.13	WDR77	1	111449473	1_69	0	0.0105992313269548	4.75594362728978	4.78639422355161e-07	-0.144884675356257	1
ENSG00000282608.1	ADORA3	1	111490897	1_69	0	0.0660277783720525	22.1317682030307	1.38752301210747e-05	-2.1719614757975	1
ENSG00000121933.18	TMIGD3	1	111518542	1_69	0	0.018339476011264	9.92885958279214	1.72895499475707e-06	1.1956048482386	1
ENSG00000197852.9	FAM212B	1	111756207	1_69	0	0.168007674279763	31.3156635709969	4.99560550436838e-05	-2.988528182392	1
ENSG00000171385.9	KCND3	1	111988885	1_69	0	0.0602197645597629	21.2448663893807	1.21475991955043e-05	2.51280321783623	1
ENSG00000143079.14	CTTNBP2NL	1	112396295	1_69	0	0.0253480201618133	12.9917808614457	3.12687217013033e-06	2.03925753157534	1
ENSG00000116489.12	CAPZA1	1	112614750	1_69	0	0.0127036328624436	6.46288168564419	7.7956357097395e-07	-0.632320650037666	1
ENSG00000007341.18	ST7L	1	112626827	1_69	0	0.0106348514586772	4.78754990921586	4.83439508303559e-07	-0.147339844941668	1
ENSG00000155363.18	MOV10	1	112673015	1_69	0	0.203508234110025	33.2676613854161	6.42838168358334e-05	-3.39367596723152	1
ENSG00000198799.11	LRIG2	1	113072822	1_70	0	0.0311552231485106	6.00960602449656	1.77776464353505e-06	0.727406293880157	1
ENSG00000081026.18	MAGI3	1	113391682	1_70	0	0.0335152714097561	6.70368241066339	2.13330803317753e-06	-0.674183065333653	1
ENSG00000116793.15	PHTF1	1	113758713	1_70	0	0.0271322677791926	4.69707431265464	1.2100711941901e-06	-0.0824778581957499	1
ENSG00000134262.12	AP4B1	1	113904943	1_70	0	0.0295416948026271	5.50447499901341	1.54400501784638e-06	0.50303309138239	1
ENSG00000118655.4	DCLRE1B	1	113904943	1_70	0	0.0295416948026271	5.50447499901341	1.54400501784638e-06	-0.50303309138239	1
ENSG00000134207.14	SYT6	1	114154379	1_70	0	0.0357104183189902	7.30725720469422	2.47768863389056e-06	-0.533630163968265	1
ENSG00000134200.3	TSHB	1	115060792	1_71	0	0.0522390625305187	20.7768461084499	1.03055789423107e-05	-3.26337198676497	1
ENSG00000197323.11	TRIM33	1	114508842	1_71	0	0.0143667183234549	6.06636316702553	8.27529300484605e-07	0.842260480818023	2
ENSG00000116752.5	BCAS2	1	114581126	1_71	0	0.0142853584487954	6.03650128910244	8.18792463695132e-07	0.972592245781375	1
ENSG00000175984.14	DENND2C	1	114669904	1_71	0	0.0946130190163276	21.8873012680315	1.96625804809088e-05	-1.84485964080768	1
ENSG00000213281.4	NRAS	1	114716596	1_71	0	0.0172466768104044	7.33892186558337	1.20180798678789e-06	-0.767091957924355	2
ENSG00000134198.9	TSPAN2	1	115089590	1_71	0	0.0328373407848748	11.5614408431872	3.60476815864248e-06	0.891994693556076	1
ENSG00000173218.14	VANGL1	1	115642000	1_72	0	0.0131985098024994	6.19888625702809	7.76847842039956e-07	-0.638796609053045	1
ENSG00000118729.11	CASQ2	1	115768346	1_72	0	0.0165332973758509	8.32489406741316	1.30687963348144e-06	1.14666605136044	1
ENSG00000163393.12	SLC22A15	1	115976190	1_72	0	0.0162052885205439	8.13566597757905	1.25183553118595e-06	-0.97640650760908	1
ENSG00000134247.9	PTGFRN	1	116909700	1_72	0	0.0131942855067529	6.19585418369357	7.76219345770546e-07	-0.544712514053306	2
ENSG00000134256.12	CD101	1	117001709	1_72	0	0.0128237198992119	5.92720756186961	7.21708060900383e-07	0.54390362186842	1
ENSG00000116830.11	TTF2	1	117060534	1_72	0	0.0117321609549359	5.08848950578922	5.66844963818354e-07	-0.320667373853802	1
ENSG00000134253.9	TRIM45	1	117122955	1_72	0	0.0347050797615506	15.3508262383551	5.05850518437321e-06	-1.6491177487858	2
ENSG00000198162.12	MAN1A2	1	117367233	1_72	0	0.0204306872357535	10.3254523769632	2.00303925332234e-06	1.36140770001858	2
ENSG00000183508.4	FAM46C	1	117605762	1_72	0	0.0112844704317405	4.72180522289749	5.05925591278078e-07	0.107227585966721	2
ENSG00000177551.5	NHLH2	1	115844102	1_72	0	0.0161298706754313	8.09161596403712	1.23926317491003e-06	-0.94115528893595	1
ENSG00000116874.11	WARS2	1	119029918	1_73	0	0.0129057282346288	6.01395479017894	7.36953475544479e-07	-0.594194504308363	2
ENSG00000143067.4	ZNF697	1	119647482	1_73	0	0.0234520640234613	11.6670419382914	2.59800047951174e-06	1.34010771187393	1
ENSG00000092621.11	PHGDH	1	119735449	1_73	0	0.0181787249651341	9.26196887306322	1.59868953815159e-06	-1.03410796923972	1
ENSG00000117281.15	CD160	1	145718303	1_73	0	0.0284684808285725	13.4595958285627	3.63825980179809e-06	1.59395749243348	1
ENSG00000265241.6	RBM8A	1	145927840	1_73	0	0.0202314889363842	10.2257939240688	1.96436541370462e-06	1.25287619097172	1
ENSG00000168509.19	HFE2	1	146036954	1_73	0	0.0485096211308348	18.5280073989767	8.53402665483264e-06	-1.93138917103151	1
ENSG00000271425.7	NBPF10	1	146049817	1_73	0	0.0429007220519541	17.3832961564275	7.08099239212384e-06	1.84556689755574	1
ENSG00000131791.7	PRKAB2	1	147172842	1_73	0	0.0424881314652743	17.3577727277526	7.0025952790701e-06	2.21310700604067	1
ENSG00000131778.18	CHD1L	1	147243554	1_73	0	0.0150504737062283	7.37532579483328	1.05397127698974e-06	-0.728320164052593	1
ENSG00000116128.10	BCL9	1	147541592	1_73	0	0.0457784920430487	17.7539250793951	7.71708461972285e-06	1.67517173343513	1
ENSG00000162836.11	ACP6	1	147646379	1_73	0	0.0114607034728998	4.96910208082305	5.40737627707347e-07	0.503194877931695	2
ENSG00000265107.2	GJA5	1	147773279	1_73	0	0.0398832341118739	16.8718994805827	6.38927739698896e-06	-1.98414825636978	2
ENSG00000143376.12	SNX27	1	151616339	1_74	0	0.1020424934094	15.9888487897287	1.54915778618069e-05	1.98603633749607	1
ENSG00000143450.16	OAZ3	1	151762531	1_74	0	0.0378793130743168	6.43691142388643	2.31513875175222e-06	0.588633320738571	2
ENSG00000182134.15	TDRKH	1	151791291	1_74	0	0.0941666309637064	15.2032170440145	1.35934572328077e-05	2.03035107634221	2
ENSG00000213171.2	LINGO4	1	151805451	1_74	0	0.0900244541662179	14.7644258804492	1.26204388705162e-05	-1.79748720744804	2
ENSG00000143365.17	RORC	1	151836866	1_74	0	0.0386188819928223	6.62116807481634	2.42790509253855e-06	0.446179595831537	1
ENSG00000197747.8	S100A10	1	151994269	1_74	0	0.0403198650271573	7.03212924312533	2.6921751451446e-06	-0.646184316297151	1
ENSG00000197915.5	HRNR	1	152230440	1_74	0	0.0411449939664037	7.22538050111385	2.82276759075657e-06	-0.936730672567363	2
ENSG00000143631.10	FLG	1	152240636	1_74	0	0.0653707043936555	11.663617769138	7.23958781354477e-06	1.72221067371783	2
ENSG00000197084.5	LCE1C	1	152812694	1_74	0	0.0321520939615578	4.87694278416552	1.48886156821845e-06	0.206813234410402	1
ENSG00000163207.6	IVL	1	152908247	1_74	0	0.0351146317487778	5.71524051935737	1.90554858801845e-06	-0.59135381665837	2
ENSG00000169469.8	SPRR1B	1	153031427	1_74	0	0.0316216254666035	4.71882930449971	1.41682383740408e-06	-0.026144872084875	1
ENSG00000241794.1	SPRR2A	1	153057485	1_74	0	0.0639267228841318	11.448375081856	6.94902202217483e-06	1.37141157890082	1
ENSG00000203785.8	SPRR2E	1	153106201	1_74	0	0.0332741696745815	5.20308282520064	1.64386202507289e-06	-0.513127172973734	1
ENSG00000163218.14	PGLYRP4	1	153349334	1_75	0	0.0441517455395448	12.3239766022772	5.16649650562152e-06	-1.42958021530431	1
ENSG00000163220.10	S100A9	1	153357702	1_75	0	0.0461775583647787	12.8847043054507	5.6494064174962e-06	1.38096411874205	1
ENSG00000143546.9	S100A8	1	153391654	1_75	0	0.0213530371105283	5.54894681456477	1.12503909356187e-06	0.358916544507465	1
ENSG00000143556.8	S100A7	1	153460592	1_75	0	0.0242520958927627	6.97831928863485	1.60693203971105e-06	-0.836697093448543	1
ENSG00000197956.9	S100A6	1	153535924	1_75	0	0.0525313055247751	14.8524993905404	7.40824154741842e-06	1.74873479014854	1
ENSG00000196420.7	S100A5	1	153541765	1_75	0	0.0201243900282959	5.04214194561794	9.634633309752e-07	0.250805432491062	1
ENSG00000188015.9	S100A3	1	153548996	1_75	0	0.019448235885029	4.83642471381614	8.93104015215634e-07	-0.317837366493137	2
ENSG00000196754.10	S100A2	1	153567844	1_75	0	0.022805330800496	6.20082333182422	1.34271280614601e-06	0.600678092424052	1
ENSG00000160678.11	S100A1	1	153627648	1_75	0	0.0222280762269927	5.71326875070907	1.20582401200228e-06	-0.524427385880864	2
ENSG00000189171.14	S100A13	1	153631636	1_75	0	0.0216589104972915	5.54070631584624	1.13946013204477e-06	0.588152282711796	1
ENSG00000143553.10	SNAPIN	1	153658595	1_75	0	0.0552728158660443	14.1976916081789	7.45120866311319e-06	-1.40515188453303	2
ENSG00000169418.9	NPR1	1	153678582	1_75	0	0.0611764559014462	16.7079169920168	9.70518949341176e-06	-2.60039888095979	1
ENSG00000143554.13	SLC27A3	1	153774134	1_75	0	0.0262473240753941	7.24039086211814	1.80444829364911e-06	0.605469793823359	1
ENSG00000198837.9	DENND4B	1	153940147	1_75	0	0.019490241364355	5.55057881065852	1.02719497836656e-06	1.04373722506586	1
ENSG00000143612.19	C1orf43	1	154217487	1_75	0	0.0250599232711726	8.47246641286764	2.01598357568554e-06	1.63900653323362	1
ENSG00000143595.12	AQP10	1	154319242	1_75	0	0.0207074006897763	5.39511597281996	1.06077620365935e-06	0.201625804848535	3
ENSG00000143515.16	ATP8B2	1	154311432	1_75	0	0.45421202534765	27.1953935401385	0.000117287403672617	3.57534710370494	2
ENSG00000160712.12	IL6R	1	154405422	1_75	0	0.0251260499588396	7.02044406639324	1.67488965177306e-06	1.05962414210473	1
ENSG00000169291.9	SHE	1	154502081	1_75	0	0.0348271837192776	10.4380694077254	3.4517229812323e-06	-1.97709260127211	2
ENSG00000163239.12	TDRD10	1	154502081	1_75	0	0.0539067649431582	15.2882156043734	7.8252363792066e-06	-1.65568320597371	2
ENSG00000160714.9	UBE2Q1	1	154559434	1_75	0	0.032984484110465	9.85721218336665	3.08717463905258e-06	1.55999651266237	1
ENSG00000143603.18	KCNN3	1	154870871	1_76	1	0.567625224098902	26.9439468847731	0.000145217948390382	-4.56273985984814	1
ENSG00000160691.18	SHC1	1	154974220	1_76	0	0.00974085850583628	5.66313768632211	5.23783426399407e-07	-1.03576122438433	1
ENSG00000160685.13	ZBTB7B	1	155011887	1_76	0	0.0734488731412609	26.0151963597356	1.81430226283372e-05	3.03861614093248	1
ENSG00000163354.14	DCST2	1	155033615	1_76	0	0.0393350712702261	24.8174346422328	9.26902865983408e-06	-3.70279502278638	1
ENSG00000163357.10	DCST1	1	155033974	1_76	0	0.0200078555556349	14.640596120932	2.78135677126413e-06	-2.80257009685713	1
ENSG00000143537.13	ADAM15	1	155043913	1_76	0	0.0105614241241692	6.43134143365	6.44943168006609e-07	0.184810968548726	2
ENSG00000169242.11	EFNA1	1	155127376	1_76	0	0.0187242486849051	10.9701009802177	1.95034940705404e-06	0.648356453033336	2
ENSG00000169241.17	SLC50A1	1	155135691	1_76	0	0.0118757833798646	6.62861479168882	7.47450515340803e-07	-0.676592437631155	1
ENSG00000177628.15	GBA	1	155244216	1_76	0	0.0127201227858522	9.80438440189431	1.18415630216857e-06	-1.31103397931476	2
ENSG00000160767.20	FAM189B	1	155255194	1_76	0	0.0117921674803855	8.09080705712066	9.05905466008201e-07	-2.00890655599013	1
ENSG00000143630.9	HCN3	1	155277916	1_76	0	0.0234008661733868	14.542650044783	3.23126728103804e-06	-2.4657281410912	1
ENSG00000132676.15	DAP3	1	155688294	1_76	0	0.0318197140939727	16.0684835794684	4.85476892290377e-06	-2.66415783066477	1
ENSG00000116580.18	GON4L	1	155859720	1_76	0	0.03495087961043	15.1451553587087	5.02607817869202e-06	-2.67224451535059	1
ENSG00000143622.10	RIT1	1	155911161	1_76	0	0.124648553690275	18.362686582982	2.17330591583255e-05	-2.98855337622138	1
ENSG00000132680.10	KIAA0907	1	155932607	1_76	0	0.0104560400104153	5.18271130425161	5.14542972328439e-07	0.470621449211471	1
ENSG00000116584.17	ARHGEF2	1	156006597	1_76	0	0.679356995554315	22.5771398972254	0.000145634534730896	-3.81556917493527	1
ENSG00000163479.13	SSR2	1	156020665	1_76	0	0.0107213778285595	5.91367839074887	6.02012764995598e-07	0.0460241148520511	2
ENSG00000116586.11	LAMTOR2	1	156055222	1_76	0	0.0550782385187001	21.9622471473628	1.14856139196442e-05	-2.50635758253915	1
ENSG00000132698.14	RAB25	1	156061029	1_76	0	0.0330767836043431	18.3952081743875	5.77730606488025e-06	2.83660292773841	1
ENSG00000196189.12	SEMA4A	1	156137375	1_76	0	0.0956366088574362	26.7778119996799	2.43162529887707e-05	-2.88926023885329	1
ENSG00000160785.13	SLC25A44	1	156193904	1_76	0	0.010978293749366	6.17990899970208	6.44190512002507e-07	0.9776053027948	2
ENSG00000242252.1	BGLAP	1	156245771	1_76	0	0.0223091991886804	12.5615373771143	2.66087315997357e-06	1.65778754575328	1
ENSG00000160781.15	PAQR6	1	156248323	1_76	0	0.0124224350579104	7.47478454937459	8.81663396916746e-07	1.12995417144354	1
ENSG00000163467.11	TSACC	1	156337127	1_76	0	0.0235331493341125	13.2117949138713	2.95215578229554e-06	-1.77084628867404	1
ENSG00000163468.14	CCT3	1	156364325	1_76	0	0.0261733151873704	14.252509300199	3.54199109482744e-06	-1.8606195200188	1
ENSG00000183856.10	IQGAP3	1	156572426	1_77	0	0.0278492438380967	6.43197365524657	1.70080710500746e-06	-0.622213604360172	1
ENSG00000187862.11	TTC24	1	156579671	1_77	0	0.0587627885763313	13.5572112509336	7.56432460190348e-06	1.62411245491286	2
ENSG00000163382.11	NAXE	1	156582056	1_77	0	0.0572269832010591	13.3027184897306	7.22834128582228e-06	-1.60244806377407	1
ENSG00000160818.16	GPATCH4	1	156601175	1_77	0	0.029073162781338	6.8401614298047	1.88823493324353e-06	0.693643587310132	1
ENSG00000132702.12	HAPLN2	1	156619658	1_77	0	0.0432364486633171	10.6180354480728	4.35904730963255e-06	-1.33804441127533	1
ENSG00000143320.8	CRABP2	1	156689976	1_77	0	0.0380847583822934	9.40783869560537	3.40203254545017e-06	1.14126388692133	2
ENSG00000143319.16	ISG20L2	1	156728554	1_77	0	0.0239376465372971	4.99708962575218	1.13578462538645e-06	0.357530334373033	2
ENSG00000143303.11	RRNAD1	1	156728106	1_77	0	0.0238983585338243	4.98152921853772	1.13038959447897e-06	-0.287041851337937	1
ENSG00000143294.14	PRCC	1	156750590	1_77	0	0.0392280712448506	9.68977874523656	3.60917726281337e-06	-1.18350290545626	1
ENSG00000143321.18	HDGF	1	156775707	1_77	0	0.0242133499907341	5.10557855608919	1.17380847038279e-06	-0.350657251183675	1
ENSG00000198400.11	NTRK1	1	156815564	1_77	0	0.0263518168397211	5.90773633994319	1.47818593182122e-06	0.552086083977801	1
ENSG00000027869.11	SH2D2A	1	156816783	1_77	0	0.0236027931602291	4.86364297317115	1.08998992670731e-06	0.0635006682741002	1
ENSG00000187800.13	PEAR1	1	156893398	1_77	0	0.0275977005526159	6.3458850854732	1.66288608148845e-06	0.525772650206451	1
ENSG00000132694.18	ARHGEF11	1	157044910	1_77	0	0.0231772962407769	4.69135856180439	1.03242567423086e-06	-0.00314335034303644	1
ENSG00000143297.18	FCRL5	1	157552226	1_77	0	0.0511172511029905	12.2195834836724	5.93090941063102e-06	-1.56308990246269	1
ENSG00000160856.20	FCRL3	1	157701026	1_77	0	0.0234424601814385	4.79909461738691	1.06821801092927e-06	0.233443492593036	1
ENSG00000158488.15	CD1E	1	158353463	1_78	0	0.0495469191110713	14.4264584836091	6.78693643580972e-06	-1.71435188919573	2
ENSG00000163564.14	PYHIN1	1	158930485	1_78	0	0.0792967986373536	18.9560341268977	1.42725158199302e-05	-1.94488663087346	2
ENSG00000163565.18	IFI16	1	158979286	1_78	0	0.0337304698945621	10.75777320747	3.44542001658875e-06	-1.39874568952877	2
ENSG00000163568.14	AIM2	1	159146891	1_78	0	0.0177877982307955	4.69367111255505	7.92742690820588e-07	-0.140923972088372	1
ENSG00000179639.10	FCER1A	1	159289890	1_78	0	0.0181124150108549	4.86457427191481	8.36601417270062e-07	0.43695363487676	1
ENSG00000181036.13	FCRL6	1	159800388	1_78	0	0.0240597480499143	7.55102390436807	1.72502072445333e-06	-0.833427456480293	1
ENSG00000243284.1	VSIG8	1	159856126	1_78	0	0.0195339966873401	5.57882467963586	1.03473995718926e-06	-0.453841374694951	2
ENSG00000158710.14	TAGLN2	1	159922990	1_78	0	0.0210492139865921	6.28545404335978	1.25623224103734e-06	0.608858266569229	2
ENSG00000158764.6	ITLN2	1	160954636	1_79	0	0.0184553430219413	9.67742919762885	1.69581909467319e-06	1.08353940319136	1
ENSG00000162723.9	SLAMF9	1	159954530	1_79	0	0.0110179486844171	4.81005292114389	5.03208532772118e-07	0.252331755654004	1
ENSG00000143315.6	PIGM	1	160031560	1_79	0	0.0417426411258279	17.4238068299929	6.905901323137e-06	-2.01588463140587	1
ENSG00000162728.4	KCNJ9	1	160081123	1_79	0	0.0230677096105011	11.7878832123713	2.58188977065157e-06	1.52291227606109	1
ENSG00000162729.13	IGSF8	1	160099056	1_79	0	0.0267538688963649	13.1927048826472	3.35133497425679e-06	-1.65258783653848	2
ENSG00000132681.16	ATP1A4	1	160151956	1_79	0	0.0120208883772612	5.63116850537409	6.4273579100107e-07	0.598734765930893	3
ENSG00000143318.12	CASQ1	1	160177358	1_79	0	0.0112015084976649	4.96576342505662	5.28153223600574e-07	0.415813685159122	1
ENSG00000162735.18	PEX19	1	160286615	1_79	0	0.040547914901661	17.1443432692644	6.60065109408646e-06	2.50451470781422	1
ENSG00000122218.14	COPA	1	160342475	1_79	0	0.288394375756294	36.6202463376838	0.000100277949473006	-3.75278623146824	1
ENSG00000162736.15	NCSTN	1	160343943	1_79	0	0.0262817056606303	13.0224662339311	3.24970683582744e-06	-2.19169291592984	1
ENSG00000066294.14	CD84	1	160579090	1_79	0	0.0117911822922313	5.44929467160372	6.10091597229003e-07	-0.530455863360476	1
ENSG00000117091.9	CD48	1	160711718	1_79	0	0.0110141507466459	4.80679460589901	5.02694320035854e-07	0.147957439253608	1
ENSG00000026751.16	SLAMF7	1	160740367	1_79	0	0.0109532331128972	4.75453596115763	4.9447901333307e-07	-0.191684245649799	1
ENSG00000122223.12	CD244	1	160862395	1_79	0	0.0109338645302804	4.7378600772533	4.91873376327991e-07	0.0674176141587439	1
ENSG00000158769.17	F11R	1	161021085	1_79	0	0.0109010600026249	4.70954685817509	4.87467032094611e-07	-0.050230347357583	1
ENSG00000215845.10	TSTD1	1	160805842	1_79	0	0.0124871430918686	5.98989614077059	7.10198543603504e-07	0.708845369151516	1
ENSG00000158773.14	USF1	1	161047766	1_79	0	0.0108809832473727	4.69217669227221	4.84774644242452e-07	0.00541721867551704	2
ENSG00000162755.13	KLHDC9	1	161098329	1_79	0	0.0110421049987083	4.83068193525057	5.06474649579371e-07	0.183068962006041	2
ENSG00000158793.13	NIT1	1	161118210	1_79	0	0.0205585583284268	10.6979157276318	2.08828238742772e-06	1.23246284750383	1
ENSG00000143222.11	UFC1	1	161152958	1_79	0	0.0397352652855452	16.9535794243787	6.39638975262774e-06	-1.78002276916959	1
ENSG00000143224.17	PPOX	1	161165947	1_79	0	0.0111375024579479	4.91174570404465	5.1942288926501e-07	0.245165581238787	1
ENSG00000158850.14	B4GALT3	1	161177981	1_79	0	0.0142576059833391	7.24050242294814	9.80195509483722e-07	-0.819237444421456	1
ENSG00000158864.12	NDUFS2	1	161196933	1_79	0	0.0665447986975178	21.8959927622697	1.38349041061124e-05	-2.36152334037264	2
ENSG00000158859.9	ADAMTS4	1	161198399	1_79	0	0.0405864788508903	17.155691368642	6.6113020082587e-06	-1.8204251727792	1
ENSG00000158869.10	FCER1G	1	161215268	1_79	0	0.0448556878600014	18.1105462852738	7.71341091880162e-06	-2.06483512330812	2
ENSG00000158874.11	APOA2	1	161223893	1_79	0	0.0116895291593028	5.36765479812909	5.95770497728798e-07	0.411654423662765	1
ENSG00000158882.14	TOMM40L	1	161230796	1_79	0	0.0986939183294881	25.7228863208307	2.41050194814445e-05	-2.4838678729012	1
ENSG00000248485.1	PCP4L1	1	161259010	1_79	0	0.0117576875020452	5.42245734480197	6.05362416237977e-07	-0.559303156191389	2
ENSG00000158887.15	MPZ	1	161309728	1_79	0	0.0115808808661786	5.2796477505108	5.8055576078214e-07	-0.475749321107997	1
ENSG00000143252.14	SDHC	1	161311979	1_79	0	0.0115730492218146	5.2732696504685	5.79462287783409e-07	-0.464774537468578	1
ENSG00000143226.13	FCGR2A	1	161505171	1_79	0	0.011416867178817	5.14523127513896	5.57762415470829e-07	-0.2260839472291	1
ENSG00000173110.7	HSPA6	1	161524532	1_79	0	0.0177781100894306	9.32405569502967	1.57393881982396e-06	-1.26768410098034	1
ENSG00000203747.10	FCGR3A	1	161550682	1_79	0	0.0142275762620425	7.22058360666841	9.75440132933864e-07	-0.88584039597342	1
ENSG00000162746.14	FCRLB	1	161721827	1_79	0	0.0111628318833159	4.93315323269251	5.22873204876496e-07	0.208464354761381	1
ENSG00000081721.11	DUSP12	1	161749589	1_79	0	0.0117343479265071	5.40373216107904	6.0207441538728e-07	0.368669513910761	1
ENSG00000118217.5	ATF6	1	161766245	1_79	0	0.0121606856811896	5.7401501770213	6.62794223832402e-07	0.572256602451224	2
ENSG00000117143.13	UAP1	1	162561704	1_80	0	0.00896052894484034	6.55524189151851	5.57724555245842e-07	0.732310348304334	1
ENSG00000162733.16	DDR2	1	162631124	1_80	0	0.00761037960532229	5.07415998482136	3.66663663026519e-07	-0.281058741007541	1
ENSG00000132196.13	HSD17B7	1	162790775	1_80	0	0.0732671206302789	26.2959894871501	1.82934677248673e-05	2.40143535068585	1
ENSG00000185860.13	CCDC190	1	162868378	1_80	0	0.00749222164505703	4.90059672341294	3.48623757048653e-07	-0.263243112888737	2
ENSG00000117152.13	RGS4	1	163068894	1_80	0	0.0786910420107259	26.3085971840311	1.96571424281875e-05	3.03073698427401	2
ENSG00000143228.12	NUF2	1	163266611	1_80	0	0.0377254388762482	20.0279657635637	7.17411836750521e-06	-2.06337520176743	1
ENSG00000143171.12	RXRG	1	165444407	1_81	0	0.0249416912304535	4.71032090005674	1.11551082897099e-06	0.111538328581924	1
ENSG00000143149.12	ALDH9A1	1	165614853	1_81	0	0.0261816594919987	5.17024089874283	1.28530248108101e-06	-0.523176139361078	3
ENSG00000188859.6	FAM78B	1	166167240	1_81	0	0.028638133544049	6.02098252989383	1.63722917029839e-06	-0.650454355251058	1
ENSG00000143195.12	ILDR2	1	166975691	1_82	0	0.0202587237315376	11.842602267235	2.27801522621389e-06	1.99801822130101	1
ENSG00000143194.12	MAEL	1	166975891	1_82	0	0.0216616109118376	12.4909947673943	2.56912463731836e-06	2.05676285203769	1
ENSG00000152382.5	TADA1	1	166876513	1_82	0	0.0256304318227533	12.6581345702664	3.08051287630272e-06	1.25144723786674	1
ENSG00000198842.9	DUSP27	1	167093885	1_82	0	0.0138310345487436	6.80165339854218	8.93236703543708e-07	0.42941528999794	2
ENSG00000143167.11	GPA33	1	167166436	1_82	0	0.015385668640889	8.10032737567794	1.18335852261629e-06	0.875218954698044	1
ENSG00000143162.7	CREG1	1	167553767	1_82	0	0.0114016615562914	5.30712596306169	5.74546175083428e-07	0.391830200926726	1
ENSG00000198771.10	RCSD1	1	167630296	1_82	0	0.0136970054594968	7.06686750059778	9.19072929007656e-07	0.754767222839808	3
ENSG00000197965.11	MPZL1	1	167720961	1_82	0	0.01068175831038	4.69188648195204	4.75869247611527e-07	-0.0220884858305219	2
ENSG00000143199.17	ADCY10	1	167910847	1_82	0	0.0117640656707549	5.5531166697401	6.20285508461861e-07	-0.742393561501913	2
ENSG00000143164.15	DCAF6	1	167936173	1_82	0	0.0151119095582851	7.87742163314752	1.13031849515376e-06	-1.11737824211575	2
ENSG00000143158.10	MPC2	1	167936749	1_82	0	0.0216676042442344	11.2348141989438	2.31139508745152e-06	1.52813459101864	1
ENSG00000143147.14	GPR161	1	168137478	1_82	0	0.0241727363436637	12.4371097185244	2.85458301622807e-06	1.30721639259171	1
ENSG00000143155.12	TIPRL	1	168179591	1_82	0	0.0110641055751465	5.02031068310293	5.27405072427189e-07	0.350140834855388	1
ENSG00000143178.12	TBX19	1	168257790	1_82	0	0.0218231489467811	11.3825848685464	2.35860769275589e-06	-1.22052850890352	2
ENSG00000143185.3	XCL2	1	168544082	1_82	0	0.0107931132668029	4.78842711695241	4.9072367727357e-07	0.189712857503286	2
ENSG00000143184.4	XCL1	1	168576520	1_82	0	0.0114604046527644	5.35361733372683	5.82565382940837e-07	-0.371942855644173	1
ENSG00000143196.4	DPT	1	168728523	1_82	0	0.0130740386816012	6.59249128462676	8.18383239933621e-07	0.617917933169393	1
ENSG00000143156.13	NME7	1	169336230	1_83	0	0.0235905398843063	4.8331714259871	1.08259863738808e-06	0.30335007480559	1
ENSG00000117477.12	CCDC181	1	169456327	1_83	0	0.0368202095031996	9.06062145065	3.16768244784479e-06	1.08019542200082	1
ENSG00000117479.12	SLC19A2	1	169485770	1_83	0	0.0470793001478019	11.4062633911106	5.09883303666022e-06	1.36768164711626	1
ENSG00000198734.10	F5	1	169586812	1_83	0	0.0234806351513657	4.78894386405577	1.06769444570031e-06	0.121553493125915	1
ENSG00000000460.16	C1orf112	1	169661963	1_83	0	0.0356265959082202	8.74686354493139	2.95885767845585e-06	-1.28490584082355	3
ENSG00000171806.11	METTL18	1	169794673	1_83	0	0.03609951925538	8.87233055187823	3.04114080781656e-06	1.74232033486343	1
ENSG00000000457.13	SCYL3	1	169891332	1_83	0	0.043183969050845	10.5808687981216	4.33851678449206e-06	1.74828981274849	2
ENSG00000075945.12	KIFAP3	1	170085160	1_83	0	0.0822744489815965	16.7825145282039	1.3110504712714e-05	-1.91336084764055	1
ENSG00000120370.12	GORAB	1	170532434	1_83	0	0.0416760719123227	10.2416095154339	4.05277402403342e-06	-1.45108471656795	1
ENSG00000116132.11	PRRX1	1	170660793	1_84	0	0.0143784837822049	4.70041238787209	6.41721294448184e-07	0.061842286809567	1
ENSG00000094963.13	FMO2	1	171129754	1_84	0	0.0286622710660276	11.2266408785155	3.05532790236197e-06	-1.37850830663236	1
ENSG00000010932.16	FMO1	1	171248552	1_84	0	0.0159008058319463	5.65030019872923	8.53076647412608e-07	0.462952825142211	1
ENSG00000117523.15	PRRC2C	1	171484568	1_84	0	0.023199411037003	9.22188366897357	2.03139320697263e-06	1.44114446439472	1
ENSG00000034971.16	MYOC	1	171652737	1_84	0	0.0145850215187494	4.83499430192812	6.69576861853172e-07	0.201431805976337	2
ENSG00000117533.14	VAMP4	1	171742012	1_84	0	0.0280106454515994	11.0084096953574	2.92782488238103e-06	-1.26836829810918	2
ENSG00000197959.13	DNM3	1	171841542	1_84	0	0.0396172707218626	14.3055039405962	5.38127406926899e-06	-1.73387416248783	1
ENSG00000135845.9	PIGC	1	172353994	1_84	0	0.0289808462826222	11.3315812043659	3.11816416018894e-06	-1.45797688444709	1
ENSG00000094975.13	SUCO	1	172528734	1_84	0	0.0373848060541873	13.7527304387774	4.88181659516143e-06	1.57975328039187	3
ENSG00000152092.15	ASTN1	1	177165470	1_86	0	0.00943573682264509	9.30850690905203	8.33975402168561e-07	-1.23984398748372	1
ENSG00000235750.9	KIAA0040	1	175193171	1_86	0	0.00763265882152475	6.72054937521012	4.87055018839991e-07	0.672010086459475	1
ENSG00000143207.19	RFWD2	1	176207359	1_86	0	0.00676606115208001	5.46915061384905	3.51360712349633e-07	-0.300103450559523	1
ENSG00000120341.18	SEC16B	1	177982668	1_87	0	0.0234605249227228	7.67272868730076	1.70916882768102e-06	-0.908369510819242	1
ENSG00000075391.16	RASAL2	1	178093905	1_87	0	0.0364327059365236	11.4245477526676	3.9520992492329e-06	1.67538806928346	2
ENSG00000116191.17	RALGPS2	1	178725006	1_87	0	0.0611564150182582	16.7759110741614	9.74149319167482e-06	-1.66944671695237	2
ENSG00000116194.12	ANGPTL1	1	178872845	1_87	0	0.0168517933091999	4.69233254301142	7.50813898411105e-07	-0.0787969048777543	1
ENSG00000143340.6	FAM163A	1	179831850	1_89	0	0.0271871597347907	11.8213841264562	3.05161376528498e-06	-1.31583384793977	1
ENSG00000162779.21	AXDND1	1	179358896	1_89	0	0.0149743473213138	6.95838181512821	9.8935819227524e-07	0.651736259650155	3
ENSG00000116199.11	FAM20B	1	179025509	1_89	0	0.0122721703194437	4.99116335584079	5.81594853634178e-07	-0.0560842819332281	2
ENSG00000186283.13	TOR3A	1	179151660	1_89	0	0.0183206260458675	8.25663537540176	1.43628562173433e-06	-1.29767281652027	1
ENSG00000143322.19	ABL2	1	179229872	1_89	0	0.0142091940592756	6.19968090550881	8.36442669742686e-07	0.433482052755553	1
ENSG00000162782.15	TDRD5	1	179591019	1_89	0	0.0122038708424873	4.98405945951615	5.77534874524888e-07	0.0776427198088651	2
ENSG00000135837.15	CEP350	1	179954679	1_89	0	0.0213672159650737	10.1447905562312	2.05820401769339e-06	-1.0109413279256	2
ENSG00000116260.16	QSOX1	1	180154677	1_89	0	0.0242362764106555	11.5513687687655	2.6582556296285e-06	1.39217683137238	1
ENSG00000121454.5	LHX4	1	180270400	1_89	0	0.0310323952863865	13.5725442109183	3.99920770424024e-06	-2.3149742083988	1
ENSG00000230124.6	ACBD6	1	180501931	1_89	0	0.0127857269947307	5.23921381577017	6.36046616109864e-07	-0.0509364637627256	1
ENSG00000153029.14	MR1	1	181030192	1_89	0	0.0126258719079163	5.1023717400214	6.11689284035798e-07	0.227838052874754	2
ENSG00000162783.10	IER5	1	181089177	1_89	0	0.0250373083804512	12.0352680400426	2.86115115516754e-06	-1.54292600977502	1
ENSG00000203730.2	TEDDM1	1	182400603	1_90	0	0.115363322240691	22.8065394332007	2.49818469570953e-05	2.63999972763252	1
ENSG00000135828.11	RNASEL	1	182589684	1_90	0	0.0182993968698493	5.14837187547864	8.94548891765453e-07	0.353514712085755	1
ENSG00000143333.6	RGS16	1	182604092	1_90	0	0.124664241984063	23.5726000247325	2.79027356546534e-05	-2.28616985571111	1
ENSG00000058085.14	LAMC2	1	183186264	1_91	0	0.0196287980588744	6.90034317111731	1.28606166697805e-06	0.5996567001677	1
ENSG00000116698.21	SMG7	1	183471970	1_91	0	0.155435287551453	26.8614137878251	3.96438555246886e-05	2.71176892589866	2
ENSG00000116701.14	NCF2	1	183590569	1_91	0	0.0176273665030184	5.88380090020286	9.84788116928402e-07	0.520876730963176	1
ENSG00000162704.15	ARPC5	1	183635462	1_91	0	0.0194112525298747	6.79494375827055	1.25238201654119e-06	-0.86539302457456	2
ENSG00000143344.15	RGL1	1	183635770	1_91	0	0.0170950307625833	5.59408836450919	9.08022490741316e-07	-0.585113137320508	1
ENSG00000198756.10	COLGALT2	1	184037985	1_91	0	0.0173621418929275	5.7405588536662	9.46356723086783e-07	0.598804405646351	1
ENSG00000198860.11	TSEN15	1	184051811	1_91	0	0.016204294997505	5.08869481212052	7.82949846065005e-07	-0.349766673432751	1
ENSG00000116667.12	C1orf21	1	184398030	1_91	0	0.0571534636510911	17.0716789751966	9.26437630577864e-06	2.44122641846391	1
ENSG00000135842.16	FAM129A	1	184974705	1_92	0	0.0538510823884012	14.4956549145706	7.41190211624199e-06	2.32115709941486	1
ENSG00000121486.11	TRMT1L	1	185156912	1_92	0	0.047389080270742	12.3005912809859	5.53479659310118e-06	1.57048836920264	1
ENSG00000116668.12	SWT1	1	185156912	1_92	0	0.047389080270742	12.3005912809859	5.53479659310118e-06	-1.57048836920264	1
ENSG00000116679.15	IVNS1ABP	1	185317057	1_92	0	0.0263872462636579	6.91719708665712	1.73309199737821e-06	0.77872697013571	1
ENSG00000047410.13	TPR	1	186376365	1_92	0	0.0314818084459247	8.56165124854051	2.55926113852679e-06	1.02654513668003	1
ENSG00000116711.9	PLA2G4A	1	186828347	1_92	0	0.0215142398049496	4.98456879588438	1.01824197572044e-06	-0.243118565058564	1
ENSG00000150681.9	RGS18	1	192158507	1_96	0	0.16017817397203	28.2749028921312	4.30033072646465e-05	3.20624199230218	1
ENSG00000066279.17	ASPM	1	197147397	1_98	0	0.0360825531892719	10.1549427744823	3.47914186363461e-06	-1.25124387830742	1
ENSG00000203724.10	C1orf53	1	197902363	1_99	0	0.0217725904449234	4.92509094644426	1.01817341841785e-06	0.034348165657486	2
ENSG00000081237.18	PTPRC	1	198638643	1_99	0	0.0345098446568853	9.29502527218849	3.04572701936087e-06	-0.992463833313975	1
ENSG00000163362.10	C1orf106	1	200895139	1_101	0	0.0208512871840264	15.6179796345715	3.09211130665913e-06	-3.31743825440495	1
ENSG00000118193.11	KIF14	1	200620641	1_101	0	0.013697908473835	4.88178233669776	6.34936170809076e-07	0.261294311069145	1
ENSG00000232237.3	ASCL5	1	201109773	1_101	0	0.0137130923039326	4.87909732853493	6.35290377960752e-07	0.103239776639311	2
ENSG00000116857.16	TMEM9	1	201261038	1_101	0	0.0180181824127926	7.54460857962047	1.29075878407036e-06	-0.835413437714556	1
ENSG00000118194.18	TNNT2	1	201378187	1_101	0	0.0811638693656507	21.6606273464588	1.66928761306332e-05	-2.14154954811737	1
ENSG00000159166.13	LAD1	1	201400151	1_101	0	0.0168991172122716	6.75846031870078	1.08444912645712e-06	-0.603659636547623	1
ENSG00000159173.18	TNNI1	1	201405549	1_101	0	0.0156985828807168	6.08846224801042	9.07539349555697e-07	-0.483484249809076	1
ENSG00000174307.6	PHLDA3	1	201468871	1_101	0	0.0161390491127386	6.44351231055263	9.87411094385999e-07	0.600692092501868	1
ENSG00000159176.13	CSRP1	1	201509157	1_101	0	0.013389706530503	4.69724643583235	5.97189001663973e-07	0.0850118354598255	1
ENSG00000198700.9	IPO9	1	201828710	1_102	0	0.0459148161597998	15.9322236589842	6.94586984484203e-06	2.35109709320547	1
ENSG00000198892.6	SHISA4	1	201887834	1_102	0	0.602682216089649	20.8686180919626	0.000119420659321223	3.90113889457429	2
ENSG00000134375.10	TIMM17A	1	201954677	1_102	0	0.0179118426895718	5.30794522885843	9.02742930402926e-07	0.450612454951222	2
ENSG00000163435.15	ELF3	1	202007718	1_102	0	0.0249975892805063	8.48001885958388	2.01276162235159e-06	1.01159779571977	1
ENSG00000170075.8	GPR37L1	1	202108947	1_102	0	0.0223634543242037	7.3405474732686	1.55870789545084e-06	-0.909461367351077	2
ENSG00000143851.15	PTPN7	1	202154567	1_102	0	0.0206392251188164	6.77622990869294	1.32794142067235e-06	0.744889287170888	2
ENSG00000077157.21	PPP1R12B	1	202348568	1_102	0	0.0192973945453868	5.92087765748072	1.08488114293256e-06	-0.582001771829516	2
ENSG00000117139.16	KDM5B	1	202809133	1_102	0	0.0265433162776515	9.0114898547799	2.2711675625085e-06	-1.08800321017708	1
ENSG00000117153.15	KLHL12	1	202928138	1_102	0	0.0403774716524343	12.7386430358736	4.88382041124467e-06	1.5319413104857	2
ENSG00000159346.12	ADIPOR1	1	202958751	1_102	0	0.113776377604878	22.7465948796774	2.45734363380938e-05	-2.23115051973564	2
ENSG00000163485.16	ADORA1	1	203090600	1_102	0	0.0499230594435567	15.0157872397135	7.11781498851115e-06	1.7857726921309	1
ENSG00000133055.8	MYBPH	1	203175070	1_102	0	0.0183934621004295	5.58945467228007	9.76180925166183e-07	0.510294703766921	2
ENSG00000133048.12	CHI3L1	1	203186952	1_102	0	0.0200391754105158	6.39785054613086	1.21733843544485e-06	-0.730541617111185	1
ENSG00000159388.5	BTG2	1	203305490	1_102	0	0.0231777688836974	7.73270818110501	1.70176914740812e-06	-0.843415897600408	1
ENSG00000122176.10	FMOD	1	203351950	1_102	0	0.0498182243824513	14.9500282961962	7.07176232157749e-06	1.55032606349281	1
ENSG00000174567.7	GOLT1A	1	204110423	1_103	0	0.0245909340592173	7.25111567852157	1.69307912708446e-06	-1.22167071732789	2
ENSG00000188783.5	PRELP	1	203475432	1_103	0	0.0235440258163872	6.53822202569889	1.46163113775733e-06	0.711862967574607	1
ENSG00000188770.9	OPTC	1	203493789	1_103	0	0.0238121648846599	6.65294384345184	1.50421576338953e-06	-0.765188987696894	1
ENSG00000058668.14	ATP2B4	1	203626383	1_103	0	0.0470418500522449	12.937932704796	5.778919940419e-06	1.34197079786528	2
ENSG00000122188.12	LAX1	1	203764731	1_103	0	0.024481736818959	6.73565768454846	1.56573993748186e-06	0.498819297618794	1
ENSG00000257315.2	ZBED6	1	203795675	1_103	0	0.0253488672390947	7.68906714038262	1.85067264982287e-06	-1.36154655746319	1
ENSG00000182004.12	SNRPE	1	203861428	1_103	0	0.0307730125519687	9.65853350770188	2.82214030712813e-06	1.64383854110535	2
ENSG00000143842.14	SOX13	1	204072748	1_103	0	0.100664281682438	21.2865773936688	2.03459809606268e-05	2.62684687543945	2
ENSG00000198625.12	MDM4	1	204517114	1_103	0	0.149203482653237	23.6084651008564	3.34459941619208e-05	-3.21365570647681	1
ENSG00000184144.11	CNTN2	1	205043070	1_104	0	0.0169320511225934	4.81958248467118	7.74847766003989e-07	0.221130322294959	1
ENSG00000174529.7	TMEM81	1	205084022	1_104	0	0.0444610681124699	19.1277482347563	8.07497405100435e-06	3.45068502520984	2
ENSG00000117222.13	RBBP5	1	205121305	1_104	1	0.230937544391361	20.4184865083132	4.47729270819612e-05	4.20270574882729	1
ENSG00000133059.16	DSTYK	1	205210869	1_104	0	0.0201968174990612	10.3889486869732	1.99228717444225e-06	-2.5731656301247	2
ENSG00000133069.15	TMCC2	1	205228229	1_104	0	0.0629743283322691	16.5649162846809	9.90490207664451e-06	-1.60879134394955	1
ENSG00000163545.8	NUAK2	1	205322025	1_104	0	0.0249589679233291	7.83611307910366	1.85705477681809e-06	0.213470971230871	1
ENSG00000117266.15	CDK18	1	205504902	1_104	0	0.0512149927348277	15.0081927074364	7.29832013971258e-06	-1.75094642014841	2
ENSG00000174514.12	MFSD4A	1	205568730	1_104	0	0.0857900722870036	20.2844939736519	1.65233692655091e-05	2.37267513855156	1
ENSG00000158715.5	SLC45A3	1	205680199	1_104	0	0.0182083809107135	5.45088735737127	9.42401425249327e-07	-0.69639130127461	2
ENSG00000069275.12	NUCKS1	1	205749839	1_104	0	0.0624848379041184	16.9646288443207	1.00650608959619e-05	-2.05802385381064	1
ENSG00000117280.12	RAB29	1	205770138	1_104	0	0.0167015527132113	4.78613567299529	7.58995587032719e-07	0.200411220125034	2
ENSG00000133065.10	SLC41A1	1	205813269	1_104	0	0.274111322636529	30.5333009422511	7.94690699190986e-05	3.15550102186364	2
ENSG00000162877.12	PM20D1	1	205813590	1_104	0	0.0718179092408532	17.6187517558376	1.20144886395285e-05	-2.29387658504081	1
ENSG00000174502.18	SLC26A9	1	205943691	1_104	0	0.0166988584049323	4.69339086703901	7.44167849063663e-07	-0.00709924374664419	1
ENSG00000117322.17	CR2	1	207454573	1_105	0	0.0596239293835018	19.598780684494	1.10955042398736e-05	-2.17585525972121	1
ENSG00000263528.7	IKBKE	1	206464055	1_105	0	0.0136024226004577	5.15769779806475	6.66146196231669e-07	0.325331250718064	1
ENSG00000143486.15	EIF2D	1	206606563	1_105	0	0.0142285429095865	5.56824892078843	7.52274717528788e-07	-0.423510825864914	1
ENSG00000143479.15	DYRK3	1	206634569	1_105	0	0.0151669366350482	6.25496042091267	9.00782281838972e-07	0.622348998145372	1
ENSG00000162896.5	PIGR	1	206945992	1_105	0	0.0435599752762925	15.9502538634684	6.59709322189248e-06	2.03570526875621	2
ENSG00000123843.12	C4BPB	1	207088956	1_105	0	0.0213596803691789	9.49926501697958	1.9265582759339e-06	-1.20765820358906	1
ENSG00000123838.10	C4BPA	1	207104083	1_105	0	0.0223987555299575	9.93499130568255	2.11294784792948e-06	1.30484251071856	1
ENSG00000196352.14	CD55	1	207321334	1_105	0	0.0249544837682771	10.5797689034734	2.5068143277868e-06	1.23486015310077	1
ENSG00000203710.10	CR1	1	207510847	1_105	0	0.0189676181213686	7.79814743978439	1.40443497495166e-06	0.609835133107038	1
ENSG00000117335.19	CD46	1	207749736	1_105	0	0.387029775914969	21.0414342512427	7.73244989763195e-05	3.82765124551841	2
ENSG00000174059.16	CD34	1	207911570	1_105	0	0.0376304894541514	14.7032070330827	5.25350725612548e-06	1.67121927389821	1
ENSG00000143469.18	SYT14	1	209938388	1_106	0	0.0543076647437833	15.8568022025532	8.17662600813483e-06	-1.8683427035454	1
ENSG00000076356.6	PLXNA2	1	208244589	1_106	0	0.0390708026041524	12.7082581322973	4.71450127166868e-06	-1.36796849337185	1
ENSG00000008118.9	CAMK1G	1	209584155	1_106	0	0.0217356835938456	7.14018371095626	1.47360160602438e-06	0.918912284775697	1
ENSG00000123689.5	G0S2	1	209675255	1_106	0	0.0417881342915395	13.3495700866141	5.29684980263344e-06	-1.5705790240272	1
ENSG00000009790.14	TRAF3IP3	1	209756234	1_106	0	0.0200161774884807	6.36046020762447	1.20883515091656e-06	0.658084788902254	1
ENSG00000117597.17	DIEXF	1	209827828	1_106	0	0.0201448116823014	6.42105177254889	1.22819345943053e-06	0.796986046052721	1
ENSG00000082512.14	TRAF5	1	211326378	1_107	0	0.0353211701640059	12.2214564262638	4.09878788131228e-06	-1.37428471270819	1
ENSG00000117650.12	NEK2	1	211675781	1_107	0	0.0164585318177024	4.98525129230574	7.79068317036556e-07	0.21722717663794	1
ENSG00000143493.12	INTS7	1	212035474	1_107	0	0.019180184148094	6.43127078850446	1.17124288374042e-06	0.746186302523168	1
ENSG00000143476.17	DTL	1	212035474	1_107	0	0.019180184148094	6.43127078850446	1.17124288374042e-06	0.746186302523168	1
ENSG00000065600.12	TMEM206	1	212412974	1_107	0	0.0159790988291615	4.70609356676269	7.14019770624036e-07	-0.0539467683887754	3
ENSG00000162772.16	ATF3	1	212565261	1_107	0	0.0178480521570988	5.75089514691047	9.7459386365165e-07	0.425270300949922	1
ENSG00000185523.6	SPATA45	1	212847362	1_108	0	0.0173627896534032	5.65950279498969	9.330290792861e-07	-0.370627607407599	2
ENSG00000123685.8	BATF3	1	212699754	1_108	0	0.0231024590064699	8.36635535569435	1.83523596762651e-06	0.914756380910106	2
ENSG00000203705.10	TATDN3	1	212792127	1_108	0	0.023493565817206	8.43516370316786	1.88165435765283e-06	1.11396715432456	1
ENSG00000143494.15	VASH2	1	212950961	1_108	0	0.0158054454715391	4.79870567957162	7.20158766330867e-07	-0.117842664420948	1
ENSG00000174606.13	ANGEL2	1	213008574	1_108	0	0.023136413329628	8.26411031985651	1.81547192466477e-06	-1.03139463028264	2
ENSG00000143499.13	SMYD2	1	214276404	1_108	0	0.0158723747146875	4.81574922059153	7.25776943743643e-07	-0.14177606338095	2
ENSG00000152104.11	PTPN14	1	214552794	1_109	0	0.102023745896517	22.1373989765666	2.14449606714431e-05	-2.56609825345361	1
ENSG00000117724.12	CENPF	1	214602949	1_109	0	0.0190966310514387	6.09012955278318	1.10428376084775e-06	0.623542198906478	1
ENSG00000136636.12	KCTD3	1	215567710	1_109	0	0.0208564386483256	6.92381922096228	1.37114463618847e-06	0.721115568695982	1
ENSG00000196482.16	ESRRG	1	217088946	1_110	0	0.0514381362665809	17.1168013676373	8.35997988184855e-06	-1.76893293559544	1
ENSG00000092978.10	GPATCH2	1	217631293	1_110	0	0.0237377023198886	9.75489175808941	2.19866230574319e-06	1.22499770649261	1
ENSG00000162814.10	SPATA17	1	217610750	1_110	0	0.0160608601235097	6.06052817974426	9.2422278593841e-07	0.605045624434908	2
ENSG00000067533.5	RRP15	1	218285209	1_110	0	0.0144858472481519	5.08626997543362	6.99585350338904e-07	0.279778088264724	1
ENSG00000196660.10	SLC30A10	1	219959023	1_112	0	0.0165907153681234	4.76695194019516	7.50936618747997e-07	0.0941609835201968	1
ENSG00000215817.5	ZC3H11B	1	219613461	1_112	0	0.0251612289593806	8.70661505296465	2.08007306261829e-06	-0.962895571636801	1
ENSG00000136628.17	EPRS	1	219984507	1_112	0	0.0193199708592537	6.20607081633222	1.13846737805506e-06	0.7525268619858	1
ENSG00000162813.17	BPNT1	1	220090248	1_112	0	0.0174336569786709	5.23509545829085	8.66583665379523e-07	0.326151322610751	1
ENSG00000118873.15	RAB3GAP2	1	220272146	1_112	0	0.0951488425240828	21.4608952811571	1.93887022686782e-05	-2.3194179437523	1
ENSG00000117791.15	MARC2	1	220747806	1_112	0	0.0246659859335809	8.51823621936588	1.99501219891945e-06	1.3328930340309	2
ENSG00000186205.12	MARC1	1	220786898	1_112	0	0.106766570225436	22.5893158086981	2.29000149322425e-05	-2.40735617134809	1
ENSG00000162819.11	BROX	1	222712777	1_114	0	0.026210246772802	12.6566817180237	3.14983906980965e-06	1.72550670562168	1
ENSG00000186063.12	AIDA	1	222712777	1_114	0	0.026210246772802	12.6566817180237	3.14983906980965e-06	-1.72550670562168	1
ENSG00000197520.10	FAM177B	1	222736869	1_114	0	0.0780073254172492	22.9692481114152	1.70129475684755e-05	-2.36549865956832	1
ENSG00000187554.11	TLR5	1	223142969	1_114	0	0.0159828404702531	8.16512356437791	1.239122157175e-06	0.94577635915321	1
ENSG00000203697.11	CAPN8	1	223658862	1_114	0	0.0121249292008822	5.56245540145637	6.40387948173373e-07	0.962492208089297	3
ENSG00000162909.17	CAPN2	1	223701253	1_114	0	0.025797296330482	12.4586404454505	3.05170283756067e-06	1.96853715049708	1
ENSG00000143748.17	NVL	1	224330652	1_114	0	0.0170828400896859	9.46681041556294	1.53554006426665e-06	1.50532990832924	1
ENSG00000143771.11	CNIH4	1	224356827	1_114	0	0.421911718393411	20.5391080010491	8.22811898345058e-05	-3.88789928016056	2
ENSG00000162923.14	WDR26	1	224436689	1_114	0	0.201501642018736	18.3350808088233	3.50799378028837e-05	-3.67352166494241	1
ENSG00000185155.11	MIXL1	1	226223616	1_115	0	0.139714841350073	25.2795889809745	3.35358985536367e-05	-3.10077399009504	1
ENSG00000185842.15	DNAH14	1	224895916	1_115	0	0.0775652248113662	19.5064254442491	1.43662078167961e-05	-2.27476090990958	1
ENSG00000143815.14	LBR	1	225452862	1_115	0	0.0248346764192875	8.61613920487609	2.03174223909146e-06	1.06434855224472	1
ENSG00000143742.12	SRP9	1	225778101	1_115	0	0.0181851482158658	5.66721040436673	9.78551255947756e-07	-0.50599052349046	1
ENSG00000143811.18	PYCR2	1	225924245	1_115	0	0.0184718713052067	5.81505390240602	1.01991043618455e-06	0.565464127084075	1
ENSG00000143768.12	LEFTY2	1	225941740	1_115	0	0.0250902943578042	8.71320518302066	2.07577890618824e-06	0.970914261117533	1
ENSG00000143751.9	SDE2	1	225999428	1_115	0	0.025014200021328	8.68446660579812	2.06265771051461e-06	-1.23821638879942	1
ENSG00000163041.9	H3F3A	1	226062051	1_115	0	0.075813399743172	19.284419164575	1.38819326130273e-05	2.58294591346476	2
ENSG00000182827.8	ACBD3	1	226187723	1_115	0	0.0226401948467242	7.73989829896417	1.66384478989705e-06	-1.05228670248092	1
ENSG00000183814.15	LIN9	1	226309688	1_115	0	0.0307505982756217	10.6433149241989	3.10761979485909e-06	-1.27272662793282	1
ENSG00000143799.12	PARP1	1	226408138	1_115	0	0.0223672477990786	7.62489699398852	1.61936193724711e-06	-0.790353736187311	1
ENSG00000203685.9	STUM	1	226575977	1_115	0	0.125991771231583	24.2555874746862	2.90169242503495e-05	2.5353184354244	1
ENSG00000143772.9	ITPKB	1	226738931	1_116	0	0.221832877820909	30.7497985463031	6.47687603632771e-05	-3.38959523800381	2
ENSG00000163050.16	COQ8A	1	226897454	1_116	0	0.0386937389985969	13.5984953613689	4.99607503262917e-06	-1.6946818041271	1
ENSG00000143776.18	CDC42BPA	1	227319345	1_116	0	0.0183965901198566	6.54554594846023	1.14335370900046e-06	-1.20640246381076	1
ENSG00000181450.17	ZNF678	1	227563411	1_116	0	0.021562875328583	8.04744307272413	1.64763869130651e-06	1.27248857012853	2
ENSG00000143740.14	SNAP47	1	227826237	1_116	0	0.0368421530438429	13.1314224415391	4.59361054401467e-06	-1.50563581761073	1
ENSG00000081692.12	JMJD4	1	227735217	1_116	0	0.0152096862689741	4.74877172603067	6.85802314095417e-07	0.248299326430675	1
ENSG00000162910.18	MRPL55	1	228109044	1_116	0	0.0151163444554724	4.69066600481899	6.73253603889349e-07	0.0942460107078903	1
ENSG00000143774.16	GUK1	1	228140298	1_116	0	0.0840649223098114	21.0567958591363	1.68075533906061e-05	-2.09845359294878	1
ENSG00000181873.12	IBA57	1	228163240	1_116	0	0.0156129039859301	4.99576992983683	7.40599671949137e-07	0.241348336613225	1
ENSG00000162913.9	C1orf145	1	228213855	1_116	0	0.015388781726792	4.85927035266831	7.10023460459601e-07	-0.182430531997549	1
ENSG00000162931.11	TRIM17	1	228417087	1_116	0	0.0186959172578348	6.69808056493989	1.18903473317408e-06	0.796313626830326	1
ENSG00000168159.11	RNF187	1	228484557	1_116	0	0.0346947418123712	12.5597434125578	4.13753636537271e-06	1.47060320761135	3
ENSG00000177800.2	TMEM78	1	229249509	1_117	0	0.0846575059453328	16.717420800699	1.34379227750793e-05	1.99358984476108	1
ENSG00000154429.10	CCSAP	1	229330094	1_117	0	0.0468429748385928	11.0157686411684	4.89955537786524e-06	1.40137126658601	2
ENSG00000069248.11	NUP133	1	229508410	1_117	0	0.0271896744109703	5.83676500428406	1.5068624554191e-06	-0.45739421367615	1
ENSG00000135776.4	ABCB10	1	229559119	1_117	0	0.0252695568843324	5.14236042244423	1.23383627883832e-06	0.273278435247765	1
ENSG00000135775.13	COG2	1	230640518	1_118	0	0.0246934546966813	5.23671874079897	1.22783073154809e-06	0.303021699465481	1
ENSG00000143643.12	TTC13	1	230978250	1_118	0	0.0235407043404322	4.78380327116786	1.06927684184427e-06	0.179185711515749	2
ENSG00000173409.13	ARV1	1	230979465	1_118	0	0.0247584860810484	5.26162369221255	1.23691901619247e-06	-0.361197959039499	2
ENSG00000116906.11	GNPAT	1	231244163	1_118	0	0.0233138155450181	4.69206997161401	1.03866436736861e-06	0.440785046901983	1
ENSG00000116903.7	EXOC8	1	231337950	1_118	0	0.0233105728925026	4.69075816759626	1.03822955417739e-06	0.0853249901347598	1
ENSG00000010072.15	SPRTN	1	231333207	1_118	0	0.0336294423639714	8.16863551084495	2.60835428990534e-06	-1.62716463763586	1
ENSG00000162946.21	DISC1	1	231627073	1_118	0	0.0244478471869668	5.14189438917173	1.19360648965982e-06	0.0225987514000068	2
ENSG00000116991.10	SIPA1L2	1	232561778	1_119	0	0.0238868184468618	6.50453003335895	1.47527040001714e-06	0.701163810955727	2
ENSG00000135749.18	PCNX2	1	233295495	1_120	0	0.0478033210670201	10.0108239684216	4.54386365396113e-06	1.16449902559003	2
ENSG00000143674.10	MAP3K21	1	233329424	1_120	0	0.0283473220678719	5.03318187853842	1.3547278502925e-06	0.358814676379346	1
ENSG00000135750.14	KCNK1	1	233627155	1_120	0	0.0397144624505942	8.24024714277093	3.10732244948814e-06	-0.879181765427275	1
ENSG00000168275.14	COA6	1	234442831	1_120	0	0.0328721716942154	6.43989989865218	2.01004097269275e-06	0.64376572216538	1
ENSG00000059588.9	TARBP1	1	234479133	1_121	0	0.0310609185985312	6.85768998092069	2.02250470262767e-06	-0.796493447043334	1
ENSG00000173726.10	TOMM20	1	235128439	1_121	0	0.0249894846710501	4.79400388843221	1.13750438370394e-06	-0.156111639091162	1
ENSG00000188739.14	RBM34	1	235160983	1_121	0	0.0326772420398341	7.33983254193493	2.27734560573367e-06	0.814057667009549	1
ENSG00000116957.12	TBCE	1	235362921	1_121	0	0.0275691468779238	5.72545186954716	1.49875447249311e-06	0.388802037664312	1
ENSG00000168243.10	GNG4	1	235642088	1_121	0	0.337985101733959	30.6092361264606	9.82307467498486e-05	-3.42096699773215	2
ENSG00000077585.13	GPR137B	1	236142585	1_122	0	0.0219884521258937	4.69323764308198	9.79861288956782e-07	0.029255305144615	1
ENSG00000086619.13	ERO1B	1	236281358	1_122	0	0.0260087056794797	6.28387482593592	1.55182828077308e-06	-0.591446862980972	1
ENSG00000116977.18	LGALS8	1	236531362	1_122	0	0.0219973490711891	4.69706675346467	9.81057530399735e-07	-0.00231470565820379	1
ENSG00000119285.10	HEATR1	1	236604526	1_122	0	0.0224040136787985	4.87046915853439	1.03608174908345e-06	0.391691700574501	1
ENSG00000077522.12	ACTN2	1	236683995	1_122	0	0.0289661694879114	7.3055649106363	2.00928835912597e-06	0.822118248770124	2
ENSG00000133019.11	CHRM3	1	239386955	1_124	0	0.0136042025128752	5.02786287432431	6.49462245288314e-07	0.406214243354805	1
ENSG00000091483.6	FH	1	241520642	1_127	0	0.0235460820553678	5.25792699163203	1.17552156693159e-06	-0.382324167017922	1
ENSG00000117009.11	KMO	1	241532492	1_127	0	0.0223103483106927	4.74746621614757	1.00569347001936e-06	0.0919029463886786	1
ENSG00000203668.2	CHML	1	241640356	1_127	0	0.202905005157806	26.2052080750451	5.04867912382347e-05	2.69874898349015	1
ENSG00000054277.13	OPN3	1	241676920	1_127	0	0.0224022392089693	4.78637727374218	1.01811246539762e-06	-0.118888208505041	2
ENSG00000174371.16	EXO1	1	241847942	1_127	0	0.0230200904529569	5.04397119245998	1.10249599396625e-06	-0.3017687817328	1
ENSG00000054282.15	SDCCAG8	1	243256404	1_128	0	0.0619677335494654	24.1173526847668	1.41903348438834e-05	-5.25710518995596	2
ENSG00000117020.16	AKT3	1	243851261	1_128	0	0.0128695635025987	7.15659445106004	8.74515721436627e-07	0.617994628977552	1
ENSG00000035687.9	ADSS	1	244450489	1_129	0	0.105891316223998	18.0111420542309	1.81091887314601e-05	2.48831003415759	1
ENSG00000203667.9	COX20	1	244834651	1_129	0	0.0282668299729281	5.31369237249552	1.42616873489599e-06	0.3672084630425	1
ENSG00000203666.12	EFCAB2	1	244970187	1_129	0	0.0305443188557424	6.04940143648657	1.75444697356987e-06	-0.640623600865709	2
ENSG00000162849.15	KIF26B	1	245155106	1_129	0	0.0286438816317702	5.43945428010113	1.47939653754005e-06	-0.43178902568636	1
ENSG00000197472.14	ZNF695	1	247008034	1_130	0	0.0118192060814543	5.30722773739653	5.95598267622819e-07	-0.384989862300514	1
ENSG00000185420.18	SMYD3	1	246507960	1_130	0	0.0123229208381951	5.70067377661796	6.67017524769154e-07	0.572020921641189	1
ENSG00000143653.9	SCCPDH	1	246723717	1_130	0	0.0206879031219633	10.5928451206956	2.08078157240844e-06	1.33984729844383	3
ENSG00000153207.14	AHCTF1	1	246929550	1_130	0	0.0122747515829741	5.66373721678875	6.60105275141258e-07	0.496883180487101	1
ENSG00000277462.1	ZNF670	1	247078021	1_130	0	0.0168642479855169	8.66117331828762	1.38688709133429e-06	0.973238971997285	2
ENSG00000188295.14	ZNF669	1	247104366	1_130	0	0.0111521508337123	4.759707106804	5.04006642543256e-07	0.146898272489968	2
ENSG00000196071.4	OR2L13	1	247949325	1_131	0	0.0249425128874765	4.81981563585704	1.14147926862099e-06	0.185642766071379	1
ENSG00000162711.16	NLRP3	1	247406919	1_131	0	0.0539314772193035	12.1664790273485	6.23023781787139e-06	-1.38276553908548	1
ENSG00000169224.12	GCSAML	1	247507655	1_131	0	0.0253510092118394	4.97377802143811	1.19723401924763e-06	-0.276573071184235	1
ENSG00000162722.8	TRIM58	1	247859609	1_131	0	0.0372555633780376	8.63125028284427	3.05324913067291e-06	1.06175577325121	1
ENSG00000175137.10	SH3BP5L	1	248827033	1_131	0	0.0276399268147609	5.79350202617921	1.52046157356541e-06	0.53360100254962	1
ENSG00000171161.12	ZNF672	1	248774370	1_131	0	0.0402296937093198	9.36329168913375	3.57661897078249e-06	-1.13265275597195	1
ENSG00000171163.15	ZNF692	1	248859244	1_131	0	0.15038993871819	22.1819117597306	3.1674892707782e-05	2.32396405315949	1
ENSG00000184731.5	FAM110C	2	47011	2_1	0	0.178988352664976	23.4638523923905	3.98769088559233e-05	2.68098103761105	1
ENSG00000143727.15	ACP1	2	264429	2_1	0	0.03368012018564	7.19613238992085	2.30128376691839e-06	1.01068807809344	1
ENSG00000035115.21	SH3YL1	2	267367	2_1	0	0.0406114414891047	8.9786060281761	3.46222045013195e-06	-1.13592918880859	1
ENSG00000151353.14	TMEM18	2	677213	2_1	0	0.0307590540473	6.33379473671244	1.84984081193188e-06	-0.611600498509919	2
ENSG00000032389.12	TSSC1	2	3378347	2_2	0	0.0128832499304039	4.83369568906184	5.91292178447175e-07	0.138156345412506	1
ENSG00000171853.15	TRAPPC12	2	3379891	2_2	0	0.0148249237670258	6.15802614751693	8.66824932037164e-07	0.645776182985023	1
ENSG00000182551.13	ADI1	2	3519673	2_2	0	0.0194437070002408	8.71995116584443	1.609868925778e-06	0.945451753664899	1
ENSG00000171865.9	RNASEH1	2	3558879	2_2	0	0.0170267264914301	7.46546672128216	1.20693955443651e-06	0.843584166558425	2
ENSG00000118004.17	COLEC11	2	3594575	2_2	0	0.0136122962508906	5.35285480708255	6.91853675744047e-07	0.437132853062255	2
ENSG00000151360.9	ALLC	2	3577209	2_2	0	0.0260444663633934	11.487169310648	2.84070334341496e-06	-1.26558325985633	1
ENSG00000151692.14	RNF144A	2	6993573	2_5	0	0.0355813727817609	8.84545275127312	2.98840988023416e-06	-1.10556066866923	1
ENSG00000115738.9	ID2	2	8621822	2_6	0	0.0202490151110489	6.64578994151699	1.27775594818202e-06	0.803147216571386	2
ENSG00000143797.11	MBOAT2	2	9004209	2_6	0	0.024989809886537	8.47726326026928	2.01148139190123e-06	1.15680546039975	1
ENSG00000134330.18	IAH1	2	9474089	2_6	0	0.0190464401591612	5.91830902294876	1.07030819659524e-06	-0.595221417738265	1
ENSG00000151694.12	ADAM17	2	9555777	2_6	0	0.0525156955039519	15.4701951458229	7.71404752905249e-06	1.86596627544631	1
ENSG00000134308.13	YWHAQ	2	9631491	2_6	0	0.0171821178560941	4.96365159970421	8.09795540958884e-07	0.205036717996577	1
ENSG00000115750.16	TAF1B	2	9842879	2_6	0	0.0212897427038522	6.96341403147434	1.40763490638336e-06	0.798921778256479	3
ENSG00000134317.17	GRHL1	2	9951890	2_6	0	0.0178369892517753	5.31186238291734	8.99633796986328e-07	0.467291786298708	2
ENSG00000205795.4	CYS1	2	10080534	2_6	0	0.0173347247800845	5.04093134308337	8.297077182215e-07	-0.268976706858029	1
ENSG00000115756.12	HPCAL1	2	10315029	2_7	0	0.0113787052367711	4.954499107643	5.35291070298668e-07	-0.270548137626202	1
ENSG00000115758.12	ODC1	2	10448012	2_7	0	0.0182305011740698	9.40243150092177	1.62755690875886e-06	-1.08950402496325	1
ENSG00000115761.15	NOL10	2	10688524	2_7	0	0.0117760116778588	5.27797296286242	5.90150508422975e-07	-0.456714134087602	2
ENSG00000143882.10	ATP6V1C2	2	10700585	2_7	0	0.0532613733594451	19.5956486937975	9.90990297290939e-06	1.89696187265387	1
ENSG00000134318.13	ROCK2	2	11347918	2_7	0	0.0168320071262784	8.64835282025443	1.38218667560239e-06	1.00741002031988	2
ENSG00000169016.16	E2F6	2	11466097	2_7	0	0.0770287288244684	23.1511538804357	1.69325656984525e-05	-2.43111844698149	1
ENSG00000134324.11	LPIN1	2	11784824	2_7	0	0.0346251488212527	15.4832470373645	5.09039036921481e-06	-1.64938529780247	1
ENSG00000071575.11	TRIB2	2	12717952	2_8	0	0.0372236045388396	9.77570896119863	3.45512756089603e-06	1.13422989529084	1
ENSG00000079785.14	DDX1	2	15591459	2_9	0	0.0133786292840891	4.95745434189975	6.29749366994005e-07	0.378124170324383	2
ENSG00000214842.5	RAD51AP2	2	17517411	2_10	0	0.0134148768866563	5.00714559691121	6.37785010502735e-07	0.0494292391462926	1
ENSG00000197872.11	FAM49A	2	16666179	2_10	0	0.0406880287743451	15.5210109313114	5.99630964678519e-06	-1.6819240917135	1
ENSG00000163032.11	VSNL1	2	17538936	2_10	0	0.0161710669887173	6.77063898525778	1.03959870665057e-06	1.07761426697497	1
ENSG00000178295.14	GEN1	2	17754513	2_10	0	0.0481670387245844	17.1331479923833	7.83582106404567e-06	-1.95076254655657	1
ENSG00000163029.15	SMC6	2	17800052	2_10	0	0.0304394344925959	12.7588708996678	3.6876204917481e-06	-1.76580676015576	1
ENSG00000170745.11	KCNS3	2	17868161	2_10	0	0.0631393050172018	19.731152482369	1.18290439898708e-05	-2.1208776550893	2
ENSG00000118965.14	WDR35	2	19989254	2_12	0	0.032444197378081	6.64571898524154	2.04727604470686e-06	0.722112165704635	1
ENSG00000132031.12	MATN3	2	20009334	2_12	0	0.0340731470688609	7.11157097660133	2.30078052921989e-06	0.795416121945815	2
ENSG00000068697.6	LAPTM4A	2	20052509	2_12	0	0.0283595154720644	5.36766607601141	1.44537884437153e-06	-0.43719522916625	1
ENSG00000115884.10	SDC1	2	20225748	2_12	0	0.0312211629008289	6.28052757272882	1.86184103810663e-06	0.634555777357919	1
ENSG00000055917.15	PUM2	2	20352364	2_12	0	0.0279304060305626	5.22298448591529	1.38513907767849e-06	0.281982424201121	1
ENSG00000173960.13	UBXN2A	2	23927186	2_14	0	0.0190616004000764	4.71790833329949	8.53898510924489e-07	0.19339082627548	1
ENSG00000205639.9	MFSD2B	2	24009112	2_14	0	0.0195769965218475	4.97012841309992	9.23870436738189e-07	0.195706077432291	1
ENSG00000163026.11	WDCP	2	24049787	2_14	0	0.019912577592529	5.13090011039377	9.70104318043749e-07	-0.322061935247517	1
ENSG00000119782.13	FKBP1B	2	24049775	2_14	0	0.0191501150776983	4.76171935636027	8.65829902219969e-07	-0.363975048808131	3
ENSG00000115128.6	SF3B6	2	24077362	2_14	0	0.019187693544391	4.78024502165742	8.70904086126429e-07	-0.166306576566044	1
ENSG00000219626.8	FAM228B	2	24077362	2_14	0	0.019187693544391	4.78024502165741	8.70904086126428e-07	0.166306576566044	1
ENSG00000115129.13	TP53I3	2	24086002	2_14	0	0.0247720287732666	7.1980302266939	1.69306112807406e-06	0.779049201467717	1
ENSG00000176732.6	PFN4	2	24123159	2_14	0	0.0193798811329479	4.87448077832639	8.96967831413479e-07	0.256523034302213	2
ENSG00000186453.12	FAM228A	2	24175586	2_14	0	0.0217760682501137	5.97726292516134	1.23588831355692e-06	-0.657076156500844	1
ENSG00000198399.14	ITSN2	2	24360992	2_14	0	0.0517902507227963	14.2210512397961	6.99321872092874e-06	2.21782611089339	1
ENSG00000084676.15	NCOA1	2	24491962	2_15	0	0.0144542011412386	4.84550413155364	6.65013495776401e-07	0.568505860935584	3
ENSG00000115137.11	DNAJC27	2	24971717	2_15	0	0.0235941522569568	11.3054633187316	2.53273726122404e-06	2.04156387242453	2
ENSG00000084710.13	EFR3B	2	25041751	2_15	0	0.0144413226520927	5.11439417421088	7.01291483314937e-07	-0.399310571894487	1
ENSG00000119772.16	DNMT3A	2	25343038	2_15	0	0.0279692482689632	10.6874977851562	2.83827340936049e-06	1.08441742466551	1
ENSG00000138101.18	DTNB	2	25673259	2_15	0	0.0209586886297781	8.33357757428011	1.6584141129858e-06	0.983047022427043	2
ENSG00000084733.10	RAB10	2	26033971	2_15	0	0.0202949173552249	7.99971908373218	1.54155640697089e-06	1.10545136748033	1
ENSG00000138029.13	HADHB	2	26242980	2_15	0	0.018819767364244	7.43921627248513	1.32934844585416e-06	-1.1222675758817	1
ENSG00000084754.10	HADHA	2	26244479	2_15	0	0.0216445032161894	8.74308092798672	1.79684045714135e-06	-1.26254778544631	2
ENSG00000157856.10	DRC1	2	26401975	2_15	0	0.0154061501131413	5.36112572103578	7.84237334868684e-07	-0.358014503208764	2
ENSG00000115155.16	OTOF	2	26470083	2_15	0	0.0147792785932002	4.97242938212195	6.97781187673471e-07	-0.390311372153503	1
ENSG00000213699.8	SLC35F6	2	26763923	2_16	0	0.218148666237473	20.2973391234283	4.2042551681057e-05	4.13158443210759	1
ENSG00000115163.14	CENPA	2	26763923	2_16	0	0.218148666237473	20.2973391234283	4.2042551681057e-05	-4.13158443210759	1
ENSG00000228474.5	OST4	2	27073017	2_16	0	0.0418594550162891	16.538307372834	6.57327839038633e-06	3.66607770948891	1
ENSG00000138080.13	EMILIN1	2	27078189	2_16	0	0.0211094731836163	12.1539538425231	2.43608464567929e-06	-3.12042068954649	1
ENSG00000138030.12	KHK	2	27086538	2_16	0	0.105492583550038	24.0284889576363	2.40683205049907e-05	-4.2367582700443	1
ENSG00000138073.13	PREB	2	27134751	2_16	0	0.0160152350331156	5.11713208106325	7.78139282684099e-07	0.0297603825961417	1
ENSG00000138085.16	ATRAID	2	27209632	2_16	0	0.0582878609486514	16.8284227811852	9.31362888637118e-06	2.95496597763989	2
ENSG00000138074.14	SLC5A6	2	27212506	2_16	0	0.0175934907207358	5.78749413781973	9.66807425226877e-07	-1.34916509221876	1
ENSG00000084774.13	CAD	2	27215842	2_16	0	0.110539550020556	23.3362422677289	2.44932273632753e-05	-3.41680500530144	2
ENSG00000115194.10	SLC30A3	2	27275976	2_16	0	0.157203843963965	25.8282452656794	3.85527586795124e-05	-3.32726338216982	2
ENSG00000163794.6	UCN	2	27308797	2_16	0	0.0164546891442641	5.28999865699142	8.26499586721818e-07	0.724794410176926	1
ENSG00000163795.13	ZNF513	2	27381412	2_16	0	0.0399236439945204	15.3386085405812	5.8145155314901e-06	-2.97302950747408	1
ENSG00000115241.10	PPM1G	2	27402794	2_16	0	0.0308161732567872	13.1185898746269	3.83851514898913e-06	-2.64448571280759	1
ENSG00000157992.12	KRTCAP3	2	27444317	2_16	0	0.0231665155635552	8.15688294551131	1.79424747628407e-06	1.15564268806813	1
ENSG00000138002.14	IFT172	2	27489541	2_16	0	0.022975869480896	9.68558582462743	2.11297931742586e-06	-1.48947025327309	2
ENSG00000198522.13	GPN1	2	27628253	2_16	0	0.0199103451702664	10.3519796122814	1.95703951153728e-06	-2.60314569486715	1
ENSG00000176714.9	CCDC121	2	27629397	2_16	0	0.0581971146142934	18.0872767974081	9.99475228203354e-06	-2.20227867540983	1
ENSG00000158019.20	BRE	2	27889824	2_16	0	0.0153721014856733	5.11577689349199	7.46693267863246e-07	-0.834857006409238	1
ENSG00000171174.13	RBKS	2	27891044	2_16	0	0.0215928581858753	7.03751157773799	1.44286816574139e-06	0.065916062611275	1
ENSG00000213639.9	PPP1CB	2	28751273	2_17	0	0.0210193505139137	14.282299973782	2.8504592690118e-06	3.09625371077012	2
ENSG00000163806.15	SPDYA	2	28782736	2_17	1	0.660576146812256	24.7131935047499	0.000155006230091659	-4.58625161715966	2
ENSG00000171103.10	TRMT61B	2	28869813	2_17	1	0.0552473314752966	18.5093943687707	9.70959044131548e-06	-3.88005802812778	1
ENSG00000189350.12	TOGARAM2	2	28957249	2_17	0	0.0169682304007173	6.92455691447266	1.11564478197129e-06	1.51094538807443	1
ENSG00000179270.6	C2orf71	2	29074488	2_18	0	0.0319565448415861	8.06661198698393	2.44764473007205e-06	1.01277091351786	1
ENSG00000115295.19	CLIP4	2	29097582	2_18	0	0.0231499578248948	5.00840770900038	1.10089849060215e-06	0.240528361985415	1
ENSG00000172954.13	LCLAT1	2	30445688	2_19	0	0.0314178851130824	5.16025468970733	1.53937872913908e-06	-0.284933414437025	2
ENSG00000013016.15	EHD3	2	31234492	2_19	0	0.038614276182389	7.17845175405841	2.63194058558999e-06	0.799423355975158	1
ENSG00000158125.9	XDH	2	31504071	2_20	0	0.0863825585192711	16.5622147849799	1.35844441393899e-05	1.95779754358104	1
ENSG00000277893.1	SRD5A2	2	31580233	2_20	0	0.029803526991937	6.35620191424084	1.79871660416338e-06	0.910424395111237	1
ENSG00000162959.13	MEMO1	2	32011261	2_20	0	0.0424452823790388	9.72217935806077	3.91823475752057e-06	1.25341098509258	1
ENSG00000162961.13	DPY30	2	32040056	2_20	0	0.0400136233012494	9.15898902213767	3.47978822757834e-06	-1.31842520571368	1
ENSG00000091106.18	NLRC4	2	32276406	2_20	0	0.0256894193630118	4.94680678119712	1.20663698427584e-06	-0.47585379427599	1
ENSG00000115760.13	BIRC6	2	32356560	2_20	0	0.0331169338142204	7.35789518306103	2.3136683927667e-06	0.891515290444169	1
ENSG00000152689.17	RASGRP3	2	33526597	2_21	0	0.0112227151765607	4.88778540931512	5.20843763581655e-07	0.186675673218015	1
ENSG00000119812.18	FAM98A	2	33597253	2_21	0	0.0110432619122159	4.73588414327008	4.96587563189974e-07	-0.242630326793512	2
ENSG00000115808.11	STRN	2	36454841	2_23	0	0.0165172610305954	10.0450803308062	1.57539275239964e-06	-1.20659601288004	2
ENSG00000008869.11	HEATR5B	2	37084196	2_23	0	0.0215373804373338	12.5545183350842	2.56738105157894e-06	-2.15116830687831	1
ENSG00000055332.16	EIF2AK2	2	37156965	2_23	0	0.00937717430107987	4.70702028713279	4.19097871884798e-07	0.149480314144282	1
ENSG00000218739.9	CEBPZOS	2	37221162	2_23	0	0.0108304140069715	6.06408683942455	6.2360252801226e-07	0.462036317887443	1
ENSG00000115816.14	CEBPZ	2	37234330	2_23	0	0.0270782470753713	14.7234677704223	3.78554186457929e-06	2.6329518242731	1
ENSG00000115825.9	PRKD3	2	37234330	2_23	0	0.0378894988197078	17.9166398963135	6.44574057810156e-06	2.46499132275079	2
ENSG00000003509.15	NDUFAF7	2	37234866	2_23	0	0.0106956535241448	5.94612005842048	6.03862966993611e-07	-0.437572599982834	1
ENSG00000115841.19	RMDN2	2	37923332	2_24	0	0.0325755482808998	9.58506349163021	2.96472301550628e-06	-1.12384031100985	1
ENSG00000138061.11	CYP1B1	2	38096793	2_24	0	0.123031204360457	22.4400985977062	2.62142497620843e-05	-2.4187712033094	1
ENSG00000143889.15	HNRNPLL	2	38603270	2_24	0	0.0605285794777067	15.3000020896752	8.79324894599198e-06	1.8087898520309	1
ENSG00000163214.20	DHX57	2	38875912	2_25	0	0.141955937296258	24.633319532691	3.32027380218137e-05	-2.56689695677145	1
ENSG00000188010.12	MORN2	2	38875912	2_25	0	0.141955937296258	24.633319532691	3.32027380218137e-05	-2.56689695677145	1
ENSG00000214694.10	ARHGEF33	2	38882417	2_25	0	0.0936947712764487	22.022372869697	1.95919139082676e-05	2.44154966368118	1
ENSG00000115904.12	SOS1	2	39124428	2_25	0	0.0365555114702881	12.1299948639175	4.21027902526132e-06	1.42447061840479	2
ENSG00000011566.14	MAP4K3	2	39580971	2_25	0	0.0164102853575545	4.9315318911364	7.68414189249974e-07	0.227325696866507	1
ENSG00000138050.14	THUMPD2	2	39779302	2_25	0	0.161989738483001	16.8686409528813	2.59456762995963e-05	3.46198841177402	1
ENSG00000143924.18	EML4	2	42169582	2_26	0	0.00800146652710332	5.0435703748512	3.83181977738486e-07	-0.323829325296346	2
ENSG00000115944.14	COX7A2L	2	42423889	2_26	0	0.00906505668687985	6.21840137816656	5.35237670624695e-07	0.553826496086508	2
ENSG00000171126.7	KCNG3	2	42494311	2_26	0	0.00965198384259425	6.80916277352193	6.24033204880722e-07	-0.853629547182157	1
ENSG00000057935.13	MTA3	2	42494666	2_26	0	0.0109194626297018	7.97145994544701	8.26487960068302e-07	-0.91527138629564	2
ENSG00000162881.6	OXER1	2	42764706	2_26	0	0.00808927366022161	5.14629208103396	3.95276828072267e-07	-0.349865021525327	1
ENSG00000162882.14	HAAO	2	42763196	2_26	0	0.010796929627371	7.86512250543282	8.06312066330637e-07	-0.956208279196279	3
ENSG00000152527.13	PLEKHH2	2	43639356	2_27	0	0.0353306008929424	5.29884318200471	1.77758135985964e-06	0.448945990420839	2
ENSG00000223658.7	C1GALT1C1L	2	43676123	2_27	0	0.037956739339007	5.98161515063834	2.15578160522451e-06	0.76384546420337	1
ENSG00000138036.18	DYNC2LI1	2	43774046	2_27	0	0.0424873023977642	7.05700364240075	2.84693070298338e-06	0.778811189796567	1
ENSG00000138095.18	LRPPRC	2	43995992	2_27	0	0.0461201723348642	7.84083196818453	3.43360604665283e-06	-1.12629736069373	1
ENSG00000138079.13	SLC3A1	2	44275649	2_28	0	0.017390106970876	6.21410995686541	1.02607376591537e-06	0.590515797448179	1
ENSG00000138078.15	PREPL	2	44361802	2_28	0	0.0150392514059554	4.84264819889458	6.91522852064915e-07	-0.186555015536092	1
ENSG00000143919.14	CAMKMT	2	44362007	2_28	0	0.0192568825167262	7.17780593118368	1.31242679831239e-06	-0.79376219760172	1
ENSG00000068784.12	SRBD1	2	45612533	2_28	0	0.0220339749244547	8.45222710773038	1.76832222552201e-06	1.06656600816588	1
ENSG00000116016.13	EPAS1	2	46291755	2_29	0	0.0291111639173216	5.32816157284459	1.47276804463675e-06	-0.420704050385468	1
ENSG00000250565.6	ATP6V1E2	2	46539307	2_29	0	0.0452588163695153	9.53034071745785	4.09551966872082e-06	1.29061504276039	2
ENSG00000119729.11	RHOQ	2	46541996	2_29	0	0.0530431819689581	11.0496551932137	5.56513484027305e-06	1.44046180144331	1
ENSG00000151665.12	PIGF	2	46617108	2_29	0	0.0483773165071689	10.1676421190867	4.67045748045613e-06	1.36816102414911	1
ENSG00000119878.5	CRIPT	2	46623432	2_29	0	0.0927597931261798	16.4512221532716	1.44895645911459e-05	-1.89801256140594	1
ENSG00000068724.15	TTC7A	2	46916091	2_29	0	0.0668252630795008	13.2708693766945	8.42049162907861e-06	-1.60911835727893	1
ENSG00000180398.11	MCFD2	2	46935687	2_29	0	0.0292678218688944	5.37911192660555	1.49485263374482e-06	-0.493913122263768	1
ENSG00000143933.16	CALM2	2	47297879	2_30	0	0.0155008729206845	5.18026996014241	7.62440478807107e-07	-0.236723997267739	1
ENSG00000119888.10	EPCAM	2	47346151	2_30	0	0.0159710174162959	5.66149940292925	8.58541802602897e-07	0.620147744405775	1
ENSG00000095002.13	MSH2	2	47403074	2_30	0	0.0714579318064395	19.2847018029844	1.30846095287148e-05	-1.96597889944224	1
ENSG00000242441.7	GTF2A1L	2	48595242	2_31	0	0.0522884880863923	19.4154785771691	9.6394350469427e-06	-3.10669743553703	2
ENSG00000138039.14	LHCGR	2	48595242	2_31	0	0.033996549118959	14.1047246296555	4.55299154637834e-06	-2.53369330314481	2
ENSG00000068781.21	STON1-GTF2A1L	2	48595242	2_31	0	0.0386131269039076	15.7708353668584	5.78211955602212e-06	-2.7608444298341	1
ENSG00000162869.15	PPP1R21	2	48441151	2_31	0	0.0158946910118006	6.0021096180319	9.0584399435589e-07	-0.68638714036351	1
ENSG00000243244.5	STON1	2	48527243	2_31	0	0.0163348743362715	6.85110509230057	1.06260981738468e-06	-1.44111294691157	1
ENSG00000178021.10	TSPYL6	2	54256518	2_35	0	0.0320307885464795	9.59016034369197	2.9166941842385e-06	-0.104618733448057	1
ENSG00000143942.4	CHAC2	2	53767465	2_35	0	0.015748670400027	5.02796463055678	7.51853982696522e-07	-0.409898885595126	1
ENSG00000115239.21	ASB3	2	53787166	2_35	0	0.0162771511681873	5.83798731173028	9.02275033621918e-07	-1.09133177547217	2
ENSG00000119737.5	GPR75	2	53860333	2_35	0	0.0164392473657615	6.44434402363828	1.00590749458456e-06	-1.23664087850832	1
ENSG00000068878.14	PSME4	2	53967294	2_35	1	0.0969868406649387	20.4714328268491	1.88520442256842e-05	4.25058533612667	1
ENSG00000170634.12	ACYP2	2	53965962	2_35	0	0.0158469994981775	9.42338683545379	1.41791912543505e-06	2.07109355813262	1
ENSG00000177994.15	C2orf73	2	54341150	2_35	0	0.0161915532119123	5.07632668421453	7.80432724021629e-07	0.566350334980317	1
ENSG00000115306.15	SPTBN1	2	54456045	2_35	0	0.0153532966796837	4.76018819331794	6.93941981267569e-07	0.30768916558288	1
ENSG00000143947.13	RPS27A	2	55233148	2_36	0	0.00922731118195197	4.82242836731547	4.22511319982267e-07	0.342564137667519	2
ENSG00000162994.15	CLHC1	2	55232881	2_36	0	0.010525794307646	6.2245272095931	6.22097771231154e-07	0.768021548476462	1
ENSG00000085760.14	MTIF2	2	55269694	2_36	0	0.0128353908635965	7.52533964151989	9.17133592360517e-07	0.628025133922844	1
ENSG00000275052.4	PPP4R3B	2	55619011	2_36	0	0.0118865329385343	7.33446064767472	8.27791147524347e-07	0.958069719636914	1
ENSG00000115380.19	EFEMP1	2	55924122	2_36	0	0.00934221461972451	5.08122886991161	4.50729510954011e-07	0.435075750459033	1
ENSG00000055813.5	CCDC85A	2	56183655	2_37	0	0.241933078403385	27.5603556845559	6.33107511788758e-05	2.94691155687879	1
ENSG00000162927.13	PUS10	2	61017315	2_40	0	0.0183065358787231	7.32690384684494	1.27357363558196e-06	-1.39954604163433	2
ENSG00000162929.13	KIAA1841	2	61066064	2_40	0	0.0148355671033422	4.82468549877501	6.7962689634819e-07	0.544593407131108	1
ENSG00000237651.6	C2orf74	2	61145372	2_40	0	0.014861653087912	4.75830745166858	6.71455160868275e-07	-0.280298718007239	1
ENSG00000173209.22	AHSA2	2	61177873	2_40	0	0.0749346518251377	19.3490366357281	1.3767003963711e-05	2.44967842349608	2
ENSG00000082898.16	XPO1	2	61538854	2_40	0	0.0152491106138192	5.0940886728472	7.37578777121199e-07	0.501009521599992	1
ENSG00000170264.12	FAM161A	2	61854082	2_40	0	0.0168882352690874	5.91857185817521	9.49070757115239e-07	0.504292984520774	2
ENSG00000115484.14	CCT4	2	61889168	2_40	0	0.0161030869836788	5.49191074021827	8.39711315789653e-07	0.472961130513809	1
ENSG00000186889.9	TMEM17	2	62504619	2_41	0	0.0184646430442288	5.55062635743445	9.73151164681394e-07	0.887867983535872	1
ENSG00000014641.17	MDH1	2	63588667	2_41	0	0.0170969606076947	4.70196171022717	7.63300234894726e-07	0.290259916100626	1
ENSG00000143951.15	WDPCP	2	63825476	2_41	0	0.0200753554161209	6.29308627373091	1.1995664901485e-06	0.949032293656661	1
ENSG00000143952.19	VPS54	2	64019122	2_41	0	0.0419437712453712	13.2809499509479	5.28924900457455e-06	-1.63042671795401	1
ENSG00000197329.11	PELI1	2	64144184	2_41	0	0.0278430087703621	9.24025114141503	2.44285301250277e-06	0.919598751625986	1
ENSG00000119862.12	LGALSL	2	64453888	2_42	0	0.0333439917510798	4.80002805792103	1.51970314635932e-06	0.179312605984804	1
ENSG00000119844.15	AFTPH	2	64524123	2_42	0	0.036019055648304	5.53431524627296	1.89275156032932e-06	-0.532679743947054	1
ENSG00000115902.10	SLC1A4	2	64988123	2_42	0	0.0346530336385388	5.16633101423092	1.69989026020215e-06	0.290761821670928	1
ENSG00000011523.13	CEP68	2	65038861	2_42	0	0.0332922778307634	4.7852676330333	1.51268025915327e-06	0.142076766605069	2
ENSG00000138069.16	RAB1A	2	65129770	2_42	0	0.067479132985647	11.5468122181189	7.39824984548452e-06	1.34256950300686	1
ENSG00000138071.13	ACTR2	2	65228167	2_42	0	0.0329743582881685	4.69402607100902	1.46966802901171e-06	-0.0216658617364898	1
ENSG00000143995.19	MEIS1	2	66363660	2_43	0	0.0324470318942472	5.43379206323255	1.67407683760054e-06	0.390579282512662	1
ENSG00000243667.6	WDR92	2	68157965	2_45	0	0.0352012645099598	5.95579402134315	1.99065193710607e-06	-0.698778730335278	1
ENSG00000115946.7	PNO1	2	68157965	2_45	0	0.0352012645099598	5.95579402134315	1.99065193710607e-06	0.698778730335278	1
ENSG00000119865.8	CNRIP1	2	68319317	2_45	0	0.0661518185170088	11.9952692272428	7.53440886632129e-06	-1.31519788616829	2
ENSG00000204923.3	FBXO48	2	68467123	2_45	0	0.0620679562340808	11.3813072518669	6.70744298596157e-06	-1.39330220522687	1
ENSG00000169621.9	APLF	2	68467927	2_45	0	0.0485006877624239	9.01410636486971	4.15114565658125e-06	1.11839469674078	1
ENSG00000163219.11	ARHGAP25	2	68681043	2_45	0	0.032640106844319	5.23724479244138	1.62312453327199e-06	-0.371285480128121	1
ENSG00000169604.19	ANTXR1	2	69012709	2_46	0	0.033039134401316	5.57291950837855	1.74827129878117e-06	-0.558699737837593	2
ENSG00000198380.12	GFPT1	2	69387506	2_46	0	0.0328258076979906	5.51131788467423	1.71778291502699e-06	-0.649223948923311	1
ENSG00000169599.12	NFU1	2	69438084	2_46	0	0.044021709261732	8.30762431574731	3.47249114380755e-06	-1.39666360208034	1
ENSG00000196975.15	ANXA4	2	69645260	2_46	0	0.0422371217325024	7.91263886379843	3.1733140670691e-06	-0.899000968440406	1
ENSG00000087338.4	GMCL1	2	69829233	2_46	0	0.0456405662025301	8.65290492244043	3.74981940368067e-06	-1.47540731591413	2
ENSG00000124380.10	SNRNP27	2	69893476	2_46	0	0.15049098510062	20.2713652283521	2.89661569964219e-05	2.79931724893746	1
ENSG00000059728.10	MXD1	2	69897673	2_46	0	0.0720045056787816	13.0335836320188	8.91088652126486e-06	2.18332609283794	1
ENSG00000244617.2	ASPRV1	2	69963156	2_46	0	0.102572995502565	16.4769168614117	1.60474631033795e-05	-2.03780721540591	2
ENSG00000115998.7	C2orf42	2	70248695	2_46	0	0.0590645489234384	11.1241242037897	6.23864276064056e-06	1.28698321127175	1
ENSG00000116005.11	PCYOX1	2	70255319	2_46	0	0.0321619541130122	5.31709596597561	1.62373190216478e-06	0.666045022327233	1
ENSG00000035141.7	FAM136A	2	70301695	2_46	0	0.030110074399209	4.69073730311201	1.34106657156277e-06	-0.276519987637626	2
ENSG00000183733.6	FIGLA	2	70791538	2_47	0	0.0126288002228927	5.68027729813062	6.81128460554932e-07	0.677326002508481	2
ENSG00000163235.15	TGFA	2	70558226	2_47	0	0.0114634705040036	4.79625628211957	5.22054562560243e-07	-0.0753064169645151	1
ENSG00000075340.22	ADD2	2	70766068	2_47	0	0.0123056386525116	5.43780243686533	6.35367476137144e-07	-0.428833450287023	1
ENSG00000152672.7	CLEC4F	2	70820139	2_47	0	0.0124451642086055	5.58385356424144	6.59829986553028e-07	0.456221640283606	1
ENSG00000116031.8	CD207	2	70833920	2_47	0	0.0117658691864628	5.03812059898354	5.62846502148388e-07	-0.309408952153656	1
ENSG00000144031.11	ANKRD53	2	70978928	2_47	0	0.0114169877837905	4.7574506996431	5.15730991091844e-07	0.184150399569099	2
ENSG00000144043.11	TEX261	2	70994108	2_47	0	0.0131854795676015	6.15105607490901	7.7009271154868e-07	-0.643095750033126	1
ENSG00000124357.12	NAGK	2	71063928	2_47	0	0.0121791197703085	5.41185162775696	6.25834037425616e-07	0.436266234288364	1
ENSG00000124370.10	MCEE	2	71130504	2_47	0	0.0574814180276677	19.7736707493946	1.07922542612603e-05	-2.3318581327618	1
ENSG00000124383.8	MPHOSPH10	2	71125508	2_47	0	0.038640374731084	16.1110354947285	5.91101662414881e-06	-1.94896407084024	2
ENSG00000124374.8	PAIP2B	2	71227924	2_47	0	0.0273772515059344	12.6093129343215	3.27777143052424e-06	1.86410077190876	1
ENSG00000075292.18	ZNF638	2	71275577	2_47	0	0.0241398969065987	11.4482181113612	2.62404152160614e-06	1.76268562997953	1
ENSG00000135636.13	DYSF	2	71510015	2_47	0	0.0233277859518741	11.3813658616605	2.52095621508938e-06	1.31291051472139	1
ENSG00000116096.5	SPR	2	72887223	2_47	0	0.0148020987658277	7.01308757178805	9.85666409265325e-07	-0.107145560354654	1
ENSG00000135625.7	EGR4	2	73294038	2_48	0	0.0591236343441413	22.0648042976664	1.23867849861397e-05	-2.34811944450665	1
ENSG00000135631.16	RAB11FIP5	2	73156970	2_48	0	0.0261146919348966	15.588501888278	3.86533094569716e-06	-2.7655459480246	2
ENSG00000135624.15	CCT7	2	73233389	2_48	0	0.0628708529493089	25.7594505075102	1.53774153032974e-05	-3.92142960668498	1
ENSG00000144035.3	NAT8	2	73638981	2_48	0	0.0144986414209194	13.4733119014233	1.85480846589322e-06	2.84087308239423	2
ENSG00000144034.14	TPRKB	2	73737087	2_48	0	0.0109682694029889	4.94539972721899	5.15035193543418e-07	0.622096224142239	1
ENSG00000144048.10	DUSP11	2	73780009	2_48	0	0.0114584720372204	10.1737214865199	1.10688869108563e-06	2.42308580234812	1
ENSG00000124356.15	STAMBP	2	73829414	2_48	0	0.0214238174127538	9.99094110755602	2.03236007206609e-06	0.0653844471038298	1
ENSG00000163170.11	BOLA3	2	74127352	2_48	0	0.0132249706291037	6.67361692320185	8.38018076674774e-07	-0.641108539332283	1
ENSG00000114978.17	MOB1A	2	74178825	2_48	0	0.104145798556289	25.1667454264416	2.48866366575476e-05	-2.54437170911012	2
ENSG00000188687.17	SLC4A5	2	74361478	2_48	0	0.011289719380346	5.13622317966809	5.50585069724845e-07	-0.422240871817304	1
ENSG00000284308.1	C2orf81	2	74421241	2_48	0	0.0127751101610408	6.09839271326687	7.39737164751256e-07	-0.572363745822563	1
ENSG00000005448.16	WDR54	2	74421241	2_48	0	0.0127751101610408	6.09839271326687	7.39737164751256e-07	-0.572363745822563	1
ENSG00000114993.16	RTKN	2	74442009	2_48	0	0.0153246175669228	8.14753311971928	1.18553171512501e-06	-0.9551503380093	2
ENSG00000239779.6	WBP1	2	74458316	2_48	0	0.0217363817174779	11.2117070184621	2.31396288818453e-06	-1.3356998860573	2
ENSG00000115275.11	MOGS	2	74465064	2_48	0	0.0154287641401403	7.96953966876045	1.16751313027969e-06	0.912441086331876	2
ENSG00000135637.13	CCDC142	2	74483364	2_48	0	0.0166915447741232	8.44686868445362	1.33871975206229e-06	-0.938272064085466	1
ENSG00000115282.19	TTC31	2	74483364	2_48	0	0.0166915447741232	8.44686868445362	1.33871975206229e-06	0.938272064085466	1
ENSG00000179528.15	LBX2	2	74498677	2_48	0	0.0128405694284209	6.10782540120034	7.44677606114678e-07	0.567804183634874	1
ENSG00000115289.13	PCGF1	2	74508487	2_48	0	0.0177248522172778	8.97409966986576	1.51032672887343e-06	-0.977346777284318	1
ENSG00000115325.13	DOK1	2	74548714	2_48	0	0.010791975467029	4.69912679354638	4.81521307586654e-07	0.0683786104533622	1
ENSG00000115350.11	POLE4	2	74959210	2_48	0	0.0108573335478029	4.7418307112375	4.88839872188239e-07	0.0604318440164072	1
ENSG00000115353.10	TACR1	2	75200118	2_48	0	0.0108159388144671	4.72927709110187	4.85686887844611e-07	0	1
ENSG00000115363.13	EVA1A	2	75569460	2_49	0	0.0378677191445915	8.12443182560439	2.92118823545232e-06	1.0570138197891	1
ENSG00000005436.13	GCFC2	2	75711125	2_49	0	0.0341599645759986	6.54568536580703	2.123097478319e-06	0.18218826015016	1
ENSG00000143954.12	REG3G	2	79025903	2_51	0	0.0124892745355112	4.72302389990257	5.60086045345183e-07	-0.307799080790584	1
ENSG00000066032.18	CTNNA2	2	79184553	2_51	0	0.0133898058447919	5.37955182975843	6.83939635508274e-07	-0.364281090540071	1
ENSG00000172023.7	REG1B	2	79088375	2_51	0	0.0412556689628883	16.0432572721268	6.28454120953032e-06	2.15729952968646	1
ENSG00000163541.11	SUCLG1	2	84459875	2_53	0	0.0188290808035018	8.23879793492085	1.4729580132584e-06	1.10152855157308	1
ENSG00000115423.18	DNAH6	2	84482091	2_53	0	0.0390021433468033	15.147909929507	5.60968642088814e-06	1.76415157190801	2
ENSG00000186854.10	TRABD2A	2	84906737	2_53	0	0.0174416535625949	7.51545495342332	1.24463018347194e-06	-0.888702955135327	1
ENSG00000187627.14	RGPD1	2	86902981	2_54	0	0.0197210602458487	7.92936677834972	1.48479386189698e-06	0.995125624866331	1
ENSG00000152291.13	TGOLN2	2	85328087	2_54	0	0.0152563563653639	5.20980404812283	7.54691763534034e-07	-0.430960548307403	1
ENSG00000042493.15	CAPG	2	85419294	2_54	0	0.0186657908082526	7.13813982582311	1.26511161196444e-06	-0.826168152470476	1
ENSG00000152292.16	SH2D6	2	85419294	2_54	0	0.0186657908082526	7.13813982582311	1.26511161196444e-06	-0.826168152470476	1
ENSG00000168906.12	MAT2A	2	85539422	2_54	0	0.0705500650316401	19.5894079229337	1.31224862121793e-05	2.14814114952465	1
ENSG00000118640.10	VAMP8	2	85600891	2_54	0	0.0146512047922283	4.82340863765935	6.71003510766916e-07	-0.384546899439657	1
ENSG00000168890.13	TMEM150A	2	85600891	2_54	0	0.0146512047922283	4.82340863765935	6.71003510766916e-07	-0.384546899439657	1
ENSG00000168883.19	USP39	2	85600891	2_54	0	0.0146512047922283	4.82340863765935	6.71003510766916e-07	-0.384546899439657	1
ENSG00000168899.4	VAMP5	2	85584106	2_54	0	0.0216697506142294	8.49090094896202	1.74704899498785e-06	0.801764605220146	2
ENSG00000115523.16	GNLY	2	85685839	2_54	0	0.0145852887405963	4.78155005521369	6.62187737926146e-07	-0.0659462011037696	3
ENSG00000115525.17	ST3GAL5	2	85904899	2_54	0	0.0310558366472394	11.9272047069287	3.51705616358612e-06	1.5831218720309	1
ENSG00000068654.15	POLR1A	2	86105686	2_54	0	0.0198890446218697	7.68881455272502	1.45201367029785e-06	-1.09668852599996	1
ENSG00000132300.18	PTCD3	2	86105686	2_54	0	0.0198890446218697	7.68881455272502	1.45201367029785e-06	1.09668852599997	1
ENSG00000132305.20	IMMT	2	86195484	2_54	0	0.0144477224276713	4.69450589177154	6.4400119694053e-07	-0.0233382404114854	1
ENSG00000132313.14	MRPL35	2	86199443	2_54	0	0.0253021571773914	9.7252258886767	2.33644005792869e-06	-1.19179519684443	2
ENSG00000068615.17	REEP1	2	86338344	2_54	0	0.0460109972979771	15.3504474429723	6.70625530129074e-06	1.93652882303042	1
ENSG00000115561.15	CHMP3	2	86563844	2_54	0	0.0152575736034537	5.32874942392704	7.71983768680836e-07	-0.998678908020974	2
ENSG00000239305.6	RNF103	2	86623855	2_54	0	0.0195362673668484	8.02065537422029	1.48781469310201e-06	-1.45747222471523	2
ENSG00000153561.12	RMND5A	2	86718032	2_54	0	0.0828904139637809	22.134577119084	1.74209941350396e-05	3.00981265359329	1
ENSG00000153563.15	CD8A	2	86808016	2_54	0	0.0146238391775755	4.97784500816953	6.91194333830572e-07	0.934347977559309	1
ENSG00000115593.14	SMYD1	2	88067820	2_55	0	0.0515501580963621	12.1350041831949	5.93973854558302e-06	-1.35561105866943	2
ENSG00000163586.9	FABP1	2	88123991	2_55	0	0.023594667843218	4.69501245230461	1.05183595711939e-06	0.0453086943763219	2
ENSG00000144115.16	THNSL2	2	88170372	2_55	0	0.0295482306192043	6.8286676347781	1.91586477234964e-06	0.740314004086456	1
ENSG00000153574.8	RPIA	2	88692315	2_55	0	0.0264459077582673	5.77615980365355	1.45042432788729e-06	-0.677334103942678	2
ENSG00000249715.10	FER1L5	2	96640467	2_57	0	0.0208451790623133	8.36391519249485	1.65543696091416e-06	1.22902358722656	1
ENSG00000144026.11	ZNF514	2	95156702	2_57	0	0.0222687030793747	8.57936951420375	1.81404349038191e-06	0.81681054807489	2
ENSG00000233757.6	AC092835.2	2	95207631	2_57	0	0.0497845755985218	16.2997785191792	7.70502246460471e-06	1.8004254934224	1
ENSG00000155066.15	PROM2	2	95274094	2_57	0	0.0165129893544638	6.14967954418161	9.64218774059845e-07	0.908771919380053	1
ENSG00000174501.14	ANKRD36C	2	95991827	2_57	0	0.0185105192770455	7.45032722592589	1.30945731722781e-06	-2.02681704208799	1
ENSG00000186281.12	GPAT2	2	96082306	2_57	0	0.0168996036761746	6.47743316092407	1.03938598585738e-06	0.362868060636164	1
ENSG00000274286.1	ADRA2B	2	96116114	2_57	0	0.0143146319280986	4.74223454237427	6.4455593527035e-07	0.129605254952028	1
ENSG00000188886.3	ASTL	2	96138849	2_57	0	0.0143780208438468	4.94741731481244	6.75421763379307e-07	-1.15317268172535	1
ENSG00000158050.4	DUSP2	2	96145593	2_57	0	0.0143473448532933	4.76157804094605	6.48664066914694e-07	-0.115570432482433	1
ENSG00000084090.13	STARD7	2	96208677	2_57	0	0.0147219880050459	5.03821336879456	7.04271983727904e-07	-0.58342331970253	1
ENSG00000135956.8	TMEM127	2	96266108	2_57	0	0.108455984809431	24.7320369062399	2.54689361648478e-05	-3.55818555113168	1
ENSG00000144021.2	CIAO1	2	96262227	2_57	0	0.149137199474013	27.6572015634458	3.91644124125088e-05	-3.78372890472173	2
ENSG00000144028.14	SNRNP200	2	96305617	2_57	0	0.112276080958712	24.5880546326664	2.62125221952039e-05	-3.34008950796575	1
ENSG00000198885.9	ITPRIPL1	2	96325607	2_57	0	0.0142948473593294	4.73871876816691	6.43187883075404e-07	-0.15252716571066	2
ENSG00000114988.11	LMAN2L	2	96734587	2_57	0	0.127237499070229	26.5203788182817	3.20399805848311e-05	-2.97445453342607	3
ENSG00000168763.15	CNNM3	2	96818046	2_57	0	0.0338029332794593	12.9269434343262	4.14904011107193e-06	-2.22553081355079	1
ENSG00000163126.14	ANKRD23	2	96855702	2_57	0	0.0330634679261085	12.7097790137652	3.99010018011691e-06	-2.19314252119909	1
ENSG00000168754.14	FAM178B	2	96887175	2_57	0	0.231093189420147	31.8615478270139	6.99119495927306e-05	3.77737987697927	1
ENSG00000144199.11	FAHD2B	2	97095539	2_57	0	0.0265417626361478	10.983517245517	2.76801598625637e-06	-2.06788095015412	1
ENSG00000115073.7	ACTR1B	2	97658891	2_57	0	0.535174460264551	24.2032070336547	0.00012298883629491	-3.97776934548786	1
ENSG00000115085.13	ZAP70	2	97713755	2_57	0	0.143178147505387	25.3003309659876	3.43953979280207e-05	-2.3116974667566	1
ENSG00000075568.16	TMEM131	2	97995531	2_57	0	0.0162993946942318	5.79872369094454	8.97431456745264e-07	0.521243747600232	1
ENSG00000185674.9	LYG2	2	99254906	2_58	0	0.0132068907090102	5.79746156494151	7.27002423876923e-07	0.550936660492293	1
ENSG00000273045.5	C2orf15	2	99140478	2_58	0	0.0127382111906363	5.45671508112308	6.59989641946067e-07	0.590811303260788	2
ENSG00000135951.14	TSGA10	2	99157239	2_58	0	0.0118215859536593	4.75265188471518	5.33468948925933e-07	0.260873665006462	1
ENSG00000144182.16	LIPT1	2	99155127	2_58	0	0.0122824782185614	5.11320207414568	5.96315853916684e-07	0.469393888984916	1
ENSG00000185414.19	MRPL30	2	99182804	2_58	0	0.0123049558196799	5.130439914583	5.99421148184224e-07	0.475451906450555	1
ENSG00000144214.9	LYG1	2	99305023	2_58	0	0.0118306782610974	4.75989964282661	5.34693416409294e-07	0.307639007500904	2
ENSG00000135945.9	REV1	2	99489284	2_58	0	0.0126458259019404	5.3880782991321	6.46961584124724e-07	-0.568148591690744	2
ENSG00000144218.18	AFF3	2	99909976	2_58	0	0.0120951865642088	4.96833759576778	5.70585941005183e-07	0.083341317888297	1
ENSG00000115526.10	CHST10	2	100417235	2_58	0	0.0364814714951587	15.4186055562811	5.3409048699801e-06	-2.08589138457741	2
ENSG00000115539.13	PDCL3	2	100562712	2_58	0	0.0127175500575921	5.44140520378482	6.57070425404732e-07	-0.5462362003737	2
ENSG00000071082.10	RPL31	2	101001757	2_58	0	0.0927267901447454	24.39267441479	2.14764275957513e-05	2.50820509111652	1
ENSG00000158435.7	CNOT11	2	101252764	2_59	0	0.0843809157038898	17.2168391016325	1.37941534108347e-05	1.93783083401852	1
ENSG00000163162.8	RNF149	2	101308564	2_59	0	0.0536521260684635	12.8466842318088	6.5444835827375e-06	1.78315399197972	1
ENSG00000196460.12	RFX8	2	101474758	2_59	0	0.0294110178493523	7.11298579523681	1.98636654879412e-06	-0.674781302860524	1
ENSG00000115590.13	IL1R2	2	101991888	2_59	0	0.0508115228001949	12.3252403255847	5.94641210259717e-06	1.35469611400558	1
ENSG00000115594.11	IL1R1	2	102064141	2_59	0	0.024980654139332	5.56432403313621	1.31981669031836e-06	-0.410860917567756	1
ENSG00000115598.9	IL1RL2	2	102162001	2_60	0	0.0265238512348118	7.37912385535676	1.85839821666509e-06	-1.26987439438146	2
ENSG00000115604.10	IL18R1	2	102311189	2_60	0	0.0207924684354843	5.07356056077033	1.00165069423399e-06	0.520160484459961	1
ENSG00000115607.9	IL18RAP	2	102418289	2_60	0	0.0292761338683514	8.31598904150423	2.31166570222394e-06	-1.3775027032809	2
ENSG00000135972.8	MRPS9	2	105038258	2_62	0	0.0268994549370142	4.85487167755156	1.2399912827369e-06	-0.281389807013081	1
ENSG00000135966.12	TGFBRAP1	2	105339917	2_62	0	0.0664086514800777	13.4870402449419	8.50430273195587e-06	-1.60051569853736	1
ENSG00000135974.9	C2orf49	2	105337683	2_62	0	0.235675573445823	26.0931982782032	5.83901086922568e-05	3.08167848929823	1
ENSG00000071051.13	NCK2	2	105744738	2_63	0	0.105055248962513	16.1085089546956	1.60683208819994e-05	2.24033934847069	1
ENSG00000119147.9	C2orf40	2	106030963	2_63	0	0.0348570207838522	5.48003344830088	1.81372262864495e-06	-0.563269602443604	3
ENSG00000115652.14	UXS1	2	106194693	2_63	0	0.032169605629733	4.71698303804956	1.44081243563488e-06	-0.0657015746749967	1
ENSG00000135960.9	EDAR	2	108989311	2_65	0	0.0184153468727779	6.32208860048356	1.1054468802896e-06	0.813096922627419	1
ENSG00000196228.3	SULT1C3	2	108251262	2_65	0	0.016788678777329	5.45612939272667	8.69758291479436e-07	0.393499132144167	1
ENSG00000115665.8	SLC5A7	2	108028702	2_65	0	0.0703773943909437	18.923739220878	1.26455445270429e-05	-1.90542985278407	1
ENSG00000198203.9	SULT1C2	2	108287884	2_65	0	0.0581052685916542	17.2051215339543	9.49228249570319e-06	-1.88583398676435	1
ENSG00000198075.9	SULT1C4	2	108370544	2_65	0	0.0161509185776166	5.08040940943019	7.79100236547069e-07	-0.296553462998378	1
ENSG00000135968.20	GCC2	2	108429182	2_65	0	0.0440812585340585	14.6629262788618	6.13722482542725e-06	1.97419660077431	1
ENSG00000153201.15	RANBP2	2	108719562	2_65	0	0.0248360415010772	9.01738746800361	2.12647609512743e-06	1.07676146695739	1
ENSG00000163006.11	CCDC138	2	108786656	2_65	0	0.02081334644566	7.39871485599156	1.46216236113868e-06	-0.986204218950588	1
ENSG00000172985.10	SH3RF3	2	109078764	2_65	0	0.0450184595757323	14.1178995736426	6.03473377058316e-06	-1.37923545794795	1
ENSG00000186522.14	SEPT10	2	109614275	2_65	0	0.0205357745142764	13.7800881464793	2.68695553431467e-06	3.13705395743188	1
ENSG00000198142.4	SOWAHC	2	109614275	2_65	0	0.0205357745142764	13.7800881464793	2.68695553431467e-06	3.13705395743188	1
ENSG00000115008.5	IL1A	2	112784230	2_66	0	0.0145225005838331	4.71385955590648	6.50003115827865e-07	-0.00970542563654229	1
ENSG00000144061.12	NPHP1	2	110205149	2_66	0	0.0291568531475832	11.3084453234271	3.13069636360962e-06	1.3183370288194	1
ENSG00000169679.14	BUB1	2	110678318	2_66	0	0.0218350492943069	8.56757661838815	1.77627241112874e-06	0.970439048715674	1
ENSG00000153093.18	ACOXL	2	110732658	2_66	0	0.0270744939083342	10.6053241382316	2.72635051725689e-06	-1.21129904511106	1
ENSG00000153208.16	MERTK	2	111898815	2_66	0	0.0299656291377747	11.5682533279916	3.29146004480169e-06	1.45570880853531	2
ENSG00000153214.9	TMEM87B	2	112055305	2_66	0	0.0437691389790996	15.1760103024326	6.30700264034087e-06	-1.82263325330109	1
ENSG00000144152.12	FBLN7	2	112127596	2_66	0	0.0305752349841362	11.7595403023899	3.41395305694175e-06	-1.6633497599923	1
ENSG00000169629.11	RGPD8	2	112434543	2_66	0	0.020772526083113	8.095531984804	1.5967322709415e-06	-1.18468211976761	3
ENSG00000114999.7	TTL	2	112487093	2_66	0	0.0147108833546625	4.83549767570679	6.7542530497222e-07	0.40728533067125	1
ENSG00000125611.15	CHCHD5	2	112582142	2_66	0	0.113186569247466	24.3664717798196	2.61869513798494e-05	-2.8997734057399	2
ENSG00000169607.12	CKAP2L	2	112765001	2_66	0	0.0163517990425246	5.83379546493743	9.05762083384115e-07	0.506837849764176	1
ENSG00000144134.18	RABL2A	2	113627627	2_67	0	0.0135093822520926	5.5456236032764	7.11349902987979e-07	-0.737947902320671	2
ENSG00000115084.13	SLC35F5	2	113756814	2_67	0	0.0246873716232431	11.2442453827015	2.63573999112865e-06	1.60936878412125	1
ENSG00000088205.12	DDX18	2	117812637	2_69	0	0.0102669881184909	6.27182922816097	6.11413017401894e-07	-0.72344086212164	1
ENSG00000125633.10	CCDC93	2	118013874	2_69	0	0.0458822946315028	20.4537644195171	8.91078111452584e-06	2.23903699535197	2
ENSG00000125629.14	INSIG2	2	118088243	2_69	0	0.22231449709292	36.0009780523388	7.59940307502891e-05	-3.28373337033437	1
ENSG00000186132.14	C2orf76	2	119318221	2_69	0	0.0166418282799197	10.8270510319912	1.71083693245528e-06	-1.229843674532	1
ENSG00000155368.16	DBI	2	119366701	2_69	0	0.0187522995396946	11.9551788366832	2.12866836244613e-06	-1.34263344118322	2
ENSG00000171227.6	TMEM37	2	119429724	2_69	0	0.0350520081356875	17.8858786933517	5.95279026826643e-06	1.85604042152251	1
ENSG00000144120.12	TMEM177	2	119679105	2_69	0	0.00910172604038717	5.13725180437045	4.43968348467161e-07	-0.20196370242914	1
ENSG00000115109.13	EPB41L5	2	120013132	2_69	0	0.013890133602622	9.1210073412915	1.2029473647528e-06	-1.12927870520597	1
ENSG00000074047.21	GLI2	2	120735673	2_70	0	0.0239532701674486	4.70046495893418	1.06906233572586e-06	-0.107126500358945	2
ENSG00000115112.7	TFCP2L1	2	121285630	2_70	0	0.0268478439370299	5.78178137568207	1.47390155578665e-06	0.610331126626383	1
ENSG00000074054.17	CLASP1	2	121649921	2_70	0	0.0334530596480345	7.87068055629166	2.50003177158938e-06	1.29274726413444	1
ENSG00000136732.14	GYPC	2	126655525	2_74	0	0.0709594263055222	16.8801717943873	1.1373243951351e-05	1.80779994660641	1
ENSG00000136717.14	BIN1	2	127107516	2_74	0	0.0238704396490639	6.47591611467934	1.46777345551429e-06	0.951058285808478	1
ENSG00000163161.12	ERCC3	2	127292055	2_75	0	0.0319349120517582	4.80644489656317	1.45742793305386e-06	0.120979831425595	2
ENSG00000115718.17	PROC	2	127423296	2_75	0	0.0317248626933179	4.74372727539486	1.42894943377627e-06	-0.126094897759935	1
ENSG00000163166.14	IWS1	2	127526967	2_75	0	0.049521304639778	8.99027208502574	4.22729260636408e-06	1.04860008185345	1
ENSG00000169994.18	MYO7B	2	127575489	2_75	0	0.071202324951817	12.4823373778648	8.43893201672023e-06	-1.63858743639948	2
ENSG00000144230.16	GPR17	2	127648067	2_75	0	0.0322732204791426	4.90660845911504	1.50356118237952e-06	0.252159421281523	3
ENSG00000072163.19	LIMS2	2	127648067	2_75	0	0.0318956084464105	4.79474114731392	1.45208973049828e-06	0.158733184136533	2
ENSG00000144231.10	POLR2D	2	127858003	2_75	0	0.0429256696242579	7.62366889591037	3.10726649148844e-06	-1.19678893586058	1
ENSG00000136715.17	SAP130	2	128028089	2_75	0	0.066133725035846	11.7694602468557	7.39055287591746e-06	1.43696192064449	1
ENSG00000136731.12	UGGT1	2	128091109	2_75	0	0.0368238559799321	6.1616428976725	2.15438434705999e-06	-0.641024043672465	1
ENSG00000136720.6	HS6ST1	2	128319352	2_75	0	0.0393780794830624	6.80067293397314	2.54275090043777e-06	0.749719678969659	1
ENSG00000233087.7	WTH3DI	2	131360175	2_78	0	0.0458397141210432	9.85521565448808	4.28948772482352e-06	-1.96951679401309	2
ENSG00000222014.5	RAB6C	2	129979360	2_78	0	0.0573330081333429	11.9993089736594	6.53218328283208e-06	1.37777786211553	2
ENSG00000136699.19	SMPD4	2	130182517	2_78	0	0.0285816153511685	5.35714132864265	1.45384220016628e-06	-0.377580710671656	1
ENSG00000152082.13	MZT2B	2	130181715	2_78	0	0.0284575584597605	5.31585675638957	1.43637653970517e-06	-0.367662701604701	1
ENSG00000136710.9	CCDC115	2	130346951	2_78	0	0.0508930034468701	10.8562436483285	5.24608182280753e-06	-1.38828764169594	1
ENSG00000136718.9	IMP4	2	130342325	2_78	0	0.0589490967625427	12.2664999148396	6.86586424369625e-06	-1.60315953366518	2
ENSG00000072135.12	PTPN18	2	130356437	2_78	0	0.0730931896120187	14.3400553971074	9.95233851941381e-06	1.6814916837418	1
ENSG00000136002.18	ARHGEF4	2	130836842	2_78	0	0.0394377758643736	8.41947282041602	3.15278757655626e-06	-1.01288080982475	1
ENSG00000163040.14	CCDC74A	2	131527783	2_78	0	0.0468428260610395	10.0624510046217	4.47552785048355e-06	1.89430563624476	1
ENSG00000152127.8	MGAT5	2	134116666	2_79	0	0.0272771206669558	11.0718770668992	2.86759078945204e-06	-1.34455304077374	1
ENSG00000152128.13	TMEM163	2	134723708	2_80	0	0.029194895166325	5.77347822598026	1.60044903580161e-06	-1.49098708868746	1
ENSG00000082258.12	CCNT2	2	134918338	2_80	0	0.059003549002716	12.4896503076989	6.99722453860783e-06	2.35750082863044	1
ENSG00000115839.17	RAB3GAP1	2	135052002	2_80	0	0.0374725378053489	8.1471055886525	2.89877060117881e-06	1.57685144358472	1
ENSG00000121988.17	ZRANB3	2	135531995	2_80	0	0.0284425960145972	5.52562078931602	1.49227102527939e-06	-0.998162907800505	1
ENSG00000048991.16	R3HDM1	2	135531995	2_80	0	0.0284425960145972	5.52562078931603	1.4922710252794e-06	0.998162907800505	1
ENSG00000076003.4	MCM6	2	135876201	2_80	0	0.0281738294452413	5.43556161002791	1.45407798989753e-06	1.22827512324831	2
ENSG00000144229.11	THSD7B	2	136765244	2_81	0	0.0305276565226358	6.7317414111051	1.95127413734993e-06	-0.931714067310521	1
ENSG00000150540.13	HNMT	2	137963983	2_82	0	0.0181508364364499	5.13170711062692	8.8441459584075e-07	0.387157173834978	1
ENSG00000168702.17	LRP1B	2	142131604	2_85	0	0.0194848321178487	5.01808102683191	9.28392737818621e-07	-0.368612954607129	1
ENSG00000115919.14	KYNU	2	142877245	2_85	0	0.0194208831002195	4.98699706746605	9.19613808355605e-07	0.273274963796708	1
ENSG00000075884.13	ARHGAP15	2	143091525	2_85	0	0.0192955767477694	4.9257946876906	9.02467284225762e-07	-0.373952427317223	1
ENSG00000121989.14	ACVR2A	2	147844091	2_88	0	0.0321455549400068	20.8868121120393	6.37515112582046e-06	2.30742486270354	2
ENSG00000115947.13	ORC4	2	148020703	2_88	0	0.0136655123266319	12.6983433369078	1.64767055392542e-06	1.70137011904618	1
ENSG00000204406.12	MBD5	2	148020703	2_88	0	0.0136655123266319	12.6983433369078	1.64767055392542e-06	-1.70137011904618	1
ENSG00000150556.16	LYPD6B	2	149038442	2_88	0	0.0371610042209543	21.8148056474143	7.69726053231984e-06	2.44065436336167	1
ENSG00000184898.6	RBM43	2	151261443	2_90	0	0.0234220431673958	4.8360968621499	1.07551671572744e-06	0.148032049984617	2
ENSG00000123609.10	NMI	2	151290158	2_90	0	0.0450362567284313	11.0529166370761	4.72646642801144e-06	1.43109140958224	2
ENSG00000123610.4	TNFAIP6	2	151358124	2_90	0	0.0253730283573047	5.59415683800543	1.34773448115158e-06	0.556615329722159	1
ENSG00000080345.17	RIF1	2	151415393	2_90	0	0.0314043745612013	7.61796750435499	2.27157280713481e-06	-1.24803968283557	1
ENSG00000182389.19	CACNB4	2	152099291	2_91	0	0.0896540894842732	18.3818749631003	1.56479449175878e-05	1.93400717771597	1
ENSG00000115145.9	STAM2	2	152176179	2_91	0	0.260359815012736	29.1213136845007	7.19916808506092e-05	-4.05125084087093	2
ENSG00000157827.19	FMNL2	2	152335728	2_91	0	0.0230230250886749	5.36705821644631	1.17326493068252e-06	-0.43051411100641	1
ENSG00000196504.15	PRPF40A	2	152717752	2_91	0	0.169266256648333	24.679010120507	3.9663909881355e-05	3.50819047109872	1
ENSG00000177917.10	ARL6IP6	2	152717752	2_91	0	0.169266256648333	24.679010120507	3.9663909881355e-05	3.50819047109872	1
ENSG00000144278.14	GALNT13	2	153872211	2_92	0	0.0575248137615718	13.0718007766309	7.13983274657762e-06	-2.0443896237389	2
ENSG00000136542.8	GALNT5	2	157257153	2_94	0	0.0257450893694894	6.08355868767796	1.4871319441957e-06	-0.586406790246107	1
ENSG00000153237.17	CCDC148	2	158456264	2_95	0	0.155901820327162	23.7761020304246	3.51956701307234e-05	3.0307946775808	1
ENSG00000144283.21	PKP4	2	158457154	2_95	0	0.0226432020876437	5.13910797967495	1.10490002216148e-06	-0.539883893445034	2
ENSG00000163331.11	DAPL1	2	158795461	2_96	0	0.0201532060591101	8.56501030629924	1.63896406693301e-06	1.04197608715494	1
ENSG00000196151.10	WDSUB1	2	159286274	2_96	0	0.0152923925522803	6.05608935931852	8.79356765361918e-07	0.726452840796459	2
ENSG00000136536.14	MARCH7	2	159712477	2_96	0	0.0309963463894712	11.3664543551458	3.34528339326813e-06	0.567576475464043	2
ENSG00000153246.12	PLA2R1	2	160062509	2_96	0	0.0414690793472957	15.2337853388631	5.99831987862458e-06	-1.79202017389773	1
ENSG00000153250.19	RBMS1	2	160494127	2_96	0	0.0237356766483824	9.9934700016138	2.25224342043729e-06	-1.13993335621639	1
ENSG00000136560.13	TANK	2	161137402	2_97	0	0.0481900191576583	9.25650934390154	4.23547126432004e-06	1.13519869788904	1
ENSG00000182263.13	FIGN	2	163614686	2_99	0	0.184863863408103	26.8815827307711	4.71850323604217e-05	2.6477337121303	1
ENSG00000082438.15	COBLL1	2	164843369	2_100	0	0.0142858399625061	5.22303481290248	7.08477558021638e-07	0.450062542692426	1
ENSG00000178662.15	CSRNP3	2	165469352	2_100	0	0.0215339804910712	8.16507150410896	1.6694818594892e-06	-0.366508583292513	2
ENSG00000169432.14	SCN9A	2	166375953	2_101	0	0.0159435645018711	4.75089104874527	7.19213599546443e-07	0.386221242635265	1
ENSG00000172292.14	CERS6	2	168456065	2_102	0	0.0143280036307	7.549815636095	1.02711583817662e-06	-0.985107341115183	1
ENSG00000163072.15	NOSTRIN	2	168831170	2_102	0	0.0109012538104735	4.97254688745253	5.14698301378682e-07	-0.392116631685079	1
ENSG00000152254.10	G6PC2	2	168864871	2_102	0	0.0154409070971351	8.25580273775214	1.210401670046e-06	1.0232332585968	2
ENSG00000152253.8	SPC25	2	168857840	2_102	0	0.0249188050725824	12.7818776597021	3.02426097973483e-06	1.54704180460291	2
ENSG00000163093.11	BBS5	2	169479776	2_103	0	0.0371762730055494	8.63307048956836	3.04739346926779e-06	1.0570846460449	1
ENSG00000239474.6	KLHL41	2	169509786	2_103	0	0.0257795481944522	5.15479492836668	1.26178131267539e-06	0.442482893158167	1
ENSG00000138399.17	FASTKD1	2	169573465	2_103	0	0.027552285227663	5.78548757516684	1.51354378028539e-06	-0.727705196991779	2
ENSG00000138398.15	PPIG	2	169584236	2_103	0	0.0427794878758692	9.97178909467215	4.05047599343182e-06	-1.57967441896795	1
ENSG00000154479.12	CCDC173	2	169694539	2_103	0	0.0303287363410067	6.69685578793932	1.92851339283082e-06	-0.838981322426983	1
ENSG00000144362.11	PHOSPHO2	2	169696729	2_103	0	0.0693911138645099	14.6140898671709	9.62881913821983e-06	2.01765118873779	1
ENSG00000213160.9	KLHL23	2	169694622	2_103	0	0.13228321669287	20.9238074968253	2.62810588991667e-05	-2.2232206974578	1
ENSG00000138382.14	METTL5	2	169828670	2_103	0	0.0674027538930981	14.3334960139535	9.17333318384522e-06	-2.00731272768869	1
ENSG00000144357.16	UBR3	2	169827007	2_103	0	0.0296185034709218	6.47182340923808	1.82006612459134e-06	-0.962851515329211	2
ENSG00000071909.18	MYO3B	2	170178390	2_103	0	0.0295836463461961	6.46064210382533	1.81478333398767e-06	-0.679664714626332	2
ENSG00000115844.10	DLX2	2	172103018	2_104	0	0.01746915929765	7.03005963607164	1.16608017294779e-06	-0.118901802612735	1
ENSG00000128683.13	GAD1	2	170816965	2_104	0	0.0691323253616942	19.6027281425523	1.28675267278885e-05	-1.85740618226367	1
ENSG00000115806.12	GORASP2	2	170928386	2_104	0	0.0134352485963267	4.82157935402924	6.15081156576266e-07	-0.149216139744786	1
ENSG00000123600.19	METTL8	2	171435106	2_104	0	0.0134935175935111	5.25380342758931	6.73126046668426e-07	0.783918290028428	1
ENSG00000071967.11	CYBRD1	2	171522308	2_104	0	0.0139954229879455	5.11539323609469	6.79770714301644e-07	-0.271057843141363	2
ENSG00000077380.15	DYNC1I2	2	171687141	2_104	0	0.0133089449529901	4.86336466574833	6.14579204150873e-07	-0.223545279430124	1
ENSG00000172878.13	METAP1D	2	171999243	2_104	0	0.013877896607691	5.38846242909349	7.10045048950673e-07	-0.53115449521201	1
ENSG00000144355.14	DLX1	2	172084313	2_104	0	0.0202017449029684	9.4858763571759	1.81954893132007e-06	-1.75089238286609	1
ENSG00000091409.14	ITGA6	2	172427651	2_105	0	0.00856678871047378	7.2708335148653	5.91424965066583e-07	0.803701506567824	1
ENSG00000152256.13	PDK1	2	172555077	2_105	0	0.00667471369162342	4.94401084569704	3.13335392651861e-07	-0.281954368611489	1
ENSG00000091428.17	RAPGEF4	2	172735564	2_105	0	0.0328389272061984	19.6286793289429	6.12036661954241e-06	2.13002445057542	1
ENSG00000172845.14	SP3	2	173965538	2_105	0	0.0143398517830827	12.5252494239821	1.70540857484993e-06	-1.65551258904295	1
ENSG00000138430.15	OLA1	2	174248983	2_105	0	0.0226608953399136	17.5833080584114	3.78333716592719e-06	2.12074054101211	1
ENSG00000138433.15	CIR1	2	174396697	2_105	0	0.00664319936254454	5.83320859772616	3.67944393532006e-07	1.04596760761979	1
ENSG00000144306.14	SCRN3	2	174332652	2_105	0	0.00673975279830363	7.18636288452216	4.59886338143371e-07	1.73200686592614	1
ENSG00000163328.13	GPR155	2	174487330	2_105	0	0.00679567212761167	5.03437061448541	3.24844110835049e-07	-0.0481019093197762	1
ENSG00000154518.9	ATP5G3	2	175185320	2_106	0	0.0324840373178896	9.70856685958562	2.99448762956005e-06	-1.25761239134064	1
ENSG00000144320.13	LNPK	2	176002028	2_106	0	0.0353109330461565	10.502299670321	3.52120245816837e-06	-1.37250024291038	1
ENSG00000128713.13	HOXD11	2	176103857	2_106	0	0.031957244076296	9.55316316447969	2.8987710263009e-06	1.26969824531398	1
ENSG00000128709.12	HOXD9	2	176122492	2_106	0	0.0331155202330167	9.89150958264745	3.11022318805181e-06	-1.01945855167856	1
ENSG00000128652.11	HOXD3	2	176136443	2_106	0	0.0238942325671999	6.79447868082574	1.54151098361659e-06	0.964117096038385	1
ENSG00000170166.5	HOXD4	2	176151087	2_106	0	0.0365634984588225	10.8341505458018	3.76131759798017e-06	-1.32502859730736	1
ENSG00000018510.13	AGPS	2	177392663	2_107	0	0.0913298802778622	13.9965939483288	1.21375951840969e-05	-1.85903936013287	1
ENSG00000196659.9	TTC30B	2	177553107	2_107	0	0.0383841878119411	5.65500370633173	2.06102208873184e-06	0.563268331642494	1
ENSG00000128655.16	PDE11A	2	177813832	2_108	0	0.0917131554625253	27.7349561822484	2.41521900158461e-05	3.30534971467635	2
ENSG00000155636.14	RBM45	2	178112094	2_108	0	0.00698398717973914	4.76825275084595	3.16198713246207e-07	-0.118496615461626	1
ENSG00000079156.16	OSBPL6	2	178193688	2_108	0	0.00800941546413791	6.30513697302861	4.7950456308782e-07	0.782681013850884	1
ENSG00000180228.12	PRKRA	2	178451344	2_108	0	0.00718516044491635	5.10514690208977	3.48290886518759e-07	-0.530728004752851	1
ENSG00000204311.12	DFNB59	2	178451344	2_108	0	0.00718516044491635	5.10514690208977	3.48290886518759e-07	-0.530728004752851	1
ENSG00000079150.17	FKBP7	2	178477603	2_108	0	0.011736351922943	9.45505250434144	1.05364537534756e-06	1.13557042843641	2
ENSG00000116095.10	PLEKHA3	2	178480456	2_108	0	0.00736702649130006	5.2739028093834	3.68911123542693e-07	-0.528298604162024	1
ENSG00000155657.26	TTN	2	178828985	2_108	0	0.00739210717238903	5.20476188812265	3.65314169313588e-07	0.0748104949235194	2
ENSG00000163492.14	CCDC141	2	179049620	2_108	0	0.00769619507686048	5.6290798137545	4.11349402285194e-07	0.346129243385141	1
ENSG00000170035.15	UBE2E3	2	180967386	2_109	0	0.0290168400952319	5.63418099447414	1.55230947211541e-06	0.344770771336766	2
ENSG00000162998.4	FRZB	2	182866669	2_110	0	0.0203423534878335	6.52306152854535	1.25994059359803e-06	-0.683424522178153	1
ENSG00000162999.12	DUSP19	2	183079224	2_110	0	0.018330367871404	5.53836541099798	9.63940403253505e-07	0.481470034536572	2
ENSG00000163002.12	NUP35	2	183116059	2_110	0	0.0345816455728092	11.5555787597434	3.79432698169476e-06	1.8713334197082	2
ENSG00000188738.14	FSIP2	2	185758603	2_112	0	0.0195563461089789	16.2237833068233	3.01257070534297e-06	1.75281749799517	1
ENSG00000065548.17	ZC3H15	2	186486293	2_112	0	0.00617031993620842	5.59803956009096	3.2797522836849e-07	-0.34992972714679	1
ENSG00000003436.15	TFPI	2	187566010	2_112	0	0.0411065163995581	22.2388868037275	8.68002777403047e-06	-2.05103121707411	1
ENSG00000168542.14	COL3A1	2	188974074	2_112	0	0.00564209353045453	4.69177618187717	2.51347728233634e-07	0.0185713471896908	1
ENSG00000204262.11	COL5A2	2	189180039	2_113	0	0.0485390211725777	13.9411558923344	6.42520804637598e-06	-1.8276963443835	2
ENSG00000115368.9	WDR75	2	189443611	2_113	0	0.0248586546608803	7.57202124479889	1.78725632094518e-06	1.04511530713049	1
ENSG00000138381.9	ASNSD1	2	189661498	2_113	0	0.0221293940751431	6.47053865481118	1.35958810242089e-06	0.896490272477098	1
ENSG00000151687.14	ANKAR	2	189672029	2_113	0	0.0269884434812688	8.35135605518137	2.14009097103263e-06	0.904198905270034	1
ENSG00000128694.11	OSGEPL1	2	189761107	2_113	0	0.0329411085469423	10.2439904512754	3.20409048224713e-06	-1.44064904759953	1
ENSG00000064933.17	PMS1	2	189784079	2_113	0	0.0185262911561672	4.78959726030657	8.42529039340096e-07	-0.245958917972159	1
ENSG00000198130.15	HIBCH	2	190341243	2_113	0	0.0216996624922243	6.28493571844657	1.29494468063974e-06	0.481004628903933	1
ENSG00000151689.12	INPP1	2	190343615	2_113	0	0.0192789731723327	5.16607438462702	9.45675093217679e-07	-0.277238016011705	1
ENSG00000151690.14	MFSD6	2	190391306	2_113	0	0.0944085738587249	20.3644216332954	1.82549612018571e-05	-2.4715278684378	1
ENSG00000189362.11	NEMP2	2	190534707	2_113	0	0.0204346978878858	5.71664950180939	1.10919316261615e-06	-0.693107695304456	1
ENSG00000138386.16	NAB1	2	190647213	2_113	0	0.0336006743983223	10.4326090254925	3.32842153279185e-06	-1.59202256415788	1
ENSG00000138378.17	STAT4	2	191247926	2_114	0	0.017680838863647	9.19409948016357	1.54351004961272e-06	1.10055160881356	1
ENSG00000128641.18	MYO1B	2	191245493	2_114	0	0.0192778800738304	10.0047508227769	1.83131455715119e-06	1.1858881532751	1
ENSG00000173559.12	NABP1	2	191677959	2_114	0	0.0111751812513449	4.81995708285961	5.11440532716722e-07	-0.148866131401042	1
ENSG00000144339.11	TMEFF2	2	192200683	2_114	0	0.0174039338182126	8.90957093280358	1.47231795954333e-06	-0.940810541878048	1
ENSG00000196950.13	SLC39A10	2	195575506	2_115	0	0.017037326586524	4.77093399781465	7.71795520647171e-07	0.314029498992283	1
ENSG00000118997.13	DNAH7	2	196068464	2_116	0	0.0472337425694456	13.1018562702989	5.87601080777431e-06	1.81442866496558	1
ENSG00000138411.10	HECW2	2	196593392	2_116	0	0.0367738192129212	10.7138724980585	3.74095605987478e-06	2.3931637318589	2
ENSG00000144395.17	CCDC150	2	196640040	2_116	0	0.0393407107189976	11.3572724151665	4.24241980138169e-06	2.07427810448296	1
ENSG00000178074.5	C2orf69	2	199911021	2_118	0	0.0107545721324955	12.5393573065904	1.28045939581896e-06	3.47574539197858	1
ENSG00000162971.10	TYW5	2	199955782	2_118	1	0.482487782007202	46.4189798250029	0.000212656816677137	-7.97963743237511	1
ENSG00000162972.10	MAIP1	2	199954933	2_118	0	0.00792429269984996	11.4817686715164	8.63906413576629e-07	3.58963645138438	2
ENSG00000196141.13	SPATS2L	2	200305923	2_118	0	0.00671163519249318	9.3247509748071	5.94241504811622e-07	-1.1332323919267	2
ENSG00000163535.17	SGO2	2	200510401	2_118	0	0.00491597809497435	5.62358053690939	2.62494528331061e-07	-0.553558005319093	1
ENSG00000155729.12	KCTD18	2	200519526	2_118	0	0.00495019710989453	7.55151151024312	3.54939046063738e-07	-1.61715134777873	1
ENSG00000013441.15	CLK1	2	200864612	2_119	0	0.0317738127054074	4.69770900072743	1.41727079828348e-06	0.183794900477321	1
ENSG00000240344.8	PPIL3	2	200889218	2_119	0	0.0329456503392417	5.04198513051701	1.5772373110548e-06	-0.300639887956921	1
ENSG00000003402.19	CFLAR	2	201116120	2_119	0	0.0321920724055973	4.82200770846143	1.47392108937825e-06	-0.316739866946494	1
ENSG00000003400.14	CASP10	2	201183110	2_119	0	0.0501877177064366	9.05761692844738	4.31627187658291e-06	1.35666023016389	2
ENSG00000064012.21	CASP8	2	201233408	2_119	0	0.0317776539595201	4.69885745585424	1.41778866136128e-06	-0.00403710284360712	1
ENSG00000155749.12	ALS2CR12	2	201315768	2_119	0	0.04345570696769	7.6802031347995	3.1689612115515e-06	1.02498223787261	1
ENSG00000082146.12	STRADB	2	201388150	2_119	0	0.0491366126906219	8.8549539311496	4.13132077810249e-06	-1.12125566922737	1
ENSG00000115993.12	TRAK2	2	201450110	2_119	0	0.054555873584862	9.85764638381992	5.10636842666925e-06	-1.15509010298981	1
ENSG00000155755.18	TMEM237	2	201643259	2_119	0	0.0318777836609117	4.72875664450841	1.43130596193184e-06	-0.120538810796846	1
ENSG00000003393.14	ALS2	2	201780819	2_119	0	0.0318036892281161	4.70664083100523	1.42130065418687e-06	-0.0513010791168802	1
ENSG00000138395.14	CDK15	2	201790822	2_119	0	0.0390637913157892	6.66361082756059	2.47161836321864e-06	0.883695527592871	1
ENSG00000155760.2	FZD7	2	202034208	2_120	0	0.015436106334988	5.66567929067813	8.30399627707011e-07	0.0815439306374432	1
ENSG00000055044.10	NOP58	2	202264235	2_120	0	0.0481740187978433	16.4686466878553	7.53300380861563e-06	-2.35435645697382	1
ENSG00000163596.16	ICA1L	2	202871777	2_120	0	0.0352440867502192	13.4866662435357	4.51323833588204e-06	-1.54854315884316	1
ENSG00000138380.17	CARF	2	202912503	2_120	0	0.0273108778222576	11.0637513574342	2.86903246908147e-06	1.52956231498363	1
ENSG00000138442.9	WDR12	2	203014780	2_120	0	0.103308895576749	23.8461028105548	2.3391201363186e-05	-2.69889919472494	1
ENSG00000138443.15	ABI2	2	203326184	2_120	0	0.0160502399704126	6.03402777969706	9.19573044040655e-07	-0.92507255892536	1
ENSG00000163600.12	ICOS	2	203937045	2_120	0	0.01558212546684	5.75456230842307	8.51405380814264e-07	-0.58940727548594	1
ENSG00000118257.16	NRP2	2	205682821	2_121	0	0.0217602538634517	5.18762513321971	1.07183994993528e-06	-0.33382921936448	2
ENSG00000114933.15	INO80D	2	206081672	2_122	0	0.00889993121447708	5.20336676494117	4.3971216973046e-07	0.300539100613016	1
ENSG00000183671.12	GPR1	2	206217292	2_122	0	0.0609567659007139	22.5375526962354	1.30444589118615e-05	-2.48336286706232	2
ENSG00000204186.7	ZDBF2	2	206276156	2_122	0	0.0507236783300599	20.4521919460434	9.85026686241428e-06	2.55737484600332	1
ENSG00000114948.12	ADAM23	2	206444237	2_122	0	0.00906171817186852	5.42874986681208	4.67097754596743e-07	0.380812155017588	1
ENSG00000138400.12	MDH1B	2	206765180	2_122	0	0.00977878093569895	5.96943387480934	5.54262198027888e-07	-0.631467448210317	2
ENSG00000118246.13	FASTKD2	2	206765180	2_122	0	0.00884676662988204	5.17201991225548	4.34452355426681e-07	-0.480778200825531	2
ENSG00000144410.4	CPO	2	206948854	2_122	0	0.0133550446316009	8.7688766116765	1.11195368804897e-06	-0.950480497290504	1
ENSG00000144401.14	METTL21A	2	207649619	2_122	0	0.753060542640329	21.6870345199901	0.00015506988343762	-4.28415785539609	1
ENSG00000163249.11	CCNYL1	2	207712007	2_122	0	0.0085342446573865	4.82099978861153	3.90660586881819e-07	-0.253544359776461	1
ENSG00000163251.3	FZD5	2	207769445	2_122	0	0.0263654759743108	15.5200955883487	3.88532546529192e-06	-1.77954295544498	1
ENSG00000118231.4	CRYGD	2	208124984	2_123	0	0.211060926111962	22.8879982113593	4.58683425372531e-05	2.43212612759441	1
ENSG00000138413.13	IDH1	2	208266212	2_123	0	0.0337619881654556	4.95426838317451	1.58819907823191e-06	-0.215068204124125	1
ENSG00000197713.14	RPE	2	210002122	2_124	0	0.0136364634824362	4.70179558198488	6.0878352945951e-07	0.0940493129405679	1
ENSG00000144445.16	KANSL1L	2	210170701	2_124	0	0.0144783295321331	5.26697765787496	7.24064624936822e-07	-0.64428386562617	1
ENSG00000144452.14	ABCA12	2	215138684	2_127	0	0.0163787693189625	6.73834529029684	1.04792915837074e-06	0.757889470116894	1
ENSG00000138376.10	BARD1	2	214808273	2_127	0	0.0154670089042432	6.19755611255215	9.10173527577347e-07	-0.633032711857553	3
ENSG00000138363.14	ATIC	2	215312057	2_127	0	0.0133214332428335	4.7884505812791	6.05680175802017e-07	0.183407402766889	2
ENSG00000118242.15	MREG	2	216033416	2_127	0	0.0139949519490602	5.25371979029614	6.98129056942034e-07	-0.388992044418475	1
ENSG00000079246.15	XRCC5	2	216078577	2_127	0	0.016672469803083	6.90615943924664	1.09328637750542e-06	-0.637315822308958	1
ENSG00000138375.12	SMARCAL1	2	216412329	2_127	0	0.0138187932708455	5.13424370562804	6.73665018042629e-07	-0.594144416977563	2
ENSG00000197756.9	RPL37A	2	216498338	2_127	0	0.149565752952623	28.0238505384795	3.97976443382846e-05	-2.93958505297908	1
ENSG00000115457.9	IGFBP2	2	216632342	2_127	0	0.322152311293928	36.0162970988354	0.000110168569044595	-3.71893275549493	1
ENSG00000181378.13	CFAP65	2	219041645	2_129	0	0.0200541880334328	7.16189903947317	1.36373715807418e-06	-1.65484987704332	2
ENSG00000127831.10	VIL1	2	218419492	2_129	0	0.0287937283010998	8.45219356408972	2.31081263442815e-06	-1.41666684603265	1
ENSG00000188282.12	RUFY4	2	218034950	2_129	0	0.0670254275786677	16.5390996740714	1.05256482977349e-05	-1.95379704639719	1
ENSG00000163464.7	CXCR1	2	218167540	2_129	0	0.0634814280072149	15.9828583458676	9.63382015830825e-06	-1.89328564405836	1
ENSG00000163466.15	ARPC2	2	218216699	2_129	0	0.0228659904589503	6.18050001589671	1.34187180154424e-06	-0.744581857284437	2
ENSG00000179921.14	GPBAR1	2	218259499	2_129	0	0.0240232810647849	6.36655378713513	1.45222574528967e-06	0.460193115295967	1
ENSG00000135926.14	TMBIM1	2	218292881	2_129	0	0.0415637256661492	11.4118635874123	4.50368946891056e-06	1.18212069112183	2
ENSG00000158428.3	CATIP	2	218350485	2_129	0	0.0200723780147131	4.97479609470525	9.48137903862989e-07	-0.61092801587052	1
ENSG00000144579.7	CTDSP1	2	218398735	2_129	0	0.0233889748914509	6.23928108262266	1.3856167851855e-06	0.523609081587036	1
ENSG00000135913.10	USP37	2	218568666	2_129	0	0.0199449059880275	4.75928832973168	9.01304224410023e-07	-0.0309914205107155	1
ENSG00000144580.13	CNOT9	2	218568666	2_129	0	0.0199449059880275	4.75928832973168	9.01304224410023e-07	0.0309914205107155	1
ENSG00000115556.13	PLCD4	2	218607602	2_129	0	0.0342257222382035	10.096443821414	3.28109232823773e-06	-1.66106176006557	2
ENSG00000074582.12	BCS1L	2	218658710	2_129	0	0.0321159639373175	9.47103165526983	2.88812274340415e-06	-1.59407363510153	1
ENSG00000115568.15	ZNF142	2	218658710	2_129	0	0.0236784136783098	6.53296236194421	1.4687915204518e-06	1.06724751676881	2
ENSG00000163481.7	RNF25	2	218672243	2_129	0	0.0202102667263541	4.87324126342555	9.35163084712064e-07	0.057294656143311	1
ENSG00000163482.11	STK36	2	218672501	2_129	0	0.0435261671135271	12.3465603212113	5.10262678571836e-06	-1.82288324647266	1
ENSG00000135929.8	CYP27A1	2	218782732	2_129	0	0.0207216223253076	5.16180329056769	1.01559978640568e-06	0.421790977848794	1
ENSG00000187736.12	NHEJ1	2	219160586	2_129	0	0.0234325796731797	11.0521175239605	2.45902527998585e-06	2.54436402064353	1
ENSG00000213901.10	SLC23A3	2	219169108	2_129	1	0.0643080500115335	17.6672107654467	1.07877463820871e-05	3.83528291402169	3
ENSG00000115649.15	CNPPD1	2	219177636	2_129	0	0.0519164860464958	19.7505550869528	9.73603199436309e-06	-3.42931457499921	2
ENSG00000158552.12	ZFAND2B	2	219196879	2_129	1	0.668694685300028	23.6548507811842	0.000150191543695694	-4.51178666139687	1
ENSG00000115657.12	ABCB6	2	219218557	2_129	0	0.0204043063926118	5.8098264652051	1.12559561788061e-06	0.978027998701837	1
ENSG00000198925.10	ATG9A	2	219229829	2_129	0	0.0221981741541801	5.69514820236818	1.20038257116575e-06	-0.442333343761503	2
ENSG00000163516.13	ANKZF1	2	219229829	2_129	0	0.0219350411837188	5.57593300915751	1.16132399203866e-06	-0.395615900785381	2
ENSG00000163521.15	GLB1L	2	219243701	2_129	0	0.0657036892534841	20.196392817633	1.25997219633022e-05	-2.91016160819345	1
ENSG00000127824.13	TUBA4A	2	219278362	2_129	0	0.0331890396028437	8.81200446030772	2.77694188090914e-06	0.434970379060179	1
ENSG00000054356.13	PTPRN	2	219309801	2_129	0	0.0204071250429846	6.58205452361426	1.27538321752349e-06	-1.48735393722976	1
ENSG00000123992.18	DNPEP	2	219400504	2_129	0	0.0202100861295059	4.85715082761367	9.32067040487601e-07	-0.0127126736769373	1
ENSG00000175084.11	DES	2	219418182	2_129	0	0.0234468732321477	6.62521990659527	1.47496810882319e-06	0.87498714692173	1
ENSG00000072195.14	SPEG	2	219434550	2_129	0	0.0236628774875789	6.72506427170137	1.5109893081654e-06	0.939170850144341	1
ENSG00000123989.13	CHPF	2	219543916	2_129	0	0.020489838412163	5.39140674279161	1.04890952139279e-06	-0.764485200814802	1
ENSG00000124006.14	OBSL1	2	219537902	2_129	0	0.0199757220453346	4.94556557537586	9.38028098622111e-07	0.499827089592542	2
ENSG00000144589.21	STK11IP	2	219597918	2_130	0	0.0116334926816323	4.71390601309472	5.20701030263012e-07	0.0341883709083787	1
ENSG00000116106.11	EPHA4	2	221574191	2_130	0	0.0142030762572686	6.58211089931899	8.87656649735339e-07	-0.650330649715073	1
ENSG00000135903.18	PAX3	2	222149468	2_131	0	0.042042069636383	13.4072616285731	5.35206732962719e-06	-1.52082916839297	1
ENSG00000163082.9	SGPP2	2	222423650	2_131	0	0.021710045070848	7.12887292388086	1.46953182249759e-06	-0.81560883285616	2
ENSG00000123983.13	ACSL3	2	222860739	2_131	0	0.0210113437547222	6.81932840176832	1.36048209447478e-06	0.760917061811378	1
ENSG00000124019.9	FAM124B	2	224402283	2_132	0	0.0190557520529937	5.29207550153063	9.57523676891794e-07	1.05226423558329	1
ENSG00000036257.12	CUL3	2	224585652	2_132	0	0.0193701410298164	6.79915292396636	1.25050372225562e-06	1.62341550702813	1
ENSG00000135905.18	DOCK10	2	225041976	2_133	0	0.0203097418548128	6.10477156182197	1.17725682697361e-06	0.632283486205805	1
ENSG00000144468.16	RHBDD1	2	226836102	2_133	0	0.0497960702284989	14.6321304880486	6.9183102354339e-06	1.86985986661035	1
ENSG00000173744.17	AGFG1	2	227467196	2_134	0	0.0265320744539781	10.2353024566247	2.57851275981458e-06	-1.10694095455453	2
ENSG00000135917.13	SLC19A3	2	227718030	2_134	0	0.0186646575356915	7.02899285448989	1.24569156696744e-06	0.696503751894465	2
ENSG00000187957.7	DNER	2	229714875	2_135	0	0.284213575010613	29.45036744272	7.94754383511994e-05	-3.54974277753025	1
ENSG00000163053.10	SLC16A14	2	230069466	2_135	0	0.026925746331293	13.9292005091549	3.56115877159861e-06	-1.45568622677069	1
ENSG00000079263.18	SP140	2	230203060	2_135	0	0.042660727827199	18.4348741326271	7.4673384217387e-06	2.09911954333374	1
ENSG00000185404.16	SP140L	2	230326798	2_135	0	0.0426138927778589	18.2985474768603	7.40397975815611e-06	2.03961676530153	2
ENSG00000067066.16	SP100	2	230415917	2_135	0	0.0114044448816262	5.84787599499309	6.33241985790498e-07	-0.367199460000497	1
ENSG00000135916.15	ITM2C	2	230864420	2_135	0	0.0106125983218747	5.21287062188953	5.25286294973459e-07	0.350897144976347	1
ENSG00000177673.3	TEX44	2	231593169	2_136	0	0.0369803412427649	9.9588683345561	3.4968604550376e-06	-1.3071401754185	1
ENSG00000204128.5	C2orf72	2	231040159	2_136	0	0.0283875898872973	7.44500597282926	2.0067393633107e-06	0.973250231110757	1
ENSG00000135914.5	HTR2B	2	231125386	2_136	0	0.0218793674302458	4.97710947047571	1.03397336490528e-06	-0.393535496479278	2
ENSG00000135931.17	ARMC9	2	231199468	2_136	0	0.0294708905999691	7.80050702127325	2.18279770835218e-06	1.04498368979698	1
ENSG00000115053.15	NCL	2	231483954	2_136	0	0.0212530345173844	4.7022445283923	9.48906789638082e-07	-0.226467112946482	1
ENSG00000171596.6	NMUR1	2	231526615	2_136	0	0.0269427801801527	6.94941087106286	1.77782002583234e-06	-0.794512107281717	3
ENSG00000187514.16	PTMA	2	231707301	2_136	0	0.0252087092721651	6.31866744136247	1.51242380710611e-06	-0.637220173351132	1
ENSG00000144524.17	COPS7B	2	231781537	2_136	0	0.0224612929960101	5.22558851180352	1.11446737158134e-06	0.541446500314736	1
ENSG00000221944.6	TIGD1	2	232550122	2_136	0	0.0255166936825579	6.43376810531474	1.55878852587333e-06	-0.712483391894438	1
ENSG00000115468.11	EFHD1	2	232623867	2_136	0	0.021419163900337	4.77592440927287	9.71308871207541e-07	-0.137384156794425	1
ENSG00000244122.2	UGT1A7	2	233681881	2_137	0	0.0185682710516935	5.11500953741367	9.01810550168959e-07	-0.494843999684847	1
ENSG00000167165.18	UGT1A6	2	233689196	2_137	0	0.0178327052568589	4.71267751880885	7.9796225871687e-07	0.174504368612724	1
ENSG00000241635.7	UGT1A1	2	233759924	2_137	0	0.0182114759467145	4.86542442552777	8.41323989214153e-07	0.0133273657049872	2
ENSG00000204120.14	GIGYF2	2	232697615	2_137	0	0.100435434260089	18.1581864199193	1.73163688871821e-05	-1.11295864122001	1
ENSG00000182600.9	C2orf82	2	232856815	2_137	0	0.0720126757220899	20.1331963275292	1.37663584418953e-05	-2.7532264615721	1
ENSG00000066248.14	NGEF	2	233013260	2_137	0	0.0182115154903325	4.85673468628303	8.39823192347733e-07	-0.00130240503737639	1
ENSG00000077044.10	DGKD	2	233354365	2_137	0	0.0578756086803021	15.8576337990144	8.71427684106506e-06	-1.73249804161138	1
ENSG00000085982.13	USP40	2	233566769	2_137	0	0.180435977841065	26.4195001231962	4.52631870981318e-05	-2.60760349299778	1
ENSG00000130147.15	SH3BP4	2	234954707	2_138	0	0.028114247541703	5.27669447974941	1.40859392321932e-06	0.399661116469253	1
ENSG00000115648.13	MLPH	2	237540110	2_140	0	0.0281769617687587	5.0575439105388	1.35310413615023e-06	0.334651605062622	1
ENSG00000124831.18	LRRFIP1	2	237726494	2_140	0	0.0292106518676983	5.39951197975634	1.49759076982215e-06	-0.594733085922259	1
ENSG00000177483.11	RBM44	2	237779250	2_140	0	0.0305340971215135	5.82029127260342	1.68743556650497e-06	-0.503416169208173	1
ENSG00000184182.18	UBE2F	2	237966682	2_141	0	0.0307292736533727	4.73241104723272	1.3808043649771e-06	-0.132518231223212	1
ENSG00000132330.16	SCLY	2	238061377	2_141	0	0.0319294521753285	5.0964568492568	1.54510221644895e-06	0.404213511501701	1
ENSG00000144488.14	ESPNL	2	238099901	2_141	0	0.0481760869170089	9.01838374334901	4.12531987951273e-06	1.07342976672275	3
ENSG00000132326.11	PER2	2	238289924	2_141	0	0.0425897616949629	7.84021917459585	3.17052228757018e-06	-0.739570520165614	1
ENSG00000204104.11	TRAF3IP1	2	238317141	2_141	0	0.0318925681406126	5.08543462701895	1.53997958911898e-06	0.116206109946438	3
ENSG00000065802.11	ASB1	2	238426593	2_141	0	0.0587902436913447	10.9279176226505	6.10014375581157e-06	-1.45241926713275	2
ENSG00000233608.3	TWIST2	2	238847617	2_141	0	0.0416561134865608	7.62870750498006	3.01735985855435e-06	0.887245324759159	1
ENSG00000068024.16	HDAC4	2	239395565	2_142	0	0.0167118919806721	5.30460543038851	8.41736388392672e-07	-0.452239654023968	1
ENSG00000130414.11	NDUFA10	2	240027895	2_142	0	0.0157344251001554	4.73548164235815	7.07477175932369e-07	-0.15608779415023	1
ENSG00000063660.8	GPC1	2	240456121	2_142	0	0.0197830958741193	6.89903607311332	1.2959255974611e-06	-0.895311284408711	1
ENSG00000142327.12	RNPEPL1	2	240566209	2_142	0	0.0313143218041877	11.2515371960051	3.34543246688592e-06	1.35454717748919	1
ENSG00000144504.15	ANKMY1	2	240570295	2_142	0	0.0162432040775768	5.03595479345514	7.7669573515964e-07	0.152554223308608	1
ENSG00000142330.19	CAPN10	2	240586222	2_142	0	0.050699980988557	15.8471174626453	7.62878666590276e-06	-1.74086372020265	2
ENSG00000178623.11	GPR35	2	240609668	2_142	0	0.0162477065223662	5.03858215170573	7.77316357030585e-07	0.43199410190342	1
ENSG00000172478.17	C2orf54	2	240896921	2_143	0	0.0250006131412581	5.3102215249067	1.2605517958808e-06	-0.460405956329019	2
ENSG00000172482.4	AGXT	2	240867975	2_143	0	0.0249573939400373	5.29382220633104	1.25448647194137e-06	0.509838259988459	1
ENSG00000122085.16	MTERF4	2	241094178	2_143	0	0.0297512915062707	6.96050121451742	1.96627262825784e-06	-0.675721871864185	2
ENSG00000115687.13	PASK	2	241109200	2_143	0	0.0633217285491711	14.1772588025351	8.52398007430329e-06	1.88288245983326	2
ENSG00000115685.14	PPP1R7	2	241150035	2_143	0	0.0277749349597308	6.30809428775934	1.66359889631749e-06	-0.839412789670663	1
ENSG00000168385.17	SEPT2	2	241314902	2_144	0	0.0235059250977451	5.95114296497585	1.32823563664991e-06	0.654192557447007	2
ENSG00000115677.16	HDLBP	2	241317232	2_144	0	0.0283264793914649	7.71965245369033	2.07628872689123e-06	-0.985848441043871	1
ENSG00000006607.13	FARP2	2	241356233	2_144	0	0.0827794765581658	17.9938856522424	1.41431135754583e-05	2.23982035160997	2
ENSG00000115694.14	STK25	2	241509731	2_144	0	0.0276594769980553	7.49354706259461	1.96801679306178e-06	-0.862327319918005	1
ENSG00000176720.4	BOK	2	241559082	2_144	0	0.0211852055857285	4.96709158427219	9.99153576558121e-07	0.432558692527323	1
ENSG00000168393.12	DTYMK	2	241683277	2_144	0	0.0686574123742602	16.1827364466711	1.05496193391734e-05	-1.95538243972928	1
ENSG00000168395.15	ING5	2	241687064	2_144	0	0.026669854792008	7.14795035992837	1.8100875269163e-06	0.945691356505145	1
ENSG00000134121.9	CHL1	3	171715	3_1	0	0.0201258243894114	4.69699243752071	8.97575390303037e-07	0.0468089596656195	1
ENSG00000091181.19	IL5RA	3	3111246	3_4	0	0.057400589687605	23.6894774647065	1.29112779948858e-05	2.17682991603605	1
ENSG00000072756.16	TRNT1	3	3201558	3_4	0	0.0386346153948666	19.9021095855411	7.30084457912103e-06	1.94569402289331	1
ENSG00000113851.14	CRBN	3	3180101	3_4	0	0.0445834875549012	21.2687492628166	9.0035418263459e-06	2.06550608274218	1
ENSG00000144455.13	SUMF1	3	4368172	3_4	0	0.0115110688650298	8.43895574195073	9.223627556024e-07	0.912752046249914	3
ENSG00000150995.18	ITPR1	3	4493696	3_4	0	0.00777467907632579	4.74324717563152	3.50151204639509e-07	-0.118392561992724	1
ENSG00000196277.15	GRM7	3	7160990	3_6	0	0.0417236784274869	11.6338385308111	4.60896083990267e-06	-1.51198970817412	1
ENSG00000071282.11	LMCD1	3	8502071	3_6	0	0.0258551032914689	7.08308994202029	1.73886725985776e-06	0.690161643930824	1
ENSG00000070950.9	RAD18	3	8963418	3_7	0	0.0292900755970875	7.21530378563411	2.00665406993272e-06	-0.808515687679959	2
ENSG00000168137.15	SETD5	3	9397385	3_7	0	0.0228080862309376	4.8438780102816	1.04900954585774e-06	-0.0748059519681247	1
ENSG00000163719.19	MTMR14	3	9649842	3_8	0	0.0115955496645777	4.69732741345669	5.17177437033739e-07	-0.0239401389600048	1
ENSG00000214021.15	TTLL3	3	9807893	3_8	0	0.0841668676709342	23.304688658225	1.86243818379493e-05	-2.33712220074379	1
ENSG00000171135.13	JAGN1	3	9890067	3_8	0	0.0282824108839306	13.039813470151	3.50175053089333e-06	-1.47751135960033	1
ENSG00000163701.18	IL17RE	3	9902449	3_8	0	0.014006144044123	6.47424310483053	8.61003641380643e-07	-0.765795275255611	1
ENSG00000163702.18	IL17RC	3	9918029	3_8	0	0.0116862195596047	4.79100896352685	5.31616463090914e-07	0.00537777138467958	1
ENSG00000125037.12	EMC3	3	10010880	3_8	0	0.013540051630498	6.13088801340289	7.88208475685794e-07	-0.668922022784775	1
ENSG00000144554.10	FANCD2	3	10025967	3_8	0	0.0117318336010466	4.79172148606161	5.33770857185235e-07	0.217944670633544	2
ENSG00000254999.3	BRK1	3	10115548	3_8	0	0.0613316349751271	20.1950021724315	1.17605015435298e-05	1.98343012901941	2
ENSG00000134086.7	VHL	3	10140878	3_8	0	0.0129700086151537	5.71436321556503	7.03729088436885e-07	0.407303552750347	1
ENSG00000157017.15	GHRL	3	10292337	3_8	0	0.0120274001866396	5.00359779435981	5.71414886778639e-07	0.70652834932737	1
ENSG00000157087.17	ATP2B2	3	10708383	3_8	0	0.0147394226734401	7.36248587174596	1.03039168224705e-06	1.36630327508446	1
ENSG00000197548.12	ATG7	3	11272224	3_9	0	0.0447952519482998	16.7216202444115	7.11226183399043e-06	-2.05965541039098	3
ENSG00000144560.14	VGLL4	3	11638035	3_9	0	0.0208137718052277	9.4384393143038	1.86529863922035e-06	-1.1353473399911	1
ENSG00000144559.10	TAMM41	3	11808893	3_9	0	0.0246157217796179	11.0268784070367	2.57728565834227e-06	-1.31099637295133	1
ENSG00000157150.4	TIMP4	3	12159968	3_9	0	0.0395817545040956	15.5405500697682	5.8406182962093e-06	2.45631745285174	1
ENSG00000132170.19	PPARG	3	12318178	3_9	0	0.0156642040856985	6.75226757797057	1.00428129458e-06	-0.709780384206834	1
ENSG00000154743.17	TSEN2	3	12484507	3_9	0	0.019220129649628	8.6851259021034	1.58500204961896e-06	-1.51542969630938	3
ENSG00000075975.15	MKRN2	3	12555008	3_9	0	0.0148763476766508	6.26514103277669	8.84961889200679e-07	0.662681005489407	2
ENSG00000225526.4	MKRN2OS	3	12560995	3_9	0	0.0841274443469817	22.7897180816715	1.82043025845461e-05	2.95788501523471	2
ENSG00000132155.11	RAF1	3	12664356	3_9	0	0.0138857182371782	5.61486386811796	7.40295273484101e-07	-0.267814609181363	1
ENSG00000088726.15	TMEM40	3	12769053	3_9	0	0.0147944367919964	6.21302543274721	8.72768302207075e-07	-0.483931729903946	1
ENSG00000144712.11	CAND2	3	12796583	3_9	0	0.0141724511580892	5.80772647348847	7.8153515814065e-07	0.398951964610915	1
ENSG00000144713.12	RPL32	3	12841494	3_9	0	0.0146388853370047	6.11329886107499	8.4973016063843e-07	-0.488567634544941	1
ENSG00000131379.9	C3orf20	3	14669081	3_10	0	0.0516058412589764	13.0732085317059	6.40587481942983e-06	1.77869863092986	3
ENSG00000144711.13	IQSEC1	3	13073352	3_10	0	0.0399481131254628	10.6256791228282	4.030420551412e-06	1.36184937838419	1
ENSG00000170876.7	TMEM43	3	14124463	3_10	0	0.0327557753713771	8.73566862041132	2.71694866071309e-06	-1.12428239661362	1
ENSG00000154767.14	XPC	3	14169601	3_10	0	0.0231281736501227	5.43375119046929	1.19326934716511e-06	-0.427922750290017	1
ENSG00000131389.16	SLC6A6	3	14402293	3_10	0	0.128551825038523	21.9469809999373	2.67886255115719e-05	2.38839735891636	1
ENSG00000144596.12	GRIP2	3	14534964	3_10	0	0.0460879096299346	11.9907864521602	5.24725386352764e-06	-1.39768813954829	1
ENSG00000154781.15	CCDC174	3	14660765	3_10	0	0.12660604722298	21.795749149127	2.62013487346379e-05	-2.39376727328532	1
ENSG00000177463.15	NR2C2	3	14511866	3_10	0	0.0661240157967324	15.4560001582514	9.70406576861044e-06	-1.91213275247675	1
ENSG00000131368.7	MRPS25	3	15063435	3_11	0	0.0450306453174827	10.3322927855397	4.41776155777762e-06	-1.05019747623463	2
ENSG00000131381.12	RBSN	3	15099772	3_11	0	0.098929483312709	17.9304354984742	1.68427877422274e-05	2.09709848288322	1
ENSG00000131375.9	CAPN7	3	15206289	3_11	0	0.0337588671086526	7.58615716971053	2.43168377445081e-06	-1.03175591327476	1
ENSG00000131370.15	SH3BP5	3	15341039	3_11	0	0.0248849941572789	4.69075789231668	1.10835263434086e-06	-0.233047509985321	1
ENSG00000206562.11	METTL6	3	15444611	3_11	0	0.0426941909254682	9.82371494003313	3.98237301550684e-06	1.32220751972358	1
ENSG00000144597.13	EAF1	3	15422811	3_11	0	0.0353659402153417	8.02859622615156	2.69601449084861e-06	-1.04278674411156	1
ENSG00000206561.12	COLQ	3	15521324	3_11	0	0.0300804018087001	6.48925940432147	1.85342990108885e-06	0.47814850798566	2
ENSG00000131373.14	HACL1	3	15601668	3_11	0	0.0267488082830235	5.37555234927299	1.36529006633301e-06	0.628322811174072	1
ENSG00000206560.11	ANKRD28	3	15859466	3_11	0	0.0545091127979815	12.1618903256284	6.29459210767731e-06	-1.74072890255335	1
ENSG00000131386.17	GALNT15	3	16088510	3_11	0	0.0333409477651644	7.46727151562351	2.36394452563383e-06	0.714583660654896	1
ENSG00000154814.13	OXNAD1	3	16265263	3_12	0	0.0168361828534924	5.92111870438846	9.46552699484591e-07	0.686874284923853	2
ENSG00000131378.13	RFTN1	3	16514065	3_12	0	0.0289054427448896	10.2390732891049	2.81020287813052e-06	-1.02960230050472	2
ENSG00000163576.17	EFHB	3	19946616	3_14	0	0.0924587225380116	19.3115598311248	1.6953627605938e-05	2.20929030693862	1
ENSG00000144566.10	RAB5A	3	19946983	3_14	0	0.141737433153393	23.5212307552119	3.165497703956e-05	2.92069923414825	1
ENSG00000183977.13	PP2D1	3	20012089	3_14	0	0.0219649350767691	5.55020223214788	1.15754032256658e-06	0.527850970198952	1
ENSG00000182247.9	UBE2E2	3	23202760	3_17	0	0.0423600439816798	12.2025892959206	4.90801400772491e-06	1.65326610721303	1
ENSG00000170142.11	UBE2E1	3	23805720	3_18	0	0.00545847173989744	4.96350605078359	2.57250968580985e-07	-0.741455619289953	1
ENSG00000174738.12	NR1D2	3	23945256	3_18	0	0.00553887829803501	6.42274447904285	3.37784614299499e-07	-1.67364895284165	1
ENSG00000151090.17	THRB	3	24495732	3_18	0	0.00578456954418194	7.20677536124791	3.95830658258184e-07	-1.56980319441729	1
ENSG00000033867.16	SLC4A7	3	27484716	3_20	0	0.0333479054487548	4.69237991569354	1.48579579709246e-06	-0.116526967404535	1
ENSG00000163508.12	EOMES	3	27723132	3_20	0	0.0631092394101991	10.7926300142575	6.46721995703941e-06	1.5228226848973	1
ENSG00000163512.13	AZI2	3	28348860	3_21	0	0.0398947091383317	12.0129127506182	4.55051994996173e-06	-1.51988591572188	1
ENSG00000144642.21	RBMS3	3	28575079	3_21	0	0.0201772302285912	5.54203610574995	1.06176473576104e-06	-0.00535830737670335	1
ENSG00000144645.13	OSBPL10	3	32078058	3_23	0	0.0220219610173529	8.69340346449989	1.81778795840537e-06	0.969382599051621	1
ENSG00000170293.8	CMTM8	3	32238362	3_23	0	0.0314625622957747	12.0031193904014	3.58579627000252e-06	1.30727325839466	2
ENSG00000153551.13	CMTM7	3	32391850	3_24	0	0.0268743866980166	4.69597935426621	1.19829055899706e-06	-0.0382603784777782	1
ENSG00000091317.7	CMTM6	3	32502466	3_24	0	0.027231879990005	4.82132266140089	1.24664046134906e-06	-0.170019340748223	1
ENSG00000144635.8	DYNC1LI1	3	32570569	3_24	0	0.0273369473457311	4.85784535047968	1.26093034960565e-06	-0.228655077825894	1
ENSG00000188167.8	TMPPE	3	33097052	3_24	0	0.0531662160580422	11.1983823491563	5.65312306990078e-06	-1.51685425256302	2
ENSG00000170275.14	CRTAP	3	33113893	3_24	0	0.0289118905875416	5.3893687817737	1.47948917140995e-06	-0.615939269449952	2
ENSG00000173705.8	SUSD5	3	33218930	3_25	0	0.0129280064720858	12.1223345877591	1.48804212012514e-06	-1.53573199791825	2
ENSG00000153558.13	FBXL2	3	33277306	3_25	0	0.0469991010061391	23.0872305429656	1.03028834600055e-05	2.53478646630118	1
ENSG00000170248.13	PDCD6IP	3	33797856	3_25	0	0.0174279631903111	15.109837146531	2.50036732183803e-06	-1.53564506301231	1
ENSG00000144681.10	STAC	3	36380288	3_26	0	0.118246919661756	20.8632411776668	2.34244289050248e-05	-2.49273240275362	2
ENSG00000163673.7	DCLK3	3	36750352	3_27	0	0.0168844542357324	4.78120115250012	7.66516379452888e-07	0.145255531143715	1
ENSG00000168016.13	TRANK1	3	36944995	3_27	0	0.0169443937089581	7.51918101655653	1.20974537603693e-06	-1.78104004949657	2
ENSG00000178567.7	EPM2AIP1	3	36993455	3_27	0	0.0181346856969219	7.63659051788767	1.31494301864816e-06	-1.61366211709586	1
ENSG00000076242.14	MLH1	3	36993455	3_27	0	0.0181346856969219	7.63659051788767	1.31494301864816e-06	-1.61366211709586	1
ENSG00000144674.16	GOLGA4	3	37243088	3_27	0	0.0192361258476047	5.75812662253187	1.05171051821594e-06	-0.143634425778073	1
ENSG00000198590.11	C3orf35	3	37386585	3_27	0	0.0190651758965413	5.68950247953917	1.02994137313871e-06	-0.127522858999875	1
ENSG00000144677.14	CTDSPL	3	37862772	3_27	0	0.0610333700054967	16.7442638834922	9.70355355277212e-06	-2.66603328439291	1
ENSG00000187091.13	PLCD1	3	38029646	3_27	0	0.0716771202266694	18.5946970845359	1.26551428863706e-05	-1.8656065398524	1
ENSG00000172936.12	MYD88	3	38137763	3_27	0	0.0236782606517533	8.42820980191076	1.894883576571e-06	1.07832028706259	1
ENSG00000144671.10	SLC22A14	3	38281798	3_27	0	0.0170931283814976	4.86455933692625	7.89518764745753e-07	-0.165279923147757	1
ENSG00000093217.9	XYLB	3	38346523	3_28	0	0.0181388940024406	7.12265461474261	1.22673310424439e-06	0.77933265360207	1
ENSG00000157036.12	EXOG	3	38495746	3_28	0	0.0897438363516843	23.7198333837348	2.02122034740416e-05	-2.79011268929583	1
ENSG00000114745.13	GORASP1	3	39101133	3_28	0	0.014056393191648	4.69901506647189	6.27159681989848e-07	-0.0455048925316842	2
ENSG00000168026.18	TTC21A	3	39107998	3_28	0	0.0144449942675428	4.92291964316482	6.75207903920409e-07	0.0654585899518141	2
ENSG00000144655.14	CSRNP1	3	39154473	3_28	0	0.0154330376420764	5.61206081443026	8.22377426448699e-07	-0.507319525695848	2
ENSG00000168334.8	XIRP1	3	39192679	3_28	0	0.0855972972146505	21.8601828837853	1.77668828829828e-05	-2.33988582515052	1
ENSG00000144659.10	SLC25A38	3	39383433	3_28	0	0.0155319462093657	5.65801023856325	8.34424416314446e-07	0.50048840856285	1
ENSG00000168028.13	RPSA	3	39407090	3_28	0	0.0148502822653461	5.19180996139392	7.32067105288131e-07	0.395812929953762	1
ENSG00000114784.3	EIF1B	3	40309601	3_29	0	0.0510673532692497	13.7311619137034	6.65806506242388e-06	-1.68968275099756	1
ENSG00000168032.8	ENTPD3	3	40387447	3_29	0	0.0254589683319627	7.10189083279743	1.71677029386473e-06	0.966478568662207	1
ENSG00000177873.12	ZNF619	3	40477330	3_29	0	0.0306432247919688	8.86056016776675	2.57806013220571e-06	-1.18756045420034	1
ENSG00000172888.11	ZNF621	3	40532253	3_29	0	0.0208065881035269	5.19096721403975	1.02552570957897e-06	0.570857335384847	1
ENSG00000182606.14	TRAK1	3	42014240	3_30	0	0.0289802246891718	4.96321105977065	1.36572069059359e-06	0.36564333315414	1
ENSG00000114853.13	ZBTB47	3	42653821	3_31	0	0.0142714503399588	8.65724972601321	1.17312814092007e-06	1.32999104973012	1
ENSG00000157119.11	KLHL40	3	42685226	3_31	0	0.0126978048245819	7.53133121626733	9.08024970598032e-07	-0.873233194114315	1
ENSG00000244607.5	CCDC13	3	42770079	3_31	0	0.00951895113537293	4.78113690934319	4.32133240391631e-07	0.289068098579039	1
ENSG00000181061.13	HIGD1A	3	42800848	3_31	0	0.00962075415399011	4.90849566517795	4.48388974919797e-07	-0.379721733290249	1
ENSG00000144648.15	ACKR2	3	42804792	3_31	0	0.0236807270141223	13.0687922044565	2.93851478947591e-06	-1.4218226805569	1
ENSG00000180432.5	CYP8B1	3	42876414	3_31	0	0.00948806513988554	4.699783857258	4.23402033660404e-07	-0.245320402593001	2
ENSG00000182983.14	ZNF662	3	42905991	3_31	0	0.00948632611871791	4.71006496043593	4.24250481921812e-07	-0.192230144487837	2
ENSG00000240747.7	KRBOX1	3	42809057	3_31	0	0.00964233919432411	4.838115351722	4.42951340535998e-07	-0.145697964308204	1
ENSG00000163788.13	SNRK	3	43296030	3_31	0	0.0139536376090115	8.39479885543063	1.11223134724571e-06	0.93332257038247	1
ENSG00000011198.7	ABHD5	3	43690029	3_31	0	0.00992639865527478	5.06402964421392	4.7729331216503e-07	0.0761801063225127	2
ENSG00000160746.12	ANO10	3	43691692	3_31	0	0.0117121247851181	6.52850823463693	7.26017424416897e-07	-0.139145502515291	1
ENSG00000179152.19	TCAIM	3	44338372	3_31	0	0.0331695617907977	16.0032820334288	5.04018166185627e-06	2.09058041457784	1
ENSG00000225873.3	LINC00694	3	44439661	3_31	0	0.0452679657434267	18.9056109969347	8.12604256601712e-06	2.26959777015543	1
ENSG00000178917.15	ZNF852	3	44510929	3_31	0	0.0120260610256341	7.30848898408081	8.34542381432712e-07	-1.41086035550825	1
ENSG00000196345.12	ZKSCAN7	3	44555404	3_31	0	0.00998401168122554	5.29786232390117	5.02230571482121e-07	-0.676842114007694	1
ENSG00000144792.9	ZNF660	3	44578138	3_31	0	0.0175207357425926	10.2787977254124	1.70998403595314e-06	-1.60577684851019	2
ENSG00000186448.14	ZNF197	3	44593969	3_31	0	0.0135465562344973	8.52121753072903	1.09604390955397e-06	-1.58080782313294	1
ENSG00000196653.11	ZNF502	3	44721338	3_31	0	0.0113231973993956	6.35581332693791	6.83341204111617e-07	-0.747861346350425	1
ENSG00000186446.11	ZNF501	3	44721338	3_31	0	0.0113231973993956	6.35581332693791	6.83341204111617e-07	-0.747861346350425	1
ENSG00000163807.5	KIAA1143	3	44761638	3_31	0	0.13833948597257	29.5753027992968	3.88483657754404e-05	-3.34775308757611	1
ENSG00000163808.16	KIF15	3	44761638	3_31	0	0.13833948597257	29.5753027992968	3.88483657754404e-05	-3.34775308757611	1
ENSG00000163810.11	TGM4	3	44874111	3_31	0	0.0100776852633581	5.17259239666717	4.9495583062013e-07	-0.308041581250723	1
ENSG00000075914.12	EXOSC7	3	44975427	3_31	0	0.0108129351497238	5.77397075154722	5.92810073234225e-07	0.514913632835692	1
ENSG00000163815.5	CLEC3B	3	45000571	3_31	0	0.0299635284197631	14.8404480281364	4.22218601049281e-06	-1.67259817849906	1
ENSG00000163814.7	CDCP1	3	45147206	3_32	0	0.0392538658469982	9.03092410491323	3.36598381367559e-06	0.969880510919454	1
ENSG00000144791.9	LIMD1	3	45557443	3_32	0	0.0254717723439744	4.92068973288235	1.19009750138923e-06	-0.403298038953047	1
ENSG00000163817.15	SLC6A20	3	45796686	3_32	0	0.0438732324208168	10.0926401963673	4.20437863494275e-06	-1.24024764179383	2
ENSG00000163818.16	LZTFL1	3	45916197	3_32	0	0.0341969639663962	7.71765351411093	2.50593743830288e-06	-1.09709838730916	2
ENSG00000172215.5	CXCR6	3	45940684	3_32	0	0.0352704789034169	8.0117654466876	2.68310074409426e-06	0.867933205495492	2
ENSG00000163820.14	FYCO1	3	45986828	3_32	0	0.0486004475446922	11.0710847416101	5.10890515626449e-06	-1.53366867737725	2
ENSG00000163823.3	CCR1	3	46208883	3_32	0	0.0256207380476692	4.97594403620513	1.21049923746628e-06	0.284572805608211	1
ENSG00000160791.13	CCR5	3	46370768	3_32	0	0.0358678327119236	8.17163977902577	2.78299064334868e-06	-1.12612435467779	2
ENSG00000121797.9	CCRL2	3	46407900	3_32	0	0.0315328999874597	6.94645625886622	2.07981456615291e-06	-0.781986640420535	1
ENSG00000012223.12	LTF	3	46485651	3_32	0	0.0489251435805571	11.1347715138257	5.17262286646746e-06	-1.40059618157571	1
ENSG00000241186.9	TDGF1	3	46574146	3_32	0	0.0250024115817034	4.74440336768169	1.12631768271708e-06	-0.153634341407097	1
ENSG00000261603.1	PRSS46	3	46735496	3_33	0	0.0297751123180154	6.72118754266964	1.90018908442464e-06	0.799398318032211	2
ENSG00000178038.16	ALS2CL	3	46694727	3_33	0	0.0256601303264832	5.31006870885787	1.29376797045019e-06	-0.444275357131175	1
ENSG00000188086.13	PRSS45	3	46744963	3_33	0	0.0265510511489618	5.6336764592578	1.42027034150341e-06	0.554746253359635	2
ENSG00000178055.11	PRSS42	3	46834226	3_33	0	0.027261287604802	5.88405164487236	1.52307130948531e-06	-0.613347872290446	1
ENSG00000160801.13	PTH1R	3	46877309	3_33	0	0.0302206364611258	6.86223328296827	1.96909414683171e-06	-0.692919950880913	2
ENSG00000160796.16	NBEAL2	3	46979634	3_33	0	0.0263065302198311	5.54594175396775	1.38527587257806e-06	0.54635704694972	1
ENSG00000160799.11	CCDC12	3	46982458	3_33	0	0.0241720616859029	4.7439216062548	1.08880120871531e-06	-0.215603252052568	1
ENSG00000181555.20	SETD2	3	47164415	3_33	0	0.0240385398848877	4.69144640613894	1.07080956295965e-06	-0.0408462051120244	1
ENSG00000114650.18	SCAP	3	47476776	3_33	0	0.0290682935873107	6.49308593133466	1.79212412066003e-06	0.743727727830389	1
ENSG00000163832.15	ELP6	3	47513447	3_33	0	0.024541388428814	4.88758908012334	1.13891473533239e-06	-0.15896997026746	1
ENSG00000047849.21	MAP4	3	48089403	3_34	0	0.0613153410149724	13.4757610389695	7.84548589548504e-06	-2.23277022887667	1
ENSG00000164045.11	CDC25A	3	48188134	3_34	0	0.0743803210952589	15.3396406936646	1.08335460251873e-05	-2.6664228210338	1
ENSG00000164048.13	ZNF589	3	48241004	3_34	0	0.0779907476978926	15.7987313544536	1.169937589977e-05	-2.68487988009931	2
ENSG00000172113.8	NME6	3	48301392	3_34	0	0.0491297453603543	11.3493066257019	5.29433282570231e-06	2.3275093556892	2
ENSG00000232112.3	TMA7	3	48440237	3_34	0	0.0520993539972392	11.9115441826084	5.89247571187708e-06	1.917523085771	1
ENSG00000213689.11	TREX1	3	48470796	3_34	0	0.0627939741974151	13.7051734305166	8.17146458123928e-06	2.01941913694842	1
ENSG00000164054.15	SHISA5	3	48506736	3_34	0	0.0671907451904126	14.3574470803888	9.15975966466546e-06	1.96554476259271	1
ENSG00000114268.11	PFKFB4	3	48562511	3_34	0	0.0245698337916632	4.75362211339263	1.10898142040707e-06	0.321624668588037	1
ENSG00000145040.3	UCN2	3	48562712	3_34	0	0.0302800751614654	6.73595765724191	1.9366613888009e-06	0.856312758344407	2
ENSG00000114270.17	COL7A1	3	48595323	3_34	0	0.0325892483152358	7.4342936317974	2.30044286081222e-06	0.782867330915396	1
ENSG00000183396.3	TMEM89	3	48625613	3_34	0	0.0772141259251985	15.7018335486879	1.15118341867952e-05	2.34385263998656	1
ENSG00000225697.12	SLC26A6	3	48634401	3_34	0	0.0846172308143941	16.5904584241694	1.332952249183e-05	2.40620863196562	1
ENSG00000213672.7	NCKIPSD	3	48686026	3_34	0	0.0296325763375692	6.53066864444483	1.8374877717188e-06	0.505323382212557	1
ENSG00000068745.14	IP6K2	3	48694528	3_34	0	0.0258829411936981	5.24709063822702	1.28952447280839e-06	-0.512198565392824	1
ENSG00000114302.15	PRKAR2A	3	48847779	3_34	0	0.0579775134418212	12.9375022004794	7.12208936489381e-06	-1.9197133996349	1
ENSG00000178467.17	P4HTM	3	48995534	3_34	0	0.0299288769299335	6.62517597813745	1.88271783065409e-06	-1.39166659269567	1
ENSG00000178252.17	WDR6	3	49007280	3_34	0	0.0648412229581551	14.0141880553292	8.62812712236384e-06	2.40273862173918	2
ENSG00000178149.16	DALRD3	3	49023895	3_34	0	0.0294875894307204	6.48412613367245	1.81546601005277e-06	-1.36577502746997	1
ENSG00000172046.18	USP19	3	49120338	3_34	0	0.0705644493453957	14.8304049172879	9.93656693592424e-06	-2.55340855652	1
ENSG00000185909.14	KLHDC8B	3	49171432	3_34	0	0.0662151056932083	14.216347372045	8.93804424515585e-06	2.39097372107209	1
ENSG00000173421.16	CCDC36	3	49174556	3_34	0	0.0632990869661356	13.782303243551	8.28355277927028e-06	-2.28176434815811	2
ENSG00000188315.7	C3orf62	3	49277527	3_34	0	0.0485681404960305	11.2393018053844	5.18308351052241e-06	-1.82547547637834	1
ENSG00000114316.12	USP4	3	49340655	3_35	0	0.03769015715633	13.5271664421234	4.84096763215656e-06	1.79713470334737	1
ENSG00000233276.3	GPX1	3	49352817	3_35	0	0.0204157350209289	12.7816604645738	2.47770555054427e-06	2.7332743243425	1
ENSG00000067560.10	RHOA	3	49413431	3_35	0	0.029078399580599	16.800581816257	4.63865655671079e-06	3.05632311070644	1
ENSG00000145022.4	TCTA	3	49412205	3_35	0	0.0456226892489375	15.0016521597484	6.49856353809276e-06	-1.8873886402758	2
ENSG00000145020.15	AMT	3	49422917	3_35	0	0.0410513085057663	14.2499670727606	5.55441419796148e-06	-1.85050273597713	1
ENSG00000145029.13	NICN1	3	49429438	3_35	0	0.0394468925511926	13.9102857048755	5.21010221953146e-06	-1.82696082194294	1
ENSG00000173531.15	MST1	3	49684099	3_35	0	0.0136424202421795	10.3619363969831	1.34223865673844e-06	1.98574328535067	1
ENSG00000164068.15	RNF123	3	49696796	3_35	0	0.0165067945279755	13.5126434525365	2.11787566228768e-06	-1.66353690022793	1
ENSG00000176095.11	IP6K1	3	49785476	3_35	0	0.0725325030214539	18.0249073318785	1.24137530670057e-05	1.6186344825641	1
ENSG00000185614.4	FAM212A	3	49803410	3_35	0	0.0125928423462194	5.06014954389652	6.05040595668194e-07	0.442902039803491	1
ENSG00000183763.8	TRAIP	3	49856597	3_35	0	0.0207013240511574	16.5571412959908	3.25447451840242e-06	-3.20017972979481	1
ENSG00000164078.12	MST1R	3	49904003	3_35	1	0.062089150777469	19.6793268375933	1.16017460568794e-05	-2.82510604748884	1
ENSG00000004534.14	RBM6	3	49937901	3_35	1	0.480023535161791	23.7903552591631	0.00010843284561289	3.30195004558023	1
ENSG00000012171.19	SEMA3B	3	50267465	3_35	0	0.015351776894286	6.22057952379522	9.06748599503106e-07	-0.251832072674534	1
ENSG00000179564.3	LSMEM2	3	50278688	3_35	0	0.0903487669107432	20.4659759093279	1.75570717924073e-05	-1.44369136796776	1
ENSG00000243477.5	NAT6	3	50295266	3_35	0	0.0935007189517916	20.083244510008	1.78297897849406e-05	1.8590509511071	2
ENSG00000186792.16	HYAL3	3	50295266	3_35	0	0.0968935943612017	20.4057339060093	1.87734756046591e-05	-1.91359841052578	2
ENSG00000068028.17	RASSF1	3	50341515	3_35	0	0.120317131608449	22.9818671919678	2.62548884287955e-05	1.6007138152246	1
ENSG00000007402.11	CACNA2D2	3	50504484	3_35	0	0.0153831937126204	6.46640628996917	9.44510725451516e-07	-0.235943577704452	1
ENSG00000114735.9	HEMK1	3	50569633	3_35	0	0.0137031635782006	5.68800318332262	7.40078980367986e-07	-0.0587563431017551	1
ENSG00000114738.10	MAPKAPK3	3	50611291	3_35	0	0.0319707437552628	12.3838267946461	3.75928286865671e-06	1.2221371654062	1
ENSG00000145050.15	MANF	3	51384757	3_35	0	0.0155685431184112	6.30654319657848	9.32259344879839e-07	0.700820495716336	2
ENSG00000164086.9	DUSP7	3	52057238	3_36	0	0.0208167520288631	13.6454750181346	2.69711226731e-06	-2.33895203529919	1
ENSG00000164087.7	POC1A	3	52154292	3_36	0	0.0265176404711547	16.2414106708361	4.08936638479279e-06	2.54241109255105	1
ENSG00000239732.3	TLR9	3	52227015	3_36	0	0.0193432662280896	23.7187546658651	4.35631312881531e-06	4.73231449333652	1
ENSG00000164088.17	PPM1M	3	52245578	3_36	0	0.0102408092164351	6.31410564523624	6.13964861517311e-07	1.70057504890975	2
ENSG00000168237.17	GLYCTK	3	52291743	3_36	0	0.0696395943744627	35.7515446487722	2.36400526747658e-05	5.6171364593988	1
ENSG00000114841.17	DNAH1	3	52218953	3_36	0	0.0157306198327435	20.3277455214089	3.03621448236804e-06	4.27195570653061	1
ENSG00000010319.6	SEMA3G	3	52444898	3_36	0	0.0154754762189747	7.72961703118767	1.13579354476848e-06	0.0439601980042745	1
ENSG00000114854.7	TNNC1	3	52454186	3_36	0	0.0102873821181307	5.57575269130944	5.44635281069673e-07	-1.17080069506	2
ENSG00000010322.15	NISCH	3	52455611	3_36	0	0.010828656833817	5.27800765012748	5.42677734190655e-07	-0.480562710016923	1
ENSG00000010327.10	STAB1	3	52495250	3_36	0	0.0103363508544145	5.77967035150688	5.67241122847303e-07	1.33316466088419	1
ENSG00000168273.7	SMIM4	3	52533601	3_36	0	0.0208061519372588	24.5798994474593	4.85589474264971e-06	5.36801337974649	1
ENSG00000168268.10	NT5DC2	3	52533447	3_36	0	0.0102143705568302	5.02247803858993	4.87110007783088e-07	0.609205445607997	2
ENSG00000163938.16	GNL3	3	52686064	3_36	0	0.334981712687429	32.497604134882	0.000103364126657749	6.18759906619317	1
ENSG00000163939.18	PBRM1	3	52686064	3_36	0	0.33498171268743	32.497604134882	0.00010336412665775	6.18759906619317	1
ENSG00000016864.18	GLT8D1	3	52705620	3_36	0	0.0873762592589585	20.1326996560997	1.67029376244717e-05	0.807738688610408	1
ENSG00000055955.15	ITIH4	3	52831577	3_36	0	0.0102203248924745	7.38646392551879	7.16801127303449e-07	2.11924558232716	1
ENSG00000213533.11	TMEM110	3	52897955	3_36	0	0.0249909091343542	26.157679358858	6.20695596216025e-06	-4.89505062939419	1
ENSG00000163935.13	SFMBT1	3	53047596	3_36	0	0.0103813944208891	5.57317266093049	5.49358168298253e-07	-1.46854963814598	1
ENSG00000163933.9	RFT1	3	53091569	3_36	0	0.0141505034980026	6.89593279534172	9.26536025584172e-07	0.0267079996877885	2
ENSG00000163932.13	PRKCD	3	53155654	3_36	0	0.0103129580077755	5.09163333406369	4.98583345346368e-07	0.434569174322108	1
ENSG00000163931.15	TKT	3	53255618	3_36	0	0.011032975187621	7.51515746101051	7.87278013239843e-07	1.80593539980734	1
ENSG00000157388.15	CACNA1D	3	53328538	3_36	2	0.297747355710466	23.4233601454335	6.62208126356059e-05	5.20873661199225	1
ENSG00000272886.5	DCP1A	3	53346026	3_36	2	0.282386872635263	23.2856278984247	6.24352498109021e-05	5.20838626296902	1
ENSG00000016391.10	CHDH	3	53844589	3_36	0	0.0104532417847275	4.8532907655575	4.81708936971437e-07	-0.297075561609719	2
ENSG00000056736.9	IL17RB	3	53854961	3_36	0	0.0803908196891524	22.2402312279695	1.69763043211298e-05	-2.09390930708634	1
ENSG00000157445.14	CACNA2D3	3	54122697	3_37	0	0.142294028896508	23.4144536754121	3.16350191599255e-05	-2.55271351424233	1
ENSG00000180376.16	CCDC66	3	56557027	3_39	0	0.0211919571881147	5.06053632666031	1.01827483605352e-06	-0.295829373340555	1
ENSG00000163947.11	ARHGEF3	3	57078950	3_39	0	0.0203845572320305	4.69303626818505	9.08348681144847e-07	0.152972175315573	1
ENSG00000144730.17	IL17RD	3	57170597	3_39	0	0.0888113185739491	18.7683747988321	1.58267733281524e-05	2.11737069908027	1
ENSG00000239388.8	ASB14	3	57294482	3_39	0	0.0396520373890298	11.0090509329879	4.14488785594646e-06	-1.64444842400129	1
ENSG00000174844.14	DNAH12	3	57544056	3_39	0	0.0262344722204986	7.08223827176606	1.76416930818662e-06	-1.05084458054327	1
ENSG00000174840.8	PDE12	3	57554759	3_39	0	0.0334103230759553	9.37816086576217	2.97506014530655e-06	-1.443604826225	1
ENSG00000168374.10	ARF4	3	57597790	3_39	0	0.0223088662612863	5.54663150714579	1.17490894712729e-06	0.50190367875437	2
ENSG00000174839.12	DENND6A	3	57692733	3_39	0	0.0295261463908123	8.20375270238447	2.29994116147882e-06	-1.20486725883487	1
ENSG00000163687.13	DNASE1L3	3	58215019	3_40	0	0.0123534930001269	8.52688670278264	1.0001788411829e-06	1.08896816781869	1
ENSG00000163686.14	ABHD6	3	58237077	3_40	0	0.0133226007576334	9.23906799663546	1.1687310269071e-06	-1.22103361046833	1
ENSG00000163684.11	RPP14	3	58305853	3_40	0	0.016505946018708	11.261188571376	1.76490790430528e-06	-1.437781816085	2
ENSG00000168297.15	PXK	3	58332737	3_40	0	0.0140163181243872	9.71789407604109	1.29331258539746e-06	1.31608054245785	1
ENSG00000168291.12	PDHB	3	58434315	3_40	0	0.0690527249706371	24.8903484128329	1.63195881366403e-05	-2.96176275122069	1
ENSG00000168309.16	FAM107A	3	58627651	3_40	0	0.00985769704614925	6.4001915430449	5.9905381101676e-07	-0.670431462875935	1
ENSG00000198643.6	FAM3D	3	58666565	3_40	0	0.0137020830033028	9.503986564575	1.23648771121823e-06	1.13546761447405	1
ENSG00000163689.19	C3orf67	3	59050797	3_40	0	0.0690224551899271	24.8872408401355	1.63103977068419e-05	-2.53004113213726	1
ENSG00000144724.19	PTPRG	3	61561600	3_41	0	0.00891467992876804	8.22514211465217	6.96220107870966e-07	0.990716736410407	1
ENSG00000114405.10	C3orf14	3	62323820	3_41	0	0.00667181378539816	5.22295030968806	3.30869859631083e-07	0.162150011715912	1
ENSG00000163618.17	CADPS	3	62875367	3_42	0	0.0178543442864163	6.52630873522483	1.10639171915675e-06	-0.925249369021681	2
ENSG00000163632.12	C3orf49	3	63819161	3_43	0	0.175323245297046	25.056936518782	4.17123704179241e-05	1.79176751594533	1
ENSG00000163636.10	PSMD6	3	64024465	3_43	0	0.0140250495372762	5.09980369586578	6.79133666276437e-07	-0.533886925123094	1
ENSG00000163637.12	PRICKLE2	3	64445875	3_43	0	0.0465820433920555	16.5111049726091	7.30284479656716e-06	2.34923331353084	1
ENSG00000144741.17	SLC25A26	3	66134027	3_45	0	0.0195390591782939	10.790136946898	2.00183372592848e-06	-1.28797332260026	2
ENSG00000163376.11	KBTBD8	3	66998338	3_45	0	0.0306332429932781	15.051127332248	4.37783513636342e-06	-1.74906086987423	1
ENSG00000163378.13	EOGT	3	68989066	3_46	0	0.0254078797785137	4.79134752982212	1.15590860075959e-06	-0.0725007111983669	1
ENSG00000144747.15	TMF1	3	69052218	3_46	0	0.114044146398086	19.2302537615367	2.08235807293438e-05	-2.13433029270932	1
ENSG00000163380.15	LMOD3	3	69122652	3_46	0	0.086500753397696	16.5243780016201	1.35719549038954e-05	1.71134111829022	1
ENSG00000163412.12	EIF4E3	3	71747343	3_48	0	0.0068636614633325	5.23321642994239	3.41053057781899e-07	-0.499218459192055	1
ENSG00000170837.2	GPR27	3	71735170	3_48	0	0.0160734944230222	12.9107654671816	1.97042401805666e-06	-1.48053603590435	1
ENSG00000172986.12	GXYLT2	3	72887991	3_49	0	0.0205396439159785	5.80811538707579	1.13272775663659e-06	0.814595626060216	2
ENSG00000163605.14	PPP4R2	3	72996737	3_49	0	0.0446061867827975	13.1761638597602	5.58060755245266e-06	1.98052727903575	1
ENSG00000255423.1	EBLN2	3	73060925	3_49	0	0.0559808469558089	15.3514528148392	8.15992831782634e-06	2.22037078689224	1
ENSG00000113805.8	CNTN3	3	74520712	3_50	0	0.0310040227350724	5.96013671415804	1.75457390180117e-06	0.674118996051131	2
ENSG00000227124.8	ZNF717	3	75782933	3_51	0	0.0256338660473902	6.41721323562593	1.56191709375011e-06	-0.64080445809866	2
ENSG00000114480.12	GBE1	3	81761728	3_54	0	0.0323825637717203	8.09715869088914	2.48966708138644e-06	1.14406059358818	2
ENSG00000064835.10	POU1F1	3	87272380	3_57	0	0.0653418335121666	16.8572506981794	1.04586458971239e-05	2.13579773122721	1
ENSG00000083937.8	CHMP2B	3	87218090	3_57	0	0.0365681386473289	11.3003271138802	3.92365909588619e-06	1.65800301565306	2
ENSG00000179097.5	HTR1F	3	87988609	3_58	0	0.0260348207556756	4.86142853549191	1.20175488081865e-06	0.489456097872752	1
ENSG00000163320.10	CGGBP1	3	88122078	3_58	0	0.0275228058691279	5.38854832165317	1.40819204099276e-06	0.385947048391244	1
ENSG00000179021.9	C3orf38	3	88150148	3_58	0	0.0402061224440676	8.99303653929113	3.433175034113e-06	1.33646011690685	1
ENSG00000184500.14	PROS1	3	93974610	3_59	0	0.0267724321305706	5.82975051351591	1.48195560076401e-06	0.547396408008258	1
ENSG00000178700.7	DHFR2	3	94062771	3_59	0	0.0359347960964219	8.62628734343454	2.94331336291484e-06	-1.44674229145779	1
ENSG00000178694.9	NSUN3	3	94062771	3_59	0	0.0359347960964218	8.62628734343454	2.94331336291483e-06	1.44674229145779	1
ENSG00000080200.9	CRYBG3	3	97822174	3_61	0	0.0883669623255235	21.1863776820313	1.77764089561364e-05	-2.59124387421956	1
ENSG00000231861.2	OR5K2	3	98507451	3_62	0	0.0360171873981282	6.51800527186084	2.22906072407945e-06	-0.70629504933843	1
ENSG00000080822.16	CLDND1	3	98523270	3_62	0	0.0365576589009677	6.65983265785648	2.31174054428913e-06	-0.711768809543743	1
ENSG00000154165.4	GPR15	3	98532142	3_62	0	0.0336296988213115	5.86536665277267	1.87290410005231e-06	0.668020840786724	1
ENSG00000064225.12	ST3GAL6	3	98743681	3_62	0	0.0299364804902487	4.75979844071927	1.35296543001299e-06	0.29348776668676	1
ENSG00000057019.15	DCBLD2	3	98901456	3_62	0	0.0309586148846734	5.07868494939705	1.49289818899875e-06	-0.393906840274244	1
ENSG00000144810.15	COL8A1	3	99638508	3_62	0	0.0297829681859162	4.71098142809191	1.33222250704821e-06	0.515519229505831	1
ENSG00000036054.12	TBC1D23	3	100261437	3_63	0	0.0257573562062479	5.63289001201107	1.3776216269772e-06	0.737891802593788	1
ENSG00000114021.11	NIT2	3	100335316	3_63	0	0.0519539686075284	12.3166384487908	6.0758678223927e-06	-1.58235325859148	1
ENSG00000154174.7	TOMM70	3	100410524	3_63	0	0.0233376591537335	4.69811080304238	1.04106523659656e-06	0	1
ENSG00000206535.7	LNP1	3	100402006	3_63	0	0.0332843114021082	8.06679597942827	2.54940038166852e-06	-0.87490003804899	1
ENSG00000181458.10	TMEM45A	3	100492481	3_63	0	0.024799651724923	5.27373021836851	1.24182639916008e-06	0.46761506174336	2
ENSG00000154175.16	ABI3BP	3	100995762	3_64	0	0.041495891279734	12.2223235449381	4.81566502408405e-06	1.44111615708829	1
ENSG00000081148.11	IMPG2	3	101320263	3_64	0	0.019530925899132	5.06813075937714	9.39870547375629e-07	0.254440560975629	2
ENSG00000138468.15	SENP7	3	101513077	3_64	0	0.0269874513609478	8.13030675951674	2.08336901785111e-06	-1.10149478288148	1
ENSG00000174173.6	TRMT10C	3	101561866	3_64	0	0.0192373712925932	4.92493925415488	8.9958872201945e-07	-0.258899243718583	1
ENSG00000144815.15	NXPE3	3	101779233	3_64	0	0.0199732072080915	5.27989074646373	1.00131365877822e-06	0.366303674343352	1
ENSG00000144802.11	NFKBIZ	3	101828889	3_64	0	0.0263217579186489	7.89345296882159	1.97278298284778e-06	-1.07106638830321	1
ENSG00000114423.18	CBLB	3	105869225	3_66	0	0.126009956071192	27.2302157951779	3.25801695451817e-05	2.8464469900663	1
ENSG00000138483.2	CCDC54	3	107377044	3_67	0	0.0141764891681022	6.4925651710491	8.7394158472982e-07	0.910977226215571	1
ENSG00000114455.13	HHLA2	3	108296400	3_67	0	0.0136384430217597	6.12753959396355	7.93502531531632e-07	0.790819543788514	1
ENSG00000114446.4	IFT57	3	108222767	3_67	0	0.0217291153979795	10.5278012386782	2.17208651894482e-06	1.31432691491193	1
ENSG00000163519.13	TRAT1	3	108822296	3_67	0	0.0155626274870014	7.37300263958916	1.08949366243761e-06	0.901247729645336	1
ENSG00000177707.10	NECTIN3	3	111070094	3_69	0	0.0379885211133805	12.6130191006593	4.54955413517981e-06	-1.63492720794859	1
ENSG00000177494.5	ZBED2	3	111595007	3_69	0	0.0212118849124873	7.08182619151784	1.42633625918375e-06	0.742451086463571	1
ENSG00000240891.7	PLCXD2	3	111674240	3_69	0	0.0172931160874155	5.15072521340226	8.45744213237464e-07	-0.475290472738064	1
ENSG00000144824.20	PHLDB2	3	111732536	3_69	0	0.0165374046886689	4.72865794511639	7.42510587674274e-07	0.233559915206447	1
ENSG00000174500.12	GCSAM	3	112133150	3_69	0	0.019695633153536	6.38027860794838	1.19318280711279e-06	0.663438415778733	1
ENSG00000091972.18	CD200	3	112331697	3_69	0	0.0165003225959148	4.7074573799709	7.37524121005334e-07	0.0263753808491771	2
ENSG00000144848.10	ATG3	3	112562284	3_69	0	0.0247713186675731	8.55070862380672	2.01116929825748e-06	-1.18733956703733	1
ENSG00000138459.8	SLC35A5	3	112561371	3_69	0	0.0585560512474986	16.7526143645151	9.31433321234858e-06	-2.02411464498353	1
ENSG00000091986.15	CCDC80	3	112649146	3_69	0	0.0194150838304117	6.24461790414435	1.15117814711495e-06	0.704774188627369	1
ENSG00000163606.10	CD200R1	3	112975136	3_69	0	0.017217459906943	5.10930476034135	8.35272696628593e-07	0.329673978766445	1
ENSG00000163608.14	NEPRO	3	113020325	3_69	0	0.0179171161985443	5.48565001297429	9.33240554387725e-07	-0.596842237978278	1
ENSG00000144857.14	BOC	3	113211082	3_70	0	0.0354393001464468	5.33831420859633	1.79633224628731e-06	0.349493752103609	1
ENSG00000206530.10	CFAP44	3	113440894	3_70	0	0.0333353401006097	4.75602726718979	1.5053816677068e-06	-0.0711293491644085	1
ENSG00000163611.11	SPICE1	3	113514737	3_70	0	0.05278345021748	9.14308668250393	4.5823473740486e-06	1.34801166773549	1
ENSG00000072858.10	SIDT1	3	113532232	3_70	0	0.077701975938398	12.8693718417068	9.49482159921949e-06	1.50199173339387	2
ENSG00000114573.9	ATP6V1A	3	113746914	3_70	0	0.0391412716322972	6.28472708108839	2.33570908881421e-06	0.6827087574597	1
ENSG00000178075.19	GRAMD1C	3	113829383	3_70	0	0.0504926137374175	8.71786426036864	4.17960607601769e-06	-1.1879021886426	2
ENSG00000184307.14	ZDHHC23	3	113948387	3_70	0	0.0362703610450155	5.55898048142085	1.91445174712137e-06	-0.473920823880539	1
ENSG00000163617.10	CCDC191	3	114056663	3_70	0	0.0385784036354935	6.14665795028365	2.25154533332724e-06	0.56426974094776	1
ENSG00000181847.11	TIGIT	3	114277147	3_71	0	0.0203563596939204	4.81500659650849	9.30667181366208e-07	-0.157227903507382	1
ENSG00000114638.7	UPK1B	3	119173703	3_74	0	0.0162221574376448	4.95450636567503	7.63143833815622e-07	0.298968219359354	1
ENSG00000144847.12	IGSF11	3	119146065	3_74	0	0.0343403770668383	12.0593656000495	3.93212140272848e-06	1.50273115178312	1
ENSG00000121578.12	B4GALT4	3	119241202	3_74	0	0.0163164549804729	5.00924236627077	7.76059909564695e-07	0.365928288016832	1
ENSG00000031081.10	ARHGAP31	3	119294711	3_74	0	0.0320233623320244	11.3950867894211	3.46483025752954e-06	-1.27721250904452	1
ENSG00000176142.12	TMEM39A	3	119467987	3_74	0	0.0591383770433047	17.2552379336914	9.68919621427084e-06	1.98032435337821	1
ENSG00000163389.10	POGLUT1	3	119469366	3_74	0	0.0236923383095267	8.5363890055605	1.9203461541376e-06	-0.977838533284104	1
ENSG00000113845.9	TIMMDC1	3	119498465	3_74	0	0.100783687861429	22.4235513785497	2.14581382373428e-05	-2.36149153962548	2
ENSG00000121594.11	CD80	3	119560068	3_74	0	0.0465837034852884	14.9674648217468	6.62033026816629e-06	1.76748828048865	1
ENSG00000144843.11	ADPRH	3	119579733	3_74	0	0.0164063070164295	5.06110306836896	7.88412339594889e-07	0.315462540449101	1
ENSG00000138495.6	COX17	3	119679000	3_74	0	0.0258421022455446	9.35937261475952	2.29652921689327e-06	1.21692493632705	2
ENSG00000183833.16	MAATS1	3	119702426	3_74	0	0.0165217424102845	5.1273167187861	8.0434689306414e-07	0.224188839062347	2
ENSG00000144852.17	NR1I2	3	119780660	3_74	0	0.0601465907649371	17.4176633643638	9.94714170851922e-06	1.80508909450116	1
ENSG00000082701.14	GSK3B	3	120094435	3_74	0	0.0158006514264106	4.70591860013791	7.06019668450229e-07	0.152840099264401	1
ENSG00000175697.10	GPR156	3	120285335	3_74	0	0.0160203272020071	4.83629249548837	7.35667105550192e-07	0.24112576001655	2
ENSG00000163428.3	LRRC58	3	120349385	3_74	0	0.0173542532790431	5.59165902249719	9.21391091042963e-07	-0.443705525410272	2
ENSG00000065518.7	NDUFB4	3	120595989	3_74	0	0.0455988005815484	14.7630884340903	6.39187152693601e-06	-1.65199891932588	1
ENSG00000153767.9	GTF2E1	3	120742729	3_74	0	0.0168406573053574	5.30788886677322	8.48747008301047e-07	0.413767673422595	1
ENSG00000145087.12	STXBP5L	3	120907637	3_75	0	0.0324369460788723	4.69134654208523	1.44489028298033e-06	-0.0719239767776698	1
ENSG00000145103.12	ILDR1	3	122021982	3_75	0	0.0358400026329077	5.64041889347324	1.9194499325166e-06	0.531665519433941	1
ENSG00000051341.13	POLQ	3	121546196	3_75	0	0.0346971000155546	5.3319694112218	1.75662162157504e-06	-0.291221950204044	1
ENSG00000163833.7	FBXO40	3	121592799	3_75	0	0.041983822125546	7.14852680219117	2.84967885568367e-06	-0.848725133322271	1
ENSG00000180353.10	HCLS1	3	121659058	3_75	0	0.0410743565031033	6.93954043486222	2.7064429422248e-06	0.797228279993332	2
ENSG00000173230.15	GOLGB1	3	121750038	3_75	0	0.0366591601996009	5.85558995312376	2.03821768505609e-06	-0.561980566327038	1
ENSG00000173226.16	IQCB1	3	121835057	3_75	0	0.0370498718285586	5.95655793535347	2.09546049150411e-06	-0.570809546566712	1
ENSG00000145088.8	EAF2	3	121835482	3_75	0	0.0393216032365268	6.52362649320715	2.43566581808605e-06	-0.716057963321317	1
ENSG00000163406.10	SLC15A2	3	121893969	3_75	0	0.047499196516907	8.32791365064235	3.7559506168717e-06	-1.23478329735502	2
ENSG00000121552.3	CSTA	3	122419214	3_76	0	0.0360500475381862	8.85882531715554	3.03235034672083e-06	0.975094429687704	1
ENSG00000160124.9	CCDC58	3	122408942	3_76	0	0.0343837804168164	8.32594539740359	2.71821985137135e-06	1.01957519400424	1
ENSG00000114023.15	FAM162A	3	122384273	3_76	0	0.0302468307826017	7.13427747522808	2.0489307008237e-06	-0.714655268886299	1
ENSG00000114030.12	KPNA1	3	122514621	3_76	0	0.030031009458256	7.04133089696488	2.00780754254223e-06	-1.10406321679021	1
ENSG00000138496.16	PARP9	3	122564248	3_76	0	0.0348512600608114	8.44620865679705	2.79497345587564e-06	1.30414072518029	1
ENSG00000173200.12	PARP15	3	122577987	3_76	0	0.0450772878152173	10.8107650012634	4.62712893773741e-06	-1.27054198906573	1
ENSG00000173193.13	PARP14	3	122687418	3_76	0	0.0234012066341692	4.72019801399842	1.04880769744746e-06	0.298160346594722	2
ENSG00000169087.10	HSPBAP1	3	122793902	3_76	0	0.0326510543954681	7.7710207200793	2.40919899959759e-06	1.14425146985541	1
ENSG00000138463.8	DIRC2	3	122795125	3_76	0	0.0262751750949025	5.75028823189688	1.43460595661946e-06	0.798177390006955	1
ENSG00000082684.14	SEMA5B	3	123028920	3_76	0	0.024279127647952	5.0258377615146	1.15861444909427e-06	-0.169522376599413	1
ENSG00000121542.11	SEC22A	3	123202468	3_76	0	0.0290050937819706	6.71887851505959	1.85041209896666e-06	0.785009110200887	1
ENSG00000206527.9	HACD2	3	123585113	3_76	0	0.025880576433486	5.66884304891687	1.39304701776457e-06	0.511762234485129	1
ENSG00000114491.13	UMPS	3	124730444	3_77	0	0.0730098318965752	19.8273204653151	1.3744937561786e-05	-2.37988702734213	1
ENSG00000082781.11	ITGB5	3	124901003	3_77	0	0.017100329432148	5.59344833659394	9.08200015357836e-07	-0.665631358885312	1
ENSG00000221955.10	SLC12A8	3	125180198	3_77	0	0.11723516155662	23.4442325100355	2.60970431064488e-05	-2.87117371147638	1
ENSG00000163885.11	CFAP100	3	126394612	3_78	0	0.0333821277595323	10.5472906432841	3.3431227688622e-06	-1.38257390318997	2
ENSG00000189366.9	ALG1L	3	125978625	3_78	0	0.0291389899465139	9.57295480462861	2.64860929575671e-06	-1.69897055685125	1
ENSG00000114547.9	ROPN1B	3	125978329	3_78	0	0.0398301354595443	12.2389462275051	4.6286378978295e-06	-1.99355046209605	2
ENSG00000114544.16	SLC41A3	3	126068283	3_78	0	0.0185107290872524	4.90353508781766	8.61847068691288e-07	-0.106699486257476	3
ENSG00000144908.13	ALDH1L1	3	126197538	3_78	0	0.0310894344781061	9.54247369563256	2.81689844774321e-06	-0.805618409711432	1
ENSG00000070476.14	ZXDC	3	126488855	3_78	0	0.026086507806616	8.05046720646776	1.9940425722899e-06	0.870583810505824	1
ENSG00000180767.9	CHST13	3	126524576	3_79	0	0.0162575638847197	4.88245744618598	7.53687535329136e-07	-0.222896880535927	1
ENSG00000197763.14	TXNRD3	3	126655652	3_79	0	0.0242768100141889	8.67459601688477	1.99957765483347e-06	1.21992955844885	1
ENSG00000159685.10	CHCHD6	3	126703986	3_79	0	0.0496592358764726	15.4865836202655	7.30218869442528e-06	1.91857075910005	1
ENSG00000114554.11	PLXNA1	3	126988533	3_79	0	0.0185890107348932	6.14853550390669	1.08523891914007e-06	0.747102980833665	1
ENSG00000163870.14	TPRA1	3	127555466	3_79	0	0.0196915360191353	6.69325584609666	1.25145263467499e-06	-0.914675389371533	1
ENSG00000114631.10	PODXL2	3	127634127	3_79	0	0.0225354052705462	7.96966348974755	1.7053077024947e-06	0.722247310784865	2
ENSG00000114626.17	ABTB1	3	127672535	3_79	0	0.134415951604804	25.1717055486323	3.21263103632364e-05	-2.52871738878582	1
ENSG00000187715.13	KBTBD12	3	127915675	3_79	0	0.0234359145831284	8.34065260999725	1.85600583124862e-06	0.904271000983166	1
ENSG00000175792.11	RUVBL1	3	128153759	3_79	0	0.0258708250713325	9.2773799364405	2.27894066974251e-06	-1.65002422922637	1
ENSG00000179348.11	GATA2	3	128494120	3_80	0	0.0228895574625932	8.06477611888155	1.75277878801429e-06	0.967060103715672	1
ENSG00000163902.11	RPN1	3	128677640	3_80	0	0.0169442570892171	5.42312033120781	8.72507502209929e-07	-0.281203316735034	1
ENSG00000114656.10	KIAA1257	3	129002467	3_80	0	0.0323089512576877	11.0056838917817	3.37627095479494e-06	-1.16140898459807	1
ENSG00000172780.16	RAB43	3	129122809	3_80	0	0.0535770056072	16.2192914476675	8.25102137181197e-06	-2.27813630858741	2
ENSG00000240682.9	ISY1	3	129161573	3_80	0	0.0369564524877792	12.6940620621943	4.45439052658049e-06	1.99729986975197	1
ENSG00000169714.16	CNBP	3	129183756	3_80	0	0.0572633781390147	15.8638431890543	8.6254700172131e-06	1.59471204083662	1
ENSG00000181789.14	COPG1	3	129249511	3_80	0	0.0692762637498737	18.7104504939703	1.23073938291578e-05	2.75065928600305	1
ENSG00000184897.5	H1FX	3	129316642	3_80	0	0.0956122659486036	21.4474293823254	1.94709102149375e-05	-2.12511906866545	1
ENSG00000172771.11	EFCAB12	3	129428575	3_80	0	0.0158785568398708	4.77311964325763	7.1963246129788e-07	0.10906700826398	1
ENSG00000163913.11	IFT122	3	129443249	3_80	0	0.0444670866933402	14.4593494019289	6.10498816332317e-06	-1.52390901678613	1
ENSG00000251287.8	ALG1L2	3	130101502	3_80	0	0.0188949029173772	6.4280680823986	1.15324752049234e-06	-0.547489421834514	2
ENSG00000196455.7	PIK3R4	3	130746892	3_81	0	0.197612913294355	24.948434541389	4.68118729168556e-05	3.41681640382223	2
ENSG00000017260.19	ATP2C1	3	130850713	3_81	0	0.0253084415072379	4.96246732862717	1.19250568865854e-06	0.380826184007991	1
ENSG00000114670.13	NEK11	3	131022843	3_81	0	0.0253185878818218	4.96624278959021	1.19389140043206e-06	0.41660366191188	1
ENSG00000198585.11	NUDT16	3	131381465	3_81	0	0.0247467954994292	4.74974237668905	1.11605711531644e-06	0.0372596101846957	1
ENSG00000114686.8	MRPL3	3	131502955	3_81	0	0.024688102300094	4.72725729380871	1.10813927029012e-06	0.186723268458026	1
ENSG00000196353.11	CPNE4	3	132268462	3_82	0	0.0190987232321157	4.69763606472399	8.51885252714338e-07	0.451969211767076	1
ENSG00000014257.15	ACPP	3	132316910	3_82	0	0.0226418944246465	6.30770851371104	1.35606895524876e-06	1.26862567844808	2
ENSG00000240303.7	ACAD11	3	132658573	3_82	0	0.0457805632281173	13.0018536194889	5.65176115867883e-06	1.38206171953146	1
ENSG00000113971.19	NPHP3	3	132677763	3_82	0	0.0347227154226559	10.3653523264718	3.41739473867377e-06	1.22216582679316	3
ENSG00000091527.15	CDV3	3	133573541	3_83	0	0.0190552354104448	5.99115097540437	1.08398177154756e-06	-0.48548149233222	1
ENSG00000091513.14	TF	3	133746439	3_83	0	0.0165618288040716	4.69715448054202	7.38653111272668e-07	-0.129742812223107	1
ENSG00000154917.10	RAB6B	3	133895761	3_83	0	0.0705750728785323	18.4321170665599	1.23516208556762e-05	1.88376732390751	2
ENSG00000174640.12	SLCO2A1	3	134051958	3_83	0	0.0165812596161286	4.70421753816221	7.40631727634525e-07	-0.0205251819486896	1
ENSG00000163785.12	RYK	3	134250508	3_83	0	0.0165573936822697	4.69278897708881	7.37768990689864e-07	0.0390820695780174	2
ENSG00000114019.14	AMOTL2	3	134375499	3_83	0	0.0313762131694734	10.7446661843829	3.20103815716241e-06	-1.41410647524639	1
ENSG00000182923.16	CEP63	3	134486229	3_83	0	0.0209602717561442	6.85924557045009	1.36511945915002e-06	0.789858189376724	1
ENSG00000154928.16	EPHB1	3	134798535	3_83	0	0.0185669204630264	5.77129014139762	1.01744321981407e-06	-0.575709319285047	1
ENSG00000073711.10	PPP2R3A	3	135966448	3_84	0	0.02276093573842	15.5437299073757	3.35925328583087e-06	3.39710778130042	1
ENSG00000174579.3	MSL2	3	136196980	3_84	0	0.0330690000955641	13.5809934909387	4.26432210115752e-06	2.71043710890009	1
ENSG00000118007.12	STAG1	3	136752490	3_84	0	0.0249704844321457	11.9510165363016	2.83353911361814e-06	2.52617150426812	1
ENSG00000158092.6	NCK1	3	136862055	3_84	0	0.0201467524208875	5.78684282026973	1.10699110881867e-06	0.733772761565784	1
ENSG00000174564.12	IL20RB	3	136948563	3_84	0	0.0313768059777813	14.6207368055538	4.35587479823076e-06	-2.73820944063168	1
ENSG00000183770.5	FOXL2	3	138946954	3_85	0	0.0169480847190201	4.88547053221029	7.861843984141e-07	-0.469696143256326	1
ENSG00000168875.2	SOX14	3	137763953	3_85	0	0.01774277266534	5.31835619383824	8.95975853135977e-07	0.413538685691709	1
ENSG00000066405.12	CLDN18	3	137998902	3_85	0	0.0183345052770992	5.62839138824272	9.79830338682047e-07	0.565080845118492	1
ENSG00000118017.3	A4GNT	3	138115601	3_85	0	0.0188634088528556	5.89721689660498	1.05624502378158e-06	-0.695121895952364	3
ENSG00000138231.12	DBR1	3	138174902	3_85	0	0.0470211561375188	14.5738363232314	6.50675699573963e-06	1.13368799866636	2
ENSG00000114098.17	ARMC8	3	138187696	3_85	0	0.0176761650134468	5.28283568377076	8.86650670210762e-07	0.429764655125222	1
ENSG00000158220.13	ESYT3	3	138435332	3_85	0	0.0396482040450319	12.9454226675169	4.87345714285204e-06	2.15523586907181	1
ENSG00000114107.8	CEP70	3	138594051	3_85	0	0.0166917723116404	4.74151442389996	7.51479131545386e-07	-0.248118740001565	1
ENSG00000158234.12	FAIM	3	138609220	3_85	0	0.0264135052536733	9.08404092198279	2.27825597350287e-06	-1.9437362765891	1
ENSG00000051382.8	PIK3CB	3	138834445	3_85	0	0.0576030390979654	16.5180569405339	9.03445070897656e-06	-2.75818725387334	1
ENSG00000184432.9	COPB2	3	139390983	3_85	0	0.0171313077485573	4.98700163115408	8.1119903231981e-07	0.313204538678193	1
ENSG00000114115.9	RBP1	3	139540326	3_85	0	0.0323998416440151	11.0236772820293	3.39130441398883e-06	1.41139640356608	1
ENSG00000163864.15	NMNAT3	3	139677620	3_85	0	0.0271285543140666	9.33759943190933	2.40524481429148e-06	1.17334329997491	2
ENSG00000114120.11	SLC25A36	3	140942360	3_86	0	0.0304185511466298	5.64231023075401	1.62964452742497e-06	0.313647627112662	1
ENSG00000155903.11	RASA2	3	141486721	3_86	0	0.03201454822212	6.26042844758116	1.90304400412293e-06	0.701236524859138	1
ENSG00000114125.13	RNF7	3	141737984	3_87	0	0.019968819266737	5.07385032260999	9.6202738448009e-07	-0.242375982980352	2
ENSG00000114124.2	GRK7	3	141778308	3_87	0	0.0361304208205626	10.6167113527353	3.64217179309112e-06	-1.10362213539373	1
ENSG00000175066.15	GK5	3	142226081	3_87	0	0.0200968106455485	5.13578699877071	9.80012332461353e-07	-0.0161276698128046	2
ENSG00000114127.10	XRN1	3	142449134	3_87	0	0.0205978613856552	5.39666742115056	1.05546827214095e-06	0.572821374093453	1
ENSG00000175054.14	ATR	3	142579130	3_87	0	0.019381370051373	4.80858375796776	8.84909903684033e-07	-0.0792219738466987	1
ENSG00000120756.12	PLS1	3	142596343	3_87	0	0.0194333608618523	4.83590309317015	8.9232467291938e-07	0.126901782182575	1
ENSG00000144935.14	TRPC1	3	142724599	3_87	0	0.0668591813929598	16.7089612235424	1.0607374516538e-05	1.92905625513966	1
ENSG00000175040.5	CHST2	3	143122898	3_87	0	0.0328562080057436	9.93180977809394	3.09844098769947e-06	-2.04269982264531	1
ENSG00000181744.8	C3orf58	3	143971574	3_88	0	0.0332949237908715	6.51610305897156	2.05998171976227e-06	0.869301939923759	2
ENSG00000163746.11	PLSCR2	3	146496339	3_90	0	0.0370261437214651	5.38337623909992	1.89260774355413e-06	0.378464380225448	1
ENSG00000152952.11	PLOD2	3	146155281	3_90	0	0.0569206999368203	9.49523852966014	5.1318447290617e-06	-1.28317847220793	1
ENSG00000114698.14	PLSCR4	3	146226905	3_90	0	0.0647798672177382	10.7395769652518	6.6057878974505e-06	-1.31201456184625	2
ENSG00000188313.12	PLSCR1	3	146541645	3_90	0	0.0434308439836937	6.9049405067733	2.84744672198825e-06	0.615825876621388	2
ENSG00000144891.17	AGTR1	3	148697390	3_91	0	0.0141288175997192	5.45545328506557	7.31870187322968e-07	0.348612741136547	2
ENSG00000153002.11	CPB1	3	148791560	3_91	0	0.0159146992987573	6.57886260053166	9.94137944276399e-07	0.68170207609869	1
ENSG00000163754.17	GYG1	3	148991343	3_91	0	0.0148400274226705	5.91887793351171	8.34010433589254e-07	-0.601299065695968	1
ENSG00000071794.15	HLTF	3	149082494	3_91	0	0.0209684916962918	9.18523355163519	1.82875190808754e-06	1.2578126565072	3
ENSG00000163755.8	HPS3	3	149129654	3_91	0	0.0263184976704072	11.3376496696619	2.83322799919187e-06	1.52882706434579	1
ENSG00000047457.13	CP	3	149222074	3_91	0	0.0340726756621149	13.7899580646718	4.46135293617167e-06	-1.90183615422081	2
ENSG00000169908.11	TM4SF1	3	149378008	3_92	0	0.0353854588477863	5.07622557999342	1.70554483908674e-06	0.334898877229023	1
ENSG00000114744.8	COMMD2	3	149737864	3_92	0	0.0464307295094517	7.66760632346277	3.38035810772766e-06	-0.890361321223825	2
ENSG00000138271.5	GPR87	3	151317209	3_93	0	0.0250193187369375	5.00870707889216	1.18986724839779e-06	-0.353442613308344	1
ENSG00000144895.11	EIF2A	3	150546992	3_93	0	0.0290429844849233	6.42317750427347	1.77128548396782e-06	0.761963605318151	2
ENSG00000198843.12	SELENOT	3	150604339	3_93	0	0.0367944113666482	8.67236388047399	3.02981944339449e-06	-1.02818006508358	1
ENSG00000120742.10	SERP1	3	150603336	3_93	0	0.0405388928932172	9.59607121261755	3.69370955661889e-06	-1.0638898949275	1
ENSG00000169313.9	P2RY12	3	151384664	3_93	0	0.0251568662481501	5.06067123347578	1.20882118295459e-06	0.44690615113953	2
ENSG00000152580.8	IGSF10	3	151458602	3_93	0	0.0243072888704621	4.7351256202793	1.09286224852404e-06	0.208777905028447	2
ENSG00000198829.6	SUCNR1	3	151873953	3_94	0	0.0370617229296724	12.9145887269771	4.54468285715543e-06	1.57152941154099	1
ENSG00000169860.6	P2RY1	3	152834408	3_94	0	0.0458612867246959	14.9473253521039	6.5088928173736e-06	-1.87845150422154	1
ENSG00000181467.4	RAP2B	3	153162558	3_94	0	0.0167655138425448	5.3949168551463	8.58813813539315e-07	0.400457500464083	1
ENSG00000114790.12	ARHGEF26	3	154120764	3_95	0	0.0347722490083893	5.99403030853829	1.97901512041936e-06	0.335897449663172	1
ENSG00000174953.13	DHX36	3	154315277	3_95	0	0.0299968162120062	5.0013146639733	1.42448125480562e-06	0.127249969539805	2
ENSG00000196549.10	MME	3	155229076	3_96	0	0.0284378247284228	5.0615897258704	1.36672365095699e-06	0.385349442168484	1
ENSG00000240045.1	RP11-451G4.2	3	155293692	3_96	0	0.0278661713234855	4.86889435447634	1.28826453443655e-06	0.220959473260284	2
ENSG00000114805.16	PLCH1	3	155745426	3_96	0	0.0275065315878242	4.74567722804667	1.23945688846051e-06	-0.552913923146186	1
ENSG00000163655.15	GMPS	3	155870359	3_96	0	0.0508885253457203	10.607839220792	5.12559386857517e-06	1.74920795542413	1
ENSG00000169282.17	KCNAB1	3	156037571	3_96	0	0.0302611571605466	5.65158154302281	1.6238762346328e-06	0.448267975947565	1
ENSG00000114850.6	SSR3	3	156554757	3_97	0	0.0954477278700087	15.1881811840028	1.3764763710772e-05	-1.90379753928784	1
ENSG00000163659.12	TIPARP	3	156672810	3_97	0	0.0632304905624687	11.1958814282471	6.72174818157672e-06	1.35745152091214	1
ENSG00000197980.12	LEKR1	3	156825562	3_97	0	0.04305432868422	7.51132429342027	3.07065292716044e-06	0.957094825648339	2
ENSG00000163660.11	CCNL1	3	157160775	3_97	0	0.0333768384935655	5.0853689060581	1.61162893957064e-06	-0.311426972390638	2
ENSG00000174899.10	PQLC2L	3	157541248	3_97	0	0.0325461367592507	4.84572452799928	1.49746114800813e-06	-0.214569355695379	2
ENSG00000178053.17	MLF1	3	158570984	3_98	0	0.0454265794743792	11.5131566287593	4.96594432668024e-06	1.53845823835312	1
ENSG00000168827.14	GFM1	3	158644652	3_98	0	0.0259801012885271	6.1960569784543	1.52845845809575e-06	-0.718645754413687	2
ENSG00000079257.7	LXN	3	158672347	3_98	0	0.0228010420247841	4.95939834992955	1.0736953815529e-06	-0.28420416573121	2
ENSG00000118849.9	RARRES1	3	158732628	3_98	0	0.0223823654274843	4.7839349313081	1.01669021263075e-06	0.24216743573391	1
ENSG00000118855.18	MFSD1	3	158732628	3_98	0	0.0223823654274843	4.7839349313081	1.01669021263075e-06	-0.24216743573391	1
ENSG00000151967.18	SCHIP1	3	159839749	3_99	0	0.0333010316816279	12.4490018977779	3.93631294368055e-06	-1.22024804652936	2
ENSG00000168811.6	IL12A	3	159988493	3_99	0	0.020488777097148	8.50768994700825	1.65510323910347e-06	-0.943090819558465	1
ENSG00000180044.5	C3orf80	3	160225162	3_99	0	0.0137276370195762	4.70553649239932	6.1334147011933e-07	-0.219545632531609	2
ENSG00000113810.15	SMC4	3	160398964	3_99	0	0.0149084360650785	5.5046497587854	7.7921835763594e-07	-0.433063682960439	1
ENSG00000213186.7	TRIM59	3	160473586	3_99	0	0.0137932964557602	4.72044421191562	6.18227524429152e-07	0.0754664478037021	1
ENSG00000186432.8	KPNA4	3	160566027	3_99	0	0.0146399981647435	5.3211097148395	7.39674475964689e-07	0.370744135576715	1
ENSG00000163590.13	PPM1L	3	160755120	3_99	0	0.030713830579171	12.7387121497282	3.71498363777872e-06	1.78354720358598	1
ENSG00000169251.12	NMD3	3	161104141	3_99	0	0.0317019532953066	14.499205238053	4.36443084065232e-06	-3.94343494964179	1
ENSG00000169255.13	B3GALNT1	3	161105484	3_99	0	0.0319790164315769	13.9018402751723	4.2211889571478e-06	-3.83296259016883	2
ENSG00000196542.8	SPTSSB	3	161372828	3_99	0	0.0157898270650553	9.10781847908953	1.36549192659126e-06	2.74347680229962	1
ENSG00000090402.7	SI	3	165078555	3_101	0	0.0537087717624474	11.1810190485727	5.7019578813818e-06	-1.6480523262824	1
ENSG00000114200.9	BCHE	3	165837337	3_102	0	0.0266092957871157	9.61582606582742	2.42950264933875e-06	-1.50825791217252	1
ENSG00000114204.14	SERPINI2	3	167479269	3_103	0	0.0269799353164936	5.77085363514215	1.47835372678068e-06	-0.921439308888807	1
ENSG00000174776.10	WDR49	3	167654939	3_103	0	0.033758395172001	7.89947934324451	2.53208136617014e-06	0.639775208358056	1
ENSG00000114209.14	PDCD10	3	167735203	3_103	0	0.218527267422754	26.1914936772885	5.43454636720997e-05	-3.35744120937297	1
ENSG00000163536.12	SERPINI1	3	167735203	3_103	0	0.218527267422754	26.1914936772885	5.43454636720997e-05	-3.35744120937297	1
ENSG00000173905.8	GOLIM4	3	168096432	3_103	0	0.0704923915749375	14.9505807096833	1.00068572291508e-05	2.0803416366704	1
ENSG00000013293.5	SLC7A14	3	170585884	3_104	0	0.0323866760146582	15.3181394092418	4.71053018662035e-06	1.51101843428433	1
ENSG00000171757.15	LRRC34	3	169813035	3_104	0	0.0205942589599635	11.4074391341421	2.23065150875011e-06	-1.26447911465853	1
ENSG00000173889.15	PHC3	3	170181879	3_104	0	0.0112526326628023	5.89871932341379	6.30244798869605e-07	-0.791668928688787	1
ENSG00000163577.7	EIF5A2	3	170908915	3_104	0	0.0110466065558689	6.83488981803297	7.16898713159428e-07	1.35567010466855	1
ENSG00000075651.15	PLD1	3	171786483	3_105	0	0.0329935582144588	6.24434442892218	1.95620066300894e-06	-0.669555495747297	2
ENSG00000121858.10	TNFSF10	3	172523209	3_105	0	0.0317553263758656	5.88072169270947	1.77314643914262e-06	-0.529021273224812	1
ENSG00000144959.9	NCEH1	3	172710992	3_106	0	0.0767320031685844	15.8221360402826	1.15276039497212e-05	2.50939414571209	1
ENSG00000169760.17	NLGN1	3	173396095	3_106	0	0.0242464174875232	4.81019679831469	1.10740841802052e-06	0.219444805443283	1
ENSG00000172667.10	ZMAT3	3	179072373	3_110	0	0.0374729219741304	6.34641945974334	2.25810290007468e-06	-0.661589595129294	1
ENSG00000171121.16	KCNMB3	3	179267409	3_110	0	0.0586752593189881	10.6357393419177	5.92543310674514e-06	-1.26131147067182	1
ENSG00000171109.18	MFN1	3	179347428	3_110	0	0.0333383892110422	5.23368868580888	1.65672297629013e-06	0.478086037300869	2
ENSG00000114450.9	GNB4	3	179451170	3_110	0	0.033911821591471	5.39588991757027	1.73744712406104e-06	-0.482337517358554	2
ENSG00000058056.8	USP13	3	179652271	3_110	0	0.0347593765830311	5.63073550998134	1.85837991635701e-06	-0.319088377865431	1
ENSG00000114757.18	PEX5L	3	180037536	3_111	0	0.0110770598534424	5.67107685741089	5.96468388907997e-07	-0.773408660675262	1
ENSG00000163728.10	TTC14	3	180599607	3_111	0	0.0325580134463745	15.711889772732	4.85717463765512e-06	-3.18670025968208	2
ENSG00000145075.11	CCDC39	3	180870597	3_111	0	0.0200036312100506	14.5508766968675	2.76372862404391e-06	2.72793947519334	1
ENSG00000205981.6	DNAJC19	3	180990173	3_111	1	0.280282091330932	42.4391247923458	0.000112942959902895	6.53142695060581	1
ENSG00000058063.15	ATP11B	3	182793563	3_112	0	0.0259171772048396	7.38610889083515	1.81761040826844e-06	-1.05811449152555	2
[truncated: 7,031 more rows]
