# Supplementary material for: Adjusting for genetic confounders in transcriptome-wide association studies improves discovery of risk genes of complex traits
Source: Nat Genet. 2024 Jan 26;56(2):336–47. doi: 10.1038/s41588-023-01648-9 (PMC10864181; doi:10.1038/s41588-023-01648-9)
Supplement: Supplementary file 5 — cTWAS results of all analyzed genes across all tissues for IBD, SCZ, and SBP. Results are stored separately for each combination of traits and tissues. Column legends for each set of results are the same as in Supplementary Table 1. [file 41588_2023_1648_MOESM5_ESM.zip › SCZ_Skin_Not_Sun_Exposed_Suprapubic.csv]

id	genename	chrom	pos	region_tag	cs_index	PIP	tau2	PVE	z	num_eqtl
ENSG00000131591.17	C1orf159	1	1098619	1_1	0	0.0128155345791251	5.43094989102241	6.60860689776614e-07	0.408226549899739	2
ENSG00000175756.13	AURKAIP1	1	1379327	1_1	0	0.0124983125234051	5.19329729121196	6.16299707291443e-07	-0.367882986058619	1
ENSG00000235098.8	ANKRD65	1	1417000	1_1	0	0.0179260369238199	8.61629454939517	1.4665680533144e-06	0.990757704934768	1
ENSG00000169885.9	CALML6	1	1910289	1_1	0	0.0473422410263475	17.8906864956584	8.04216935570634e-06	2.33155418813641	2
ENSG00000178821.12	TMEM52	1	1919475	1_1	0	0.0122512722506113	5.00404042535308	5.82102409883072e-07	0.543144839949101	2
ENSG00000162585.16	FAAP20	1	2189679	1_2	0	0.00585762423177205	8.38519600030775	4.66371629536838e-07	1.57213172456277	1
ENSG00000157933.9	SKI	1	2220140	1_2	0	0.0360486848490247	24.2229558829627	8.29113449492728e-06	2.67780947930548	1
ENSG00000116151.13	MORN1	1	2367799	1_2	0	0.00633501227467648	6.15687059525769	3.70343633515184e-07	-0.213262818601676	3
ENSG00000157916.19	RER1	1	2391287	1_2	0	0.00956902627892908	10.6016078436517	9.63245257741353e-07	1.38814441105773	2
ENSG00000157911.9	PEX10	1	2404771	1_2	0	0.0480999297812109	26.6483243450205	1.21705931538998e-05	-2.82826159938549	2
ENSG00000149527.17	PLCH2	1	2425928	1_2	0	0.0140189583945068	13.5572059769884	1.80460991033973e-06	-1.49362122956603	2
ENSG00000142606.15	MMEL1	1	2632557	1_2	0	0.0638688459942107	28.3134719332658	1.71703676339008e-05	-3.27382589040549	2
ENSG00000215912.12	TTC34	1	2800905	1_2	0	0.0754018127534184	30.042266103972	2.15085865992524e-05	3.33890706515915	2
ENSG00000130762.14	ARHGEF16	1	3477557	1_2	0	0.0918902358534842	30.6846780201235	2.67724633999636e-05	2.66633533502625	1
ENSG00000162591.15	MEGF6	1	3495402	1_2	0	0.00615784614886406	5.90201063448936	3.45085108491854e-07	0.518770776533839	2
ENSG00000078900.14	TP73	1	3658626	1_2	0	0.0115888433814034	11.8594161318324	1.30497081359971e-06	-1.31160573194285	1
ENSG00000130764.9	LRRC47	1	3780573	1_3	0	0.015280932641476	5.08120442824433	7.37248548259283e-07	0.245766660982764	1
ENSG00000116198.12	CEP104	1	3856515	1_3	0	0.019953812721916	7.61370051190945	1.44251081615106e-06	0.910494679483158	2
ENSG00000169598.15	DFFB	1	3856515	1_3	0	0.0186425719120129	6.95200563515404	1.23058988004024e-06	0.755509359990448	2
ENSG00000198912.10	C1orf174	1	3891607	1_3	0	0.0514641345104522	16.5864734089708	8.10505800122782e-06	-1.75567954044366	2
ENSG00000196581.10	AJAP1	1	4654263	1_4	0	0.0106575745068156	7.64001209007146	7.73125183566993e-07	-0.908013064682118	2
ENSG00000131697.17	NPHP4	1	5946579	1_5	0	0.023612074126369	7.58928200877382	1.7015010668365e-06	0.961193942653724	2
ENSG00000116251.9	RPL22	1	6209280	1_5	0	0.0173859018742645	4.77356506730571	7.88020412945497e-07	-0.140008853262353	1
ENSG00000116237.15	ICMT	1	6235565	1_5	0	0.0178670774207733	4.96989603286647	8.43137138878628e-07	-0.191850142489673	2
ENSG00000097021.19	ACOT7	1	6393650	1_5	0	0.0228536933111985	8.25018169969826	1.79026493407173e-06	-1.4984280105557	1
ENSG00000069812.11	HES2	1	6424820	1_5	0	0.0238670746392512	8.68330120238464	1.96780225519298e-06	1.54698690557817	1
ENSG00000187017.15	ESPN	1	6424615	1_5	0	0.0221784423743042	7.91551816522049	1.66689325177178e-06	1.49575711171249	3
ENSG00000215788.9	TNFRSF25	1	6465855	1_5	0	0.025701567252123	9.38465523816252	2.29021010408119e-06	-1.52337523412636	1
ENSG00000162408.10	NOL9	1	6554170	1_5	0	0.0184668856103108	5.5618795497218	9.75242536157536e-07	-0.71151448165295	1
ENSG00000173662.20	TAS1R1	1	6555635	1_5	0	0.0176458177192385	5.38994759980404	9.03074810216574e-07	0.85573042530117	1
ENSG00000204859.12	ZBTB48	1	6580056	1_5	0	0.0449795169824601	15.7101128731434	6.70952058312842e-06	-2.20848645781369	1
ENSG00000041988.15	THAP3	1	6625791	1_5	0	0.0266832565004796	9.94379352552443	2.51934895487359e-06	-1.52159867565176	1
ENSG00000007923.15	DNAJC11	1	6701642	1_5	1	0.199310246706495	30.9517953847521	5.85750771391775e-05	-4.91692799881971	1
ENSG00000049245.12	VAMP3	1	7781270	1_6	0	0.0115225281392281	4.73805193365574	5.18376124980273e-07	0.220322284794005	1
ENSG00000116288.12	PARK7	1	7961718	1_6	0	0.0134210534398022	5.9745261442016	7.61355463062583e-07	0.33463325956571	1
ENSG00000116285.12	ERRFI1	1	8026467	1_6	0	0.0116419734569934	4.79985702649086	5.30581743859263e-07	0.0614091559817941	1
ENSG00000142599.17	RERE	1	8424763	1_6	0	0.0567821618869759	31.8260361842967	1.71589959820495e-05	5.0256743248448	1
ENSG00000074800.13	ENO1	1	8879251	1_6	0	0.0128144642870642	6.34480659642322	7.71998115594625e-07	-1.13085419726913	2
ENSG00000180758.11	GPR157	1	9126950	1_6	0	0.0136115522490098	6.19304148559461	8.00403613451227e-07	-0.499138113342672	1
ENSG00000049239.12	H6PD	1	9271218	1_6	0	0.0838547021053726	23.5677781732326	1.87647792210441e-05	2.2617361887975	1
ENSG00000171621.13	SPSB1	1	9292400	1_6	0	0.0126307092141692	5.51983282922852	6.61989435583759e-07	-0.34397443578496	1
ENSG00000131686.14	CA6	1	8945251	1_6	0	0.0154513284147852	7.90417051946408	1.15963021081584e-06	1.12350564927822	1
ENSG00000171608.15	PIK3CD	1	9689877	1_7	0	0.0255454629563132	5.87801980986263	1.42574619067321e-06	-0.577524362669902	1
ENSG00000171603.16	CLSTN1	1	9825232	1_7	0	0.0371102114888782	9.44552333626443	3.32825698011648e-06	-1.18840290960937	1
ENSG00000178585.14	CTNNBIP1	1	9908479	1_7	0	0.0226233462324469	4.72083097790722	1.01408110406631e-06	0.150530861233243	1
ENSG00000162441.11	LZIC	1	9943262	1_7	0	0.0250916589165705	5.70715857299638	1.35971131522063e-06	-0.189286528720848	1
ENSG00000162444.11	RBP7	1	9991107	1_7	0	0.0227092799977169	4.75692624395651	1.02571611692679e-06	-0.124248390275087	2
ENSG00000130939.18	UBE4B	1	10033313	1_7	0	0.035131720041644	8.92085607077644	2.97579728071477e-06	1.72794939323178	1
ENSG00000054523.17	KIF1B	1	10210333	1_7	0	0.039424086086231	10.0248809398965	3.75265167567458e-06	1.89416520146436	2
ENSG00000142657.20	PGD	1	10398423	1_7	0	0.0422721765184535	10.6941405598208	4.29237734725211e-06	1.45930751807861	1
ENSG00000175279.21	CENPS	1	10455357	1_7	0	0.0227849725821604	4.7886110151542	1.03598977085512e-06	-0.435605430625409	1
ENSG00000241563.3	CORT	1	10449646	1_7	0	0.022669692159171	4.74031675578892	1.02035285127609e-06	0.38170847124204	1
ENSG00000160049.11	DFFA	1	10477033	1_7	0	0.0261865176085001	6.11430759456319	1.52027595936891e-06	0.557821064511164	1
ENSG00000142655.12	PEX14	1	10499541	1_7	0	0.0252097808671418	5.75195430041164	1.37683498994656e-06	0.48060310576664	1
ENSG00000120948.16	TARDBP	1	11012828	1_8	0	0.0435042032914292	12.870563711336	5.31650449280515e-06	-1.55610054980525	1
ENSG00000009724.16	MASP2	1	11047382	1_8	0	0.0188045429962108	4.86260073521094	8.68218012103158e-07	-0.368645072490629	1
ENSG00000116649.9	SRM	1	11060199	1_8	0	0.0197433865607779	5.32579470123787	9.98397458458022e-07	0.404733110784311	2
ENSG00000171824.13	EXOSC10	1	11071235	1_8	0	0.0592247169717878	15.8424737141815	8.90888567818784e-06	-1.74745992524782	1
ENSG00000132879.13	FBXO44	1	11649707	1_8	0	0.0201283300910552	5.50942921408387	1.0529597014222e-06	-0.449434198797244	2
ENSG00000116661.9	FBXO2	1	11649707	1_8	0	0.0214514748140862	6.11508758512527	1.24553872384821e-06	-0.61642582752394	1
ENSG00000116663.10	FBXO6	1	11664651	1_8	0	0.0185810263814368	4.74894285881682	8.37845691559004e-07	-0.0584424286962264	2
ENSG00000162490.6	DRAXIN	1	11691078	1_8	0	0.0228079020308734	6.69869541840612	1.45068448733994e-06	0.711126148715978	1
ENSG00000204518.2	AADACL4	1	12644197	1_9	0	0.0359651051866536	10.6641983005944	3.64172329148113e-06	-1.20227418153218	1
ENSG00000177674.15	AGTRAP	1	11737129	1_9	0	0.0521708145713372	14.2365728926579	7.05229499719118e-06	-1.52467660551489	3
ENSG00000177000.10	MTHFR	1	11792243	1_9	0	0.0931880085278327	19.8725278302176	1.7583711169144e-05	-2.57154659506377	2
ENSG00000011021.21	CLCN6	1	11794419	1_9	0	0.0474109031345269	13.315216236877	5.99409813348008e-06	-1.90568008682949	3
ENSG00000116685.15	KIAA2013	1	11922523	1_9	0	0.0376215005408108	11.0953710187793	3.96346784769462e-06	-1.61357865054044	1
ENSG00000083444.16	PLOD1	1	11935354	1_9	0	0.0462635330243022	13.0797724661466	5.74561314721066e-06	-1.74157269191224	1
ENSG00000116688.16	MFN2	1	11982204	1_9	0	0.0207777588125726	5.42976025040423	1.07121526133228e-06	0.429218504295591	2
ENSG00000028137.18	TNFRSF1B	1	12166660	1_9	0	0.0372879579349333	11.0100724881354	3.89812871302303e-06	-1.25841041515427	1
ENSG00000048707.13	VPS13D	1	12229081	1_9	0	0.01953876744072	4.84501239803118	8.98854616423938e-07	-0.171128939694568	2
ENSG00000162496.8	DHRS3	1	12595877	1_9	0	0.0357153139078693	10.5974690025697	3.59380098421629e-06	1.13644437303505	1
ENSG00000188984.11	AADACL3	1	12716215	1_9	0	0.0413710023784286	12.0062212351383	4.71628218609209e-06	-1.3544623485331	1
ENSG00000162493.16	PDPN	1	13583417	1_10	0	0.0491768028514843	14.0272333595207	6.54982519106813e-06	1.63848682617796	3
ENSG00000171729.13	TMEM51	1	15152787	1_11	0	0.00944983886059736	5.10087892317481	4.57685142819075e-07	0.325303605885475	1
ENSG00000142634.12	EFHD2	1	15509528	1_11	0	0.0149519208149767	9.45029264298519	1.34165125881873e-06	-1.24757049009903	1
ENSG00000116138.12	DNAJC16	1	15527155	1_11	0	0.0127022884460043	7.90351811758974	9.53234649991889e-07	-1.06229606977204	1
ENSG00000116771.5	AGMAT	1	15585352	1_11	0	0.0122664403783606	7.57247771667397	8.81970284548182e-07	-1.01105374525409	1
ENSG00000197312.11	DDI2	1	15617889	1_11	0	0.0163029656669664	10.271482060965	1.58999999419637e-06	-1.2877255003002	2
ENSG00000116786.11	PLEKHM2	1	15680896	1_11	0	0.013948289765926	8.79099295742272	1.1642769241758e-06	1.06802699962689	1
ENSG00000162461.7	SLC25A34	1	15737203	1_11	0	0.0234772946639119	13.739126115228	3.06270069913837e-06	-1.39431807809728	1
ENSG00000173641.17	HSPB7	1	16026987	1_11	0	0.0199683422476793	12.1986789769202	2.31287526140558e-06	1.4571866859027	1
ENSG00000184908.17	CLCNKB	1	16036224	1_11	0	0.00922797147031862	4.8759184907665	4.27228362904653e-07	0.331211755211782	3
ENSG00000142627.12	EPHA2	1	16117495	1_11	0	0.0383605789997191	18.4286686273006	6.71237963821198e-06	1.78747276291425	1
ENSG00000142632.16	ARHGEF19	1	16213318	1_11	0	0.0275753930574495	15.2726417390155	3.99883304828198e-06	2.05329810356842	1
ENSG00000132881.11	RSG1	1	16237140	1_11	0	0.0110426639232933	6.57642177897938	6.8954229593323e-07	-0.923291306527981	1
ENSG00000037637.10	FBXO42	1	16352086	1_11	0	0.0317374673383138	16.6148681318938	5.00687284857641e-06	-2.14557994702444	2
ENSG00000055070.16	SZRD1	1	16352086	1_11	0	0.0108182285889643	6.3818409430043	6.55540497729087e-07	0.784555061586303	2
ENSG00000157191.19	NECAP2	1	16439071	1_11	0	0.0180446638981757	11.2357555197586	1.92507863799271e-06	1.33213507704204	1
ENSG00000058453.16	CROCC	1	16963416	1_12	0	0.0280871403762014	12.8980104251406	3.4397560662435e-06	1.88818578991325	1
ENSG00000117118.9	SDHB	1	17005181	1_12	0	0.0257755322995815	12.0788404487994	2.95617598254354e-06	-1.95153104373119	1
ENSG00000117115.12	PADI2	1	17115232	1_12	0	0.0274197208676629	12.6687271595424	3.29832471622356e-06	1.52841395706517	1
ENSG00000179051.13	RCC2	1	17439260	1_12	0	0.0119914370629531	4.80745524923385	5.47373640347815e-07	-0.0710305204570389	2
ENSG00000074964.16	ARHGEF10L	1	17522711	1_12	0	0.0139855550781414	6.26622517552311	8.32114522914551e-07	-0.585564737951551	2
ENSG00000117154.11	IGSF21	1	18108097	1_12	0	0.0403335052037946	16.3592626831076	6.2650867521161e-06	-1.93563985327579	2
ENSG00000158748.3	HTR6	1	19665879	1_15	0	0.00580250577390051	11.2223473168173	6.18296351075308e-07	1.23194787453839	1
ENSG00000179023.8	KLHDC7A	1	18480643	1_15	0	0.00536948318799491	10.2957516314095	5.24913740221277e-07	1.49565414465795	2
ENSG00000159423.16	ALDH4A1	1	18872993	1_15	0	0.00348668450126088	6.43342065531224	2.12986460899075e-07	-0.58047683074955	2
ENSG00000169991.10	IFFO2	1	18956450	1_15	0	0.00292445634564187	4.75977196025614	1.32168720569887e-07	-0.134082893780673	1
ENSG00000127481.14	UBR4	1	19212302	1_15	0	0.00295781410085172	4.86612236411724	1.36663109298087e-07	0.21219648019371	1
ENSG00000127463.13	EMC1	1	19227605	1_15	0	0.00584811697819077	11.2936195882921	6.27114153891252e-07	1.24675347150896	2
ENSG00000053372.4	MRTO4	1	19249541	1_15	0	0.00293632852553771	4.79933816602282	1.33808404646828e-07	0.139301347834233	3
ENSG00000053371.12	AKR7A2	1	19311815	1_15	0	0.0167720035821247	21.2307663557787	3.38102213648543e-06	1.99334659696015	2
ENSG00000040487.12	PQLC2	1	19321896	1_15	0	0.0045535478239167	8.93114434228895	3.86148549012664e-07	1.00527182965675	1
ENSG00000077549.17	CAPZB	1	19445640	1_15	0	0.0113626255302267	17.5475572742599	1.89318371292296e-06	-1.76266197062851	1
ENSG00000173436.13	MINOS1	1	19596564	1_15	0	0.0107544155472045	16.9647046940709	1.73232955350129e-06	1.806342418535	1
ENSG00000158747.13	NBL1	1	19443481	1_15	0	0.0116114969020392	17.7746924577714	1.95969147162035e-06	-1.74651470659976	2
ENSG00000169914.5	OTUD3	1	19882290	1_15	0	0.00438545405221868	8.57804101075792	3.57190648424071e-07	0.957336101386095	3
ENSG00000188257.10	PLA2G2A	1	19979786	1_15	0	0.00364951171479577	6.85353201856421	2.37490698546098e-07	0.692323770846786	1
ENSG00000127472.10	PLA2G5	1	20028276	1_15	0	0.00297137222140242	4.91225545611103	1.38591118391166e-07	-0.203648846849678	1
ENSG00000158786.4	PLA2G2F	1	20102947	1_15	0	0.0029130745577205	4.72408939361585	1.30667356206343e-07	0.0607918866961315	2
ENSG00000162543.5	UBXN10	1	20221890	1_15	0	0.00321565585511874	5.65612113266082	1.72697345539239e-07	0.467596519038971	1
ENSG00000162545.5	CAMK2N1	1	20486995	1_15	0	0.00291733777167003	4.7407155321899	1.31319133356125e-07	-0.0105195652678857	1
ENSG00000090432.6	MUL1	1	20508105	1_15	0	0.0127214865868286	18.6564464220533	2.25353437129491e-06	1.79127498811169	2
ENSG00000183114.7	FAM43B	1	20552199	1_15	0	0.013120862203528	18.9654652234712	2.36277992197884e-06	1.79183799501675	2
ENSG00000158825.5	CDA	1	20589208	1_15	0	0.00299057467587793	4.96853919162974	1.41084975812253e-07	0.271783889206851	2
ENSG00000117245.12	KIF17	1	20684689	1_15	0	0.00783672071443431	14.1354802526305	1.05182220422213e-06	-1.3808496555629	1
ENSG00000189410.11	SH2D5	1	20733294	1_15	0	0.00360103454706573	6.73224303624442	2.30188949208671e-07	-0.65883349900142	1
ENSG00000075151.20	EIF4G3	1	21169175	1_15	0	0.00519751457411666	9.94243241247355	4.90665768111825e-07	1.55602964794291	3
ENSG00000117298.14	ECE1	1	21308484	1_15	0	0.00554884918515597	10.5678323075596	5.56783338922758e-07	1.58012441209717	2
ENSG00000142794.18	NBPF3	1	21390534	1_15	0	0.00405027184562512	7.68826077101988	2.95671643429289e-07	-0.637494308317566	3
ENSG00000070886.11	EPHA8	1	22563354	1_15	0	0.00332767955489222	6.05692475540075	1.91377586680982e-07	0.614972927916889	1
ENSG00000090686.15	USP48	1	21781345	1_15	0	0.0216755045572775	22.2138534559764	4.57183465143386e-06	-1.92554196532398	4
ENSG00000142798.17	HSPG2	1	21850873	1_15	0	0.00414963872095464	8.27539352405825	3.26059110489844e-07	1.02073590902792	1
ENSG00000142789.19	CELA3A	1	22001714	1_15	0	0.0133722020032698	18.7324797291446	2.37845860119142e-06	-1.69371603991579	1
ENSG00000070831.15	CDC42	1	22052387	1_15	0	0.00841850147325152	16.6738449980016	1.33280909892368e-06	2.25545908545988	1
ENSG00000184677.16	ZBTB40	1	22453334	1_15	0	0.00338065585566383	6.12827570492853	1.96714627575429e-07	-0.576574774373939	1
ENSG00000133216.16	EPHB2	1	22829796	1_16	0	0.0335701388108125	12.6863013079963	4.04376171124811e-06	-1.38639606145548	1
ENSG00000004487.15	KDM1A	1	23000786	1_16	0	0.0190301284806549	7.27571623494112	1.31466429992704e-06	-0.784165836663846	1
ENSG00000169641.13	LUZP1	1	23176683	1_16	0	0.0148713616295337	4.9336568875145	6.96653902754209e-07	-0.329952666901828	2
ENSG00000125944.18	HNRNPR	1	23343277	1_16	0	0.0278051627453333	10.8865922305037	2.87418550211015e-06	-1.20839318998087	1
ENSG00000204219.9	TCEA3	1	23420932	1_16	0	0.0154994028972493	5.32626124555244	7.83853367713232e-07	0.42547063166822	2
ENSG00000088280.18	ASAP3	1	23484165	1_16	0	0.0147608742243441	4.86288507855183	6.81559040353437e-07	-0.120626360811805	2
ENSG00000117318.8	ID3	1	23559582	1_16	0	0.0148922076520496	4.94694880880582	6.99509949911655e-07	0.179804096050101	1
ENSG00000142676.12	RPL11	1	23691734	1_17	0	0.0467126558784626	16.5202586292066	7.32738141978893e-06	-1.77104454237554	2
ENSG00000057757.9	PITHD1	1	23802636	1_17	0	0.0169403977917718	6.83651657877679	1.09965352887941e-06	-0.619113394524615	1
ENSG00000117308.14	GALE	1	23800401	1_17	0	0.0146488285202581	5.45670551906817	7.58980833612256e-07	0.42543972658786	2
ENSG00000142661.18	MYOM3	1	24089138	1_17	0	0.0816670618876428	21.9291978465212	1.70046255880116e-05	2.23294467477726	4
ENSG00000142677.3	IL22RA1	1	24139769	1_17	0	0.0148361013045205	5.57724791933924	7.85664512540526e-07	-0.349668522713543	4
ENSG00000001460.17	STPG1	1	24416496	1_17	0	0.025922839402576	10.8841659217928	2.6790148428723e-06	1.41767350237456	2
ENSG00000001461.16	NIPAL3	1	24415329	1_17	0	0.0258157053183713	10.8447044791032	2.65827014467944e-06	1.32005208851585	3
ENSG00000117602.11	RCAN3	1	24365793	1_17	0	0.0151176449950965	5.75565852744849	8.26183580498739e-07	-0.64065083649995	2
ENSG00000169504.14	CLIC4	1	24745177	1_17	0	0.0215220818278211	9.11223537129703	1.8621154531554e-06	1.17592126799541	1
ENSG00000175707.8	KDF1	1	26952062	1_18	0	0.0256783885679669	8.27196544499188	2.01685127819838e-06	1.11736693789221	1
ENSG00000157978.11	LDLRAP1	1	25568362	1_18	0	0.0183785041343728	4.86678456228641	8.49277618252175e-07	0.188864514121116	1
ENSG00000117643.14	MAN1C1	1	25623284	1_18	0	0.0185792390605445	4.96947208271754	8.76668848910074e-07	-0.213362846940445	1
ENSG00000117640.17	MTFR1L	1	25794586	1_18	0	0.0227682306769675	6.87347412377844	1.48594584403763e-06	-0.751689918169672	1
ENSG00000127423.10	AUNIP	1	25861747	1_18	0	0.0232391272277713	7.05986581464873	1.5578070213792e-06	0.775385636999793	1
ENSG00000117632.22	STMN1	1	25908492	1_18	0	0.0371759252495424	11.6445340270419	4.11037359762873e-06	1.45181004919431	1
ENSG00000158006.13	PAFAH2	1	26007533	1_18	0	0.0246634523805471	7.65523327339657	1.79270857118817e-06	0.977314532510032	1
ENSG00000158008.9	EXTL1	1	26019793	1_18	0	0.0221680998637351	6.68595443413004	1.40730839533771e-06	-0.767707643825726	2
ENSG00000158014.14	SLC30A2	1	26047265	1_18	0	0.0187682282303843	5.092760100873	9.07556959833831e-07	-0.417919686096754	1
ENSG00000158022.6	TRIM63	1	26068506	1_18	0	0.0187227085334653	5.03875333777688	8.95754857813688e-07	-0.328169546298766	1
ENSG00000175087.9	PDIK1L	1	26110771	1_18	0	0.0186250913640915	4.98874172961487	8.82240172676397e-07	0.313714834541182	1
ENSG00000197245.5	FAM110D	1	26158800	1_18	0	0.0200423544621001	5.77061246231262	1.09816612956078e-06	0.747622129185253	1
ENSG00000142675.17	CNKSR1	1	26177545	1_18	0	0.0186161646373674	4.98513275908314	8.81179401263082e-07	0.28283730707152	1
ENSG00000130695.14	CEP85	1	26232815	1_18	0	0.0219170755002394	6.74864000036165	1.40441759634499e-06	-0.760406144562791	2
ENSG00000142669.14	SH3BGRL3	1	26275079	1_18	0	0.0270588350116754	8.88169459645418	2.28193004718607e-06	1.29142022057326	1
ENSG00000169442.8	CD52	1	26317723	1_18	0	0.0257810312737009	8.06339984796155	1.97385787474745e-06	1.30689395770429	1
ENSG00000158062.20	UBXN11	1	26317588	1_18	0	0.0253491099664688	7.73360680278939	1.86141067321198e-06	0.789192387717771	1
ENSG00000176083.17	ZNF683	1	26372612	1_18	0	0.0198074202055463	5.45759691737995	1.02642392995536e-06	-0.204612518818929	1
ENSG00000117682.16	DHDDS	1	26432658	1_18	0	0.0193282255326972	5.2887215164257	9.70599539006668e-07	0.199337010731736	1
ENSG00000198830.10	HMGN2	1	26474358	1_18	0	0.0181645645755338	4.7556632778571	8.20225913045539e-07	-0.140771503652719	1
ENSG00000117676.13	RPS6KA1	1	26529971	1_18	0	0.0200120281436967	5.68266812144861	1.07979371406329e-06	0.617345524410407	1
ENSG00000117713.18	ARID1A	1	26693642	1_18	0	0.0387697080151701	12.6948833519795	4.6732459868483e-06	2.74676117984853	1
ENSG00000060642.10	PIGV	1	26787956	1_18	0	0.0681679701513037	17.0322295961722	1.10242552908526e-05	3.10472486377496	1
ENSG00000204160.11	ZDHHC18	1	26827212	1_18	0	0.0202805498010136	6.61959665504521	1.2747019467258e-06	-1.34649860001795	2
ENSG00000142751.14	GPN2	1	26890178	1_18	0	0.0520308618109369	14.8799359771905	7.35122099341791e-06	2.95522531070365	1
ENSG00000253368.3	TRNP1	1	26994239	1_18	0	0.0327664672571146	10.5847573559514	3.29312278364842e-06	-1.35857757028373	1
ENSG00000162511.7	LAPTM5	1	30757821	1_20	0	0.0104184496754666	11.7222137899771	1.15960514305187e-06	1.38198391830487	1
ENSG00000134644.15	PUM1	1	31067081	1_20	0	0.00514751682144554	5.52184867343828	2.69885574469704e-07	0.882110506191241	1
ENSG00000121766.15	ZCCHC17	1	31292838	1_20	0	0.114529669003621	21.0023244540475	2.28392987716128e-05	-3.88030389459924	1
ENSG00000168528.11	SERINC2	1	31428478	1_20	0	0.00893517664024812	10.4050544749337	8.82764576662458e-07	-1.27472696661726	1
ENSG00000162517.12	PEF1	1	31620175	1_20	0	0.00663146857251329	7.5448337451317	4.75069103720908e-07	-0.897139897900751	2
ENSG00000084636.17	COL16A1	1	31703950	1_20	0	0.00512176585119328	5.12487332274439	2.49229962362784e-07	-0.481020203850001	1
ENSG00000134668.12	SPOCD1	1	31815803	1_20	0	0.0050826895412649	4.95364415483134	2.39064882896649e-07	0.0829224329743919	1
ENSG00000184007.18	PTP4A2	1	31945136	1_20	0	0.0096208495290121	11.2008527343135	1.02320323927015e-06	-1.38529192455148	1
ENSG00000025800.13	KPNA6	1	32108863	1_21	0	0.0277189955077465	12.5531958962209	3.3039174752199e-06	-1.60312708411667	1
ENSG00000160051.11	IQCC	1	32205464	1_21	0	0.0236519511275485	11.0407038872295	2.47948298253372e-06	-1.46785544549792	1
ENSG00000084623.11	EIF3I	1	32220993	1_21	0	0.0244725230625583	11.3655915160833	2.64099869440139e-06	1.4806089712341	1
ENSG00000160055.19	TMEM234	1	32222176	1_21	0	0.0215666445099177	10.1620066878532	2.08093949509425e-06	-1.38181198006749	1
ENSG00000183615.5	FAM167B	1	32246914	1_21	0	0.0524767537710152	18.6706288488957	9.30300606594801e-06	-1.99580624313167	1
ENSG00000116478.11	HDAC1	1	32291652	1_21	0	0.0169502926384029	7.87215815491806	1.26697605747974e-06	-0.953241359284909	1
ENSG00000175130.6	MARCKSL1	1	32316644	1_21	0	0.0224609979468373	10.5487468838314	2.24971402893564e-06	1.09360133276047	1
ENSG00000162526.6	TSSK3	1	32366691	1_21	0	0.0121788120142843	4.73536883469651	5.47590790330896e-07	0.108041527649329	1
ENSG00000225828.1	FAM229A	1	32366691	1_21	0	0.0121788120142843	4.73536883469651	5.47590790330896e-07	0.108041527649329	1
ENSG00000176261.15	ZBTB8OS	1	32650758	1_21	0	0.0126731806424836	5.11261162448497	6.1521345517347e-07	-0.211431818640131	2
ENSG00000162520.14	SYNC	1	32701286	1_21	0	0.0134496869149348	5.67655791128761	7.24927615994555e-07	-0.376065119282304	1
ENSG00000134684.10	YARS	1	32817927	1_21	0	0.0283988969668388	12.7844192098766	3.44730629068308e-06	-1.4613826010786	1
ENSG00000160097.16	FNDC5	1	32872031	1_21	0	0.0322933221293464	14.0117748863513	4.29638580308047e-06	-1.72507793635785	2
ENSG00000142920.16	AZIN2	1	33171056	1_21	0	0.0476769397521866	17.7468125048005	8.03389459147273e-06	-2.29231299500661	1
ENSG00000160094.14	ZNF362	1	33257610	1_21	0	0.0350313529460633	14.7900674693355	4.91953961919502e-06	2.04769874042647	1
ENSG00000121903.14	ZSCAN20	1	33470746	1_21	0	0.018481233209624	8.69373053833061	1.52557835831024e-06	0.980301434816145	1
ENSG00000121904.17	CSMD2	1	34165500	1_21	0	0.0231229912610802	10.8253072367674	2.37673982257811e-06	-1.18572240809268	2
ENSG00000189280.3	GJB5	1	34773430	1_22	0	0.014581905430168	9.19690243354136	1.27336601090395e-06	1.00408158532665	2
ENSG00000188910.7	GJB3	1	34777468	1_22	0	0.0105830365812685	6.1240074153096	6.15380034753613e-07	0.567086588152879	1
ENSG00000187513.8	GJA4	1	34790785	1_22	0	0.0106770310892151	6.18188315807625	6.26712989884686e-07	-0.546754259432759	2
ENSG00000163866.8	SMIM12	1	34852255	1_22	0	0.0101227176325825	5.59783589883453	5.3804014657927e-07	0.320355363709615	1
ENSG00000197056.9	ZMYM1	1	35158662	1_22	0	0.046016006463564	22.5623099510722	9.85802427449698e-06	-3.01451438780625	1
ENSG00000116819.6	TFAP2E	1	35573174	1_22	0	0.216378875139946	24.2840866629255	4.98923579627868e-05	4.23988844068056	1
ENSG00000142686.7	C1orf216	1	35718988	1_22	0	0.135019842279465	21.9778391403636	2.81760418387678e-05	4.14534827765337	1
ENSG00000134698.10	AGO4	1	35808004	1_22	0	0.167780309863614	23.8946769349655	3.80662023608449e-05	4.26758875755319	2
ENSG00000092847.11	AGO1	1	35870261	1_22	0	0.0159481179886656	12.890791378324	1.95202968029002e-06	-3.09002441255171	1
ENSG00000054118.13	THRAP3	1	36224998	1_22	0	0.0175502977315009	9.78893807252625	1.63123851239162e-06	0.140151944022118	1
ENSG00000142694.6	EVA1B	1	36323945	1_22	0	0.0221191813591988	13.9485663173752	2.9295169683704e-06	-1.70102442075969	1
ENSG00000196182.10	STK40	1	36386242	1_22	0	0.0140226534822938	8.01640960282549	1.06735158313445e-06	0.00627557426467335	1
ENSG00000181817.5	LSM10	1	36397425	1_22	0	0.0155206178606536	9.83231734839859	1.44897966396219e-06	1.35532317888363	1
ENSG00000116885.18	OSCP1	1	36434569	1_22	0	0.0122075153348423	7.5274185877918	8.72510661446717e-07	1.00169382530266	1
ENSG00000189433.5	GJB4	1	34717531	1_22	0	0.0109282805520347	6.40475250814688	6.64586606993838e-07	0.716921734808675	3
ENSG00000163874.10	ZC3H12A	1	37474837	1_23	0	0.0185507520430547	5.05389639674466	8.90195207916005e-07	-0.477755368369683	1
ENSG00000163875.15	MEAF6	1	37513172	1_23	0	0.0204062655032342	5.96027459327231	1.15485430622017e-06	-0.655005837825012	2
ENSG00000163879.10	DNALI1	1	37556851	1_23	0	0.0182930143567652	4.92091809818477	8.547297272884e-07	0.424094901762338	2
ENSG00000134697.12	GNL2	1	37592996	1_23	0	0.0179495584733509	4.74078504588642	8.07981526336674e-07	0.226118701478531	1
ENSG00000116922.14	C1orf109	1	37691932	1_23	0	0.0247073355938378	7.78103209401032	1.82541038771279e-06	-1.02045013663735	2
ENSG00000134690.10	CDCA8	1	37710278	1_23	0	0.021335990238709	6.38413601247875	1.29333887507204e-06	0.539328134390382	1
ENSG00000188786.9	MTF1	1	37859751	1_23	0	0.0224574243322631	6.87179590323626	1.46530352383908e-06	-1.13324540952552	2
ENSG00000204084.12	INPP5B	1	37932916	1_23	0	0.0180608797232341	4.79945938075361	8.23054545399063e-07	-0.369620947418411	2
ENSG00000183431.11	SF3A3	1	37986387	1_23	0	0.0269637752033419	8.61403060568373	2.20538545022089e-06	1.75644448410596	2
ENSG00000183386.9	FHL3	1	37996149	1_23	0	0.0193062859369776	5.43309572195614	9.95963648484162e-07	0.197068866335976	1
ENSG00000183520.11	UTP11	1	37986909	1_23	0	0.01813337644211	4.83752062881266	8.32911587845693e-07	0.318387067013932	2
ENSG00000116954.7	RRAGC	1	38785292	1_24	0	0.0108570050465571	6.33360426332646	6.52917577715404e-07	-0.730815888824965	1
ENSG00000131233.9	GJA9	1	38882116	1_24	0	0.0427115149725234	19.0985511031718	7.74538114469156e-06	-2.37551724646893	1
ENSG00000158315.10	RHBDL2	1	38941917	1_24	0	0.0117573024582168	7.07177551790229	7.89466223063389e-07	1.08274233068181	1
ENSG00000174574.15	AKIRIN1	1	38956774	1_24	0	0.0255199009627271	14.2221210711619	3.44620218021578e-06	-2.10815743308956	3
ENSG00000168653.10	NDUFS5	1	39026790	1_24	0	0.0106392089124963	6.13966877454117	6.20228439069045e-07	0.70636677458554	2
ENSG00000127603.23	MACF1	1	39123295	1_24	0	0.0180637124214301	10.8852601254546	1.86699527657829e-06	1.96601434547561	1
ENSG00000183682.7	BMP8A	1	39554348	1_24	0	0.0114091850683399	6.81160783264511	7.37907046996731e-07	-0.841229371519801	1
ENSG00000090621.13	PABPC4	1	39554348	1_24	0	0.0135728536391565	8.26124608902789	1.0646678064854e-06	1.62601864106285	2
ENSG00000163909.7	HEYL	1	39640423	1_24	0	0.0223821231983402	13.1674689084412	2.79834322071294e-06	-1.57455535803555	1
ENSG00000116983.12	HPCAL4	1	39691471	1_24	0	0.0163736152575836	10.2386465921936	1.59178545034037e-06	1.30679337471031	2
ENSG00000084072.16	PPIE	1	39739654	1_25	0	0.00670002451117557	4.8061910893572	3.05755883173692e-07	0.212650724650027	1
ENSG00000116985.11	BMP8B	1	39791592	1_25	0	0.00667074917763555	4.74249880162444	3.00385688874398e-07	0.128866333189354	1
ENSG00000043514.15	TRIT1	1	39883661	1_25	0	0.0550085271507995	24.4126506746802	1.27509443538724e-05	-2.2763503709168	1
ENSG00000116990.10	MYCL	1	39891596	1_25	0	0.00674182993188499	4.8426120960229	3.09995130722911e-07	0.259624168172227	2
ENSG00000131236.16	CAP1	1	40039999	1_25	0	0.00710296477446137	5.29196019211511	3.56905816977586e-07	0.108153876827824	1
ENSG00000131238.16	PPT1	1	40097321	1_25	0	0.0365379091784848	19.9232959970957	6.91197686699284e-06	-1.81471367526302	3
ENSG00000084073.8	ZMPSTE24	1	40257123	1_25	0	0.00706918671996226	5.26967947922902	3.53713023348558e-07	-0.452470061351041	1
ENSG00000049089.13	COL9A2	1	40308522	1_25	0	0.0124630605521007	10.8058674759388	1.27873849361553e-06	-1.38328936351551	1
ENSG00000187815.9	ZFP69	1	40476033	1_25	0	0.00983098291601703	9.46242728102471	8.83276941679555e-07	-1.85249569113525	1
ENSG00000164002.11	EXO5	1	40507459	1_25	0	0.0112318988964788	10.7326364940547	1.14460859486395e-06	1.87576937605796	1
ENSG00000117010.15	ZNF684	1	40628158	1_25	0	0.052372923248234	20.5000178739449	1.01943244526058e-05	-3.13994851096242	1
ENSG00000117013.14	KCNQ4	1	40789715	1_25	0	0.00963812008337206	7.97109360068284	7.29470340484815e-07	-0.731301661618486	1
ENSG00000179862.6	CITED4	1	40862833	1_25	0	0.00741517724441621	5.82017910218148	4.09784268946646e-07	-0.600598820810305	2
ENSG00000171793.13	CTPS1	1	40979451	1_25	0	0.0102985491517796	10.2775231006871	1.00499037971644e-06	1.61372506504694	1
ENSG00000171790.15	SLFNL1	1	41023232	1_25	0	0.00667570939924123	4.84562254602832	3.07145672873549e-07	0.126789161903202	2
ENSG00000010803.16	SCMH1	1	41241979	1_25	0	0.131351629093131	29.6269004817569	3.69503944554477e-05	-2.16330927933842	1
ENSG00000204060.6	FOXO6	1	41359803	1_25	0	0.00867315610341501	6.92202725404426	5.70043325228537e-07	0.742323910973397	1
ENSG00000127129.9	EDN2	1	41484301	1_25	0	0.0204303187001047	14.1996215178194	2.75454141770557e-06	1.90141366536174	1
ENSG00000186973.10	FAM183A	1	43105183	1_26	0	0.0267179166688618	9.07656062412518	2.30261484641988e-06	-1.1980050666631	3
ENSG00000117394.20	SLC2A1	1	42902479	1_26	0	0.0359178409611253	11.9036308264728	4.05963575917885e-06	1.42071895366441	2
ENSG00000177181.14	RIMKLA	1	42382252	1_26	0	0.157622516333297	26.352626944146	3.94402416579211e-05	-3.18575371308224	1
ENSG00000066185.12	ZMYND12	1	42461691	1_26	0	0.029943384971119	10.1642450501761	2.88983746822209e-06	-1.89671304494212	1
ENSG00000186409.14	CCDC30	1	42464495	1_26	0	0.0272631926088731	9.2693539167126	2.39951557370201e-06	1.80166772078708	1
ENSG00000164007.10	CLDN19	1	42730883	1_26	0	0.0213530960145809	6.94147939797696	1.40737647950243e-06	0.512069969136968	2
ENSG00000117385.15	P3H1	1	42766833	1_26	0	0.0176349663929888	5.1226223119405	8.57757195494078e-07	0.29428932093238	1
ENSG00000164008.14	C1orf50	1	42767127	1_26	0	0.0175922967258542	5.0996543058623	8.51845190261965e-07	0.592043155708627	1
ENSG00000274386.5	TMEM269	1	42784154	1_26	0	0.01762235896808	5.1157790011025	8.55998917172696e-07	-0.0537944173239117	2
ENSG00000164010.13	ERMAP	1	42812571	1_26	0	0.0234425338054576	7.83029998283238	1.74293161714448e-06	0.908572752563418	3
ENSG00000243710.7	CFAP57	1	43173203	1_26	0	0.036515339533282	12.0614708757571	4.18189392410664e-06	1.44481049348959	2
ENSG00000179178.10	TMEM125	1	43269525	1_26	0	0.032300717439755	10.888264812025	3.33939844188502e-06	1.2195872990749	1
ENSG00000117395.12	EBNA1BP2	1	43179124	1_26	0	0.0173551954454509	4.97069792626053	8.19113864776667e-07	0.197491351793411	1
ENSG00000253313.5	C1orf210	1	43284084	1_26	0	0.0256891466230279	8.70224051070238	2.1226488580137e-06	-0.970088839013241	1
ENSG00000196517.11	SLC6A9	1	43229693	1_26	0	0.0210227985363688	6.79328655849059	1.35602551053922e-06	0.692442492509238	1
ENSG00000066056.13	TIE1	1	43300755	1_27	0	0.0517439907104115	21.9525322685042	1.07855411778755e-05	2.84730666094339	2
ENSG00000117399.13	CDC20	1	43359194	1_27	0	0.0185432922305905	13.4033335460288	2.35991882496904e-06	-2.49172791644628	1
ENSG00000159479.16	MED8	1	43365874	1_27	0	0.0112249701062057	5.20287239650595	5.5453091700547e-07	-0.663294289036512	3
ENSG00000142949.16	PTPRF	1	43526161	1_27	0	0.0119333207556885	5.65758123067199	6.41046464298332e-07	0.92836711138862	2
ENSG00000126091.19	ST3GAL3	1	43705540	1_27	0	0.0423011384848274	27.5756053941194	1.10757847906303e-05	-4.17882000762841	1
ENSG00000117408.10	IPO13	1	43561456	1_27	0	0.0114907500074097	4.97633525284472	5.42944457201035e-07	-0.211550439849648	2
ENSG00000117410.13	ATP6V0B	1	43974045	1_27	0	0.0116007982163842	6.6312594641666	7.3043452177486e-07	-1.43560388599326	1
ENSG00000159214.12	CCDC24	1	43989167	1_27	0	0.0224663147425092	21.7808555564416	4.64626707962691e-06	3.99995542926502	2
ENSG00000178028.13	DMAP1	1	44213884	1_27	0	0.151859983505687	29.91542368584	4.31356059505241e-05	3.482595959337	1
ENSG00000117419.14	ERI3	1	44354576	1_27	0	0.0342843809636622	15.980068218166	5.20202383844085e-06	-2.19490502311186	1
ENSG00000187147.17	RNF220	1	44405903	1_27	0	0.0123082961940827	5.69764666630624	6.65872147003599e-07	0.300801006184496	1
ENSG00000198520.10	C1orf228	1	44674693	1_29	0	0.0130998187055772	6.29583638481952	7.83098000732185e-07	-0.605255272390058	1
ENSG00000142945.12	KIF2C	1	44739744	1_29	0	0.0202741675345729	10.4433251093061	2.01038495683628e-06	-1.18001380209076	1
ENSG00000142959.4	BEST4	1	44792469	1_29	0	0.0161336265726967	8.27248383325049	1.26725882559804e-06	-1.03761545120656	1
ENSG00000188396.3	TCTEX1D4	1	44806240	1_29	0	0.0269086213524068	13.1394422857184	3.35711157872537e-06	1.74472424234155	1
ENSG00000070785.16	EIF2B3	1	44987493	1_29	0	0.0236110169910005	11.8934784118807	2.66637346764098e-06	1.63016475535375	1
ENSG00000126107.14	HECTD3	1	45010727	1_29	0	0.176558735457007	31.5004877504382	5.28085064613486e-05	-3.09057103522434	1
ENSG00000126088.13	UROD	1	44990792	1_29	0	0.0348594446019246	15.6122911501168	5.16754779293771e-06	-1.98592906915742	1
ENSG00000162415.6	ZSWIM5	1	45292839	1_29	0	0.0157776347986819	8.06064447425669	1.2075609559319e-06	-1.17145079560733	1
ENSG00000132781.17	MUTYH	1	45336998	1_29	0	0.0555063225999707	20.0813188953623	1.05835675272875e-05	2.0577563847559	1
ENSG00000132763.14	MMACHC	1	45499635	1_29	0	0.0158095200867801	8.07978873914135	1.21287512455986e-06	-0.948325613968528	3
ENSG00000117450.13	PRDX1	1	45505160	1_29	0	0.0110897575162906	4.7167943567051	4.96668239712751e-07	-0.0177226821619549	1
ENSG00000117448.13	AKR1A1	1	45551015	1_29	0	0.0128051602324251	6.08010121531711	7.39253216843257e-07	0.591527461975249	2
ENSG00000132780.16	NASP	1	45583288	1_29	0	0.0139243093084128	6.87479222694277	9.08930414544742e-07	0.924244945964811	2
ENSG00000159588.14	CCDC17	1	45620180	1_29	0	0.0127061470479658	6.00649781826363	7.24657176571369e-07	0.544026612721686	1
ENSG00000159592.10	GPBP1L1	1	45687876	1_29	0	0.0111353203479279	4.75564705049647	5.02816739483817e-07	-0.107899825984133	2
ENSG00000159596.6	TMEM69	1	45688394	1_29	0	0.0539266657583168	19.8023939868357	1.0139549571228e-05	2.37085494646498	1
ENSG00000197429.10	IPP	1	45750903	1_29	0	0.0135220081822418	6.59668872106646	8.4696328131908e-07	-0.848437826971284	1
ENSG00000086015.20	MAST2	1	45789332	1_29	0	0.014133376585266	7.01617314314582	9.41550515766624e-07	0.912608844053963	1
ENSG00000117461.14	PIK3R3	1	46132601	1_29	0	0.0111095659342937	4.73370525766684	4.99339245651859e-07	0.0765097752166059	1
ENSG00000117472.9	TSPAN1	1	46183374	1_29	0	0.0112139202881244	4.82229690806879	5.13462590751364e-07	-0.119530569248397	1
ENSG00000085998.13	POMGNT1	1	46183374	1_29	0	0.0142405082895857	7.08780641481981	9.58373364526674e-07	0.711547157276142	2
ENSG00000085999.11	RAD54L	1	46248570	1_29	0	0.0117539601460828	5.26805820410062	5.87938872540717e-07	0.558996322526031	2
ENSG00000173660.11	UQCRH	1	46309111	1_29	0	0.0185630369132023	9.60497227948221	1.69294379853694e-06	1.14531526780609	1
ENSG00000117481.10	NSUN4	1	46340570	1_29	0	0.0178219588050058	9.21775753148743	1.55983302949829e-06	-0.864298330447474	1
ENSG00000117480.15	FAAH	1	46326388	1_29	0	0.0112161739600746	4.82420663108763	5.13769163805088e-07	-0.330625202520709	3
ENSG00000079277.19	MKNK1	1	46616841	1_29	0	0.0137025953226195	6.72251757212331	8.7464571906041e-07	-0.747799779334023	1
ENSG00000142961.14	MOB3C	1	46617353	1_29	0	0.0134995055614228	6.58088110507918	8.43527612346215e-07	-0.72403571676859	1
ENSG00000142973.13	CYP4B1	1	46800479	1_29	0	0.0125914835983662	5.92054846431608	7.07841858768379e-07	-0.553172865499071	1
ENSG00000186377.7	CYP4X1	1	47109898	1_29	0	0.045957057291915	18.2627859502508	7.96923508066671e-06	-2.0478698491488	1
ENSG00000162366.7	PDZK1IP1	1	47190903	1_29	0	0.0134435688393632	6.54149912664007	8.35005353516208e-07	0.692661491744479	1
ENSG00000162367.11	TAL1	1	47227548	1_29	0	0.0393180876946539	16.7650404035507	6.25884776383165e-06	-1.77225519495817	1
ENSG00000123473.15	STIL	1	47314279	1_29	0	0.0127233028598379	6.01929258664259	7.27181323058079e-07	0.676589930336713	1
ENSG00000186790.5	FOXE3	1	47416825	1_29	0	0.0110903415591592	4.71729343955156	4.96746951892437e-07	0.143602077808979	1
ENSG00000186564.5	FOXD2	1	47387119	1_29	0	0.0206616534385455	10.6233921588992	2.08413421379951e-06	1.29464416990724	1
ENSG00000117834.12	SLC5A9	1	48207445	1_30	0	0.0229115325867675	7.28599270526415	1.58504015736731e-06	-0.757536850941706	2
ENSG00000132122.11	SPATA6	1	48472274	1_30	0	0.0181774457533759	5.08438211915701	8.77543061588816e-07	0.298851920535502	1
ENSG00000162373.12	BEND5	1	48777294	1_31	0	0.0116150908253287	6.47812962450966	7.14446381121292e-07	-1.353828552932	1
ENSG00000123091.4	RNF11	1	51235789	1_32	0	0.0156376569054727	8.02750623578016	1.1919271949873e-06	-0.872690405286872	2
ENSG00000203985.10	LDLRAD1	1	54018021	1_34	0	0.0585021629532327	22.408035771437	1.24472413088216e-05	-2.26512001238325	1
ENSG00000162398.11	LEXM	1	54814180	1_34	0	0.0188880750609671	11.5889398738976	2.07839843346069e-06	1.42185609100586	1
ENSG00000058804.11	NDC1	1	53836951	1_34	0	0.0105862565833145	6.09554285480675	6.12706096541651e-07	-0.670639380997056	2
ENSG00000058799.14	YIPF1	1	53889688	1_34	0	0.0169809960758023	10.5775956226544	1.70548348582121e-06	1.17544470792135	2
ENSG00000081870.11	HSPB11	1	53945795	1_34	0	0.00916372439568114	4.72885018874578	4.11457489110419e-07	0.0632037152085972	2
ENSG00000116205.12	TCEANC2	1	54056634	1_34	0	0.0103730593945586	5.9028108522056	5.81384070764482e-07	-0.406902033524248	1
ENSG00000116221.15	MRPL37	1	54214239	1_34	0	0.0240209372318001	13.8764008322512	3.16493052844532e-06	-1.80707941676792	1
ENSG00000215883.10	CYB5RL	1	54154524	1_34	0	0.00960961454114095	5.17874127695037	4.72528033952308e-07	0.353479983559878	2
ENSG00000157216.15	SSBP3	1	54413433	1_34	0	0.00961984511894376	5.18881817793101	4.73951529862476e-07	0.424914160623436	2
ENSG00000162391.11	FAM151A	1	54623490	1_34	0	0.0187590480850305	11.5237950141247	2.05259713241801e-06	1.26326002466736	1
ENSG00000184313.19	MROH7	1	54607053	1_34	0	0.0131502938530266	8.15129944335302	1.01779356771021e-06	0.86394536305174	2
ENSG00000243725.6	TTC4	1	54715730	1_34	0	0.0133274301423668	8.27819690172035	1.04756158408283e-06	1.0128220186177	1
ENSG00000162396.5	PARS2	1	54764560	1_34	0	0.0148607189925104	9.31132355659755	1.31385862647352e-06	1.01391691933863	2
ENSG00000116133.11	DHCR24	1	54924694	1_34	0	0.0125348632494521	7.69680696488174	9.16067744946002e-07	-0.872736571416579	1
ENSG00000143001.4	TMEM61	1	54982741	1_34	0	0.0120300250971964	7.30709391759578	8.34658113677134e-07	0.780617554124116	1
ENSG00000169174.10	PCSK9	1	55037775	1_34	0	0.00981635017831406	5.38031984839318	5.01482212947085e-07	-0.281442613140242	1
ENSG00000162402.13	USP24	1	55208131	1_34	0	0.0569131505455822	22.1419404192753	1.19653581387182e-05	-2.47288455533452	2
ENSG00000162407.8	PLPP3	1	56644431	1_36	0	0.0129378632679514	5.05771324948018	6.21318316624706e-07	0.351374189596945	1
ENSG00000173406.15	DAB1	1	58546732	1_37	0	0.0189886898422953	5.38858253980934	9.71553984485534e-07	-0.49195015628077	1
ENSG00000162600.11	OMA1	1	58547019	1_37	0	0.145457251583586	25.1067312434354	3.46755172232464e-05	2.79283879849677	2
ENSG00000184292.6	TACSTD2	1	58575905	1_37	0	0.0176972828969991	4.71921713020958	7.93001392028743e-07	-0.0938670192986951	2
ENSG00000162601.9	MYSM1	1	58696006	1_37	0	0.022124501401577	6.84242740315194	1.43741140803304e-06	-0.68073055083296	1
ENSG00000172456.17	FGGY	1	59320744	1_37	0	0.025943737457356	8.3593540705325	2.0592195761311e-06	-0.892030380584321	1
ENSG00000134709.10	HOOK1	1	59772459	1_38	0	0.0100565784535495	4.77035971184475	4.55510897413723e-07	0.0647749891996941	1
ENSG00000134716.9	CYP2J2	1	59887458	1_38	0	0.0103679834321557	5.05923275888686	4.98053907438029e-07	0.244393793057061	2
ENSG00000162604.12	TM2D1	1	61723869	1_39	0	0.0179083370177581	5.06945537653743	8.620132871828e-07	-0.272855262280105	2
ENSG00000132849.19	PATJ	1	61742713	1_39	0	0.0265207302726678	8.80667349876008	2.21765901802225e-06	1.09354822682126	3
ENSG00000240563.1	L1TD1	1	62194418	1_39	0	0.0263742014263545	8.7538491435838	2.19217779077461e-06	1.08708860901568	3
ENSG00000132854.18	KANK4	1	62318984	1_39	0	0.0543646371677994	15.6864505046413	8.0972691290707e-06	1.68674039394522	1
ENSG00000162607.12	USP1	1	62436136	1_39	0	0.026588027651931	8.83084898814293	2.22938963032693e-06	1.22283684151908	1
ENSG00000116641.17	DOCK7	1	62689678	1_39	0	0.0635329468536403	17.192906438302	1.0371598501721e-05	1.94110482682419	2
ENSG00000125703.14	ATG4C	1	62784304	1_39	0	0.0248889198781216	8.20133922449806	1.93815373299748e-06	1.10049544309037	1
ENSG00000187140.5	FOXD3	1	63322827	1_40	0	0.019213636438153	8.77330531809219	1.60055354965664e-06	0.877125728971683	1
ENSG00000088035.15	ALG6	1	63366969	1_40	0	0.0167293961664871	7.22855813524289	1.14823119273972e-06	-0.37885291154538	1
ENSG00000203965.12	EFCAB7	1	63523814	1_40	0	0.0147750376044505	6.16246321458243	8.64530524046206e-07	0.229441988797293	1
ENSG00000079739.15	PGM1	1	63592345	1_40	0	0.0165889039674936	7.41217978392585	1.16751114363493e-06	0.806576674018582	1
ENSG00000162437.14	RAVER2	1	64745910	1_41	0	0.0130745138193976	7.38188853594212	9.16411284646765e-07	-0.632937407599165	1
ENSG00000162434.11	JAK1	1	64883925	1_41	0	0.0469355975732854	16.5218207992224	7.36304840777682e-06	-2.81419084858931	1
ENSG00000162433.14	AK4	1	65147235	1_41	0	0.0145942894138907	8.19691662408044	1.13587585705541e-06	0.754676749605205	2
ENSG00000213625.8	LEPROT	1	65421330	1_41	0	0.00994034192479909	4.95512733245105	4.67685105731984e-07	-0.136723587077029	2
ENSG00000184588.17	PDE4B	1	66286524	1_41	0	0.0297279693774438	14.9411476515954	4.21741753404446e-06	-1.70800909386766	1
ENSG00000118473.21	SGIP1	1	66609629	1_42	0	0.0198767946554261	8.68249433556432	1.63865775085847e-06	1.15050954812926	1
ENSG00000152760.9	TCTEX1D1	1	66773779	1_42	0	0.0130719861024262	4.84573413344675	6.01448653112176e-07	-0.358830050279418	1
ENSG00000152763.16	WDR78	1	66894492	1_42	0	0.0157007208352328	6.6257057002489	9.87754757363591e-07	-0.722659458871247	1
ENSG00000198160.14	MIER1	1	66930811	1_42	0	0.0174682363102578	7.67893626898884	1.2736424291964e-06	-0.920409658744292	1
ENSG00000116704.7	SLC35D1	1	67054400	1_42	0	0.0152198242319996	6.17817970085953	8.92827523507757e-07	0.573873933481032	1
ENSG00000142864.14	SERBP1	1	67423080	1_42	0	0.0685092520280773	19.6010831527483	1.27504846819626e-05	-2.4254765079941	1
ENSG00000172380.5	GNG12	1	67833367	1_42	0	0.0227257894351852	10.2731475005222	2.21676624065655e-06	-1.30892169561576	1
ENSG00000162595.5	DIRAS3	1	68125169	1_43	0	0.145163038690623	24.6928743703009	3.40349482291601e-05	-2.54059470636722	1
ENSG00000024526.16	DEPDC1	1	68497714	1_43	0	0.0184486309295491	4.72071632103345	8.26931323513976e-07	-0.233500642652638	1
ENSG00000033122.18	LRRC7	1	69567941	1_44	0	0.0169907562917807	5.11268603212345	8.24820091230377e-07	0.407845929045436	2
ENSG00000197568.13	HHLA3	1	70355624	1_44	0	0.0332835572823058	11.5184914585269	3.64017898427268e-06	1.75069407954357	2
ENSG00000116761.11	CTH	1	70411075	1_44	0	0.0163667196074739	4.75729079332865	7.39296649249198e-07	-0.0611836541645443	1
ENSG00000050628.20	PTGER3	1	71023730	1_45	0	0.0181669330764511	8.49850316054119	1.4659577486048e-06	-1.13953855016823	1
ENSG00000132485.13	ZRANB2	1	71081716	1_45	0	0.0206748178843263	9.72799868235658	1.90968876295304e-06	1.23779430301851	1
ENSG00000172260.14	NEGR1	1	72282986	1_46	0	0.0270934903088093	19.4722299149963	5.00931153737119e-06	2.66113396549324	1
ENSG00000116783.14	TNNI3K	1	74234567	1_47	0	0.00878981924695599	4.73922842254432	3.9553505767486e-07	0.0121388367855214	2
ENSG00000116791.13	CRYZ	1	74708200	1_47	0	0.00957131466978989	5.54571375769293	5.03995247189103e-07	0.363488902309729	3
ENSG00000162623.15	TYW3	1	74733530	1_47	0	0.0468421797099585	20.6700308945472	9.19338861137483e-06	-2.05897226725499	1
ENSG00000137968.16	SLC44A5	1	75388518	1_47	0	0.0135825651351024	8.86283369397991	1.14301464070778e-06	0.943346419706207	2
ENSG00000117054.13	ACADM	1	75701355	1_47	0	0.0131343480098584	8.54456160823881	1.06560365516136e-06	-1.06735654260011	1
ENSG00000057468.6	MSH4	1	75795152	1_47	0	0.00887822658056503	4.83397325516178	4.07500235892419e-07	-0.26534304965028	2
ENSG00000117069.14	ST6GALNAC5	1	76867670	1_48	0	0.00690246622121205	4.75452842361776	3.11608384528895e-07	-0.126548534323736	1
ENSG00000142892.14	PIGK	1	77221177	1_48	0	0.0119382263722967	9.79222305285822	1.10998856314252e-06	1.15508500646025	1
ENSG00000154027.18	AK5	1	77282053	1_48	0	0.00901638863705201	7.2768577839788	6.22979717018078e-07	-0.735425778763885	2
ENSG00000036549.12	ZZZ3	1	77683032	1_48	0	0.0117754193410929	9.74668065655661	1.08975912868335e-06	-1.10263035389664	1
ENSG00000077254.14	USP33	1	77760195	1_48	0	0.0113748512031681	9.34592101946306	1.00940447931933e-06	1.15653483147273	1
ENSG00000162616.8	DNAJB4	1	77979050	1_48	0	0.00825950092312844	6.45283038538427	5.06059349065427e-07	0.733131439901358	3
ENSG00000137960.5	GIPC2	1	77979050	1_48	0	0.00756229530995189	5.62187550283569	4.03675371239748e-07	0.489058021478847	1
ENSG00000122420.9	PTGFR	1	78513509	1_48	0	0.00757894401918369	5.61027496330521	4.03729275898878e-07	0.552877525520588	1
ENSG00000137959.15	IFI44L	1	78619516	1_48	0	0.00750918362585962	5.5182787527719	3.93453810870353e-07	-0.387883360594386	1
ENSG00000162618.13	ADGRL4	1	79006491	1_48	0	0.0175275959465181	13.479303844794	2.24329925968873e-06	1.36172009614512	3
ENSG00000142875.19	PRKACB	1	84082505	1_51	0	0.0186411657285029	7.99545247828789	1.41518595797617e-06	0.909405368818533	1
ENSG00000203943.8	SAMD13	1	84298566	1_51	0	0.0153560015498171	6.15409378854461	8.97304105229978e-07	0.615326300207404	2
ENSG00000171517.5	LPAR3	1	84842841	1_52	0	0.0275273223133948	12.3313888015898	3.22309685061575e-06	1.47313708466812	2
ENSG00000117133.10	RPF1	1	84478825	1_52	0	0.0234510807688906	10.80387148216	2.40569003156961e-06	1.33795719440461	2
ENSG00000174021.10	GNG5	1	84506653	1_52	0	0.0709804371813925	21.4376930865451	1.44482123420829e-05	-2.2222394829944	1
ENSG00000117151.12	CTBS	1	84574852	1_52	0	0.0150599885249739	6.59387562951892	9.42893819818644e-07	-0.733595409955984	1
ENSG00000117155.16	SSX2IP	1	84690036	1_52	0	0.0170417993431585	7.76768724501265	1.25691113950053e-06	-0.873197799947058	1
ENSG00000153898.12	MCOLN2	1	84997425	1_52	0	0.0424078420157359	16.4658623187112	6.63022168921517e-06	-2.02293471892912	1
ENSG00000162643.12	WDR63	1	84998363	1_52	0	0.0369542547639262	15.1460799480097	5.31449606974633e-06	1.64160102891651	1
ENSG00000055732.12	MCOLN3	1	85043600	1_52	0	0.0327654153761695	13.9948820497753	4.35393877116339e-06	-1.74308461839435	2
ENSG00000162642.13	C1orf52	1	85259743	1_52	0	0.0126705527166356	4.95503673056859	5.96128431108975e-07	-0.349700274451095	1
ENSG00000142867.12	BCL10	1	85276340	1_52	0	0.0207516370396453	9.63988113469825	1.89942188811582e-06	1.23749976446398	2
ENSG00000117174.10	ZNHIT6	1	85708260	1_52	0	0.0145548432792336	6.27010483126303	8.66522276946e-07	-0.643142701518693	1
ENSG00000171502.14	COL24A1	1	86156862	1_53	0	0.0714017867470318	20.4634108182133	1.38734508380236e-05	1.75363551512407	1
ENSG00000122417.15	ODF2L	1	86398245	1_53	0	0.0142485061177627	5.03654305392842	6.81395530833042e-07	0.482937322931646	1
ENSG00000137975.7	CLCA2	1	86417871	1_53	0	0.0143949455785932	5.13355336820299	7.01658039082454e-07	-0.413137511342371	2
ENSG00000016602.9	CLCA4	1	86547045	1_53	0	0.019809820141615	8.16624744948033	1.53603271241504e-06	-0.514628908278316	2
ENSG00000097033.14	SH3GLB1	1	86704350	1_53	0	0.0144883456497558	5.19491560952208	7.14652129475187e-07	0.334110388719343	1
ENSG00000153936.16	HS2ST1	1	86913144	1_53	0	0.0211920303790534	8.80793264759047	1.77232739175064e-06	-1.25945442911465	2
ENSG00000143013.12	LMO4	1	87331207	1_53	0	0.0165403156357777	6.45227275834024	1.01333701732921e-06	-0.649730754710201	1
ENSG00000065243.19	PKN2	1	88684130	1_54	0	0.0158010407267782	4.82277033651803	7.23568530576152e-07	0.187350486444304	1
ENSG00000137944.17	KYAT3	1	88992014	1_54	0	0.0177713880282877	5.9388666435248	1.00212597628453e-06	0.583446408171121	1
ENSG00000213516.9	RBMXL1	1	88992014	1_54	0	0.015652872707288	4.73332844332682	7.03490263821763e-07	-0.00184821412261929	2
ENSG00000117226.11	GBP3	1	89015900	1_54	0	0.0172849295019627	5.67518294937721	9.31418534255548e-07	-0.442629133918486	2
ENSG00000162645.12	GBP2	1	89126701	1_54	0	0.0157452680173018	4.78920101268766	7.15995874717526e-07	0.22635689836914	1
ENSG00000162654.8	GBP4	1	89106331	1_54	0	0.0178524477378714	5.98210553258902	1.01402634291362e-06	0.618029347977402	2
ENSG00000197147.13	LRRC8B	1	89522381	1_54	0	0.0240743880332915	8.82663540533353	2.01765933436249e-06	1.27278208579011	2
ENSG00000162669.15	HFM1	1	91403932	1_55	0	0.0246670879060327	12.6818920417187	2.97029326238527e-06	-1.58688143046946	1
ENSG00000097046.12	CDC7	1	91500888	1_56	0	0.198976415067335	28.9095330969342	5.46185386818819e-05	3.19494570991959	2
ENSG00000069702.10	TGFBR3	1	91849285	1_56	0	0.0211742721052938	6.81528804059991	1.37021936846139e-06	0.778228671316079	2
ENSG00000172031.6	EPHX4	1	92029005	1_56	0	0.0254182460649648	8.77565459976311	2.11798313676597e-06	1.15205001087625	1
ENSG00000284413.1	BTBD8	1	92080411	1_56	0	0.0169674686398076	4.7582454796287	7.66586727398035e-07	0.223846220718612	1
ENSG00000174842.16	GLMN	1	92304819	1_56	0	0.0183518991617767	6.98441480449936	1.21705004079258e-06	1.74448182150647	1
ENSG00000122484.8	RPAP2	1	92299545	1_56	0	0.0289723018346194	11.5447487342216	3.17588584033791e-06	-2.1918099781874	1
ENSG00000162676.11	GFI1	1	92484758	1_56	0	0.0172440416089158	4.95087025296952	8.10621286414002e-07	0.355042491756342	1
ENSG00000067208.14	EVI5	1	92789704	1_56	0	0.0181138681372686	6.73845259567412	1.1589608781716e-06	-1.71545495154697	3
ENSG00000122406.12	RPL5	1	92831623	1_56	0	0.0175243317708911	5.59913912545173	9.31665732978153e-07	1.02843052590042	1
ENSG00000154511.11	FAM69A	1	92960610	1_56	0	0.0206551615332911	6.61312113739495	1.29697758533313e-06	0.647593106141896	2
ENSG00000143033.17	MTF2	1	93079600	1_57	0	0.0211519479022648	6.25367247568345	1.25598050099208e-06	0.66659629916946	1
ENSG00000117500.12	TMED5	1	93176489	1_57	0	0.037363671222465	11.6836223381711	4.14499918087006e-06	1.40123324530576	1
ENSG00000122483.17	CCDC18	1	93179625	1_57	0	0.0186285535085394	5.04560515614484	8.92462120760045e-07	-0.294284203290907	2
ENSG00000117505.12	DR1	1	93345317	1_57	0	0.0183027827123471	4.87792928196821	8.47715297803409e-07	-0.226815571555665	1
ENSG00000137942.16	FNBP1L	1	93448904	1_57	0	0.0198970080301698	5.67188460395648	1.0715502906542e-06	-0.547547193882207	1
ENSG00000137936.16	BCAR3	1	93842809	1_57	0	0.0193804993974133	5.42178498559585	9.97710748839181e-07	0.423096983308742	2
ENSG00000067334.13	DNTTIP2	1	93875581	1_57	0	0.0203890258246963	5.90420190682286	1.14302327382245e-06	0.503365779272101	1
ENSG00000023909.9	GCLM	1	93906464	1_57	0	0.0184019684215413	4.92929138236456	8.61283582662492e-07	0.285602277010268	1
ENSG00000198691.11	ABCA4	1	94124293	1_58	0	0.0684335785485011	22.7635171652557	1.47912886683063e-05	2.23282459007694	1
ENSG00000117528.11	ABCD3	1	94401500	1_58	0	0.0135091156159264	7.88300149472249	1.01115078707084e-06	1.11107740006142	1
ENSG00000117525.13	F3	1	94560734	1_58	0	0.00968620635076367	4.75904503712264	4.3769433774044e-07	-0.0575919416195497	1
ENSG00000143036.16	SLC44A3	1	94820529	1_58	0	0.0107563351719582	5.77321475045729	5.89629815184599e-07	-0.341280822876407	2
ENSG00000117519.15	CNN3	1	94902902	1_58	0	0.0116119843901428	6.33607678314342	6.98593067667517e-07	0.892733167510266	1
ENSG00000172339.9	ALG14	1	95073027	1_58	0	0.0834343607734789	25.7136967375875	2.03707424222232e-05	2.96372243951321	1
ENSG00000152078.9	TMEM56	1	95111166	1_58	0	0.0118775840280908	6.68443076617655	7.53858676629041e-07	-0.957596422227124	2
ENSG00000162627.16	SNX7	1	98661649	1_60	0	0.0114336281734709	12.3486626553976	1.34060670769899e-06	1.42237467248016	2
ENSG00000117600.12	PLPPR4	1	99263142	1_60	0	0.00464914185655418	4.76921515271531	2.10531512081517e-07	-0.0181554416170738	1
ENSG00000156869.12	FRRS1	1	99766518	1_61	0	0.0193665361570273	4.76448784321716	8.76123987213792e-07	0.0731437090061989	1
ENSG00000162688.16	AGL	1	99851209	1_61	0	0.0230898652852474	6.43762403993472	1.41138145273517e-06	0.641224170433103	2
ENSG00000117620.14	SLC35A3	1	99969523	1_61	0	0.0374382840051156	11.0521552252424	3.92880349219741e-06	-1.54728571894541	2
ENSG00000156875.13	MFSD14A	1	100038437	1_61	0	0.0338879647466201	10.0984865522552	3.24937006282916e-06	-1.44209505151077	1
ENSG00000156876.9	SASS6	1	100132743	1_61	0	0.0724786392805745	17.4218801468189	1.19895380348154e-05	2.06357890908517	1
ENSG00000122435.9	TRMT13	1	100132743	1_61	0	0.0544555829431356	14.6532380780601	7.57658350467455e-06	-1.88784499803506	2
ENSG00000122477.12	LRRC39	1	100178174	1_61	0	0.0251361669615647	7.24652263695436	1.72952204649958e-06	-0.74095495101001	2
ENSG00000137996.12	RTCA	1	100269328	1_61	0	0.0208852681747004	5.48250215982706	1.08721707472951e-06	-0.745807776474163	1
ENSG00000079335.18	CDC14A	1	100344610	1_61	0	0.01928732634515	4.72552227111792	8.6540468100729e-07	-0.0502054847363206	2
ENSG00000181656.6	GPR88	1	100538206	1_62	0	0.0164722551593506	5.12672805711242	8.01845579002236e-07	0.397397160412926	1
ENSG00000162692.10	VCAM1	1	100721765	1_62	0	0.0158132270929585	4.73903268960622	7.11553581740036e-07	0.0295664580806286	2
ENSG00000162694.13	EXTL2	1	100895622	1_62	0	0.0718261052613847	19.2343052497282	1.31176554197438e-05	-1.86578168561671	1
ENSG00000162695.11	SLC30A7	1	100895622	1_62	0	0.0718261052613847	19.2343052497282	1.31176554197438e-05	1.86578168561671	1
ENSG00000170989.8	S1PR1	1	101236803	1_62	0	0.0975795663405816	22.229481465745	2.05961294498888e-05	-2.14833468865659	1
ENSG00000060718.20	COL11A1	1	103117597	1_64	0	0.0180776080238823	5.0862845341539	8.73049793068317e-07	-0.31660409828818	1
ENSG00000185946.15	RNPC3	1	103550405	1_65	0	0.00901412756966291	4.75069689594736	4.06610340728756e-07	0.0594706238668678	1
ENSG00000240038.6	AMY2B	1	103555063	1_65	0	0.00994314145059694	5.84307864652568	5.51648887078822e-07	-0.862621372867287	1
ENSG00000198890.7	PRMT6	1	107056380	1_66	0	0.076848812903205	23.7851383820178	1.73556243889603e-05	2.46251615716664	1
ENSG00000134215.15	VAV3	1	107965542	1_67	0	0.0178793492279963	5.59417655222342	9.49697451720226e-07	0.585174845968587	1
ENSG00000162636.15	FAM102B	1	108635180	1_67	0	0.024976483300577	8.77490955960941	2.0809964306164e-06	-0.991185771878758	1
ENSG00000162639.15	HENMT1	1	108662004	1_67	0	0.0185982560357288	5.96880876733206	1.05404046490766e-06	0.542351754959578	1
ENSG00000116266.10	STXBP3	1	108728726	1_67	0	0.0360138493952872	12.2699394331878	4.19574764841832e-06	-1.56152651897725	2
ENSG00000162641.18	AKNAD1	1	108816336	1_67	0	0.0192694943019373	6.30584711263203	1.15374850458374e-06	0.609847093021684	2
ENSG00000121957.12	GPSM2	1	108830912	1_67	0	0.0166345710624954	4.90866659569019	7.75304917564954e-07	-0.265512899048271	2
ENSG00000121940.15	CLCC1	1	108945282	1_67	0	0.0163118832532103	4.72263918601998	7.3145273409478e-07	0.032851123118299	3
ENSG00000197780.9	TAF13	1	109075155	1_67	0	0.0230232378404422	7.99922330806355	1.74868513226947e-06	0.999025084679619	2
ENSG00000215717.5	TMEM167B	1	109091891	1_67	0	0.0164297120453759	4.79098714371996	7.47398727514925e-07	0.15672725713605	2
ENSG00000031698.12	SARS	1	109214673	1_67	0	0.0177443675506194	5.52217069354839	9.30395815184313e-07	0.546596591562735	1
ENSG00000143126.7	CELSR2	1	109245359	1_67	0	0.0166152313633232	4.89761920498573	7.72660667884815e-07	0.0954162073943729	2
ENSG00000143106.12	PSMA5	1	109424465	1_67	0	0.0223379327962451	7.71153199577348	1.63561483770753e-06	-0.962235666196347	1
ENSG00000162650.16	ATXN7L2	1	109483259	1_67	0	0.0163230548129637	4.72914039953763	7.32961297782466e-07	-0.0864776453288915	1
ENSG00000174151.14	CYB561D1	1	109494012	1_67	0	0.0183205360060225	5.82581697302855	1.01342685598726e-06	0.580892487620098	2
ENSG00000181754.6	AMIGO1	1	109509517	1_67	0	0.0468143365804508	14.7863498929991	6.57260070156262e-06	-1.59799417682512	1
ENSG00000065135.10	GNAI3	1	109548660	1_67	0	0.0166282630543561	4.9050646733459	7.74442219630309e-07	0.187641504622924	1
ENSG00000168765.16	GSTM4	1	109657738	1_67	0	0.0202363921738756	6.77140748222115	1.30109627394503e-06	-0.765140162202557	1
ENSG00000134184.12	GSTM1	1	109669671	1_67	0	0.0194285441726137	6.38399945760655	1.17768867107285e-06	0.642127022117264	5
ENSG00000134201.10	GSTM5	1	109704237	1_67	0	0.0252442747907918	8.87654422226858	2.12766973869199e-06	-1.01825086598191	2
ENSG00000134202.10	GSTM3	1	109713453	1_67	0	0.0175546691444454	5.4200525967589	9.0342799978726e-07	0.4580852825679	4
ENSG00000184371.13	CSF1	1	109926789	1_68	0	0.0102474596017084	4.77260765083818	4.64375549258139e-07	-0.279239190536843	1
ENSG00000168710.17	AHCYL1	1	109984850	1_68	0	0.0334541199941474	16.0228264360501	5.08962910648718e-06	1.69905233830182	1
ENSG00000143093.14	STRIP1	1	110032928	1_68	0	0.0299777764268923	14.9743447892885	4.26230616069893e-06	-1.83918724916355	1
ENSG00000134248.13	LAMTOR5	1	110383588	1_68	0	0.0364793454668899	16.8510909168932	5.83676833068723e-06	-1.81908866180842	3
ENSG00000143125.5	PROK1	1	110450727	1_68	0	0.0173312302084423	9.75665979613338	1.60556521195087e-06	1.47534369378258	1
ENSG00000143119.12	CD53	1	110871640	1_68	0	0.0150289994185062	8.40331590995829	1.19916282045127e-06	1.65393070424836	2
ENSG00000121931.15	LRIF1	1	110964484	1_68	0	0.0223554341268265	12.1773380019492	2.58483523749669e-06	-1.81049277279264	1
ENSG00000156171.14	DRAM2	1	111121419	1_68	0	0.100713917366693	26.6876400055088	2.55209628954867e-05	3.15265807861639	2
ENSG00000085465.12	OVGP1	1	111427097	1_69	0	0.00692473289771189	4.81386759280172	3.16515194791994e-07	0.14460164482769	1
ENSG00000143110.11	C1orf162	1	111473751	1_69	0	0.00685120556488783	4.71886583522906	3.06974305154678e-07	-0.0298077123122156	1
ENSG00000116473.14	RAP1A	1	111627529	1_69	0	0.0396565086995961	21.2838296199883	8.01422714527229e-06	2.31638287934879	1
ENSG00000197852.9	FAM212B	1	111755756	1_69	0	0.13875049661457	33.3601187583541	4.39500659416497e-05	-3.04049794124237	2
ENSG00000171385.9	KCND3	1	111947210	1_69	0	0.0876222917584061	28.7721847188716	2.39378336463256e-05	-2.41725238517264	2
ENSG00000116489.12	CAPZA1	1	112626827	1_69	0	0.00692389646267699	4.88023437775095	3.208400989873e-07	-0.147339844941668	1
ENSG00000007341.18	ST7L	1	112540817	1_69	0	0.00698317126071457	4.91901720146114	3.26158297273059e-07	-0.0315459861174771	1
ENSG00000155363.18	MOV10	1	112673015	1_69	0	0.298974933210108	27.8008296827565	7.89205187867954e-05	-3.83173156537883	2
ENSG00000155366.16	RHOC	1	112701811	1_69	0	0.022074607966852	14.1017828540152	2.95572768316965e-06	2.75832698659932	2
ENSG00000155367.15	PPM1J	1	112700426	1_69	0	0.182861277682156	25.2285138692032	4.38037019326657e-05	3.51524798498038	1
ENSG00000184599.13	FAM19A3	1	112720490	1_69	0	0.0141505337066936	11.8194111851217	1.58805689785541e-06	1.48043222707121	1
ENSG00000155380.11	SLC16A1	1	112950715	1_70	0	0.018276412827628	4.73762785057678	8.22146664585438e-07	0.322823019378853	1
ENSG00000081026.18	MAGI3	1	113390166	1_70	0	0.0195763710808103	5.39078607741579	1.00203221356992e-06	-0.486028283979863	2
ENSG00000116793.15	PHTF1	1	113721110	1_70	0	0.0182385379627148	4.7179066599505	8.17027665945538e-07	0.019318391714329	2
ENSG00000134242.15	PTPN22	1	113875583	1_70	0	0.034344344860413	10.7504162977448	3.50572556184842e-06	1.34784613637949	1
ENSG00000188761.11	BCL2L15	1	113886718	1_70	0	0.0242870859327785	7.44292281148202	1.71639136627643e-06	0.895436376734345	1
ENSG00000134262.12	AP4B1	1	113915147	1_70	0	0.0226494938486408	6.77811664420579	1.45768920069037e-06	0.825931761922985	1
ENSG00000118655.4	DCLRE1B	1	113904943	1_70	0	0.0226581568888499	6.78175483066573	1.45902946253195e-06	0.792262142887743	2
ENSG00000163349.21	HIPK1	1	113908685	1_70	0	0.0183109584865467	4.75556832242697	8.26819861105384e-07	0.241488001704128	2
ENSG00000134207.14	SYT6	1	114154379	1_70	0	0.0241852133003038	7.40282569138481	1.69998403284444e-06	0.533630163968264	1
ENSG00000197323.11	TRIM33	1	114512191	1_71	0	0.00962458883720885	5.75444332840795	5.25875453606659e-07	0.426185297275303	1
ENSG00000116752.5	BCAS2	1	114578840	1_71	0	0.036886479368788	16.459085421789	5.76461492660266e-06	1.50843142462451	1
ENSG00000213281.4	NRAS	1	114716596	1_71	0	0.0090518934548206	4.91709846744613	4.22615805789932e-07	0.272784804344052	1
ENSG00000009307.15	CSDE1	1	114758064	1_71	0	0.0660471288053225	20.6398781293836	1.2943700880548e-05	-3.57505119242448	1
ENSG00000134198.9	TSPAN2	1	114924932	1_71	0	0.0106121285533433	8.54968856900408	8.61489908518212e-07	-1.27862177845136	3
ENSG00000134258.16	VTCN1	1	117210906	1_72	0	0.0078676148824669	5.01604412957222	3.74715655870156e-07	-0.326098685895728	1
ENSG00000118729.11	CASQ2	1	115768346	1_72	0	0.011214800251391	8.37270522924095	8.91568551526939e-07	-1.14666605136044	1
ENSG00000163393.12	SLC22A15	1	115977048	1_72	0	0.00774619706921165	4.8688605923742	3.58107385736998e-07	0.165109836692792	1
ENSG00000143061.17	IGSF3	1	116621969	1_72	0	0.00762414934169331	4.71858085135253	3.4158610201073e-07	-0.0123711533668627	1
ENSG00000116824.4	CD2	1	116755162	1_72	0	0.0204250947015115	14.0635295595873	2.72744377116995e-06	1.49954822618856	1
ENSG00000134256.12	CD101	1	116990168	1_72	0	0.0139514508242314	10.4429104429418	1.3833699035925e-06	1.17695211087285	4
ENSG00000116830.11	TTF2	1	117055646	1_72	0	0.00781385851018035	4.95115679790672	3.67341182709135e-07	-0.252184012177927	2
ENSG00000134253.9	TRIM45	1	117119955	1_72	0	0.025787694976993	16.2833552807842	3.98706962896059e-06	-1.72450504187566	3
ENSG00000198162.12	MAN1A2	1	117367515	1_72	0	0.0094403560575016	6.74108457782885	6.04248453525867e-07	0.623887405851733	2
ENSG00000177551.5	NHLH2	1	115843623	1_72	0	0.0230040999202162	15.1951219283807	3.31899678250952e-06	-1.7834766338195	1
ENSG00000092607.13	TBX15	1	118989585	1_73	0	0.0182594001854314	12.7995136234922	2.21910254116319e-06	1.58030736626357	1
ENSG00000116874.11	WARS2	1	119057552	1_73	0	0.00837537885905759	5.44973253042459	4.33388163683668e-07	0.476499041342608	2
ENSG00000143067.4	ZNF697	1	119647482	1_73	0	0.016398086803073	11.8159555727262	1.83975260774814e-06	1.34010771187393	1
ENSG00000092621.11	PHGDH	1	119659675	1_73	0	0.00775709749440778	4.72408550994193	3.47948041859308e-07	0.0558782491914756	2
ENSG00000117281.15	CD160	1	145727846	1_73	0	0.0102519973723302	7.35054528086368	7.15526034529792e-07	0.948612678204826	1
ENSG00000131788.15	PIAS3	1	145878094	1_73	0	0.0109199128542278	7.92477422974272	8.21681421772354e-07	-0.896735084994695	1
ENSG00000198483.12	ANKRD35	1	145878094	1_73	0	0.0109199128542278	7.92477422974272	8.21681421772354e-07	-0.896735084994695	1
ENSG00000265241.6	RBM8A	1	145927840	1_73	0	0.0141567465159479	10.377492625577	1.39493279943991e-06	1.25287619097172	1
ENSG00000271601.3	LIX1L	1	145955867	1_73	0	0.0132826442848855	9.78829044555298	1.23449344029913e-06	1.21491902344771	1
ENSG00000272031.2	ANKRD34A	1	145963899	1_73	0	0.00808274040482171	5.10455396741963	3.91754349693838e-07	0.439151618238223	1
ENSG00000168509.19	HFE2	1	146036954	1_73	0	0.0343818472861214	18.8161693082291	6.1426789310976e-06	-1.93138917103151	1
ENSG00000271425.7	NBPF10	1	146049817	1_73	0	0.0307125586310995	17.7689017406567	5.1817204705764e-06	1.84556689755574	1
ENSG00000131791.7	PRKAB2	1	147172620	1_73	0	0.0327161155355203	18.728027040562	5.81769779535668e-06	-2.67116359876307	2
ENSG00000131778.18	CHD1L	1	147243554	1_73	0	0.00841662742077887	5.59659155898308	4.47259024841305e-07	1.15306581443645	2
ENSG00000131781.12	FMO5	1	147236643	1_73	0	0.00809917642296154	5.47349077603526	4.20922989845632e-07	1.10799471925997	2
ENSG00000162836.11	ACP6	1	147656613	1_73	0	0.00824864146013493	5.30071443811617	4.15158784657712e-07	-0.328574921822176	2
ENSG00000196805.7	SPRR2B	1	153069947	1_74	0	0.0203433146078397	4.88515596059735	9.43620887358241e-07	0.0839374175314964	1
ENSG00000186207.4	LCE5A	1	152511158	1_74	0	0.023465778062068	6.24415670118347	1.39125311280831e-06	-0.967224502364566	1
ENSG00000186226.8	LCE1E	1	152786180	1_74	0	0.0272633391404999	7.6737929765764	1.98649063231725e-06	-0.883158775317655	1
ENSG00000163202.4	LCE3D	1	152576004	1_74	0	0.0200732804942775	4.75806446687129	9.06872164809077e-07	0.170898645008256	2
ENSG00000187173.3	LCE2A	1	152698261	1_74	0	0.0230374723099347	6.06873553263242	1.32748748351978e-06	-0.699994362735767	1
ENSG00000185966.3	LCE3E	1	152566917	1_74	0	0.076214689643666	17.5642061983666	1.27105577797325e-05	1.76932570592925	2
ENSG00000187223.3	LCE2D	1	152663617	1_74	0	0.0239569603556187	6.4414644649754	1.4652567350267e-06	-0.734238736812902	1
ENSG00000187170.4	LCE4A	1	152710433	1_74	0	0.0219207745048722	5.59572303099015	1.16468773385418e-06	-0.570304254715008	1
ENSG00000172155.9	LCE1D	1	152799707	1_74	0	0.0230410400577796	6.07021019650957	1.32801568864695e-06	-0.74409872592551	1
ENSG00000235942.2	LCE6A	1	152843013	1_74	0	0.0720284454714137	17.0144892704544	1.16364459317579e-05	-1.81944529790449	1
ENSG00000143376.12	SNX27	1	151625185	1_74	0	0.0665789770089632	16.2505623591689	1.02731329658162e-05	1.94276732033517	1
ENSG00000143450.16	OAZ3	1	151762965	1_74	0	0.0205633885025364	4.98750273801763	9.73812230191615e-07	0.106659757336368	1
ENSG00000143436.10	MRPL9	1	151763100	1_74	0	0.0358159192454369	10.2808108897684	3.49623704025478e-06	-1.26511299715967	1
ENSG00000182134.15	TDRKH	1	151734728	1_74	0	0.0294536808456831	8.41122959535382	2.35232032531301e-06	1.27610283852861	2
ENSG00000213171.2	LINGO4	1	151805451	1_74	0	0.0545126652348695	14.3164386623018	7.41019795432501e-06	-1.68800345097487	2
ENSG00000225556.1	C2CD4D	1	151844758	1_74	0	0.022258050269784	5.74105439557329	1.21332229379816e-06	-0.448533496551201	1
ENSG00000196407.11	THEM5	1	151844758	1_74	0	0.021260107152842	5.30449852857116	1.07079708226054e-06	0.199672732898875	2
ENSG00000159445.12	THEM4	1	151907622	1_74	0	0.0200752087093299	4.758978324345	9.0713347295242e-07	-0.273715689978412	2
ENSG00000163191.5	S100A11	1	152048802	1_74	0	0.0207028112206922	5.05178352609216	9.93050766901088e-07	-0.485402949569753	1
ENSG00000159450.12	TCHH	1	152116368	1_74	0	0.0224011498251693	5.80206170308598	1.23409914265089e-06	0.430351252075134	1
ENSG00000197915.5	HRNR	1	152189259	1_74	0	0.0312614911050614	8.98014970416035	2.6655735021433e-06	-1.19005516790461	3
ENSG00000143631.10	FLG	1	152325041	1_74	0	0.0270614081777656	7.60287058477481	1.95355384850945e-06	-1.26992736734101	1
ENSG00000143520.6	FLG2	1	152358169	1_74	0	0.0221235783783684	5.68337530418158	1.19387568122965e-06	0.833459740822628	1
ENSG00000143536.7	CRNN	1	152414760	1_74	0	0.0339522593527341	9.76947237904261	3.14946789677573e-06	-1.54457841324418	3
ENSG00000169509.5	CRCT1	1	152513776	1_74	0	0.0309614971281624	8.88802786452457	2.61291184035497e-06	-1.35326107503466	1
ENSG00000163207.6	IVL	1	152908954	1_74	0	0.0449012352891255	12.4488804866794	5.30745088036798e-06	-1.57018984347149	1
ENSG00000169474.4	SPRR1A	1	152984963	1_74	0	0.0211987796064577	5.27701464362687	1.06217617511058e-06	0.457932658494602	1
ENSG00000169469.8	SPRR1B	1	153033186	1_74	0	0.0245365159996477	6.66918912569334	1.55375781620664e-06	-0.817782863015341	1
ENSG00000241794.1	SPRR2A	1	153057485	1_74	0	0.0226749488477696	5.91771564471513	1.27408324825349e-06	-0.676314973375722	2
ENSG00000203785.8	SPRR2E	1	153106201	1_74	0	0.0227156573803909	5.93479226992309	1.28005381632167e-06	-0.639678100421926	2
ENSG00000159527.3	PGLYRP3	1	153305292	1_75	0	0.0159298811500426	5.13921542833798	7.7733237412303e-07	-0.191310965347115	2
ENSG00000203782.5	LOR	1	153259400	1_75	0	0.0152730836443844	4.80557239487486	6.96898053002036e-07	0.271778799814668	1
ENSG00000143546.9	S100A8	1	153391654	1_75	0	0.0166704767920125	5.54724817711484	8.78057615945295e-07	0.358916544507465	1
ENSG00000143556.8	S100A7	1	153460592	1_75	0	0.0190738268621244	7.02671552380064	1.27258735743534e-06	-0.836697093448543	1
ENSG00000197956.9	S100A6	1	153535924	1_75	0	0.0267601994335701	10.7004984444192	2.71888444910903e-06	1.37373690774717	2
ENSG00000188015.9	S100A3	1	153549049	1_75	0	0.015473550735128	4.95569773219867	7.281019416162e-07	-0.367148734211587	2
ENSG00000196154.11	S100A4	1	153549456	1_75	0	0.0151780885220877	4.76054617958814	6.86074472808781e-07	-0.265543058987444	2
ENSG00000196754.10	S100A2	1	153567844	1_75	0	0.0180922028319711	6.31959899473235	1.08562132616854e-06	0.600678092424052	1
ENSG00000160678.11	S100A1	1	153628302	1_75	0	0.0153249892509656	5.09550348482478	7.41454795317016e-07	-0.734242248817923	1
ENSG00000189171.14	S100A13	1	153627648	1_75	0	0.0164128236260496	5.42208150143693	8.44980605111667e-07	-0.550191793425773	2
ENSG00000143553.10	SNAPIN	1	153627648	1_75	0	0.0233363296954713	8.1177972646778	1.79873899399453e-06	-0.200530224161136	2
ENSG00000169418.9	NPR1	1	153678582	1_75	0	0.0683409859621704	20.3960807499284	1.32350430905842e-05	-2.60039888095979	1
ENSG00000143624.13	INTS3	1	153726759	1_75	0	0.0205657828436442	7.2727411631688	1.42017143735887e-06	-0.609017227833739	1
ENSG00000143554.13	SLC27A3	1	153774134	1_75	0	0.0209721913792164	7.42129098243018	1.47781703758502e-06	-0.605469793823359	1
ENSG00000198837.9	DENND4B	1	153940147	1_75	0	0.0152970965893396	5.58790026080193	8.11624318930126e-07	1.04373722506586	1
ENSG00000143578.15	CREB3L4	1	153968263	1_75	0	0.204449609767457	19.6371017125184	3.81207180357417e-05	4.20896415805825	1
ENSG00000143612.19	C1orf43	1	154219315	1_75	0	0.0226467520848104	11.9549536408101	2.57069894309451e-06	2.66157139681626	1
ENSG00000143595.12	AQP10	1	154321199	1_75	0	0.0158255405504772	5.19504404428525	7.80629903571577e-07	0.427312305126646	2
ENSG00000160712.12	IL6R	1	154397544	1_75	0	0.0167799164227177	6.15547829047914	9.80728947151419e-07	-0.896218740326167	2
ENSG00000169291.9	SHE	1	154502081	1_75	0	0.0302357802861444	11.3882751518079	3.26946376999394e-06	-2.00042965691512	2
ENSG00000163239.12	TDRD10	1	154502081	1_75	0	0.111248081493049	25.3639935617494	2.67921497060965e-05	-3.1770733694752	2
ENSG00000160710.15	ADAR	1	154628057	1_75	0	0.0340909765076334	12.9955073943097	4.20658897134572e-06	1.79703985665709	1
ENSG00000143603.18	KCNN3	1	154816560	1_76	1	0.759019136223801	26.9200689512902	0.000194010971367605	4.91942090361704	1
ENSG00000163344.5	PMVK	1	154936792	1_76	2	0.256851802283758	25.4380053026875	6.20387541398344e-05	4.42591706807242	1
ENSG00000163346.16	PBXIP1	1	154943630	1_76	2	0.253110295064657	25.7173362183694	6.18063631906081e-05	-4.51550316396416	1
ENSG00000163348.3	PYGO2	1	154957827	1_76	0	0.00678679702697738	5.5245758125767	3.56009178868823e-07	0.990471862701515	1
ENSG00000160691.18	SHC1	1	154974220	1_76	0	0.00609361129461117	5.41619599238627	3.13376565003444e-07	-1.03576122438433	1
ENSG00000160685.13	ZBTB7B	1	155007085	1_76	0	0.00614607220142238	4.84220054321995	2.82577661486132e-07	-0.255361538407189	1
ENSG00000143537.13	ADAM15	1	155066280	1_76	0	0.028540106841763	19.7411792924658	5.34965880656083e-06	-2.34310376012755	1
ENSG00000163357.10	DCST1	1	155033974	1_76	0	0.0119788766332855	14.9542265038297	1.70089476096759e-06	-2.80257009685713	1
ENSG00000143590.13	EFNA3	1	155076938	1_76	0	0.0153706242822231	13.4605484853656	1.96449831368999e-06	0.944871141732842	2
ENSG00000169242.11	EFNA1	1	155122648	1_76	0	0.00660686102300434	5.93781223224023	3.7249378263076e-07	-0.029734237964567	2
ENSG00000169241.17	SLC50A1	1	155135811	1_76	0	0.00611773945294558	5.08167310263001	2.95185552582958e-07	0.144498093703564	1
ENSG00000179085.7	DPM3	1	155119024	1_76	0	0.0957052695076552	26.1621656826429	2.37742562293366e-05	-1.8988808512651	1
ENSG00000163463.11	KRTCAP2	1	155158424	1_76	0	0.00713651300816165	6.57772594750061	4.45717035914663e-07	0.602764064079101	1
ENSG00000169231.13	THBS3	1	155205298	1_76	0	0.0106125994662031	9.90964960840848	9.98567596654471e-07	-0.612593164881192	1
ENSG00000177628.15	GBA	1	155244216	1_76	0	0.00828097701970565	8.50487797990859	6.6872423618967e-07	-1.20536903493763	1
ENSG00000143630.9	HCN3	1	155277916	1_76	0	0.0213584155136796	15.7949905650752	3.20321285557573e-06	-2.4657281410912	1
ENSG00000176444.18	CLK2	1	155278784	1_76	0	0.0223461489634583	16.0374961302258	3.40280177677996e-06	2.47984752851592	1
ENSG00000143627.17	PKLR	1	155302483	1_76	0	0.0192180927407974	14.8926646163706	2.71756594081735e-06	-2.40039557144089	1
ENSG00000116580.18	GON4L	1	155859720	1_76	0	0.0354422986037002	19.0165372411849	6.39956884208265e-06	-2.67224451535059	1
ENSG00000132718.8	SYT11	1	155859720	1_76	0	0.0354422986037002	19.0165372411849	6.39956884208265e-06	-2.67224451535059	1
ENSG00000143622.10	RIT1	1	155911161	1_76	0	0.0905667006079557	25.2105732021775	2.16794701319486e-05	-2.98855337622138	1
ENSG00000163479.13	SSR2	1	156020665	1_76	0	0.00733104665747175	8.00707676230502	5.57362021063977e-07	1.0028233105807	1
ENSG00000160803.7	UBQLN4	1	156054582	1_76	0	0.651329231223729	25.7630916174806	0.00015932940862113	-4.30717243636755	1
ENSG00000116586.11	LAMTOR2	1	156055222	1_76	0	0.0318069393941194	21.0834205398018	6.36737385186016e-06	-2.50635758253915	1
ENSG00000132698.14	RAB25	1	156061029	1_76	0	0.0217888004886114	15.2869295774595	3.16264891705803e-06	2.83660292773841	1
ENSG00000196189.12	SEMA4A	1	156177767	1_76	0	0.00681698448452528	6.196417349228	4.01079406457876e-07	-0.96052308737714	1
ENSG00000160785.13	SLC25A44	1	156193927	1_76	0	0.00833777141798475	7.95029551560365	6.294056734322e-07	1.01455854733957	2
ENSG00000160783.19	PMF1	1	156212919	1_76	0	0.00629828557040235	5.20143641087933	3.11059191135482e-07	-0.192894922941588	1
ENSG00000160781.15	PAQR6	1	156248323	1_76	0	0.00736144834132324	7.05907744113531	4.9341075523954e-07	1.12995417144354	1
ENSG00000163468.14	CCT3	1	156364325	1_76	0	0.0202658831309896	15.9323036014856	3.06578365327059e-06	-1.8606195200188	1
ENSG00000198952.8	SMG5	1	156258269	1_76	0	0.0195257052128009	17.2555955429756	3.19914612738053e-06	2.40652028929251	2
ENSG00000163472.18	TMEM79	1	156282500	1_76	0	0.0188652981065949	15.2518545703622	2.73201905797978e-06	1.80716674538865	1
ENSG00000198715.11	GLMP	1	156271563	1_76	0	0.0467467098282545	23.4457937902542	1.04067084354631e-05	-2.28354339998548	1
ENSG00000163467.11	TSACC	1	156335774	1_76	0	0.00868493514859636	8.03310484118471	6.62441316655887e-07	-1.09462715430717	2
ENSG00000073754.5	CD5L	1	157937686	1_77	0	0.021247822729432	7.14418670302269	1.44133398480593e-06	0.797126663386614	1
ENSG00000116604.17	MEF2D	1	156499572	1_77	0	0.0363000053648438	12.2545130224608	4.22376885678493e-06	-1.312838976316	1
ENSG00000163382.11	NAXE	1	156590832	1_77	0	0.0262442510584662	9.1556645966681	2.28150515849207e-06	-1.06747430678449	1
ENSG00000160818.16	GPATCH4	1	156601175	1_77	0	0.0174694142543818	5.28261090068754	8.76242600209115e-07	-0.413239030497496	2
ENSG00000132692.18	BCAN	1	156640896	1_77	0	0.0174589146231405	5.27690166722187	8.74769514069147e-07	0.329918801939459	1
ENSG00000143320.8	CRABP2	1	156691219	1_77	0	0.0219155967048402	7.43863727816281	1.54790420081853e-06	0.849184093590487	1
ENSG00000143319.16	ISG20L2	1	156728554	1_77	0	0.0167264458352832	4.86978843901556	7.73412451380411e-07	-0.223504770204146	1
ENSG00000143303.11	RRNAD1	1	156728106	1_77	0	0.017125727963282	5.0938583203455	8.28310752936228e-07	-0.331338697410283	2
ENSG00000143294.14	PRCC	1	156750758	1_77	0	0.0832098867652288	20.2659767646463	1.60117893595869e-05	-2.08363355023177	1
ENSG00000027869.11	SH2D2A	1	156808053	1_77	0	0.0303067401069581	10.5290564338799	3.02988451084424e-06	-1.30833675771876	1
ENSG00000160838.13	LRRC71	1	156920880	1_77	0	0.0325756370820524	11.218881090523	3.47008297604946e-06	1.4580571365523	1
ENSG00000158473.6	CD1D	1	158180266	1_78	0	0.0122370341467208	5.21066820523367	6.05434253923136e-07	-0.485779316410019	2
ENSG00000158488.15	CD1E	1	158353463	1_78	0	0.0168743954628738	8.25961932419798	1.32338330436688e-06	-0.989906120833895	1
ENSG00000163563.7	MNDA	1	158831951	1_78	0	0.0117499314578416	4.82563601868655	5.38377983441184e-07	-0.116285528268947	1
ENSG00000163565.18	IFI16	1	159020622	1_78	0	0.021389958510722	10.5137149705124	2.13532280344117e-06	1.17239842688588	1
ENSG00000163568.14	AIM2	1	159193329	1_78	0	0.247958250703183	34.5849271350753	8.1425948395434e-05	-3.47656089967987	1
ENSG00000162706.12	CADM3	1	159160827	1_78	0	0.0131459788590728	5.8900898223415	7.35211419534564e-07	0.726670765008699	1
ENSG00000179639.10	FCER1A	1	159288755	1_78	0	0.0153792477626684	7.37845967365237	1.07745266172883e-06	-0.593154043815912	2
ENSG00000158716.8	DUSP23	1	159780839	1_78	0	0.026415975031726	12.5240503290782	3.14129589233568e-06	-1.33061715272476	1
ENSG00000181036.13	FCRL6	1	159782276	1_78	0	0.0116191098300105	4.71951682120567	5.20676278415567e-07	0.0702706822298624	1
ENSG00000158714.10	SLAMF8	1	159857221	1_78	0	0.0139172002445249	6.4307653895389	8.49790630773211e-07	-0.70459544359837	1
ENSG00000188004.9	C1orf204	1	159682278	1_78	0	0.0265561676424804	12.5745236385376	3.17069406719969e-06	-1.42286136559536	2
ENSG00000243284.1	VSIG8	1	159854415	1_78	0	0.0336959820319938	14.8483859101314	4.75066887741789e-06	1.60932251435785	3
ENSG00000158710.14	TAGLN2	1	159925320	1_78	0	0.0249205983269407	11.968567599666	2.83203123587718e-06	1.29889695942658	2
ENSG00000085552.16	IGSF9	1	159926189	1_78	0	0.0122486987337158	5.21970382483621	6.07062227061308e-07	0.36305148773959	1
ENSG00000158764.6	ITLN2	1	160955029	1_79	0	0.0080009400225689	4.72437234061676	3.58907496739001e-07	0.0683634959218653	1
ENSG00000143315.6	PIGM	1	160031560	1_79	0	0.0225846224124019	14.5692503501017	3.12426193042786e-06	-1.65857918623634	2
ENSG00000162728.4	KCNJ9	1	160082306	1_79	0	0.0200529867493068	13.437991701307	2.55864970397847e-06	1.71335401494304	1
ENSG00000162729.13	IGSF8	1	160099056	1_79	0	0.0104958069027817	7.29425101598361	7.26932244860168e-07	0.788004396171106	2
ENSG00000018625.14	ATP1A2	1	160116165	1_79	0	0.00804148399722227	4.77220952581794	3.64378800710768e-07	-0.134741805452437	1
ENSG00000132681.16	ATP1A4	1	160151956	1_79	0	0.00828280652678826	5.05205295997631	3.97322178835258e-07	-0.233302734055592	3
ENSG00000143318.12	CASQ1	1	160177153	1_79	0	0.00821985646299173	4.97985222754489	3.88667374212657e-07	0.39651302483305	1
ENSG00000162734.12	PEA15	1	160213617	1_79	0	0.00961712207024801	6.46615007173122	5.90457040243663e-07	0.747040752748143	1
ENSG00000132716.18	DCAF8	1	160262886	1_79	0	0.240355615892071	37.7969910673819	8.62598897326923e-05	3.68907047512228	1
ENSG00000122218.14	COPA	1	160380111	1_79	0	0.031941930811639	17.8751484907743	5.4213596568496e-06	-2.24313333534015	1
ENSG00000162736.15	NCSTN	1	160343943	1_79	0	0.00877552529335934	5.59906121013991	4.66536615475512e-07	-0.764434850091858	2
ENSG00000171786.5	NHLH1	1	160388443	1_79	0	0.0139309330900315	9.97823857076091	1.31987099912305e-06	-1.54569958881163	1
ENSG00000066294.14	CD84	1	160579789	1_79	0	0.00973772586243837	6.58416599492363	6.0877346219407e-07	-0.778584923243925	2
ENSG00000117091.9	CD48	1	160707071	1_79	0	0.00810496586396814	4.84662825560498	3.72982363575285e-07	-0.178520609602643	1
ENSG00000122223.12	CD244	1	160862987	1_79	0	0.0307636363989284	17.5163024313583	5.11655328673135e-06	-2.01955936331219	2
ENSG00000158769.17	F11R	1	161021085	1_79	0	0.00800969037792809	4.73471703588539	3.60086760900733e-07	-0.050230347357583	1
ENSG00000215845.10	TSTD1	1	161038782	1_79	0	0.0177603395329191	12.2838803959266	2.07149667306087e-06	-1.30733173576609	1
ENSG00000158773.14	USF1	1	161047766	1_79	0	0.00799682141446412	4.719499328467	3.58352734531931e-07	0.0147286451767423	1
ENSG00000162755.13	KLHDC9	1	161098329	1_79	0	0.00857315113856094	5.37817223423489	4.3779680029347e-07	-0.459027118750887	1
ENSG00000158793.13	NIT1	1	161118210	1_79	0	0.0152376451146651	10.8290367330633	1.5667693905324e-06	1.23246284750383	1
ENSG00000143222.11	UFC1	1	161152958	1_79	0	0.0337660969831699	18.4064188114784	5.90129818930499e-06	-1.84637532698637	2
ENSG00000143258.15	USP21	1	161159962	1_79	0	0.0129333393952458	9.27353870879778	1.13881600026426e-06	-1.07420019700348	1
ENSG00000143224.17	PPOX	1	161165947	1_79	0	0.00930200475790055	6.15065701920748	5.43244657673735e-07	-0.621919816395575	2
ENSG00000158850.14	B4GALT3	1	161177981	1_79	0	0.0105341216325618	7.32876724436727	7.33038279960687e-07	-0.819237444421455	1
ENSG00000158864.12	NDUFS2	1	161196933	1_79	0	0.0214024591324126	14.0575311731835	2.85673613662124e-06	-1.57035545175931	3
ENSG00000158869.10	FCER1G	1	161215268	1_79	0	0.0210254154761507	13.8884080219282	2.77264616649903e-06	-1.61562697366113	2
ENSG00000158882.14	TOMM40L	1	161223893	1_79	0	0.00882467876882209	5.6519106383896	4.73578076054202e-07	-0.411654423662765	1
ENSG00000143257.11	NR1I3	1	161237587	1_79	0	0.0080792129302768	4.81650853595856	3.69486678844119e-07	0.153692512513343	1
ENSG00000248485.1	PCP4L1	1	161260690	1_79	0	0.0514079072500908	22.4405475736602	1.09536982121572e-05	-2.13376023049881	2
ENSG00000203747.10	FCGR3A	1	161550682	1_79	0	0.00801287238901127	4.73847382734748	3.60515639275387e-07	-0.204319916090266	2
ENSG00000081721.11	DUSP12	1	161749425	1_79	0	0.0170992967826961	11.923530337393	1.93588924909857e-06	1.36687414541844	1
ENSG00000118217.5	ATF6	1	161764807	1_79	0	0.00837276390386899	5.15429728795781	4.09765797702415e-07	-0.275298401797006	3
ENSG00000198929.12	NOS1AP	1	162381664	1_80	0	0.0050428899700784	4.92586581840269	2.35862809107417e-07	-0.185709004989145	2
ENSG00000171722.12	SPATA46	1	162381664	1_80	0	0.0050275395919831	4.89528140705648	2.33684850527689e-07	-0.16182873102181	2
ENSG00000239887.4	C1orf226	1	162381664	1_80	0	0.00638684147143365	7.16061386235091	4.34243961877224e-07	-0.718609753627726	2
ENSG00000198574.5	SH2D1B	1	162409891	1_80	0	0.0111082531295906	12.3276935587263	1.30024440792984e-06	1.37225848943891	1
ENSG00000117143.13	UAP1	1	162561114	1_80	0	0.00976525717243104	11.0980334419132	1.02902780786307e-06	1.20266080155839	2
ENSG00000162733.16	DDR2	1	162631124	1_80	0	0.00513103234427126	5.10192335950515	2.48562769665337e-07	-0.281058741007541	1
ENSG00000132196.13	HSD17B7	1	162790761	1_80	0	0.0187672064192619	17.3523997286243	3.09212164660017e-06	1.88372179629816	3
ENSG00000117152.13	RGS4	1	163068894	1_80	0	0.100990899993582	32.9042271086177	3.15523225782157e-05	-2.94740501850388	1
ENSG00000143228.12	NUF2	1	163266611	1_80	0	0.0260213415288223	20.3238952056941	5.02150646939137e-06	-2.06337520176743	1
ENSG00000143198.12	MGST3	1	165630412	1_81	0	0.0995501675651714	21.891823730422	2.06928988460729e-05	-2.65101235015607	2
ENSG00000143149.12	ALDH9A1	1	165614853	1_81	0	0.018195324683385	5.53772612265894	9.56728430177578e-07	-0.563387208634037	4
ENSG00000143183.16	TMCO1	1	165774286	1_81	0	0.0274605018672327	9.45599699490201	2.4655464700721e-06	-1.18412607599567	1
ENSG00000143194.12	MAEL	1	166975691	1_82	0	0.0141267590774811	12.1177114302687	1.62540107052778e-06	1.99801822130101	1
ENSG00000143157.11	POGK	1	166839016	1_82	0	0.0175842347656912	14.2016469397358	2.37115302083e-06	-2.32482414335593	1
ENSG00000152382.5	TADA1	1	166875791	1_82	0	0.0322280465123151	17.2751946652647	5.28633070492649e-06	-1.23454099185446	1
ENSG00000198842.9	DUSP27	1	167071084	1_82	0	0.00917076709218811	6.76690327295858	5.89241096979325e-07	-0.66965327468488	2
ENSG00000143162.7	CREG1	1	167553216	1_82	0	0.00841024376450639	5.97733244981404	4.77324132289165e-07	0.509788438856837	1
ENSG00000198771.10	RCSD1	1	167580510	1_82	0	0.00780542782164062	5.27843277645434	3.91200232135024e-07	0.335390372652085	2
ENSG00000197965.11	MPZL1	1	167721546	1_82	0	0.00818306741055785	5.71432724022952	4.43995565931609e-07	-0.519717111389846	3
ENSG00000143158.10	MPC2	1	167936173	1_82	0	0.0110635668747104	8.57201322680611	9.00482743554487e-07	-1.04121050041795	1
ENSG00000143147.14	GPR161	1	168137545	1_82	0	0.0125839361357506	9.82333385050143	1.17374243543238e-06	1.16733067884628	2
ENSG00000143155.12	TIPRL	1	168178854	1_82	0	0.0327272257750849	18.8225852811447	5.84905712382321e-06	-1.88016392894837	1
ENSG00000143178.12	TBX19	1	168281906	1_82	0	0.0122201107974774	9.48966237502925	1.10109122518003e-06	-1.03743208432551	1
ENSG00000143184.4	XCL1	1	168580253	1_82	0	0.00784088483361445	5.32380854528683	3.96355510737068e-07	0.333981715487129	1
ENSG00000143196.4	DPT	1	168728523	1_82	0	0.00902594382108579	6.65826370892402	5.70625288960315e-07	0.617917933169393	1
ENSG00000143153.12	ATP1B1	1	169119441	1_83	0	0.0352082239458722	12.1889701494306	4.07482092985723e-06	1.55097847121965	1
ENSG00000143156.13	NME7	1	169319532	1_83	0	0.0163361795396001	4.87235140186666	7.55764515855941e-07	0.310906374594534	3
ENSG00000117477.12	CCDC181	1	169462361	1_83	0	0.022928789492534	8.09565756910068	1.76250620222136e-06	-1.02167756878026	1
ENSG00000117479.12	SLC19A2	1	169485770	1_83	0	0.0327575356710568	11.4988668939155	3.57654477348764e-06	1.36768164711626	1
ENSG00000198734.10	F5	1	169589797	1_83	0	0.0203052362042633	6.93927917353529	1.33788813598776e-06	0.725227102659533	1
ENSG00000188404.8	SELL	1	169710933	1_83	0	0.0214178302134275	7.44674249267567	1.51439513047384e-06	-1.5101845106331	1
ENSG00000007908.15	SELE	1	169764433	1_83	0	0.0269153496414662	9.62310705728605	2.45930696636961e-06	-1.7919022851389	1
ENSG00000171806.11	METTL18	1	169794673	1_83	0	0.0248451265232851	8.86014020766796	2.09015841996198e-06	1.74232033486343	1
ENSG00000000457.13	SCYL3	1	169894240	1_83	0	0.0267907944522063	9.57885615941375	2.43666957646465e-06	1.83353189052491	1
ENSG00000075945.12	KIFAP3	1	170081461	1_83	0	0.0165623131928189	5.00290846796896	7.867576000447e-07	0.346939580800113	1
ENSG00000120370.12	GORAB	1	170538434	1_83	0	0.0200687916871836	6.82789345619481	1.30108406383199e-06	-0.671779834103366	1
ENSG00000007933.12	FMO3	1	171093107	1_84	0	0.021807993896006	12.3688508974162	2.56119395422872e-06	1.45388566426633	1
ENSG00000094963.13	FMO2	1	171185893	1_84	0	0.0104299553397289	5.36731152509945	5.31540852477254e-07	-0.372519650177428	2
ENSG00000010932.16	FMO1	1	171256895	1_84	0	0.00985192808791291	4.82726807309284	4.51564764970742e-07	0.286387655730292	1
ENSG00000034971.16	MYOC	1	171646796	1_84	0	0.0535489143235925	20.9659874980342	1.0660151809204e-05	-2.5318965262559	1
ENSG00000117533.14	VAMP4	1	171742012	1_84	0	0.0224773969055554	12.6566337338901	2.70123036826458e-06	-1.4252044029947	2
ENSG00000010165.19	METTL13	1	171781911	1_84	0	0.017637827088696	10.3506150016056	1.73343927590709e-06	-1.62850969967502	3
ENSG00000197959.13	DNM3	1	171832276	1_84	0	0.0601154574238099	22.0828610697419	1.26048851519586e-05	-2.71676395287305	2
ENSG00000135845.9	PIGC	1	172462846	1_84	0	0.0199838418851661	11.537821417708	2.18927437770143e-06	-1.29599415718433	1
ENSG00000094975.13	SUCO	1	172532503	1_84	0	0.0115256432615356	6.31380853195605	6.90961704181291e-07	0.679141010262881	1
ENSG00000120337.8	TNFSF18	1	173051434	1_84	0	0.0110206787011831	5.88925672001594	6.16263184831454e-07	-0.521752220200301	1
ENSG00000117592.8	PRDX6	1	173460856	1_85	0	0.0262571515028166	11.7300602448048	2.92445706322761e-06	-1.46400365420873	1
ENSG00000183831.6	ANKRD45	1	173714815	1_85	0	0.100922419097855	30.238581878129	2.89765361403496e-05	-3.96053638005974	1
ENSG00000120334.15	CENPL	1	173827031	1_85	0	0.015616184668043	5.45626456751399	8.09035825632828e-07	0.276847038651704	1
ENSG00000117601.13	SERPINC1	1	173916899	1_85	0	0.288266606878522	26.2705336336972	7.1905254481418e-05	-5.02924700756596	2
ENSG00000152061.23	RABGAP1L	1	174159319	1_85	0	0.0151667536040014	7.69183787781361	1.10769488458501e-06	-1.20162777358982	2
ENSG00000203737.3	GPR52	1	174452857	1_85	0	0.0343520053439859	14.2600221060564	4.65125007683973e-06	3.13052674554627	1
ENSG00000116161.17	CACYBP	1	175000135	1_85	0	0.0160578488230234	5.76881081875643	8.79571317497603e-07	0.116809250558327	1
ENSG00000120333.4	MRPS14	1	175022306	1_85	0	0.0416017527711511	14.7575241676728	5.82938217529588e-06	2.44709285414072	2
ENSG00000120332.15	TNN	1	175068086	1_85	0	0.0321395656179097	14.9415625392242	4.55967004371045e-06	-2.19479613203379	2
ENSG00000152092.15	ASTN1	1	177165470	1_86	0	0.00622069719142393	9.39291953444182	5.5480077638365e-07	-1.23984398748372	1
ENSG00000235750.9	KIAA0040	1	175192713	1_86	0	0.105523406150637	33.9948674011802	3.40611690291478e-05	-3.32231207156048	1
ENSG00000143207.19	RFWD2	1	176205188	1_86	0	0.00663888891166031	9.4858013308751	5.97952688749875e-07	1.43794442456103	1
ENSG00000240021.9	TEX35	1	178512615	1_87	0	0.01431656736042	7.02019978174856	9.54301857792676e-07	-0.317671704388417	1
ENSG00000120341.18	SEC16B	1	177920014	1_87	0	0.038531484721801	15.0794159441872	5.51693238636445e-06	-1.68254940172968	2
ENSG00000075391.16	RASAL2	1	178093905	1_87	0	0.022250883190485	10.5003695395521	2.21844790141762e-06	1.57083731460002	1
ENSG00000116191.17	RALGPS2	1	178656885	1_87	0	0.0117909816127963	4.95096449219106	5.54290162109347e-07	-0.0972885861231645	2
ENSG00000116194.12	ANGPTL1	1	178868209	1_87	0	0.0125434039350282	5.58589178736971	6.65281310187574e-07	0.238389441598283	1
ENSG00000162779.21	AXDND1	1	179358896	1_89	0	0.00939444500649911	6.01418421952753	5.36469766889859e-07	0.498008044600008	1
ENSG00000116199.11	FAM20B	1	179012484	1_89	0	0.0102397935157937	6.81020212008276	6.62138129384036e-07	-0.60169475851163	2
ENSG00000186283.13	TOR3A	1	179081458	1_89	0	0.00848820639800507	5.06046091493402	4.07852757505816e-07	0.240194129581466	4
ENSG00000143322.19	ABL2	1	179229873	1_89	0	0.00827462806587287	4.73947308792595	3.72371076461775e-07	-0.219501400856678	1
ENSG00000057252.12	SOAT1	1	179293868	1_89	0	0.0113077707756969	7.68436346866269	8.2505384322506e-07	0.7836736964465	1
ENSG00000162782.15	TDRD5	1	179591019	1_89	0	0.00838014069151849	4.9707570557415	3.95522545723162e-07	0.0486553360689471	2
ENSG00000135837.15	CEP350	1	179954679	1_89	0	0.018163555042922	12.1502158600171	2.09547384641566e-06	-1.23934819284041	1
ENSG00000116260.16	QSOX1	1	180154450	1_89	0	0.0170908554447321	11.3736675937023	1.84570262177785e-06	1.31733708020599	2
ENSG00000121454.5	LHX4	1	180267978	1_89	0	0.00842147676874794	4.90906381396744	3.92540371689815e-07	-0.812133571866051	3
ENSG00000230124.6	ACBD6	1	180504920	1_89	0	0.0123030515521239	8.01024767591946	9.35742134318139e-07	0.905931047454076	1
ENSG00000143324.13	XPR1	1	180585384	1_89	0	0.00955449307931766	6.31066455521426	5.72506132082739e-07	-0.817683744737471	1
ENSG00000162783.10	IER5	1	181089136	1_89	0	0.0163562897977207	10.993172253885	1.70728186236736e-06	1.07593881536207	1
ENSG00000203730.2	TEDDM1	1	182400603	1_90	0	0.084843685723073	23.5129546077482	1.89419257027352e-05	2.63999972763252	1
ENSG00000135828.11	RNASEL	1	182569343	1_90	0	0.0127055484144132	5.31769829598321	6.41526359718731e-07	0.461015751730635	2
ENSG00000143333.6	RGS16	1	182604092	1_90	0	0.09484029470001	24.6043644998679	2.21565656400039e-05	-2.28616985571111	1
ENSG00000135838.13	NPL	1	182794732	1_91	0	0.0205610819015015	10.9275113426622	2.13336234732965e-06	-1.47339481745274	1
ENSG00000058085.14	LAMC2	1	183186264	1_91	0	0.0133241472838597	6.8074231368494	8.6123082947773e-07	0.5996567001677	1
ENSG00000116698.21	SMG7	1	183471970	1_91	0	0.0665848637488681	22.192524724967	1.40307092335148e-05	2.27452321572883	2
ENSG00000116701.14	NCF2	1	183590726	1_91	0	0.0115492441954768	5.45207185454693	5.97877943176367e-07	0.438472757582371	1
ENSG00000162704.15	ARPC5	1	183635462	1_91	0	0.023220281723116	12.0850658796089	2.6644888278066e-06	-1.54135539172507	1
ENSG00000143344.15	RGL1	1	183635770	1_91	0	0.0118203484848393	5.67197303626672	6.36592964975452e-07	-0.585113137320508	1
ENSG00000198860.11	TSEN15	1	184051811	1_91	0	0.0334519889464582	15.5685120321263	4.94500173200678e-06	-1.91504837176518	2
ENSG00000116667.12	C1orf21	1	184398030	1_91	0	0.0400558636468684	17.2936626499544	6.57734283846555e-06	2.44122641846391	1
ENSG00000135842.16	FAM129A	1	184965255	1_92	0	0.148131522112278	27.6529435092733	3.88943258788953e-05	-2.77998423992263	2
ENSG00000121481.10	RNF2	1	185068972	1_92	0	0.0228689883196945	10.095230490958	2.19210114303673e-06	-1.40263111827819	1
ENSG00000121486.11	TRMT1L	1	185156912	1_92	0	0.0294955877142071	12.091208757579	3.38629017337929e-06	1.57048836920264	1
ENSG00000116668.12	SWT1	1	185156912	1_92	0	0.0543143990935853	18.1823820409769	9.37698356069862e-06	-2.25887449841369	2
ENSG00000116679.15	IVNS1ABP	1	185317057	1_92	0	0.0636962464630857	19.6766071159146	1.19003970490572e-05	2.1153308124224	2
ENSG00000143341.11	HMCN1	1	185730915	1_92	0	0.0159301370095991	6.42449500169153	9.71753029818556e-07	-0.850055722493887	1
ENSG00000116690.12	PRG4	1	186293373	1_92	0	0.0144504177452143	5.44857433850506	7.47585173543485e-07	0.328894381026477	1
ENSG00000047410.13	TPR	1	186377976	1_92	0	0.0182691383793481	7.81723222000757	1.35602743283026e-06	-0.782280383606054	1
ENSG00000157181.15	C1orf27	1	186376365	1_92	0	0.0199827176341995	8.54247110570328	1.62082253749194e-06	1.02654513668003	1
ENSG00000262180.1	OCLM	1	186400270	1_92	0	0.0302107069289033	12.2552633617781	3.5154500632295e-06	1.2790180459513	1
ENSG00000116703.13	PDC	1	186466092	1_92	0	0.0144569849488624	5.49550153798366	7.54366613694525e-07	-0.512044124771116	1
ENSG00000073756.11	PTGS2	1	186680089	1_92	0	0.0152812333874626	6.06987378098678	8.80715147265416e-07	0.562065476966465	1
ENSG00000116711.9	PLA2G4A	1	186833659	1_92	0	0.0173559051014527	7.21759216091142	1.18942483341658e-06	0.770302562491643	1
ENSG00000090104.11	RGS1	1	192575980	1_96	0	0.0184323452354662	12.3501709346272	2.1614787062427e-06	1.40033227755537	1
ENSG00000116747.12	TROVE2	1	193061470	1_96	0	0.0104755741042406	7.71129908354097	7.67013093579408e-07	1.24832208417847	1
ENSG00000116750.13	UCHL5	1	193058704	1_96	0	0.0118246436993121	9.8471597120559	1.10559595743635e-06	1.66987037593828	1
ENSG00000023572.8	GLRX2	1	193106302	1_96	0	0.0751330845767704	19.7769820491348	1.4108753156829e-05	3.60648483524802	2
ENSG00000134371.10	CDC73	1	193121735	1_96	0	0.202606469257856	20.8471934143859	4.01049796960097e-05	4.00142905920009	1
ENSG00000000971.15	CFH	1	196650372	1_98	0	0.103183135487873	24.2614323752817	2.37696373260844e-05	-3.0152320234833	2
ENSG00000244414.6	CFHR1	1	196820070	1_98	0	0.0374794957695742	14.445901404429	5.14086006736724e-06	-2.44003557971252	1
ENSG00000066279.17	ASPM	1	197124900	1_98	0	0.0652321403175568	19.7832816090609	1.22534210853226e-05	2.41120507105839	1
ENSG00000177888.7	ZBTB41	1	197200897	1_98	0	0.0490077875762729	17.0209152998155	7.92036880084213e-06	1.75979455075345	1
ENSG00000213047.12	DENND1B	1	197777435	1_99	0	0.014350750091042	4.73749422385852	6.45536334381099e-07	-0.261685634213139	1
ENSG00000203724.10	C1orf53	1	197902889	1_99	0	0.0198050987656599	7.79713118190259	1.46625413648557e-06	0.783607194426285	1
ENSG00000081237.18	PTPRC	1	198634149	1_99	0	0.0208576733395555	8.28974778315857	1.64174074069414e-06	-1.1571363275385	1
ENSG00000116833.13	NR5A2	1	200038251	1_100	0	0.0206113363159719	9.61270521540441	1.88126151371083e-06	1.14617922664022	1
ENSG00000163362.10	C1orf106	1	200894644	1_101	0	0.0155968213628656	15.6682553761838	2.32035340749062e-06	-3.52605566676504	3
ENSG00000118197.13	DDX59	1	200660007	1_101	0	0.00886042854705305	4.84408661391219	4.07534166223296e-07	-0.103331957291045	2
ENSG00000118200.14	CAMSAP2	1	200672820	1_101	0	0.0108234393777159	6.28303085769552	6.45701623621658e-07	-0.218469054790171	4
ENSG00000116852.14	KIF21B	1	201018995	1_101	0	0.0242836524107465	18.4730008438712	4.25940419943405e-06	-2.58237461909802	1
ENSG00000232237.3	ASCL5	1	201126714	1_101	0	0.00895954354562612	4.82320349245451	4.10316391500619e-07	0.00232577758138019	2
ENSG00000116857.16	TMEM9	1	201151602	1_101	0	0.015962680193635	9.95342389278366	1.50860557959884e-06	-0.987343853348511	1
ENSG00000163395.16	IGFN1	1	201190333	1_101	0	0.00952785277698565	5.30157522810779	4.79620086400474e-07	-0.0892632707715746	1
ENSG00000118194.18	TNNT2	1	201355824	1_101	0	0.0379413362942179	18.5269655186923	6.67443199886139e-06	-1.8451766523476	2
ENSG00000159166.13	LAD1	1	201395528	1_101	0	0.104045256287317	28.4268927725488	2.80833603369977e-05	2.54740774613651	2
ENSG00000159173.18	TNNI1	1	201401458	1_101	0	0.0109154029059293	6.59405282504561	6.83422998617085e-07	-0.573335128669798	2
ENSG00000174307.6	PHLDA3	1	201469408	1_101	0	0.00979914071344989	5.6886426923974	5.2929043669022e-07	0.427634369559903	1
ENSG00000134369.15	NAV1	1	201622146	1_102	0	0.0175072237712197	8.60139329286371	1.42982697281028e-06	1.01392607571584	1
ENSG00000198700.9	IPO9	1	201828710	1_102	0	0.0372865432701623	16.7584000820079	5.93310554507757e-06	-2.35109709320547	1
ENSG00000198892.6	SHISA4	1	201888432	1_102	0	0.280723883905202	20.1746120930153	5.37751900248021e-05	3.62413928519473	1
ENSG00000163431.12	LMOD1	1	201938746	1_102	0	0.0117446410790107	4.74974614752989	5.29672645883442e-07	0.188344685286725	1
ENSG00000134375.10	TIMM17A	1	202040492	1_102	0	0.0161235985655973	7.65846881501711	1.17246887332157e-06	-0.864077115077661	1
ENSG00000176393.10	RNPEP	1	201980662	1_102	0	0.0190745908361367	9.4764000571472	1.71631111196211e-06	-1.14581542438273	2
ENSG00000170075.8	GPR37L1	1	202123287	1_102	0	0.020282426027101	9.84458237387671	1.89589636876751e-06	1.04370578657063	1
ENSG00000143862.7	ARL8A	1	202099480	1_102	0	0.0606403603165762	19.9477398054478	1.14855782421207e-05	-2.02160899937658	2
ENSG00000143851.15	PTPN7	1	202161992	1_102	0	0.0192274328740765	9.43340627583144	1.72221449270249e-06	1.03236780208545	1
ENSG00000077157.21	PPP1R12B	1	202344353	1_102	0	0.0145835246288303	6.67747518980294	9.24638940056728e-07	-0.728917762989767	2
ENSG00000143858.11	SYT2	1	202706501	1_102	0	0.0170843286667559	8.25344921916505	1.3388465323553e-06	0.947650546003866	1
ENSG00000117139.16	KDM5B	1	202734280	1_102	0	0.012651225767301	5.4225106762709	6.51373998662177e-07	-0.434003260641281	2
ENSG00000183155.4	RABIF	1	202865890	1_102	0	0.0405171833666844	16.3555703599954	6.29219737692172e-06	-1.85299395196478	1
ENSG00000117153.15	KLHL12	1	202928138	1_102	0	0.0291132499719806	13.1782360272698	3.64288421401533e-06	1.52879915426539	1
ENSG00000159346.12	ADIPOR1	1	202958751	1_102	0	0.0133188453016861	5.9292433268817	7.49830747135267e-07	-0.597192336556423	2
ENSG00000159348.12	CYB5R1	1	202960564	1_102	0	0.0133322628474	5.93877200553988	7.517923751746e-07	-0.599305492159593	1
ENSG00000163485.16	ADORA1	1	203091480	1_102	0	0.0641553803341328	20.8839477921139	1.27216393539684e-05	2.18750468576301	1
ENSG00000133055.8	MYBPH	1	203175070	1_102	0	0.0198529712929806	9.70003663885987	1.82850556345682e-06	-1.1288413358717	1
ENSG00000133048.12	CHI3L1	1	203186284	1_102	0	0.0441508664635413	17.3065237363421	7.25515124130109e-06	1.78158561734464	1
ENSG00000159388.5	BTG2	1	203291372	1_102	0	0.0184609168058905	8.99099510067255	1.57600801910106e-06	1.02363550351498	2
ENSG00000163531.15	NFASC	1	204828332	1_104	0	0.0128939320371533	4.98877997330527	6.10769193529213e-07	-0.131090365735337	1
ENSG00000184144.11	CNTN2	1	205064246	1_104	0	0.0155958659908074	11.6891146709066	1.73096589337663e-06	2.71797499424225	1
ENSG00000174529.7	TMEM81	1	205084986	1_104	0	0.0160775919755078	10.9354209666886	1.66937500126125e-06	2.619283706392	1
ENSG00000133059.16	DSTYK	1	205210869	1_104	0	0.0215911905727937	14.3865719497797	2.94938392921345e-06	-2.96714233810718	1
ENSG00000133069.15	TMCC2	1	205228311	1_104	0	0.0126501736337196	7.13682884349094	8.57233559926115e-07	1.85342146735919	2
ENSG00000163545.8	NUAK2	1	205287690	1_104	0	0.0128180407641687	7.05986976907019	8.59242470324768e-07	1.8539947045499	1
ENSG00000162873.14	KLHDC8A	1	205348548	1_104	0	0.0127567244479188	5.40522232718718	6.54711747352449e-07	0.932925988819772	1
ENSG00000117266.15	CDK18	1	205501147	1_104	0	0.0486528117873657	17.9308845346658	8.28336989352325e-06	-1.97417993307457	1
ENSG00000174514.12	MFSD4A	1	205571290	1_104	0	0.10195972857983	24.265855039622	2.34920905599932e-05	-2.51703563107955	1
ENSG00000158711.13	ELK4	1	205631216	1_104	0	0.0147982037281329	6.2965118299429	8.84721176210087e-07	-0.871845711274034	1
ENSG00000158715.5	SLC45A3	1	205680045	1_104	0	0.0176553242356441	8.0482905986484	1.34920127672215e-06	0.935417750987393	1
ENSG00000069275.12	NUCKS1	1	205749340	1_104	0	0.0144737021896453	6.28159907784777	8.63271181825701e-07	0.737163018774182	2
ENSG00000117280.12	RAB29	1	205775418	1_104	0	0.0124493097392469	4.74210367628865	5.6054916995897e-07	-0.0454928141291304	1
ENSG00000133065.10	SLC41A1	1	205813269	1_104	0	0.111033381337378	24.9627451634533	2.63174196524953e-05	2.36204303048129	2
ENSG00000174502.18	SLC26A9	1	205943731	1_104	0	0.0167726038365722	7.4522006550958	1.18681335857656e-06	0.871623921255321	1
ENSG00000263528.7	IKBKE	1	206473875	1_105	0	0.0169844192953339	10.9711339347835	1.76929241813963e-06	-1.11577286820573	3
ENSG00000266094.7	RASSF5	1	206530440	1_105	0	0.0103706666704021	6.33672662846448	6.23977664266945e-07	0.769272851277089	1
ENSG00000143486.15	EIF2D	1	206604463	1_105	0	0.0108941579560978	6.60847293394293	6.83584458411395e-07	-0.63722154557322	2
ENSG00000143479.15	DYRK3	1	206634569	1_105	0	0.0102605289369015	6.199135930899	6.03946273218016e-07	0.622348998145372	1
ENSG00000162889.10	MAPKAPK2	1	206684062	1_105	0	0.0212857315330945	12.8311255067915	2.59328787866276e-06	-1.44966683309237	1
ENSG00000136634.5	IL10	1	206773321	1_105	0	0.0095312819156429	5.48161315778715	4.96086142533725e-07	-0.596137725388576	1
ENSG00000162892.15	IL24	1	206898250	1_105	0	0.0198725447414958	12.1125799010081	2.28553320436892e-06	1.57930339136412	1
ENSG00000162896.5	PIGR	1	206945992	1_105	0	0.0296647839831429	15.9820149104436	4.50163333840064e-06	2.03217052127366	2
ENSG00000123843.12	C4BPB	1	207088956	1_105	0	0.0146227093056805	9.58622299129	1.33098380277887e-06	-1.20765820358906	1
ENSG00000123838.10	C4BPA	1	207104083	1_105	0	0.0154560654558628	10.0546007563537	1.47557461614131e-06	1.30484251071856	1
ENSG00000196352.14	CD55	1	207320873	1_105	0	0.0185568422770496	12.0613197135953	2.12518285172769e-06	-1.54182081682279	1
ENSG00000117335.19	CD46	1	207751847	1_105	0	0.357764273804958	21.8388643601633	7.41864206359673e-05	3.90804824779971	2
ENSG00000174059.16	CD34	1	207911570	1_105	0	0.0295662338954082	15.7998843673675	4.43554830822833e-06	1.67121927389821	1
ENSG00000008118.9	CAMK1G	1	209584155	1_106	0	0.0151089987132903	7.21059742477703	1.03443767649415e-06	0.918912284775697	1
ENSG00000009790.14	TRAF3IP3	1	209857793	1_106	0	0.0174040908573809	8.55339619850274	1.41347238437796e-06	1.11280597881183	1
ENSG00000162757.4	C1orf74	1	209785254	1_106	0	0.0120843096967073	5.09179554274583	5.84238537105285e-07	0.410840736823295	1
ENSG00000117597.17	DIEXF	1	209827828	1_106	0	0.0138657636683159	6.39582491292907	8.42049760787345e-07	0.796986046052721	1
ENSG00000143473.12	KCNH1	1	210710741	1_107	0	0.0106016337880721	4.71887806435852	4.75016778982658e-07	0.00102409163529044	1
ENSG00000117625.13	RCOR3	1	211257439	1_107	0	0.0108035237020526	4.89760124915352	5.02396087833347e-07	-0.0998510903761798	1
ENSG00000082512.14	TRAF5	1	211326278	1_107	0	0.0107020206565714	4.80816298699759	4.88587512172755e-07	0.0864609433620606	2
ENSG00000170385.9	SLC30A1	1	211578806	1_107	0	0.0494582811032855	19.3977369457659	9.10935193064126e-06	2.03712874429578	1
ENSG00000123684.12	LPGAT1	1	211739152	1_107	0	0.039149036790347	17.1522767940679	6.37588176047e-06	-1.69695801728264	1
ENSG00000143476.17	DTL	1	212035474	1_107	0	0.0128828278244083	6.5660210378612	8.03176271123726e-07	0.746186302523168	1
ENSG00000066027.11	PPP2R5A	1	212285049	1_107	0	0.0115994192092149	5.5711837462095	6.13594027268352e-07	0.504104313649798	2
ENSG00000065600.12	TMEM206	1	212378974	1_107	0	0.0174111386602978	9.4247975428778	1.55810456773087e-06	-1.22272458545526	2
ENSG00000117691.9	NENF	1	212437712	1_107	0	0.0115298095271362	5.51413464264106	6.03666250181685e-07	-0.431022117611747	1
ENSG00000162772.16	ATF3	1	212565261	1_107	0	0.0118779684301453	5.79609993148486	6.53695398736631e-07	0.425270300949922	1
ENSG00000123685.8	BATF3	1	212699839	1_108	0	0.0108402884004528	4.9642268344256	5.1096346845212e-07	0.206636932642493	1
ENSG00000117697.14	NSL1	1	212792127	1_108	0	0.0158885877072491	8.48250023148088	1.27969529334629e-06	-1.11396715432456	1
ENSG00000203705.10	TATDN3	1	212792127	1_108	0	0.0158885877072491	8.48250023148088	1.27969529334629e-06	1.11396715432456	1
ENSG00000143494.15	VASH2	1	212950961	1_108	0	0.0106806535958339	4.82936904051518	4.89762602861689e-07	-0.117842664420948	1
ENSG00000174606.13	ANGEL2	1	212998282	1_108	0	0.0171398898341779	9.17681486341155	1.49347306051691e-06	-1.14121903719798	3
ENSG00000136643.11	RPS6KC1	1	213051377	1_108	0	0.0265514809873152	13.3167793314212	3.35726289172318e-06	1.55129619135281	1
ENSG00000143499.13	SMYD2	1	214280940	1_108	0	0.0107524386980771	4.85970865738668	4.96151839467753e-07	0.0282233419412879	1
ENSG00000136636.12	KCTD3	1	215567710	1_109	0	0.0144019885284539	6.98023415557358	9.54530585792484e-07	-0.721115568695982	1
ENSG00000196482.16	ESRRG	1	217137474	1_110	0	0.0106043768640524	5.9008368621073	5.94150077850683e-07	-0.567541308513487	1
ENSG00000092978.10	GPATCH2	1	217631213	1_110	0	0.130002208240507	30.021473706124	3.70578426900476e-05	3.0381706149461	1
ENSG00000162814.10	SPATA17	1	217631425	1_110	0	0.00959270193930595	4.95115541485757	4.5096714853975e-07	0.37583404702349	1
ENSG00000067533.5	RRP15	1	218284885	1_110	0	0.009404596224176	4.76361844502641	4.25377504714394e-07	-0.114034834951646	2
ENSG00000196660.10	SLC30A10	1	219806649	1_112	0	0.0157257310844493	7.58709161945434	1.13287911392751e-06	-0.920386507147428	1
ENSG00000162813.17	BPNT1	1	220090556	1_112	0	0.033121726638331	14.6808867867601	4.61702955771429e-06	-1.72996774543298	1
ENSG00000067704.9	IARS2	1	220094239	1_112	0	0.0127718788002779	5.61316197023183	6.8070628354251e-07	0.514132979990553	1
ENSG00000143507.17	DUSP10	1	221880320	1_113	0	0.0194947725238879	8.79329715446602	1.62767359578862e-06	-1.00755903112512	1
ENSG00000154305.16	MIA3	1	222618304	1_114	0	0.093060305904521	28.0631419596663	2.47969442584225e-05	2.88448387059046	2
ENSG00000143502.14	SUSD4	1	223365057	1_114	0	0.015911905748243	11.6281128959164	1.75682633955972e-06	-1.26371433045972	2
ENSG00000203697.11	CAPN8	1	223660839	1_114	0	0.00788249976441902	4.84801341346117	3.62848369599764e-07	0.475122954951677	2
ENSG00000162909.17	CAPN2	1	223709793	1_114	0	0.0100415691428083	7.13737342270659	6.80514524793013e-07	0.722595303159394	2
ENSG00000143756.11	FBXO28	1	224114047	1_114	0	0.0180628980322252	11.8535795431658	2.03298580114581e-06	1.10816379176999	1
ENSG00000143753.12	DEGS1	1	224179934	1_114	0	0.0111400747242493	8.18282481432173	8.65543210913476e-07	-1.00677377154381	3
ENSG00000143771.11	CNIH4	1	224356827	1_114	0	0.173095125104209	19.0995245415933	3.13909739071954e-05	-3.63113006307572	2
ENSG00000162923.14	WDR26	1	224436689	1_114	0	0.213422689599273	19.7463709369186	4.00152262213685e-05	-3.68268764387752	2
ENSG00000185842.15	DNAH14	1	224895916	1_115	0	0.0131391494966295	5.80735328190671	7.24507519614066e-07	-0.685322944340846	2
ENSG00000154380.17	ENAH	1	225658862	1_115	0	0.0211310812818928	10.3202367894372	2.07065992941357e-06	-1.0680808165962	1
ENSG00000143819.12	EPHX1	1	225809711	1_115	0	0.0364549095479987	15.5236621133509	5.37338060156765e-06	-1.82470663019323	2
ENSG00000196187.11	TMEM63A	1	225873958	1_115	0	0.0132558120842876	5.89119713739448	7.41493402882644e-07	-0.676112775044362	2
ENSG00000243709.1	LEFTY1	1	225912195	1_115	0	0.0184535087428725	9.03179725764612	1.58252482631482e-06	-0.932736828244171	2
ENSG00000143811.18	PYCR2	1	225924245	1_115	0	0.0132677085885639	5.899708746862	7.43231132482259e-07	0.565464127084075	1
ENSG00000143768.12	LEFTY2	1	225941740	1_115	0	0.0183833439370015	8.99561316506476	1.57019171212522e-06	0.970914261117533	1
ENSG00000143751.9	SDE2	1	225999428	1_115	0	0.0186134709097512	9.11387587244212	1.61074900232424e-06	-1.23821638879942	1
ENSG00000163041.9	H3F3A	1	226062051	1_115	0	0.0581455301024401	20.012438360643	1.10487650460699e-05	2.58223730839108	2
ENSG00000182827.8	ACBD3	1	226185741	1_115	0	0.0228945336381986	11.0829033704233	2.40925486643367e-06	-1.89131555581783	1
ENSG00000183814.15	LIN9	1	226309688	1_115	0	0.0212591477355852	10.3777244281624	2.09481358151024e-06	-1.27272662793282	1
ENSG00000143799.12	PARP1	1	226408138	1_115	0	0.0160864412370849	7.72768198473764	1.18033861397256e-06	-0.790353736187311	1
ENSG00000203685.9	STUM	1	226581828	1_115	0	0.0131699752888005	5.82959562909544	7.28988685494278e-07	-0.516526512472217	1
ENSG00000143772.9	ITPKB	1	226738931	1_116	0	0.0561100897728599	20.8984735715802	1.11340438312264e-05	-2.02717391935601	1
ENSG00000143801.16	PSEN2	1	226870643	1_116	0	0.0311006477011663	15.2339390793139	4.49861725827277e-06	2.05006318439541	2
ENSG00000163050.16	COQ8A	1	226898123	1_116	0	0.0670988161652048	22.6287401103621	1.44169246730415e-05	-2.48171406294954	1
ENSG00000143776.18	CDC42BPA	1	227318333	1_116	0	0.0753400119090097	23.7549387269044	1.6993271488091e-05	2.93534799695253	1
ENSG00000181450.17	ZNF678	1	227565570	1_116	0	0.0171582740745003	9.56999577479415	1.55913149125247e-06	1.48959528236321	1
ENSG00000143740.14	SNAP47	1	227730861	1_116	0	0.0141310074672172	7.72731060003039	1.03680931835523e-06	-0.965509382072557	1
ENSG00000081692.12	JMJD4	1	227739541	1_116	0	0.0139161659453588	7.58196732218806	1.00184123746992e-06	0.925203017390986	1
ENSG00000162910.18	MRPL55	1	228109044	1_116	0	0.0102862001178091	4.71690369373659	4.60690625820918e-07	0.0942460107078903	1
ENSG00000143774.16	GUK1	1	228140298	1_116	0	0.0618482446219652	21.8397331080688	1.28254349279921e-05	-2.09845359294878	1
ENSG00000181873.12	IBA57	1	228198673	1_116	0	0.0159123571772291	8.85409153104955	1.3377529664629e-06	-1.00937632286523	1
ENSG00000154358.20	OBSCN	1	228198673	1_116	0	0.014173546065713	7.75582691515901	1.04376811238063e-06	-0.858424869411125	2
ENSG00000154370.15	TRIM11	1	228407706	1_116	0	0.0109822197794873	5.3371999189938	5.56545913494861e-07	-0.488704118367932	1
ENSG00000162931.11	TRIM17	1	228417087	1_116	0	0.0127873272346386	6.7796273559204	8.23157613409501e-07	0.796313626830326	1
ENSG00000181218.5	HIST3H2A	1	228176904	1_116	0	0.010447556156415	4.86434768382402	4.8254377780701e-07	-0.195819642143256	1
ENSG00000168159.11	RNF187	1	228484557	1_116	0	0.0284157095824097	14.3720636494307	3.87770738869073e-06	1.63443318783247	1
ENSG00000154429.10	CCSAP	1	229326054	1_117	0	0.0345563283859625	11.6192247754377	3.81243231860021e-06	1.42001801561936	1
ENSG00000143641.9	GALNT2	1	230095509	1_117	0	0.0170046794503167	4.86257112321323	7.85112357380575e-07	-0.708190580517758	1
ENSG00000135744.7	AGT	1	230713948	1_118	0	0.0211420562397912	7.5768067819182	1.52100566950897e-06	0.860945876777844	1
ENSG00000135773.12	CAPN9	1	230750409	1_118	0	0.0168395705999556	5.41392126977988	8.65646038142194e-07	0.478667548231727	3
ENSG00000143643.12	TTC13	1	230955144	1_118	0	0.0174858292243907	5.77163994339773	9.58258895867038e-07	0.526332200569602	2
ENSG00000173409.13	ARV1	1	230979465	1_118	0	0.0173041263451682	5.67239537279388	9.31994969621269e-07	-0.458009174981037	1
ENSG00000182118.7	FAM89A	1	231039252	1_118	0	0.0160898193209399	4.98137119365397	7.61022450829175e-07	-0.150558475673908	2
ENSG00000143633.12	C1orf131	1	231227177	1_118	0	0.024433677204989	8.95451029004909	2.07743798738878e-06	-1.12178726828849	1
ENSG00000116906.11	GNPAT	1	231266156	1_118	0	0.0157935497948131	4.80497225071001	7.20556490858958e-07	0.587303811736908	1
ENSG00000116903.7	EXOC8	1	231334904	1_118	0	0.021301839461308	7.64850254881751	1.547002159311e-06	-1.54535087724014	1
ENSG00000010072.15	SPRTN	1	231341696	1_118	0	0.0415256051044203	14.0232310301268	5.52918925582615e-06	-2.32745380919879	1
ENSG00000162946.21	DISC1	1	231627073	1_118	0	0.0165828651888478	5.26802675066618	8.29478127362286e-07	0.463615489465571	1
ENSG00000135778.11	NTPCR	1	232953982	1_120	0	0.014053325488975	11.6465077158758	1.55407588200556e-06	1.24242988564564	1
ENSG00000135749.18	PCNX2	1	233280486	1_120	0	0.0273156225601425	17.9668452545582	4.65994002516188e-06	-1.83199135202592	2
ENSG00000143674.10	MAP3K21	1	233331872	1_120	0	0.00687519909751233	4.87487189308604	3.18233491329434e-07	0.229768878350115	1
ENSG00000135750.14	KCNK1	1	233549884	1_120	0	0.0104764177521594	8.86197116003249	8.81536983042681e-07	-0.993274292637187	4
ENSG00000183780.12	SLC35F3	1	234262946	1_120	0	0.0898820431141775	29.4501589815543	2.51337896589324e-05	2.52851263439377	2
ENSG00000059588.9	TARBP1	1	234461409	1_120	0	0.00779101460042297	6.05800233571676	4.48147369366734e-07	-0.559470356508696	1
ENSG00000173726.10	TOMM20	1	235127607	1_121	0	0.015931124552473	4.76295713368171	7.20477632833638e-07	-0.00962604022854706	2
ENSG00000188739.14	RBM34	1	235160983	1_121	0	0.0214231405806808	7.57814026547708	1.54149873950733e-06	0.814057667009549	1
ENSG00000116957.12	TBCE	1	235391434	1_121	0	0.017843996715059	5.83995784943722	9.8946228262444e-07	0.505223159976757	1
ENSG00000168243.10	GNG4	1	235647938	1_121	0	0.292874653197403	33.4251438742211	9.29506581993183e-05	-3.4843484270935	2
ENSG00000143669.13	LYST	1	235883940	1_122	0	0.0266296697233323	10.3814403469235	2.62494851488871e-06	-1.20447885068467	2
ENSG00000116962.14	NID1	1	236065637	1_122	0	0.035165642711944	13.0373706770465	4.35317342839963e-06	1.4015726556586	1
ENSG00000077585.13	GPR137B	1	236136554	1_122	0	0.0602792221981541	18.2197473385163	1.04281528154034e-05	1.96090509686449	1
ENSG00000116977.18	LGALS8	1	236518450	1_122	0	0.0147276653292679	4.7483704469765	6.64011952396135e-07	-0.0499838189516543	2
ENSG00000077522.12	ACTN2	1	236686652	1_122	0	0.0149574978913962	4.89532462700647	6.95244951348764e-07	-0.254522425271812	1
ENSG00000198626.15	RYR2	1	237031622	1_122	0	0.0152198100341913	5.0603281712246	7.31282719731718e-07	-0.271605108944893	1
ENSG00000155816.19	FMN2	1	240013588	1_126	0	0.0186780756692527	11.931597971252	2.11606078507137e-06	1.25843847871599	2
ENSG00000180875.4	GREM2	1	240285134	1_126	0	0.00891471902361962	4.75003666746369	4.0207032266402e-07	0.194311563931722	2
ENSG00000182901.16	RGS7	1	241360433	1_126	0	0.0149455919077214	9.64725226979645	1.36903374024589e-06	-1.07638444979438	1
ENSG00000091483.6	FH	1	241520642	1_127	0	0.0149961618564896	5.2975757060719	7.54318376111029e-07	0.382324167017922	1
ENSG00000203668.2	CHML	1	241640370	1_127	0	0.0432149898722447	15.3908710596947	6.31531492213801e-06	-1.69194675768523	1
ENSG00000054277.13	OPN3	1	241631156	1_127	0	0.154987955257413	27.8955648714978	4.10516394176111e-05	2.69887897893912	3
ENSG00000143702.15	CEP170	1	243254880	1_128	0	0.0136403966201805	16.7606108908711	2.1707721391215e-06	-2.46080198778892	4
ENSG00000054282.15	SDCCAG8	1	243248552	1_128	2	0.287412094451739	24.6880490096184	6.73735151995063e-05	-5.03023462431038	2
ENSG00000117020.16	AKT3	1	243851261	1_128	0	0.00870201537354798	7.17714013012674	5.93019082687395e-07	0.617994628977552	1
ENSG00000035687.9	ADSS	1	244369514	1_129	0	0.0199628926186864	5.70498855124133	1.08137330598061e-06	0.726945907473128	3
ENSG00000179397.17	C1orf101	1	244454207	1_129	0	0.0668643808401709	17.2902197515402	1.09772293271542e-05	-2.43749290698422	1
ENSG00000203667.9	COX20	1	244834651	1_129	0	0.0192483467871494	5.35834825537056	9.79313559179718e-07	0.3672084630425	1
ENSG00000203666.12	EFCAB2	1	244970187	1_129	0	0.0180071612471168	4.72480706517284	8.07842559525286e-07	-0.0977164330106867	1
ENSG00000162849.15	KIF26B	1	245155106	1_129	0	0.0194871260875463	5.47557287444745	1.0131523481827e-06	0.43178902568636	1
ENSG00000162852.13	CNST	1	246566688	1_131	0	0.0293047025830585	22.1722307867659	6.16941670758187e-06	-2.09096197674519	1
ENSG00000143653.9	SCCPDH	1	246723566	1_131	0	0.00811283278086605	9.9757909578868	7.68452913065299e-07	1.17106583371651	2
ENSG00000277462.1	ZNF670	1	247078730	1_131	0	0.012243681261305	13.8739631497075	1.6129093092929e-06	1.51526229552518	2
ENSG00000188295.14	ZNF669	1	247103972	1_131	0	0.00517208869231445	5.71798399313132	2.80805943463696e-07	0.515399503157564	2
ENSG00000196418.12	ZNF124	1	247124299	1_131	0	0.00598310442235917	7.09515653386038	4.03075091010754e-07	0.72253622505667	2
ENSG00000162714.12	ZNF496	1	247330860	1_131	0	0.00466212858705239	4.73681693817218	2.09685425654556e-07	-0.0444372978192497	2
ENSG00000162722.8	TRIM58	1	247856300	1_131	0	0.00684525703611649	8.36831930912254	5.43907941959025e-07	0.925917375738745	2
ENSG00000171163.15	ZNF692	1	248859244	1_131	0	0.0453740642999538	26.3590562158403	1.13562497543025e-05	2.32396405315949	1
ENSG00000143727.15	ACP1	2	262119	2_1	0	0.0470560013757655	14.4487385732285	6.45568527867901e-06	1.75950903364458	2
ENSG00000035115.21	SH3YL1	2	267367	2_1	0	0.0266017957955981	8.98882338147692	2.2704461159227e-06	-1.13592918880859	1
ENSG00000151353.14	TMEM18	2	676782	2_1	0	0.0210035287893999	6.73828912321237	1.34381444378635e-06	-0.712622521942041	1
ENSG00000172554.11	SNTG2	2	1092878	2_1	0	0.0260032392637942	8.77182936464193	2.16578341546516e-06	1.10398410448807	1
ENSG00000171853.15	TRAPPC12	2	3379891	2_2	0	0.010607992119984	6.66492639403851	6.71314368562201e-07	0.698937438387947	2
ENSG00000182551.13	ADI1	2	3519673	2_2	0	0.0133228236651989	8.824874650111	1.11635474307253e-06	0.945451753664899	1
ENSG00000118004.17	COLEC11	2	3577209	2_2	0	0.0113998590363219	7.34708714389289	7.95265365540096e-07	-0.749246898200937	4
ENSG00000151360.9	ALLC	2	3658122	2_2	0	0.0138663410365545	9.20414378486561	1.21183270353055e-06	1.03280227623149	1
ENSG00000214866.8	DCDC2C	2	3704016	2_2	0	0.00878231759746617	4.87631768816577	4.06629167318158e-07	-0.139842855573865	1
ENSG00000134321.11	RSAD2	2	6869802	2_5	0	0.0175356227537804	6.01794628772623	1.00199809960387e-06	0.540578234872214	1
ENSG00000134326.11	CMPK2	2	6869802	2_5	0	0.0175356227537804	6.01794628772623	1.00199809960387e-06	0.540578234872214	1
ENSG00000143797.11	MBOAT2	2	9003515	2_6	0	0.0148910133874519	7.51971524714988	1.06321977644026e-06	1.00371299472312	1
ENSG00000151693.9	ASAP2	2	9164687	2_6	0	0.0112818118993295	4.90641752073628	5.25582327508321e-07	0.213406864056422	4
ENSG00000119185.12	ITGB1BP1	2	9408522	2_6	0	0.0111400825328809	4.80040353304388	5.07765923671565e-07	-0.158871194446453	2
ENSG00000119203.13	CPSF3	2	9426749	2_6	0	0.0142150642608385	7.05409257215793	9.52110552945636e-07	-1.07523736426425	2
ENSG00000134330.18	IAH1	2	9473199	2_6	0	0.0120318586265863	5.49769104576276	6.28073467358542e-07	0.637835254264553	3
ENSG00000134308.13	YWHAQ	2	9557243	2_6	0	0.0329197417831074	14.9766464557395	4.68132070586068e-06	1.8368013140211	1
ENSG00000151694.12	ADAM17	2	9555777	2_6	0	0.0341743726356784	15.3360586135247	4.97635904423934e-06	-1.86596627544631	1
ENSG00000115750.16	TAF1B	2	9843084	2_6	0	0.0132536644414279	6.41093101294268	8.06778788076926e-07	0.685423536796749	2
ENSG00000134317.17	GRHL1	2	9954397	2_6	0	0.0566294915261404	20.2466726055774	1.08866364225497e-05	2.09889829080626	2
ENSG00000172059.10	KLF11	2	10023705	2_6	0	0.0398762203168044	16.8883768179844	6.39439255195843e-06	1.84795334587944	1
ENSG00000205795.4	CYS1	2	10077885	2_6	0	0.0114923755661879	5.08283129576142	5.54642190228296e-07	0.28267240332694	1
ENSG00000171848.13	RRM2	2	10121909	2_6	0	0.0116266760586581	5.20252549259967	5.74337516752758e-07	-0.305011834671482	1
ENSG00000115758.12	ODC1	2	10649903	2_7	0	0.00789349237703152	5.10839896322569	3.82870053315271e-07	-0.398514663712161	1
ENSG00000115761.15	NOL10	2	10689644	2_7	0	0.0246798956919612	15.9261564192007	3.73208643536463e-06	-1.84458855066384	2
ENSG00000143882.10	ATP6V1C2	2	10722013	2_7	0	0.0102185441664071	7.55262997202771	7.32798599875569e-07	0.746423806318471	2
ENSG00000143870.12	PDIA6	2	10793123	2_7	0	0.00913395904645098	6.49000942356702	5.62861811712548e-07	-0.806059320900468	1
ENSG00000150873.11	C2orf50	2	11142123	2_7	0	0.0398671605368804	20.5089891007064	7.76348925090671e-06	1.99495706525438	1
ENSG00000162976.12	PQLC3	2	11156148	2_7	0	0.00757676405914409	4.72087749783306	3.39628315702953e-07	-0.0542974511058199	1
ENSG00000134318.13	ROCK2	2	11347918	2_7	0	0.0116583540394611	8.80161237508421	9.7430936009831e-07	1.02648546139255	1
ENSG00000134324.11	LPIN1	2	11784824	2_7	0	0.0243486973313949	15.7974875824862	3.65225549044252e-06	-1.64938529780247	1
ENSG00000071575.11	TRIB2	2	12717952	2_8	0	0.0254879073733535	9.94338297904383	2.40638850289266e-06	1.13422989529084	1
ENSG00000079785.14	DDX1	2	15590379	2_9	0	0.0139356098118569	9.65745374348097	1.27786804862614e-06	1.42310449929988	2
ENSG00000214842.5	RAD51AP2	2	17538936	2_10	0	0.0110614972462121	6.83126443617361	7.17484311787928e-07	1.07761426697497	1
ENSG00000197872.11	FAM49A	2	16666179	2_10	0	0.0285828413476767	15.8539128473048	4.30268212133165e-06	-1.6819240917135	1
ENSG00000163032.11	VSNL1	2	17541387	2_10	0	0.0103872353427572	6.23534172895496	6.1497523672278e-07	-0.608613817066764	2
ENSG00000178295.14	GEN1	2	17754513	2_10	0	0.0332859062143951	17.3091054048151	5.47056779619585e-06	-1.95076254655657	1
ENSG00000163029.15	SMC6	2	17800052	2_10	0	0.0213101131118448	13.0558527512216	2.64172979832624e-06	-1.76580676015576	1
ENSG00000170745.11	KCNS3	2	17877883	2_10	0	0.0390969978059438	18.8495987740632	6.9975001605848e-06	-1.8881473780272	2
ENSG00000143867.6	OSR1	2	19359082	2_11	0	0.0368649522831158	10.9860259827766	3.84549007421457e-06	1.26432831765748	1
ENSG00000183891.5	TTC32	2	19901956	2_12	0	0.0241527735095911	7.61414017408818	1.74616497744954e-06	-0.861572779114961	1
ENSG00000118965.14	WDR35	2	19989328	2_12	0	0.017813396196369	4.71781820424322	7.97967724934262e-07	0.134515531805553	2
ENSG00000132031.12	MATN3	2	20022572	2_12	0	0.0196555855514058	5.65322590556585	1.05506623206169e-06	0.411707130156991	1
ENSG00000115884.10	SDC1	2	20141640	2_12	0	0.029379941360546	9.48242447667101	2.64525603486964e-06	-1.12200742082815	1
ENSG00000143878.9	RHOB	2	20444626	2_12	0	0.0243515048337299	7.69220635982914	1.77858296163455e-06	0.913933695273227	1
ENSG00000143869.6	GDF7	2	20676230	2_12	0	0.0188087044483084	5.23451598762984	9.34830362723132e-07	0.440482479298599	1
ENSG00000118961.14	LDAH	2	20684786	2_12	0	0.0181556072630599	4.89863395896937	8.44467937907444e-07	-0.170081838509434	1
ENSG00000084674.14	APOB	2	21037729	2_13	0	0.0118697586523912	7.31715145280006	8.24672152601933e-07	-1.00111841814344	2
ENSG00000119771.14	KLHL29	2	23386174	2_14	0	0.0155785024303324	6.4112740230989	9.48347366550573e-07	-0.642773832620473	1
ENSG00000119778.14	ATAD2B	2	23927186	2_14	0	0.0171388704575594	7.3177314031525	1.19084724892084e-06	-0.73741569471989	2
ENSG00000173960.13	UBXN2A	2	23927186	2_14	0	0.0130651966348566	4.74202636077459	5.88270825985999e-07	0.19339082627548	1
ENSG00000205639.9	MFSD2B	2	24008686	2_14	0	0.0130406704454809	4.72419611546494	5.84958740781246e-07	0.0798921305342666	1
ENSG00000119782.13	FKBP1B	2	24047480	2_14	0	0.0249063676700169	10.8735878170892	2.57146523922444e-06	-1.65891996947263	3
ENSG00000115128.6	SF3B6	2	24081196	2_14	0	0.0160336436454505	6.68469475927554	1.01767991842643e-06	-0.630734587221942	1
ENSG00000115129.13	TP53I3	2	24064728	2_14	0	0.0130596028797736	4.73796342067167	5.87515151568257e-07	-0.029741802562708	2
ENSG00000176732.6	PFN4	2	24124223	2_14	0	0.0148937448563981	5.98462731255449	8.46327429820335e-07	-0.707355560077964	1
ENSG00000186453.12	FAM228A	2	24174047	2_14	0	0.0134853732634601	5.04221795721789	6.45627444774915e-07	0.739093178134551	2
ENSG00000198399.14	ITSN2	2	24359729	2_14	0	0.0282872551431344	12.087362476062	3.24653246707984e-06	-1.89316829056283	2
ENSG00000084676.15	NCOA1	2	24492374	2_15	0	0.0144465375845941	8.39803214403246	1.15196345359192e-06	1.02451116846842	2
ENSG00000138031.14	ADCY3	2	24912385	2_15	0	0.0381056734302434	16.3765204745343	5.92527717129359e-06	-1.38694934215039	1
ENSG00000115137.11	DNAJC27	2	24971717	2_15	0	0.0189285330130194	13.0574123305757	2.34677510362814e-06	2.12386692659833	1
ENSG00000084710.13	EFR3B	2	25037084	2_15	0	0.00966168822816826	5.43091030075247	4.98222166400975e-07	0.411720636796859	1
ENSG00000119772.16	DNMT3A	2	25343038	2_15	0	0.0180398199029291	10.6760281195437	1.82868668750997e-06	1.08441742466551	1
ENSG00000143970.16	ASXL2	2	25878763	2_15	0	0.0719058478665978	23.4510611920786	1.60112083251475e-05	-2.30614597800158	1
ENSG00000084733.10	RAB10	2	26009188	2_15	0	0.18965761690655	33.1117682291665	5.96279748372143e-05	3.20622003473607	2
ENSG00000157833.12	GAREM2	2	26164530	2_15	0	0.01432837285341	8.62636454604081	1.17360534367449e-06	-0.928641275609394	1
ENSG00000138029.13	HADHB	2	26241540	2_15	0	0.00998693981746135	5.28149633902963	5.00825937484868e-07	-0.139276761052902	2
ENSG00000084754.10	HADHA	2	26244479	2_15	0	0.0149229686915585	9.3784021750321	1.32886687968674e-06	1.27966327591535	2
ENSG00000157856.10	DRC1	2	26401975	2_15	0	0.00932284901118363	4.72434772998581	4.18203731204408e-07	0.194985336444678	1
ENSG00000171303.6	KCNK3	2	26694101	2_16	0	0.143567667882983	27.609851815249	3.7637270321408e-05	-2.34402189130533	1
ENSG00000213699.8	SLC35F6	2	26764613	2_16	0	0.21896898502064	21.1316522806056	4.39352860070767e-05	4.20867494310735	1
ENSG00000115163.14	CENPA	2	26764613	2_16	0	0.21896898502064	21.1316522806056	4.39352860070767e-05	-4.20867494310735	1
ENSG00000084764.10	MAPRE3	2	26976886	2_16	0	0.0244043672653904	15.5174369376677	3.59571231930323e-06	-3.72891602804319	1
ENSG00000228474.5	OST4	2	27068793	2_16	0	0.0528154034509196	23.472355586484	1.17710356277521e-05	4.05898728501209	1
ENSG00000138030.12	KHK	2	27086791	2_16	0	0.0186926140409652	13.4206743548737	2.38200009385987e-06	-3.46753548032954	1
ENSG00000138028.15	CGREF1	2	27113635	2_16	0	0.0393547016067604	22.6017612243128	8.44571268700581e-06	-3.95461982319971	1
ENSG00000138073.13	PREB	2	27134751	2_16	0	0.0105776694687463	5.06335848265645	5.08541108180109e-07	0.0297603825961417	1
ENSG00000138085.16	ATRAID	2	27209632	2_16	0	0.0445958695427635	18.5253950045344	7.84439600875803e-06	2.95061242790133	2
ENSG00000138074.14	SLC5A6	2	27235922	2_16	0	0.0122379677053819	6.20527342433404	7.21053720827062e-07	-1.12871613442758	1
ENSG00000084774.13	CAD	2	27217016	2_16	0	0.0818365483317128	24.6552830464024	1.91581995732825e-05	-3.39622043864294	2
ENSG00000163793.12	DNAJC5G	2	27316334	2_16	0	0.0124338957009572	6.31382303209291	7.45413101799736e-07	-0.505108245655879	1
ENSG00000115194.10	SLC30A3	2	27275976	2_16	0	0.0316596003131578	16.3732312874318	4.92195026866235e-06	2.98385702424513	2
ENSG00000163794.6	UCN	2	27308797	2_16	0	0.0109307826595921	5.31810350440997	5.51957249168428e-07	0.724794410176926	1
ENSG00000115234.10	SNX17	2	27369556	2_16	0	0.0342949125141478	18.2755415995502	5.95110142905527e-06	-3.11379817408571	1
ENSG00000163795.13	ZNF513	2	27380806	2_16	0	0.0266184794982473	15.614273337382	3.94641195912505e-06	-2.90165244927783	2
ENSG00000115241.10	PPM1G	2	27408324	2_16	0	0.0319914546699829	17.3614895214114	5.27373578142023e-06	-3.01828466073624	1
ENSG00000115216.13	NRBP1	2	27427062	2_16	0	0.0174023891392022	11.474152651128	1.89595007005011e-06	-2.41501929823819	2
ENSG00000157992.12	KRTCAP3	2	27444317	2_16	0	0.0155550290079629	8.3399686055878	1.23177855243565e-06	1.15564268806813	1
ENSG00000138002.14	IFT172	2	27489541	2_16	0	0.0148349098608067	7.92077649868156	1.11570676793651e-06	1.10367989612783	1
ENSG00000221843.4	C2orf16	2	27536773	2_16	0	0.0687188254385351	32.9586706855071	2.15051666146673e-05	-4.4158485473015	1
ENSG00000243943.9	ZNF512	2	27585287	2_16	0	0.0109376765377478	12.86342939038	1.33591627108505e-06	3.50351291593425	1
ENSG00000198522.13	GPN1	2	27628253	2_16	0	0.0134649875681483	10.3918127201628	1.32860127506711e-06	-2.60314569486715	1
ENSG00000176714.9	CCDC121	2	27629051	2_16	0	0.0368306257761316	16.3669557428619	5.72366757876008e-06	-1.84176018498918	2
ENSG00000243147.7	MRPL33	2	27773064	2_16	0	0.0178239633138939	18.137651774012	3.06960671319406e-06	-4.08194239907408	1
ENSG00000158019.20	BRE	2	27889824	2_16	0	0.0102364759120689	5.14095406487242	4.99679565222652e-07	-0.834857006409238	1
ENSG00000171174.13	RBKS	2	27893043	2_16	0	0.010249723612855	5.1188736717368	4.98177332881582e-07	0.806003627379238	1
ENSG00000075426.11	FOSL2	2	28391534	2_17	0	0.106635389970679	25.6309117508902	2.59515208213243e-05	-2.63886232141232	1
ENSG00000163803.12	PLB1	2	28537697	2_17	0	0.0244127311234179	12.8234995775836	2.97248948184367e-06	-1.67855660383543	1
ENSG00000163811.11	WDR43	2	28895392	2_17	0	0.0127936103631764	10.9918325378211	1.33524395322896e-06	-2.48176146841602	1
ENSG00000179270.6	C2orf71	2	29074202	2_18	0	0.0380608665525429	13.532348261875	4.89045463584345e-06	-1.62533064894364	2
ENSG00000115295.19	CLIP4	2	29050375	2_18	0	0.0154903666542897	4.96499396038855	7.30260514658012e-07	0.282482672456309	2
ENSG00000213626.11	LBH	2	30372189	2_19	0	0.102541398113628	20.3656583307043	1.98287384752357e-05	2.0448373599355	1
ENSG00000172954.13	LCLAT1	2	30443328	2_19	0	0.0266855908765001	7.63784202375718	1.93528482714563e-06	1.10848816526265	2
ENSG00000214711.9	CAPN14	2	31212713	2_19	0	0.0203366096069044	5.00113557964667	9.65705215390283e-07	0.207537520141348	2
ENSG00000013016.15	EHD3	2	31212713	2_19	0	0.0202196728926861	4.94689969848118	9.49739776070728e-07	0.132860485632227	1
ENSG00000158125.9	XDH	2	31415003	2_20	0	0.0278172451540415	9.26582753539802	2.44734799471349e-06	1.63121426070457	1
ENSG00000152683.14	SLC30A6	2	32164985	2_20	0	0.0234585531120536	7.64136833140749	1.70203996326447e-06	-1.05706750162519	1
ENSG00000115760.13	BIRC6	2	32356560	2_20	0	0.0230340214194706	7.46744355100292	1.63319902298267e-06	0.891515290444169	1
ENSG00000018699.11	TTC27	2	32678481	2_20	0	0.0174325214118555	4.8174822448166	7.9740274581742e-07	-0.26637427292208	1
ENSG00000049323.15	LTBP1	2	32947291	2_20	0	0.0626524264757878	17.0616605954501	1.01497791071923e-05	1.89056704880261	1
ENSG00000152689.17	RASGRP3	2	33529269	2_21	0	0.00753728936701659	4.88828123289987	3.4983944016904e-07	0.167895679945603	1
ENSG00000119812.18	FAM98A	2	33596666	2_21	0	0.00741775525836685	4.73702326844945	3.33637927595919e-07	-0.0773371716557558	2
ENSG00000171055.14	FEZ2	2	36575188	2_23	0	0.0104165262241972	9.6140421648501	9.50881352956747e-07	1.12096730775879	1
ENSG00000205221.12	VIT	2	36766797	2_23	0	0.00649570733808857	5.14454924164857	3.17300805751482e-07	-0.0809348081316007	1
ENSG00000008869.11	HEATR5B	2	37084196	2_23	0	0.0136841283880936	12.20152330434	1.58536253467503e-06	-2.15116830687831	1
ENSG00000152133.14	GPATCH11	2	37075037	2_23	0	0.0190111593474815	15.3235020827912	2.76607550330815e-06	2.5329539801433	1
ENSG00000055332.16	EIF2AK2	2	37156965	2_23	0	0.0539762695444441	25.3031556292918	1.29680581531331e-05	-2.87756597795399	2
ENSG00000218739.9	CEBPZOS	2	37204130	2_23	0	0.00938846794217085	8.6303458727213	7.69343564783707e-07	1.32056608770867	2
ENSG00000115816.14	CEBPZ	2	37231568	2_23	0	0.0577413879242238	25.9540622986688	1.42295104293369e-05	3.4264398696915	1
ENSG00000115825.9	PRKD3	2	37313431	2_23	0	0.0932910250236885	30.6173649139912	2.71209608647198e-05	-3.64232229126987	2
ENSG00000115841.19	RMDN2	2	37923332	2_24	0	0.0214181412646248	9.43079808830498	1.91790734436155e-06	-1.12384031100985	1
ENSG00000119787.13	ATL2	2	38394314	2_24	0	0.0656072248889403	20.4451197398948	1.27361663595643e-05	-2.4189614500732	1
ENSG00000143891.16	GALM	2	38666042	2_24	0	0.0138844235635328	5.3171450974845	7.00976990469214e-07	-0.186916725850764	1
ENSG00000115875.18	SRSF7	2	38740705	2_24	0	0.0288604627355258	12.1910994212819	3.34074679117526e-06	1.32967425952894	1
ENSG00000163214.20	DHX57	2	38875912	2_25	0	0.0121390511798862	5.63387155727103	6.49365304835054e-07	-0.145813435726018	2
ENSG00000188010.12	MORN2	2	38874622	2_25	0	0.0489369227118846	18.5646054440743	8.62620503421349e-06	-1.83746606480618	1
ENSG00000214694.10	ARHGEF33	2	38882417	2_25	0	0.0645759869173792	22.1333144485937	1.35710953898728e-05	2.44154966368118	1
ENSG00000115904.12	SOS1	2	39124428	2_25	0	0.0491962330779077	18.8930483914207	8.82533671562812e-06	2.06656484152929	1
ENSG00000138050.14	THUMPD2	2	39779290	2_25	0	0.126768100913374	17.5937875036544	2.11771115071661e-05	3.5136845740698	1
ENSG00000183023.18	SLC8A1	2	40554845	2_26	0	0.00569320785885008	5.56571517131595	3.0086759484093e-07	-0.42706863273036	1
ENSG00000162878.12	PKDCC	2	42083182	2_26	0	0.00590776700231777	5.91550898498988	3.31827881116594e-07	-0.497856283855043	1
ENSG00000143924.18	EML4	2	42168854	2_26	0	0.00524753533348354	4.7950566868658	2.38916703606077e-07	-0.187883998356853	2
ENSG00000115944.14	COX7A2L	2	42425044	2_26	0	0.00557883352751432	5.37383980250824	2.8465939024406e-07	0.415495891267254	1
ENSG00000162881.6	OXER1	2	42764706	2_26	0	0.00546720175590265	5.18273947794673	2.69043111094175e-07	-0.349865021525327	1
ENSG00000162882.14	HAAO	2	42766026	2_26	0	0.00820981916706987	9.02842217900108	7.03789603425452e-07	-1.09970566884406	2
ENSG00000152518.7	ZFP36L2	2	43226582	2_27	0	0.0238300287858414	5.62992197361706	1.27386774049389e-06	-0.345469219776044	1
ENSG00000152527.13	PLEKHH2	2	43634978	2_27	0	0.0224510364488527	5.06229929853118	1.07914949074541e-06	0.36458242854814	4
ENSG00000223658.7	C1GALT1C1L	2	43676123	2_27	0	0.0249232409099331	6.05726163793795	1.43343579499063e-06	0.76384546420337	1
ENSG00000138036.18	DYNC2LI1	2	43774000	2_27	0	0.0263855553203333	6.60075043151773	1.65370084569138e-06	0.677043737961585	2
ENSG00000138095.18	LRPPRC	2	43995523	2_27	0	0.0227528704121813	5.18943724214383	1.12112452840584e-06	0.322903422017857	2
ENSG00000138032.20	PPM1B	2	44170486	2_28	0	0.00997070255763721	4.78024387803705	4.52556921522186e-07	0.0311389798629829	1
ENSG00000138079.13	SLC3A1	2	44275649	2_28	0	0.0116555804543571	6.25953552247252	6.92745018791514e-07	0.590515797448179	1
ENSG00000138078.15	PREPL	2	44361802	2_28	0	0.0100688959748212	4.87306513035566	4.65887938206951e-07	0.186555015536092	1
ENSG00000143919.14	CAMKMT	2	44362007	2_28	0	0.0129650652063026	7.26893482132448	8.94834823475906e-07	-0.79376219760172	1
ENSG00000068784.12	SRBD1	2	45607790	2_28	0	0.0638729169918898	22.5100541760812	1.36518242073698e-05	-2.2702724835647	1
ENSG00000250565.6	ATP6V1E2	2	46536759	2_29	0	0.0298978057093273	9.78101576629279	2.77664700260629e-06	1.23045748799498	2
ENSG00000119729.11	RHOQ	2	46541996	2_29	0	0.0476408820390583	14.2452236525641	6.4438654328017e-06	1.67573871959658	2
ENSG00000151665.12	PIGF	2	46617108	2_29	0	0.0351891675073701	11.3387390266891	3.78853364982735e-06	1.40615756690548	2
ENSG00000119878.5	CRIPT	2	46617108	2_29	0	0.0176596486698158	4.76723361059423	7.99366401660035e-07	-0.0720432569470237	2
ENSG00000171150.7	SOCS5	2	46695641	2_29	0	0.0220587494382796	6.88234105188379	1.4414994285145e-06	0.750625230395755	2
ENSG00000068724.15	TTC7A	2	46916091	2_29	0	0.0445489464586384	13.6001078680008	5.75277233942227e-06	1.60911835727893	1
ENSG00000180398.11	MCFD2	2	46928080	2_29	0	0.018729848219574	5.32636078496285	9.47244811571101e-07	-0.624827659482047	3
ENSG00000239605.9	C2orf61	2	47108782	2_30	0	0.105434105869488	27.0406611050019	2.70704715787018e-05	3.00105295798852	1
ENSG00000143933.16	CALM2	2	47175990	2_30	0	0.0229732518270525	12.6103143118044	2.75071617675389e-06	2.20543820439234	1
ENSG00000119888.10	EPCAM	2	47345021	2_30	0	0.0127860084861018	7.48382656046037	9.08565201680248e-07	-0.781009235911904	3
ENSG00000095002.13	MSH2	2	47403074	2_30	0	0.0475248516236362	19.4964409875886	8.79778827099002e-06	-1.92056072096142	2
ENSG00000116062.14	MSH6	2	47724512	2_30	0	0.041984813671356	21.7280521462474	8.66184527622727e-06	-2.76075712547493	2
ENSG00000170802.15	FOXN2	2	48327816	2_31	1	0.459332576049681	26.8595412478065	0.000117144859120641	-5.13183288624279	1
ENSG00000162869.15	PPP1R21	2	48417933	2_31	0	0.0108999271611403	6.10963260423848	6.32318790401711e-07	-0.757128160600566	2
ENSG00000243244.5	STON1	2	48527243	2_31	0	0.0111444574316778	6.9236477785045	7.32641124399191e-07	-1.44111294691157	1
ENSG00000242441.7	GTF2A1L	2	48595242	2_31	0	0.0289305185334957	16.9567013480913	4.65795175200732e-06	-2.7608444298341	1
ENSG00000138039.14	LHCGR	2	48755729	2_31	0	0.0105548649646324	5.50302815603576	5.51507995627789e-07	0.661156660350019	2
ENSG00000179915.22	NRXN1	2	51224848	2_33	0	0.0263100986656813	10.2705839519078	2.56575397490322e-06	1.10783377615746	1
ENSG00000068912.13	ERLEC1	2	53786390	2_35	0	0.0107388813102662	5.02522764003744	5.12403607962848e-07	0.464015050601816	2
ENSG00000115239.21	ASB3	2	53787421	2_35	0	0.0112511018111238	6.22639332108359	6.65164408473506e-07	-1.18840924140963	1
ENSG00000119737.5	GPR75	2	53860333	2_35	0	0.0114510755846435	6.46795197812215	7.03251172442709e-07	-1.23664087850832	1
ENSG00000170634.12	ACYP2	2	53970692	2_35	0	0.0109805948900336	8.67432638489654	9.04396817034871e-07	2.22147784958268	2
ENSG00000115306.15	SPTBN1	2	54678641	2_36	0	0.00772391777802628	6.31118482107218	4.62856042081021e-07	-0.557155681060568	1
ENSG00000214595.11	EML6	2	54740185	2_36	0	0.00847350883641818	7.00916214078441	5.63932066083903e-07	0.597643739169513	1
ENSG00000143947.13	RPS27A	2	55465751	2_36	0	0.00623717493537701	5.56195726989148	3.29391941314923e-07	0.791623119909204	1
ENSG00000162994.15	CLHC1	2	55232044	2_36	0	0.0069037675597583	5.82958403006722	3.82138790270069e-07	-0.532558129470736	2
ENSG00000085760.14	MTIF2	2	55269694	2_36	0	0.00865353825955839	7.60250618742832	6.24666041526048e-07	-0.628025133922843	1
ENSG00000275052.4	PPP4R3B	2	55600502	2_36	0	0.0062512590572803	6.21909086978403	3.69140584969204e-07	1.43597068896773	4
ENSG00000115380.19	EFEMP1	2	55924122	2_36	0	0.00627203349249428	5.11307562841566	3.04500480364983e-07	0.435075750459033	1
ENSG00000055813.5	CCDC85A	2	56167744	2_37	0	0.0880585331343052	21.1725097794229	1.77027683202084e-05	2.30949111307455	3
ENSG00000162924.13	REL	2	60803607	2_40	0	0.0809976885087654	23.3671970391775	1.79711820116433e-05	2.44826920725803	1
ENSG00000162929.13	KIAA1841	2	61065721	2_40	0	0.0104511525338565	5.14475316832214	5.10535711950248e-07	-0.139181485910857	2
ENSG00000237651.6	C2orf74	2	61145372	2_40	0	0.0100214393553556	4.77469985614308	4.54332260851545e-07	-0.280298718007239	1
ENSG00000173209.22	AHSA2	2	61178660	2_40	0	0.0238201164768836	12.8311252705215	2.90205756350583e-06	-1.41609990397232	1
ENSG00000115464.14	USP34	2	61255126	2_40	0	0.0149629457542908	8.52888126265215	1.21173197058291e-06	1.17622803121547	2
ENSG00000170264.12	FAM161A	2	61854233	2_40	0	0.0102242831340469	4.93213561318118	4.78812272970246e-07	0.1263774654208	3
ENSG00000115484.14	CCT4	2	61888641	2_40	0	0.0103501708066039	5.08157183233135	4.99393612019376e-07	-0.27735678192385	2
ENSG00000186889.9	TMEM17	2	62480497	2_41	0	0.185250081081194	30.8128364650553	5.41985268756819e-05	-3.16165467854371	3
ENSG00000115507.9	OTX1	2	63051459	2_41	0	0.0130750575036483	6.26103403791302	7.77297138931731e-07	-0.24203683754611	1
ENSG00000014641.17	MDH1	2	63588667	2_41	0	0.0112860540023085	4.73296619757024	5.07192617566593e-07	0.290259916100626	1
ENSG00000169764.15	UGP2	2	63885294	2_41	0	0.01300109826018	6.05363965791304	7.47298315807838e-07	-0.931078654403124	1
ENSG00000143952.19	VPS54	2	64018703	2_41	0	0.0143619974979968	6.92612306674408	9.44501055426389e-07	-0.705553929359619	3
ENSG00000197329.11	PELI1	2	64144184	2_41	0	0.0185544968012463	9.36577615423102	1.65002434241885e-06	0.919598751625986	1
ENSG00000119844.15	AFTPH	2	64525160	2_42	0	0.0304055049066231	8.53286005089435	2.46345276348769e-06	1.13027123771742	1
ENSG00000115902.10	SLC1A4	2	64987896	2_42	0	0.0277914860109194	7.67475271985739	2.02522629418696e-06	0.873828844283619	1
ENSG00000011523.13	CEP68	2	65056838	2_42	0	0.0224568398188522	5.64362136914849	1.20338309771567e-06	0.558393336920783	1
ENSG00000138071.13	ACTR2	2	65205723	2_42	0	0.0241471209255889	6.33470371939629	1.45240943371541e-06	-0.598810316175588	2
ENSG00000143971.7	ETAA1	2	67397828	2_44	0	0.131144100039021	24.6729628481787	3.07232715017433e-05	-2.49128285160475	2
ENSG00000243667.6	WDR92	2	68157965	2_45	0	0.0408418259645169	11.0965421039463	4.3031869330723e-06	-1.5683462217552	2
ENSG00000115946.7	PNO1	2	68159129	2_45	0	0.103685081055372	20.1364797796788	1.9824270667178e-05	2.36528083136376	1
ENSG00000221823.10	PPP3R1	2	68255078	2_45	0	0.0595469490172926	14.7271012807414	8.32672429344284e-06	-1.8072252465882	2
ENSG00000204923.3	FBXO48	2	68467123	2_45	0	0.0432733242686387	11.6516911898986	4.78747613075185e-06	-1.39330220522687	1
ENSG00000169621.9	APLF	2	68467927	2_45	0	0.0301855392070011	8.20315354100652	2.35113288168311e-06	-1.01617333618313	2
ENSG00000163219.11	ARHGAP25	2	68679972	2_45	0	0.0210635213245781	4.77367462555426	9.54731359045553e-07	-0.152103884260455	2
ENSG00000169604.19	ANTXR1	2	69012709	2_46	0	0.0219514785695799	5.04494382998157	1.05151993361605e-06	0.367599862441093	1
ENSG00000198380.12	GFPT1	2	69404447	2_46	0	0.0312913020490839	8.4251450508433	2.50321653082362e-06	-1.01255803763273	1
ENSG00000169599.12	NFU1	2	69423598	2_46	0	0.0347951303139393	9.43999424365952	3.11880048871959e-06	1.19567310436821	1
ENSG00000196975.15	ANXA4	2	69645260	2_46	0	0.0302993796912944	8.11745722357763	2.33534551116636e-06	-0.899000968440406	1
ENSG00000087338.4	GMCL1	2	69829233	2_46	0	0.0217389190516197	4.95234283522012	1.02222393143355e-06	0.202459847949451	1
ENSG00000124380.10	SNRNP27	2	69893476	2_46	0	0.114129415037096	20.9619397724166	2.27157173917919e-05	2.79931724893746	1
ENSG00000059728.10	MXD1	2	69897673	2_46	0	0.0530678784180521	13.4928081365215	6.79878749793034e-06	2.18332609283794	1
ENSG00000115998.7	C2orf42	2	70248695	2_46	0	0.0410672679966683	11.0276459828906	4.30007494399581e-06	1.28698321127175	1
ENSG00000116001.15	TIA1	2	70249066	2_46	0	0.0385210062490698	10.4139218435879	3.80898562842225e-06	-1.22765984280365	1
ENSG00000143977.13	SNRPG	2	70294146	2_46	0	0.0215417514539706	4.86561483573909	9.95213215805878e-07	-0.037760533495258	1
ENSG00000035141.7	FAM136A	2	70302482	2_46	0	0.0214313430173241	4.81672857605004	9.80164476487167e-07	-0.428263601598958	1
ENSG00000075340.22	ADD2	2	70766068	2_47	0	0.0106795708950387	7.55781538696256	7.66385852719203e-07	-0.778139604789588	2
ENSG00000152672.7	CLEC4F	2	70936620	2_47	0	0.019923611101504	13.5297432830217	2.55949926388756e-06	-1.36107244480391	1
ENSG00000116031.8	CD207	2	70834479	2_47	0	0.0132271723375131	9.60176589542018	1.20591173629559e-06	1.13172392086313	3
ENSG00000116035.2	VAX2	2	70899595	2_47	0	0.0112270447111247	8.01725926912669	8.5465094547147e-07	-0.800513233050694	3
ENSG00000116039.11	ATP6V1B1	2	70935643	2_47	0	0.015351794302626	11.0233637980214	1.60683276885469e-06	-1.1322293608234	2
ENSG00000144043.11	TEX261	2	70993663	2_47	0	0.00790511206198841	4.74866606371038	3.56432303866309e-07	-0.0933708288280049	3
ENSG00000124357.12	NAGK	2	71064870	2_47	0	0.00846458208539114	5.45202063030531	4.38187927576153e-07	0.353999757743306	2
ENSG00000124370.10	MCEE	2	71130287	2_47	0	0.0554020674127344	22.9920179249517	1.2094849190385e-05	-2.46791127996265	1
ENSG00000075292.18	ZNF638	2	71230319	2_47	0	0.00847890524676287	5.39077199682953	4.33998414022487e-07	0.691257489962421	1
ENSG00000003137.8	CYP26B1	2	72011995	2_47	0	0.0116267279783163	8.49323435385547	9.37622490821783e-07	-1.02005790027873	2
ENSG00000135625.7	EGR4	2	73294038	2_48	0	0.0407395039537641	22.1546422497206	8.56994184780115e-06	-2.34811944450665	1
ENSG00000115297.10	TLX2	2	74513834	2_48	0	0.00946504339378262	6.8360447270948	6.14362786834075e-07	-0.670086497453614	1
ENSG00000144040.12	SFXN5	2	73073331	2_48	0	0.0113062445285523	9.04606301052523	9.7112554755778e-07	-1.25141465395504	1
ENSG00000135631.16	RAB11FIP5	2	73107866	2_48	0	0.0538213122605527	21.7005209576476	1.10897521285841e-05	4.29132027500538	2
ENSG00000135632.11	SMYD5	2	73214469	2_48	0	0.0100568889511222	8.62590050378862	8.23693228793095e-07	-1.49768798885821	1
ENSG00000135617.3	PRADC1	2	73231565	2_48	0	0.00742136405263483	4.79842358079262	3.38126894470173e-07	0.02024375950704	1
ENSG00000135624.15	CCT7	2	73234064	2_48	0	0.0605143232308222	28.5200472415754	1.63872401425683e-05	-3.76578878869246	1
ENSG00000163013.11	FBXO41	2	73284340	2_48	0	0.0303443828867557	19.5438284017692	5.63099766513165e-06	2.25788803649838	1
ENSG00000116127.17	ALMS1	2	73326269	2_48	0	0.0194878178615135	24.5216915749465	4.53744145415568e-06	4.81234796601558	2
ENSG00000144035.3	NAT8	2	73646375	2_48	1	0.0477249701287259	25.4847354410355	1.15484365223599e-05	5.10908932846196	1
ENSG00000144034.14	TPRKB	2	73737504	2_48	0	0.00753229152957102	10.6389133866201	7.60889849654174e-07	-2.58906213968384	1
ENSG00000124356.15	STAMBP	2	73829414	2_48	0	0.0123159270186446	9.29561045215503	1.0870322254742e-06	-0.0998798477427334	2
ENSG00000163017.13	ACTG2	2	73892213	2_48	0	0.00749268772159095	5.16777198854503	3.67653219075115e-07	-0.893815696013616	2
ENSG00000114956.19	DGUOK	2	73908670	2_48	0	0.00742281561916347	4.79907475298245	3.38238924343144e-07	-0.058043359005941	1
ENSG00000163170.11	BOLA3	2	74148330	2_48	0	0.0189828440609586	13.3166180045413	2.4002286693591e-06	1.68090772780012	1
ENSG00000114978.17	MOB1A	2	74178740	2_48	0	0.0655984902521956	24.3287089609424	1.51534075620776e-05	2.4004754455104	2
ENSG00000065911.11	MTHFD2	2	74189653	2_48	0	0.0366554186081711	19.1935237656156	6.68021276699634e-06	2.14721292286547	1
ENSG00000188687.17	SLC4A5	2	74361478	2_48	0	0.0077333818569203	5.21374258780364	3.82839232943783e-07	-0.422240871817304	1
ENSG00000204843.12	DCTN1	2	74361478	2_48	0	0.0077333818569203	5.21374258780364	3.82839232943783e-07	0.422240871817304	1
ENSG00000284308.1	C2orf81	2	74421241	2_48	0	0.00879131054816607	6.2210664252032	5.19297051641036e-07	-0.572363745822563	1
ENSG00000005448.16	WDR54	2	74421241	2_48	0	0.00879131054816607	6.2210664252032	5.19297051641036e-07	-0.572363745822563	1
ENSG00000114993.16	RTKN	2	74414495	2_48	0	0.00800219689423476	5.44330534938463	4.13589330990117e-07	0.452484561728197	2
ENSG00000239779.6	WBP1	2	74458316	2_48	0	0.0100211415895761	7.38543679010933	7.02733699600733e-07	-0.802288275150051	2
ENSG00000115275.11	MOGS	2	74465064	2_48	0	0.00969327573492651	7.32706387919682	6.74369533303662e-07	0.813113688438538	2
ENSG00000135637.13	CCDC142	2	74483364	2_48	0	0.0116009066636268	8.67613855554629	9.55687285968081e-07	-0.938272064085466	1
ENSG00000115282.19	TTC31	2	74483364	2_48	0	0.0116009066636268	8.67613855554629	9.55687285968081e-07	0.938272064085466	1
ENSG00000115317.11	HTRA2	2	74510036	2_48	0	0.00747773280956299	4.84079669154681	3.43703680707985e-07	0.0170388999755959	1
ENSG00000115325.13	DOK1	2	74548714	2_48	0	0.00735486049344081	4.72199942719069	3.29759841974733e-07	0.0683786104533622	1
ENSG00000115364.13	MRPL19	2	75650524	2_49	0	0.027803335984357	8.23149555520433	2.17306667972319e-06	-0.7807221963075	2
ENSG00000005436.13	GCFC2	2	75710675	2_49	0	0.0219511762305109	6.14830512280315	1.28147637886786e-06	-0.102323691369795	1
ENSG00000115423.18	DNAH6	2	84469990	2_53	0	0.0101275462236078	6.07474916189871	5.84157531798476e-07	0.712210841347545	1
ENSG00000034510.5	TMSB10	2	84905643	2_53	0	0.0124748140443474	8.05010925501423	9.53527564072452e-07	-0.954158434732621	1
ENSG00000186854.10	TRABD2A	2	84883273	2_53	0	0.0088304931706098	4.77698251126208	4.00530882107733e-07	0.268855228731344	2
ENSG00000152284.4	TCF7L1	2	85129243	2_54	0	0.00953205786525657	5.56431712941831	5.03611850379362e-07	0.374904851731904	2
ENSG00000152291.13	TGOLN2	2	85322745	2_54	0	0.0156351211242562	10.3138353386428	1.53115388419182e-06	-1.24562008345058	1
ENSG00000042445.13	RETSAT	2	85333838	2_54	0	0.00877769058189937	4.80143263216367	4.00173664472999e-07	-0.169747316577576	3
ENSG00000042493.15	CAPG	2	85394936	2_54	0	0.0850494436336652	26.4513236644697	2.13607394845815e-05	-2.41802590504009	4
ENSG00000152292.16	SH2D6	2	85249435	2_54	0	0.0100743305339892	6.14733812717102	5.8803163939037e-07	0.624692833570136	1
ENSG00000168906.12	MAT2A	2	85539177	2_54	0	0.0300507525833624	15.9805703356296	4.55979191873209e-06	-1.95951452272484	1
ENSG00000115486.11	GGCX	2	85584951	2_54	0	0.0198921127902549	12.3787084369148	2.33804918840834e-06	-1.3963821892305	1
ENSG00000118640.10	VAMP8	2	85560000	2_54	0	0.0324693617030156	16.7384568890881	5.16043801707338e-06	-2.12665320479176	1
ENSG00000168899.4	VAMP5	2	85582580	2_54	0	0.149868754939325	31.2033793404332	4.44027764641389e-05	2.93175257738304	3
ENSG00000168883.19	USP39	2	85600891	2_54	0	0.00877015156544714	4.78765523505472	3.98682675843981e-07	-0.384546899439657	1
ENSG00000115523.16	GNLY	2	85685747	2_54	0	0.0197501937602517	12.334012182392	2.31298667315698e-06	-1.2464329345344	3
ENSG00000115525.17	ST3GAL5	2	85905398	2_54	0	0.00910548971271741	5.28060046082936	4.56545444967171e-07	0.4598433653387	1
ENSG00000068654.15	POLR1A	2	86102864	2_54	0	0.0177039786824872	11.4723664699589	1.92850729620609e-06	-1.61477003141041	3
ENSG00000132300.18	PTCD3	2	86105686	2_54	0	0.0117918759459427	7.579771364757	8.48665219922742e-07	1.09668852599996	1
ENSG00000132305.20	IMMT	2	86195484	2_54	0	0.00870379001365684	4.72179380944186	3.9022296098641e-07	0.0233382404114854	1
ENSG00000132313.14	MRPL35	2	86199115	2_54	0	0.0134952861007284	8.57580215763015	1.09889006305155e-06	-1.24943148747445	1
ENSG00000068615.17	REEP1	2	86318302	2_54	0	0.147124028584287	32.6638399347116	4.56297662339494e-05	3.12608843568854	1
ENSG00000115548.16	KDM3A	2	86438385	2_54	0	0.0253527774632684	14.5608115240667	3.505165444219e-06	-1.55222709529279	1
ENSG00000115561.15	CHMP3	2	86563593	2_54	0	0.0091470785616431	5.23533829668128	4.5469958313415e-07	-0.582768386463224	2
ENSG00000239305.6	RNF103	2	86623855	2_54	0	0.0106045469122469	6.36989889851761	6.41389807018742e-07	-0.546708015421951	1
ENSG00000153561.12	RMND5A	2	86721712	2_54	0	0.754568990607988	22.3269516596818	0.000159965299162531	4.36611825820446	1
ENSG00000172116.21	CD8B	2	86855882	2_54	0	0.0105304588477803	7.64536920540614	7.64439562027537e-07	1.24774467094429	1
ENSG00000172086.7	KRCC1	2	88056216	2_55	0	0.0202358985261136	7.2861402806242	1.39996577380638e-06	-0.778992707546161	1
ENSG00000115593.14	SMYD1	2	88067820	2_55	0	0.0418298615496246	14.2197922258999	5.6477709420405e-06	-1.48718861912106	1
ENSG00000163586.9	FABP1	2	88128319	2_55	0	0.0164547491781404	5.32041230241655	8.31254391087533e-07	0.387630827864632	2
ENSG00000144115.16	THNSL2	2	88153919	2_55	0	0.015450130668242	4.72229783592865	6.92760198821228e-07	0.0119430203629939	3
ENSG00000172071.11	EIF2AK3	2	88629547	2_55	0	0.0855433617832225	21.1423896302216	1.71726683482396e-05	-2.18668026280859	1
ENSG00000153574.8	RPIA	2	88691440	2_55	0	0.0205212568047152	7.4193352082313	1.44566060054672e-06	-0.853983813038748	2
ENSG00000185674.9	LYG2	2	99254906	2_58	0	0.00891774691393399	5.84526716064644	4.94944958914663e-07	0.550936660492293	1
ENSG00000183513.8	COA5	2	98608705	2_58	0	0.0288717785367281	17.0043090473053	4.66154546216108e-06	1.81048389682253	1
ENSG00000071073.12	MGAT4A	2	98730777	2_58	0	0.0138813999420833	10.0385164672997	1.32312294107158e-06	-1.09515969298231	2
ENSG00000196872.11	KIAA1211L	2	98926745	2_58	0	0.021080690117342	14.0074038887685	2.80375378119201e-06	-1.45651178177805	1
ENSG00000273045.5	C2orf15	2	99141233	2_58	0	0.00794174564778816	4.74812901203427	3.58043572005354e-07	0.146332634871427	1
ENSG00000135951.14	TSGA10	2	99155127	2_58	0	0.00826846063207987	5.12968165804256	4.02728601422616e-07	0.469393888984916	1
ENSG00000144182.16	LIPT1	2	99155070	2_58	0	0.0082450188931108	5.1028101014023	3.99483143375478e-07	0.459298004679211	1
ENSG00000158411.11	MITD1	2	99179774	2_58	0	0.00866713721113355	5.57541435540607	4.58828322102852e-07	-0.436056835981338	1
ENSG00000144214.9	LYG1	2	99305150	2_58	0	0.00947679721318351	6.42097036029442	5.77776201754421e-07	0.876992908257242	2
ENSG00000158417.10	EIF5B	2	99338145	2_58	0	0.0079171024765553	4.71871805961396	3.54721647163219e-07	0.0997032312460491	1
ENSG00000115514.11	TXNDC9	2	99340840	2_58	0	0.00805749193926186	4.88506265711378	3.73738135764859e-07	-0.199241876655023	1
ENSG00000135945.9	REV1	2	99315792	2_58	0	0.00793645299222012	4.74182007389558	3.57329536394899e-07	-0.163396536841501	3
ENSG00000170500.12	LONRF2	2	100299853	2_58	0	0.0334910092491496	18.4221914724428	5.85823681605411e-06	-2.32654477663908	1
ENSG00000115539.13	PDCL3	2	100562583	2_58	0	0.00960463731424099	6.5478637845302	5.97142528660495e-07	0.633704490008601	4
ENSG00000170485.16	NPAS2	2	100820707	2_58	0	0.0454186537102396	21.3425481647464	9.2040278431866e-06	2.34416107777141	1
ENSG00000204634.12	TBC1D8	2	101115243	2_58	0	0.00821471333385448	5.06795621311522	3.95296221721532e-07	0.355943476837296	1
ENSG00000196460.12	RFX8	2	101413277	2_59	0	0.0149291377444423	4.86507282481257	6.89638450581761e-07	0.0354503382315119	3
ENSG00000115590.13	IL1R2	2	101994259	2_59	0	0.0387782883140362	13.9616803732981	5.14071732148516e-06	-1.51721176358002	2
ENSG00000115594.11	IL1R1	2	102064141	2_59	0	0.0162313769627567	5.65899077308797	8.72151127696622e-07	-0.410860917567756	1
ENSG00000115598.9	IL1RL2	2	102186984	2_60	0	0.0133057715688403	5.22351459058658	6.59933647893517e-07	0.540782121953091	1
ENSG00000115604.10	IL18R1	2	102311266	2_60	0	0.0128715218985316	4.90886039894857	5.99940220303282e-07	0.235564351561913	1
ENSG00000115607.9	IL18RAP	2	102418915	2_60	0	0.0224047710694238	10.1735451844766	2.16426395129643e-06	-1.57010191567518	2
ENSG00000135953.10	MFSD9	2	102740305	2_60	0	0.275887270235631	34.9469428107454	9.15457628813428e-05	-3.53339559082752	1
ENSG00000135966.12	TGFBRAP1	2	105336756	2_62	0	0.0190342568194051	5.40580172505362	9.76997458643857e-07	0.473706850055435	1
ENSG00000135974.9	C2orf49	2	105336368	2_62	0	0.0324518309100877	10.4903991198672	3.23242616093415e-06	1.2860165039479	2
ENSG00000115641.18	FHL2	2	105428851	2_62	0	0.017712007911906	4.72155102670594	7.94053714858652e-07	-0.0171127847566507	1
ENSG00000071051.13	NCK2	2	105749775	2_63	0	0.0219209814967554	4.73051574341494	9.8461372302464e-07	0.24309675376863	2
ENSG00000119147.9	C2orf40	2	106016946	2_63	0	0.021998481038936	4.76410408254425	9.95110554011349e-07	0.191162133914457	5
ENSG00000115652.14	UXS1	2	106138278	2_63	0	0.0541038471994563	13.3785138944263	6.8727954528176e-06	1.64195121603791	1
ENSG00000144057.15	ST6GAL2	2	106886900	2_64	0	0.0495598949283735	16.5832568949795	7.80364675825034e-06	-2.27340665992244	1
ENSG00000198203.9	SULT1C2	2	108287884	2_65	0	0.048551625069892	18.6419157527335	8.59392795354289e-06	-2.00244928949099	2
ENSG00000135968.20	GCC2	2	108449810	2_65	0	0.0325125634873349	14.9865922999578	4.62648866870983e-06	1.98235478791461	2
ENSG00000169756.16	LIMS1	2	108534528	2_65	0	0.0229459332457759	11.6129134599497	2.53013859967886e-06	-1.44753902985746	1
ENSG00000153201.15	RANBP2	2	108718413	2_65	0	0.0138281385658712	6.72050337144298	8.82394764928294e-07	-0.865299446815196	2
ENSG00000163006.11	CCDC138	2	108791703	2_65	0	0.011447064545235	5.02073405541479	5.45706021732207e-07	0.337263150240385	1
ENSG00000186522.14	SEPT10	2	109574715	2_65	0	0.0119588852925172	11.2169826936459	1.27369119582087e-06	-2.73713270364868	2
ENSG00000144130.11	NT5DC4	2	112729364	2_66	0	0.0198052871312975	11.67495310831	2.19550123012698e-06	1.16832838682685	1
ENSG00000115008.5	IL1A	2	112782395	2_66	0	0.0128580425419836	7.57336876659495	9.24615904090542e-07	0.784220075788668	2
ENSG00000125571.9	IL37	2	112900498	2_66	0	0.0100222611736761	5.21213478669562	4.95996658735127e-07	0.395612449595158	1
ENSG00000136696.10	IL36B	2	113037600	2_66	0	0.0156283082546939	9.42453651377197	1.3985222069812e-06	-1.07160817020497	2
ENSG00000136695.14	IL36RN	2	113059365	2_66	0	0.00951178581248158	4.71703729961485	4.26018804605319e-07	-0.195419531221523	2
ENSG00000136697.12	IL1F10	2	113091384	2_66	0	0.0153982924463065	9.28376732483106	1.35735737738291e-06	1.02183265889503	1
ENSG00000144063.3	MALL	2	110117223	2_66	0	0.0492512775365218	20.3828711824113	9.53191710435169e-06	2.24931710678075	1
ENSG00000144061.12	NPHP1	2	110205149	2_66	0	0.019592841679563	11.5724239064836	2.15287671099454e-06	1.3183370288194	1
ENSG00000169679.14	BUB1	2	110678318	2_66	0	0.0147353502824582	8.86612170568768	1.2404850925788e-06	0.970439048715674	1
ENSG00000153094.22	BCL2L11	2	111120650	2_66	0	0.0106925699335583	5.82540514535346	5.91433106477546e-07	-0.586584358190856	1
ENSG00000153208.16	MERTK	2	111898815	2_66	0	0.0196156403836201	11.5834917994959	2.15744326255269e-06	1.43821430584974	2
ENSG00000153214.9	TMEM87B	2	112054279	2_66	0	0.0310230774433529	15.9517046332874	4.69882610942067e-06	-1.82679535919357	2
ENSG00000144152.12	FBLN7	2	112128995	2_66	0	0.0116385149366892	6.62867023243123	7.325231917672e-07	0.558834227966757	3
ENSG00000144161.12	ZC3H8	2	112259159	2_66	0	0.0236598169948992	13.3673264513223	3.00298617092388e-06	1.94817041325439	1
ENSG00000188177.13	ZC3H6	2	112291430	2_66	0	0.0334023294294427	16.6580490478453	5.28321504346781e-06	-2.01394407084765	1
ENSG00000169629.11	RGPD8	2	112434559	2_66	0	0.0286795422407784	15.2017164439488	4.13963680364767e-06	-2.08487886161213	1
ENSG00000114999.7	TTL	2	112501896	2_66	0	0.0105948572922721	5.73844443731096	5.77280235980006e-07	0.700042141104977	1
ENSG00000125630.15	POLR1B	2	112544150	2_66	0	0.0150690476052283	9.07865114010216	1.29898617730549e-06	1.14639167547968	1
ENSG00000125611.15	CHCHD5	2	112585522	2_66	0	0.0534704609207775	21.1745092489649	1.07504013493745e-05	-2.64481562275839	1
ENSG00000144136.10	SLC20A1	2	112645686	2_66	0	0.00982991715517978	5.02859777955629	4.69347116160194e-07	0.215259033739403	1
ENSG00000169607.12	CKAP2L	2	112765001	2_66	0	0.0107126314330899	5.8431614232246	5.94348874181566e-07	0.506837849764176	1
ENSG00000136689.18	IL1RN	2	113108792	2_66	0	0.0302360400534139	15.706287872174	4.50916224380924e-06	-1.79188237387368	1
ENSG00000184492.6	FOXD4L1	2	113325543	2_67	0	0.0109576723508775	7.42734433722005	7.72768241747875e-07	1.02689197564148	2
ENSG00000125637.15	PSD4	2	113164835	2_67	0	0.00960863779723164	6.18288787664278	5.64092844030034e-07	-0.526109761177483	1
ENSG00000125618.16	PAX8	2	113277339	2_67	0	0.0297668346376931	16.9268125943895	4.78415495395292e-06	1.89283132805789	1
ENSG00000144134.18	RABL2A	2	113627627	2_67	0	0.00930037560769104	5.87411134820106	5.18728440529352e-07	-0.651994928793934	2
ENSG00000115084.13	SLC35F5	2	113756721	2_67	0	0.00831706417551825	4.81623337148749	3.80342600836838e-07	0.362754880209512	2
ENSG00000088205.12	DDX18	2	117812637	2_69	0	0.00765350615521176	6.74724109120312	4.90325027271889e-07	-0.72344086212164	1
ENSG00000125633.10	CCDC93	2	118013874	2_69	0	0.00955172207669253	8.84450176429771	8.02144199086466e-07	1.12921387485985	1
ENSG00000019169.10	MARCO	2	118970896	2_69	0	0.00724144841919272	6.22360753004159	4.27922415067658e-07	-0.765303041196335	1
ENSG00000115107.19	STEAP3	2	119219679	2_69	0	0.0112933290058204	10.4311380159304	1.11853883969523e-06	-1.27994781858664	2
ENSG00000186132.14	C2orf76	2	119366701	2_69	0	0.00772698228869606	6.83765194397232	5.01665579173003e-07	-0.733273155746367	1
ENSG00000155368.16	DBI	2	119366701	2_69	0	0.00772698228869606	6.83765194397232	5.01665579173003e-07	-0.733273155746367	1
ENSG00000171227.6	TMEM37	2	119429768	2_69	0	0.00619080204743738	4.74086861592539	2.78677710686706e-07	0.00974135414839599	1
ENSG00000080293.9	SCTR	2	119525231	2_69	0	0.00949324449663291	8.78634772858583	7.91991371084719e-07	0.989973837190111	1
ENSG00000144120.12	TMEM177	2	119679105	2_69	0	0.00647801782362611	5.16976339646767	3.17987613002976e-07	-0.20196370242914	1
ENSG00000088179.8	PTPN4	2	120312346	2_69	0	0.00887182161908251	8.14533790334501	6.86150372259523e-07	1.04492312519809	1
ENSG00000115109.13	EPB41L5	2	120013132	2_69	0	0.00983399757619285	9.12031281660627	8.51603089050558e-07	-1.12927870520597	1
ENSG00000226479.3	TMEM185B	2	120223118	2_69	0	0.0126406255441442	11.4994536087747	1.3802036406956e-06	1.30109928540756	1
ENSG00000144118.13	RALB	2	120236344	2_69	0	0.00998480437216975	9.26445144908726	8.78327876854867e-07	1.18922270600257	1
ENSG00000074047.21	GLI2	2	120738026	2_70	0	0.0267259546647484	9.4882917028824	2.40779025330089e-06	0.990250878159865	2
ENSG00000115112.7	TFCP2L1	2	121285630	2_70	0	0.0181810405219376	5.82117872049766	1.00490976094123e-06	0.610331126626383	1
ENSG00000074054.17	CLASP1	2	121648873	2_70	0	0.0168706761519619	5.11052255365467	8.18644210581337e-07	0.57021403658937	1
ENSG00000136732.14	GYPC	2	126650125	2_74	0	0.0251639329592654	10.8671710055491	2.59652445584335e-06	-1.19905474697473	1
ENSG00000136717.14	BIN1	2	127105648	2_74	0	0.0233812166298091	10.1672036287875	2.25717912003705e-06	1.24863532905368	1
ENSG00000186684.12	CYP27C1	2	127195841	2_74	0	0.01319493173886	4.73129333982547	5.92767548334758e-07	0.224987053471324	1
ENSG00000163161.12	ERCC3	2	127292055	2_75	0	0.0224486002757942	4.95549217734909	1.05626638427557e-06	0.184956575563669	3
ENSG00000169967.16	MAP3K2	2	127387545	2_75	0	0.0218953077610143	4.7179476980934	9.80847688430505e-07	-0.0103840615600969	1
ENSG00000115718.17	PROC	2	127436892	2_75	0	0.0435640534240789	11.291738174063	4.67074844818162e-06	-1.39755372214039	1
ENSG00000163166.14	IWS1	2	127526497	2_75	0	0.028472769007283	7.22121255125351	1.95225808431924e-06	-0.972485278141645	2
ENSG00000169994.18	MYO7B	2	127648708	2_75	0	0.0334046265382069	8.74724360325861	2.77443937224001e-06	-1.2299805313723	1
ENSG00000144230.16	GPR17	2	127647887	2_75	0	0.0230496965546946	5.20707535949762	1.13961057913982e-06	0.364712739477385	4
ENSG00000072163.19	LIMS2	2	127643516	2_75	0	0.0232611488083672	5.29403572461782	1.16927166094255e-06	-0.430867276699128	2
ENSG00000144231.10	POLR2D	2	127857926	2_75	0	0.0436529097210577	11.3113111416097	4.68838796873737e-06	-1.37064726548652	1
ENSG00000136715.17	SAP130	2	128024550	2_75	0	0.0236307702627859	5.44417341961374	1.22153868616626e-06	-0.445079180424578	1
ENSG00000136720.6	HS6ST1	2	128319517	2_75	0	0.0416154449822362	10.8524403499797	4.28824260152662e-06	1.18714624845338	2
ENSG00000075886.10	TUBA3D	2	131472010	2_78	0	0.0186523485741039	5.38735754163114	9.54128171441078e-07	0.607959244744843	1
ENSG00000173272.15	MZT2A	2	131472010	2_78	0	0.0191267061689253	5.62606577505961	1.02174468720078e-06	-0.57603892079781	3
ENSG00000222014.5	RAB6C	2	129979360	2_78	0	0.0334053851653394	10.9414850784712	3.47048484900154e-06	-1.24404192711978	1
ENSG00000152076.18	CCDC74B	2	130144976	2_78	0	0.0190012688476737	5.56352771787452	1.00376085672742e-06	0.4592546019719	1
ENSG00000136699.19	SMPD4	2	130182517	2_78	0	0.0184370662929846	5.27701714512971	9.23799492337234e-07	0.377580710671656	1
ENSG00000152082.13	MZT2B	2	130181775	2_78	0	0.0188300810109681	5.47749828890133	9.79336262722908e-07	-0.44038879840274	2
ENSG00000136710.9	CCDC115	2	130343161	2_78	0	0.0419090614920754	13.1139226934318	5.21840703926543e-06	-1.50559778048525	1
ENSG00000136718.9	IMP4	2	130342325	2_78	0	0.0199986519498347	6.04997707795173	1.14881963089343e-06	0.798235069749441	1
ENSG00000072135.12	PTPN18	2	130356437	2_78	0	0.0531897916662128	15.4067725716999	7.78103480257353e-06	1.6814916837418	1
ENSG00000136002.18	ARHGEF4	2	130837191	2_78	0	0.0267645355682677	8.82489254812339	2.24267599546506e-06	-0.716833603056288	1
ENSG00000163040.14	CCDC74A	2	131534586	2_78	0	0.0333756299626835	10.9329780045543	3.46469766108512e-06	-1.92336039076858	1
ENSG00000150551.10	LYPD1	2	132664689	2_79	0	0.00940916505730705	4.7269749452515	4.22310407353219e-07	-0.146000533661785	1
ENSG00000176771.16	NCKAP5	2	133567714	2_79	0	0.0110594208580059	6.30859085094168	6.62463788160899e-07	-0.604673384398205	1
ENSG00000152127.8	MGAT5	2	134119836	2_79	0	0.0161763879916883	10.5269494326284	1.6168937730595e-06	1.25565882270605	1
ENSG00000082258.12	CCNT2	2	134918197	2_80	0	0.0699359402526457	18.3856565293428	1.22089118340814e-05	2.77387694321454	1
ENSG00000115839.17	RAB3GAP1	2	135052002	2_80	0	0.0246017347086366	8.35345481525131	1.95132341352281e-06	-1.57685144358472	1
ENSG00000121988.17	ZRANB3	2	135531995	2_80	0	0.0184730795000247	5.62716904717241	9.87021602845612e-07	-0.998162907800505	1
ENSG00000048991.16	R3HDM1	2	135531995	2_80	0	0.0184730795000247	5.62716904717241	9.87021602845612e-07	0.998162907800505	1
ENSG00000144224.16	UBXN4	2	135732696	2_80	0	0.0241404507871413	8.17311828901058	1.87340017692459e-06	-1.6741334252549	2
ENSG00000076003.4	MCM6	2	135876392	2_80	0	0.0176477512731312	5.19278060526606	8.70135214661075e-07	-0.317695520294399	2
ENSG00000115866.10	DARS	2	135993918	2_80	0	0.0174453112817151	5.08323383928514	8.4200798196013e-07	0.882729614483861	1
ENSG00000144229.11	THSD7B	2	136765244	2_81	0	0.0207029522939638	6.80159845514979	1.33702850737447e-06	0.931714067310521	1
ENSG00000150540.13	HNMT	2	137963983	2_82	0	0.0147064135109106	7.67755009221279	1.07207909765483e-06	-1.21829906448961	2
ENSG00000168702.17	LRP1B	2	142131604	2_85	0	0.0132261814063269	5.04956649135345	6.34141195597622e-07	-0.368612954607129	1
ENSG00000115919.14	KYNU	2	142877245	2_85	0	0.012820583586719	4.75420317333951	5.78739238990903e-07	0.0606387067926017	2
ENSG00000121989.14	ACVR2A	2	147844091	2_88	0	0.0101522166432236	13.7023415803258	1.32084867015058e-06	1.74095028688943	1
ENSG00000115947.13	ORC4	2	148018869	2_88	0	0.00898628684116498	12.4694604631323	1.0639600873191e-06	1.63938609928119	1
ENSG00000204406.12	MBD5	2	148020703	2_88	0	0.00965071809030349	13.1928673920067	1.20891627265058e-06	-1.70137011904618	1
ENSG00000150556.16	LYPD6B	2	149037889	2_88	0	0.0237673911709069	21.3666555693881	4.82186958479731e-06	-2.39908558977786	1
ENSG00000187123.14	LYPD6	2	149329628	2_88	0	0.00448516483223282	4.80905521831594	2.04802648563934e-07	-0.125128705538141	1
ENSG00000184898.6	RBM43	2	151261443	2_90	0	0.0148993177099019	4.73794007412642	6.7027549378915e-07	-0.295684756113724	3
ENSG00000123609.10	NMI	2	151291765	2_90	0	0.0192785890540259	7.18549629849424	1.31531390918831e-06	0.763655318886434	1
ENSG00000080345.17	RIF1	2	151415393	2_90	0	0.0205301607452718	7.78364383064692	1.51730434519384e-06	-1.24803968283557	1
ENSG00000183091.19	NEB	2	151688808	2_91	0	0.0221298089859777	8.25375279487697	1.73430916622141e-06	-0.832625228665489	1
ENSG00000182389.19	CACNB4	2	151974762	2_91	0	0.0159391903371272	5.13409735278563	7.77012048418989e-07	-0.715789584008062	1
ENSG00000115145.9	STAM2	2	152175694	2_91	0	0.0155362958240465	4.89150062875758	7.21584162174436e-07	0.363860117839089	2
ENSG00000196504.15	PRPF40A	2	152717014	2_91	0	0.0519828452631106	16.4262134008885	8.10764835524052e-06	-2.49188180648209	1
ENSG00000177917.10	ARL6IP6	2	152717752	2_91	0	0.162400561547714	27.6288031875183	4.26036684379141e-05	3.50819047109872	1
ENSG00000144278.14	GALNT13	2	153875566	2_92	0	0.040422941632775	13.4760169477212	5.17233755407453e-06	2.06750596631156	1
ENSG00000136542.8	GALNT5	2	157257153	2_94	0	0.0171643117939472	6.14703499816181	1.00181949255355e-06	-0.586406790246107	1
ENSG00000115165.9	CYTIP	2	157488690	2_94	0	0.0183565776254307	6.78510704359372	1.18262162348872e-06	-0.717608737646518	1
ENSG00000153237.17	CCDC148	2	158457154	2_95	0	0.091740186708727	22.6816068275006	1.97574473993889e-05	2.41740396534554	2
ENSG00000144283.21	PKP4	2	158457154	2_95	0	0.0165553655129859	6.23260518380475	9.79728602100479e-07	-0.858899979753846	2
ENSG00000163331.11	DAPL1	2	158793874	2_96	0	0.0399343193919832	18.543823504197	7.03141885114765e-06	1.82461441490929	3
ENSG00000115183.14	TANC1	2	158968808	2_96	0	0.0200989890371831	12.0581696051771	2.30119275625201e-06	-1.25936814386941	1
ENSG00000196151.10	WDSUB1	2	159285366	2_96	0	0.0104947413344648	6.28227165238341	6.260165972066e-07	-0.688538548502007	1
ENSG00000123636.17	BAZ2B	2	159618088	2_96	0	0.345844187754128	25.6105303874461	8.41000881121813e-05	-4.09584912804271	1
ENSG00000136536.14	MARCH7	2	159712477	2_96	0	0.0120326538182098	7.0578655709091	8.06365987867324e-07	-0.497030534092355	1
ENSG00000241399.6	CD302	2	159798013	2_96	0	0.00958189337965642	5.30913291446443	4.83028024884851e-07	0.264361764738102	1
ENSG00000153246.12	PLA2R1	2	160061840	2_96	0	0.0090702892846416	4.76976943210876	4.10786271769946e-07	0.0875112176393919	1
ENSG00000115221.10	ITGB6	2	160222939	2_96	0	0.0231321572418869	14.1293076730132	3.10337612574432e-06	-1.82243339108518	1
ENSG00000115233.11	PSMD14	2	161310502	2_97	0	0.0205454290433779	5.05895978852172	9.86901568282488e-07	-0.359552029858741	1
ENSG00000197635.9	DPP4	2	162052154	2_97	0	0.0618772259361436	15.6203423678037	9.17738139627135e-06	-2.2086395988269	2
ENSG00000182263.13	FIGN	2	163614686	2_99	0	0.14549218296809	28.4890784079576	3.93564082903476e-05	2.6477337121303	1
ENSG00000082438.15	COBLL1	2	164843936	2_100	0	0.00946988726658671	5.10935279350486	4.59418095289608e-07	-0.0848298953164834	1
ENSG00000169507.9	SLC38A11	2	164956209	2_100	0	0.0103431332479635	6.23136849848619	6.1197397118256e-07	0.830527799693137	2
ENSG00000136531.15	SCN2A	2	164993372	2_100	0	0.0119284753294399	7.28784746637302	8.25432582344439e-07	-0.960986081241214	1
ENSG00000178662.15	CSRNP3	2	165469352	2_100	0	0.014470971716006	8.28233637596546	1.13801492089713e-06	-0.367992615604072	2
ENSG00000115339.13	GALNT3	2	165762314	2_100	0	0.00916179911046822	5.53628591676529	4.81611304691676e-07	-1.12817534422924	1
ENSG00000123607.14	TTC21B	2	165861072	2_100	0	0.0101468042510975	7.29900321087988	7.03218412891721e-07	1.56791867537048	2
ENSG00000136546.13	SCN7A	2	166493861	2_101	0	0.012214555943748	6.19559993189763	7.18552402943893e-07	-1.00415967585567	1
ENSG00000198648.10	STK39	2	168232736	2_102	0	0.0108014618292933	8.85188479485509	9.07853317846228e-07	1.08901366764909	1
ENSG00000172292.14	CERS6	2	168521437	2_102	0	0.0173063699359318	13.3235588348397	2.18939248807315e-06	1.57039874708547	1
ENSG00000163072.15	NOSTRIN	2	168804475	2_102	0	0.0148909355443994	11.8962801126006	1.68201770233821e-06	-1.44896748213856	2
ENSG00000152254.10	G6PC2	2	168852594	2_102	0	0.00870105078523209	6.8040362636027	5.62128649178373e-07	0.7754926119878	3
ENSG00000152253.8	SPC25	2	168739931	2_102	0	0.00725919848382006	5.08946406676921	3.50798817267207e-07	-0.365448819153562	1
ENSG00000073734.8	ABCB11	2	169025574	2_102	0	0.0844314730584164	28.5384066288101	2.28787074423224e-05	-2.52232845117369	1
ENSG00000163093.11	BBS5	2	169478998	2_104	0	0.00556164854026364	7.25174520187069	3.82951234512125e-07	-0.909031378058166	2
ENSG00000239474.6	KLHL41	2	169508867	2_104	0	0.00599271605407759	8.04204915589838	4.57601901709426e-07	-0.922665499265289	2
ENSG00000138399.17	FASTKD1	2	169574063	2_104	0	0.0261002866088653	21.3647396208344	5.29468682872404e-06	2.21053841165157	1
ENSG00000154479.12	CCDC173	2	169694453	2_104	0	0.0134914907720743	15.6453383738527	2.00420572263824e-06	-1.63718668810936	2
ENSG00000213160.9	KLHL23	2	169694453	2_104	0	0.00518477369468007	6.69407526294076	3.29547326511174e-07	0.716660567646805	2
ENSG00000144362.11	PHOSPHO2	2	169693707	2_104	0	0.0129145877162122	14.8837462580097	1.82511485781074e-06	1.76249446618467	2
ENSG00000138382.14	METTL5	2	169824241	2_104	0	0.00729653459385971	9.82427470220492	6.80635411080907e-07	-1.17610506486491	1
ENSG00000144357.16	UBR3	2	169827007	2_104	0	0.00628186832935951	8.37107001251681	4.99306477472801e-07	-1.0621372151103	2
ENSG00000071909.18	MYO3B	2	170180460	2_104	0	0.0143657489095075	16.2723639827186	2.21960818796264e-06	-1.73860336109052	3
ENSG00000115844.10	DLX2	2	172102574	2_104	0	0.461779248408709	22.8847700179766	0.000100340985386234	4.25949864192562	1
ENSG00000144355.14	DLX1	2	172084313	2_104	0	0.278448723451282	21.3193463347209	5.63659086928996e-05	4.09054367917705	3
ENSG00000204334.7	ERICH2	2	170783036	2_104	0	0.00433524429365484	5.02636129426845	2.06901993190384e-07	-0.192477515308611	1
ENSG00000128683.13	GAD1	2	170812436	2_104	0	0.0310328280007396	22.9830499005618	6.77214753884948e-06	-1.9954448482325	2
ENSG00000123600.19	METTL8	2	171431827	2_104	0	0.00447576819733897	5.13566417340622	2.18253692431918e-07	0.253984146597848	2
ENSG00000071967.11	CYBRD1	2	171522147	2_104	0	0.00450373517081781	5.18826309808632	2.21866755828135e-07	-0.607417759447437	3
ENSG00000077380.15	DYNC1I2	2	171680840	2_104	0	0.0917893424985247	20.2071713986299	1.76114527092732e-05	-4.08864664730697	1
ENSG00000115840.13	SLC25A12	2	171994938	2_104	0	0.195346165995473	22.1109667222978	4.10119122624278e-05	4.09664835233739	1
ENSG00000172878.13	METAP1D	2	171995491	2_104	0	0.00442257172742955	7.8857891478267	3.31144421026312e-07	-2.31163637969156	2
ENSG00000091409.14	ITGA6	2	172429726	2_105	0	0.00420162233276966	5.06232343843746	2.01959505636664e-07	0.286702175648156	1
ENSG00000091428.17	RAPGEF4	2	173018375	2_105	0	0.00513340603149159	7.0037976938405	3.41378846207749e-07	-0.740892110691334	1
ENSG00000144354.13	CDCA7	2	173356468	2_105	0	0.00427339892675394	5.24809661779407	2.12947553637385e-07	-0.269221419036747	2
ENSG00000172845.14	SP3	2	173965538	2_105	0	0.00893416542598524	12.7222260738278	1.07923120767922e-06	-1.65551258904295	1
ENSG00000138430.15	OLA1	2	174248983	2_105	0	0.0125697489223895	16.5694146598907	1.97756681731315e-06	2.12074054101211	1
ENSG00000144306.14	SCRN3	2	174374354	2_105	0	0.279590206063513	40.776885013855	0.000108251369031428	-3.36835790752985	1
ENSG00000163328.13	GPR155	2	174487330	2_105	0	0.00499727639877445	7.14389403247967	3.38973518713385e-07	-0.950942720379264	2
ENSG00000115935.17	WIPF1	2	174703991	2_105	0	0.00515084011820377	7.84947136092	3.8389802305891e-07	1.09514548623734	1
ENSG00000128656.13	CHN1	2	174957542	2_106	0	0.0143363143040589	5.80114806633658	7.89675857910184e-07	0.649323459084887	2
ENSG00000154518.9	ATP5G3	2	175178369	2_106	0	0.0129995697488716	4.8727115419056	6.01446605092515e-07	0.159212730745414	1
ENSG00000144320.13	LNPK	2	176002028	2_106	0	0.0132217932772335	5.03348087404458	6.3191138819125e-07	0.668559370203747	2
ENSG00000128713.13	HOXD11	2	176103857	2_106	0	0.0213635898346632	9.59098658929838	1.94551647015255e-06	1.26969824531398	1
ENSG00000128710.5	HOXD10	2	176144193	2_106	0	0.055127449973575	18.6648345941422	9.76988487583914e-06	-1.98333310259057	1
ENSG00000128709.12	HOXD9	2	176122492	2_106	0	0.02140895939758	9.61103742508423	1.95372405478883e-06	-1.01945855167856	1
ENSG00000175879.8	HOXD8	2	176129895	2_106	0	0.0180879007797404	8.00820645429727	1.37537404592763e-06	-0.949997124435451	1
ENSG00000128652.11	HOXD3	2	176116615	2_106	0	0.0245667783962404	10.921224916835	2.54751621135404e-06	1.32997195996846	3
ENSG00000128645.14	HOXD1	2	176188365	2_106	0	0.0176319914070544	7.76572130745717	1.30011138991116e-06	0.958632329436079	1
ENSG00000128654.13	MTX2	2	176265265	2_106	0	0.0304210157049469	12.9598873881766	3.74345257002662e-06	1.90326733609229	2
ENSG00000196659.9	TTC30B	2	177553107	2_107	0	0.0248453178532759	5.72137388152179	1.34971564826373e-06	0.563268331642494	1
ENSG00000128655.16	PDE11A	2	178108547	2_108	0	0.00471247964828647	4.74730717736576	2.12419419828523e-07	0.22815001007289	1
ENSG00000155636.14	RBM45	2	178112094	2_108	0	0.00475892994190308	4.82129756364546	2.17856561408845e-07	-0.118496615461626	1
ENSG00000079156.16	OSBPL6	2	178193688	2_108	0	0.0130818760429213	14.648420892024	1.81952587719095e-06	1.60312479153773	3
ENSG00000180228.12	PRKRA	2	178459464	2_108	0	0.00572988409680697	6.49167971685017	3.53183428959382e-07	-0.572646715267688	1
ENSG00000204311.12	DFNB59	2	178446802	2_108	0	0.00714952652071654	8.49830575520393	5.76908623198205e-07	0.968667021087711	2
ENSG00000079150.17	FKBP7	2	178477603	2_108	0	0.00857143183299103	10.1134844396262	8.23098069354445e-07	1.17701790963641	2
ENSG00000116095.10	PLEKHA3	2	178480456	2_108	0	0.00680211695238953	8.06833528843851	5.21105226485978e-07	-1.06890689461994	2
ENSG00000155657.26	TTN	2	178831108	2_108	0	0.00491299169983839	5.15378388875473	2.40419467405503e-07	-0.169049936337217	1
ENSG00000187231.13	SESTD1	2	179188015	2_108	0	0.00683611907915138	8.17713745261443	5.3077237844111e-07	0.794445308307107	2
ENSG00000144331.18	ZNF385B	2	179774676	2_108	0	0.00602522720702681	6.68687899185415	3.82555358360543e-07	-0.449817943684874	1
ENSG00000170035.15	UBE2E3	2	180964569	2_109	0	0.0174045567625828	4.80122506125235	7.93436963372848e-07	-0.328693011077875	2
ENSG00000115232.13	ITGA4	2	181454574	2_110	0	0.013606071793691	6.53343436722814	8.44056828461177e-07	0.634656639415004	1
ENSG00000188452.13	CERKL	2	181688745	2_110	0	0.0113486467049811	4.81344035467677	5.18677092431736e-07	0.142986584788276	1
ENSG00000162998.4	FRZB	2	182866669	2_110	0	0.0135787783829681	6.5143881793469	8.39908025104717e-07	-0.665344706642622	2
ENSG00000061676.14	NCKAP1	2	183037928	2_110	0	0.0138565219363272	6.70645432917281	8.82357541229035e-07	-0.803180921715422	1
ENSG00000162999.12	DUSP19	2	183079224	2_110	0	0.011744428958572	5.13832975536111	5.72995582688194e-07	0.213434754079218	2
ENSG00000163002.12	NUP35	2	183115667	2_110	0	0.0194171323232107	9.91055154728175	1.82717570395916e-06	1.64759780617599	1
ENSG00000188738.14	FSIP2	2	185738225	2_112	0	0.00977860841776657	14.0349063146896	1.30311867896645e-06	1.80483085384624	2
ENSG00000138448.11	ITGAV	2	186590551	2_112	0	0.0120813865311344	15.4314593871345	1.7701952714206e-06	1.73034106417678	1
ENSG00000144369.12	FAM171B	2	186694233	2_112	0	0.00530648422326452	8.12585067091486	4.09423824852476e-07	0.756431684654853	1
ENSG00000144366.15	GULP1	2	188296014	2_112	0	0.0514318759740662	27.6677757908064	1.35115138243323e-05	2.9973037960252	1
ENSG00000204262.11	COL5A2	2	189180361	2_113	0	0.0170606678749256	7.44733431225213	1.20640818525676e-06	-1.01966845068366	1
ENSG00000115368.9	WDR75	2	189416694	2_113	0	0.0169405151463929	7.3801994746715	1.18711313340619e-06	1.03525197530369	3
ENSG00000138381.9	ASNSD1	2	189661498	2_113	0	0.0153373518263921	6.43623016556795	9.37301567490396e-07	0.896490272477098	1
ENSG00000128699.13	ORMDL1	2	189784079	2_113	0	0.0145012216809952	5.90422103871645	8.12951424600002e-07	-0.742393437811797	2
ENSG00000064933.17	PMS1	2	189784079	2_113	0	0.0143184097946808	5.78384401183225	7.86337081504821e-07	-0.70768829727063	2
ENSG00000198130.15	HIBCH	2	190251121	2_113	0	0.0137542983154267	5.4025069513883	7.05555482069173e-07	0.30449931278597	1
ENSG00000151690.14	MFSD6	2	190370269	2_113	0	0.0232776755184143	10.4023017080946	2.29914548135811e-06	1.10874021608677	1
ENSG00000189362.11	NEMP2	2	190534707	2_113	0	0.0261218824127394	11.5007617354181	2.85251852209047e-06	-1.73106151695113	2
ENSG00000138386.16	NAB1	2	190622347	2_113	0	0.0145958944873957	5.96598465132922	8.26818611103738e-07	0.745501089673093	1
ENSG00000115419.12	GLS	2	190973115	2_113	0	0.0550007616450923	18.637271219317	9.73303815158466e-06	2.40388897290006	1
ENSG00000138378.17	STAT4	2	191236639	2_114	0	0.0140842071120045	10.7626214333714	1.43928852936537e-06	1.23955384407407	1
ENSG00000128641.18	MYO1B	2	191220415	2_114	0	0.00867376366259454	6.10494645529466	5.02790242181015e-07	0.562714495156045	2
ENSG00000144339.11	TMEFF2	2	192193112	2_114	0	0.0120713674627777	9.13644008586687	1.04720300022932e-06	-0.951954390226235	2
ENSG00000118997.13	DNAH7	2	196068464	2_116	0	0.0325467355547096	13.3604422962653	4.12881731812704e-06	1.81442866496558	1
ENSG00000081320.10	STK17B	2	196234401	2_116	0	0.02703558737542	11.5900511260212	2.97521639133986e-06	-1.37168988918253	2
ENSG00000138411.10	HECW2	2	196586943	2_116	0	0.055495642604525	18.4828274908901	9.73923155353811e-06	-3.16247289133637	2
ENSG00000144395.17	CCDC150	2	196640040	2_116	0	0.0141670355646379	5.44463172393727	7.32394189686237e-07	-0.792283052627447	2
ENSG00000119041.10	GTF3C3	2	196796242	2_116	0	0.0585404958242499	19.0009962637209	1.0561610953806e-05	-3.0224120829086	1
ENSG00000187944.2	C2orf66	2	196761227	2_116	0	0.0556888133834141	18.5189057198815	9.79220916367118e-06	-2.79854783636736	2
ENSG00000197121.14	PGAP1	2	196928580	2_116	0	0.0142933307445838	5.5288775973676	7.50356787495917e-07	-1.03525772306839	1
ENSG00000119042.16	SATB2	2	199002201	2_118	0	0.00298429965381353	10.4982240052514	2.97478553186812e-07	2.91166499026098	1
ENSG00000226124.6	FTCDNL1	2	199763777	2_118	0	0.00303671730047184	21.6964830435333	6.25591878099579e-07	-5.23597504991273	3
ENSG00000162971.10	TYW5	2	199955035	2_118	0	0.00310098410851034	27.1968099255007	8.00783108121631e-07	-6.58885444658003	2
ENSG00000162972.10	MAIP1	2	199955089	2_118	0	0.0186048697435268	22.3934670717795	3.95590058657033e-06	2.34201599143644	1
ENSG00000196141.13	SPATS2L	2	200305923	2_118	0	0.00469190960051358	9.77324922596137	4.35397575642341e-07	-1.16394759721987	2
ENSG00000155729.12	KCTD18	2	200519526	2_118	0	0.00333194607858145	7.63580535386731	2.41574011143674e-07	-1.61715134777873	1
ENSG00000013441.15	CLK1	2	200864612	2_119	0	0.0192367699410728	4.72771685425871	8.6353711114821e-07	0.183794900477321	1
ENSG00000240344.8	PPIL3	2	200889218	2_119	0	0.0199484546832719	5.07314384042087	9.609124746231e-07	-0.300639887956921	1
ENSG00000003402.19	CFLAR	2	201116120	2_119	0	0.0195162600163246	4.86486046440719	9.01497196742327e-07	-0.316739866946494	1
ENSG00000003400.14	CASP10	2	201183110	2_119	0	0.0307224636409351	9.18838990376199	2.68035829333127e-06	1.32448408325144	2
ENSG00000064012.21	CASP8	2	201231531	2_119	0	0.0253736335362481	7.36328999135452	1.77399325719965e-06	-0.946329380425304	4
ENSG00000155749.12	ALS2CR12	2	201258272	2_119	0	0.0215794741761115	5.82078451538262	1.19266857644856e-06	0.625382827964003	1
ENSG00000115993.12	TRAK2	2	201452337	2_119	0	0.0283145341823871	8.40913545188854	2.26077928936005e-06	0.859342110166888	2
ENSG00000155755.18	TMEM237	2	201643412	2_119	0	0.0212744251210112	5.68530883692733	1.14844259424822e-06	-0.515642284024944	1
ENSG00000003393.14	ALS2	2	201780819	2_119	0	0.0192425109921517	4.73055354221039	8.64313113949615e-07	-0.0513010791168802	1
ENSG00000155760.2	FZD7	2	202034208	2_120	0	0.0102362066276337	5.65249434596499	5.49384721385032e-07	0.0815439306374432	1
ENSG00000116030.16	SUMO1	2	202235618	2_120	0	0.0194359613228259	11.7362743834865	2.16587644079375e-06	-1.39494517699612	1
ENSG00000204217.13	BMPR2	2	202386783	2_120	0	0.00928949277107149	4.73341215072923	4.17506959462781e-07	0.0807091923036854	1
ENSG00000138439.11	FAM117B	2	202631289	2_120	0	0.0676617210616606	23.6920711221854	1.52210097765086e-05	-2.16065466296427	1
ENSG00000163596.16	ICA1L	2	202871777	2_120	0	0.0120557666833071	7.20277984399308	8.24503249875688e-07	1.32785508141633	2
ENSG00000138380.17	CARF	2	202912503	2_120	0	0.00928658230201251	4.73044410386181	4.1711443908527e-07	-0.0295551518293021	2
ENSG00000138442.9	WDR12	2	203014780	2_120	0	0.0720309058025318	24.2998009944346	1.66195396461231e-05	-2.69889919472494	1
ENSG00000144426.18	NBEAL1	2	202994668	2_120	0	0.0488699469537378	20.5483962335215	9.53492312725822e-06	2.36105576623103	2
ENSG00000119004.15	CYP20A1	2	203234499	2_120	0	0.0262017391359897	14.5797230929063	3.62724416676443e-06	-2.10583773915398	1
ENSG00000163600.12	ICOS	2	203937045	2_120	0	0.0103710251279198	5.77644306822057	5.68826185557205e-07	-0.58940727548594	1
ENSG00000118257.16	NRP2	2	205672632	2_121	0	0.0225376271488292	9.53215489973588	2.03984269597916e-06	1.12271239712418	1
ENSG00000114933.15	INO80D	2	206081672	2_122	0	0.00611432372901077	5.19958158238864	3.01866015781977e-07	0.300539100613016	1
ENSG00000023228.13	NDUFS1	2	206136541	2_122	0	0.0108665127791593	9.87552750964136	1.01893831903812e-06	-1.62325124603299	1
ENSG00000183671.12	GPR1	2	206212000	2_122	0	0.0186654174061495	15.3201348665856	2.71517415829511e-06	-1.88160770777381	1
ENSG00000204186.7	ZDBF2	2	206292888	2_122	0	0.0155145194319605	13.4373310010395	1.97946915939642e-06	1.96325462825651	1
ENSG00000114948.12	ADAM23	2	206444237	2_122	0	0.00636167036281043	5.59872624636981	3.38187687109703e-07	0.380812155017588	1
ENSG00000138400.12	MDH1B	2	206746617	2_122	0	0.0072290830040177	6.62541140123176	4.5477172900425e-07	0.561141160473212	2
ENSG00000118246.13	FASTKD2	2	206765369	2_122	0	0.00610306450389553	5.24553019309382	3.03972816855458e-07	-0.464747320680122	2
ENSG00000144410.4	CPO	2	206948854	2_122	0	0.00825069468982465	7.97965491474591	6.2513242210949e-07	-0.950480497290504	1
ENSG00000144401.14	METTL21A	2	207619957	2_122	0	0.142341627761181	30.8052286822538	4.16345391498835e-05	-4.06764303771293	1
ENSG00000163249.11	CCNYL1	2	207644858	2_122	0	0.672345690161521	24.9858749948201	0.000159508776920202	-4.13132842164498	1
ENSG00000138413.13	IDH1	2	208266212	2_123	0	0.0223858892199175	4.98946634875993	1.06053704922089e-06	-0.215068204124125	1
ENSG00000197713.14	RPE	2	210002122	2_124	0	0.00917086310332693	4.72793211148279	4.11698077785679e-07	0.0940493129405679	1
ENSG00000115365.11	LANCL1	2	210477414	2_124	0	0.00924489223397917	4.80405771582474	4.21703753096487e-07	0	1
ENSG00000021826.14	CPS1	2	210477778	2_124	0	0.00921033593340514	4.76859898891649	4.17026516071488e-07	-0.0315459861174627	1
ENSG00000178568.14	ERBB4	2	212538367	2_125	0	0.0109104065304884	10.4415667310805	1.08169294756178e-06	2.52165810742174	2
ENSG00000144451.18	SPAG16	2	213293374	2_126	0	0.0240945924509263	9.53700958634853	2.18187165711127e-06	1.89346931857397	1
ENSG00000144583.4	MARCH4	2	216287292	2_127	0	0.00973044746651697	4.71945121019252	4.36035360257204e-07	0.0630825126957503	1
ENSG00000144452.14	ABCA12	2	215138684	2_127	0	0.0120982800532606	6.78309622877663	7.79200115877205e-07	-0.757889470116894	1
ENSG00000138376.10	BARD1	2	214809224	2_127	0	0.01262084180781	7.18399254779341	8.6089779044595e-07	-0.79583644382621	4
ENSG00000138363.14	ATIC	2	215312057	2_127	0	0.0097972615597145	4.78425888171178	4.45058163215381e-07	0.155750045273805	3
ENSG00000118242.15	MREG	2	216033416	2_127	0	0.0165061860832826	9.73061722120957	1.5250515444509e-06	-1.25637176617019	2
ENSG00000079246.15	XRCC5	2	216108009	2_127	0	0.0116025654699549	6.38654388114485	7.03586219902799e-07	-0.494351455015452	2
ENSG00000138375.12	SMARCAL1	2	216412329	2_127	0	0.0115464773283591	6.34062124705932	6.95150301723185e-07	-0.736517588670234	2
ENSG00000115457.9	IGFBP2	2	216568485	2_127	0	0.00977835870510846	4.76596772635101	4.42501205921404e-07	-0.22874739015641	1
ENSG00000231672.6	DIRC3	2	217383364	2_129	0	0.0116140737906327	7.15425641864446	7.88944548541032e-07	0.747792430306484	2
ENSG00000127831.10	VIL1	2	218418011	2_129	0	0.0105049753587	6.18085454795529	6.16511182532702e-07	0.643885793850214	1
ENSG00000188282.12	RUFY4	2	218034950	2_129	0	0.0196495711159438	12.4244383096249	2.31807368294718e-06	-1.52954303579223	2
ENSG00000180871.7	CXCR2	2	218125863	2_129	0	0.0102767999752971	5.8409024825258	5.69948028714312e-07	0.354922784814543	1
ENSG00000163466.15	ARPC2	2	218217396	2_129	0	0.00953468122545376	5.4105821961161	4.89832473879893e-07	-0.507548463294364	1
ENSG00000179921.14	GPBAR1	2	218259499	2_129	0	0.0108867205022553	6.34836813053456	6.56230743866716e-07	0.460193115295967	1
ENSG00000127837.9	AAMP	2	218270227	2_129	0	0.0108475595449735	6.31675663913166	6.50614270818733e-07	0.455107489552469	1
ENSG00000127838.13	PNKD	2	218270205	2_129	0	0.00972245998009569	5.35729436771381	4.94560095061524e-07	0.230914271959404	2
ENSG00000135926.14	TMBIM1	2	218292881	2_129	0	0.0293895298788095	15.6264676120828	4.36064620279113e-06	1.56360664799407	2
ENSG00000018280.16	SLC11A1	2	218381984	2_129	0	0.00937905944747597	5.10111913682804	4.54278467431659e-07	-0.221682519996153	1
ENSG00000144579.7	CTDSP1	2	218398735	2_129	0	0.010561454184458	6.22158091284151	6.23909889723257e-07	-0.523609081587036	1
ENSG00000135913.10	USP37	2	218568666	2_129	0	0.0152640660622509	9.94675169609515	1.44161373168881e-06	1.4267698422402	2
ENSG00000144580.13	CNOT9	2	218568666	2_129	0	0.0161210185774523	10.6026700931256	1.62294993773026e-06	-1.57766834166861	2
ENSG00000115556.13	PLCD4	2	218608011	2_129	0	0.0177644544210895	11.5463451064668	1.94757326738069e-06	1.66654564991835	1
ENSG00000074582.12	BCS1L	2	218658710	2_129	0	0.0123177270665801	8.11020957937592	9.48549612141476e-07	-1.32510120477448	2
ENSG00000115568.15	ZNF142	2	218659366	2_129	0	0.010784796984445	6.75219203784494	6.91439453162267e-07	1.05739422553089	2
ENSG00000163481.7	RNF25	2	218673296	2_129	0	0.0175484026884826	11.5647261224123	1.926949533585e-06	1.72170766338902	1
ENSG00000163482.11	STK36	2	218672452	2_129	0	0.00932534166042021	5.02646668665934	4.45066552705318e-07	-0.102314382830177	1
ENSG00000135929.8	CYP27A1	2	218782764	2_129	0	0.0117516952792234	7.3436348980905	8.19424595645857e-07	1.08511584603915	1
ENSG00000163501.6	IHH	2	219037383	2_129	0	0.00908088486306669	7.07149888654445	6.09729269431763e-07	-1.61948552740766	1
ENSG00000187736.12	NHEJ1	2	219160586	2_129	0	0.0113378060153626	11.6331585646916	1.25234523208215e-06	2.54436402064353	1
ENSG00000213901.10	SLC23A3	2	219170383	2_129	0	0.00962134344844345	8.79226434094561	8.03218774698912e-07	2.09863723301615	1
ENSG00000144567.10	FAM134A	2	219177206	2_129	1	0.583937855727701	24.1757984749184	0.000134043220740508	-4.53207438552716	2
ENSG00000115649.15	CNPPD1	2	219177821	2_129	0	0.0128652798767573	11.0904947531285	1.35477619182577e-06	-2.10633728477373	3
ENSG00000158552.12	ZFAND2B	2	219193550	2_129	1	0.0845643065321781	20.1128130011309	1.61494339415106e-05	-4.0241346826126	1
ENSG00000115657.12	ABCB6	2	219218557	2_129	0	0.00993520742760745	6.2722096156707	5.9169091286506e-07	-0.978027998701837	1
ENSG00000198925.10	ATG9A	2	219229250	2_129	0	0.00913050703347729	4.86953390601376	4.22162532317503e-07	0.185143384275437	2
ENSG00000163521.15	GLB1L	2	219249006	2_129	0	0.0253261725530033	18.3004530465054	4.40077129886563e-06	-2.65693823803943	1
ENSG00000127824.13	TUBA4A	2	219278362	2_129	0	0.0124888881852933	7.40055765895236	8.77577784533242e-07	0.434970379060179	1
ENSG00000054356.13	PTPRN	2	219309801	2_129	0	0.00948251601425265	6.92842830218105	6.23814849589179e-07	1.48735393722976	1
ENSG00000123992.18	DNPEP	2	219400977	2_129	0	0.00923962827160196	4.94109559171681	4.33486075712741e-07	0.0427008329782293	1
ENSG00000175084.11	DES	2	219418233	2_129	0	0.0127888979271662	7.81063562143241	9.48455360990405e-07	-0.671682026609651	2
ENSG00000072195.14	SPEG	2	219434550	2_129	0	0.0117583819795569	7.33569646638227	8.19004549438923e-07	0.939170850144341	1
ENSG00000144591.18	GMPPA	2	219498443	2_129	0	0.0896952480395223	26.6336930406281	2.26828814019221e-05	-2.48416953600545	1
ENSG00000123989.13	CHPF	2	219543916	2_129	0	0.0094856713851188	5.56556608919105	5.01273580909503e-07	-0.764485200814802	1
ENSG00000123999.4	INHA	2	219572251	2_129	0	0.00970744908904231	5.68645175674175	5.24135864010575e-07	0.722895084668942	1
ENSG00000124006.14	OBSL1	2	219570312	2_129	0	0.0251174212375378	14.1559322006045	3.37606593452789e-06	1.39392507881502	1
ENSG00000144589.21	STK11IP	2	219597918	2_130	0	0.00784109102062569	4.74043798285151	3.52933076028504e-07	0.0341883709083787	1
ENSG00000116106.11	EPHA4	2	221574191	2_130	0	0.00959916080011059	6.64229028227026	6.05408500925997e-07	-0.650330649715073	1
ENSG00000135903.18	PAX3	2	222294400	2_131	0	0.0284724995769871	13.6106308065526	3.6796053844746e-06	1.57023424931926	1
ENSG00000163082.9	SGPP2	2	222423650	2_131	0	0.0136221716245478	6.59892232306256	8.53526010955562e-07	-0.712408870086131	1
ENSG00000116120.9	FARSB	2	222652621	2_131	0	0.0189774682782883	9.74709059661466	1.75634841720178e-06	1.05114273719802	1
ENSG00000124003.12	MOGAT1	2	222671822	2_131	0	0.0145591146475975	7.23000338931261	9.9947253316167e-07	0.797255331297767	1
ENSG00000123983.13	ACSL3	2	222860739	2_131	0	0.0140544224238613	6.89526622007447	9.20155948478968e-07	0.760917061811378	1
ENSG00000152056.16	AP1S3	2	223837891	2_131	0	0.0148408736243533	7.41189855699499	1.04444681631715e-06	0.894620599799057	1
ENSG00000085449.14	WDFY1	2	223944812	2_131	0	0.0277056560813503	13.3501121096018	3.51196960401923e-06	1.54494266823208	1
ENSG00000135905.18	DOCK10	2	225040105	2_133	0	0.0132436072273299	5.78119233113996	7.26977729725872e-07	-0.68655423845283	1
ENSG00000144468.16	RHBDD1	2	226836102	2_133	0	0.026174015454255	12.2573009551272	3.0462293684551e-06	1.65023077490056	2
ENSG00000168958.19	MFF	2	227325269	2_134	0	0.00947860423494395	4.7568588469539	4.28116584171441e-07	0.176168486787753	1
ENSG00000173744.17	AGFG1	2	227472263	2_134	0	0.130641623632336	29.4413870243211	3.65205435238544e-05	2.68792922333383	1
ENSG00000135917.13	SLC19A3	2	227715109	2_134	0	0.016289624215219	9.97815765435869	1.54333009124475e-06	1.13181117128716	2
ENSG00000123977.9	DAW1	2	227871322	2_134	0	0.00947749278604726	4.78280517239096	4.30401275360383e-07	-0.147426752835473	1
ENSG00000153823.18	PID1	2	229319590	2_135	0	0.013754590916492	10.8118198816902	1.41202984803589e-06	-1.41960981062881	1
ENSG00000163053.10	SLC16A14	2	230085741	2_135	0	0.0139081701368017	10.9171701882786	1.44170854356329e-06	-1.25065396556392	1
ENSG00000135899.17	SP110	2	230213930	2_135	0	0.00742946435752645	4.97752681586064	3.51130462666104e-07	0.19442519502802	1
ENSG00000067066.16	SP100	2	230416076	2_135	0	0.00737787629926023	4.91159706784817	3.44073715778813e-07	0.188605489039226	1
ENSG00000135916.15	ITM2C	2	230862684	2_135	0	0.00913540534137036	6.93394041779662	6.01458025498804e-07	-0.703678566279109	2
ENSG00000135898.9	GPR55	2	230961356	2_135	0	0.00723695748139985	4.72914367789462	3.24964504836346e-07	-0.0607271290704794	1
ENSG00000204128.5	C2orf72	2	231037242	2_136	0	0.0147120907603164	4.73375715286168	6.6126839543286e-07	0.0863329477840065	2
ENSG00000135914.5	HTR2B	2	231125386	2_136	0	0.0146860194605388	4.71692573803689	6.57749512739761e-07	-0.0238149046562954	1
ENSG00000135931.17	ARMC9	2	231198864	2_136	0	0.0316623504975785	12.0292538665338	3.61642313893679e-06	1.50832822312025	1
ENSG00000156966.6	B3GNT7	2	231394665	2_136	0	0.0151672587911366	5.02292570617775	7.23371257280337e-07	0.223907833264938	1
ENSG00000171596.6	NMUR1	2	231524502	2_136	0	0.0196575137247365	7.48639506944029	1.39732917285101e-06	-1.03402084732086	3
ENSG00000187514.16	PTMA	2	231706100	2_136	0	0.0187213368514535	7.02249510271452	1.24831934100155e-06	0.870282616500631	1
ENSG00000144524.17	COPS7B	2	231781537	2_136	0	0.0155454250156106	5.25669153028974	7.75912037964208e-07	0.541446500314736	1
ENSG00000221944.6	TIGD1	2	232550122	2_136	0	0.0177058988287478	6.49254043091159	1.09151582836054e-06	-0.712483391894438	1
ENSG00000167165.18	UGT1A6	2	233689196	2_137	0	0.0117220372018162	4.7440457805192	5.28018772919779e-07	0.174504368612724	1
ENSG00000241635.7	UGT1A1	2	233759924	2_137	0	0.0117071757946722	4.71688923522215	5.24330612817777e-07	-0.100392675550277	1
ENSG00000115488.3	NEU2	2	233033090	2_137	0	0.0324691604520704	18.9729717458392	5.84929892201002e-06	-2.97773407619475	1
ENSG00000115474.6	KCNJ13	2	232780981	2_137	0	0.0119558186547235	14.2742493963924	1.62042896005967e-06	3.43620979644393	1
ENSG00000182600.9	C2orf82	2	232855456	2_137	0	0.101550136342126	37.5347268198324	3.61918819776148e-05	-5.22054404406341	2
ENSG00000066248.14	NGEF	2	232928501	2_137	0	0.21880287338432	51.6391771830922	0.000107282709003804	6.54319243034985	2
ENSG00000168918.13	INPP5D	2	233059299	2_137	0	0.0293793691030765	16.4788280619575	4.59691194305232e-06	2.45437670047869	1
ENSG00000085978.21	ATG16L1	2	233251699	2_137	0	0.0117142859595449	4.73384261101726	5.26534742711928e-07	0.0768014492026566	1
ENSG00000077044.10	DGKD	2	233354365	2_137	0	0.040091683692242	16.424109122761	6.25220938373877e-06	-1.73249804161138	1
ENSG00000085982.13	USP40	2	233566769	2_137	0	0.129667460924465	27.3357633875671	3.3655776134163e-05	-2.55438630961271	2
ENSG00000185038.14	MROH2A	2	233772033	2_137	0	0.0128658129614085	5.58548100645483	6.82331167782787e-07	-0.461617655313614	2
ENSG00000123485.11	HJURP	2	233854491	2_137	0	0.0117598086390205	4.75984946834304	5.31484825939133e-07	0.110547485142122	2
ENSG00000132321.16	IQCA1	2	236503525	2_139	0	0.0186749785843257	6.10876433533585	1.08320555972473e-06	-0.510239784076243	1
ENSG00000144476.5	ACKR3	2	236887749	2_140	0	0.0199513709918571	5.64388821168847	1.06917438185273e-06	-0.502352287657179	1
ENSG00000115648.13	MLPH	2	237484517	2_140	0	0.0457757359444616	13.5780232297776	5.90159332701025e-06	1.52599768541454	1
ENSG00000124839.12	RAB17	2	237594624	2_140	0	0.0283279768355443	8.98302694259189	2.4162154536054e-06	-1.0835768954367	3
ENSG00000124831.18	LRRFIP1	2	237652440	2_140	0	0.0187427626359431	5.04975915341917	8.98672944617411e-07	0.146846460487214	1
ENSG00000177483.11	RBM44	2	237779250	2_140	0	0.0186690449785981	5.01230100798682	8.88498385502749e-07	-0.237371513338943	3
ENSG00000184182.18	UBE2F	2	237966682	2_141	0	0.0226628471643979	5.58945006605842	1.20276545870711e-06	0.626374826914759	2
ENSG00000132330.16	SCLY	2	238061377	2_141	0	0.0256158871244576	6.75629328140373	1.64329408150714e-06	-0.894170528545663	2
ENSG00000144488.14	ESPNL	2	238127212	2_141	0	0.0278416145914369	7.55095272040778	1.99615180158905e-06	0.855595948318405	1
ENSG00000168427.8	KLHL30	2	238136810	2_141	0	0.0323530288021966	8.98503291102973	2.76014573538454e-06	-1.14807813815954	1
ENSG00000178752.15	ERFE	2	238158500	2_141	0	0.0245334678969222	6.34482326358755	1.4780048790223e-06	0.622304563054498	2
ENSG00000132323.8	ILKAP	2	238180983	2_141	0	0.106265263978766	20.4970188700425	2.06813756528116e-05	2.93915436530075	2
ENSG00000144485.10	HES6	2	238240329	2_141	0	0.0208702435825993	4.80526107192056	9.52230094086142e-07	-0.365996385408076	1
ENSG00000132326.11	PER2	2	238289924	2_141	0	0.0292844166424424	8.03293974698825	2.23361585307772e-06	-0.739570520165613	1
ENSG00000204104.11	TRAF3IP1	2	238316563	2_141	0	0.0210985912942135	4.90880202822814	9.83391326627849e-07	-0.452159344838551	3
ENSG00000065802.11	ASB1	2	238426593	2_141	0	0.0235825154969357	5.96831268095878	1.33640808113778e-06	0.875836950033222	1
ENSG00000068024.16	HDAC4	2	239162955	2_142	0	0.0128981704813849	6.64084483774086	8.13296386729775e-07	0.657495589680616	2
ENSG00000130414.11	NDUFA10	2	240022435	2_142	0	0.0127335823477782	6.51906505545557	7.88194342032385e-07	0.613936996844584	2
ENSG00000172428.10	COPS9	2	240043825	2_142	0	0.0141158373127984	7.49649963922738	1.0047605283312e-06	-0.859169356724587	1
ENSG00000063660.8	GPC1	2	240432621	2_142	0	0.106916094382316	26.9641926962131	2.73733471130412e-05	2.96268992640624	2
ENSG00000188542.9	DUSP28	2	240557353	2_142	0	0.0105287439228671	4.71705565500447	4.71568687797473e-07	-0.0562773483418507	1
ENSG00000142327.12	RNPEPL1	2	240566209	2_142	0	0.0207114697269835	11.1384305696173	2.19044481996179e-06	1.35454717748919	1
ENSG00000144504.15	ANKMY1	2	240562449	2_142	0	0.0135459474281814	7.10555966815858	9.13913459358155e-07	-0.711362899194445	1
ENSG00000142330.19	CAPN10	2	240590263	2_142	0	0.0106380871511024	4.81493772473147	4.86353017934485e-07	-0.360402321769382	1
ENSG00000178623.11	GPR35	2	240604773	2_142	0	0.0105910048430262	4.77291441704336	4.79974550468636e-07	0.32408789690893	1
ENSG00000172478.17	C2orf54	2	240896529	2_143	0	0.0156436672842978	4.99577147141206	7.42059161085067e-07	0.284138588322216	1
ENSG00000130294.15	KIF1A	2	240810727	2_143	0	0.0266723569519661	10.0714175105195	2.55064132297288e-06	-1.29199422760681	2
ENSG00000162804.13	SNED1	2	240986426	2_143	0	0.0203668147509622	7.5027632241912	1.45091426638784e-06	0.857867419775474	2
ENSG00000122085.16	MTERF4	2	241093979	2_143	0	0.0183358073871779	6.50399754201764	1.13234248824621e-06	0.856860153523958	3
ENSG00000115687.13	PASK	2	241146514	2_143	0	0.0192123688802336	6.94789026039207	1.2674512488087e-06	0.885856078903952	3
ENSG00000146205.13	ANO7	2	241217826	2_144	0	0.0575360724447989	18.7116888108027	1.0222346445839e-05	-1.90639803860165	1
ENSG00000115677.16	HDLBP	2	241314902	2_144	0	0.0256080063643659	10.9506369170688	2.66264057298997e-06	-1.53693027156143	1
ENSG00000006607.13	FARP2	2	241355498	2_144	0	0.0511140635357119	17.5698291831068	8.52717830928166e-06	2.1905985709248	2
ENSG00000115694.14	STK25	2	241500573	2_144	0	0.0133082423521854	4.72910616260028	5.97581523776544e-07	-0.311323029291544	1
ENSG00000176946.11	THAP4	2	241633431	2_144	0	0.0375913694706095	14.6182346507948	5.21771643751394e-06	1.82874222910464	1
ENSG00000168397.16	ATG4B	2	241633431	2_144	0	0.0375913694706095	14.6182346507948	5.21771643751394e-06	1.82874222910464	1
ENSG00000168393.12	DTYMK	2	241689539	2_144	0	0.0262134534188631	11.1733987714623	2.78103807730976e-06	-1.19265785556242	1
ENSG00000168395.15	ING5	2	241725905	2_144	0	0.0396836463146686	15.1373428743435	5.70372548633013e-06	1.76558053924423	1
ENSG00000204099.11	NEU4	2	241853790	2_144	0	0.0417212916240494	15.6175306268782	6.18682038902665e-06	1.95747827435768	1
ENSG00000134121.9	CHL1	3	150470	3_1	0	0.0156801784876046	6.10142990306814	9.08406064582659e-07	0.429136944825983	2
ENSG00000072756.16	TRNT1	3	3127782	3_4	0	0.00742999575397751	7.89820481009023	5.57204164558909e-07	0.837249769792676	2
ENSG00000113851.14	CRBN	3	3178805	3_4	0	0.017265254461716	15.8896763000285	2.60486625870497e-06	1.6466140435956	1
ENSG00000175928.5	LRRN1	3	3801087	3_4	0	0.0172342612719353	15.8726082117449	2.59739718745397e-06	1.64796923573863	1
ENSG00000170364.12	SETMAR	3	4368850	3_4	0	0.00681750824771266	7.08431108629363	4.58585894720457e-07	0.718311775700567	1
ENSG00000144455.13	SUMF1	3	4368850	3_4	0	0.0069637751361068	7.28511582805321	4.81702163609782e-07	0.746531162926305	3
ENSG00000150995.18	ITPR1	3	4492945	3_4	0	0.00532131577187889	4.74128540189151	2.39559019237589e-07	0.0815700528953291	1
ENSG00000182533.6	CAV3	3	8733693	3_7	0	0.0167867000564019	5.83024451020406	9.29286217439368e-07	-0.570701386042479	2
ENSG00000125046.14	SSUH2	3	8744602	3_7	0	0.0670176304918714	19.0857593258057	1.2144954956927e-05	1.90400305774865	1
ENSG00000180914.10	OXTR	3	8814814	3_7	0	0.0162352003768961	5.51301175757446	8.49853306789015e-07	0.414098885629977	2
ENSG00000070950.9	RAD18	3	8963418	3_7	0	0.0187095333731455	6.86062843719169	1.21877700589063e-06	-0.739442763372119	2
ENSG00000196220.15	SRGAP3	3	9169275	3_7	0	0.0153352263761777	4.97159071396616	7.23907300256119e-07	-0.321539229448619	1
ENSG00000134077.15	THUMPD3	3	9362987	3_7	0	0.0170212329560534	5.96203352027747	9.63569014227786e-07	0.711827322800898	2
ENSG00000168137.15	SETD5	3	9398204	3_7	0	0.226252127535681	31.2447397578153	6.71223232923564e-05	3.25286938376084	1
ENSG00000132164.9	SLC6A11	3	10788981	3_8	0	0.229007275859656	39.5849691999138	8.60749915632717e-05	-4.07795070312625	2
ENSG00000163719.19	MTMR14	3	9649842	3_8	0	0.00743996713887951	4.72431461780921	3.33739204221772e-07	-0.0239401389600048	1
ENSG00000134072.10	CAMK1	3	9770367	3_8	0	0.029063039420035	17.4668898436487	4.82007736637015e-06	-1.91969454702108	1
ENSG00000214021.15	TTLL3	3	9807893	3_8	0	0.0562863516180009	23.7627022291449	1.26997836368285e-05	-2.33712220074379	1
ENSG00000156990.14	RPUSD3	3	9843425	3_8	0	0.00751520497760227	4.82073430457561	3.43994440090437e-07	-0.141414816369794	1
ENSG00000187288.10	CIDEC	3	9879932	3_8	0	0.00881981634603901	6.28513637229425	5.26346384411451e-07	-0.677563798126841	1
ENSG00000171135.13	JAGN1	3	9890289	3_8	0	0.01654730229701	12.2383178085254	1.92285406468553e-06	1.38170902395789	1
ENSG00000163701.18	IL17RE	3	9886456	3_8	0	0.00744601595097449	4.73365759623799	3.34671091057935e-07	-0.0201718551448509	2
ENSG00000163703.17	CRELD1	3	9938785	3_8	0	0.0086260721688074	6.06009595185052	4.96352238274181e-07	-0.557518807877488	1
ENSG00000163704.11	PRRT3	3	9954742	3_8	0	0.00746898670080065	4.77584360639609	3.38695307366986e-07	-0.078046867794524	1
ENSG00000125037.12	EMC3	3	10010880	3_8	0	0.00867560199895567	6.15305119566729	5.06859447129719e-07	-0.668922022784775	1
ENSG00000254999.3	BRK1	3	10115548	3_8	0	0.038312344067458	20.0397977634187	7.2900323492126e-06	1.92676602331976	2
ENSG00000134086.7	VHL	3	10140878	3_8	0	0.00833771954807705	5.76829617489204	4.56659220422866e-07	0.407303552750347	1
ENSG00000134070.4	IRAK2	3	10167559	3_8	0	0.0186489344955131	13.4654710667488	2.38436627998087e-06	-1.23945828685901	2
ENSG00000157014.10	TATDN2	3	10245570	3_8	0	0.00935273696013461	6.81010553340695	6.04769609418261e-07	0.950409598899465	2
ENSG00000157017.15	GHRL	3	10297453	3_8	0	0.012032315450867	9.18619523374889	1.04949959974285e-06	1.47538685899261	1
ENSG00000157020.17	SEC13	3	10320608	3_8	0	0.0143614192794669	10.7133931236104	1.46090440906518e-06	1.82234383981726	1
ENSG00000157087.17	ATP2B2	3	10552494	3_8	0	0.0263262585025708	16.6523784932996	4.16258209325334e-06	-2.20031314294097	1
ENSG00000157103.10	SLC6A1	3	10992142	3_9	0	0.0113961082549403	7.65529356123251	8.28353692124358e-07	0.766446967217205	1
ENSG00000196639.6	HRH1	3	11121611	3_9	0	0.00990315478506731	6.32495371050895	5.94741597861296e-07	0.507049801242184	1
ENSG00000197548.12	ATG7	3	11271528	3_9	0	0.0146081508176731	10.0099892472806	1.38843723397293e-06	-1.25560668859466	2
ENSG00000144560.14	VGLL4	3	11560323	3_9	0	0.0284894143426608	16.3644330696099	4.42671826471123e-06	-2.05591227736898	1
ENSG00000144559.10	TAMM41	3	11861196	3_9	0	0.00835636239919024	4.71702140404453	3.74267839276603e-07	-0.123300428855244	1
ENSG00000157152.16	SYN2	3	12114388	3_9	0	0.0308321013366756	17.1189170896142	5.01160472550877e-06	2.13622589404775	1
ENSG00000157150.4	TIMP4	3	12159406	3_9	0	0.0696002757480277	24.9522046788664	1.64898718753711e-05	-2.71069818028239	1
ENSG00000132170.19	PPARG	3	12284939	3_9	0	0.0168602494057203	11.3711121562506	1.82038955330336e-06	1.48788488123327	1
ENSG00000154743.17	TSEN2	3	12484507	3_9	0	0.0090359669403921	5.45724156827546	4.68214876817549e-07	-0.950294658963929	3
ENSG00000075975.15	MKRN2	3	12556393	3_9	0	0.0595057120326104	23.4337564394059	1.32403042454815e-05	2.65002451160555	4
ENSG00000225526.4	MKRN2OS	3	12481374	3_9	0	0.0300955328230084	16.887814416848	4.82583958194348e-06	1.90299218134973	2
ENSG00000132155.11	RAF1	3	12663395	3_9	0	0.0405507942402331	19.7414234386681	7.6010786368023e-06	-2.53292853306487	1
ENSG00000088726.15	TMEM40	3	12726437	3_9	0	0.00874808221114898	5.1506363447111	4.27829907359279e-07	0.0763592419403484	3
ENSG00000144712.11	CAND2	3	12796583	3_9	0	0.00863925947081001	5.03217975147184	4.12790848446813e-07	-0.34326166447775	2
ENSG00000144713.12	RPL32	3	12840973	3_9	0	0.0176809257717337	11.8225789034615	1.9847902544918e-06	-1.37465644176036	2
ENSG00000131379.9	C3orf20	3	14673353	3_10	0	0.0477611780383044	15.6605706101796	7.10198922400943e-06	1.96670223032406	1
ENSG00000144711.13	IQSEC1	3	13072626	3_10	0	0.0226864627203693	8.54055624434788	1.83971411200949e-06	1.06979925104399	1
ENSG00000163528.12	CHCHD4	3	14124429	3_10	0	0.0151913992617045	4.72866632204629	6.82077689222934e-07	0.0777892480931872	1
ENSG00000154767.14	XPC	3	14200648	3_10	0	0.0288684367439109	10.8376454062218	2.9706781448798e-06	1.24754063839286	1
ENSG00000131389.16	SLC6A6	3	14368294	3_10	0	0.0345128177298272	12.5441283500227	4.11072385844672e-06	1.65115339439923	4
ENSG00000144596.12	GRIP2	3	14533826	3_10	0	0.0337267581608653	12.3237483179995	3.94652461266393e-06	-1.457060115337	1
ENSG00000154781.15	CCDC174	3	14660765	3_10	0	0.09590746617656	22.4301151506898	2.04259054496964e-05	-2.39376727328532	1
ENSG00000131368.7	MRPS25	3	15065408	3_11	0	0.0192604404488553	5.56210490993704	1.01719165183661e-06	-0.509784614902284	1
ENSG00000131381.12	RBSN	3	15099772	3_11	0	0.0727683479494845	18.3106742886463	1.2651564954005e-05	2.09709848288322	1
ENSG00000131375.9	CAPN7	3	15206289	3_11	0	0.0253851216499842	8.19046078611136	1.97417196894037e-06	-1.09502749489202	2
ENSG00000131370.15	SH3BP5	3	15331530	3_11	0	0.0303934346845154	9.90817922507986	2.85937444805197e-06	-1.09428979544732	2
ENSG00000206561.12	COLQ	3	15557776	3_11	0	0.020232146266064	6.0299820450455	1.1583915258275e-06	0.303915631348652	1
ENSG00000131373.14	HACL1	3	15600464	3_11	0	0.0179354062099618	4.884706393711	8.31853941278835e-07	0.487451850969436	2
ENSG00000169814.12	BTD	3	15601668	3_11	0	0.0189131561554443	5.38918961916676	9.67798332845291e-07	0.628322811174072	1
ENSG00000206560.11	ANKRD28	3	15857778	3_11	0	0.0238712709465618	7.6044633539905	1.72361994270977e-06	-0.907817209221907	2
ENSG00000154813.9	DPH3	3	16260057	3_12	0	0.0110412771878113	5.61537436204082	5.88701882343206e-07	-0.380347244522387	1
ENSG00000154814.13	OXNAD1	3	16265263	3_12	0	0.0236881015997522	13.3788077917355	3.0091585318197e-06	-1.67546864130269	1
ENSG00000154822.17	PLCL2	3	16802230	3_12	0	0.0115673799467542	17.5567643119314	1.92831010303771e-06	4.01583677930304	1
ENSG00000182568.16	SATB1	3	18427031	3_13	0	0.0209422974009024	10.7477991469135	2.13718078713826e-06	-1.42297734008305	1
ENSG00000183960.8	KCNH8	3	19130988	3_14	0	0.0176150490557516	7.36062238579328	1.23110697512877e-06	-0.887025542838409	1
ENSG00000163576.17	EFHB	3	19946983	3_14	0	0.0952285036015109	23.5832989880902	2.13240117797799e-05	2.92069923414825	1
ENSG00000144566.10	RAB5A	3	19946983	3_14	0	0.0952285036015109	23.5832989880902	2.13240117797799e-05	2.92069923414825	1
ENSG00000183977.13	PP2D1	3	19982498	3_14	0	0.0133328290508836	4.7167653795812	5.97123250337855e-07	0.0327370027754482	1
ENSG00000182247.9	UBE2E2	3	23108817	3_17	0	0.0261539061166765	11.3889301745532	2.82824408510082e-06	-1.522912276061	1
ENSG00000174738.12	NR1D2	3	23945256	3_18	0	0.00373053035596249	6.46467304358319	2.28988957542486e-07	1.67364895284165	1
ENSG00000077097.15	TOP2B	3	25664786	3_19	0	0.0300641456040032	7.77230287864333	2.21868669574001e-06	-1.02281966446321	1
ENSG00000151092.16	NGLY1	3	25793169	3_19	0	0.0425309080999357	11.0931797485822	4.4797946070284e-06	-1.74423233046316	1
ENSG00000033867.16	SLC4A7	3	27484716	3_20	0	0.0217113858996888	4.71901579988101	9.72828700677427e-07	-0.116526967404535	1
ENSG00000163508.12	EOMES	3	27723132	3_20	0	0.0423619026607347	11.1043958155809	4.46650463022378e-06	1.5228226848973	1
ENSG00000187118.12	CMC1	3	28243405	3_21	0	0.0124367802650786	4.84263915536572	5.71857033729745e-07	-0.313240277326906	1
ENSG00000163512.13	AZI2	3	28348550	3_21	0	0.0124164922196589	4.82716521386995	5.69099862521357e-07	-0.113485187841154	1
ENSG00000144642.21	RBMS3	3	28575079	3_21	0	0.0134002581366022	5.55017442181909	7.06182893290251e-07	-0.00535830737670335	1
ENSG00000163513.17	TGFBR2	3	30515573	3_22	0	0.00540464859307455	6.19718607762765	3.18023633334012e-07	-0.531382709912986	1
ENSG00000163527.9	STT3B	3	31531267	3_23	0	0.207366286173217	26.651927154494	5.24764157445692e-05	-3.7553126097858	2
ENSG00000197385.5	ZNF860	3	31986180	3_23	0	0.169587204116489	31.9816026841862	5.14980400536996e-05	3.15730903156254	2
ENSG00000170293.8	CMTM8	3	32238362	3_23	0	0.0316951861604757	16.1782184053995	4.86879397732554e-06	1.63103934998019	2
ENSG00000091317.7	CMTM6	3	32502466	3_24	0	0.0173336506641896	4.8508987258743	7.98379991280385e-07	-0.170019340748223	1
ENSG00000144635.8	DYNC1LI1	3	32570569	3_24	0	0.0174040365104419	4.88939048689994	8.07982781175239e-07	-0.228655077825894	1
ENSG00000182973.18	CNOT10	3	32682166	3_24	0	0.0175714690122835	4.98034964410509	8.30931649307143e-07	0.510717806850871	1
ENSG00000170275.14	CRTAP	3	33089883	3_24	0	0.0171904950276603	4.77210742437552	7.78925624776279e-07	-0.221426679786324	3
ENSG00000173705.8	SUSD5	3	33218930	3_25	0	0.0103651286636043	13.6405943660915	1.3424724705423e-06	-1.67380263682607	2
ENSG00000153560.11	UBP1	3	33421580	3_25	0	0.00415875108512642	5.06571712984977	2.00032820702123e-07	-0.399412184015871	1
ENSG00000163539.16	CLASP2	3	33715397	3_25	0	0.00668289225525098	9.19511788909022	5.83470841899018e-07	-1.67378531392132	1
ENSG00000163673.7	DCLK3	3	36764447	3_27	0	0.0628469845185707	39.8728753562262	2.37935583682148e-05	5.23495587915488	2
ENSG00000168016.13	TRANK1	3	36944995	3_27	0	0.0168080136676354	7.98068812558522	1.27366181556782e-06	-0.434126815304659	1
ENSG00000178567.7	EPM2AIP1	3	36993455	3_27	0	0.0121066546642661	7.748302330229	8.90693144062846e-07	-1.61366211709586	1
ENSG00000076242.14	MLH1	3	36993455	3_27	0	0.0121066546642661	7.748302330229	8.90693144062846e-07	-1.61366211709586	1
ENSG00000093167.17	LRRFIP2	3	37186242	3_27	0	0.0111529049738162	10.3404707345544	1.09502922090253e-06	-2.63375135385005	3
ENSG00000144674.16	GOLGA4	3	37228850	3_27	0	0.0130260058861725	6.77614789571648	8.38091706784959e-07	0.943030198859899	3
ENSG00000198590.11	C3orf35	3	37386585	3_27	0	0.0125996870221061	5.69791803490196	6.8166869782353e-07	-0.127522858999875	1
ENSG00000144668.11	ITGA9	3	37456719	3_27	0	0.0146168553528441	8.68343752488854	1.20515534160119e-06	1.60777216956681	1
ENSG00000144677.14	CTDSPL	3	37946365	3_27	0	0.174645415778692	30.40750659647	5.04237797179383e-05	3.688972298415	1
ENSG00000136059.14	VILL	3	37987123	3_27	0	0.0110756251616293	4.77885735386833	5.02562076305487e-07	-0.0949849972661335	1
ENSG00000187091.13	PLCD1	3	38029646	3_27	0	0.0505740836417257	19.2619870428123	9.24967568515378e-06	-1.8656065398524	1
ENSG00000172939.8	OXSR1	3	38178977	3_27	0	0.0129698218662788	6.07248485174173	7.47821329808453e-07	0.409782953183054	1
ENSG00000172940.11	SLC22A13	3	38266019	3_27	0	0.0141276346554682	7.04491714829978	9.45023791272358e-07	0.849641885603893	1
ENSG00000179934.6	CCR8	3	39330021	3_28	0	0.0138281216533903	8.22956759655343	1.08053193072352e-06	-1.02567886484226	1
ENSG00000144671.10	SLC22A14	3	38317305	3_28	0	0.0118784284617585	7.396376957422	8.34210054928276e-07	-1.12680107910832	1
ENSG00000093217.9	XYLB	3	38346523	3_28	0	0.0122795673856395	7.20239323107808	8.39764076595616e-07	-0.77933265360207	1
ENSG00000157036.12	EXOG	3	38495746	3_28	0	0.0646926071829344	24.4924208611932	1.5044708043566e-05	-2.79011268929583	1
ENSG00000183873.15	SCN5A	3	38631094	3_28	0	0.0158789445235416	9.7606250406567	1.47162330784556e-06	-0.967378192235382	1
ENSG00000168356.11	SCN11A	3	38947836	3_28	0	0.0143020986819866	8.46957932706431	1.15016197924939e-06	-0.863056627077827	2
ENSG00000114745.13	GORASP1	3	39101133	3_28	0	0.0094695570810388	4.72017389268324	4.24409465705701e-07	-0.0190419198639744	2
ENSG00000168026.18	TTC21A	3	39107217	3_28	0	0.010555157921603	5.71906467810063	5.73174868884842e-07	0.519271355672116	2
ENSG00000168334.8	XIRP1	3	39192679	3_28	0	0.0616163422929378	22.5425904404789	1.31885524672901e-05	2.33988582515052	1
ENSG00000168329.13	CX3CR1	3	39384266	3_28	0	0.00995415922139631	5.16430887275923	4.88106048234063e-07	-0.407546151153981	1
ENSG00000144659.10	SLC25A38	3	39384266	3_28	0	0.00995415922139631	5.16430887275923	4.88106048234063e-07	0.407546151153981	1
ENSG00000168028.13	RPSA	3	39406713	3_28	0	0.0101740904580068	5.36979743750326	5.18741382008121e-07	0.472914741930537	3
ENSG00000170011.13	MYRIP	3	39807838	3_28	0	0.00970177184270849	4.92110360606268	4.53326348775614e-07	-0.522033971492521	2
ENSG00000114784.3	EIF1B	3	40309993	3_29	0	0.0167288953364116	7.09292508210203	1.12665262659273e-06	0.922964873633449	1
ENSG00000168032.8	ENTPD3	3	40387447	3_29	0	0.0171843892226661	7.34808594477162	1.19896284506502e-06	0.966478568662207	1
ENSG00000188846.13	RPL14	3	40457354	3_29	0	0.0190064592495202	8.30573948651791	1.49891470677029e-06	-1.08415953735893	2
ENSG00000177873.12	ZNF619	3	40477330	3_29	0	0.0208309346741956	9.17740561809659	1.81520667795786e-06	-1.18756045420034	1
ENSG00000172888.11	ZNF621	3	40532253	3_29	0	0.0137744299676946	5.24850324052207	6.86446194589618e-07	0.570857335384847	1
ENSG00000182606.14	TRAK1	3	42013418	3_30	0	0.037449159700797	11.2987403758375	4.01762597801498e-06	1.56817015214399	2
ENSG00000187094.11	CCK	3	42266417	3_30	0	0.0244071142734723	7.2097241559983	1.67083083001637e-06	0.828326505174198	1
ENSG00000114812.12	VIPR1	3	42488258	3_30	0	0.0190360995620991	4.84453699629836	8.75644131048901e-07	0.287767376729086	1
ENSG00000114857.17	NKTR	3	42603651	3_31	0	0.0378031208590991	21.1962355453005	7.60823272448135e-06	2.27757394063643	1
ENSG00000010282.14	HHATL	3	42699368	3_31	0	0.00671209853956889	4.73296443562371	3.01640020473057e-07	0.116257620697622	2
ENSG00000244607.5	CCDC13	3	42770079	3_31	0	0.00672816676995547	4.79903428310383	3.0658294870256e-07	0.289068098579039	1
ENSG00000181061.13	HIGD1A	3	42800848	3_31	0	0.00679531480406559	4.92073069044655	3.1749476924753e-07	-0.379721733290249	1
ENSG00000180432.5	CYP8B1	3	42876414	3_31	0	0.0074959771995865	5.79575507214824	4.12511136512382e-07	-0.669718397642053	1
ENSG00000240747.7	KRBOX1	3	42809057	3_31	0	0.00682843392558896	4.87622579671664	3.1615664614911e-07	-0.145697964308204	1
ENSG00000144647.5	POMGNT2	3	43084913	3_31	0	0.00685922253856819	4.89364378347997	3.18716570152964e-07	-0.179473787071467	2
ENSG00000163788.13	SNRK	3	43283602	3_31	0	0.031710886264932	18.7658293589923	5.65032644438868e-06	1.80364045840894	1
ENSG00000011198.7	ABHD5	3	43690029	3_31	0	0.00695385188648201	5.00962436333622	3.30771433463908e-07	0.139199105562635	2
ENSG00000160746.12	ANO10	3	43691692	3_31	0	0.00836072297007062	6.64972132910514	5.27891508201997e-07	0.139145502515291	1
ENSG00000179152.19	TCAIM	3	44338737	3_31	0	0.00795026110455643	6.09499028622488	4.60099548085066e-07	-0.450491589143303	1
ENSG00000225873.3	LINC00694	3	44439661	3_31	0	0.0337691870561579	19.480307885758	6.24617027389154e-06	2.26959777015544	1
ENSG00000185219.16	ZNF445	3	44413451	3_31	0	0.00681274192904868	4.94927738124074	3.20155619492119e-07	0.512224842451652	1
ENSG00000178917.15	ZNF852	3	44510929	3_31	0	0.00853970832999062	7.4037999113901	6.00336996305302e-07	-1.41086035550825	1
ENSG00000196345.12	ZKSCAN7	3	44533027	3_31	0	0.00706721906690366	5.31688856342142	3.56782470536982e-07	-0.641705723060945	2
ENSG00000144792.9	ZNF660	3	44578138	3_31	0	0.0120855391684511	10.1460875328516	1.16429231740834e-06	-1.57137296252551	2
ENSG00000186448.14	ZNF197	3	44584405	3_31	0	0.00835817078451207	7.15746763860549	5.68025759206242e-07	-1.276187599831	2
ENSG00000196653.11	ZNF502	3	44721338	3_31	0	0.00812110955225254	6.52764341249037	5.03348974257714e-07	-0.747861346350425	1
ENSG00000186446.11	ZNF501	3	44721338	3_31	0	0.00748213933663466	5.77600602666462	4.10346587485009e-07	-0.590603132003873	2
ENSG00000163807.5	KIAA1143	3	44761331	3_31	0	0.0142846879963651	11.2940428974842	1.53185475425022e-06	-1.21936898162991	1
ENSG00000163808.16	KIF15	3	44761638	3_31	0	0.141977833366318	33.4188089239634	4.50514639919795e-05	-3.34775308757611	1
ENSG00000169964.7	TMEM42	3	44861353	3_31	0	0.00673515156076898	4.84976732944956	3.1014563510804e-07	-0.475976722476452	1
ENSG00000163810.11	TGM4	3	44874111	3_31	0	0.00728133890754734	5.35845877514205	3.70466153591317e-07	-0.308041581250723	1
ENSG00000075914.12	EXOSC7	3	44999397	3_31	0	0.0119996450651508	10.40082855015	1.18504197748995e-06	1.31483408452731	1
ENSG00000163815.5	CLEC3B	3	45006267	3_31	0	0.0097220173609287	8.47182833963675	7.82043546181624e-07	-0.970678719768026	2
ENSG00000173585.15	CCR9	3	45887277	3_32	0	0.0212526133116415	6.88480216295499	1.38931652800505e-06	-0.776920796889161	1
ENSG00000163814.7	CDCP1	3	45146179	3_32	0	0.0174378536910467	5.0038188498652	8.28499031508868e-07	-0.0972264384755519	1
ENSG00000011376.9	LARS2	3	45388191	3_32	0	0.0352102850825368	11.7010686445293	3.91194252401497e-06	1.30043148405896	2
ENSG00000144791.9	LIMD1	3	45636290	3_32	0	0.0172251092597402	4.88725495870287	7.99326806850339e-07	-0.297558431126265	1
ENSG00000211456.10	SACM1L	3	45688625	3_32	0	0.0229256312554424	7.60606613625651	1.65568912763558e-06	1.02065159590161	2
ENSG00000163817.15	SLC6A20	3	45796521	3_32	0	0.041958248271017	13.3814998105125	5.33113324681489e-06	1.46469901868235	2
ENSG00000163818.16	LZTFL1	3	45916204	3_32	0	0.021622996115374	7.04922165935226	1.44728624315487e-06	0.821474287864241	1
ENSG00000172215.5	CXCR6	3	45921260	3_32	0	0.0298594984066896	10.1255590237466	2.87077340565149e-06	1.41555089971189	1
ENSG00000163820.14	FYCO1	3	45916197	3_32	0	0.0338766023525299	11.3317914938007	3.64498560908171e-06	-1.62492133662602	3
ENSG00000173578.7	XCR1	3	46027718	3_32	0	0.039792477428254	12.8731099104676	4.86386881201423e-06	-1.70986400565842	2
ENSG00000163823.3	CCR1	3	46208231	3_32	0	0.0169214576088691	4.71830904488207	7.58091366039192e-07	-0.0115602059463648	1
ENSG00000121807.5	CCR2	3	46352928	3_32	0	0.0175119331533461	5.04412715083768	8.38720992446187e-07	0.4296192375956	2
ENSG00000160791.13	CCR5	3	46286578	3_32	0	0.0188081375358848	5.72272828600766	1.02198922011176e-06	-0.643536735767613	2
ENSG00000121797.9	CCRL2	3	46407900	3_32	0	0.0219981862261069	7.21282949327958	1.50657215680435e-06	0.781986640420535	1
ENSG00000178038.16	ALS2CL	3	46689259	3_33	0	0.0173426654312021	5.99722699548075	9.87560543284111e-07	-0.614851205964243	1
ENSG00000181585.3	TMIE	3	46701257	3_33	0	0.0162848672591032	5.39950359808479	8.34901910023556e-07	0.355845630077889	1
ENSG00000188086.13	PRSS45	3	46740510	3_33	0	0.0162474801871735	5.37767834430491	8.29618131298411e-07	0.470057542897271	4
ENSG00000160801.13	PTH1R	3	46877309	3_33	0	0.0380766709499393	13.4959926223414	4.87934133029209e-06	-1.45879751534775	2
ENSG00000160796.16	NBEAL2	3	47004356	3_33	0	0.016116951560872	5.30108724464449	8.11232328204976e-07	0.41149350039788	1
ENSG00000160799.11	CCDC12	3	46982458	3_33	0	0.01521853059015	4.75657347048894	6.87328461088626e-07	-0.215603252052568	1
ENSG00000181555.20	SETD2	3	47163449	3_33	0	0.0238158517503548	9.01417249983836	2.03839985480426e-06	-1.1049361157744	2
ENSG00000114648.11	KLHL18	3	47284808	3_33	0	0.0205642010461754	7.61685711634866	1.48725366110813e-06	0.928796369588566	1
ENSG00000114650.18	SCAP	3	47476755	3_33	0	0.0183907197992633	6.55475954111478	1.14459775225688e-06	0.762323753627302	2
ENSG00000114646.9	CSPG5	3	47522280	3_33	0	0.0165894023191585	5.57544858084173	8.78229358868994e-07	-0.483352453809351	2
ENSG00000173473.10	SMARCC1	3	47781053	3_34	0	0.0186331018458349	6.64449667979984	1.17555957527699e-06	1.2889706008377	1
ENSG00000164045.11	CDC25A	3	48188134	3_34	0	0.0499770541889791	16.0731402677532	7.62726411580702e-06	-2.6664228210338	1
ENSG00000164047.4	CAMP	3	48226335	3_34	0	0.0472989704826433	15.5430876323372	6.98049757051079e-06	-2.6295131005352	1
ENSG00000164048.13	ZNF589	3	48241756	3_34	0	0.0736289869418275	19.822168849856	1.38578990429437e-05	-2.88586803952747	2
ENSG00000172113.8	NME6	3	48301800	3_34	0	0.0355096654513708	12.792734874256	4.31327727067467e-06	2.41700312866758	1
ENSG00000164049.14	FBXW12	3	48372047	3_34	0	0.0268830954231054	10.1340788354756	2.58678866252078e-06	-1.79147738926159	1
ENSG00000164050.12	PLXNB1	3	48426493	3_34	0	0.0305181859012881	11.3445021053879	3.28731673797245e-06	-1.90719568759339	1
ENSG00000164051.13	CCDC51	3	48440237	3_34	0	0.0308839617637978	11.4583082666623	3.36008995979231e-06	-1.917523085771	1
ENSG00000232112.3	TMA7	3	48440237	3_34	0	0.0308839617637978	11.4583082666622	3.36008995979228e-06	1.917523085771	1
ENSG00000213689.11	TREX1	3	48464565	3_34	0	0.021898410002005	8.18027317116195	1.70089610351987e-06	1.53441557666093	2
ENSG00000164054.15	SHISA5	3	48414217	3_34	0	0.0589882501871739	17.672646457717	9.89838860135288e-06	2.46980756129794	2
ENSG00000145040.3	UCN2	3	48372784	3_34	0	0.0153599240714317	4.80962833385908	7.01452040675687e-07	0.0614319686193835	2
ENSG00000114270.17	COL7A1	3	48595323	3_34	0	0.020851579473004	7.71414104981204	1.527298516551e-06	-0.782867330915396	1
ENSG00000183396.3	TMEM89	3	48621034	3_34	0	0.0310890663049751	11.5215729934897	3.40108003125973e-06	1.72098153147137	1
ENSG00000008300.16	CELSR3	3	48662086	3_34	0	0.051427186404498	16.3488546115993	7.98320888747179e-06	2.22369486766941	1
ENSG00000068745.14	IP6K2	3	48694054	3_34	0	0.0152579011263307	4.74637305077879	6.87628807207347e-07	0.111729135042953	2
ENSG00000114302.15	PRKAR2A	3	48847779	3_34	0	0.0421149025747165	14.4278591308843	5.76945898762725e-06	-1.9197133996349	1
ENSG00000178252.17	WDR6	3	49007280	3_34	0	0.0481757740374538	15.7199899881477	7.19081909588142e-06	2.36632950018111	2
ENSG00000178057.14	NDUFAF3	3	49017259	3_34	0	0.0210950953652737	7.8246356448412	1.56726708754861e-06	-1.52100984872922	1
ENSG00000178149.16	DALRD3	3	49030471	3_34	0	0.0328444653636347	12.0464789581097	3.75681422827426e-06	-1.77466695551079	1
ENSG00000198218.10	QRICH1	3	49070995	3_34	0	0.0201754085806543	7.4006019311918	1.41770796734247e-06	1.46749237145272	1
ENSG00000172037.13	LAMB2	3	49142670	3_34	0	0.0217653614445228	8.12227874925456	1.67857662252124e-06	-1.56835081393209	1
ENSG00000185909.14	KLHDC8B	3	49182704	3_34	0	0.0291476720609442	10.905794600095	3.01827346291788e-06	1.80406687574442	1
ENSG00000173421.16	CCDC36	3	49199961	3_34	0	0.0514838021199536	16.3594955493659	7.99719925982088e-06	-2.30547807059982	2
ENSG00000188315.7	C3orf62	3	49277527	3_34	0	0.0349646400851977	12.6447989758891	4.19796089122124e-06	-1.82547547637834	1
ENSG00000114316.12	USP4	3	49298799	3_35	0	0.0677542786477468	21.088328182592	1.35667641229274e-05	2.9573584277839	1
ENSG00000233276.3	GPX1	3	49354285	3_35	0	0.0392594880338609	15.8278773144892	5.90017243044501e-06	2.82294729013153	1
ENSG00000067560.10	RHOA	3	49413431	3_35	0	0.0565765647830275	19.3425797402419	1.03907852004849e-05	3.05632311070644	1
ENSG00000145022.4	TCTA	3	49412205	3_35	0	0.0289446661858106	12.9127532276731	3.54882671257284e-06	-1.89442629675782	2
ENSG00000145020.15	AMT	3	49422974	3_35	0	0.0288790627076824	12.8911480108543	3.53485892040749e-06	-1.88902257136927	1
ENSG00000145029.13	NICN1	3	49428588	3_35	0	0.0169893966314801	7.84066842334757	1.26481917336233e-06	-1.12311313197319	2
ENSG00000173531.15	MST1	3	49688252	3_35	0	0.0190525393778045	8.92999725988884	1.61548001706943e-06	2.03176558455106	2
ENSG00000164068.15	RNF123	3	49687375	3_35	0	0.0124312879678423	4.87650078144102	5.75601373834495e-07	-0.0657482940086703	2
ENSG00000176095.11	IP6K1	3	49787893	3_35	0	0.0226269540733794	10.564917870009	2.26981058730434e-06	1.61623877097198	1
ENSG00000187492.8	CDHR4	3	49792220	3_35	0	0.0602935610927557	19.9578236735656	1.1425665707102e-05	3.0630269111033	2
ENSG00000185614.4	FAM212A	3	49805192	3_35	0	0.0157904393384537	7.145585055538	1.07134513907627e-06	-1.590944701443	1
ENSG00000183763.8	TRAIP	3	49856597	3_35	0	0.0664725624063164	20.9007689755639	1.31917399691237e-05	-3.20017972979481	1
ENSG00000004534.14	RBM6	3	49937901	3_35	0	0.0921297640378803	24.077236570474	2.10622127644087e-05	2.86308073554336	2
ENSG00000003756.16	RBM5	3	50088563	3_35	0	0.0495701089674095	18.0633607559154	8.50189674118721e-06	2.65596130077191	1
ENSG00000001617.11	SEMA3F	3	50153758	3_35	0	0.0124262302978462	4.87287997920052	5.74939980205755e-07	-0.4685701808211	1
ENSG00000188338.14	SLC38A3	3	50204954	3_35	0	0.0390871360706706	15.7804720567766	5.85667652768418e-06	1.40197800435299	1
ENSG00000114353.16	GNAI2	3	50181662	3_35	0	0.0124336308155091	4.87852502243549	5.75948831663971e-07	-0.46682741723068	1
ENSG00000012171.19	SEMA3B	3	50263618	3_35	0	0.0123393733889774	4.80635356459635	5.63126828016074e-07	-0.204852642740022	2
ENSG00000179564.3	LSMEM2	3	50278688	3_35	0	0.0416415435816155	16.3917774074552	6.48112301119169e-06	1.44369136796776	1
ENSG00000214706.10	IFRD2	3	50299601	3_35	0	0.0266061106409411	12.1074442475186	3.05866044957658e-06	-1.30125804245832	1
ENSG00000243477.5	NAT6	3	50299601	3_35	0	0.0388941333397399	15.7365024131327	5.81151961827534e-06	1.6881134026158	2
ENSG00000186792.16	HYAL3	3	50295266	3_35	0	0.064478867083182	20.6064436461899	1.26158884608496e-05	-2.25009218213336	1
ENSG00000068028.17	RASSF1	3	50334326	3_35	0	0.0412182806310197	16.2951189918336	6.3774168472745e-06	1.67934814210013	2
ENSG00000114388.12	NPRL2	3	50341371	3_35	0	0.0330299757788343	14.1736933281228	4.44517316436432e-06	1.39193380580172	1
ENSG00000007402.11	CACNA2D2	3	50372395	3_35	0	0.0295306794754778	13.1032299521542	3.67408499791627e-06	-1.37265341324043	1
ENSG00000114735.9	HEMK1	3	50569633	3_35	0	0.0124712101307763	4.90697637367203	5.8105863634724e-07	-0.0587563431017551	1
ENSG00000114738.10	MAPKAPK3	3	50611291	3_35	0	0.0243268311599342	11.255257516161	2.59979062702699e-06	1.2221371654062	1
ENSG00000145050.15	MANF	3	51384757	3_35	0	0.0424485688370324	16.5772641423075	6.68148975554424e-06	2.20316363127078	1
ENSG00000164080.13	RAD54L2	3	51535000	3_35	0	0.0155462204778496	6.99775814997664	1.03295439573678e-06	-1.34947694050197	2
ENSG00000164081.12	TEX264	3	51671946	3_35	0	0.0129543871221749	5.26731893464424	6.47893888749723e-07	0.259209682540902	2
ENSG00000164082.14	GRM2	3	51618000	3_35	0	0.0152138891321739	6.79251883554249	9.81224752579297e-07	0.478036463739468	2
ENSG00000041880.14	PARP3	3	51940709	3_36	0	0.00683136922435901	5.22168222015408	3.38700309711001e-07	-0.789506448457872	1
ENSG00000162244.10	RPL29	3	51993314	3_36	0	0.0081128514777048	6.29392787965886	4.84833571650219e-07	-0.518269283397423	1
ENSG00000164087.7	POC1A	3	52154292	3_36	0	0.0174693583930891	16.1720848680113	2.68250390743028e-06	-2.54241109255105	1
ENSG00000239732.3	TLR9	3	52227452	3_36	0	0.0068197409603542	5.13285121666362	3.32371633393008e-07	0.911174619451306	1
ENSG00000247596.8	TWF2	3	52239405	3_36	0	0.0904107335385423	40.8209336970453	3.50429229502845e-05	-5.64416621672404	1
ENSG00000164088.17	PPM1M	3	52245578	3_36	0	0.00685653853395662	5.12878571494343	3.33900348344214e-07	0.911102270153094	2
ENSG00000168237.17	GLYCTK	3	52286212	3_36	0	0.0883564309348224	40.6631323876752	3.41142943125122e-05	5.57430164735511	2
ENSG00000164091.11	WDR82	3	52288401	3_36	0	0.0212774561408606	24.4566660030965	4.94099430517635e-06	-4.49896757685958	1
ENSG00000114841.17	DNAH1	3	52315396	3_36	0	0.0123104628310388	11.5435687713822	1.34931041510132e-06	2.01235897664078	2
ENSG00000163930.9	BAP1	3	52409264	3_36	0	0.0072833977993414	6.44856317733646	4.459584387733e-07	1.41159043872163	1
ENSG00000010318.20	PHF7	3	52414035	3_36	0	0.0104078211610079	10.3090417100505	1.01876851496968e-06	-2.0187822155446	1
ENSG00000010319.6	SEMA3G	3	52444898	3_36	0	0.00922981427911918	6.99110831762305	6.12683789825729e-07	-0.0439601980042745	1
ENSG00000114854.7	TNNC1	3	52454186	3_36	0	0.00682156483960361	5.13925379336422	3.32875225304438e-07	-0.774136964424478	2
ENSG00000010322.15	NISCH	3	52455611	3_36	0	0.00722775119262431	5.19216740671009	3.56327447978066e-07	-0.480562710016923	1
ENSG00000010327.10	STAB1	3	52495250	3_36	0	0.00710762139972565	6.06775341416297	4.09495945752512e-07	1.33316466088419	1
ENSG00000168273.7	SMIM4	3	52533172	3_36	0	0.0153642687963188	22.1145705651877	3.22617412482865e-06	4.71422041725334	2
ENSG00000168268.10	NT5DC2	3	52533447	3_36	0	0.00893587920383332	12.3095209315902	1.04442158132274e-06	3.38831677382359	3
ENSG00000163938.16	GNL3	3	52680384	3_36	0	0.00691318537917463	5.62019326479959	3.68915455158171e-07	-0.959292434653741	2
ENSG00000163939.18	PBRM1	3	52685800	3_36	0	0.102083207088331	38.1367950837566	3.69654413321595e-05	5.99069023986454	1
ENSG00000016864.18	GLT8D1	3	52705620	3_36	0	0.0413643161934644	18.6729855557284	7.33393416892785e-06	0.924115529833056	2
ENSG00000114904.12	NEK4	3	52770471	3_36	0	0.0176885958204864	24.207096132906	4.06568240455225e-06	4.87543198722297	1
ENSG00000055955.15	ITIH4	3	52833204	3_36	0	0.00682897432579366	5.24794798836935	3.40284681399901e-07	0.969526869199594	1
ENSG00000272573.5	MUSTN1	3	52833204	3_36	0	0.00682897432579366	5.24794798836935	3.40284681399901e-07	0.969526869199594	1
ENSG00000213533.11	TMEM110	3	52897955	3_36	0	0.0111817556687434	20.6668133423203	2.1942237532554e-06	-4.89505062939419	1
ENSG00000163935.13	SFMBT1	3	53047596	3_36	0	0.00928635203942041	7.81836828329419	6.89379975431634e-07	-1.46854963814598	1
ENSG00000163933.9	RFT1	3	53088241	3_36	0	0.0282065994725432	15.8858607395744	4.25460140866494e-06	-0.983904840768266	1
ENSG00000163932.13	PRKCD	3	53158681	3_36	0	0.00776310939683578	6.90222598137108	5.08770916415673e-07	-1.0100217734621	2
ENSG00000163931.15	TKT	3	53255618	3_36	0	0.00757172216178048	7.16685594896268	5.1525325223655e-07	1.80593539980734	1
ENSG00000272886.5	DCP1A	3	53346026	3_36	0	0.252716182415027	25.1773668820899	6.04144404727045e-05	5.20838626296902	1
ENSG00000016391.10	CHDH	3	53825497	3_36	0	0.0110354153475811	9.67990980955847	1.0142789008109e-06	1.32074775623501	2
ENSG00000056736.9	IL17RB	3	53846762	3_36	0	0.058081350796452	23.6519505794839	1.30437079950944e-05	2.32576411644985	2
ENSG00000113812.13	ACTR8	3	53882103	3_36	0	0.0483304093415792	21.6798734387019	9.94888962728207e-06	2.10703196089881	2
ENSG00000157445.14	CACNA2D3	3	54122119	3_37	0	0.0142816194316885	4.85589741589489	6.58482680008455e-07	0.423340029535611	2
ENSG00000180376.16	CCDC66	3	56554346	3_39	0	0.0164661768797219	5.99606702273436	9.37468430648241e-07	1.13272733000503	2
ENSG00000174840.8	PDE12	3	57556472	3_39	0	0.0147027104421762	4.92064374907695	6.86936708176975e-07	-0.229034265613696	1
ENSG00000168374.10	ARF4	3	57597784	3_39	0	0.0151655112885708	5.21477096811401	7.50913120114741e-07	-0.331425182630934	2
ENSG00000136068.14	FLNB	3	58131937	3_39	0	0.0179396116347541	6.81009432110941	1.1600148817557e-06	0.831601920333764	1
ENSG00000163687.13	DNASE1L3	3	58214627	3_40	0	0.0138128734783953	13.4225390386956	1.76041923982913e-06	1.80240347056523	1
ENSG00000163686.14	ABHD6	3	58234792	3_40	0	0.0064395395367296	6.19545134294219	3.78813250068941e-07	0.722034210003478	3
ENSG00000163684.11	RPP14	3	58305740	3_40	0	0.0258142505138834	19.3675434173722	4.74713361072713e-06	-2.07169990161196	3
ENSG00000168297.15	PXK	3	58335191	3_40	0	0.0156827974429303	14.6273577638702	2.17814513127908e-06	-1.82117411882773	1
ENSG00000168291.12	PDHB	3	58433123	3_40	0	0.0363986080823115	22.6497621540994	7.82790990908141e-06	-2.51355788814537	2
ENSG00000168301.12	KCTD6	3	58493627	3_40	0	0.0537330509124624	26.3913903780333	1.34648390857549e-05	2.92351057596734	1
ENSG00000168306.12	ACOX2	3	58530656	3_40	0	0.00553927284207745	4.7714195832379	2.5095610356811e-07	0.303001896529522	2
ENSG00000198643.6	FAM3D	3	58666565	3_40	0	0.00922913734766984	9.60121114577388	8.4136516424852e-07	1.13546761447405	1
ENSG00000163689.19	C3orf67	3	59049363	3_40	0	0.0682889911359709	28.7111456237538	1.8616524896068e-05	-2.71698965661944	1
ENSG00000189283.9	FHIT	3	61250654	3_41	0	0.0125499567496195	14.4266753438697	1.71911877937643e-06	2.00054057896563	1
ENSG00000163618.17	CADPS	3	62875367	3_42	0	0.0116411980404942	6.24863931607682	6.90685806434498e-07	-0.86183825376136	2
ENSG00000163632.12	C3orf49	3	63819161	3_43	0	0.134106328453867	25.9307116925498	3.30187863355135e-05	1.79176751594533	1
ENSG00000163635.17	ATXN7	3	63856953	3_43	1	0.428433520063475	41.2100144566018	0.000167642298140001	-6.24851412288946	1
ENSG00000163636.10	PSMD6	3	64024201	3_43	0	0.0116344591111361	10.2973052689308	1.13754132347995e-06	-2.260241471656	1
ENSG00000163637.12	PRICKLE2	3	64098356	3_43	0	0.0128173019019097	7.36592785311797	8.96440504767453e-07	0.841840833303836	1
ENSG00000151276.23	MAGI1	3	66017284	3_44	0	0.0163823686323483	5.06163204221061	7.8734425261399e-07	-0.294485703899435	1
ENSG00000144741.17	SLC25A26	3	66311782	3_45	0	0.0268817187358426	13.8908619133655	3.5455500764686e-06	-1.52281794473306	1
ENSG00000163376.11	KBTBD8	3	66998338	3_45	0	0.0287908265721211	14.5454639190047	3.9762996743492e-06	-1.74906086987423	1
ENSG00000172340.14	SUCLG2	3	67364906	3_45	0	0.108745124228338	27.4012969132992	2.82929550205501e-05	2.74229145707642	4
ENSG00000163378.13	EOGT	3	68989066	3_46	0	0.0170602462722507	4.81541180446743	7.80038657081577e-07	-0.0725007111983668	1
ENSG00000144747.15	TMF1	3	69052218	3_46	0	0.0832663094576188	20.0305783909729	1.58365363842633e-05	-2.13433029270932	1
ENSG00000144744.16	UBA3	3	69079592	3_46	0	0.0187368701964443	5.70617264183487	1.01517134875863e-06	0.629649325310132	1
ENSG00000144746.6	ARL6IP5	3	69088068	3_46	0	0.0182165402431131	5.43847324336776	9.40676491187666e-07	0.37691580641921	1
ENSG00000163380.15	LMOD3	3	69122652	3_46	0	0.0617053552093743	17.1171227905537	1.00288473191059e-05	1.71134111829022	1
ENSG00000163412.12	EIF4E3	3	71757284	3_48	0	0.00547324094201762	6.9652487592383	3.61975015480739e-07	-0.896140989547117	1
ENSG00000170837.2	GPR27	3	71735170	3_48	0	0.0109198757548732	13.0730405553949	1.3554755939472e-06	-1.48053603590435	1
ENSG00000144736.13	SHQ1	3	72861735	3_49	0	0.0158128485076562	6.98705329652541	1.04906298346794e-06	-0.753731873457641	1
ENSG00000172986.12	GXYLT2	3	72887991	3_49	0	0.0181711668172453	8.30744793374839	1.43333544341634e-06	1.05343128372111	2
ENSG00000113805.8	CNTN3	3	74520712	3_50	0	0.0217726178645312	6.63674326849793	1.37202828623792e-06	-0.791700096678503	1
ENSG00000227124.8	ZNF717	3	75787604	3_51	0	0.0367379072001516	13.8287439205278	4.82385832286039e-06	-1.68077321141759	1
ENSG00000114480.12	GBE1	3	81761728	3_54	0	0.0224033325001404	8.61448879590083	1.83248121701229e-06	1.01334217378245	1
ENSG00000083937.8	CHMP2B	3	87214347	3_57	0	0.020540116265349	9.46470938776699	1.84589748421423e-06	1.26421059701423	3
ENSG00000179021.9	C3orf38	3	88150148	3_58	0	0.0261891182299866	9.23627665256971	2.2967578311306e-06	1.33646011690685	1
ENSG00000044524.10	EPHA3	3	89129167	3_59	0	0.0307659755189679	10.9423083516451	3.19651712781966e-06	1.3673323358513	1
ENSG00000184500.14	PROS1	3	93974610	3_59	0	0.0180920747560319	5.88498014030271	1.01095254976471e-06	0.547396408008258	1
ENSG00000178700.7	DHFR2	3	94062771	3_59	0	0.0245386151423288	8.78482098637736	2.04682334718631e-06	-1.44674229145779	1
ENSG00000178694.9	NSUN3	3	94062771	3_59	0	0.0245386151423288	8.78482098637736	2.04682334718631e-06	-1.44674229145779	1
ENSG00000113966.9	ARL6	3	97984052	3_62	0	0.0115562944080789	10.6655669575065	1.17030737186448e-06	1.48716991733896	1
ENSG00000080200.9	CRYBG3	3	97822174	3_62	0	0.0473650627902541	24.1112109491132	1.08436261660287e-05	-2.59124387421956	1
ENSG00000080819.6	CPOX	3	98494508	3_62	0	0.00640640194164333	5.08092832863808	3.09068431891392e-07	0.359996345197216	2
ENSG00000231861.2	OR5K2	3	98507451	3_62	0	0.00767814703778169	6.7939609512653	4.95309739576921e-07	-0.70629504933843	1
ENSG00000080822.16	CLDND1	3	98524196	3_62	0	0.00856596576524971	7.82952514019049	6.36808943476269e-07	-0.859477326759455	1
ENSG00000154165.4	GPR15	3	98531371	3_62	0	0.00845192039838805	7.70265909369815	6.18149428548364e-07	0.913305499747534	2
ENSG00000064225.12	ST3GAL6	3	98734166	3_62	0	0.00936204427423681	8.67087567856392	7.70781082047879e-07	1.00317040741759	1
ENSG00000057019.15	DCBLD2	3	98899365	3_62	0	0.0105529616805452	9.80496885919408	9.82467010862475e-07	-1.10483387692881	2
ENSG00000184220.11	CMSS1	3	99817008	3_63	0	0.0155627077312961	4.7844760349598	7.0699597580157e-07	0.0455460570614342	1
ENSG00000036054.12	TBC1D23	3	100261437	3_63	0	0.0170460517532197	5.64900811043546	9.14309848315014e-07	0.737891802593789	1
ENSG00000114021.11	NIT2	3	100334239	3_63	0	0.0204951435467248	7.40051330961412	1.4401582122713e-06	1.06588643550942	2
ENSG00000154174.7	TOMM70	3	100416780	3_63	0	0.0158058421204014	4.93162466287731	7.40124962670356e-07	-0.0296632722505774	1
ENSG00000206535.7	LNP1	3	100367633	3_63	0	0.0161965571787016	5.16347862693574	7.94076765815609e-07	-0.20200814587376	1
ENSG00000181458.10	TMEM45A	3	100492450	3_63	0	0.0209996908297424	7.63185391687275	1.5217396144257e-06	0.884341881417091	2
ENSG00000114354.13	TFG	3	100709093	3_63	0	0.0176987019141189	6.00592593877607	1.0092965391355e-06	0.73014843415388	1
ENSG00000154175.16	ABI3BP	3	100993405	3_64	0	0.0177749338902181	7.83033257754744	1.32155608637011e-06	0.861723407871007	2
ENSG00000081148.11	IMPG2	3	101318245	3_64	0	0.013654283821692	5.32665340410979	6.90590757510558e-07	-0.402566840391166	2
ENSG00000138468.15	SENP7	3	101513077	3_64	0	0.0185586933519687	8.24037430654423	1.45208397292577e-06	-1.10149478288148	1
ENSG00000081154.11	PCNP	3	101574832	3_64	0	0.012874712299531	4.76910592538442	5.83004488456987e-07	-0.141228426371417	1
ENSG00000114391.12	RPL24	3	101687152	3_64	0	0.0137267956861991	5.3768922903941	7.00806148017803e-07	-0.37889360702055	1
ENSG00000144815.15	NXPE3	3	101779081	3_64	0	0.0130717323205896	4.91312266421955	6.09801024752654e-07	0.240281917634157	3
ENSG00000114423.18	CBLB	3	105869225	3_66	0	0.0938628147923575	28.1789949309147	2.51140335197709e-05	2.8464469900663	1
ENSG00000114446.4	IFT57	3	108221611	3_67	0	0.212316431471692	37.1463129979495	7.48853246173984e-05	-3.5636781002829	2
ENSG00000144821.9	MYH15	3	108406767	3_67	0	0.0778896221418718	27.1118507835233	2.00510056504628e-05	-2.80435028954116	1
ENSG00000198919.12	DZIP3	3	108590476	3_67	0	0.0261515055732801	16.6125467541382	4.12506037930099e-06	1.82782789396202	1
ENSG00000172139.14	SLC9C1	3	112293956	3_69	0	0.0276851798792999	13.320594743381	3.50161474363128e-06	-1.46348073323663	1
ENSG00000177707.10	NECTIN3	3	111070094	3_69	0	0.0262466750205312	12.8116962906924	3.19284860141237e-06	-1.63492720794859	1
ENSG00000177494.5	ZBED2	3	111595007	3_69	0	0.0144948677335353	7.16557215557376	9.8619438870986e-07	0.742451086463571	1
ENSG00000144827.8	ABHD10	3	111978760	3_69	0	0.0111967717570943	4.717578521512	5.01544369922903e-07	0.016084239697147	2
ENSG00000144834.13	TAGLN3	3	111998628	3_69	0	0.0199688172311688	10.2087720268492	1.93563401088912e-06	-1.17905492020786	1
ENSG00000114529.12	C3orf52	3	112127547	3_69	0	0.0272639504872412	13.1743367013204	3.41047554574758e-06	-1.51029849946287	1
ENSG00000174500.12	GCSAM	3	112133150	3_69	0	0.0167846607702725	8.55793005370163	1.36388796641696e-06	0.971201234855268	2
ENSG00000091972.18	CD200	3	112332846	3_69	0	0.0116474003616388	5.09151406390597	5.63084209244644e-07	-0.303573969261959	1
ENSG00000144848.10	ATG3	3	112562284	3_69	0	0.0175385636978866	8.97528560188931	1.49465066024288e-06	1.18733956703733	1
ENSG00000091986.15	CCDC80	3	112641079	3_69	0	0.0119908013752643	5.36692717129635	6.11042345150151e-07	-0.485173013691681	1
ENSG00000163606.10	CD200R1	3	112975136	3_69	0	0.0117115597217153	5.14357947329356	5.71975713409545e-07	-0.329673978766445	1
ENSG00000163608.14	NEPRO	3	113005489	3_69	0	0.0117835086066939	5.20162941317362	5.81984513178787e-07	-0.359893843033143	2
ENSG00000144857.14	BOC	3	113135828	3_70	0	0.0203150838925884	4.80086414921103	9.26052127349001e-07	-0.221680343832318	3
ENSG00000206530.10	CFAP44	3	113440894	3_70	0	0.0202560577058529	4.77318854552545	9.18038536803581e-07	-0.0711293491644085	1
ENSG00000163611.11	SPICE1	3	113514737	3_70	0	0.0333770398378878	9.53497499565077	3.0217934283133e-06	1.34801166773549	1
ENSG00000072858.10	SIDT1	3	113532232	3_70	0	0.0720921694333178	16.9520028773423	1.16039676377016e-05	1.74259825187131	1
ENSG00000114573.9	ATP6V1A	3	113746914	3_70	0	0.0235706587504341	6.21554410267135	1.39106770915076e-06	0.6827087574597	1
ENSG00000178075.19	GRAMD1C	3	113900468	3_70	0	0.107251125262862	20.8422298312921	2.12247916063092e-05	-2.20076215043651	1
ENSG00000163617.10	CCDC191	3	114056663	3_70	0	0.0235191756266336	6.19471753908528	1.38337843254842e-06	0.56426974094776	1
ENSG00000174255.6	ZNF80	3	114237970	3_71	0	0.013489352292771	4.73477379993064	6.06439847071217e-07	-0.0824215269781649	1
[truncated: 8,051 more rows]
