# Supplementary material for: Adjusting for genetic confounders in transcriptome-wide association studies improves discovery of risk genes of complex traits
Source: Nat Genet. 2024 Jan 26;56(2):336–47. doi: 10.1038/s41588-023-01648-9 (PMC10864181; doi:10.1038/s41588-023-01648-9)
Supplement: Supplementary file 5 — cTWAS results of all analyzed genes across all tissues for IBD, SCZ, and SBP. Results are stored separately for each combination of traits and tissues. Column legends for each set of results are the same as in Supplementary Table 1. [file 41588_2023_1648_MOESM5_ESM.zip › SCZ_Skin_Sun_Exposed_Lower_leg.csv]

id	genename	chrom	pos	region_tag	cs_index	PIP	tau2	PVE	z	num_eqtl
ENSG00000131591.17	C1orf159	1	1091327	1_1	0	0.0235218853176432	4.59886470144379	1.02711756868454e-06	0.128555147330203	1
ENSG00000127054.20	INTS11	1	1281631	1_1	0	0.0332009857383275	7.75686186052089	2.44531286204951e-06	-0.965234157376855	1
ENSG00000224051.6	CPTP	1	1327211	1_1	0	0.0270459423636271	5.87656172371701	1.50911667213532e-06	-0.668614560078808	1
ENSG00000235098.8	ANKRD65	1	1418181	1_1	0	0.0372152542004921	8.80579776652842	3.11162386600088e-06	1.10589699797436	2
ENSG00000008128.22	CDK11A	1	1825782	1_1	0	0.0268274857168336	5.80228944746605	1.47800791200773e-06	-0.593959291786982	1
ENSG00000008130.15	NADK	1	1780989	1_1	0	0.0383515305594389	9.08241211876139	3.30735872240354e-06	-0.964789255763933	1
ENSG00000169885.9	CALML6	1	1910289	1_1	0	0.155267083986867	22.2072146429172	3.27394126462353e-05	2.80036095704947	2
ENSG00000178821.12	TMEM52	1	1920695	1_1	0	0.0243124213066797	4.90126588540646	1.13144610742758e-06	0.644365616665579	1
ENSG00000142609.17	CFAP74	1	1905586	1_1	0	0.0255886803662767	5.36946150814381	1.30459593109362e-06	0.787203694498195	1
ENSG00000162585.16	FAAP20	1	2201613	1_2	0	0.0119920654443155	5.98360967938508	6.81325498665238e-07	-0.318081862197568	2
ENSG00000116151.13	MORN1	1	2392128	1_2	0	0.0208972074352815	10.8115147908052	2.14522177854754e-06	-0.871924918873252	1
ENSG00000157916.19	RER1	1	2393932	1_2	0	0.0174904773363119	9.7582213700692	1.62057720157912e-06	1.28465072336232	2
ENSG00000157911.9	PEX10	1	2404771	1_2	0	0.095656918968778	25.8859500314596	2.35113677110196e-05	-2.96875098992423	3
ENSG00000149527.17	PLCH2	1	2422931	1_2	0	0.0765633298056438	23.3952325499591	1.70076995917341e-05	-2.54612639785586	2
ENSG00000157873.17	TNFRSF14	1	2535194	1_2	0	0.0329946934743173	13.952442981307	4.37111015577693e-06	0.896563438577706	1
ENSG00000157870.14	FAM213B	1	2586971	1_2	0	0.0547275245071164	18.7937589282996	9.7660029845739e-06	2.06984788173963	1
ENSG00000142606.15	MMEL1	1	2633026	1_2	0	0.036494887245547	17.1100140400392	5.92897731784649e-06	-2.68050594199912	2
ENSG00000215912.12	TTC34	1	2803608	1_2	0	0.100086590898239	26.0897325662744	2.4793790140386e-05	3.20348488090585	1
ENSG00000130762.14	ARHGEF16	1	3467667	1_2	0	0.0148706058390579	8.0307422918017	1.13391825914312e-06	1.01449852321151	2
ENSG00000162591.15	MEGF6	1	3563178	1_2	0	0.0101456100587761	4.53032717164483	4.36420487686687e-07	0	1
ENSG00000116213.15	WRAP73	1	3659365	1_2	0	0.0104626896378632	4.83910101302713	4.80734651489511e-07	-0.337474897559807	1
ENSG00000235169.7	SMIM1	1	3794629	1_3	0	0.02827632587523	4.60496322531824	1.23636454169799e-06	-0.101540012423371	1
ENSG00000130764.9	LRRC47	1	3799513	1_3	0	0.060880425596621	11.6576043574754	6.73882826031757e-06	-1.42237312696549	1
ENSG00000116198.12	CEP104	1	3848047	1_3	0	0.0346153736362081	6.47206306552306	2.1272040981616e-06	0.796943671729755	3
ENSG00000169598.15	DFFB	1	3873288	1_3	0	0.0350049576788269	6.5563855240237	2.17917163062841e-06	0.798894190129548	1
ENSG00000198912.10	C1orf174	1	3891607	1_3	0	0.0629445061834788	11.9123178209913	7.11953286943306e-06	-1.45826350451184	2
ENSG00000196581.10	AJAP1	1	4664074	1_4	0	0.0231800804483192	8.22150701717222	1.80952158286782e-06	-1.09612317625832	2
ENSG00000069424.14	KCNAB2	1	6015468	1_5	0	0.106563540276745	16.3089082562023	1.65017850873502e-05	1.89529842553268	1
ENSG00000131697.17	NPHP4	1	5946084	1_5	0	0.0383177972022351	6.85530156735216	2.49416106665493e-06	0.918425818081118	2
ENSG00000116254.17	CHD5	1	6179322	1_5	0	0.035884462356339	6.45771560150248	2.20030433933477e-06	-0.867461289604255	1
ENSG00000158286.12	RNF207	1	6198983	1_5	0	0.123050294837741	18.5096829579372	2.16261412610122e-05	2.26123962552707	3
ENSG00000116237.15	ICMT	1	6235565	1_5	0	0.0356193913556925	6.15801593385893	2.08269032380706e-06	-0.507381974666874	2
ENSG00000158292.6	GPR153	1	6272849	1_5	0	0.058124350502786	10.5921372194998	5.84573478721407e-06	-0.995536788122157	1
ENSG00000097021.19	ACOT7	1	6393650	1_5	0	0.0391371895420981	7.94804008798106	2.95356872910147e-06	-1.4984280105557	1
ENSG00000069812.11	HES2	1	6424820	1_5	0	0.0408380748035844	8.35597231126985	3.24010921499001e-06	1.54698690557817	1
ENSG00000187017.15	ESPN	1	6424820	1_5	0	0.0347209070770512	6.72091719853494	2.21573084869526e-06	1.34577302861108	3
ENSG00000171680.21	PLEKHG5	1	6486925	1_5	0	0.0499601884927197	9.13737736960013	4.33454011388684e-06	-1.02498324075982	1
ENSG00000173662.20	TAS1R1	1	6561861	1_5	0	0.0297947348446991	5.16388100430454	1.46087530424839e-06	0.908079709541765	1
ENSG00000204859.12	ZBTB48	1	6580056	1_5	0	0.0689047921147745	14.1787215942877	9.27649465340833e-06	-2.20848645781369	1
ENSG00000007923.15	DNAJC11	1	6701642	1_5	1	0.262157451759625	28.2021885041978	7.02008571403282e-05	-4.91692799881972	1
ENSG00000171735.18	CAMTA1	1	6969762	1_5	0	0.0296422797761767	4.58072126884474	1.28926699545927e-06	0.342002060366705	1
ENSG00000049245.12	VAMP3	1	7772152	1_7	0	0.0162301070806482	7.08420029980798	1.09171584578746e-06	0.975305194011387	2
ENSG00000049246.14	PER3	1	7787786	1_7	0	0.0130317933208206	4.8720835766389	6.02859779074067e-07	0.135679740417505	1
ENSG00000116288.12	PARK7	1	7954388	1_7	0	0.0124805731777353	4.59493740174244	5.44517105238985e-07	-0.224757215379874	2
ENSG00000162426.14	SLC45A1	1	8298682	1_7	0	0.0128496835739792	4.80102335450887	5.8576531017227e-07	0.19404453994815	1
ENSG00000142599.17	RERE	1	8416368	1_7	0	0.0708242493742217	31.3418169629614	2.10767452897509e-05	4.74103709090939	1
ENSG00000142583.17	SLC2A5	1	9088411	1_7	0	0.0148826595845329	6.16584591532913	8.7130581485146e-07	-0.659045899085316	2
ENSG00000180758.11	GPR157	1	9124753	1_7	0	0.0136343063573107	5.30198927041321	6.86387379327256e-07	-0.377296149044744	1
ENSG00000049239.12	H6PD	1	9206159	1_7	0	0.0590164745995051	18.7797106989669	1.05234842994705e-05	2.00641651364928	3
ENSG00000171621.13	SPSB1	1	9292400	1_7	0	0.0151348463695071	6.39407382123036	9.18867856962805e-07	0.779578293412417	2
ENSG00000131686.14	CA6	1	8945251	1_7	0	0.0124413670548422	4.79176583605226	5.66058200945508e-07	0.619939166731619	3
ENSG00000171608.15	PIK3CD	1	9690399	1_7	0	0.0184258463666733	8.09306646893571	1.41591750120478e-06	-0.966185608005091	1
ENSG00000171603.16	CLSTN1	1	9824341	1_7	0	0.0278724211686433	11.8364385921118	3.13251487472344e-06	-1.41540131228769	1
ENSG00000178585.14	CTNNBIP1	1	9907306	1_7	0	0.0126999131611844	4.71075117721314	5.68052288066181e-07	0.282735143120886	1
ENSG00000162441.11	LZIC	1	9943171	1_7	0	0.0125684076449678	4.62365848741598	5.5177675877779e-07	-0.150182004129102	1
ENSG00000162444.11	RBP7	1	9991107	1_7	0	0.0128669319231853	4.82708266856119	5.89735316697663e-07	-0.344973396126003	3
ENSG00000130939.18	UBE4B	1	10033313	1_7	0	0.0264830418467518	11.1354337401159	2.80009265008091e-06	1.72794939323178	1
ENSG00000054523.17	KIF1B	1	10210344	1_7	0	0.0398338696005994	14.7854168340546	5.59220993712602e-06	2.06794761630075	1
ENSG00000142657.20	PGD	1	10398423	1_7	0	0.02838023710382	11.9802766256361	3.22834739745253e-06	1.45930751807861	1
ENSG00000175279.21	CENPS	1	10429947	1_7	0	0.0192199676152919	8.47421932930254	1.54649937402985e-06	1.02075777037263	1
ENSG00000241563.3	CORT	1	10449646	1_7	0	0.0126941400787791	4.69717063127041	5.66157180797906e-07	0.38170847124204	1
ENSG00000160049.11	DFFA	1	10478090	1_7	0	0.0128840322678664	4.85359781233057	5.93762802458391e-07	0.251503689479949	1
ENSG00000120948.16	TARDBP	1	11012060	1_8	0	0.0805202307465164	12.5146981440402	9.56803568507869e-06	-1.60812924419614	1
ENSG00000009724.16	MASP2	1	11046260	1_8	0	0.0345104676088411	4.66481776119623	1.52856152081229e-06	0.212500553645236	1
ENSG00000116649.9	SRM	1	11059078	1_8	0	0.0369173616089817	5.28453497687413	1.85240024190142e-06	0.314651362946402	2
ENSG00000116661.9	FBXO2	1	11643786	1_8	0	0.0340201703028692	4.53336740249994	1.4643834014938e-06	0.0331632938484695	2
ENSG00000116663.10	FBXO6	1	11662631	1_8	0	0.034417391055279	4.64000538999041	1.51633035194271e-06	-0.127761122310412	2
ENSG00000177674.15	AGTRAP	1	11737129	1_9	0	0.0703416316599462	10.8092651398434	7.21948144649121e-06	-1.29232910533568	2
ENSG00000177000.10	MTHFR	1	11794419	1_9	0	0.1003168986991	14.1410737878866	1.34695746850103e-05	-2.24610432695076	1
ENSG00000011021.21	CLCN6	1	11805747	1_9	0	0.145071150040618	17.6626695638554	2.43295902544287e-05	-2.43611600415114	2
ENSG00000175206.10	NPPA	1	11849457	1_9	0	0.0602978708879447	9.37517937245863	5.36758536386784e-06	-1.20114505239157	1
ENSG00000116685.15	KIAA2013	1	11926564	1_9	0	0.0361908006752112	4.659855430545	1.60128277276586e-06	-0.0917297293159598	2
ENSG00000116691.10	MIIP	1	12022869	1_9	0	0.0359328122529546	4.59408331364517	1.56742753549862e-06	-0.0380007621937368	1
ENSG00000120949.14	TNFRSF8	1	12065190	1_9	0	0.138560706021836	17.2206918919796	2.26562527463226e-05	2.25809315746735	1
ENSG00000028137.18	TNFRSF1B	1	12126876	1_9	0	0.0460124986654497	6.87175718045912	3.0022096706657e-06	0.859918370894198	1
ENSG00000048707.13	VPS13D	1	12232414	1_9	0	0.0359908813159104	4.60892874035262	1.57503377663381e-06	-0.13225180637396	1
ENSG00000162493.16	PDPN	1	13583417	1_10	0	0.0602855281141951	9.15269690007992	5.23913449068986e-06	1.21628070105774	3
ENSG00000171729.13	TMEM51	1	15104437	1_11	0	0.0198315088118242	6.25232683241887	1.17732082522949e-06	0.683812641546373	3
ENSG00000142634.12	EFHD2	1	15411556	1_11	0	0.0187531009196759	5.74185004263481	1.02240351426324e-06	0.586799656323776	1
ENSG00000132906.17	CASP9	1	15526794	1_11	0	0.0225768974165211	7.43696927080405	1.59425447043015e-06	1.03680234271588	1
ENSG00000116138.12	DNAJC16	1	15526794	1_11	0	0.0225768974165211	7.43696927080405	1.59425447043015e-06	-1.03680234271588	1
ENSG00000116771.5	AGMAT	1	15584636	1_11	0	0.0187854867522026	5.75759874081925	1.02697824560055e-06	-0.676556890250463	1
ENSG00000116786.11	PLEKHM2	1	15684135	1_11	0	0.0255192050887932	8.5575849968922	2.0735559600493e-06	1.0746705724195	1
ENSG00000162461.7	SLC25A34	1	15726998	1_11	0	0.016707020501386	4.68775968825091	7.43638288015143e-07	-0.0685614880493213	1
ENSG00000162458.12	FBLIM1	1	15762861	1_11	0	0.0277808888346252	9.33520591886524	2.4624500833697e-06	1.15337926465876	1
ENSG00000116809.11	ZBTB17	1	15976487	1_11	0	0.02837387713086	9.52873435160203	2.56715032287891e-06	1.14096611009942	1
ENSG00000173641.17	HSPB7	1	16026987	1_11	0	0.0347017758438607	11.3760070343785	3.74833975298795e-06	1.4571866859027	1
ENSG00000184908.17	CLCNKB	1	16044169	1_11	0	0.0177018174418854	5.2153658349044	8.76597104978484e-07	0.37274378312842	1
ENSG00000142627.12	EPHA2	1	16156481	1_11	0	0.0172941190312492	5.00278746304176	8.21500615980985e-07	-0.497510375165982	1
ENSG00000142632.16	ARHGEF19	1	16213082	1_11	0	0.0860063129285925	19.7934606484026	1.61640229634658e-05	2.63487783764211	2
ENSG00000132881.11	RSG1	1	16237140	1_11	0	0.0204697129294696	6.54161907129662	1.27143569459528e-06	-0.923291306527981	1
ENSG00000037637.10	FBXO42	1	16352086	1_11	0	0.0464277018984729	14.0569412211034	6.19677051043264e-06	-2.14309093402968	2
ENSG00000055070.16	SZRD1	1	16352086	1_11	0	0.0181728390351548	5.45499489339569	9.41270667267431e-07	0.647739680035821	2
ENSG00000187144.11	SPATA21	1	16437144	1_11	0	0.033915511795347	11.1654118377035	3.59559293645474e-06	-1.31669163000602	2
ENSG00000157191.19	NECAP2	1	16440864	1_11	0	0.027719546927706	9.31497062802791	2.45168694291406e-06	-1.50744939335364	1
ENSG00000219481.10	NBPF1	1	16488717	1_11	0	0.206947662108713	28.2446270780122	5.55001000866621e-05	3.07992679616025	1
ENSG00000058453.16	CROCC	1	16963416	1_12	0	0.0465125625493111	11.249384827905	4.96816988025981e-06	1.88818578991325	1
ENSG00000117122.13	MFAP2	1	16974953	1_12	0	0.0960949297314528	18.012034821221	1.64346571380553e-05	-2.65816731018937	2
ENSG00000159363.17	ATP13A2	1	17011965	1_12	0	0.0299347578916902	7.19532182227264	2.0451415399317e-06	-1.51281695502098	1
ENSG00000117115.12	PADI2	1	17115232	1_12	0	0.0757823570310835	15.7832177415997	1.13569327369798e-05	1.89426706238075	2
ENSG00000179051.13	RCC2	1	17439260	1_12	0	0.0224002029769773	4.54090909900923	9.65811024875234e-07	0.0243795992944059	2
ENSG00000074964.16	ARHGEF10L	1	17538019	1_12	0	0.0237101266688444	5.06057966362737	1.13928278966922e-06	-0.380073597764728	2
ENSG00000142623.9	PADI1	1	17202467	1_12	0	0.0720108779347207	15.3062482669602	1.04656029889535e-05	1.84744132255482	2
ENSG00000158748.3	HTR6	1	19665879	1_13	0	0.0337161930917957	10.0379366623361	3.21351536062724e-06	1.23194787453839	1
ENSG00000179023.8	KLHDC7A	1	18479350	1_13	0	0.0212816261043434	6.59782177172892	1.33322296330192e-06	1.36753122805113	2
ENSG00000159423.16	ALDH4A1	1	18902477	1_13	0	0.0669508440475782	16.3523983099047	1.03952493310765e-05	-1.7397243867212	2
ENSG00000127481.14	UBR4	1	19056909	1_13	0	0.0393103770324363	11.3558200852559	4.23860659207279e-06	1.41337336091336	2
ENSG00000127463.13	EMC1	1	19227605	1_13	0	0.0244076888511301	7.00726911274451	1.62395074156367e-06	0.850164064626985	2
ENSG00000053372.4	MRTO4	1	19253500	1_13	0	0.0185893339610126	4.56026793054858	8.04917901143806e-07	-0.0527836735330303	2
ENSG00000162482.4	AKR7A3	1	19317724	1_13	0	0.0198360948907792	5.1302781146431	9.66261071214307e-07	-0.374200953233917	2
ENSG00000053371.12	AKR7A2	1	19310633	1_13	0	0.0323052385858487	9.66517635445848	2.96469576050708e-06	1.24631830487305	4
ENSG00000040487.12	PQLC2	1	19313501	1_13	0	0.031167066911894	9.2242567915262	2.72976156624689e-06	1.16980115002254	2
ENSG00000158747.13	NBL1	1	19640599	1_13	0	0.119198557816618	21.6901141200278	2.45487981350308e-05	-2.23618132629637	1
ENSG00000169914.5	OTUD3	1	19882213	1_13	0	0.0611035825485258	15.4742390781138	8.97787125548482e-06	1.80539210532128	3
ENSG00000188257.10	PLA2G2A	1	19979786	1_13	0	0.0234182205905524	6.66500375134462	1.48201188862158e-06	0.723662812756193	2
ENSG00000127472.10	PLA2G5	1	20028276	1_13	0	0.0189055933816796	4.71084523780083	8.45642003739952e-07	-0.203648846849678	1
ENSG00000179002.5	TAS1R2	1	18853550	1_13	0	0.0706409657604727	16.8233522632551	1.12840905752575e-05	-1.92891054400217	2
ENSG00000162543.5	UBXN10	1	20165336	1_15	0	0.0106458354012674	4.57804678445511	4.62761660177848e-07	0.0815635761778363	1
ENSG00000090432.6	MUL1	1	20506985	1_15	0	0.0274461978766106	12.9000980106171	3.36180560423733e-06	1.5225437254464	2
ENSG00000183114.7	FAM43B	1	20552663	1_15	0	0.0821649323536136	22.5277071662049	1.7575224894066e-05	2.21953038649287	1
ENSG00000158825.5	CDA	1	20590713	1_15	0	0.0120279622971023	5.62605119406589	6.42529592698227e-07	-0.496448893462754	1
ENSG00000158828.7	PINK1	1	20622995	1_15	0	0.0116622383362601	5.37214268419855	5.94876548733546e-07	-0.316418051871065	2
ENSG00000189410.11	SH2D5	1	20733294	1_15	0	0.0129889770768011	6.34699415029165	7.82781305424798e-07	0.65883349900142	1
ENSG00000075151.20	EIF4G3	1	21169175	1_15	0	0.0122902606380735	6.64460848635712	7.75403730941378e-07	1.40177192346988	3
ENSG00000117298.14	ECE1	1	21304979	1_15	0	0.012853296379842	7.05298826005384	8.60765951404491e-07	1.4780122203105	2
ENSG00000142794.18	NBPF3	1	21390534	1_15	0	0.0153450008416258	7.60087112061454	1.10745906438519e-06	-0.658489443610521	2
ENSG00000158786.4	PLA2G2F	1	20151624	1_15	0	0.0107477771999003	4.6722329275228	4.76804710790681e-07	-0.169135961170465	1
ENSG00000070886.11	EPHA8	1	22587490	1_15	0	0.0155032682240616	8.09168854063332	1.19113178973209e-06	0.991607312724781	1
ENSG00000162551.13	ALPL	1	21496799	1_15	0	0.0125840005829555	6.26119726272756	7.48123872501975e-07	0.756006970578281	1
ENSG00000076864.19	RAP1GAP	1	21620723	1_15	0	0.0118558211073015	5.45806077459152	6.14422910958588e-07	0.425611160692937	2
ENSG00000090686.15	USP48	1	21782050	1_15	0	0.0231468093346697	10.7473314187681	2.36205046817002e-06	-1.26667355235249	4
ENSG00000142798.17	HSPG2	1	21936377	1_15	0	0.0187891625561704	9.42487438180745	1.68143619164118e-06	-0.944154480460819	1
ENSG00000142789.19	CELA3A	1	22001714	1_15	0	0.0432179565447897	16.8826967750391	6.92792927688051e-06	-1.69371603991579	1
ENSG00000162552.14	WNT4	1	22227085	1_15	0	0.0138772887840933	7.52830199463317	9.91971180931941e-07	-1.13975634313218	1
ENSG00000184677.16	ZBTB40	1	22453334	1_15	0	0.0121679061210118	5.79172706450415	6.69146690968398e-07	-0.576574774373938	1
ENSG00000173372.16	C1QA	1	22636557	1_15	0	0.0108821229927079	4.82996136014545	4.99062207515615e-07	-0.352504482669444	1
ENSG00000159189.11	C1QC	1	22644432	1_15	0	0.0106179471868009	4.56923816203408	4.60661325589102e-07	0.130303878720592	1
ENSG00000133216.16	EPHB2	1	22829796	1_16	0	0.0602283936800713	11.6780320372921	6.67833714037974e-06	-1.38639606145548	1
ENSG00000004487.15	KDM1A	1	23042784	1_16	0	0.0748577416009258	13.703889452065	9.74042628544346e-06	1.76076634875057	1
ENSG00000169641.13	LUZP1	1	23177591	1_16	0	0.0295571632556366	5.11449597029678	1.43536710120167e-06	-0.535224992696396	2
ENSG00000204219.9	TCEA3	1	23424647	1_16	0	0.0323841611963567	5.95246446645861	1.83031930721606e-06	0.645028215248736	2
ENSG00000088280.18	ASAP3	1	23483896	1_16	0	0.0278443651506671	4.56736933078299	1.20753811717161e-06	-0.0482650659329354	2
ENSG00000007968.6	E2F2	1	23495685	1_16	0	0.0279528333535496	4.60299207661549	1.221696865164e-06	0.125226693532106	1
ENSG00000117318.8	ID3	1	23559582	1_16	0	0.0283604895804022	4.73566039423472	1.27523924938773e-06	0.179804096050101	1
ENSG00000142676.12	RPL11	1	23691734	1_17	0	0.0753812591404143	14.788938915095	1.05851690762314e-05	-1.74650749799735	1
ENSG00000057757.9	PITHD1	1	23782193	1_17	0	0.0251231517930683	4.64557728007287	1.10818229717332e-06	0.31969411783234	1
ENSG00000117308.14	GALE	1	23800401	1_17	0	0.0253585994422743	4.73095202335627	1.13912453085806e-06	0.21390897872192	1
ENSG00000142661.18	MYOM3	1	24089138	1_17	0	0.115468372110013	18.8093640680414	2.06221790136663e-05	2.21064350806196	5
ENSG00000142677.3	IL22RA1	1	24143324	1_17	0	0.0280270065118495	5.64717332417789	1.50281398745017e-06	-0.535671778791291	1
ENSG00000001460.17	STPG1	1	24401188	1_17	0	0.0337194023095302	7.34333186798235	2.35109631353511e-06	1.06599200076885	3
ENSG00000001461.16	NIPAL3	1	24415329	1_17	0	0.103406007173997	17.7618640065188	1.74394067194748e-05	2.18231793489263	1
ENSG00000117602.11	RCAN3	1	24503673	1_17	0	0.163549804707349	22.1592805942711	3.44114587596459e-05	-2.5974338918511	1
ENSG00000169504.14	CLIC4	1	24745177	1_17	0	0.0377812266250319	8.38884096270546	3.00936878343043e-06	1.17592126799541	1
ENSG00000175707.8	KDF1	1	26952062	1_19	0	0.0223776200557444	15.3809274671668	3.26808856002983e-06	1.97371295724094	3
ENSG00000142733.14	MAP3K6	1	27006146	1_19	0	0.00797234330571572	5.9786276236511	4.52569094673104e-07	-0.691559303078524	3
ENSG00000187010.19	RHD	1	25235176	1_19	0	0.0131934866079354	10.5610381122528	1.32301140260832e-06	1.22295414081509	1
ENSG00000183726.10	TMEM50A	1	25341420	1_19	0	0.00681482641806164	4.55326630571274	2.94628833709728e-07	0.0661558138687675	1
ENSG00000188672.17	RHCE	1	25430369	1_19	0	0.00682766568559723	4.57036419540805	2.96292360163217e-07	-0.110037477685257	1
ENSG00000204178.9	TMEM57	1	25430369	1_19	0	0.00682766568559723	4.57036419540805	2.96292360163217e-07	0.110037477685257	1
ENSG00000158008.9	EXTL1	1	26020058	1_19	0	0.00714655423310862	4.9850400267496	3.38269421232679e-07	-0.373535379948005	1
ENSG00000158014.14	SLC30A2	1	26043673	1_19	0	0.00682252861881494	4.56352742183434	2.95626544733204e-07	-0.128524709541338	2
ENSG00000197245.5	FAM110D	1	26158522	1_19	0	0.0138439719018927	10.9993778669638	1.44585994918767e-06	-1.28138274848995	1
ENSG00000236782.6	RP11-96L14.7	1	26170849	1_19	0	0.00791007727050253	5.90736898704908	4.43682420411786e-07	0.764679040508906	1
ENSG00000142675.17	CNKSR1	1	26161504	1_19	0	0.0141333541216079	11.187861448799	1.50137685599196e-06	-1.29404457821824	1
ENSG00000130695.14	CEP85	1	26232815	1_19	0	0.00910986823273186	7.19104475932991	6.22015896742935e-07	-0.930791645241929	3
ENSG00000169442.8	CD52	1	26317723	1_19	0	0.0119853053360941	9.68659126820506	1.1023448414837e-06	1.30689395770429	1
ENSG00000158062.20	UBXN11	1	26317723	1_19	0	0.00708812878324761	4.91045968655008	3.30484538665875e-07	0.357647551535573	2
ENSG00000176092.14	AIM1L	1	26352039	1_19	0	0.0109046935231216	8.82668324758613	9.13920466022887e-07	1.05736687019743	3
ENSG00000117682.16	DHDDS	1	26430365	1_19	0	0.00730704363014878	5.18680336475988	3.59864396278917e-07	0.35424187392582	2
ENSG00000198830.10	HMGN2	1	26474358	1_19	0	0.00680185110332743	4.53595522708033	2.92949847755941e-07	-0.140771503652719	1
ENSG00000117676.13	RPS6KA1	1	26529971	1_19	0	0.00783720299530777	5.82325017626405	4.33335172751506e-07	0.617345524410407	1
ENSG00000117713.18	ARID1A	1	26693253	1_19	0	0.031815942334868	18.6032988467343	5.61994609986911e-06	2.67637160860518	1
ENSG00000060642.10	PIGV	1	26787521	1_19	0	0.0668230951214871	25.4574752518404	1.6152483813846e-05	3.09207077771821	1
ENSG00000204160.11	ZDHHC18	1	26827212	1_19	0	0.00748021356616668	5.39961020378326	3.83507448853487e-07	0.363905479525249	2
ENSG00000175793.11	SFN	1	26863833	1_19	0	0.006933794589149	4.71048460358831	3.10122986162197e-07	0.561101633843851	1
ENSG00000142751.14	GPN2	1	26890178	1_19	0	0.0507610566859931	22.9060286183282	1.10402231066478e-05	2.95522531070365	1
ENSG00000090273.13	NUDC	1	26896515	1_19	0	0.00966807049004614	7.73181805097409	7.09771947179292e-07	-1.33823927327766	2
ENSG00000174950.10	CD164L2	1	27367112	1_19	0	0.00805836318413444	6.07611537974239	4.64911453679989e-07	0.570017556386278	2
ENSG00000090020.10	SLC9A1	1	27167188	1_19	0	0.0183635241546658	13.5752415846862	2.36701491431482e-06	1.8054296239129	2
ENSG00000142784.15	WDTC1	1	27234636	1_19	0	0.0148444540373045	11.6351116012968	1.63995593710817e-06	-1.53116224452683	1
ENSG00000186501.14	TMEM222	1	27317371	1_19	0	0.214317027502772	36.6192399158674	7.4518379082204e-05	3.3605963530432	2
ENSG00000142765.17	SYTL1	1	27342119	1_19	0	0.334274294713914	41.2020278945339	0.000130773265873149	3.9420805344993	3
ENSG00000126705.13	AHDC1	1	27604387	1_19	0	0.083359189433366	27.524995277627	2.17860317846922e-05	2.69677297082544	1
ENSG00000126709.14	IFI6	1	27671883	1_19	0	0.00812547575699984	6.1515227664617	4.74601199296579e-07	0.787179633591158	1
ENSG00000130775.15	THEMIS2	1	27872858	1_19	0	0.00706883901470767	4.88570697238797	3.27923774291625e-07	-0.298326773916128	1
ENSG00000117748.9	RPA2	1	27914572	1_19	0	0.0118336187852038	9.57066019220932	1.07536740383724e-06	1.15753495118573	1
ENSG00000158156.7	XKR8	1	27959966	1_19	0	0.0130081609299288	10.4322002248493	1.28851420818928e-06	-1.32354013220666	1
ENSG00000130770.17	ATPIF1	1	28236497	1_19	0	0.00681089573109617	4.54802563020059	2.94119982810623e-07	-0.0537808771516462	2
ENSG00000204138.12	PHACTR4	1	28366038	1_19	0	0.00852280242039716	6.58541356059539	5.32921045154282e-07	0.951717921910917	2
ENSG00000180198.15	RCC1	1	28510006	1_19	0	0.00876891773941213	6.84423992043235	5.69860582721585e-07	-0.721130661551161	1
ENSG00000180098.9	TRNAU1AP	1	28552198	1_19	0	0.0351338268872041	19.514251210378	6.50990641541649e-06	-2.54913482148295	2
ENSG00000198492.15	YTHDF2	1	28736301	1_19	0	0.00754907502525704	5.48289015508108	3.9300735995699e-07	0.486933305438645	1
ENSG00000159023.19	EPB41	1	28885654	1_19	0	0.0288140264801098	17.6947228217183	4.84111179421556e-06	-2.23921282074764	2
ENSG00000253304.1	TMEM200B	1	29123661	1_19	0	0.0143756689251126	11.3427504478141	1.54825979545707e-06	-1.34450762456907	1
ENSG00000116353.15	MECR	1	29130966	1_19	0	0.0190847206781203	13.9268135659758	2.52368395566669e-06	1.72587125015999	3
ENSG00000060656.19	PTPRU	1	29236440	1_19	0	0.0189783782503148	13.8758296603638	2.50043434010636e-06	1.67721805830603	1
ENSG00000162510.5	MATN1	1	30725886	1_20	0	0.0355103243320311	16.0075330795179	5.39729857583126e-06	-2.0350961019595	1
ENSG00000162511.7	LAPTM5	1	30757348	1_20	0	0.012938859595098	7.25222911423403	8.90973758147288e-07	0.90638646787937	2
ENSG00000162512.15	SDC3	1	30914674	1_20	0	0.0130111848830381	7.32275663414544	9.04667202380981e-07	-0.880114469442265	1
ENSG00000134644.15	PUM1	1	31067081	1_20	0	0.0129322529734096	7.8105372704303	9.59074838483913e-07	1.4014093752029	2
ENSG00000168528.11	SERINC2	1	31428478	1_20	0	0.0161161344793701	9.42461323753096	1.44218779650298e-06	-1.27472696661726	1
ENSG00000142910.15	TINAGL1	1	31572137	1_20	0	0.0115948992569387	6.30768160341158	6.9443905824648e-07	-0.700300920474968	2
ENSG00000121764.11	HCRTR1	1	31449025	1_20	0	0.0176337621682043	9.94262647395999	1.66472882668777e-06	1.10512256469706	1
ENSG00000162517.12	PEF1	1	31642021	1_20	0	0.016978088968026	9.97342798536619	1.60779494152707e-06	-1.35549562644797	2
ENSG00000084636.17	COL16A1	1	31703950	1_20	0	0.0109257619409959	5.75520197537949	5.9704862136905e-07	-0.59608218500894	2
ENSG00000134668.12	SPOCD1	1	31815803	1_20	0	0.0100224049976044	4.9274905583617	4.68916101689861e-07	0.0920841496861426	2
ENSG00000121775.17	TMEM39B	1	32071019	1_21	0	0.0228001080240767	4.88857898862437	1.05831984109903e-06	-0.322842900750564	1
ENSG00000025800.13	KPNA6	1	32108863	1_21	0	0.0444580345180149	11.0185410721844	4.65127214080536e-06	-1.60312708411667	1
ENSG00000084652.15	TXLNA	1	32179560	1_21	0	0.0402033418062927	10.0913036756391	3.85218225700086e-06	-1.50994865460589	1
ENSG00000160051.11	IQCC	1	32205464	1_21	0	0.0385273949363489	9.69930259840796	3.54819557735637e-06	-1.46785544549792	1
ENSG00000084623.11	EIF3I	1	32222176	1_21	0	0.0354677996006435	8.93831032472931	3.01014260967605e-06	1.38181198006749	1
ENSG00000160055.19	TMEM234	1	32222176	1_21	0	0.0354677996006435	8.93831032472931	3.01014260967605e-06	-1.38181198006749	1
ENSG00000183615.5	FAM167B	1	32246914	1_21	0	0.0793328647175395	16.3975674773502	1.23517917390888e-05	-1.99580624313167	1
ENSG00000162526.6	TSSK3	1	32366691	1_21	0	0.021953565569531	4.54270770835268	9.46928649789537e-07	0.108041527649329	1
ENSG00000225828.1	FAM229A	1	32366691	1_21	0	0.021953565569531	4.54270770835268	9.46928649789537e-07	0.108041527649329	1
ENSG00000176261.15	ZBTB8OS	1	32651491	1_21	0	0.0220598892772617	4.5868670278097	9.60764340027388e-07	0.00787074947521619	1
ENSG00000162520.14	SYNC	1	32705224	1_21	0	0.0222720194764519	4.67434412287996	9.88502282083034e-07	-0.0618182695309045	1
ENSG00000116497.17	S100PBP	1	32815516	1_21	0	0.0746667781808719	15.8304348908735	1.12232246197572e-05	2.05591758844387	2
ENSG00000134684.10	YARS	1	32817927	1_21	0	0.0448133793695573	11.0920007443623	4.71970638755502e-06	-1.4613826010786	1
ENSG00000160097.16	FNDC5	1	32871796	1_21	0	0.056534863602653	13.2411065491288	7.10784626277742e-06	-1.78823807457062	2
ENSG00000004455.16	AK2	1	33080995	1_21	0	0.0260041988615825	6.09159186760364	1.50408255292318e-06	1.10300715651031	1
ENSG00000142920.16	AZIN2	1	33080047	1_21	0	0.0277354942970042	6.68188986761824	1.7596756330023e-06	-1.16461981042964	2
ENSG00000116525.13	TRIM62	1	33180896	1_21	0	0.0709558098735015	15.3542805866748	1.03446268828927e-05	-2.22946562633779	1
ENSG00000160094.14	ZNF362	1	33257610	1_21	0	0.0590936595418801	13.6517866047645	7.65998243187634e-06	2.04769874042647	1
ENSG00000121903.14	ZSCAN20	1	33470746	1_21	0	0.0328424886547036	8.23188837394618	2.56704172627769e-06	0.980301434816145	1
ENSG00000121904.17	CSMD2	1	34165500	1_21	0	0.0289680922779406	7.08035644732997	1.9474773441099e-06	0.791410278747278	1
ENSG00000189280.3	GJB5	1	34777450	1_22	0	0.0254631146620961	8.179213035222	1.97751798706364e-06	0.985595715209575	1
ENSG00000189433.5	GJB4	1	34759243	1_22	0	0.0199129815945317	5.90137175715058	1.11580078602545e-06	0.66773566020226	4
ENSG00000188910.7	GJB3	1	34774193	1_22	0	0.0697158262981147	17.5110691452725	1.15915480243272e-05	1.91913983761102	3
ENSG00000187513.8	GJA4	1	34790785	1_22	0	0.0175853225377337	4.75570055639236	7.94076303927527e-07	-0.20586779454833	1
ENSG00000163866.8	SMIM12	1	34853356	1_22	0	0.0179070835457379	4.89977833321464	8.33102983046307e-07	0.218778453474776	2
ENSG00000197056.9	ZMYM1	1	35059408	1_22	0	0.0560399150834593	16.7194362752024	8.89644494868542e-06	-2.50411109331911	2
ENSG00000116819.6	TFAP2E	1	35575330	1_22	0	0.0277999839325661	9.54838344113189	2.52041347391184e-06	-1.59654485858893	1
ENSG00000142686.7	C1orf216	1	35719096	1_22	0	0.343698551965661	22.6818112382521	7.40206391931645e-05	4.29731765127464	1
ENSG00000134698.10	AGO4	1	35807900	1_22	0	0.0473831525623835	14.5851500341495	6.56193992682503e-06	3.23042106322257	3
ENSG00000054118.13	THRAP3	1	36224998	1_22	0	0.0302047540819652	8.80127881600677	2.52416929911596e-06	0.140151944022118	1
ENSG00000142694.6	EVA1B	1	36323945	1_22	0	0.0404838645998347	13.0681928592245	5.02336685350435e-06	-1.70102442075969	1
ENSG00000196182.10	STK40	1	36386242	1_22	0	0.0247745597992856	7.28235836462009	1.71307110640259e-06	0.00627557426467335	1
ENSG00000181817.5	LSM10	1	36374664	1_22	0	0.0179126950892655	4.86078732889901	8.26732384932616e-07	0.279387001109178	2
ENSG00000116885.18	OSCP1	1	36446312	1_22	0	0.0175191138752203	4.72502378462304	7.85983685086456e-07	0.28701298491432	2
ENSG00000163873.9	GRIK3	1	37035122	1_22	0	0.0196300964344626	5.72110874220977	1.06635063637389e-06	-0.526011570602697	1
ENSG00000183317.16	EPHA10	1	37765311	1_23	0	0.0558708867393996	8.90408884504424	4.72359273228715e-06	0.980557302606779	1
ENSG00000163875.15	MEAF6	1	37513172	1_23	0	0.0458139338967992	7.06871083543499	3.07492974562949e-06	-1.13791428429128	1
ENSG00000163877.10	SNIP1	1	37554146	1_23	0	0.0357335254517345	4.77979648051381	1.62174537297092e-06	-0.56733170070809	2
ENSG00000163879.10	DNALI1	1	37557547	1_23	0	0.0349035824111078	4.56380797016652	1.51249784077914e-06	0.242627703857021	1
ENSG00000134697.12	GNL2	1	37592996	1_23	0	0.0348604094146516	4.55243309185013	1.50686189839062e-06	0.226118701478531	1
ENSG00000116922.14	C1orf109	1	37691932	1_23	0	0.0467664920822467	7.25865781829926	3.22320936010208e-06	-1.04811446890995	2
ENSG00000134690.10	CDCA8	1	37692586	1_23	0	0.0494796528345841	7.77973594816752	3.65501276002263e-06	0.884966938828744	2
ENSG00000197982.13	C1orf122	1	37803164	1_23	0	0.18002920134527	20.001674108421	3.41905981437874e-05	2.76144360164776	1
ENSG00000188786.9	MTF1	1	37859751	1_23	0	0.0450424645591223	6.9120449080999	2.9561474563147e-06	-1.10812820223333	2
ENSG00000204084.12	INPP5B	1	37946715	1_23	0	0.141465408134459	17.6552539310672	2.3714917707096e-05	-2.8174342905481	2
ENSG00000183431.11	SF3A3	1	37990434	1_23	0	0.0347860230012175	4.5328093459785	1.49716487370954e-06	0.647725016166621	2
ENSG00000183386.9	FHL3	1	37996149	1_23	0	0.0375061853298549	5.22471309792141	1.86064165428474e-06	0.171352320995844	2
ENSG00000183520.11	UTP11	1	37997832	1_23	0	0.0353765376551556	4.68736162666277	1.5744946266447e-06	0.418147259533003	1
ENSG00000131233.9	GJA9	1	38882116	1_24	0	0.0732418265560078	17.377463447173	1.20848968246758e-05	-2.37551724646893	1
ENSG00000174574.15	AKIRIN1	1	38991334	1_24	0	0.0655069799531087	16.4020420697169	1.0201943077641e-05	-2.21213018299586	1
ENSG00000168653.10	NDUFS5	1	39026790	1_24	0	0.0228400065320052	6.8947198068578	1.49523771268898e-06	0.851008973858813	2
ENSG00000183682.7	BMP8A	1	39491596	1_24	0	0.0247264747935393	7.60166160324956	1.78471195827651e-06	-1.03242526675149	3
ENSG00000090621.13	PABPC4	1	39554348	1_24	0	0.0259012664860494	7.87804916755666	1.93747935660651e-06	1.62638018080025	2
ENSG00000198754.5	OXCT2	1	39788427	1_25	0	0.0119383341925322	4.55459794657901	5.16286982271607e-07	0.108852232724807	1
ENSG00000116985.11	BMP8B	1	39749505	1_25	0	0.0142680616459678	6.11295532514706	8.28158751763662e-07	-0.581145612528213	2
ENSG00000043514.15	TRIT1	1	39883661	1_25	0	0.136000615300422	26.1739373216344	3.37992705955008e-05	-2.56962856154951	2
ENSG00000168389.17	MFSD2A	1	39952892	1_25	0	0.0126766929097372	5.08822385952362	6.12448501900708e-07	-0.450715103200348	1
ENSG00000131238.16	PPT1	1	40097321	1_25	0	0.0530700663248699	17.3201916928509	8.72769822726465e-06	-1.72265194493881	2
ENSG00000084073.8	ZMPSTE24	1	40257123	1_25	0	0.0123558696652589	4.90046798383287	5.74921131307212e-07	0.181173714414557	2
ENSG00000049089.13	COL9A2	1	40308522	1_25	0	0.0216261438164496	10.0885433534142	2.07159544863577e-06	-1.38328936351551	1
ENSG00000084070.11	SMAP2	1	40394685	1_25	0	0.0152120149308679	6.78129912698201	9.79483313112021e-07	-0.681172361757112	1
ENSG00000187801.14	ZFP69B	1	40449693	1_25	0	0.0147891139330402	6.51155246657666	9.14374478333914e-07	0.692860725869596	1
ENSG00000187815.9	ZFP69	1	40476033	1_25	0	0.02576880127157	12.3518360681566	3.02219951935413e-06	-2.10207868177686	2
ENSG00000164002.11	EXO5	1	40508257	1_25	0	0.0254432231652612	11.7082609616696	2.82853734902747e-06	-1.63321822992025	2
ENSG00000117010.15	ZNF684	1	40530624	1_25	0	0.0151887630654187	7.64819571318153	1.10300834202572e-06	-1.65167373432003	1
ENSG00000066136.20	NFYC	1	40703448	1_25	0	0.0132033915561489	5.95174950282533	7.46152406330517e-07	0.959364345517769	1
ENSG00000117013.14	KCNQ4	1	40783570	1_25	0	0.0124849199937602	4.91385884667403	5.82513288909361e-07	-0.33111261627427	1
ENSG00000179862.6	CITED4	1	40862972	1_25	0	0.0256499043721381	11.228214902789	2.73460033922362e-06	1.12966940760053	1
ENSG00000171790.15	SLFNL1	1	41023050	1_25	0	0.0129531881893425	5.25858715780389	6.4675999416143e-07	0.266853725867128	1
ENSG00000010803.16	SCMH1	1	41241979	1_25	0	0.184893339579967	26.5510456047003	4.66122741714906e-05	-2.16330927933842	1
ENSG00000204060.6	FOXO6	1	41359803	1_25	0	0.0153975648461934	6.60483249311786	9.65631103999577e-07	0.742323910973397	1
ENSG00000186973.10	FAM183A	1	43110532	1_26	0	0.0655571686781757	11.4175994167397	7.10709936443006e-06	1.52826650471822	2
ENSG00000177181.14	RIMKLA	1	42382252	1_26	0	0.230665492332931	23.4944158172597	5.14570253096604e-05	-3.18575371308224	1
ENSG00000066185.12	ZMYND12	1	42438633	1_26	0	0.0430938239116359	7.53206226647905	3.08195526883463e-06	-1.45155590402331	2
ENSG00000186409.14	CCDC30	1	42464495	1_26	0	0.0488946089055169	8.69786188287478	4.03804245311689e-06	1.80166772078707	1
ENSG00000127125.8	PPCS	1	42457816	1_26	0	0.0310927481122738	4.53031153900294	1.33747161503585e-06	0.346711588210254	1
ENSG00000171960.10	PPIH	1	42658184	1_26	0	0.0311843892931776	4.55730206039718	1.34940543475974e-06	-0.300914340589397	1
ENSG00000164007.10	CLDN19	1	42740306	1_26	0	0.0388564749692596	6.57846425638913	2.42708683904511e-06	0.766250579958414	2
ENSG00000117385.15	P3H1	1	42767127	1_26	0	0.0320657152317252	4.8130871650144	1.46541979926341e-06	0.592043155708627	1
ENSG00000164008.14	C1orf50	1	42721893	1_26	0	0.0520252189632896	9.27190640672631	4.58015686793391e-06	1.29617306544988	1
ENSG00000177868.11	SVBP	1	42808082	1_26	0	0.0320191552521953	4.79968852834874	1.45921848260866e-06	-0.0203545293133613	2
ENSG00000164010.13	ERMAP	1	42816759	1_26	0	0.0335801187378169	5.23673452271221	1.66970667000039e-06	0.434374295385462	3
ENSG00000117394.20	SLC2A1	1	42959411	1_26	0	0.0707316231656711	12.125719985257	8.14363980145507e-06	1.55942079493696	2
ENSG00000243710.7	CFAP57	1	43172765	1_26	0	0.0407716073337547	7.02144287715972	2.71820118027255e-06	0.946203571197632	2
ENSG00000179178.10	TMEM125	1	43269525	1_26	0	0.0563915473388516	10.0184516903864	5.36428713762531e-06	1.2195872990749	1
ENSG00000066056.13	TIE1	1	43300755	1_27	0	0.0836413581167872	20.0342832497449	1.5910809737225e-05	3.18446978909538	1
ENSG00000117400.16	MPL	1	43337449	1_27	0	0.101554238176278	22.6110059204008	2.18029537272414e-05	3.46320473756727	1
ENSG00000117399.13	CDC20	1	43359194	1_27	0	0.0352975827683404	12.2811468189251	4.11605609991786e-06	-2.49172791644628	1
ENSG00000159479.16	MED8	1	43389819	1_27	0	0.022097489737373	5.04786488804078	1.05912704911911e-06	0.7793178926352	1
ENSG00000142949.16	PTPRF	1	43526161	1_27	0	0.0322627903098995	9.0067915221976	2.75911265164209e-06	-1.31053713863076	2
ENSG00000066135.12	KDM4A	1	43644985	1_27	0	0.0263237017430809	12.5300274635475	3.13181702826712e-06	-3.01788290534757	1
ENSG00000126091.19	ST3GAL3	1	43705540	1_27	0	0.0254668218919197	7.39868094775216	1.78906635078091e-06	-1.66494653971427	2
ENSG00000117408.10	IPO13	1	43947230	1_27	0	0.0256987782613835	5.66113652103331	1.38138107599323e-06	0.117925035933132	1
ENSG00000117410.13	ATP6V0B	1	43974045	1_27	0	0.0229635616169238	5.98128055355136	1.30415982585678e-06	-1.24227204941388	2
ENSG00000117411.16	B4GALT2	1	44031577	1_27	0	0.0221974591143814	4.63460343438662	9.76817070644796e-07	-0.142954327490309	1
ENSG00000196517.11	SLC6A9	1	44031577	1_27	0	0.0221974591143814	4.63460343438662	9.76817070644796e-07	0.142954327490309	1
ENSG00000159214.12	CCDC24	1	43991633	1_27	0	0.0342770945698327	11.0992421950689	3.61239080094432e-06	2.17534977620151	2
ENSG00000178028.13	DMAP1	1	44213884	1_27	0	0.233503886880882	26.6082401158677	5.89939752949631e-05	3.482595959337	1
ENSG00000117419.14	ERI3	1	44354647	1_27	0	0.0221284584450956	4.61104984995254	9.68831776077585e-07	0.179624502475503	1
ENSG00000142945.12	KIF2C	1	44739744	1_28	0	0.126670839820503	16.5965840856221	1.99614808890916e-05	-2.30392806169815	2
ENSG00000173846.12	PLK3	1	44809879	1_28	0	0.0913400392521376	13.4941225689118	1.17031626608705e-05	-2.1538993731952	1
ENSG00000188396.3	TCTEX1D4	1	44806240	1_28	0	0.06112048576795	9.73815127197186	5.65146068311875e-06	1.74472424234155	1
ENSG00000222009.8	BTBD19	1	44812422	1_28	0	0.0405784695608539	5.95001097894965	2.2925078276843e-06	-0.823062725663383	1
ENSG00000117425.13	PTCH2	1	44842737	1_28	0	0.0832639178864524	12.6240463862788	9.98051198942141e-06	-2.08063248801166	1
ENSG00000070785.16	EIF2B3	1	44987466	1_28	0	0.0605941373670563	9.65780363736307	5.55656469232642e-06	1.63016475535333	1
ENSG00000126107.14	HECTD3	1	44995317	1_28	0	0.0599977396362093	9.56596783678866	5.4495570333656e-06	-1.3815981450621	3
ENSG00000132781.17	MUTYH	1	45341261	1_28	0	0.060652300399397	9.666734688879	5.56704168547789e-06	1.24149700707971	1
ENSG00000280670.2	CCDC163	1	45499668	1_28	0	0.0405872749321613	5.95199873998386	2.2937713330637e-06	-0.771798716546526	1
ENSG00000132763.14	MMACHC	1	45499635	1_28	0	0.046224027960507	7.1511542660216	3.13863873927041e-06	-0.858635060951562	2
ENSG00000117448.13	AKR1A1	1	45566871	1_28	0	0.0349276795027979	4.57044698829449	1.51574381959093e-06	-0.00610327858769927	1
ENSG00000132780.16	NASP	1	45583288	1_28	0	0.058839553700584	9.38498678404289	5.24324838924935e-06	-1.01290994591509	1
ENSG00000159588.14	CCDC17	1	45620180	1_28	0	0.0400793650900597	5.83596466159542	2.22090961017841e-06	0.544026612721686	1
ENSG00000159592.10	GPBP1L1	1	45687876	1_28	0	0.0347902211804118	4.53422055123541	1.49781173074165e-06	-0.0632227169820896	2
ENSG00000159596.6	TMEM69	1	45688394	1_28	0	0.143259961041115	17.7791290824965	2.41842547304678e-05	2.37085494646498	1
ENSG00000086015.20	MAST2	1	45789046	1_28	0	0.0447031409665303	6.84236994363539	2.90430342520256e-06	0.949454249196801	1
ENSG00000117472.9	TSPAN1	1	46174934	1_28	0	0.0348303738124279	4.54481535566577	1.50304428251867e-06	-0.0273067330071114	3
ENSG00000171357.5	LURAP1	1	46183374	1_28	0	0.0376634874313013	5.26377002018697	1.8824126549742e-06	-0.338384358398701	3
ENSG00000085998.13	POMGNT1	1	46198577	1_28	0	0.0628127147067	9.99205714674623	5.9593634031373e-06	1.1601764444631	1
ENSG00000085999.11	RAD54L	1	46244533	1_28	0	0.0448384508651619	6.87035371418925	2.92500823638844e-06	1.00351968692726	1
ENSG00000132128.16	LRRC41	1	46326388	1_28	0	0.0432909553742128	6.54626256588993	2.69084069777076e-06	0.515914648354991	1
ENSG00000117480.15	FAAH	1	46326388	1_28	0	0.036869020797669	5.06773022574276	1.7740770911894e-06	-0.622859315577936	3
ENSG00000173660.11	UQCRH	1	46309111	1_28	0	0.0558457226914129	8.90054946581941	4.719588458472e-06	1.14531526780609	1
ENSG00000079277.19	MKNK1	1	46529631	1_29	0	0.0742415521873495	12.2756838338523	8.65346685264008e-06	1.42250466360206	1
ENSG00000186118.8	TEX38	1	46668649	1_29	0	0.0346716283482351	5.22831164162379	1.7212069933642e-06	-0.51594222698465	1
ENSG00000142973.13	CYP4B1	1	46800104	1_29	0	0.047397312979804	8.10817901255511	3.64900490281199e-06	-1.14587142472312	2
ENSG00000186377.7	CYP4X1	1	47023329	1_29	0	0.0537860395257255	9.2777887867566	4.73817879560781e-06	-1.41144580476825	2
ENSG00000162366.7	PDZK1IP1	1	47190903	1_29	0	0.0371822762525345	5.8709864875933	2.07273819723686e-06	0.692661491744479	1
ENSG00000162367.11	TAL1	1	47227548	1_29	0	0.0939400857319991	14.4840982580071	1.29193246368891e-05	-1.77225519495817	1
ENSG00000123473.15	STIL	1	47314279	1_29	0	0.0356610399574326	5.48689006615791	1.85788000048707e-06	0.676589930336713	1
ENSG00000162368.13	CMPK1	1	47333764	1_29	0	0.0944581466947321	14.5359480882955	1.30370754939443e-05	1.93586693345344	1
ENSG00000186790.5	FOXE3	1	47416825	1_29	0	0.0322412854554901	4.5609205728016	1.3962470055215e-06	0.143602077808979	1
ENSG00000269113.3	TRABD2B	1	47997102	1_30	0	0.0386505375077013	5.91935094253178	2.17233612132372e-06	0.682981320985534	1
ENSG00000117834.12	SLC5A9	1	48207445	1_30	0	0.0354548290760631	5.12562642804844	1.72551898929157e-06	-0.394621917317802	1
ENSG00000132122.11	SPATA6	1	48470359	1_30	0	0.0373645806023311	5.60801552240567	1.98960432220561e-06	0.556980330685768	2
ENSG00000162373.12	BEND5	1	48777294	1_31	0	0.0219113201062461	6.15966487290866	1.28151302510019e-06	-1.353828552932	1
ENSG00000162374.16	ELAVL4	1	50048717	1_32	0	0.0218377414050599	13.9748431757705	2.897690911798e-06	3.23273560044151	1
ENSG00000185104.19	FAF1	1	50952765	1_32	0	0.0460834921386818	10.5108900427049	4.59919974414193e-06	1.8307218659178	1
ENSG00000123091.4	RNF11	1	51235789	1_32	0	0.0297396668234404	7.58540898271345	2.14196562663011e-06	-0.87079804722016	2
ENSG00000203995.9	ZYG11A	1	52842285	1_33	0	0.0190628688241158	4.55832011665907	8.25069394046602e-07	0.0743926614828595	1
ENSG00000169213.6	RAB3B	1	51991487	1_33	0	0.0194570064803257	4.71794913423999	8.71618971863827e-07	-0.644378241910084	1
ENSG00000085831.15	TTC39A	1	51288140	1_33	0	0.0190276206083168	4.54327178946065	8.20825043490436e-07	-0.107923096235747	2
ENSG00000085832.16	EPS15	1	51534159	1_33	0	0.0277528205899087	7.97644562190643	2.10190911610486e-06	0.962148663329979	1
ENSG00000117859.18	OSBPL9	1	51577431	1_33	0	0.0414380085782985	11.5215542732184	4.53322570509273e-06	-1.40059568004857	2
ENSG00000078618.21	NRDC	1	51826904	1_33	0	0.039806915671772	11.3087183308263	4.27434243862421e-06	-1.29796645198707	2
ENSG00000198841.3	KTI12	1	52033817	1_33	0	0.0190232879169866	4.5417272458181	8.20359150739857e-07	-0.0809937288680942	2
ENSG00000154222.14	CC2D1B	1	52352516	1_33	0	0.0259815041365057	7.33101872103087	1.80853124086352e-06	-0.930542883174812	1
ENSG00000134748.12	PRPF38A	1	52424219	1_33	0	0.090647054833466	18.5112758799532	1.593262917761e-05	-2.34914262950042	1
ENSG00000116157.5	GPX7	1	52598340	1_33	0	0.0211537397783389	5.49371993054588	1.10344596199929e-06	0.284788425990072	4
ENSG00000182183.14	FAM159A	1	52585348	1_33	0	0.0194886089853813	4.75524404529262	8.79935925756002e-07	0.00310689098175959	1
ENSG00000162378.12	ZYG11B	1	52748212	1_33	0	0.0191975683114729	4.6519652088267	8.47969196899351e-07	-0.32653239337709	1
ENSG00000121310.16	ECHDC2	1	52926925	1_33	0	0.0560660567485271	14.3601014668798	7.64460266769869e-06	-1.63947397983837	2
ENSG00000116171.17	SCP2	1	52927236	1_33	0	0.0190910782294068	4.58644237150052	8.31388082844172e-07	0.159110612577958	2
ENSG00000174348.13	PODN	1	53062324	1_33	0	0.0199148674909543	4.97460000210638	9.40660664487073e-07	-0.442229790935746	1
ENSG00000162383.11	SLC1A7	1	53085621	1_33	0	0.0190007951161155	4.53031968253843	8.17331093435292e-07	-0.0330389137196424	3
ENSG00000157184.6	CPT2	1	53196294	1_33	0	0.0781061453192486	17.9736028603484	1.33296192191348e-05	2.84463006795066	2
ENSG00000162384.13	C1orf123	1	53218652	1_33	0	0.0718921584344852	15.2505029448393	1.04102961878878e-05	3.0031877829989	1
ENSG00000157193.15	LRP8	1	53326569	1_33	0	0.0290551184248998	8.70463095393792	2.40143264410371e-06	1.1934346478947	1
ENSG00000174332.5	GLIS1	1	53545519	1_33	0	0.0270482872006558	7.79172017256594	2.00110793040797e-06	0.997025521741204	3
ENSG00000162398.11	LEXM	1	54805098	1_34	0	0.0215644613176076	6.30873462167765	1.29174940382669e-06	0.791497400526006	2
ENSG00000058799.14	YIPF1	1	53889688	1_34	0	0.0376880952596085	11.4261133248634	4.0888399650063e-06	1.44881727048714	1
ENSG00000211452.10	DIO1	1	53890974	1_34	0	0.02447463725629	7.46625039695012	1.73506684640788e-06	-0.947749827572692	1
ENSG00000116209.11	TMEM59	1	54053622	1_34	0	0.0210626532735986	6.09359793947505	1.21866481121819e-06	0.764261448612248	1
ENSG00000116205.12	TCEANC2	1	54112985	1_34	0	0.0182117752526275	4.76564875063437	8.24084429817488e-07	-0.108619660554811	1
ENSG00000116221.15	MRPL37	1	54206869	1_34	0	0.0284164596556139	8.83361372401427	2.38344848935347e-06	-1.2674657335105	2
ENSG00000215883.10	CYB5RL	1	54154524	1_34	0	0.0181803812600674	4.74990344731313	8.19945836615404e-07	0.238662631242609	2
ENSG00000157216.15	SSBP3	1	54413433	1_34	0	0.0192971918477651	5.29406916214388	9.70020967709484e-07	0.545248664457399	2
ENSG00000162390.17	ACOT11	1	54542139	1_34	0	0.0178076931291842	4.56090238265387	7.71180140360291e-07	0.159518319797867	1
ENSG00000184313.19	MROH7	1	54607053	1_34	0	0.0282779613671461	8.78882757502135	2.35980674366169e-06	1.00167410775704	2
ENSG00000143001.4	TMEM61	1	54971431	1_34	0	0.020727920541169	5.94724421277705	1.17049322510274e-06	-0.623207846954938	2
ENSG00000169174.10	PCSK9	1	55038977	1_34	0	0.0180712497604795	4.69495942314097	8.05596235694727e-07	-0.0871531915167356	1
ENSG00000162402.13	USP24	1	55208155	1_34	0	0.15374610059789	24.6181423737817	3.5938238420143e-05	-2.8134633586515	1
ENSG00000173406.15	DAB1	1	58546315	1_37	0	0.0334323639497031	4.61955828254889	1.46644214463852e-06	-0.216529138413327	2
ENSG00000162600.11	OMA1	1	58546313	1_37	0	0.0354872756863147	5.16758012668303	1.74123455237207e-06	0.484987992044762	1
ENSG00000184292.6	TACSTD2	1	58617503	1_37	0	0.0428697703608202	6.90725398894962	2.81160288203469e-06	0.881690640120242	1
ENSG00000177606.6	JUN	1	58881338	1_37	0	0.0773427400480541	12.3839436585108	9.09443908116323e-06	-1.47952083748018	1
ENSG00000172456.17	FGGY	1	59292674	1_37	0	0.105579009351417	15.3136379871747	1.53515897401406e-05	1.825937091736	1
ENSG00000134709.10	HOOK1	1	59814713	1_38	0	0.0199819189664729	4.71850310159229	8.95238673532238e-07	0.400364687834942	2
ENSG00000134716.9	CYP2J2	1	59887458	1_38	0	0.0245276537445127	6.59211588361736	1.53524692680329e-06	0.71360599685002	3
ENSG00000162599.15	NFIA	1	60863921	1_38	0	0.0197001167555206	4.58880702488866	8.58353122532328e-07	-0.0554287160458518	2
ENSG00000162604.12	TM2D1	1	61723869	1_39	0	0.0363547232268201	5.77733992533266	1.99428012279692e-06	-0.613348609551096	1
ENSG00000132849.19	PATJ	1	61742713	1_39	0	0.155805287418568	19.430141253322	2.87445521426272e-05	2.37736372838357	3
ENSG00000240563.1	L1TD1	1	62194418	1_39	0	0.0383748061694376	6.27476011737031	2.28633949812761e-06	0.856029120524475	2
ENSG00000132854.18	KANK4	1	62318984	1_39	0	0.0906561056958344	14.2622321920941	1.22767089107751e-05	1.68674039394522	1
ENSG00000162607.12	USP1	1	62437203	1_39	0	0.221140891525798	22.8818725054815	4.80460860027899e-05	2.65247169571461	1
ENSG00000125703.14	ATG4C	1	62784304	1_39	0	0.0541280623622051	9.44984434628903	4.85673639918213e-06	1.24916894863926	2
ENSG00000203965.12	EFCAB7	1	63523814	1_40	0	0.0244451318176846	4.6343388584977	1.07566630854929e-06	-0.348550356699546	2
ENSG00000079739.15	PGM1	1	63592409	1_40	0	0.0319025905067698	7.04463356297401	2.13393778679624e-06	0.915295571483009	2
ENSG00000177414.13	UBE2U	1	64186189	1_40	0	0.0540571940110565	11.8327606252628	6.07347117117892e-06	-1.46873951797839	1
ENSG00000162433.14	AK4	1	65149741	1_41	0	0.039825783863063	11.5272579561542	4.35900875344737e-06	1.44022237330825	1
ENSG00000116675.15	DNAJC6	1	65248435	1_41	0	0.0226930372532469	6.41290988635873	1.38179991029885e-06	-0.805628110822123	1
ENSG00000213625.8	LEPROT	1	65372546	1_41	0	0.0188619037398765	4.71689323879806	8.44770943442558e-07	-0.28793879967475	1
ENSG00000184588.17	PDE4B	1	65791733	1_41	0	0.111996758747607	20.2937913185035	2.15807255205446e-05	-2.363957385713	2
ENSG00000152760.9	TCTEX1D1	1	66762015	1_42	0	0.0267818619705054	5.00130081060991	1.27180679449602e-06	-0.53689084233898	2
ENSG00000152763.16	WDR78	1	66893694	1_42	0	0.0313617739122237	6.49352139851142	1.93365189230997e-06	-0.766326291853821	1
ENSG00000198160.14	MIER1	1	66930811	1_42	0	0.0338296817640169	7.22269531429873	2.32003535920908e-06	-0.920409658744292	1
ENSG00000116717.11	GADD45A	1	67681310	1_42	0	0.0256098220264703	4.60007690597378	1.11858515040225e-06	0.152835023986134	1
ENSG00000172380.5	GNG12	1	67833367	1_42	0	0.054838481976357	12.3127153137316	6.41116064501875e-06	2.21515703527286	2
ENSG00000116745.6	RPE65	1	68455838	1_43	0	0.0445180598366006	6.922880074641	2.92631069147228e-06	1.02064294242418	1
ENSG00000024526.16	DEPDC1	1	68496571	1_43	0	0.234385209598051	22.7424591471132	5.06133429610441e-05	3.28403289722221	1
ENSG00000033122.18	LRRC7	1	69567941	1_44	0	0.109552629527278	16.4204156216645	1.70806482204765e-05	-1.87336092678704	2
ENSG00000066557.5	LRRC40	1	70203930	1_44	0	0.031030466548487	4.6917735523471	1.38236504936652e-06	-0.799867606416101	1
ENSG00000118454.12	ANKRD13C	1	70315264	1_44	0	0.0520478663716617	9.45567465568183	4.6729684473009e-06	1.33055609600685	1
ENSG00000197568.13	HHLA3	1	70376634	1_44	0	0.0697882553171466	12.1802904694874	8.07118651248214e-06	1.734039211869	1
ENSG00000116761.11	CTH	1	70411075	1_44	0	0.0306921543760187	4.59116147915291	1.33797296647668e-06	-0.0611836541645443	1
ENSG00000050628.20	PTGER3	1	71023044	1_45	0	0.030371949902393	7.021514232481	2.02488727955195e-06	-1.00558215234835	2
ENSG00000132485.13	ZRANB2	1	71081716	1_45	0	0.0380294073503177	9.08684241211938	3.28117920601067e-06	1.23779430301851	1
ENSG00000116783.14	TNNI3K	1	74217620	1_47	0	0.0184653456102247	5.27567850320598	9.24981739969724e-07	-0.342447770648358	2
ENSG00000116791.13	CRYZ	1	74706968	1_47	0	0.0170435428833368	4.54463798151164	7.35455784643981e-07	-0.0897801194177295	3
ENSG00000162623.15	TYW3	1	74733530	1_47	0	0.0800837816219086	18.7991664095706	1.42948815721716e-05	-2.05897226725499	1
ENSG00000137968.16	SLC44A5	1	75397404	1_47	0	0.0292078804709234	9.46924154598436	2.62610831221076e-06	1.10502513585273	1
ENSG00000137955.15	RABGGTB	1	75786498	1_47	0	0.0221486301278875	6.93688965991801	1.45884467342231e-06	0.88466485883019	1
ENSG00000057468.6	MSH4	1	75795749	1_47	0	0.0170886361013867	4.56874002604906	7.41312365853818e-07	0.0801417903155283	2
ENSG00000117069.14	ST6GALNAC5	1	76867670	1_48	0	0.0154622407637174	5.9504742127127	8.73617662082982e-07	-0.502708979915168	2
ENSG00000142892.14	PIGK	1	77219918	1_48	0	0.0135764881821261	4.90797677971848	6.32684714369787e-07	-0.363775465250321	3
ENSG00000154027.18	AK5	1	77282053	1_48	0	0.0130856623521377	4.53917334776264	5.63988015217194e-07	0.0696273307616132	1
ENSG00000077254.14	USP33	1	77760195	1_48	0	0.0213044357996713	8.87158665220619	1.79460441969224e-06	1.15653483147273	1
ENSG00000162614.18	NEXN	1	77888900	1_48	0	0.0474349478739286	16.3786071131602	7.37688120416558e-06	-1.95624409986705	1
ENSG00000162613.16	FUBP1	1	77979050	1_48	0	0.0142350356764064	5.31858718605978	7.18873111354554e-07	-0.489058021478847	1
ENSG00000162616.8	DNAJB4	1	77979050	1_48	0	0.0152582730121448	5.93926639341829	8.60469702450036e-07	0.745440286700328	2
ENSG00000137960.5	GIPC2	1	77979050	1_48	0	0.0168389015718667	6.83084580652642	1.09215841725723e-06	0.875072912645744	3
ENSG00000137959.15	IFI44L	1	78619516	1_48	0	0.0141943189446272	5.26066457013878	7.09010337921818e-07	-0.387883360594386	1
ENSG00000137965.10	IFI44	1	78649621	1_48	0	0.0647266099037599	18.7752012823423	1.15389119549056e-05	-2.26674948433495	1
ENSG00000162618.13	ADGRL4	1	79007402	1_48	0	0.0434426597823349	15.4068782568473	6.35518876564377e-06	1.6987347892982	3
ENSG00000203943.8	SAMD13	1	84298566	1_51	0	0.0248467933368091	4.61854446377924	1.08961449902568e-06	0.192280361263543	1
ENSG00000171517.5	LPAR3	1	84842841	1_52	0	0.0535988345720871	12.0399208597979	6.12740202458581e-06	1.53610251189928	3
ENSG00000117133.10	RPF1	1	84479257	1_52	0	0.122146726614888	19.7690382708025	2.29279260250192e-05	2.29325343027181	2
ENSG00000174021.10	GNG5	1	84506136	1_52	0	0.0558357287749813	12.4187830181468	6.58398184846454e-06	1.5155164475945	1
ENSG00000122432.17	SPATA1	1	84508444	1_52	0	0.0288135917476091	6.32439748704945	1.73027029796851e-06	0.765970111417756	2
ENSG00000117151.12	CTBS	1	84558579	1_52	0	0.0238154202877464	4.58006400683026	1.03568382676696e-06	-0.205598698233149	3
ENSG00000117155.16	SSX2IP	1	84691358	1_52	0	0.0240695457272725	4.6771552137528	1.06892460254633e-06	-0.227608312225887	2
ENSG00000153898.12	MCOLN2	1	84928815	1_52	0	0.0544225151024544	12.1812033971517	6.29457192357961e-06	-1.7058615455334	2
ENSG00000162642.13	C1orf52	1	85259743	1_52	0	0.0242517145916462	4.74613338749759	1.09289838705135e-06	-0.349700274451095	1
ENSG00000142867.12	BCL10	1	85276340	1_52	0	0.0240699417818328	4.67730533136954	1.06897649995177e-06	0.175078318978052	1
ENSG00000117174.10	ZNHIT6	1	85707295	1_52	0	0.0341079585123967	7.87216043796652	2.54945329023617e-06	-1.15333528820346	2
ENSG00000171502.14	COL24A1	1	86138259	1_53	0	0.13096532345796	19.3888122560246	2.41104281184216e-05	-2.2477086361603	1
ENSG00000122417.15	ODF2L	1	86397308	1_53	0	0.0293371369396366	5.44219994988032	1.51596655066107e-06	0.708907877378024	2
ENSG00000137975.7	CLCA2	1	86437526	1_53	0	0.0275884588574963	4.87898424700023	1.27806885968912e-06	-0.574129051722743	1
ENSG00000016602.9	CLCA4	1	86546626	1_53	0	0.0561190771147645	11.418419705559	6.0843462274731e-06	-1.20666911992503	2
ENSG00000097033.14	SH3GLB1	1	86704350	1_53	0	0.0279001546589968	4.98190603745314	1.31977391273602e-06	0.334110388719343	1
ENSG00000183291.15	SELENOF	1	86914303	1_53	0	0.0295080121801489	5.49542803349167	1.53970980599142e-06	-0.4310959322229	1
ENSG00000065243.19	PKN2	1	88684130	1_54	0	0.0315397074299718	4.94533708690056	1.4809860124901e-06	0.497832747754711	2
ENSG00000137944.17	KYAT3	1	88992014	1_54	0	0.0340519692720331	5.64896061557585	1.82645163505302e-06	0.583724548477145	2
ENSG00000213516.9	RBMXL1	1	88992014	1_54	0	0.0301908664454402	4.54438215922688	1.30271021901536e-06	-0.00459148370745692	2
ENSG00000117226.11	GBP3	1	89015900	1_54	0	0.0346214481159902	5.80132875184551	1.90708523125982e-06	-0.556297883399184	2
ENSG00000162645.12	GBP2	1	89171264	1_54	0	0.032508036512762	5.22287651315653	1.61212195817752e-06	0.506026922987077	1
ENSG00000162654.8	GBP4	1	89198593	1_54	0	0.0309521553803956	4.77280472702742	1.40269083643099e-06	-0.235177564150576	1
ENSG00000197147.13	LRRC8B	1	89523775	1_54	0	0.0359507766466115	6.14758799961616	2.09850702718994e-06	0.942053966390639	2
ENSG00000171488.14	LRRC8C	1	89633477	1_55	0	0.0240927568556117	6.04555806341956	1.38299398467926e-06	-0.64222404370081	1
ENSG00000162664.16	ZNF326	1	89994423	1_55	0	0.0209298125193493	4.75897798873284	9.45750176492987e-07	0.258515666700508	1
ENSG00000122482.20	ZNF644	1	91022402	1_55	0	0.133753305170665	21.9966942326644	2.79356857939514e-05	-2.93873912325629	2
ENSG00000162669.15	HFM1	1	91404433	1_55	0	0.0311830146188844	8.40866839537212	2.48967535937105e-06	0.947286685567847	1
ENSG00000097046.12	CDC7	1	91500849	1_56	0	0.352552288892274	27.9383767159572	9.35237913665786e-05	3.55773922320105	2
ENSG00000069702.10	TGFBR3	1	91854020	1_56	0	0.031165083177528	4.53828589863421	1.3429428731493e-06	0.00453918866216341	1
ENSG00000172031.6	EPHX4	1	92029879	1_56	0	0.037708426249342	6.93587956456172	2.48334665522127e-06	1.217024988029	1
ENSG00000284413.1	BTBD8	1	92080411	1_56	0	0.0311576805135886	4.56771052231022	1.35132897636395e-06	0.223846220718612	1
ENSG00000069712.12	KIAA1107	1	92163769	1_56	0	0.0312438335038894	4.73617473058951	1.40504239282807e-06	0.570366522327631	1
ENSG00000122484.8	RPAP2	1	92299545	1_56	0	0.0440654921139699	9.85028741649334	4.12140149330432e-06	-2.48071765498342	2
ENSG00000162676.11	GFI1	1	92487304	1_56	0	0.345709536607603	18.3382506509916	6.01958652343225e-05	3.94828939838327	1
ENSG00000067208.14	EVI5	1	92792062	1_56	0	0.0383142120859338	8.35390137173257	3.03911153745357e-06	-2.17120402769797	2
ENSG00000154511.11	FAM69A	1	92960610	1_56	0	0.0371953577190571	6.43720455727698	2.27343973697432e-06	0.937356554037124	1
ENSG00000143033.17	MTF2	1	93079600	1_57	0	0.0396192406752738	5.97036775414732	2.24597349903584e-06	0.666596299169461	1
ENSG00000117500.12	TMED5	1	93180650	1_57	0	0.0377431187085079	5.52388977854152	1.97961248451552e-06	-0.531443637674014	2
ENSG00000122483.17	CCDC18	1	93180861	1_57	0	0.0342614168666001	4.63415473295928	1.50755528143571e-06	-0.149784535765627	1
ENSG00000117505.12	DR1	1	93345343	1_57	0	0.0349005788731678	4.80397673807421	1.59195549718018e-06	-0.290373819069614	1
ENSG00000137936.16	BCAR3	1	93847253	1_57	0	0.0433429759894549	6.79807799295708	2.79770724114758e-06	0.800718223857559	1
ENSG00000067334.13	DNTTIP2	1	93875581	1_57	0	0.0375935943198695	5.48737051449048	1.95873431896322e-06	0.503365779272101	1
ENSG00000023909.9	GCLM	1	93919068	1_57	0	0.0563976810719075	9.23238546372627	4.94393295463405e-06	-1.15429267253131	1
ENSG00000117528.11	ABCD3	1	94363549	1_58	0	0.0205759706977621	5.30591091695136	1.0366154650879e-06	0.557869882619706	3
ENSG00000143036.16	SLC44A3	1	94820529	1_58	0	0.0216450881673639	5.84094486886688	1.20043835495675e-06	-0.489700656483723	4
ENSG00000117519.15	CNN3	1	94928425	1_58	0	0.0237902654060688	6.40421173219052	1.44664631711077e-06	0.62769268134067	1
ENSG00000172339.9	ALG14	1	95073027	1_58	0	0.076874084969529	18.1143813131745	1.32221129174445e-05	2.50271214299658	2
ENSG00000152078.9	TMEM56	1	95231056	1_58	0	0.0267938337517051	7.51620312523604	1.91218877097572e-06	-0.935757673868309	1
ENSG00000122481.16	RWDD3	1	95231973	1_58	0	0.0563448833744915	13.6705264689467	7.31369964830989e-06	1.35186542307695	1
ENSG00000117569.18	PTBP2	1	96720626	1_59	0	0.0526060681689018	24.5283238023596	1.22518341975334e-05	-3.35137328844456	1
ENSG00000188641.12	DPYD	1	97921399	1_60	0	0.0100512403300557	28.7056193575861	2.73957992922574e-06	-5.47834204334257	3
ENSG00000162627.16	SNX7	1	98661649	1_60	0	0.0188911733975196	10.4185216203995	1.86879829161942e-06	1.30029634925564	2
ENSG00000117600.12	PLPPR4	1	99263142	1_60	0	0.00912742017260626	4.57761224303203	3.96720316844414e-07	-0.0181554416170738	1
ENSG00000156869.12	FRRS1	1	99766518	1_61	0	0.0372432415703813	4.90317192191298	1.73389179768811e-06	0.294372136238828	2
ENSG00000117620.14	SLC35A3	1	99969054	1_61	0	0.0624867192461025	9.68617581612212	5.7469506522191e-06	-1.46415064334457	2
ENSG00000156875.13	MFSD14A	1	100037607	1_61	0	0.0375458875463294	4.9776162620612	1.77452116850045e-06	0.258204060667597	1
ENSG00000156876.9	SASS6	1	100132743	1_61	0	0.123897523541126	16.1272867425901	1.89723588450649e-05	2.06357890908517	1
ENSG00000122435.9	TRMT13	1	100133310	1_61	0	0.0600926006646192	9.32314127239014	5.31962062915713e-06	-1.41947152517016	1
ENSG00000122477.12	LRRC39	1	100178174	1_61	0	0.0383689029337869	5.17711850927653	1.88610073832719e-06	-0.323339518520369	3
ENSG00000079335.18	CDC14A	1	100344610	1_61	0	0.0357779225595095	4.53408565700553	1.5402890817764e-06	0.0364705251601238	2
ENSG00000162692.10	VCAM1	1	100721765	1_62	0	0.0298715647480096	4.53242903597625	1.28554233287684e-06	0.113632094080338	1
ENSG00000162695.11	SLC30A7	1	100895622	1_62	0	0.101711528200357	15.9064363707921	1.53617420715833e-05	1.74545039231933	2
ENSG00000170989.8	S1PR1	1	101237269	1_62	0	0.0307988604662952	4.81278796925065	1.40743638427254e-06	-0.0866998820437432	2
ENSG00000060718.20	COL11A1	1	103115405	1_64	0	0.0500619666957174	8.60630659890013	4.09093065123978e-06	1.35593071579484	1
ENSG00000185946.15	RNPC3	1	103495668	1_65	0	0.0187797129615076	5.18511369222483	9.24580288391017e-07	-0.573252913156464	2
ENSG00000240038.6	AMY2B	1	103543968	1_65	0	0.0335653905122251	10.3922910881237	3.31207684051718e-06	-1.2745189701927	1
ENSG00000243480.7	AMY2A	1	103586151	1_65	0	0.0233800671775769	7.32491124794384	1.62609351722133e-06	1.1611201712051	1
ENSG00000198890.7	PRMT6	1	107056380	1_66	0	0.12415588060172	21.3246351877032	2.51389018044372e-05	2.46251615716664	1
ENSG00000134215.15	VAV3	1	107544176	1_66	0	0.0400137479316095	10.7406260048466	4.08071461275017e-06	1.38783652746084	1
ENSG00000162641.18	AKNAD1	1	108834814	1_67	0	0.0327677849469464	6.0835593962532	1.89278913394102e-06	0.654737125407058	1
ENSG00000121957.12	GPSM2	1	108830912	1_67	0	0.0286781632957676	4.86073357804121	1.32358107150047e-06	0.282678478691736	3
ENSG00000121940.15	CLCC1	1	108930299	1_67	0	0.0303214558192712	5.37158697611466	1.5465004764203e-06	0.529836766216128	2
ENSG00000085433.15	WDR47	1	109045908	1_67	0	0.0285864792496426	4.83138609617753	1.31138379370469e-06	0.399896691923279	1
ENSG00000197780.9	TAF13	1	109075155	1_67	0	0.0365545708114716	7.08835070207974	2.46027856278811e-06	0.947117658552336	2
ENSG00000215717.5	TMEM167B	1	109091891	1_67	0	0.0296795283240098	5.17536223964963	1.45846208794975e-06	0.442946781320813	1
ENSG00000031698.12	SARS	1	109214673	1_67	0	0.0283800740140585	4.76497501642159	1.28401929054088e-06	-0.110683730805154	2
ENSG00000143126.7	CELSR2	1	109247173	1_67	0	0.0291717526773323	5.01715262271318	1.38968775949238e-06	0.327033507820988	2
ENSG00000134222.16	PSRC1	1	109279521	1_67	0	0.0615115259394161	11.8968778540411	6.94843341799991e-06	1.54396914977963	3
ENSG00000221986.6	MYBPHL	1	109307500	1_67	0	0.0291390734332644	5.00687754470477	1.38528810314016e-06	0.400782871021604	1
ENSG00000134243.11	SORT1	1	109276993	1_67	0	0.0279666629819617	4.63051229969388	1.22960915436456e-06	0.135305822031639	1
ENSG00000143106.12	PSMA5	1	109427099	1_67	0	0.0296821252146486	5.17616439846048	1.4588157751449e-06	-0.458884160042674	1
ENSG00000143028.8	SYPL2	1	109466549	1_67	0	0.0280370388002082	4.65354028566869	1.23883371833518e-06	0.228624186907054	1
ENSG00000162650.16	ATXN7L2	1	109480522	1_67	0	0.0280631184923889	4.66205947279594	1.2422560949091e-06	-0.141063081345769	2
ENSG00000174151.14	CYB561D1	1	109494012	1_67	0	0.0340689102976379	6.44114888264982	2.08362220604956e-06	0.924836551116725	1
ENSG00000181754.6	AMIGO1	1	109509517	1_67	0	0.0772521502359492	14.0213435226287	1.0284841492622e-05	-1.59799417682512	1
ENSG00000156097.12	GPR61	1	109539929	1_67	0	0.14579727537139	20.0480295491294	2.77535472077725e-05	2.26336990202618	1
ENSG00000065135.10	GNAI3	1	109553275	1_67	0	0.0317862963997015	5.80442354785957	1.75184799674957e-06	0.567177230156394	2
ENSG00000116337.15	AMPD2	1	109616709	1_67	0	0.0931755724219628	15.7810197599561	1.39615787380715e-05	-1.79152689307442	2
ENSG00000168765.16	GSTM4	1	109657738	1_67	0	0.0332136799695343	6.20765749862083	1.95768196813149e-06	-0.765140162202557	1
ENSG00000134184.12	GSTM1	1	109639097	1_67	0	0.0292481452624462	5.04112745101813	1.39998507352858e-06	0.344550077229969	4
ENSG00000134201.10	GSTM5	1	109710593	1_67	0	0.0450069846899642	9.00435649275351	3.84795509611213e-06	-1.09440867395756	3
ENSG00000134202.10	GSTM3	1	109713453	1_67	0	0.040810019593828	8.10183599049404	3.13940718127996e-06	1.02857265611699	3
ENSG00000213366.12	GSTM2	1	109667893	1_67	0	0.0329253197555858	6.12759250056794	1.91565489672353e-06	-0.643708474220847	2
ENSG00000184371.13	CSF1	1	109928142	1_68	0	0.0185962041579226	4.56303269392528	8.0570356022247e-07	-0.0833759626346977	1
ENSG00000143093.14	STRIP1	1	110032998	1_68	0	0.0881538597254172	18.9230617736269	1.58390867009221e-05	-2.42080787466478	2
ENSG00000186150.4	UBL4B	1	110094772	1_68	0	0.113893867407411	21.3453648445897	2.30834819629362e-05	-2.52656179062064	1
ENSG00000197106.6	SLC6A17	1	110150825	1_68	0	0.0185327361911842	4.53182909284712	7.97462855744216e-07	-0.0818591591386535	1
ENSG00000168679.17	SLC16A4	1	110395158	1_68	0	0.0330706537540647	9.83161506877754	3.08720197670661e-06	-1.2091118772602	1
ENSG00000134248.13	LAMTOR5	1	110383588	1_68	0	0.0267999109910614	7.90377695709039	2.01124707023704e-06	-0.881026801132956	1
ENSG00000143125.5	PROK1	1	110450727	1_68	0	0.0426226017451744	12.16584210565	4.92356333166025e-06	1.77994297620268	2
ENSG00000177301.14	KCNA2	1	110633365	1_68	0	0.0331065018550576	9.84163480733134	3.09369814282188e-06	-1.54445090501741	1
ENSG00000121931.15	LRIF1	1	110964484	1_68	0	0.0397003134352806	11.5115727010914	4.33936311329828e-06	-1.81049277279264	1
ENSG00000156171.14	DRAM2	1	111139496	1_68	0	0.125993291691302	22.3083825420713	2.66878078655533e-05	3.0271180636078	2
ENSG00000134255.13	CEPT1	1	111137326	1_68	0	0.0288199037899758	8.56952248310077	2.34501997273969e-06	-1.0305117975749	1
ENSG00000064886.13	CHI3L2	1	111260336	1_69	0	0.0189241440210169	7.72114458779388	1.38737967096324e-06	1.0242839376439	1
ENSG00000162777.16	DENND2D	1	111205703	1_69	0	0.060092253974688	18.3421500649652	1.04656482286573e-05	-1.94897265345414	1
ENSG00000173947.13	PIFO	1	111346062	1_69	0	0.0222660636647908	9.20664221148288	1.94644487760713e-06	-1.11243886943855	1
ENSG00000085465.12	OVGP1	1	111434267	1_69	0	0.0133664147634076	4.55105061565954	5.77595758922187e-07	0.0931634140943131	1
ENSG00000143110.11	C1orf162	1	111472670	1_69	0	0.0133570260317758	4.5446511991312	5.76378438368907e-07	0.0856101969628305	2
ENSG00000116473.14	RAP1A	1	111633003	1_69	0	0.0613081988834301	18.5282008308666	1.07857215432396e-05	2.27355687722858	1
ENSG00000197852.9	FAM212B	1	111754009	1_69	0	0.0782902719607639	20.8083869570387	1.546833659898e-05	-2.35253981455961	1
ENSG00000171385.9	KCND3	1	111991106	1_69	0	0.132297074236093	25.7744352943422	3.23770141811368e-05	-3.06798024898472	1
ENSG00000134245.17	WNT2B	1	112484426	1_69	0	0.0133830419001767	4.56237709197817	5.79753544373708e-07	0.234338309262286	1
ENSG00000116489.12	CAPZA1	1	112620907	1_69	0	0.0461863426485045	15.9038196568056	6.97448929992256e-06	2.62824830853193	1
ENSG00000007341.18	ST7L	1	112617548	1_69	0	0.0474927935793186	16.1622268309569	7.28830117040544e-06	-2.0745037197318	2
ENSG00000155363.18	MOV10	1	112673095	1_69	0	0.286929447478814	33.4548793854609	9.11448190958873e-05	-3.82425729708555	2
ENSG00000155366.16	RHOC	1	112701811	1_69	0	0.0490571697122467	16.4600022962661	7.66707615138814e-06	2.7581172633174	2
ENSG00000184599.13	FAM19A3	1	112720490	1_69	0	0.0288552417606371	11.5793887680047	3.17254469645437e-06	1.48043222707121	1
ENSG00000155380.11	SLC16A1	1	112996865	1_70	0	0.0398891022612912	5.46099976060023	2.06834898022626e-06	0.751781288527116	1
ENSG00000116793.15	PHTF1	1	113758713	1_70	0	0.0360781610493048	4.53707841320237	1.55423997497901e-06	-0.0824778581957499	1
ENSG00000134262.12	AP4B1	1	113904943	1_70	0	0.0392602780287141	5.31466772089289	1.98119345555828e-06	0.50303309138239	1
ENSG00000118655.4	DCLRE1B	1	113904943	1_70	0	0.0417878687899557	5.88934602643849	2.33676312701968e-06	0.708091950116979	2
ENSG00000163349.21	HIPK1	1	113929596	1_70	0	0.0423653001051039	6.01582874764488	2.4199319230795e-06	0.743373255296794	1
ENSG00000197323.11	TRIM33	1	114512191	1_71	0	0.0196757496244059	5.8312665003057	1.08941054381208e-06	0.426185297275302	1
ENSG00000116752.5	BCAS2	1	114581126	1_71	0	0.0179158794866046	5.57361535028006	9.48140117741573e-07	0.972592245781375	1
ENSG00000175984.14	DENND2C	1	114674270	1_71	0	0.0176634734189088	5.10365150748649	8.55962064811917e-07	-0.737555339755603	1
ENSG00000213281.4	NRAS	1	114716596	1_71	0	0.0178449943728736	4.80702195410457	8.14497803996239e-07	0.272784804344052	1
ENSG00000052723.11	SIKE1	1	114784843	1_71	0	0.241227874163143	20.6760476839072	4.73578973099063e-05	4.07297471987969	1
ENSG00000134198.9	TSPAN2	1	115052289	1_71	0	0.0176306810249867	5.86874191486299	9.82452351154779e-07	-0.883127024678479	2
ENSG00000134258.16	VTCN1	1	117210906	1_72	0	0.0149418000640363	4.80735320413413	6.82034508947914e-07	-0.326098685895728	1
ENSG00000173218.14	VANGL1	1	115642000	1_72	0	0.0163293320898257	5.61686484196693	8.70882957406562e-07	-0.581798408474316	2
ENSG00000118729.11	CASQ2	1	115768346	1_72	0	0.0207958263989582	7.82361160023362	1.54483059544744e-06	-1.14666605136044	1
ENSG00000163393.12	SLC22A15	1	115976190	1_72	0	0.0204870568180113	7.68697155509101	1.49531346025927e-06	0.97640650760908	1
ENSG00000116815.15	CD58	1	116561593	1_72	0	0.0147111114779235	4.66555016411444	6.5169703725984e-07	-0.214056902880046	1
ENSG00000143061.17	IGSF3	1	116621969	1_72	0	0.0144961822437761	4.53143611003797	6.23716018886973e-07	-0.0123711533668627	1
ENSG00000134247.9	PTGFRN	1	116909700	1_72	0	0.0156964586762852	5.25647143848211	7.83417713184905e-07	-0.506588365580974	1
ENSG00000134256.12	CD101	1	116986836	1_72	0	0.0241487032622084	9.19006486802052	2.10721955846364e-06	1.0811129630989	2
ENSG00000116830.11	TTF2	1	117060534	1_72	0	0.0159988982885448	5.43046125109694	8.24943478001706e-07	-0.47401242034884	2
ENSG00000134253.9	TRIM45	1	117122142	1_72	0	0.0170060125533341	5.98716458442841	9.6676537801389e-07	-0.652996236282378	2
ENSG00000198162.12	MAN1A2	1	117367515	1_72	0	0.0272728858180999	10.3038085110595	2.66824847617398e-06	1.45928453623265	2
ENSG00000183508.4	FAM46C	1	117605765	1_72	0	0.0387882112594765	13.5373262143809	4.98574478334051e-06	1.56227220581936	1
ENSG00000177551.5	NHLH2	1	115843484	1_72	0	0.0741564001777831	19.5422312189923	1.37600554382191e-05	-2.22222774894765	3
ENSG00000092607.13	TBX15	1	118988874	1_73	0	0.0260691988247115	9.89726316166019	2.44985397730504e-06	1.29528201186959	1
ENSG00000116874.11	WARS2	1	119029918	1_73	0	0.0180114672225012	6.52141220844493	1.11529085471453e-06	-0.750160438247586	2
ENSG00000143067.4	ZNF697	1	119647482	1_73	0	0.0292908724420629	10.9791321611768	3.05349854400558e-06	1.34010771187393	1
ENSG00000092621.11	PHGDH	1	119735449	1_73	0	0.0230060039671001	8.77270160193871	1.9163372629217e-06	-1.03410796923972	1
ENSG00000117281.15	CD160	1	145718303	1_73	0	0.0351532324375743	12.6137588157674	4.21024322112244e-06	1.59395749243348	1
ENSG00000131788.15	PIAS3	1	145878094	1_73	0	0.0198361225045817	7.38424237696036	1.39078539654104e-06	-0.896735084994695	1
ENSG00000198483.12	ANKRD35	1	145878094	1_73	0	0.0198361225045817	7.38424237696036	1.39078539654104e-06	-0.896735084994695	1
ENSG00000265241.6	RBM8A	1	145927840	1_73	0	0.024783194479117	9.40825547063189	2.21392948060053e-06	1.25287619097172	1
ENSG00000271601.3	LIX1L	1	145955867	1_73	0	0.0233391399674915	8.87206905341913	1.96610704190166e-06	1.21491902344771	1
ENSG00000272031.2	ANKRD34A	1	145963899	1_73	0	0.0149015603392236	4.80023817530534	6.7919101019728e-07	0.439151618238223	1
ENSG00000121851.12	POLR3GL	1	145963899	1_73	0	0.0149015603392236	4.80023817530534	6.7919101019728e-07	0.439151618238223	1
ENSG00000168509.19	HFE2	1	146036954	1_73	0	0.056399755047207	16.9617735192237	9.08334635722686e-06	-1.93138917103151	1
ENSG00000271425.7	NBPF10	1	146049817	1_73	0	0.0518262803436743	16.2095635291973	7.97661732764369e-06	1.84556689755574	1
ENSG00000131791.7	PRKAB2	1	147172620	1_73	0	0.0559262828651159	17.2270404866084	9.14795513761052e-06	-2.67421395036441	1
ENSG00000131778.18	CHD1L	1	147242938	1_73	0	0.0383248709417277	13.9039145666282	5.05958840227533e-06	2.84069309066372	3
ENSG00000162836.11	ACP6	1	147656613	1_73	0	0.015858829669421	5.37780727104054	8.09792528403556e-07	-0.453628286631716	3
ENSG00000265107.2	GJA5	1	147779661	1_73	0	0.0240042543017966	9.20091540605141	2.09708799270947e-06	-1.21867710848053	1
ENSG00000196805.7	SPRR2B	1	153069947	1_74	0	0.034284124067786	4.66157808016852	1.51748154401118e-06	0.0839374175314964	1
ENSG00000186226.8	LCE1E	1	152786180	1_74	0	0.0394270294426372	5.94692635131751	2.22630168011727e-06	0.596820918981	2
ENSG00000163202.4	LCE3D	1	152581437	1_74	0	0.0350473214099789	4.86387023128297	1.61858014102245e-06	0.376778704789019	1
ENSG00000187173.3	LCE2A	1	152698261	1_74	0	0.038383596556566	5.70005487646191	2.0774094336049e-06	-0.699994362735767	1
ENSG00000185966.3	LCE3E	1	152566917	1_74	0	0.114452169500086	15.8908812474811	1.72690882284362e-05	1.76932553363612	1
ENSG00000187223.3	LCE2D	1	152663617	1_74	0	0.0397772111265659	6.02833961870658	2.2768238834381e-06	-0.734238736812902	1
ENSG00000187170.4	LCE4A	1	152705969	1_74	0	0.0354802085058896	4.97668942641495	1.67657929810914e-06	-0.42661920063693	1
ENSG00000172155.9	LCE1D	1	152799707	1_74	0	0.0382685917671637	5.67244226364267	2.06115172439799e-06	-0.74409872592551	1
ENSG00000235942.2	LCE6A	1	152843013	1_74	0	0.106034379528265	15.1653700975402	1.52685258798038e-05	-1.81944529790449	1
ENSG00000143376.12	SNX27	1	151616339	1_74	0	0.104491570330976	15.0264710849174	1.49085584629031e-05	1.98603633749607	1
ENSG00000143450.16	OAZ3	1	151762965	1_74	0	0.034892370509126	4.82315048544674	1.59793343739416e-06	0.106659757336368	1
ENSG00000143436.10	MRPL9	1	151763100	1_74	0	0.0576999377339153	9.46547610070984	5.18579332718834e-06	-1.26511299715967	1
ENSG00000182134.15	TDRKH	1	151811121	1_74	0	0.0592078407161865	9.70489876919877	5.45591542275238e-06	1.54792651509828	1
ENSG00000213171.2	LINGO4	1	151805451	1_74	0	0.0861813251803835	13.2094070217511	1.08092083212895e-05	-1.69134609309354	2
ENSG00000143365.17	RORC	1	151812071	1_74	0	0.13753551622424	17.6483095149533	2.30470514026498e-05	2.37275140049877	2
ENSG00000196407.11	THEM5	1	151853515	1_74	0	0.0372197265863263	5.41676870734389	1.91430382525976e-06	0.323376626069266	1
ENSG00000159445.12	THEM4	1	151907622	1_74	0	0.0339454303836618	4.57037972670978	1.4730958320508e-06	-0.26151648103737	2
ENSG00000197915.5	HRNR	1	152189259	1_74	0	0.0557680634141389	9.1496402592626	4.84492411738843e-06	-1.36209477765969	4
ENSG00000143631.10	FLG	1	152325041	1_74	0	0.0455436149065696	7.27632315355905	3.14656620560065e-06	-1.26992736734101	1
ENSG00000143536.7	CRNN	1	152414760	1_74	0	0.0965206013161791	14.2762345853709	1.30837154779889e-05	-2.02091642236871	3
ENSG00000198854.5	C1orf68	1	152719467	1_74	0	0.0412847488425298	6.37096780506118	2.49742499587719e-06	-0.879142912669187	1
ENSG00000203786.6	KPRP	1	152785265	1_74	0	0.0476447307152553	7.69280396001638	3.48014179076919e-06	0.984507443347023	1
ENSG00000163207.6	IVL	1	152908196	1_74	0	0.0686893522810471	11.086725803323	7.230862856756e-06	-1.52667017483956	2
ENSG00000169469.8	SPRR1B	1	153033186	1_74	0	0.0413578627083874	6.38727137964529	2.50825018326005e-06	-0.817782863015341	1
ENSG00000241794.1	SPRR2A	1	153057485	1_74	0	0.0397050008205293	6.01161234428765	2.26638440781866e-06	-0.753536872066558	2
ENSG00000203785.8	SPRR2E	1	153106201	1_74	0	0.0353486574369736	4.94254796040009	1.65890384091984e-06	-0.513127172973734	1
ENSG00000159527.3	PGLYRP3	1	153304947	1_75	0	0.0229517771171835	4.5401062341603	9.89417823874195e-07	0.19792042391456	2
ENSG00000163218.14	PGLYRP4	1	153348872	1_75	0	0.0400079647930283	9.55135645574778	3.62834779246872e-06	-1.20271874850252	1
ENSG00000203782.5	LOR	1	153260702	1_75	0	0.0236065829995276	4.77917143297387	1.07123100610977e-06	0.23770330593937	1
ENSG00000163220.10	S100A9	1	153357702	1_75	0	0.0513755331138443	11.9238957067773	5.81663627043395e-06	1.38096411874205	1
ENSG00000143546.9	S100A8	1	153391654	1_75	0	0.0249870811882923	5.2568632164984	1.24721004943498e-06	0.358916544507465	1
ENSG00000143556.8	S100A7	1	153460264	1_75	0	0.0288750449335147	7.06532398820169	1.93710047313055e-06	0.982419336878576	1
ENSG00000197956.9	S100A6	1	153535924	1_75	0	0.0397608074839586	10.1026195635643	3.81405183872229e-06	1.37380321612969	2
ENSG00000196420.7	S100A5	1	153541765	1_75	0	0.0237895765838565	4.83374760503362	1.09186282342031e-06	0.250805432491062	1
ENSG00000188015.9	S100A3	1	153549177	1_75	0	0.0246034808914857	5.12354384542297	1.19691803013306e-06	-0.354280993188404	1
ENSG00000196154.11	S100A4	1	153549456	1_75	0	0.0229473346617404	4.57086275739813	9.95927736824668e-07	-0.253292040058562	2
ENSG00000196754.10	S100A2	1	153567710	1_75	0	0.0275584461407968	6.13938261522577	1.60648554985324e-06	0.638499522438334	1
ENSG00000188643.10	S100A16	1	153593160	1_75	0	0.0288774810674678	6.23385585851138	1.70928098265715e-06	-0.22823000730299	2
ENSG00000189334.8	S100A14	1	153617778	1_75	0	0.0242354712512393	5.08980052397029	1.17125006431213e-06	0.661540428733073	1
ENSG00000160678.11	S100A1	1	153628302	1_75	0	0.024338781608818	5.07873421982573	1.17368543862938e-06	-0.646651345877953	2
ENSG00000189171.14	S100A13	1	153627648	1_75	0	0.025746508338544	5.41693386300407	1.32424782917617e-06	-0.493701997048594	2
ENSG00000160679.12	CHTOP	1	153633911	1_75	0	0.0242240162634657	5.02955065228543	1.15683849673263e-06	0.644016951845577	1
ENSG00000143553.10	SNAPIN	1	153660376	1_75	0	0.0241923436018022	5.02683517610472	1.15470217636065e-06	0.649277705158905	1
ENSG00000143621.16	ILF2	1	153672987	1_75	0	0.0264556405533075	5.8464015104858	1.46860267847591e-06	-0.744998170981768	1
ENSG00000169418.9	NPR1	1	153678582	1_75	0	0.082175360545109	17.2442159362058	1.34549617527434e-05	-2.60039888095979	1
ENSG00000143624.13	INTS3	1	153726227	1_75	0	0.0314905807306766	7.11701638239397	2.12802160078358e-06	-0.639176215787372	1
ENSG00000143614.9	GATAD2B	1	153923736	1_75	0	0.0463643113363774	14.0407082267846	6.18116340615922e-06	3.38146069677878	1
ENSG00000198837.9	DENND4B	1	153940147	1_75	0	0.0231294884226937	5.29894636463547	1.16373192230493e-06	1.04373722506586	1
ENSG00000143578.15	CREB3L4	1	153968263	1_75	0	0.272601837414349	18.5075100627986	4.79042637448817e-05	4.20896415805825	1
ENSG00000143552.9	NUP210L	1	154155260	1_75	0	0.0559295010364675	11.5162350692437	6.11573787236245e-06	-0.822660059674025	1
ENSG00000143612.19	C1orf43	1	154219315	1_75	0	0.03260004815539	10.6719057034158	3.30337302114678e-06	2.66157139681626	1
ENSG00000143595.12	AQP10	1	154321199	1_75	0	0.0249675957452918	5.44452006663532	1.29072500475588e-06	0.427660571594133	2
ENSG00000143515.16	ATP8B2	1	154325898	1_75	0	0.28787298942803	28.7459461275849	7.85732870514534e-05	3.57080963749234	1
ENSG00000160712.12	IL6R	1	154398462	1_75	0	0.0295724976618023	7.2620658908712	2.03913316410911e-06	-0.900812366936047	1
ENSG00000169291.9	SHE	1	154502081	1_75	0	0.103873704139654	19.0579972593791	1.87966422531294e-05	-2.9861639876183	1
ENSG00000163239.12	TDRD10	1	154502081	1_75	0	0.103873704139654	19.0579972593791	1.87966422531294e-05	-2.9861639876183	1
ENSG00000160714.9	UBE2Q1	1	154559434	1_75	0	0.0348044194801666	8.48213811839876	2.80309057484439e-06	-1.55999651266237	1
ENSG00000143603.18	KCNN3	1	154816560	1_76	1	0.799141292626334	25.5562618078808	0.00019391807759212	4.91942090361704	1
ENSG00000163344.5	PMVK	1	154936792	1_76	2	0.225519420705127	22.9660215780858	4.91775753640532e-05	4.42591706807242	1
ENSG00000163346.16	PBXIP1	1	154947089	1_76	2	0.447105920247309	24.7805531193416	0.000105200744475404	-4.59079972611135	1
ENSG00000163348.3	PYGO2	1	154956932	1_76	0	0.0143467769550655	7.70337210966693	1.04937960708771e-06	1.43101064714913	1
ENSG00000160691.18	SHC1	1	154974041	1_76	0	0.0112856517560984	5.84516588467433	6.2635548178907e-07	1.28501917019682	1
ENSG00000143537.13	ADAM15	1	155063135	1_76	0	0.117530833995199	27.9570928275809	3.11990394434644e-05	-3.56070027434908	1
ENSG00000163354.14	DCST2	1	155052885	1_76	0	0.0115529968126138	6.55326636415792	7.18869190616283e-07	-1.22379898670684	1
ENSG00000163357.10	DCST1	1	155017119	1_76	0	0.019567671173486	15.1214059829952	2.80949790117581e-06	2.49221125897355	1
ENSG00000169242.11	EFNA1	1	155127376	1_76	0	0.0122102789052098	5.86185006603013	6.79606754844854e-07	0.0156685753458608	2
ENSG00000169241.17	SLC50A1	1	155135811	1_76	0	0.0110365356136698	4.85959481053347	5.09249047593551e-07	0.144498093703564	1
ENSG00000185499.16	MUC1	1	155183255	1_76	0	0.0556406742666756	20.6681572239818	1.09192180234339e-05	3.17208793825223	1
ENSG00000177628.15	GBA	1	155244216	1_76	0	0.0274660893690217	12.1300259141768	3.16341343177167e-06	-1.92569476708186	2
ENSG00000160767.20	FAM189B	1	155254510	1_76	0	0.0252774532041309	11.2301305742999	2.69535217216568e-06	1.75387117191749	2
ENSG00000143630.9	HCN3	1	155277916	1_76	0	0.0324954412653798	13.3759584682932	4.12709767347064e-06	-2.4657281410912	1
ENSG00000163374.19	YY1AP1	1	155688550	1_76	0	0.142812174165808	25.1080576628806	3.40467565270557e-05	-3.35929133636638	1
ENSG00000132718.8	SYT11	1	155859720	1_76	0	0.050568516257152	16.3853646851344	7.86744507548171e-06	-2.67224451535059	1
ENSG00000143622.10	RIT1	1	155911161	1_76	0	0.112612136321558	21.9418073285533	2.34614576617901e-05	-2.98855337622138	1
ENSG00000132680.10	KIAA0907	1	155934601	1_76	0	0.061220330832742	17.6672784273713	1.02698174123876e-05	1.92914447750278	1
ENSG00000163479.13	SSR2	1	156020665	1_76	0	0.0131066024202053	7.57572257914132	9.42782657196088e-07	1.0028233105807	1
ENSG00000160803.7	UBQLN4	1	156054582	1_76	0	0.608589711876264	25.2906964158553	0.000146144606286441	-4.30717243636755	1
ENSG00000116586.11	LAMTOR2	1	156055222	1_76	0	0.0553907023513756	19.6286199399401	1.0323430417037e-05	-2.50635758253915	1
ENSG00000132698.14	RAB25	1	156061029	1_76	0	0.0315242884185929	13.2531267072315	3.96698939181263e-06	2.00735728310324	2
ENSG00000254726.2	MEX3A	1	156105054	1_76	0	0.0316401260642412	13.181278356996	3.95998128433134e-06	2.74438904342008	1
ENSG00000196189.12	SEMA4A	1	156148491	1_76	0	0.0116106158113209	5.36174339021411	5.91096893054039e-07	-0.825347268187486	2
ENSG00000160785.13	SLC25A44	1	156193904	1_76	0	0.0153212334768466	8.0148976918223	1.16597465608394e-06	1.15124766519489	2
ENSG00000160783.19	PMF1	1	156201443	1_76	0	0.0183160530146789	9.58801431429394	1.66746974388146e-06	1.13739193753792	2
ENSG00000242252.1	BGLAP	1	156240631	1_76	0	0.0112983295419151	4.89488639439172	5.25114790957617e-07	-0.583938420200237	1
ENSG00000160781.15	PAQR6	1	156248323	1_76	0	0.030349262637114	14.8002605976889	4.26495941792467e-06	2.20578953782351	2
ENSG00000198952.8	SMG5	1	156265329	1_76	0	0.0110656903169488	4.61478686974811	4.84872504029265e-07	0.175714011150451	2
ENSG00000198715.11	GLMP	1	156298013	1_76	0	0.0294661719493257	13.764372861062	3.85103569663956e-06	-1.68318574113072	1
ENSG00000132677.12	RHBG	1	156370827	1_77	0	0.0307573417095272	4.58662517959743	1.33948990621166e-06	-0.0813289683587934	1
ENSG00000183856.10	IQGAP3	1	156572426	1_77	0	0.0359776228645718	6.02619983564598	2.05860674332418e-06	-0.622213604360172	1
ENSG00000163382.11	NAXE	1	156590832	1_77	0	0.045904418872631	8.27069584406778	3.60490596473742e-06	-1.06747430678449	1
ENSG00000160818.16	GPATCH4	1	156596319	1_77	0	0.035130761433897	5.80725925149226	1.93711843511048e-06	0.570625473295665	2
ENSG00000132702.12	HAPLN2	1	156619658	1_77	0	0.0587338681535703	10.5518149987538	5.8845488037911e-06	-1.33804441127532	1
ENSG00000132692.18	BCAN	1	156640896	1_77	0	0.0323702512642958	5.05562853590163	1.55388410343986e-06	0.329918801939459	1
ENSG00000143303.11	RRNAD1	1	156728106	1_77	0	0.0315099850468585	4.80842628280635	1.43862815729647e-06	-0.320570639348779	2
ENSG00000143294.14	PRCC	1	156750758	1_77	0	0.130757496012161	18.0845295467482	2.24528361732157e-05	-2.08363355023177	1
ENSG00000198400.11	NTRK1	1	156815190	1_77	0	0.0351676433812457	5.81690858784487	1.94237420762485e-06	0.759024654520765	2
ENSG00000187800.13	PEAR1	1	156893825	1_77	0	0.0332675394173754	5.30665351686116	1.67625007165473e-06	0.323053377012393	1
ENSG00000160838.13	LRRC71	1	156920880	1_77	0	0.0578636713317332	10.4133106329535	5.72126686739649e-06	1.4580571365523	1
ENSG00000183853.17	KIRREL	1	157990176	1_77	0	0.0468340258451553	8.45581860329558	3.76023117613979e-06	1.01079165787445	1
ENSG00000158488.15	CD1E	1	158354635	1_80	0	0.0672824830597639	33.166442711992	2.11884067293552e-05	-2.86353293878498	1
ENSG00000163563.7	MNDA	1	158830693	1_80	0	0.00340216681880601	6.14359098815768	1.98461055168401e-07	-0.617419274569132	1
ENSG00000163564.14	PYHIN1	1	158930675	1_80	0	0.0156009029981252	19.9511629003954	2.95539373239962e-06	-1.97503216261396	1
ENSG00000163565.18	IFI16	1	158997555	1_80	0	0.00388241937154044	7.31908547429237	2.69809142096821e-07	-0.88488242285422	3
ENSG00000163568.14	AIM2	1	159195043	1_80	0	0.148778772417493	40.3215290407174	5.69607056027861e-05	-3.43644575567092	1
ENSG00000162706.12	CADM3	1	159172360	1_80	0	0.00340489871187877	6.10528602882231	1.97382029047158e-07	0.796823250201778	1
ENSG00000179639.10	FCER1A	1	159288755	1_80	0	0.00731053387521796	13.1261769672263	9.11139229486067e-07	-1.37467101706744	1
ENSG00000158716.8	DUSP23	1	159759257	1_80	0	0.00619781788705576	11.5725702774435	6.81029672655663e-07	-1.33217050985414	2
ENSG00000158714.10	SLAMF8	1	159834301	1_80	0	0.00620044931991348	11.5868038885833	6.82156804068983e-07	1.31382620788348	2
ENSG00000188004.9	C1orf204	1	159846523	1_80	0	0.013658251919805	18.7490698774811	2.43148863108552e-06	-1.88691472960987	2
ENSG00000243284.1	VSIG8	1	159862203	1_80	0	0.00335409349508697	6.01262104131685	1.9148572060905e-07	-0.598662518751385	1
ENSG00000158710.14	TAGLN2	1	159925332	1_80	0	0.00294565157230853	4.83413241652166	1.3520642011313e-07	0.273875296593938	2
ENSG00000085552.16	IGSF9	1	159926189	1_80	0	0.00303539290368071	5.10426692519918	1.47111183304295e-07	0.388247112463628	3
ENSG00000158764.6	ITLN2	1	160955665	1_80	0	0.00285073831445581	4.5365960638832	1.22796181246523e-07	0.084013101276277	1
ENSG00000162723.9	SLAMF9	1	159953685	1_80	0	0.00440390386652945	8.49050191929337	3.55032893058658e-07	0.963152147187773	1
ENSG00000143315.6	PIGM	1	160031560	1_80	0	0.014277243113727	19.0664188781015	2.58470439650211e-06	-2.01588463140587	1
ENSG00000162728.4	KCNJ9	1	160080991	1_80	0	0.0116867579361412	17.2828129656297	1.91781131036401e-06	1.85671875701365	2
ENSG00000162729.13	IGSF8	1	160102029	1_80	0	0.0106350940179895	16.4278928174336	1.65890146632922e-06	-1.79563374110657	1
ENSG00000143318.12	CASQ1	1	160177358	1_80	0	0.0030177880573069	5.04461979692468	1.44548827140786e-07	0.415813685159122	1
ENSG00000162734.12	PEA15	1	160213617	1_80	0	0.00347899872417368	6.31838585671629	2.08716993622676e-07	0.747040752748143	1
ENSG00000122218.14	COPA	1	160350566	1_80	0	0.233443120444504	44.2730876693823	9.81337258327513e-05	-3.85886725459719	1
ENSG00000162736.15	NCSTN	1	160342475	1_80	0	0.00827910944753862	14.0119781528825	1.10148978051458e-06	-1.82444428055412	2
ENSG00000171786.5	NHLH1	1	160370157	1_80	0	0.023150989725459	23.08491700652	5.07452359929944e-06	-2.64991714177915	1
ENSG00000162738.5	VANGL2	1	160402319	1_80	0	0.00734255420114327	12.8009133963899	8.92453335964734e-07	1.94021314449049	1
ENSG00000066294.14	CD84	1	160579090	1_80	0	0.00315743123538181	5.4525418388886	1.63467079837568e-07	-0.530455863360476	1
ENSG00000117091.9	CD48	1	160711718	1_80	0	0.00284830910650058	4.52951130977441	1.22499936493551e-07	0.0180671186203819	2
ENSG00000026751.16	SLAMF7	1	160740862	1_80	0	0.00316254769608004	5.47312914739284	1.64350177324254e-07	0.507869091156183	1
ENSG00000122224.17	LY9	1	160797947	1_80	0	0.003640767473024	6.76692258026216	2.33927644112973e-07	-0.701970114616281	1
ENSG00000122223.12	CD244	1	160862065	1_80	0	0.0102563821021577	16.0851202250841	1.56644770302899e-06	-1.79095534878957	3
ENSG00000179914.4	ITLN1	1	160884736	1_80	0	0.0223733510804667	23.1379892849593	4.91534550189399e-06	-2.28130612101717	1
ENSG00000158769.17	F11R	1	161021779	1_80	0	0.00293881878609248	4.81391385556871	1.34328609291633e-07	-0.255829271855216	1
ENSG00000215845.10	TSTD1	1	161030323	1_80	0	0.00287584893574433	4.61809428634182	1.26103244825605e-07	-0.125816559692689	3
ENSG00000158773.14	USF1	1	161035525	1_80	0	0.00533912988926555	10.2346044913687	5.18846567013028e-07	1.16983896775208	1
ENSG00000162755.13	KLHDC9	1	161098329	1_80	0	0.0031157682784112	5.34094715041991	1.58008637725261e-07	-0.459027118750887	1
ENSG00000158793.13	NIT1	1	161118210	1_80	0	0.0055043819893853	10.4934111185248	5.48431827114295e-07	1.23246284750383	1
ENSG00000143222.11	UFC1	1	161152958	1_80	0	0.0114526708642483	17.1468027256583	1.86460707562962e-06	-1.78002276916959	1
ENSG00000143258.15	USP21	1	161159962	1_80	0	0.00476235627954091	9.18894609142725	4.15513351192308e-07	-1.07420019700348	1
ENSG00000143224.17	PPOX	1	161165947	1_80	0	0.00291842140525589	4.74874338122524	1.31590367570928e-07	0.245165581238787	1
ENSG00000158850.14	B4GALT3	1	161177981	1_80	0	0.00384883609062114	7.25896905712971	2.65278319829307e-07	-0.819237444421455	1
ENSG00000158864.12	NDUFS2	1	161216523	1_80	0	0.0278682825285637	25.2076602753399	6.67021970068957e-06	-2.32364499003232	1
ENSG00000158869.10	FCER1G	1	161215268	1_80	0	0.0131401656875284	18.354985226221	2.29008856097419e-06	-1.91851906664295	2
ENSG00000158882.14	TOMM40L	1	161223893	1_80	0	0.0035584425579005	6.54499290377994	2.21139608518651e-07	-0.71447014559051	2
ENSG00000248485.1	PCP4L1	1	161225358	1_80	0	0.0240548949370828	23.8815234309205	5.45459975567589e-06	-2.22996988263819	2
ENSG00000143252.14	SDHC	1	161309728	1_80	0	0.00311758631169146	5.34315476497338	1.5816618390522e-07	0.475749321107997	1
ENSG00000143226.13	FCGR2A	1	161505171	1_80	0	0.0028484446674838	4.52989806922589	1.22516227041262e-07	-0.026461409492277	2
ENSG00000173110.7	HSPA6	1	161524102	1_80	0	0.0055561758765319	10.5411629005369	5.56111538564691e-07	-1.31448049175468	1
ENSG00000203747.10	FCGR3A	1	161550682	1_80	0	0.00391454653636969	7.39708860408937	2.74941107639318e-07	-0.88584039597342	1
ENSG00000162747.9	FCGR3B	1	161630801	1_80	0	0.00517132439940804	9.90944217859531	4.86573426410425e-07	-1.21252920380243	2
ENSG00000132185.16	FCRLA	1	161707114	1_80	0	0.00284842508970262	4.52981730202275	1.22513200543598e-07	0.0393199038171756	1
ENSG00000162746.14	FCRLB	1	161617191	1_80	0	0.00349208356590025	6.3665156473614	2.11097862323606e-07	-0.710263160235229	3
ENSG00000081721.11	DUSP12	1	161749589	1_80	0	0.00305334789212952	5.16398858579855	1.49712809428862e-07	-0.368669513910761	1
ENSG00000118217.5	ATF6	1	161764807	1_80	0	0.00287551764279559	4.61452529441112	1.25991273070184e-07	0.164742781136768	2
ENSG00000198929.12	NOS1AP	1	162164317	1_80	0	0.0039331634063019	7.46645195545661	2.78839093090575e-07	-0.819651144946389	2
ENSG00000171722.12	SPATA46	1	162217422	1_80	0	0.00334930186725702	5.99095794276639	1.90523240323266e-07	0.629091343394109	3
ENSG00000239887.4	C1orf226	1	162195379	1_80	0	0.00286428411299822	4.58156522216128	1.24602674552325e-07	-0.0939912754706491	4
ENSG00000117143.13	UAP1	1	162561114	1_80	0	0.00360282269737255	6.63426486498965	2.26951518600486e-07	0.680596658044602	2
ENSG00000162733.16	DDR2	1	162631124	1_80	0	0.00293468495481808	4.82133582008189	1.34346471574848e-07	-0.281058741007541	1
ENSG00000132196.13	HSD17B7	1	162790761	1_80	0	0.00710664206131784	12.8980455299028	8.703335884806e-07	1.5424655808642	4
ENSG00000117152.13	RGS4	1	163068894	1_80	0	0.0729644569082033	33.7995417221207	2.34163695237347e-05	-2.94740501850388	1
ENSG00000143228.12	NUF2	1	163266611	1_80	0	0.0163456793041088	20.3650020812242	3.16071130335934e-06	-2.06337520176743	1
ENSG00000143171.12	RXRG	1	165444407	1_81	0	0.0318000567208574	4.54745234868368	1.37307243418539e-06	0.111538328581924	1
ENSG00000143198.12	MGST3	1	165630412	1_81	0	0.200388983470227	21.8967987736407	4.16631273619132e-05	-2.86678883882717	1
ENSG00000143149.12	ALDH9A1	1	165652974	1_81	0	0.0390150537868679	6.42671559025131	2.38077683232265e-06	-0.89066541813316	4
ENSG00000143183.16	TMCO1	1	165717938	1_81	0	0.0734960462331817	12.2943863063818	8.57962346780638e-06	-1.56196250580311	1
ENSG00000143194.12	MAEL	1	166974886	1_82	0	0.0202515791918921	8.69891261755292	1.67271233557153e-06	1.5604231376991	3
ENSG00000143157.11	POGK	1	166839016	1_82	0	0.0322048954453722	13.2979928246488	4.06635587982229e-06	-2.32482414335593	1
ENSG00000152382.5	TADA1	1	166875791	1_82	0	0.0567623386393325	15.9496516678012	8.59624688227204e-06	-1.23341945581692	2
ENSG00000198842.9	DUSP27	1	167093885	1_82	0	0.020952273140314	8.33635864076998	1.65845974322556e-06	1.20038544772372	2
ENSG00000143162.7	CREG1	1	167554150	1_82	0	0.0142671797026269	4.65999297679517	6.31278197581761e-07	0.192573870203719	2
ENSG00000198771.10	RCSD1	1	167599715	1_82	0	0.0141518600084377	4.58756274148094	6.16443017312928e-07	0.114579106101261	2
ENSG00000197965.11	MPZL1	1	167719222	1_82	0	0.017625941101769	6.56587046529363	1.09885913237158e-06	-0.780754743870445	4
ENSG00000143164.15	DCAF6	1	167936285	1_82	0	0.0297416658579317	11.2276492740042	3.17067351333563e-06	-1.6041692221617	1
ENSG00000143158.10	MPC2	1	167936173	1_82	0	0.027118968103772	10.4661046965608	2.6949805297933e-06	-1.39660448981247	2
ENSG00000143147.14	GPR161	1	168184132	1_82	0	0.0285785007112104	10.8722228397021	2.95022530010886e-06	-1.43945799642507	2
ENSG00000143155.12	TIPRL	1	168179766	1_82	0	0.0229278846566174	8.91081659034022	1.93989797546092e-06	-1.21194248398388	1
ENSG00000143178.12	TBX19	1	168281906	1_82	0	0.0228207945690755	8.90513194937586	1.9296054504189e-06	-1.03743208432551	1
ENSG00000143196.4	DPT	1	168728523	1_82	0	0.0170718169129467	6.29114086994725	1.01978014304578e-06	0.617917933169393	1
ENSG00000143156.13	NME7	1	169336230	1_83	0	0.0313055845091815	4.53879205433912	1.34914770719834e-06	0.0572194314827203	3
ENSG00000117477.12	CCDC181	1	169460874	1_83	0	0.0312763248587274	4.53021239764707	1.34533882743543e-06	-0.0617958385543634	1
ENSG00000198734.10	F5	1	169586812	1_83	0	0.0349757563850817	5.55669866947618	1.84536108707824e-06	0.531959861923358	2
ENSG00000174175.16	SELP	1	169630016	1_83	0	0.0442395029497727	7.71986874171161	3.24278049308579e-06	-0.973434862015291	2
ENSG00000188404.8	SELL	1	169710412	1_83	0	0.0548025449167424	9.69939908552038	5.04711211805808e-06	-1.32342081633791	1
ENSG00000000457.13	SCYL3	1	169886435	1_83	0	0.0330144926818731	5.02659076255725	1.57570732396378e-06	-0.0319712161040095	2
ENSG00000075945.12	KIFAP3	1	170081461	1_83	0	0.0320532596339739	4.75538568119048	1.44728927532692e-06	0.346939580800113	1
ENSG00000120370.12	GORAB	1	170532026	1_83	0	0.0361452147131962	5.85900966645783	2.01081640745941e-06	0.815990506076771	2
ENSG00000180999.10	C1orf105	1	172422921	1_84	0	0.0229078946408735	6.66708397469072	1.45016860606991e-06	-0.867489460614212	1
ENSG00000007933.12	FMO3	1	171092848	1_84	0	0.0181379461369198	4.53448289434904	7.80932096094562e-07	0.0279093309841874	1
ENSG00000094963.13	FMO2	1	171185820	1_84	0	0.0195945697952062	5.23959978459417	9.74835295753602e-07	0.410464384904788	2
ENSG00000010932.16	FMO1	1	171256895	1_84	0	0.0183258410782501	4.6285339557873	8.0538728136731e-07	0.286387655730292	1
ENSG00000076258.9	FMO4	1	171314704	1_84	0	0.0191036574933681	5.00794596252186	9.08392529418649e-07	0.283805656684438	2
ENSG00000117523.15	PRRC2C	1	171486183	1_84	0	0.0186135972559311	4.77073304019222	8.43165493322146e-07	0.250260232626736	1
ENSG00000034971.16	MYOC	1	171647381	1_84	0	0.0599326066309801	15.5180395045919	8.83074647555703e-06	-2.32256897940971	2
ENSG00000117533.14	VAMP4	1	171742012	1_84	0	0.0422431744377612	12.282629496882	4.92657722698093e-06	-1.44294686910931	2
ENSG00000010165.19	METTL13	1	171781041	1_84	0	0.182283913147191	26.0857113867799	4.51490300690336e-05	-3.21859675248151	2
ENSG00000197959.13	DNM3	1	171832276	1_84	0	0.0855997460512221	18.8455217533598	1.53171525882601e-05	-2.74583007920218	1
ENSG00000135845.9	PIGC	1	172443657	1_84	0	0.0363165809339915	10.8910739673155	3.75554576797984e-06	-1.32669014840186	2
ENSG00000094975.13	SUCO	1	172532503	1_84	0	0.0211952277358775	5.95683389875113	1.19881170425592e-06	0.679141010262881	1
ENSG00000120337.8	TNFSF18	1	173051434	1_84	0	0.0203161846336904	5.56987731886265	1.0744474448529e-06	-0.521752220200301	1
ENSG00000117592.8	PRDX6	1	173479122	1_85	0	0.0395432930669447	12.3352037299854	4.63144549018479e-06	-3.04164433622585	1
ENSG00000183831.6	ANKRD45	1	173714815	1_85	0	0.144408872606759	25.4959640030194	3.49592986735272e-05	-3.96053638005974	1
ENSG00000076321.10	KLHL20	1	173714815	1_85	0	0.155005497425594	25.5443300126847	3.75957726126562e-05	-4.1345138963336	2
ENSG00000120334.15	CENPL	1	173827031	1_85	0	0.02684268936426	5.07278007328927	1.2929134594325e-06	0.276847038651704	1
ENSG00000185278.15	ZBTB37	1	173868168	1_85	0	0.0476040042402898	15.2796309687144	6.90643211440346e-06	3.30680710554533	1
ENSG00000117601.13	SERPINC1	1	173916899	1_85	0	0.268252526014615	23.6559625284272	6.02534391420049e-05	-4.92749028895559	1
ENSG00000152061.23	RABGAP1L	1	174159319	1_85	0	0.0264755636917735	6.76425315600514	1.70044451336993e-06	-1.13873373913788	2
ENSG00000120333.4	MRPS14	1	175023749	1_85	0	0.0340109286152386	9.77138232223722	3.15552694348368e-06	-2.4038731843813	1
ENSG00000120332.15	TNN	1	175068086	1_85	0	0.0402468958680486	8.15070420672361	3.11476237166743e-06	0.789412648566007	2
ENSG00000152092.15	ASTN1	1	177165274	1_86	0	0.0120635093947609	8.61784923577166	9.87120010049227e-07	1.2160987926206	1
ENSG00000235750.9	KIAA0040	1	175157402	1_86	0	0.0104348691700225	6.75095359156319	6.68882028721163e-07	0.712222394327119	2
ENSG00000143207.19	RFWD2	1	176209788	1_86	0	0.00817733183964753	4.60623905041513	3.57647745380537e-07	0.036241002716055	1
ENSG00000240021.9	TEX35	1	178501730	1_87	0	0.025099920392228	5.90248819206551	1.40671094909617e-06	0.975342711012129	1
ENSG00000120341.18	SEC16B	1	177960805	1_87	0	0.0673301891300381	14.0136390082821	8.95897154169006e-06	-1.6578478256045	1
ENSG00000116191.17	RALGPS2	1	178657391	1_87	0	0.0218260228750845	4.75450864750702	9.85320785623305e-07	-0.108695849853165	1
ENSG00000162779.21	AXDND1	1	179358896	1_89	0	0.0156456678663213	4.71994673819621	7.01178516612018e-07	0.0817994556727823	4
ENSG00000116199.11	FAM20B	1	179025509	1_89	0	0.0157292999666399	4.7506602893184	7.09513670315553e-07	4.32016662315772e-05	2
ENSG00000186283.13	TOR3A	1	179082165	1_89	0	0.0172781631484933	5.38013929621806	8.82649922346375e-07	-0.632860406707248	2
ENSG00000143322.19	ABL2	1	179221523	1_89	0	0.0165186009111277	5.16855309006212	8.10661670205587e-07	-0.366958724928418	3
ENSG00000057252.12	SOAT1	1	179291934	1_89	0	0.0453459370858998	13.6898818327431	5.89434398964062e-06	-1.96791088720112	1
ENSG00000162782.15	TDRD5	1	179590497	1_89	0	0.0156240598798331	4.71990234064146	7.00203543526715e-07	0.018782951168296	2
ENSG00000135837.15	CEP350	1	179954679	1_89	0	0.0325341794429994	11.2863988568767	3.48652391495176e-06	-1.23934819284041	1
ENSG00000116260.16	QSOX1	1	180154677	1_89	0	0.0527069617597162	15.4309532459905	7.72250387068108e-06	1.82809130744319	3
ENSG00000121454.5	LHX4	1	180270971	1_89	0	0.0184261741341083	6.06105522270936	1.06042707770836e-06	-1.29395659016828	2
ENSG00000230124.6	ACBD6	1	180500208	1_89	0	0.0172572984991192	5.34025875422968	8.7504927347914e-07	0.278914720123191	2
ENSG00000135835.11	KIAA1614	1	180936558	1_89	0	0.0566902985950951	15.0118893869176	8.08056070017374e-06	1.19493266627149	1
ENSG00000162783.10	IER5	1	181089136	1_89	0	0.0293600194328482	10.1949495895221	2.84209648934918e-06	-1.07593881536207	1
ENSG00000179930.5	ZNF648	1	182061558	1_90	0	0.0774895499750465	15.6365001705894	1.15048269185107e-05	-1.84470301833691	1
ENSG00000135821.17	GLUL	1	182207050	1_90	0	0.025684832900527	5.43762684371475	1.32612219047298e-06	0.590522137287612	1
ENSG00000203730.2	TEDDM1	1	182400603	1_90	0	0.138009345333228	21.1053941393459	2.76566363600797e-05	2.63999972763252	1
ENSG00000135828.11	RNASEL	1	182586901	1_90	0	0.035036081259525	8.28493374438743	2.75614436181981e-06	1.10425128106244	1
ENSG00000135838.13	NPL	1	182791595	1_91	0	0.0457616823510495	11.9639209912396	5.19843855821569e-06	-1.67374971393832	1
ENSG00000058085.14	LAMC2	1	183186264	1_91	0	0.0250398226991736	6.42436736249435	1.52742190044642e-06	0.5996567001677	1
ENSG00000116698.21	SMG7	1	183471970	1_91	0	0.113084392610219	20.420048415059	2.19258699565906e-05	2.31947754292089	2
ENSG00000162704.15	ARPC5	1	183554378	1_91	0	0.0337440800086034	9.15924604902355	2.93463920219464e-06	1.28372181427015	1
ENSG00000143344.15	RGL1	1	183635770	1_91	0	0.022403483762922	5.40681392346595	1.15014971746055e-06	-0.585113137320508	1
ENSG00000198756.10	COLGALT2	1	184031103	1_91	0	0.047627000059286	12.3328931138731	5.57719194312085e-06	-1.56013046280167	1
ENSG00000198860.11	TSEN15	1	184046529	1_91	0	0.0222886626147795	5.35985676057223	1.13431739113864e-06	-0.70230571690245	3
ENSG00000116667.12	C1orf21	1	184606961	1_91	0	0.050996345702005	12.9647913683093	6.2777206419859e-06	2.00500173568501	1
ENSG00000135842.16	FAM129A	1	184957182	1_92	0	0.1697635689044	22.1403601393919	3.56883586290272e-05	-2.92908686189444	2
ENSG00000121481.10	RNF2	1	185052278	1_92	0	0.0345576585851946	6.87516059821637	2.25592446373406e-06	-1.09623465119199	1
ENSG00000121486.11	TRMT1L	1	185156912	1_92	0	0.0590915965277419	11.5171121246169	6.46199645675598e-06	1.57048836920264	1
ENSG00000116679.15	IVNS1ABP	1	185317057	1_92	0	0.0336014661917388	6.4511428071564	2.05822230703911e-06	0.77872697013571	1
ENSG00000157181.15	C1orf27	1	186424162	1_92	0	0.0313252156841369	5.79955364283002	1.72498783430536e-06	0.645003338238715	1
ENSG00000116703.13	PDC	1	186466092	1_92	0	0.0295242751308682	5.26363125416122	1.47557774867822e-06	-0.512044124771116	1
ENSG00000150681.9	RGS18	1	192161146	1_96	0	0.199330784515421	27.0476585867754	5.11919235591941e-05	3.27570059348546	1
ENSG00000090104.11	RGS1	1	192575665	1_96	0	0.0165065434291601	4.82466745048108	7.56172570715557e-07	0.26661543654857	1
ENSG00000116747.12	TROVE2	1	193037020	1_96	0	0.0187461443525461	6.18554915634358	1.10100075376086e-06	0.798378010948799	1
ENSG00000116750.13	UCHL5	1	193058704	1_96	0	0.0266568339355772	10.4288601287218	2.63962848315292e-06	1.66987037593828	1
ENSG00000023572.8	GLRX2	1	193104652	1_96	0	0.0176964522299367	6.25826293497434	1.05156811818641e-06	1.07189937418116	1
ENSG00000000971.15	CFH	1	196650372	1_98	0	0.16298040166505	22.0169121179729	3.40713380467853e-05	-3.03186913582674	2
ENSG00000244414.6	CFHR1	1	196820070	1_98	0	0.0650593543474431	13.3074981625514	8.22060083210258e-06	-2.44003557971252	1
ENSG00000213047.12	DENND1B	1	197774376	1_99	0	0.157528769493184	20.774343934957	3.1073100866917e-05	2.83703197265192	1
ENSG00000203724.10	C1orf53	1	197902889	1_99	0	0.0381658608475209	7.46179772340763	2.70405755506109e-06	0.783607194426285	1
ENSG00000163362.10	C1orf106	1	200909599	1_101	1	0.196074963840253	20.9421976458848	3.89889728835744e-05	-4.3648454990251	1
ENSG00000118200.14	CAMSAP2	1	200670028	1_101	0	0.0267558193801105	8.19397955520373	2.08166350465589e-06	-0.736653957288961	1
ENSG00000118197.13	DDX59	1	200639210	1_101	0	0.0182397122759227	5.50371835833645	9.53172670424528e-07	-0.378816427492889	1
ENSG00000232237.3	ASCL5	1	201127255	1_101	0	0.0194860651810082	6.19398401866158	1.14601849938057e-06	-0.67640427672763	2
ENSG00000081277.12	PKP1	1	201280821	1_101	0	0.0276138371532376	9.36833735430223	2.4563298021069e-06	-0.987017712431598	1
ENSG00000118194.18	TNNT2	1	201378187	1_101	0	0.0950602089624454	20.6199820176474	1.86116314343173e-05	-2.14154954811737	1
ENSG00000159166.13	LAD1	1	201393206	1_101	0	0.169456438936172	26.5685182996175	4.27486896718861e-05	2.72417755208361	2
ENSG00000159173.18	TNNI1	1	201405549	1_101	0	0.018793231991059	5.73590440042916	1.02353047034506e-06	-0.483484249809076	1
ENSG00000174307.6	PHLDA3	1	201469408	1_101	0	0.0179993335402958	5.43667351698498	9.29152661291571e-07	0.427634369559903	1
ENSG00000134369.15	NAV1	1	201534665	1_101	0	0.0203493231269499	6.55035755855783	1.26564635253377e-06	-0.710793854995822	1
ENSG00000159388.5	BTG2	1	203297601	1_102	0	0.165044950749521	23.4009797794425	3.66719227025639e-05	2.59509857230452	2
ENSG00000198700.9	IPO9	1	201828710	1_102	0	0.0658724434146041	15.7532276481361	9.85305073063695e-06	-2.35109709320547	1
ENSG00000198892.6	SHISA4	1	201888432	1_102	0	0.347178309525464	19.745769793088	6.50914656283186e-05	3.62413928519473	1
ENSG00000163431.12	LMOD1	1	201915824	1_102	0	0.122352294493393	21.3086852861225	2.47551846540448e-05	-3.02517797606948	1
ENSG00000134375.10	TIMM17A	1	201956727	1_102	0	0.0213366640950825	4.5648599453895	9.24807566568606e-07	-0.130048261079324	2
ENSG00000176393.10	RNPEP	1	201980662	1_102	0	0.0331789197069645	8.69932384801454	2.74059673995097e-06	-1.14261979893589	2
ENSG00000170075.8	GPR37L1	1	202122918	1_102	0	0.033059309360259	8.5080302231481	2.6706698113664e-06	0.976394049395718	2
ENSG00000143862.7	ARL8A	1	202144707	1_102	0	0.055389855520188	13.1135317244408	6.89679473191836e-06	-1.59662671334843	1
ENSG00000143851.15	PTPN7	1	202161992	1_102	0	0.0339731862391616	8.81863883481759	2.84469188088609e-06	1.03236780208545	1
ENSG00000133067.17	LGR6	1	202194388	1_102	0	0.0293071537398383	7.49135057798119	2.08464045184984e-06	0.899737850522748	2
ENSG00000077157.21	PPP1R12B	1	202348568	1_102	0	0.0245037653482388	5.74079945707184	1.33568053711032e-06	-0.587100832262941	2
ENSG00000117139.16	KDM5B	1	202809133	1_102	0	0.0215534172946029	4.63831063371536	9.49234172985256e-07	0.212065389033192	2
ENSG00000117153.15	KLHL12	1	202928138	1_102	0	0.0511320573405847	12.4221133689135	6.03095589614813e-06	1.52879915426539	1
ENSG00000159346.12	ADIPOR1	1	202937378	1_102	0	0.0232467992565955	5.30559355891652	1.17110150592699e-06	0.513082790492963	2
ENSG00000159348.12	CYB5R1	1	202960564	1_102	0	0.0243308677971841	5.74996699176272	1.32837394096689e-06	-0.599305492159593	1
ENSG00000163444.11	TMEM183A	1	203017186	1_102	0	0.0262093269170636	6.47687771903353	1.6118289897263e-06	0.702802091301069	1
ENSG00000143847.15	PPFIA4	1	203029691	1_102	0	0.0248551369977103	5.89757104797195	1.39183175099292e-06	0.595743451283876	1
ENSG00000133048.12	CHI3L1	1	203182048	1_102	0	0.029151859555003	7.3737989130068	2.04105613759099e-06	-0.868053169208927	2
ENSG00000133063.15	CHIT1	1	203230276	1_102	0	0.0298863759426151	7.60759416615475	2.15882773380188e-06	-0.872004648223811	1
ENSG00000174567.7	GOLT1A	1	204293705	1_103	0	0.0342801511336435	8.28325577088155	2.69613228227316e-06	0.991077150577875	1
ENSG00000188770.9	OPTC	1	203494364	1_103	0	0.0280350121186873	6.66787808317272	1.77494865899159e-06	0.731064882444581	1
ENSG00000058668.14	ATP2B4	1	203627152	1_103	0	0.0523614842700316	12.3265318096519	6.12844434432036e-06	1.42289093197151	1
ENSG00000122188.12	LAX1	1	203739644	1_103	0	0.0228105642184603	4.7997190343585	1.0395592326459e-06	-0.355237661645897	2
ENSG00000257315.2	ZBED6	1	203816820	1_103	0	0.0234048090328944	5.01820822221147	1.11519593163714e-06	-0.300376968590828	1
ENSG00000182004.12	SNRPE	1	203861428	1_103	0	0.0357986121224836	9.45753157669696	3.21470693091699e-06	1.63753235458637	2
ENSG00000143842.14	SOX13	1	204072756	1_103	0	0.134313602873728	21.8685507714865	2.78892861974724e-05	2.62254547415625	1
ENSG00000143845.14	ETNK2	1	204149232	1_103	0	0.0420362855405293	10.1891551549685	4.06686639996023e-06	1.17918456823043	1
ENSG00000143839.14	REN	1	204171778	1_103	0	0.0299678586450344	7.22415954994813	2.05560865400046e-06	-0.81328600655022	1
ENSG00000143850.13	PLEKHA6	1	204380940	1_103	0	0.0376105558720514	9.54622430097466	3.40909248598475e-06	-1.42592773164171	1
ENSG00000133056.13	PIK3C2B	1	204454683	1_103	0	0.383884826472734	31.1519689193796	0.000113549138636321	-3.69970678702132	1
ENSG00000198625.12	MDM4	1	204517114	1_103	0	0.0766202144878657	15.6102815471196	1.13566828116398e-05	-2.57017437765045	2
ENSG00000163531.15	NFASC	1	204828332	1_104	0	0.0254009968372172	4.77797506886471	1.1523702464207e-06	0.131090365735337	1
ENSG00000184144.11	CNTN2	1	205061689	1_104	0	0.0326415031038498	10.6361542518698	3.29649311632801e-06	2.38724959648058	1
ENSG00000174529.7	TMEM81	1	205084986	1_104	0	0.0312642937082428	10.1890025579483	3.02466784942491e-06	2.619283706392	1
ENSG00000133059.16	DSTYK	1	205210329	1_104	0	0.0597986843889352	16.8307941871539	9.55638494476482e-06	-3.60381287689948	3
ENSG00000163545.8	NUAK2	1	205279631	1_104	0	0.0250128000047412	6.36083682397022	1.51068515677055e-06	1.74956738520183	1
ENSG00000117266.15	CDK18	1	205505034	1_104	0	0.0278509474502423	5.81838281595114	1.53864936717796e-06	-0.566883096157901	1
ENSG00000174514.12	MFSD4A	1	205564053	1_104	0	0.03362576233028	7.47963074815231	2.38808452359164e-06	-1.07628802445407	2
ENSG00000158711.13	ELK4	1	205633549	1_104	0	0.0370358320529386	8.37651902274081	2.94566315078594e-06	-1.40706063128077	1
ENSG00000158715.5	SLC45A3	1	205680045	1_104	0	0.0342097206755865	7.56836782089111	2.45838080026949e-06	0.935417750987393	1
ENSG00000069275.12	NUCKS1	1	205799416	1_104	0	0.0262385092665119	5.08686974500401	1.26732257488584e-06	0.384703784287152	1
ENSG00000117280.12	RAB29	1	205775418	1_104	0	0.0246284453939351	4.55404273564943	1.06495559008516e-06	-0.0454928141291304	1
ENSG00000133065.10	SLC41A1	1	205813381	1_104	0	0.0753664657513927	14.6276158797281	1.04676476122226e-05	1.68522274434422	2
ENSG00000263528.7	IKBKE	1	206470191	1_105	0	0.0415216344509348	12.8442598262381	5.0638510159506e-06	-1.3842937595769	4
ENSG00000266094.7	RASSF5	1	206506970	1_105	0	0.0211475769030416	6.65509361163633	1.33632526205416e-06	0.730740849041529	1
ENSG00000143486.15	EIF2D	1	206606563	1_105	0	0.0185130244810823	5.34606951938403	9.39743594541526e-07	-0.42094186811332	2
ENSG00000162896.5	PIGR	1	206945992	1_105	0	0.0517620960124281	14.5936843562139	7.17256015896061e-06	2.03221887032187	2
ENSG00000123836.14	PFKFB2	1	207078173	1_105	0	0.0777215208827082	18.2903123273346	1.34977011669438e-05	2.53697732550802	1
ENSG00000123843.12	C4BPB	1	207087851	1_105	0	0.0198165329216281	5.99359470963388	1.12774897816476e-06	0.166727652842387	1
ENSG00000196352.14	CD55	1	207321071	1_105	0	0.017597893349217	4.83301437236711	8.07562538978611e-07	0.0619122254675519	2
ENSG00000117335.19	CD46	1	207751847	1_105	0	0.447980427893118	19.9128792099678	8.47013819961008e-05	3.89888057208203	2
ENSG00000174059.16	CD34	1	207911570	1_105	0	0.053561655290151	14.7081964952926	7.48015866823021e-06	1.67121927389821	1
ENSG00000076356.6	PLXNA2	1	208244589	1_106	0	0.048908200102937	11.9115732847452	5.53156734604832e-06	-1.36796849337185	1
ENSG00000008118.9	CAMK1G	1	209584155	1_106	0	0.0281152910243936	6.81856902589242	1.82025914404832e-06	0.918912284775697	1
ENSG00000196878.14	LAMB3	1	209653572	1_106	0	0.0313105791610288	7.80554005345539	2.32055279950527e-06	0.8860503729697	1
ENSG00000123689.5	G0S2	1	209675255	1_106	0	0.0519101920738008	12.462547287577	6.14266529393786e-06	-1.5705790240272	1
ENSG00000162757.4	C1orf74	1	209785254	1_106	0	0.0227631482375672	4.885811324758	1.05600607157609e-06	0.410840736823295	1
ENSG00000117595.10	IRF6	1	209806682	1_106	0	0.0238436972175919	5.30992340033369	1.20215163415715e-06	-0.616028883350143	1
ENSG00000117597.17	DIEXF	1	209827828	1_106	0	0.025888948400604	6.0629932759754	1.49038644937177e-06	0.796986046052721	1
ENSG00000082497.11	SERTAD4	1	210233595	1_106	0	0.0223620599548162	4.7232889744663	1.00289097049828e-06	0.134053814412977	1
ENSG00000054392.12	HHAT	1	210330000	1_106	0	0.0229517803894409	4.96126608573947	1.08120064617134e-06	-0.357665172279398	2
ENSG00000143473.12	KCNH1	1	211134467	1_107	0	0.0209719997361131	4.75970120229462	9.47800493348715e-07	-0.334929492022758	1
ENSG00000117625.13	RCOR3	1	211258687	1_107	0	0.0829371817140688	17.4486652396451	1.37407007315787e-05	2.24223401398056	1
ENSG00000082512.14	TRAF5	1	211326569	1_107	0	0.0205187530482854	4.56009985222387	8.88428974565643e-07	0.00774996134964568	1
ENSG00000170385.9	SLC30A1	1	211577020	1_107	0	0.0303905665985453	8.15487325605919	2.35317057664372e-06	1.03878427521668	1
ENSG00000117650.12	NEK2	1	211675781	1_107	0	0.0210745096172023	4.80424578378706	9.61346816060161e-07	0.21722717663794	1
ENSG00000143493.12	INTS7	1	212035474	1_107	0	0.0244204492021998	6.15147173334779	1.42636304319288e-06	-0.746186302523168	1
ENSG00000143476.17	DTL	1	212035474	1_107	0	0.0244204492021998	6.15147173334779	1.42636304319288e-06	0.746186302523168	1
ENSG00000066027.11	PPP2R5A	1	212285049	1_107	0	0.0236401307460977	5.85440143186662	1.31410409701541e-06	0.652359286520364	2
ENSG00000065600.12	TMEM206	1	212414848	1_107	0	0.0225503077153957	5.42283157504485	1.16111700474777e-06	-0.458554449411043	1
ENSG00000117691.9	NENF	1	212437697	1_107	0	0.0232097790037576	5.68638005860149	1.25315353967522e-06	-0.525514518315359	2
ENSG00000162772.16	ATF3	1	212565261	1_107	0	0.0228038773953072	5.52505757126594	1.19630771052586e-06	0.425270300949922	1
ENSG00000123685.8	BATF3	1	212699732	1_109	0	0.020392977951898	13.0682355628198	2.53043392110364e-06	1.52937563325732	1
ENSG00000162769.12	FLVCR1	1	212859565	1_109	0	0.00834410856264389	4.80115413654055	3.80384657335699e-07	-0.162364486433039	3
ENSG00000143494.15	VASH2	1	212973602	1_109	0	0.0649749356376459	23.6305742891751	1.45786574329152e-05	-2.35768812984057	1
ENSG00000174606.13	ANGEL2	1	212998282	1_109	0	0.0138924296442021	9.37693787808105	1.23690584467322e-06	-1.18586992291176	2
ENSG00000143499.13	SMYD2	1	214280940	1_109	0	0.0128725463036307	8.7492931927345	1.06938682606502e-06	1.02242833370097	2
ENSG00000152104.11	PTPN14	1	214353909	1_109	0	0.00818855715819711	4.66303143004844	3.62554353438361e-07	-0.260849034667288	3
ENSG00000117724.12	CENPF	1	214602949	1_109	0	0.0105432973107683	6.92541435270781	6.93297465968405e-07	0.825248654427361	2
ENSG00000196482.16	ESRRG	1	217137474	1_110	0	0.0204825831221399	5.61394411150348	1.09181789349321e-06	-0.567541308513487	1
ENSG00000092978.10	GPATCH2	1	217631213	1_110	0	0.193012679930498	26.6196697621174	4.8784954135581e-05	3.0381706149461	1
ENSG00000162814.10	SPATA17	1	217631425	1_110	0	0.0282241778381736	8.54686878796998	2.29047593603373e-06	1.23667186101037	2
ENSG00000067533.5	RRP15	1	218275514	1_110	0	0.0182326433527604	4.55156600052602	7.87966725385414e-07	-0.0833632132881776	3
ENSG00000143353.11	LYPLAL1	1	219174471	1_111	0	0.0309543896951358	4.54127242989862	1.3347416064382e-06	-0.0860454002004694	1
ENSG00000196660.10	SLC30A10	1	219802475	1_112	0	0.0415505527241893	10.3254468820546	4.07364386974331e-06	-1.34255338635324	1
ENSG00000215817.5	ZC3H11B	1	219747403	1_112	0	0.0256515676721599	5.89711730483056	1.43631956185577e-06	-0.525546373854218	1
ENSG00000067704.9	IARS2	1	220094239	1_112	0	0.0242008964798988	5.36437726560875	1.23267379635124e-06	0.514132979990553	1
ENSG00000116141.15	MARK1	1	220528008	1_112	0	0.0320397077027138	7.93523815901484	2.41404803705213e-06	0.988207559133948	1
ENSG00000162817.6	C1orf115	1	220704822	1_112	0	0.0768708592759996	16.0328916506921	1.17022936047751e-05	-2.17600564935106	1
ENSG00000186205.12	MARC1	1	220787573	1_112	0	0.0283222641220987	6.80423354209986	1.82980401762088e-06	-1.18507258371527	1
ENSG00000136630.12	HLX	1	220879423	1_112	0	0.0226126495469924	4.74360742247494	1.01849192192159e-06	-0.147078414653702	1
ENSG00000143507.17	DUSP10	1	221742965	1_113	0	0.57359628804899	25.2876196787256	0.000137724650879352	3.64674714287599	1
ENSG00000154305.16	MIA3	1	222620428	1_114	0	0.26552923229182	31.0276284534834	7.82272960281175e-05	3.3800671511001	1
ENSG00000186063.12	AIDA	1	222712777	1_114	0	0.0272431324380411	9.94050450017524	2.57135988719134e-06	1.72550670562168	1
ENSG00000143502.14	SUSD4	1	223265429	1_114	0	0.0195847173108744	7.0573029310238	1.31236144705849e-06	0.837505231733428	2
ENSG00000203697.11	CAPN8	1	223622616	1_114	0	0.0192355639174974	6.87098981016022	1.25493613313783e-06	1.18127344445032	2
ENSG00000162909.17	CAPN2	1	223699462	1_114	0	0.0338490853269458	12.0693943612295	3.87908961030228e-06	-1.66309736748922	1
ENSG00000143753.12	DEGS1	1	224192776	1_114	0	0.0206546088750641	7.56762898463035	1.48413772374274e-06	-0.836787422476521	1
ENSG00000143771.11	CNIH4	1	224356329	1_114	0	0.135526298947069	15.753290310596	2.0271797148007e-05	-3.29610410446493	3
ENSG00000143786.7	CNIH3	1	224435983	1_114	0	0.0231374383681398	8.93743579671586	1.96347604318084e-06	1.23759516749284	1
ENSG00000162923.14	WDR26	1	224414575	1_114	0	0.0191924357936405	7.14524085318875	1.30210008075469e-06	-0.684462323027737	2
ENSG00000185842.15	DNAH14	1	224895916	1_115	0	0.0944623040691401	18.109144472007	1.62425369979179e-05	-2.27476090990958	1
ENSG00000154380.17	ENAH	1	225655238	1_115	0	0.022281103445885	4.74963067032511	1.00483309876053e-06	-0.120427975942237	1
ENSG00000143819.12	EPHX1	1	225809711	1_115	0	0.0582047762324125	13.5826458470117	7.50655027791472e-06	-1.75981369845914	3
ENSG00000196187.11	TMEM63A	1	225868963	1_115	0	0.0278522180804576	6.79191787534795	1.79617898031438e-06	-0.880306357120168	4
ENSG00000243709.1	LEFTY1	1	225912195	1_115	0	0.0313208861840054	7.86804204480367	2.33990437889311e-06	-0.862091123779649	2
ENSG00000143811.18	PYCR2	1	225924245	1_115	0	0.0244499147957356	5.59909167457593	1.29984726615483e-06	0.565464127084075	1
ENSG00000143768.12	LEFTY2	1	225941740	1_115	0	0.0333946388189991	8.45653499932768	2.68143082818486e-06	0.970914261117533	1
ENSG00000143751.9	SDE2	1	225999428	1_115	0	0.0470162242831055	11.6065257053016	5.18140313819185e-06	-1.79329246642479	2
ENSG00000163041.9	H3F3A	1	226062051	1_115	0	0.0583437600306486	13.6046038916083	7.53663898634633e-06	2.19712568074451	2
ENSG00000182827.8	ACBD3	1	226185741	1_115	0	0.0415163166554537	10.458747130072	4.12283425123328e-06	-1.89131555581783	1
ENSG00000183814.15	LIN9	1	226309688	1_115	0	0.0381203933126272	9.6731452740911	3.50124482442255e-06	-1.27272662793282	1
ENSG00000143799.12	PARP1	1	226408138	1_115	0	0.0292692769157642	7.24667317432874	2.01394713019112e-06	-0.790353736187311	1
ENSG00000203685.9	STUM	1	226539678	1_115	0	0.0368122523191936	9.35193393906516	3.2688215864078e-06	-1.20209541834559	1
ENSG00000143772.9	ITPKB	1	226644510	1_116	0	0.0233412676278136	6.07870851139007	1.34720334791606e-06	0.637655369104411	2
ENSG00000143801.16	PSEN2	1	226870643	1_116	0	0.0955173875779085	19.1174885657718	1.73384660253049e-05	2.48888841213077	1
ENSG00000163050.16	COQ8A	1	226898123	1_116	0	0.100718123664518	19.6181535941158	1.87613097453585e-05	-2.48171406294954	1
ENSG00000143740.14	SNAP47	1	227729944	1_116	0	0.0197811940868396	4.5664314860036	8.57683088445399e-07	0.0604891621346139	2
ENSG00000162910.18	MRPL55	1	228109044	1_116	0	0.0205141858906309	4.89873628092641	9.54191939612433e-07	0.331953067347952	2
ENSG00000143774.16	GUK1	1	228140298	1_116	0	0.0996303269722659	19.5162137124865	1.84622453278229e-05	-2.09845359294878	1
ENSG00000181873.12	IBA57	1	228163386	1_116	0	0.0240142821994029	6.33870633328867	1.44533206732692e-06	-0.740913317329468	1
ENSG00000162913.9	C1orf145	1	228213855	1_116	0	0.0200386199184792	4.68450759728545	8.91310765939643e-07	-0.182430531997549	1
ENSG00000154370.15	TRIM11	1	228407706	1_116	0	0.0208138230523056	5.03119988459138	9.94307754976978e-07	-0.488704118367932	1
ENSG00000162931.11	TRIM17	1	228417087	1_116	0	0.0241404868562072	6.38665642902878	1.46391875633871e-06	0.796313626830326	1
ENSG00000181218.5	HIST3H2A	1	228283345	1_116	0	0.0212501383906715	5.22074328549682	1.05339559542506e-06	-0.486826892243963	1
ENSG00000196890.4	HIST3H2BB	1	228457362	1_116	0	0.0268026794288209	7.34416124935204	1.86903662849609e-06	0.837323089023891	1
ENSG00000168159.11	RNF187	1	228484557	1_116	0	0.0414939605082453	11.3580252073527	4.47491833689918e-06	1.38240453318667	2
ENSG00000154429.10	CCSAP	1	229324609	1_117	0	0.0368197325990747	5.73649778294003	2.00551011624828e-06	-0.679054500972261	1
ENSG00000069248.11	NUP133	1	229508410	1_117	0	0.0363318475737515	5.61384108696965	1.93662259703987e-06	-0.45739421367615	1
ENSG00000143641.9	GALNT2	1	230096035	1_117	0	0.0871150169801933	13.7299943991489	1.13569256463265e-05	-2.15709269890198	1
ENSG00000135775.13	COG2	1	230643520	1_118	0	0.0350347157166667	5.98541757396715	1.99108797308608e-06	0.554278903046391	1
ENSG00000135773.12	CAPN9	1	230742742	1_118	0	0.0318130801387813	5.0996050747835	1.54042181697548e-06	0.46416791909728	4
ENSG00000143643.12	TTC13	1	230978250	1_118	0	0.0301917063932227	4.61969825570335	1.32433746711368e-06	0.179157211337169	2
ENSG00000173409.13	ARV1	1	230978849	1_118	0	0.0307186060361365	4.77837694217506	1.39373211396755e-06	-0.216101101514493	2
ENSG00000182118.7	FAM89A	1	231037925	1_118	0	0.0341015906373876	5.73736147512893	1.85773706644225e-06	-0.597749591762843	4
ENSG00000119283.15	TRIM67	1	231054072	1_118	0	0.0303907608531331	4.67994648705671	1.35045419105567e-06	-0.154600267256261	1
ENSG00000143633.12	C1orf131	1	231241335	1_118	0	0.0299213808563212	4.53720650693551	1.28904350555267e-06	-0.398885022737181	1
ENSG00000116906.11	GNPAT	1	231241335	1_118	0	0.0299213808563212	4.53720650693551	1.28904350555267e-06	0.398885022737181	1
ENSG00000116903.7	EXOC8	1	231337950	1_118	0	0.0298994546047728	4.53049542368013	1.28619364455701e-06	0.0853249901347599	1
ENSG00000010072.15	SPRTN	1	231359570	1_118	0	0.0646079889367021	11.6407294628956	7.1410786413899e-06	-2.20078904045755	1
ENSG00000116991.10	SIPA1L2	1	232562054	1_119	0	0.0318043047265308	6.41798072196717	1.9381246758431e-06	0.749189217324142	2
ENSG00000212916.4	MAP10	1	232801993	1_119	0	0.0271268616586751	4.95956825130834	1.27744091076548e-06	-0.316734472585022	2
ENSG00000135778.11	NTPCR	1	232950261	1_119	0	0.0265776111414691	4.7722342797995	1.20430113527127e-06	-0.162664061114758	1
ENSG00000135749.18	PCNX2	1	233295495	1_120	0	0.0605861025391851	9.516839676666	5.47473579539558e-06	-1.18130689041894	1
ENSG00000135750.14	KCNK1	1	233406726	1_120	0	0.0421505175802226	6.1604384877836	2.46553932643235e-06	-0.650803407553052	4
ENSG00000183780.12	SLC35F3	1	234274538	1_120	0	0.193537358133092	20.5752619543951	3.78100784438552e-05	2.35695830006916	1
ENSG00000059588.9	TARBP1	1	234481346	1_121	0	0.0722622756642677	12.8274060120829	8.80132123001405e-06	-1.77152375951067	1
ENSG00000188739.14	RBM34	1	235161669	1_121	0	0.0385266734625596	7.00196243959141	2.56140755148451e-06	0.843214721560731	1
ENSG00000116957.12	TBCE	1	235368142	1_121	0	0.0442894223560566	8.28634377027203	3.48465959312802e-06	1.16907044301128	1
ENSG00000168243.10	GNG4	1	235573414	1_121	0	0.359883171809111	28.6426411559973	9.78750503067898e-05	-3.49335501245682	2
ENSG00000116962.14	NID1	1	236017804	1_122	0	0.0302454590288664	5.11726469409694	1.46958753152522e-06	0.358498454798643	2
ENSG00000077585.13	GPR137B	1	236135560	1_122	0	0.0446269897147579	8.69481297794276	3.68430210731684e-06	1.18258412261622	2
ENSG00000086619.13	ERO1B	1	236257685	1_122	0	0.0283863242574256	4.53568624933075	1.22250195221566e-06	0.0191252626895883	3
ENSG00000116977.18	LGALS8	1	236542978	1_122	0	0.0283675351214545	4.52961850267863	1.22005841320122e-06	0.0277207587954414	1
ENSG00000119285.10	HEATR1	1	236604526	1_122	0	0.0289184091085051	4.70589032436793	1.2921519742098e-06	0.391691700574501	1
ENSG00000077522.12	ACTN2	1	236686652	1_122	0	0.0288651217484345	4.68898478313803	1.28513755143315e-06	-0.254522425271812	1
ENSG00000116984.12	MTR	1	236795637	1_122	0	0.0463732921687016	9.04910220707435	3.98447236477242e-06	-1.15489436690206	1
ENSG00000198626.15	RYR2	1	237031622	1_122	0	0.0296241443534584	4.9269296749038	1.38586068771424e-06	-0.316874231826437	2
ENSG00000155816.19	FMN2	1	240058260	1_126	0	0.0203793678198789	5.98927316804637	1.15894339871008e-06	0.525039346716968	2
ENSG00000180875.4	GREM2	1	240280869	1_126	0	0.0191084377395393	5.38649769892417	9.7730260652561e-07	0.72665665992815	2
ENSG00000182901.16	RGS7	1	241357612	1_126	0	0.0205095719449647	5.97766123296644	1.16408660551996e-06	-0.638533386078571	2
ENSG00000203668.2	CHML	1	241618653	1_127	0	0.247150248859102	26.1593008507159	6.13881550659389e-05	-2.84631074054158	1
ENSG00000054277.13	OPN3	1	241631156	1_127	0	0.194210513405929	23.7423315272826	4.37817884442102e-05	2.67504316557711	3
ENSG00000143702.15	CEP170	1	243254880	1_128	0	0.285559381558275	21.8728579026024	5.93060993902198e-05	-4.49684108417326	1
ENSG00000054282.15	SDCCAG8	1	243248552	1_128	0	0.0786538192771368	19.2058754527346	1.43433739429023e-05	-3.91436741145042	3
ENSG00000117020.16	AKT3	1	243851261	1_128	0	0.0166375287207564	6.80954951762554	1.07573326188218e-06	0.617994628977552	1
ENSG00000035687.9	ADSS	1	244369635	1_129	0	0.0348753142164212	4.67900926416032	1.54942097560851e-06	0.389000888950196	3
ENSG00000179397.17	C1orf101	1	244454207	1_129	0	0.11403409440452	15.7156477752543	1.7016271311946e-05	-2.43749290698422	1
ENSG00000121644.18	DESI2	1	244659267	1_129	0	0.0397044010880507	5.87182466259748	2.21365086236425e-06	0.745815663686877	1
ENSG00000203667.9	COX20	1	244836094	1_129	0	0.0396528311340172	5.85983564678273	2.20626173469844e-06	0.568127527514931	1
ENSG00000203666.12	EFCAB2	1	244970187	1_129	0	0.0343416942433711	4.53732768749832	1.47951461408353e-06	-0.0977164330106867	1
ENSG00000162849.15	KIF26B	1	245155106	1_129	0	0.0369519414992657	5.21069771760735	1.8282287665108e-06	0.431789025686359	1
ENSG00000185420.18	SMYD3	1	246507763	1_130	0	0.0307970592611362	11.4059890359023	3.33533603249732e-06	1.31623097101606	1
ENSG00000162852.13	CNST	1	246607325	1_130	0	0.0321577736428881	11.8026026676756	3.60380395548775e-06	-1.44603628678255	1
ENSG00000143653.9	SCCPDH	1	246706993	1_130	0	0.0265336287554381	10.0404114707167	2.52956332740689e-06	1.27456446624038	2
ENSG00000153207.14	AHCTF1	1	246930163	1_130	0	0.0160450519357471	5.44503294478184	8.2954325367818e-07	0.506139569404155	1
ENSG00000277462.1	ZNF670	1	247072542	1_130	0	0.0149075194559567	4.77472914579037	6.75851873732823e-07	0.238057187484758	4
ENSG00000188295.14	ZNF669	1	247104366	1_130	0	0.0145828699201528	4.57407526803188	6.33349898770362e-07	0.119658383887012	1
ENSG00000196418.12	ZNF124	1	247124299	1_130	0	0.0186708238846264	6.82765817710051	1.21041040818353e-06	0.754597214132223	2
ENSG00000162714.12	ZNF496	1	247330860	1_131	0	0.0336897114529344	4.72339705003179	1.51094669185906e-06	0.254816350250606	2
ENSG00000169224.12	GCSAML	1	247507655	1_131	0	0.0339430558960776	4.79220652425825	1.54448559523012e-06	-0.276573071184235	1
ENSG00000171161.12	ZNF672	1	248834509	1_131	0	0.0424413032324386	6.84805953499098	2.75964765071825e-06	0.743249674221026	1
ENSG00000171163.15	ZNF692	1	248859244	1_131	0	0.178872081186972	20.4232142349899	3.46867851149854e-05	2.32396405315949	1
ENSG00000185220.11	PGBD2	1	248897507	1_131	0	0.0393278288198013	6.1462056487647	2.29511501971091e-06	0.547775926888379	1
ENSG00000143727.15	ACP1	2	262119	2_1	0	0.0786971038916388	13.1366882121133	9.81616928749831e-06	1.75325907007181	2
ENSG00000189292.15	ALKAL2	2	434511	2_1	0	0.0777340281843454	13.0214744497415	9.61100345504035e-06	-1.63725484503821	1
ENSG00000172554.11	SNTG2	2	1093369	2_1	0	0.0457169586896441	8.09074453821039	3.51207043261198e-06	1.08792460065229	1
ENSG00000032389.12	TSSC1	2	3264484	2_2	0	0.0311052510173	10.3374369216992	3.05312074218043e-06	1.38640944305585	3
ENSG00000171853.15	TRAPPC12	2	3379970	2_2	0	0.0188420759726685	5.75105737096418	1.02890161137585e-06	0.612680094237668	2
ENSG00000182551.13	ADI1	2	3519673	2_2	0	0.024908334770755	8.30184535366946	1.96343591109056e-06	0.945451753664899	1
ENSG00000171865.9	RNASEH1	2	3551873	2_2	0	0.0647270933147103	17.1024877477856	1.05109698281833e-05	-1.92768040525841	1
ENSG00000171863.12	RPS7	2	3577209	2_2	0	0.0325410848449859	10.7515887519624	3.3220186653374e-06	1.26558325985633	1
ENSG00000118004.17	COLEC11	2	3608589	2_2	0	0.0226622882815243	7.43748472290854	1.6003952114547e-06	-0.883530616965086	1
ENSG00000214866.8	DCDC2C	2	3705012	2_2	0	0.0165138950774766	4.54772704869233	7.13085012278124e-07	0.107063409504399	1
ENSG00000134321.11	RSAD2	2	6869802	2_5	0	0.032643663176759	5.68477587914847	1.76201512594511e-06	0.540578234872214	1
ENSG00000134326.11	CMPK2	2	6869802	2_5	0	0.032643663176759	5.68477587914847	1.76201512594511e-06	0.540578234872214	1
ENSG00000115738.9	ID2	2	8678763	2_6	0	0.0469477192325981	11.6811174313738	5.20710440277203e-06	1.30764489042438	2
ENSG00000134313.15	KIDINS220	2	8837357	2_6	0	0.0211413167394939	4.53420780182376	9.10187463691301e-07	0.0345354077139062	1
ENSG00000143797.11	MBOAT2	2	9102641	2_6	0	0.0413772720901909	10.591705640724	4.16126290088538e-06	1.32087820424976	1
ENSG00000151693.9	ASAP2	2	9164590	2_6	0	0.0249851988631502	6.06289281217408	1.43833516206283e-06	-0.617047132111831	2
ENSG00000119203.13	CPSF3	2	9424985	2_6	0	0.0234646374908858	5.4644679602712	1.21747241467103e-06	-0.758184158047865	2
ENSG00000134330.18	IAH1	2	9484514	2_6	0	0.0433887168734498	11.1455765317286	4.59173421947377e-06	-1.35407555690786	1
ENSG00000151694.12	ADAM17	2	9555777	2_6	0	0.0632346906231236	14.5176329137891	8.71662988172516e-06	-1.86596627544631	1
ENSG00000115750.16	TAF1B	2	9842495	2_6	0	0.028903758448304	7.37168187902933	2.02310443028925e-06	0.933337571110514	3
ENSG00000134317.17	GRHL1	2	10021764	2_6	0	0.0224548809126173	5.09000670384929	1.0852417856336e-06	0.384884426295353	1
ENSG00000172059.10	KLF11	2	10021910	2_6	0	0.0215903156893844	4.73024709489011	9.69706299658852e-07	0.246435076844254	1
ENSG00000205795.4	CYS1	2	10080534	2_6	0	0.0218909601769069	4.85142957768646	1.00839791570484e-06	0.268976706858029	1
ENSG00000171848.13	RRM2	2	10121909	2_6	0	0.0220525620209588	4.92971538799704	1.03223432214322e-06	-0.305011834671482	1
ENSG00000115756.12	HPCAL1	2	10303214	2_7	0	0.053871131670568	16.599653523502	8.49087639957447e-06	1.93604673465546	2
ENSG00000115758.12	ODC1	2	10436770	2_7	0	0.0149083890855176	4.81683466655275	6.81851586334509e-07	0.285628139026897	1
ENSG00000115761.15	NOL10	2	10689644	2_7	0	0.0179870981871314	6.5287613034146	1.1150370364502e-06	-0.730545715985512	1
ENSG00000143882.10	ATP6V1C2	2	10715854	2_7	0	0.0161507463881836	5.54648473604274	8.50565604338838e-07	0.465590247900254	1
ENSG00000143870.12	PDIA6	2	10793123	2_7	0	0.0172723218102181	6.15879077268336	1.01005161688969e-06	-0.806059320900468	1
ENSG00000150873.11	C2orf50	2	11132658	2_7	0	0.0158902404538096	5.39821528925214	8.144755784163e-07	0.434907608017869	1
ENSG00000162976.12	PQLC3	2	11157468	2_7	0	0.0166895300326148	5.84573397553595	9.26361616697848e-07	-0.690538380704444	1
ENSG00000134318.13	ROCK2	2	11347918	2_7	0	0.021859268851059	8.30922581414474	1.72462068227226e-06	1.02648546139255	1
ENSG00000169016.16	E2F6	2	11466649	2_7	0	0.0994833775793179	22.3324781024732	2.10952577085606e-05	2.48817000589976	1
ENSG00000134324.11	LPIN1	2	11784824	2_7	0	0.0428924492562351	14.4937631924147	5.90281815323625e-06	-1.64938529780247	1
ENSG00000071575.11	TRIB2	2	12717952	2_8	0	0.04815635272745	9.2079548278614	4.21031087362958e-06	1.13422989529084	1
ENSG00000162981.13	FAM84A	2	14262051	2_9	0	0.0276972298952798	9.51666953266746	2.5027572103885e-06	-1.38368298473021	1
ENSG00000079785.14	DDX1	2	15600709	2_9	0	0.0794940987825371	17.9860861756677	1.35759102067999e-05	1.79423377760265	1
ENSG00000214842.5	RAD51AP2	2	17508488	2_10	0	0.025027544383787	8.01928933980489	1.90568677603446e-06	-0.861091198464167	1
ENSG00000197872.11	FAM49A	2	16666179	2_10	0	0.0506818217258618	14.5069700358603	6.98113968305409e-06	-1.6819240917135	1
ENSG00000163032.11	VSNL1	2	17538936	2_10	0	0.0211708106463906	6.48902456221475	1.30441054982459e-06	1.07761426697497	1
ENSG00000178295.14	GEN1	2	17754513	2_10	0	0.0543867433949697	15.1601299711451	7.82876714877854e-06	-1.86164870220546	2
ENSG00000163029.15	SMC6	2	17800052	2_10	0	0.0385418021387028	11.9807001387077	4.38441457518374e-06	-1.76580676015576	1
ENSG00000170745.11	KCNS3	2	17868161	2_10	0	0.0778156834796472	18.4948615060493	1.36651881820263e-05	-2.2059712935528	3
ENSG00000143867.6	OSR1	2	19359082	2_11	0	0.0649251874821751	10.1451721202198	6.25417499329845e-06	1.26432831765748	1
ENSG00000183891.5	TTC32	2	19890010	2_12	0	0.0692966441381545	11.181251388001	7.35698739487601e-06	-1.4645044625072	2
ENSG00000132031.12	MATN3	2	20009334	2_12	0	0.0345522283990287	4.74559887190085	1.55691350113078e-06	0.188474266645256	1
ENSG00000115884.10	SDC1	2	20190933	2_12	0	0.0384334517022181	5.72445573482807	2.08901225817049e-06	-0.733220903244665	2
ENSG00000055917.15	PUM2	2	20352364	2_12	0	0.0356947090532417	5.04454658009199	1.70971365276505e-06	0.281982424201121	1
ENSG00000143878.9	RHOB	2	20447480	2_12	0	0.0359557657941615	5.11153198474631	1.74508675528308e-06	-0.370159312059261	1
ENSG00000143869.6	GDF7	2	20668323	2_12	0	0.0797161902311303	12.4903431315489	9.45405884204641e-06	1.50224689705072	1
ENSG00000118961.14	LDAH	2	20688505	2_12	0	0.0340140375390784	4.60138132550431	1.48608554223701e-06	-0.0862974528861984	2
ENSG00000084674.14	APOB	2	21037729	2_13	0	0.0230858171903739	6.87205620149638	1.50636200069998e-06	-1.00362707114939	2
ENSG00000119771.14	KLHL29	2	23386174	2_14	0	0.0291083380572937	6.0584900184023	1.67447706538667e-06	-0.642773832620473	1
ENSG00000119778.14	ATAD2B	2	23929664	2_14	0	0.0325172579128807	7.074378122613	2.18423610385924e-06	-0.729986874032694	1
ENSG00000173960.13	UBXN2A	2	23927186	2_14	0	0.0849186929181746	15.9691837159095	1.28760725433946e-05	2.62925733003896	2
ENSG00000163026.11	WDCP	2	24049526	2_14	0	0.0252461448144102	4.75470584087381	1.139767107319e-06	-0.218013753988281	1
ENSG00000119782.13	FKBP1B	2	24047480	2_14	0	0.0454616669783376	10.1584841714969	4.38502083603283e-06	-1.64063704204213	3
ENSG00000219626.8	FAM228B	2	24119662	2_14	0	0.027812161504902	5.64105239898825	1.48967755158924e-06	-0.71753259751796	1
ENSG00000115129.13	TP53I3	2	24064728	2_14	0	0.0288428830768802	5.97451273651576	1.63620817239841e-06	-0.779710802645795	2
ENSG00000176732.6	PFN4	2	24123159	2_14	0	0.0280214699432443	5.70973770365204	1.51916332864937e-06	-0.700175954384591	2
ENSG00000186453.12	FAM228A	2	24152593	2_14	0	0.0286232430955192	5.904410622596	1.60469606891824e-06	-0.0283006731003975	2
ENSG00000198399.14	ITSN2	2	24364849	2_14	0	0.0246327226345772	4.52959736520852	1.05942303826025e-06	-0.00449525789233323	1
ENSG00000084676.15	NCOA1	2	24492054	2_15	0	0.0281255297794614	7.71727394110137	2.06092422991994e-06	-0.300207201645948	3
ENSG00000138031.14	ADCY3	2	24921458	2_15	0	0.0217707721398573	5.83567199796167	1.20631881872585e-06	-0.227525203997005	1
ENSG00000115137.11	DNAJC27	2	24971258	2_15	0	0.024019446135098	8.49226958476791	1.93679724126991e-06	1.74620667466933	2
ENSG00000084710.13	EFR3B	2	25041751	2_15	0	0.0196143848440075	5.86002210275337	1.09136831992437e-06	0.551101803818807	2
ENSG00000119772.16	DNMT3A	2	25343038	2_15	0	0.0345906777544771	10.1026727736435	3.3181250913617e-06	1.08441742466551	1
ENSG00000084731.14	KIF3C	2	25956671	2_15	0	0.0855930703484599	18.9063253696667	1.53653737955217e-05	-2.40637802152406	1
ENSG00000084733.10	RAB10	2	26033971	2_15	0	0.0254912359163348	7.6352814184908	1.84804838609123e-06	1.10545136748033	1
ENSG00000157833.12	GAREM2	2	26180897	2_15	0	0.0235791161327815	7.09700539150889	1.5889127625037e-06	1.12132076894465	1
ENSG00000138029.13	HADHB	2	26241540	2_15	0	0.0213854090450939	5.86029943258959	1.189966582091e-06	-0.442207345433463	1
ENSG00000084754.10	HADHA	2	26244785	2_15	0	0.0281914689063341	8.67184397603973	2.32127480403259e-06	1.29715234313038	2
ENSG00000157856.10	DRC1	2	26401975	2_15	0	0.0182787689864462	4.55030072867112	7.89740555633768e-07	0.194985336444678	1
ENSG00000115155.16	OTOF	2	26511890	2_15	0	0.0281690812294324	8.8493621818002	2.36691165923961e-06	1.29268649884111	1
ENSG00000171303.6	KCNK3	2	26691919	2_16	0	0.0644954907728454	16.1570166992266	9.89436488958847e-06	-1.65944302624526	1
ENSG00000213699.8	SLC35F6	2	26764613	2_16	0	0.0420322113171189	12.0292779722553	4.80086171140924e-06	2.52810762953199	2
ENSG00000084764.10	MAPRE3	2	26971145	2_16	0	0.0598923763233437	17.0713013699117	9.70812972118692e-06	-3.78637364457005	1
ENSG00000119777.18	TMEM214	2	27031928	2_16	0	0.0599407813761377	16.7600674348498	9.53883987506083e-06	3.68378083267871	1
ENSG00000228474.5	OST4	2	27068193	2_16	0	0.0182379567160293	4.80011834563377	8.31238255753877e-07	0.194228819288221	2
ENSG00000138080.13	EMILIN1	2	27078536	2_16	0	0.124102802635094	23.8546399250041	2.81094178634613e-05	-2.86775568536173	1
ENSG00000138030.12	KHK	2	27086791	2_16	0	0.0431201074480939	13.6856609254309	5.60328879776259e-06	-3.46753548032954	1
ENSG00000138028.15	CGREF1	2	27101801	2_16	0	0.165902373118339	27.0572901637787	4.26220460730585e-05	-4.33768581390588	2
ENSG00000138073.13	PREB	2	27134751	2_16	0	0.0179774918563556	4.87170902384379	8.31587281401905e-07	0.0297603825961417	1
ENSG00000138085.16	ATRAID	2	27215842	2_16	0	0.0816428726729541	18.7597405211421	1.45426148117631e-05	2.93296529766647	1
ENSG00000138074.14	SLC5A6	2	27212382	2_16	0	0.0244433401049559	7.4156216984003	1.72109765912464e-06	-1.36790134644747	2
ENSG00000084774.13	CAD	2	27217016	2_16	0	0.0646557859703911	16.9054893748092	1.037845100308e-05	-2.85320238207293	2
ENSG00000115194.10	SLC30A3	2	27275976	2_16	0	0.108129531067539	19.1834444416196	1.96955587053734e-05	-2.03695972570685	1
ENSG00000163794.6	UCN	2	27308797	2_16	0	0.0193231908345689	5.26387233108985	9.65787515737635e-07	0.724794410176926	1
ENSG00000115211.15	EIF2B4	2	27369556	2_16	0	0.0484248302508107	15.7392588858731	7.23685352762081e-06	3.1137981740857	1
ENSG00000115234.10	SNX17	2	27369556	2_16	0	0.0484248302508107	15.7392588858731	7.23685352762081e-06	-3.1137981740857	1
ENSG00000163795.13	ZNF513	2	27380806	2_16	0	0.0240307828950551	8.32563151151192	1.89968897355981e-06	-1.85202232876719	1
ENSG00000115241.10	PPM1G	2	27408324	2_16	0	0.0457237478846488	15.0082626085125	6.51582840253544e-06	-3.01828466073624	1
ENSG00000115216.13	NRBP1	2	27428508	2_16	0	0.0252638053285087	9.34479605652611	2.24164063509269e-06	-2.33498999134095	1
ENSG00000157992.12	KRTCAP3	2	27444317	2_16	0	0.0262159519041232	7.79459310541115	1.9402445732322e-06	1.15564268806813	1
ENSG00000243943.9	ZNF512	2	27585287	2_16	0	0.0188331051942138	12.0808561197965	2.16031480032178e-06	3.50351291593425	1
ENSG00000198522.13	GPN1	2	27628253	2_16	0	0.022249878900914	9.69992758161273	2.04924337756622e-06	-2.60314569486715	1
ENSG00000176714.9	CCDC121	2	27629051	2_16	0	0.060625437884167	15.0391370571888	8.65715518232471e-06	-1.70845825769138	2
ENSG00000171174.13	RBKS	2	27891044	2_16	0	0.0176031108479537	5.72211736940449	9.564088412107e-07	1.33996175814641	2
ENSG00000163803.12	PLB1	2	28457925	2_18	0	0.0147449620541691	4.9084976344177	6.87210271392049e-07	-0.388953270956578	3
ENSG00000213639.9	PPP1CB	2	28751273	2_18	1	0.0360960030262164	15.4398705093827	5.29176031287213e-06	3.6005833808171	1
ENSG00000163806.15	SPDYA	2	28783004	2_18	1	0.463588848548807	22.043665043995	9.70318207290418e-05	-4.41378038307589	1
ENSG00000171103.10	TRMT61B	2	28869984	2_18	1	0.0712228534187873	17.6061271259367	1.19064035735878e-05	-3.87006171461085	1
ENSG00000163811.11	WDR43	2	28895415	2_18	0	0.0183299067361524	9.04933248543509	1.574976931602e-06	-1.85859891362687	1
ENSG00000189350.12	TOGARAM2	2	28958241	2_18	0	0.0234905289814709	8.29083178937237	1.84921878908403e-06	-0.0587483435859103	2
ENSG00000172954.13	LCLAT1	2	30445688	2_19	0	0.0388804919312337	4.54494744081711	1.67786885718083e-06	0.0229296843712884	2
ENSG00000158089.14	GALNT14	2	31318060	2_19	0	0.0423071579617267	5.30919132233638	2.13274839935352e-06	0.513127148176745	1
ENSG00000214711.9	CAPN14	2	31212713	2_19	0	0.038848355612867	4.54816872735392	1.67767025681807e-06	-0.0993937443095043	3
ENSG00000013016.15	EHD3	2	31213442	2_19	0	0.0466256786921635	6.31395242518582	2.79527067599385e-06	-0.81717508170908	1
ENSG00000158125.9	XDH	2	31407980	2_20	0	0.0685228435097809	11.2152169701196	7.29693459210908e-06	-1.86575316637756	2
ENSG00000152683.14	SLC30A6	2	32164985	2_20	0	0.0645828434808591	10.6640094515253	6.53935750096147e-06	-1.50212092800965	2
ENSG00000091106.18	NLRC4	2	32189905	2_20	0	0.0714130969722115	11.6009927106406	7.86629842400061e-06	-1.9653004584921	1
ENSG00000018699.11	TTC27	2	32678481	2_20	0	0.0335559956797653	4.61590073638963	1.47069964458607e-06	-0.26637427292208	1
ENSG00000049323.15	LTBP1	2	32943735	2_20	0	0.0441014875821175	7.13092982572053	2.98604809394373e-06	0.936182726937193	2
ENSG00000152689.17	RASGRP3	2	33537896	2_21	0	0.015052782909506	4.79587745672942	6.85460246270739e-07	0.231227656904581	1
ENSG00000119812.18	FAM98A	2	33597253	2_21	0	0.0186206882538162	6.73588958093765	1.19093507281537e-06	-0.92301872167478	3
ENSG00000205221.12	VIT	2	36197997	2_23	0	0.0125447222279504	4.57499845122875	5.44940891053457e-07	0.0763656039093704	2
ENSG00000008869.11	HEATR5B	2	37103518	2_23	0	0.0124907721033269	4.53576755509219	5.3794449993658e-07	-0.0189627370892097	1
ENSG00000152133.14	GPATCH11	2	37097965	2_23	0	0.0146199779641286	5.96957721214408	8.28681586212335e-07	1.0653948759189	1
ENSG00000218739.9	CEBPZOS	2	37213212	2_23	0	0.0130921280904854	4.96389915937472	6.17064543789159e-07	0.601521551503528	1
ENSG00000115816.14	CEBPZ	2	37231568	2_23	0	0.0890763159927048	22.6216594217979	1.9133045471196e-05	3.32930440296016	2
ENSG00000115825.9	PRKD3	2	37239703	2_23	0	0.0147331558442039	6.03956023239204	8.44886744281967e-07	0.936888037755961	1
ENSG00000115841.19	RMDN2	2	37966811	2_24	0	0.024885290960072	4.65660672139692	1.10029637050257e-06	-0.277525183090774	1
ENSG00000119787.13	ATL2	2	38392699	2_24	0	0.0308702710407125	6.54647174532201	1.91886816250267e-06	0.776413527405035	1
ENSG00000143891.16	GALM	2	38666042	2_24	0	0.026135841745857	5.06057548701954	1.25583850881811e-06	-0.186916725850764	1
ENSG00000163214.20	DHX57	2	38875912	2_25	0	0.152708143804646	22.7382700872055	3.29698533806743e-05	-2.56689695677145	1
ENSG00000188010.12	MORN2	2	38875912	2_25	0	0.152708143804646	22.7382700872054	3.29698533806742e-05	-2.56689695677145	1
ENSG00000214694.10	ARHGEF33	2	38882417	2_25	0	0.0512459011802622	13.8088850518992	6.71916252472727e-06	1.83029663790136	3
ENSG00000115904.12	SOS1	2	39124428	2_25	0	0.0779007535578642	17.0932260245729	1.26433770870044e-05	2.06656484152929	1
ENSG00000138050.14	THUMPD2	2	39774749	2_25	0	0.222737316228783	16.7291364291784	3.53804947972841e-05	3.57320683152537	1
ENSG00000162878.12	PKDCC	2	42047712	2_26	0	0.0101387359246026	4.53267124377648	4.36350450765204e-07	-0.0704915955345093	1
ENSG00000143924.18	EML4	2	42168854	2_26	0	0.010148354099095	4.54129614729894	4.3759548578254e-07	-0.108905230986776	2
ENSG00000115944.14	COX7A2L	2	42384403	2_26	0	0.0109054788584054	5.19588048513297	5.38023555151245e-07	0.356898655417898	1
ENSG00000171126.7	KCNG3	2	42494311	2_26	0	0.0126125666855298	6.51952998255881	7.80759287712774e-07	-0.853629547182157	1
ENSG00000057935.13	MTA3	2	42494666	2_26	0	0.0160372202135094	8.70818787677763	1.32603283997508e-06	-1.05167732280076	1
ENSG00000162881.6	OXER1	2	42767344	2_26	0	0.0319261995813577	15.004028207845	4.54833550853586e-06	1.64312069031251	1
ENSG00000162882.14	HAAO	2	42766642	2_26	0	0.0152861447128683	8.27091045722863	1.20046273340144e-06	-1.0851435635482	2
ENSG00000152518.7	ZFP36L2	2	43231472	2_27	0	0.0409870032605044	4.58511192463636	1.78440530018466e-06	-0.0697944558051881	1
ENSG00000152527.13	PLEKHH2	2	43634978	2_27	0	0.0410054553437759	4.58925868623328	1.78682316526495e-06	0.217567116726301	3
ENSG00000223658.7	C1GALT1C1L	2	43676344	2_27	0	0.0452634966753918	5.50021636237644	2.36387915676676e-06	0.643186225744422	1
ENSG00000138036.18	DYNC2LI1	2	43773179	2_27	0	0.0410489521790245	4.59902559263363	1.79252531971864e-06	0.135351143024584	3
ENSG00000138095.18	LRPPRC	2	43995523	2_27	0	0.0436528342748077	5.16593713317326	2.14120850707844e-06	0.413595850283659	2
ENSG00000138032.20	PPM1B	2	44170486	2_28	0	0.0197662531539534	4.59198066806601	8.61830383819032e-07	0.0311389798629829	1
ENSG00000138079.13	SLC3A1	2	44275649	2_28	0	0.0229026364621883	5.93769140442096	1.29122075675681e-06	0.590515797448179	1
ENSG00000143919.14	CAMKMT	2	44362007	2_28	0	0.0252763551324428	6.83982075129702	1.64155926196885e-06	-0.79376219760172	1
ENSG00000138083.4	SIX3	2	44943014	2_28	0	0.0248918214266175	6.69952603245524	1.58342738793797e-06	0.794764323841183	1
ENSG00000250565.6	ATP6V1E2	2	46538668	2_29	0	0.037743009565552	6.0124312767581	2.15468629475403e-06	0.837888709221706	3
ENSG00000119729.11	RHOQ	2	46550554	2_29	0	0.168297539390389	20.0712735948792	3.20737761678864e-05	2.30010814885228	2
ENSG00000151665.12	PIGF	2	46617108	2_29	0	0.0548799270951098	9.46808544675636	4.93370401116864e-06	1.36816102414911	1
ENSG00000171150.7	SOCS5	2	46698650	2_29	0	0.0372185164003511	5.88370497837349	2.07925302638126e-06	0.644096440770408	1
ENSG00000068724.15	TTC7A	2	46903711	2_29	0	0.0597835585768337	10.2619952425545	5.8252017100443e-06	1.26386117272261	2
ENSG00000180398.11	MCFD2	2	46923436	2_29	0	0.0695294093307385	11.667303945129	7.7025840956628e-06	-1.60528665472354	2
ENSG00000143933.16	CALM2	2	47176244	2_30	0	0.0187333780146246	4.85975108218893	8.64425398124026e-07	-0.0444489005927684	1
ENSG00000119888.10	EPCAM	2	47346151	2_30	0	0.0182399500780568	4.53765819049802	7.85873818967028e-07	0.0797278679371261	2
ENSG00000095002.13	MSH2	2	47403074	2_30	0	0.0835187689609889	18.0271529404845	1.42958052893213e-05	-1.96597889944224	1
ENSG00000116062.14	MSH6	2	47694698	2_30	0	0.029813028496123	10.7681232791265	3.04820036622765e-06	1.9953105924584	2
ENSG00000170802.15	FOXN2	2	48317854	2_31	1	0.490964959153651	24.7078210579791	0.000115181396879037	-5.0906267152334	2
ENSG00000162869.15	PPP1R21	2	48440711	2_31	0	0.0193121235330695	5.32214692125375	9.7592015424142e-07	-0.676615397182106	3
ENSG00000243244.5	STON1	2	48525109	2_31	0	0.0192881092825973	4.60048435012804	8.4254016310743e-07	-0.175759007692689	1
ENSG00000242441.7	GTF2A1L	2	48595242	2_31	0	0.0537620453232339	15.7367014288239	8.03316864595444e-06	-2.7608444298341	1
ENSG00000138039.14	LHCGR	2	48755346	2_31	0	0.0192241976746264	4.57281876517152	8.34698454888037e-07	0.123889305794688	2
ENSG00000143942.4	CHAC2	2	53767023	2_36	0	0.00254829078060859	6.15991543334788	1.49046276117368e-07	1.27797215715729	1
ENSG00000115239.21	ASB3	2	53785773	2_36	0	0.00243290324843082	4.83578118328309	1.11709183135932e-07	0.403836632534365	2
ENSG00000119737.5	GPR75	2	53860333	2_36	0	0.00542218203675515	13.529933793248	6.9657384276416e-07	-2.35309215208528	2
ENSG00000068878.14	PSME4	2	53954326	2_36	0	0.00273822080785813	5.76137845967646	1.49793258324614e-07	0.499756660299078	1
ENSG00000170634.12	ACYP2	2	54058102	2_36	0	0.00356046593865644	11.2310775668677	3.79686939851126e-07	2.77741383638325	1
ENSG00000177994.15	C2orf73	2	54330223	2_36	0	0.00243017362076758	4.76241092530176	1.09890858181162e-07	0.553417497089678	3
ENSG00000115306.15	SPTBN1	2	54456574	2_36	0	0.00525872312302245	13.2116326221931	6.59681326679244e-07	2.05697635709236	2
ENSG00000214595.11	EML6	2	54723899	2_36	0	0.00459160736447928	8.21085549990135	3.57973229476654e-07	0.951390605533228	3
ENSG00000115310.17	RTN4	2	55042252	2_36	0	0.00443091296662379	9.29157548964953	3.90912876407185e-07	-0.845515261313053	2
ENSG00000162994.15	CLHC1	2	55184722	2_36	0	0.00260798603017443	5.37544153781439	1.3311187486127e-07	-0.508371147991671	2
ENSG00000085760.14	MTIF2	2	55251090	2_36	0	0.00243562120238383	4.79975555667231	1.11000839363553e-07	0.41670319970263	2
ENSG00000115355.15	CCDC88A	2	55419625	2_36	0	0.00978851095616806	15.4032195239119	1.43161266896517e-06	-1.34525001470174	1
ENSG00000163001.11	CFAP36	2	55521949	2_36	0	0.00241313499680484	5.12017344022011	1.17317739781479e-07	-1.13401634344453	1
ENSG00000275052.4	PPP4R3B	2	55619011	2_36	0	0.00314904831982976	7.20468640170269	2.15422867963522e-07	0.958069719636914	1
ENSG00000115380.19	EFEMP1	2	55766922	2_36	0	0.00302045523986105	6.61108220642832	1.89601757454173e-07	0.576299891615882	3
ENSG00000055813.5	CCDC85A	2	56273506	2_37	0	0.066423329622041	11.9642994040195	7.54580036660377e-06	1.60051946411934	1
ENSG00000028116.16	VRK2	2	57906783	2_38	0	0.0392408502614361	10.0749847779862	3.7538784353976e-06	0.436422262916012	1
ENSG00000115392.11	FANCL	2	58234768	2_39	0	0.0597744623645817	15.5974310302551	8.85250435919921e-06	0.451457616154282	1
ENSG00000162927.13	PUS10	2	61017315	2_40	0	0.0207858286241158	5.15640195892135	1.01768061903183e-06	-0.798596430961079	2
ENSG00000162929.13	KIAA1841	2	61065721	2_40	0	0.0218802248834786	5.48179517497709	1.13886430803535e-06	-0.691407860913781	1
ENSG00000237651.6	C2orf74	2	61144588	2_40	0	0.0204672643547552	4.73287150787537	9.19775653817714e-07	-0.144884675356268	1
ENSG00000173209.22	AHSA2	2	61173681	2_40	0	0.0235557059996026	6.17618739135822	1.3813826163551e-06	1.28133151656149	2
ENSG00000115464.14	USP34	2	61470194	2_40	0	0.29989018472661	29.9887773555859	8.53922404611921e-05	-3.48014141408633	1
ENSG00000170264.12	FAM161A	2	61854233	2_40	0	0.020185667363945	4.59425577062717	8.80553360021695e-07	0.0388263069680656	3
ENSG00000115484.14	CCT4	2	61888641	2_40	0	0.0207012185129684	4.82827537504178	9.49041793231208e-07	-0.255068195947185	2
ENSG00000186889.9	TMEM17	2	62472655	2_41	0	0.0420373753794412	9.54231411711355	3.80878710694889e-06	-0.843497872397931	2
ENSG00000014641.17	MDH1	2	63595538	2_41	0	0.0240506183599075	5.0727279364613	1.15841777895015e-06	0.619288759359003	1
ENSG00000143951.15	WDPCP	2	63825476	2_41	0	0.026286779265867	6.01404731157968	1.50107231597615e-06	0.949032293656661	1
ENSG00000169764.15	UGP2	2	63841888	2_41	0	0.0253734104690903	5.57727889317023	1.34368851152701e-06	-0.366093114216816	1
ENSG00000143952.19	VPS54	2	64019122	2_41	0	0.0306565645799061	7.26380248093589	2.11438908688442e-06	-0.813271087788634	3
ENSG00000119862.12	LGALSL	2	64408736	2_42	0	0.0511760047686419	7.23019012450857	3.51328589880209e-06	-0.88915831524724	1
ENSG00000119844.15	AFTPH	2	64524123	2_42	0	0.0556705085732946	8.00977721572978	4.23392365178283e-06	1.12901060241	2
ENSG00000115902.10	SLC1A4	2	64987896	2_42	0	0.0508526767428823	7.17155351480666	3.46277647346839e-06	0.873828844283619	1
ENSG00000011523.13	CEP68	2	65056040	2_42	0	0.038765280863191	4.66748160634204	1.71799915867779e-06	0.184334593843845	1
ENSG00000138069.16	RAB1A	2	65122139	2_42	0	0.117479265098806	15.0158324839314	1.67497385542741e-05	1.81262510256394	2
ENSG00000143971.7	ETAA1	2	67397170	2_44	0	0.0654616013252834	11.2830874152155	7.01313137443893e-06	-1.69043066537633	1
ENSG00000197223.11	C1D	2	68110613	2_45	0	0.0617942940236742	8.76657850604616	5.14370316360203e-06	-1.14041416414871	1
ENSG00000243667.6	WDR92	2	68158823	2_45	0	0.0440569188510537	5.6345876341467	2.35707637969532e-06	-0.717809284895456	1
ENSG00000115946.7	PNO1	2	68157965	2_45	0	0.0964224017795832	12.9310338671907	1.18388247305082e-05	1.81503293200662	2
ENSG00000221823.10	PPP3R1	2	68275912	2_45	0	0.0853005388640872	11.7773906068267	9.53889900278354e-06	-1.61707821811629	2
ENSG00000119865.8	CNRIP1	2	68318541	2_45	0	0.0457007506760437	5.97259794707441	2.59169571837196e-06	0.437494177026679	2
ENSG00000115956.9	PLEK	2	68365452	2_45	0	0.072075755286245	10.200129933415	6.98059276637158e-06	1.54752335848663	1
ENSG00000204923.3	FBXO48	2	68467123	2_45	0	0.0761469724274883	10.7136063148338	7.74614676175596e-06	-1.39330220522687	1
ENSG00000163219.11	ARHGAP25	2	68679972	2_45	0	0.0399035666414878	4.72203249204947	1.78911428464049e-06	-0.168473660517836	1
ENSG00000169605.5	GKN1	2	68974850	2_46	0	0.046167521231932	5.84877607004799	2.56388740191379e-06	0.564454421672269	1
ENSG00000198380.12	GFPT1	2	69448926	2_46	0	0.0519717120655484	6.94336316203928	3.42637033578345e-06	-1.03441857899334	1
ENSG00000169599.12	NFU1	2	69423598	2_46	0	0.063983044052148	8.87262609888365	5.39031909591058e-06	1.19567310436821	1
ENSG00000196975.15	ANXA4	2	69645260	2_46	0	0.0556158176455411	7.5711747446176	3.99814916689624e-06	-0.899000968440406	1
ENSG00000059728.10	MXD1	2	69899534	2_46	0	0.0423870371275213	5.06066531850272	2.03675163547859e-06	-0.333669447470553	1
ENSG00000244617.2	ASPRV1	2	69963156	2_46	0	0.0452433070469606	5.6621406143235	2.43238540759323e-06	-0.481782794262842	1
ENSG00000115998.7	C2orf42	2	70248695	2_46	0	0.0700101289091604	9.71098603928367	6.45537690086506e-06	1.28698321127175	1
ENSG00000116001.15	TIA1	2	70249121	2_46	0	0.0668304123280526	9.27773594987438	5.88726446572192e-06	-1.23926817358091	1
ENSG00000143977.13	SNRPG	2	70293743	2_46	0	0.0532358147730935	7.16581679805557	3.62215476707883e-06	0.963385124636668	1
ENSG00000035141.7	FAM136A	2	70301695	2_46	0	0.0406533006996817	4.67582988946483	1.80489487568102e-06	-0.456946794957992	1
ENSG00000075340.22	ADD2	2	70767997	2_47	0	0.0150978850034167	4.60188892063634	6.59704796162715e-07	-0.0596909152860095	3
ENSG00000152672.7	CLEC4F	2	70888369	2_47	0	0.0193160886256387	6.87033819951234	1.26007008820801e-06	-0.765568346095178	2
ENSG00000116039.11	ATP6V1B1	2	70935800	2_47	0	0.0298222273575662	10.857488383635	3.07444584125123e-06	-1.21588806004518	3
ENSG00000116031.8	CD207	2	70833920	2_47	0	0.0265958561172366	9.71776180575425	2.45401730727338e-06	1.21620320354956	3
ENSG00000116035.2	VAX2	2	70904341	2_47	0	0.0212196941830383	7.65704762009611	1.54275820698647e-06	-0.818456209924484	2
ENSG00000144043.11	TEX261	2	70990491	2_47	0	0.0166040962153984	5.46559414442389	8.61687945539531e-07	-0.527885696352988	2
ENSG00000124357.12	NAGK	2	71062008	2_47	0	0.0187348103343165	6.62546098503149	1.17859012639794e-06	0.731509012223949	4
ENSG00000124370.10	MCEE	2	71124357	2_47	0	0.0574381218307487	16.4359460581895	8.96380364319397e-06	-2.17506164732752	1
ENSG00000124374.8	PAIP2B	2	71225275	2_47	0	0.0225796639652383	8.27192637393696	1.77346054680766e-06	1.04963070142084	2
ENSG00000075292.18	ZNF638	2	71275577	2_47	0	0.0161611123153438	5.15846234961986	7.91569241788477e-07	0.746643090865447	2
ENSG00000135636.13	DYSF	2	71504822	2_47	0	0.0166728332803192	5.4779411257387	8.67209775241131e-07	0.545178871884202	1
ENSG00000003137.8	CYP26B1	2	72145857	2_47	0	0.018217430639796	6.87615649862719	1.18940640804158e-06	-1.15616259368062	1
ENSG00000116096.5	SPR	2	72887223	2_47	0	0.0193796478837049	6.71029066855576	1.23476585535161e-06	-0.107145560354654	1
ENSG00000135631.16	RAB11FIP5	2	73106857	2_48	0	0.113039275632392	18.9991667039101	2.03920701288389e-05	4.19048110062365	2
ENSG00000135632.11	SMYD5	2	73214385	2_48	0	0.0255238594019313	9.22150911872131	2.23483642131326e-06	-0.315653503918754	1
ENSG00000135624.15	CCT7	2	73233389	2_48	0	0.0659126869302582	23.2019738947705	1.45208268433699e-05	-3.92142960668498	1
ENSG00000116127.17	ALMS1	2	73451886	2_48	0	0.019649074891239	7.67738519129734	1.432362146952e-06	0.613806965590117	1
ENSG00000144035.3	NAT8	2	73642780	2_48	0	0.0135660327290209	12.1053930107815	1.55929810461576e-06	3.15167696655967	1
ENSG00000144034.14	TPRKB	2	73737087	2_48	0	0.0135004674171368	9.24923130809399	1.18563726911339e-06	-2.37872025181566	2
ENSG00000124356.15	STAMBP	2	73829414	2_48	0	0.0654624432661657	20.2812167846185	1.26061832083015e-05	2.50218543646016	2
ENSG00000163170.11	BOLA3	2	74147514	2_48	0	0.0346723499164301	12.8120597171102	4.21793252494202e-06	1.82565823399858	1
ENSG00000114978.17	MOB1A	2	74178928	2_48	0	0.129399327806081	24.1301140498111	2.96475487374393e-05	2.64766093666113	2
ENSG00000065911.11	MTHFD2	2	74189113	2_48	0	0.0528098528267874	16.3108799569644	8.17880295868405e-06	2.14721292286637	1
ENSG00000188687.17	SLC4A5	2	74361478	2_48	0	0.0138579287588428	4.97291849676193	6.54345413430358e-07	-0.422240871817304	1
ENSG00000204843.12	DCTN1	2	74372241	2_48	0	0.0138150735289245	4.94417224130906	6.48551083892137e-07	0.41068896481697	1
ENSG00000005448.16	WDR54	2	74421241	2_48	0	0.0155450226631481	5.82382454600842	8.59601251010265e-07	-0.572363745822563	1
ENSG00000114993.16	RTKN	2	74442009	2_48	0	0.0147137998337257	5.37969373580594	7.51587922248776e-07	0.634253415523299	1
ENSG00000239779.6	WBP1	2	74460654	2_48	0	0.0936992354665572	21.8178739624694	1.94109089594285e-05	-2.22347603492154	1
ENSG00000115275.11	MOGS	2	74465064	2_48	0	0.0170149111025648	6.84155688038378	1.10530471641002e-06	0.791732199874034	2
ENSG00000135637.13	CCDC142	2	74483364	2_48	0	0.0199874023541702	7.94722814412909	1.50823645072156e-06	-0.938272064085466	1
ENSG00000115282.19	TTC31	2	74483364	2_48	0	0.0199874023541702	7.94722814412909	1.50823645072156e-06	0.938272064085466	1
ENSG00000179528.15	LBX2	2	74502935	2_48	0	0.0208041157658126	8.34565654464357	1.64856914199355e-06	0.959144957218664	2
ENSG00000115289.13	PCGF1	2	74506707	2_48	0	0.0229661638295963	9.39806271239794	2.04938802421002e-06	-0.917211361991635	2
ENSG00000115325.13	DOK1	2	74548714	2_48	0	0.0132350884616174	4.54032653915518	5.70573153595283e-07	0.0683786104533622	1
ENSG00000115350.11	POLE4	2	74959115	2_48	0	0.0160877681456397	6.20609605553583	9.48007315283518e-07	0.523576567600487	1
ENSG00000115363.13	EVA1A	2	75568585	2_49	0	0.0458400794425653	7.07211847805329	3.07816776677488e-06	0.939452411807009	1
ENSG00000115364.13	MRPL19	2	75651492	2_49	0	0.0462758861966581	6.5774683122026	2.89008692794786e-06	-0.404976549839387	2
ENSG00000005436.13	GCFC2	2	75710261	2_49	0	0.0460351975424962	6.60859658236773	2.88866147427756e-06	-0.326381249830336	2
ENSG00000163541.11	SUCLG1	2	84459875	2_53	0	0.024921922836077	7.87857450902229	1.86434632230138e-06	-1.10152855157308	1
ENSG00000115423.18	DNAH6	2	84470320	2_53	0	0.01764386666148	4.72318615950622	7.91272781629689e-07	-0.17396941720896	1
ENSG00000034510.5	TMSB10	2	84905643	2_53	0	0.0240581181064637	7.55582712400684	1.7260010761824e-06	-0.954158434732621	1
ENSG00000172086.7	KRCC1	2	88056216	2_55	0	0.0375792659939235	6.82412314005929	2.43496400098346e-06	-0.778992707546161	1
ENSG00000115593.14	SMYD1	2	88067820	2_55	0	0.0714003729919525	12.7667082349641	8.65519407751636e-06	-1.48718861912106	1
ENSG00000144115.16	THNSL2	2	88153919	2_55	0	0.0348237597135803	6.12398637693095	2.02491720389186e-06	0.644048087178626	2
ENSG00000172071.11	EIF2AK3	2	88625104	2_55	0	0.0319191517938884	5.32420592383097	1.61362860161303e-06	0.591347536333145	1
ENSG00000153574.8	RPIA	2	88691440	2_55	0	0.0374886472099998	6.80191559570792	2.421187395504e-06	-0.810148384928499	2
ENSG00000144026.11	ZNF514	2	95156702	2_58	0	0.00828808492570055	7.0398888616362	5.54009730081602e-07	0.590665175894615	3
ENSG00000233757.6	AC092835.2	2	95207631	2_58	0	0.0245833304366984	17.005932845605	3.96952530932804e-06	1.8004254934224	1
ENSG00000174501.14	ANKRD36C	2	95991827	2_58	0	0.00945268201307758	10.1166145510802	9.08003763841269e-07	-2.1623937085941	2
ENSG00000186281.12	GPAT2	2	96082306	2_58	0	0.00718756481521665	5.91493807563011	4.03672694093928e-07	0.362868060636164	1
ENSG00000274286.1	ADRA2B	2	96122088	2_58	0	0.00746646530909301	6.29472860623515	4.46261539039957e-07	-0.484207567952735	1
ENSG00000188886.3	ASTL	2	96138165	2_58	0	0.00720835956116228	7.28179009045163	4.98393068809546e-07	1.82619291345646	1
ENSG00000158050.4	DUSP2	2	96145593	2_58	0	0.00612485949198016	4.55912179196839	2.65139675863871e-07	-0.115570432482433	1
ENSG00000084090.13	STARD7	2	96208677	2_58	0	0.00632630434552828	4.98996157497939	2.99739983628736e-07	-0.58342331970253	1
ENSG00000135956.8	TMEM127	2	96243311	2_58	0	0.0334327877716507	22.2026121467842	7.04813251181859e-06	-3.1070298797069	2
ENSG00000144028.14	SNRNP200	2	96305617	2_58	0	0.077954107170728	29.5614692618407	2.18807605818731e-05	3.34008950796575	1
ENSG00000198885.9	ITPRIPL1	2	96325754	2_58	0	0.00651297719659483	5.03945366021992	3.11645177199612e-07	-0.141510208056652	1
ENSG00000196843.15	ARID5A	2	96536506	2_58	0	0.0063010964965341	5.45633081937716	3.26448157104279e-07	-0.933600385529563	1
ENSG00000114988.11	LMAN2L	2	96739703	2_58	0	0.796358000167578	24.2777377096881	0.000183575178517255	-4.51109417017202	2
ENSG00000158158.11	CNNM4	2	96759824	2_58	0	0.00618214063342804	5.22589748547304	3.06758893931449e-07	1.07560442563615	1
ENSG00000163126.14	ANKRD23	2	96859362	2_58	0	0.00760417233788657	8.41075598410401	6.07273571422147e-07	-2.09167133839163	1
ENSG00000168758.10	SEMA4C	2	96893189	2_58	0	0.0328002073297439	21.9421134104453	6.83364542732828e-06	-3.22280390482427	1
ENSG00000144199.11	FAHD2B	2	97091610	2_58	0	0.0879598317568623	31.1468363778551	2.60133166937717e-05	-3.667669329119	1
ENSG00000135976.17	ANKRD36	2	97116270	2_58	0	0.00783543686670818	8.23536929071263	6.12694089817563e-07	-1.8628867246823	1
ENSG00000196912.12	ANKRD36B	2	97589830	2_58	0	0.0128593300707429	10.3606528004485	1.26503593031898e-06	-0.716302427172767	2
ENSG00000135940.6	COX5B	2	97645032	2_58	0	0.0662640844090865	25.6380173321498	1.61309533468087e-05	-2.47477140732645	1
ENSG00000115073.7	ACTR1B	2	97658891	2_58	0	0.00884666215328389	9.31351727774351	7.82331043268664e-07	-1.71212126467409	2
ENSG00000228486.10	LINC01125	2	97663111	2_58	0	0.0228554527385706	18.2396693820385	3.95825881167829e-06	2.77737902894994	1
ENSG00000115085.13	ZAP70	2	97713589	2_58	0	0.0212066300060865	14.4379798574564	2.90720386707312e-06	-1.14157287059007	2
ENSG00000075568.16	TMEM131	2	97995161	2_58	0	0.00612957258734992	4.6514280464218	2.70715982504203e-07	0.356406468161004	3
ENSG00000144191.11	CNGA3	2	98347995	2_58	0	0.00621501776745992	4.86757900770005	2.87245200415605e-07	-0.621985680313326	1
ENSG00000185674.9	LYG2	2	99254906	2_58	0	0.00692434113248974	5.67162944334206	3.72892544890459e-07	0.550936660492293	1
ENSG00000071073.12	MGAT4A	2	98730777	2_58	0	0.011369056395397	10.1538650858463	1.09610764344404e-06	-1.23392444307567	1
ENSG00000196872.11	KIAA1211L	2	98926745	2_58	0	0.0154260802601467	12.9839980461383	1.90178503159305e-06	-1.40806591839475	2
ENSG00000273045.5	C2orf15	2	99141233	2_58	0	0.00613516679017456	4.57585215252644	2.66560475540069e-07	0.146332634871427	1
ENSG00000135951.14	TSGA10	2	99157239	2_58	0	0.00618420130448016	4.64361946409706	2.7267017553864e-07	0.260873665006462	1
ENSG00000144182.16	LIPT1	2	99155070	2_58	0	0.0064684852054876	5.04282378447542	3.09723229113354e-07	0.459298004679211	1
ENSG00000144214.9	LYG1	2	99314447	2_58	0	0.00711478171943836	5.8903001477483	3.9792058160243e-07	0.711836967634083	1
ENSG00000135945.9	REV1	2	99489284	2_58	0	0.00640592595109091	4.96679643667069	3.02103440888116e-07	-0.351250895464109	3
ENSG00000144218.18	AFF3	2	100053645	2_58	0	0.00632641699222492	4.87807714286313	2.9302446045304e-07	0.118837364212332	2
ENSG00000170500.12	LONRF2	2	100322655	2_58	0	0.0201702902503454	15.1644449799678	2.90426381749885e-06	-1.98470156807437	1
ENSG00000115539.13	PDCL3	2	100562583	2_58	0	0.00710614861937309	5.91224330942493	3.98918320046599e-07	0.578669693559466	3
ENSG00000204634.12	TBC1D8	2	101118467	2_58	0	0.0128995336181411	11.2543735593215	1.37845544047158e-06	1.43844323006607	1
ENSG00000175874.9	CREG2	2	101313304	2_59	0	0.0543721926173553	10.6162468624695	5.48081637782322e-06	-1.57804373718093	2
ENSG00000196460.12	RFX8	2	101419298	2_59	0	0.0281125456265808	4.54240260213931	1.21250403926148e-06	0.154600432106598	2
ENSG00000071054.16	MAP4K4	2	101986680	2_59	0	0.0314948041030634	5.58409942011917	1.66989609875504e-06	-0.545059150409374	1
ENSG00000115590.13	IL1R2	2	101974893	2_59	0	0.0538257258920474	10.5227713924898	5.37795826541364e-06	-1.2831433001958	3
ENSG00000115594.11	IL1R1	2	102152395	2_60	0	0.0375378571745537	8.34926115014876	2.97587660767707e-06	1.66926346473803	1
ENSG00000115598.9	IL1RL2	2	102186984	2_60	0	0.0249474391829699	4.91995487961427	1.16542542720269e-06	0.540782121953091	1
ENSG00000115602.16	IL1RL1	2	102310626	2_60	0	0.0243312127604166	4.69619062740811	1.084942871294e-06	-0.259550536533227	1
ENSG00000115604.10	IL18R1	2	102311189	2_60	0	0.025004655378738	4.92917368861532	1.17028702962237e-06	0.520160484459961	1
ENSG00000115607.9	IL18RAP	2	102418659	2_60	0	0.0242162803761792	4.64977163996324	1.06914462597615e-06	-0.454790449392147	2
ENSG00000135953.10	MFSD9	2	102735320	2_60	0	0.156858125009682	20.6261135955836	3.07200431534966e-05	-3.05649358176681	1
ENSG00000170417.15	TMEM182	2	102735277	2_60	0	0.378457371197384	24.5987198989099	8.83948315365106e-05	3.59800343776016	1
ENSG00000135966.12	TGFBRAP1	2	105330291	2_62	0	0.0349379165497632	5.1215288258995	1.69900251359201e-06	0.374702272916247	1
ENSG00000115641.18	FHL2	2	105428851	2_62	0	0.0327721968681708	4.53376436753679	1.41078845408015e-06	-0.0171127847566507	1
ENSG00000071051.13	NCK2	2	105744677	2_63	0	0.0526150499963929	6.47930557150728	3.23694892218579e-06	0.807367728246634	2
ENSG00000119147.9	C2orf40	2	106022198	2_63	0	0.0524992473669605	6.45889886842465	3.21965219061895e-06	-0.651027076179182	3
ENSG00000115652.14	UXS1	2	106111000	2_63	0	0.047426597434031	5.51923541503674	2.48541138430842e-06	0.674782815335573	1
ENSG00000198203.9	SULT1C2	2	108287884	2_65	0	0.0924581448526195	17.9124548787805	1.5725254446992e-05	-2.07194799868005	3
ENSG00000198075.9	SULT1C4	2	108299588	2_65	0	0.0244357214344861	5.74122334399058	1.33206986770469e-06	-0.711084765709616	2
ENSG00000135968.20	GCC2	2	108429182	2_65	0	0.0581072107202219	13.80329336908	7.61570554349848e-06	1.98073711998521	2
ENSG00000153201.15	RANBP2	2	108719562	2_65	0	0.0337361084261072	8.61599338467468	2.75992790428993e-06	1.07676146695739	1
ENSG00000186522.14	SEPT10	2	109574715	2_65	0	0.0220746786870002	9.59509360341242	2.01113397773429e-06	-2.52380727972228	3
ENSG00000198142.4	SOWAHC	2	109613671	2_65	0	0.0216920790161492	6.41800416677652	1.32189989851394e-06	1.43395125225291	2
ENSG00000115008.5	IL1A	2	112782395	2_67	0	0.0113584348831366	9.61219795016284	1.03666538009404e-06	1.10413615357422	2
ENSG00000136696.10	IL36B	2	113037620	2_67	0	0.00857406104858949	7.05450915321786	5.74315806866094e-07	-0.807987555940781	2
ENSG00000136695.14	IL36RN	2	113055292	2_67	0	0.00668590185010021	4.79432745336549	3.04358255857902e-07	0.108582864659667	2
ENSG00000136697.12	IL1F10	2	112974686	2_67	0	0.00736721411945407	5.67586640227715	3.97038712271323e-07	0.478915562508532	3
ENSG00000144063.3	MALL	2	110126152	2_67	0	0.0441299940421561	22.0281167222865	9.23014736051219e-06	2.28333230358822	1
ENSG00000144061.12	NPHP1	2	110205149	2_67	0	0.0137612384837307	11.3593401501795	1.48425329786397e-06	1.3183370288194	1
ENSG00000169679.14	BUB1	2	110678318	2_67	0	0.00996607134666372	8.42244732124225	7.97002515401138e-07	0.970439048715674	1
ENSG00000153094.22	BCL2L11	2	111103210	2_67	0	0.0084115512266667	6.88057014172113	5.49538238627401e-07	-0.789788376585631	1
ENSG00000153107.11	ANAPC1	2	111883706	2_67	0	0.0587879727915341	24.6815043572424	1.37770903986754e-05	-2.78107475107344	1
ENSG00000153208.16	MERTK	2	111898486	2_67	0	0.0144154858809857	11.7824855698784	1.61273718049621e-06	1.61716581066522	3
ENSG00000153214.9	TMEM87B	2	112026505	2_67	0	0.161792864662566	34.2624932573303	5.2635132974281e-05	-3.21694091701285	2
ENSG00000144152.12	FBLN7	2	112120827	2_67	0	0.0176970047169578	13.6524364481272	2.29407349380423e-06	1.62827743816336	2
ENSG00000144161.12	ZC3H8	2	112259159	2_67	0	0.0202781349803861	14.8952650115021	2.86796363842707e-06	1.94817041325439	1
ENSG00000188177.13	ZC3H6	2	112251444	2_67	0	0.0285495963375694	18.0248544872085	4.88617633883314e-06	2.19988731190645	2
ENSG00000169629.11	RGPD8	2	112434559	2_67	0	0.0249013138151781	16.7728041693962	3.96575001597697e-06	-2.08487886161213	1
ENSG00000114999.7	TTL	2	112536721	2_67	0	0.0084495066085637	6.92148943334238	5.55300810005225e-07	0.944247140099046	1
ENSG00000125630.15	POLR1B	2	112545272	2_67	0	0.0137588666835159	11.3577538693347	1.48379024774837e-06	-1.67695815519005	1
ENSG00000125611.15	CHCHD5	2	112584474	2_67	0	0.0544877906836203	23.9770824166312	1.24048904073503e-05	-2.66741466540521	2
ENSG00000144136.10	SLC20A1	2	112646085	2_67	0	0.00649664943474704	4.53351735667087	2.79654693144873e-07	-0.0763152121159898	1
ENSG00000169607.12	CKAP2L	2	112765001	2_67	0	0.00726802445024832	5.5527106973695	3.83194108449049e-07	0.506837849764176	1
ENSG00000125538.11	IL1B	2	112813232	2_67	0	0.00861740392428079	7.10034481476251	5.80969437992377e-07	0.857709288890241	1
ENSG00000136689.18	IL1RN	2	113108792	2_67	0	0.0228250156891972	15.9764527160354	3.46249248847514e-06	-1.79188237387368	1
ENSG00000125637.15	PSD4	2	113156693	2_67	0	0.00775504975714914	6.1420391378194	4.52266650754352e-07	-0.593687316990424	2
ENSG00000175497.16	DPP10	2	115165245	2_67	0	0.0118923231983388	10.0302475908677	1.13259790453634e-06	1.45458079338741	1
ENSG00000125618.16	PAX8	2	113235496	2_67	0	0.00650150422203255	4.54030192805308	2.80282498286519e-07	0.0014112052424664	2
ENSG00000115084.13	SLC35F5	2	113756521	2_67	0	0.00708373821074826	5.31938244494467	3.57784164937029e-07	-0.530190591222837	2
ENSG00000115091.11	ACTR3	2	113840451	2_67	0	0.00649650454271444	4.53331474115178	2.79635957855702e-07	0.00338419628155402	1
ENSG00000144119.3	C1QL2	2	119158412	2_69	0	0.0152941426127343	6.88137331748465	9.99304059031455e-07	-0.8009969654853	1
ENSG00000088205.12	DDX18	2	117816768	2_69	0	0.0155754941337342	7.0475370196243	1.04226126119403e-06	0.849788917467719	2
ENSG00000125633.10	CCDC93	2	118013438	2_69	0	0.0204630935437694	9.53788312415924	1.85319313487922e-06	1.23440190671381	2
ENSG00000163064.6	EN1	2	118855016	2_69	0	0.0158936949865109	7.23190908438967	1.09137808501364e-06	1.04488443537089	1
ENSG00000115107.19	STEAP3	2	119219679	2_69	0	0.0500288476146136	17.7465270029336	8.43007173625012e-06	-2.02477354932204	1
ENSG00000186132.14	C2orf76	2	119318221	2_69	0	0.0219311060637318	10.1709180460742	2.1179616251161e-06	-1.229843674532	1
ENSG00000155368.16	DBI	2	119366113	2_69	0	0.0168304302325756	7.75411111363043	1.23915214980911e-06	-0.871856610253516	1
ENSG00000171227.6	TMEM37	2	119427493	2_69	0	0.0131173210712288	5.48253348557136	6.82847680491489e-07	0.591751476331948	2
ENSG00000080293.9	SCTR	2	119525231	2_69	0	0.0177246553164095	8.22635624201114	1.3844673170744e-06	0.989973837190112	1
ENSG00000088179.8	PTPN4	2	119753312	2_69	0	0.0311385356654533	13.3804910105329	3.95610338738635e-06	1.58211982976808	2
ENSG00000115109.13	EPB41L5	2	120010785	2_69	0	0.012067296070579	4.72286974104093	5.41144604606237e-07	0.248208355341663	1
ENSG00000226479.3	TMEM185B	2	120221746	2_69	0	0.0140918845317057	6.13530938534897	8.20923977141875e-07	0.79097752502714	1
ENSG00000144118.13	RALB	2	120264205	2_69	0	0.0171034686740899	7.90089450460187	1.28309217471607e-06	1.09241998113796	1
ENSG00000074047.21	GLI2	2	120735869	2_70	0	0.0507224285714801	8.91832580893771	4.2951740806038e-06	1.0081651648076	3
ENSG00000074054.17	CLASP1	2	121647283	2_70	0	0.0581108436070182	10.1781884623326	5.61597369810827e-06	1.66577342737273	1
ENSG00000155438.11	NIFK	2	121734427	2_70	0	0.0331630642816763	5.00310173753367	1.57540196860551e-06	-0.537414715259411	1
ENSG00000136732.14	GYPC	2	126655525	2_74	0	0.0835830890332771	15.7933062208361	1.25339763381944e-05	-1.80779994660641	1
ENSG00000136717.14	BIN1	2	127105648	2_74	0	0.0422808969894333	9.46209512958279	3.7986466651295e-06	1.24863532905368	1
ENSG00000186684.12	CYP27C1	2	127200941	2_74	0	0.0254973136576048	4.81791941666428	1.16641032438665e-06	-0.218995486910455	1
ENSG00000163161.12	ERCC3	2	127290566	2_75	0	0.0394346322936237	4.53202144285831	1.69694258479971e-06	-0.0727739047513091	3
ENSG00000169967.16	MAP3K2	2	127388195	2_75	0	0.0395285836941712	4.5539288577387	1.70920790359127e-06	-0.0301709745117071	2
ENSG00000115718.17	PROC	2	127423296	2_75	0	0.039744382816257	4.60405686647435	1.73745607217164e-06	-0.126094897759935	1
ENSG00000163166.14	IWS1	2	127526076	2_75	0	0.0503225444513075	6.78157505991162	3.24033985075942e-06	-0.988252874697651	2
ENSG00000169994.18	MYO7B	2	127635113	2_75	0	0.0908228734632931	12.2859973700367	1.05950510312501e-05	-1.7011331503753	1
ENSG00000144230.16	GPR17	2	127643516	2_75	0	0.0397074332687626	4.59549317098667	1.73261207413745e-06	0.122774364735384	5
ENSG00000072163.19	LIMS2	2	127648067	2_75	0	0.0402553945217861	4.72170168257435	1.80476237724047e-06	0.222443077233623	3
ENSG00000136709.11	WDR33	2	127811674	2_75	0	0.0517309797616453	7.03694901411728	3.45646771713317e-06	-1.02107642032553	1
ENSG00000144231.10	POLR2D	2	127857816	2_75	0	0.0563507576984849	7.82933440271962	4.18911226825486e-06	-1.13125550669854	1
ENSG00000144233.9	AMMECR1L	2	127885051	2_75	0	0.0663071417993115	9.34117377562139	5.88110801678856e-06	-1.19101452339045	1
ENSG00000136715.17	SAP130	2	128028089	2_75	0	0.100326965396795	13.2248995032266	1.25981696845393e-05	1.75420755465415	2
ENSG00000136731.12	UGGT1	2	128091310	2_75	0	0.040649516257326	4.81143727555321	1.85706714667677e-06	0.274212260886362	1
ENSG00000136720.6	HS6ST1	2	128490001	2_75	0	0.0483174542429142	6.4056716822655	2.93877350883035e-06	0.653069786914689	1
ENSG00000152076.18	CCDC74B	2	130144976	2_78	0	0.0346612215681986	5.31487447505735	1.74917907467979e-06	0.4592546019719	1
ENSG00000136699.19	SMPD4	2	130182517	2_78	0	0.0336757187027739	5.0499041406046	1.61472066802421e-06	0.377580710671656	1
ENSG00000152082.13	MZT2B	2	130181775	2_78	0	0.0351962375833446	5.45562998133944	1.82321776894777e-06	-0.496519811950054	1
ENSG00000136710.9	CCDC115	2	130343161	2_78	0	0.0703189812618403	11.8581493892662	7.91747834846762e-06	-1.50559778048525	1
ENSG00000136718.9	IMP4	2	130342325	2_78	0	0.0361250656764557	5.69509125692204	1.95346992622075e-06	0.798235069749441	1
ENSG00000072135.12	PTPN18	2	130346951	2_78	0	0.0800674484469642	13.0718338389521	9.93779203941947e-06	1.62970790558051	3
ENSG00000136002.18	ARHGEF4	2	130916712	2_78	0	0.0318208454599817	4.52976263641328	1.36862527605638e-06	0.0195331121963527	1
ENSG00000173272.15	MZT2A	2	131492520	2_78	0	0.100978595894718	15.2555545214501	1.46269818565805e-05	-2.4344686949346	1
ENSG00000082258.12	CCNT2	2	134918338	2_80	0	0.0715285731730784	11.9813408896728	8.13733852274594e-06	2.35750082863044	1
ENSG00000115839.17	RAB3GAP1	2	135052002	2_80	0	0.0457577556946361	7.83686670776341	3.40490165237913e-06	-1.57685144358472	1
ENSG00000121988.17	ZRANB3	2	135531995	2_80	0	0.0348871905877827	5.33898058923605	1.76856789305865e-06	-0.998162907800505	1
ENSG00000048991.16	R3HDM1	2	135531995	2_80	0	0.0348871905877827	5.33898058923605	1.76856789305865e-06	0.998162907800505	1
ENSG00000144224.16	UBXN4	2	135741596	2_80	0	0.045179104153727	7.7193980109818	3.31145185763326e-06	-1.67939353725692	1
ENSG00000076003.4	MCM6	2	135876392	2_80	0	0.0352630958504143	5.43749759913829	1.82060995295022e-06	-1.0891654825278	1
ENSG00000121966.6	CXCR4	2	136117336	2_80	0	0.054182007614537	9.39927127173981	4.83555885619272e-06	1.03591524931777	1
ENSG00000144228.8	SPOPL	2	138501652	2_82	0	0.0352730018741709	8.29867175530014	2.77938305301877e-06	0.342632070362974	1
ENSG00000115919.14	KYNU	2	142877245	2_85	0	0.0258940353137769	4.80369741910723	1.18106221735184e-06	0.273274963796708	1
ENSG00000075884.13	ARHGAP15	2	143091525	2_85	0	0.0257310783975961	4.74590541410492	1.15950990597912e-06	-0.373952427317223	1
ENSG00000115947.13	ORC4	2	148013840	2_88	0	0.0184032598878074	12.5761695683216	2.19755898288001e-06	1.71158421323937	2
ENSG00000168280.16	KIF5C	2	148885032	2_88	0	0.00925986619986852	6.76439957228479	5.9474576959119e-07	-1.54910152358964	1
ENSG00000150556.16	LYPD6B	2	149037889	2_88	0	0.106532764536038	28.5429032946227	2.8872124383875e-05	-3.10504557780498	2
ENSG00000187123.14	LYPD6	2	149329628	2_88	0	0.00863263361141387	4.61319837137602	3.78131481008568e-07	-0.125128705538141	1
ENSG00000168288.12	MMADHC	2	149569848	2_89	0	0.0503242458369113	6.36448980281091	3.04115297919797e-06	-0.993607073373371	1
ENSG00000184898.6	RBM43	2	151261443	2_90	0	0.0323103134479744	5.69276457083918	1.74647266060253e-06	-0.837154903058167	2
ENSG00000123609.10	NMI	2	151291765	2_90	0	0.0363221672838466	6.76797444760998	2.3341451609306e-06	0.763655318886434	1
ENSG00000123610.4	TNFAIP6	2	151208882	2_90	0	0.032092164619419	5.63058341307698	1.71573339596115e-06	-0.890159164130085	1
ENSG00000080345.17	RIF1	2	151415393	2_90	0	0.0386699298033029	7.34412610045902	2.6965650769228e-06	-1.24803968283557	1
ENSG00000182389.19	CACNB4	2	152099342	2_91	0	0.086918479573756	14.7914497327471	1.22073180411897e-05	1.75464159695676	1
ENSG00000115145.9	STAM2	2	152175694	2_91	0	0.0331957034101906	5.86730450719892	1.84934484359986e-06	0.755831291014262	1
ENSG00000157827.19	FMNL2	2	152335141	2_91	0	0.0411650507329886	7.84582086841847	3.06665160837072e-06	-0.921754307018485	1
ENSG00000196504.15	PRPF40A	2	152717014	2_91	0	0.086218742715781	14.7157985647104	1.20471111330259e-05	-2.49188180648209	1
ENSG00000177917.10	ARL6IP6	2	152717752	2_91	0	0.237429550602533	24.5240867031654	5.52872527475846e-05	3.50819047109872	1
ENSG00000144278.14	GALNT13	2	153872211	2_92	0	0.067180526310897	11.4594491462607	7.30978393891598e-06	-1.93105819907321	2
ENSG00000115165.9	CYTIP	2	157488690	2_94	0	0.0341354649014931	6.40027109012923	2.07444339198567e-06	-0.720906353296402	2
ENSG00000123612.15	ACVR1C	2	157626270	2_94	0	0.0325141665124237	5.95342314403134	1.83796303978382e-06	0.681924040794687	2
ENSG00000115170.13	ACVR1	2	157876051	2_95	0	0.0403539993320284	8.28711925003943	3.17532050248325e-06	1.03435637445977	1
ENSG00000144283.21	PKP4	2	158457154	2_95	0	0.0315607096050181	6.0278452192273	1.80636807106126e-06	-0.828076021105969	2
ENSG00000163331.11	DAPL1	2	158791767	2_96	0	0.0409327528934813	12.1874478527931	4.73675716744117e-06	1.39031615592235	7
ENSG00000115183.14	TANC1	2	159136188	2_96	0	0.0393045924802385	11.8985370240989	4.44052440079794e-06	1.38284696869377	1
ENSG00000196151.10	WDSUB1	2	159285366	2_96	0	0.0174304392676231	4.59090151119868	7.59807724933893e-07	-0.018464260653027	2
ENSG00000136536.14	MARCH7	2	159712509	2_96	0	0.0299053029837795	8.67239821238405	2.46254862547079e-06	-0.345248997599075	2
ENSG00000241399.6	CD302	2	159798013	2_96	0	0.0193604349806813	6.09038063458309	1.11958467007963e-06	0.95061524036405	2
ENSG00000054219.10	LY75	2	159905297	2_96	0	0.0324571034665888	11.5645811064294	3.5639948111352e-06	-2.17480055195278	1
ENSG00000115221.10	ITGB6	2	160222939	2_96	0	0.0429434321894472	13.1294609385547	5.35353990294935e-06	-1.82243339108518	1
ENSG00000136560.13	TANK	2	161137872	2_97	0	0.155325839119842	18.4797946473708	2.72545017030824e-05	2.69588985264555	1
ENSG00000115233.11	PSMD14	2	161244750	2_97	0	0.290580342668638	24.7523480913405	6.82936040395292e-05	-3.08158198503943	1
ENSG00000115267.5	IFIH1	2	162294461	2_97	0	0.0350829265590539	4.53121409795003	1.50941198486233e-06	0.00357858391925403	1
ENSG00000182263.13	FIGN	2	163614686	2_99	0	0.202915102202603	24.9070097523891	4.79880782911493e-05	2.6477337121303	1
ENSG00000169507.9	SLC38A11	2	164958233	2_100	0	0.021758383745579	6.70864843987434	1.38598669903498e-06	0.960613036083696	2
ENSG00000136531.15	SCN2A	2	164993372	2_100	0	0.0227449826013599	6.87355804325606	1.48444670524788e-06	-0.960986081241214	1
ENSG00000178662.15	CSRNP3	2	165469352	2_100	0	0.0504462675691922	12.6075781950947	6.03890372993468e-06	-0.890554696291389	1
ENSG00000115339.13	GALNT3	2	165796250	2_100	0	0.0445618594819772	14.92611781443	6.31549749005931e-06	-2.81943121492957	2
ENSG00000123607.14	TTC21B	2	165859347	2_100	0	0.0192230728738119	6.6891312509934	1.22092764295124e-06	1.52935133420445	2
ENSG00000198648.10	STK39	2	168247489	2_102	0	0.0783859284564097	20.5587266806854	1.53014193086375e-05	2.17687453970431	1
ENSG00000172292.14	CERS6	2	168456065	2_102	0	0.0183397972731247	7.17371493520947	1.24921169797118e-06	-0.985107341115183	1
ENSG00000163072.15	NOSTRIN	2	168804475	2_102	0	0.0268972437867341	10.674375644481	2.72613688050269e-06	-1.41918837644748	2
ENSG00000152254.10	G6PC2	2	168864871	2_102	0	0.0183876569617319	7.19749620513837	1.25662366550306e-06	0.943275515023318	2
ENSG00000152253.8	SPC25	2	168912381	2_102	0	0.0310597976505245	11.9932996486228	3.53699709687167e-06	1.44675081751488	1
ENSG00000163093.11	BBS5	2	169478998	2_103	0	0.0379352796338088	5.74048812802306	2.06770943590948e-06	-0.905293523781932	2
ENSG00000239474.6	KLHL41	2	169509786	2_103	0	0.0348735877475805	4.9667420238568	1.64462023384954e-06	0.442482893158166	1
ENSG00000138399.17	FASTKD1	2	169573525	2_103	0	0.0332822787419381	4.53772318440697	1.43399768204094e-06	-0.0959041648218326	1
ENSG00000138398.15	PPIG	2	169584491	2_103	0	0.0379185800898341	5.73643266478394	2.06533908191905e-06	-0.659050353316222	1
ENSG00000154479.12	CCDC173	2	169694446	2_103	0	0.0332522358946211	4.52943071422471	1.43008506217116e-06	0.219049535380459	2
ENSG00000144362.11	PHOSPHO2	2	169693707	2_103	0	0.0775210503678457	12.3648812474398	9.10137471253928e-06	1.94495156322479	3
ENSG00000138382.14	METTL5	2	169824369	2_103	0	0.0458010482972291	7.47689587692626	3.25157778511226e-06	-1.20912549452133	1
ENSG00000144357.16	UBR3	2	169827007	2_103	0	0.039446414616524	6.09997926528361	2.28472161691806e-06	0.740349694290009	1
ENSG00000071909.18	MYO3B	2	170180460	2_103	0	0.0493267454819157	8.16197716665867	3.82274416841356e-06	-1.06607152924018	1
ENSG00000204334.7	ERICH2	2	170793134	2_104	0	0.0184415761717022	4.9989545493806	8.75335660582992e-07	-0.317397008735122	1
ENSG00000128683.13	GAD1	2	170813611	2_104	0	0.0939439909694401	19.1999368366555	1.7126404724706e-05	-1.95890627039511	2
ENSG00000123600.19	METTL8	2	171435705	2_104	0	0.0176797039537862	5.05967629944818	8.49366481287456e-07	0.724884776456304	1
ENSG00000115827.13	DCAF17	2	171435106	2_104	0	0.0176080215306373	5.04856885306385	8.44065677886526e-07	-0.783918290028428	1
ENSG00000071967.11	CYBRD1	2	171521922	2_104	0	0.0176094064904603	4.77822080392359	7.98929266008322e-07	-0.611783230774314	3
ENSG00000077380.15	DYNC1I2	2	171687403	2_104	0	0.198101510569086	18.4391531024715	3.46837585523296e-05	-4.11555350992753	1
ENSG00000128708.12	HAT1	2	171922612	2_104	0	0.0228033867865024	6.70938870513953	1.45271260130545e-06	-0.37629248572542	1
ENSG00000144355.14	DLX1	2	172083184	2_104	0	0.031110465248352	9.37574262517582	2.76955235684332e-06	0.743840495145556	2
ENSG00000091409.14	ITGA6	2	172429726	2_105	0	0.00853081072022754	4.83934070956822	3.91989019958774e-07	0.286702175648156	1
ENSG00000152256.13	PDK1	2	172555453	2_105	0	0.0251251120690741	14.5061052667434	3.46063845223717e-06	-1.65782298852114	1
ENSG00000091428.17	RAPGEF4	2	172839925	2_105	0	0.0102217792009465	6.52631926437326	6.33420635744194e-07	-0.719221262562568	2
ENSG00000144354.13	CDCA7	2	173356289	2_105	0	0.00943047130582331	5.81114389211698	5.20346244028747e-07	-0.43038521901306	2
ENSG00000138430.15	OLA1	2	174248983	2_105	0	0.0261906762770542	16.1336485533501	4.0121457531339e-06	2.12074054101211	1
ENSG00000138433.15	CIR1	2	174396420	2_105	0	0.00848091623249248	5.52053798143751	4.44550980638302e-07	0.899218723042946	1
ENSG00000144306.14	SCRN3	2	174401562	2_105	0	0.174796894219282	30.3804219555288	5.04225621726364e-05	-3.00711338891003	1
ENSG00000128656.13	CHN1	2	174982042	2_106	0	0.0248903109927797	4.5718452072974	1.08048623236751e-06	0.29817247211905	3
ENSG00000115966.16	ATF2	2	175168771	2_106	0	0.0754216120009993	14.8054456867104	1.06026565267565e-05	-2.12083959382426	1
ENSG00000154518.9	ATP5G3	2	175178369	2_106	0	0.0383957593333161	8.54878101809068	3.11662715360936e-06	-1.20645341232412	2
ENSG00000144320.13	LNPK	2	176002028	2_106	0	0.0252285526716904	4.69538695521566	1.12476326092051e-06	0.534343716639642	2
ENSG00000170166.5	HOXD4	2	176151101	2_106	0	0.0479247985888535	10.5927782754453	4.82022793204484e-06	-1.37638575945231	1
ENSG00000128645.14	HOXD1	2	176188365	2_106	0	0.0345483731566125	7.57793866716756	2.48585667057129e-06	0.958632329436079	1
ENSG00000128654.13	MTX2	2	176276817	2_106	0	0.103202028570956	17.7545059402807	1.7397795526995e-05	2.34657704158747	1
ENSG00000018510.13	AGPS	2	177392663	2_107	0	0.108015162465536	13.2555688951954	1.35950400481175e-05	1.85903936013287	1
ENSG00000196659.9	TTC30B	2	177553949	2_107	0	0.0426620649015238	4.58818068625688	1.85857367417734e-06	0.195499612051366	1
ENSG00000197557.6	TTC30A	2	177627211	2_107	0	0.0481067100159321	5.69672722579195	2.60212693643099e-06	0.599849139546134	1
ENSG00000128655.16	PDE11A	2	178108391	2_108	0	0.0519048415309024	19.8848178866964	9.80001824265396e-06	2.65736042577005	1
ENSG00000079156.16	OSBPL6	2	178194574	2_108	0	0.0161028971281794	9.68269037241392	1.48046266536579e-06	1.07342689346787	2
ENSG00000180228.12	PRKRA	2	178461089	2_108	0	0.0110289087408942	6.14255115332568	6.43248410587965e-07	-0.572943864772577	1
ENSG00000079150.17	FKBP7	2	178477603	2_108	0	0.0162989526050827	9.53081496278487	1.47498339662967e-06	1.18166995681547	2
ENSG00000116095.10	PLEKHA3	2	178492549	2_108	0	0.00918928249645234	4.5732999864882	3.99032886276436e-07	-0.0404135372019631	1
ENSG00000155657.26	TTN	2	178830510	2_108	0	0.0162067096478457	9.58732602943514	1.475331940013e-06	1.13547021933124	1
ENSG00000163492.14	CCDC141	2	179049620	2_108	0	0.0100994144525125	5.37380746794104	5.15318452750179e-07	0.346129243385141	1
ENSG00000144331.18	ZNF385B	2	179860841	2_108	0	0.0116285019189654	6.77305690407768	7.47835177332737e-07	0.979775492864942	2
ENSG00000170035.15	UBE2E3	2	180967386	2_109	0	0.0324854156288754	4.64344987380141	1.43227557589669e-06	-0.340198663324794	2
ENSG00000150722.10	PPP1R1C	2	182095687	2_110	0	0.0518225087687825	12.4961775973323	6.14883755021949e-06	-1.68795614221973	1
ENSG00000115252.18	PDE1A	2	182525417	2_110	0	0.0871060188312238	17.3358804503915	1.4338095377501e-05	2.15603087542197	1
ENSG00000162999.12	DUSP19	2	183079224	2_110	0	0.0238589832906958	5.3650717424333	1.21541576042177e-06	0.4853751119026	2
ENSG00000163002.12	NUP35	2	183117700	2_110	0	0.0454575887258415	11.2850653064252	4.87088491467498e-06	1.81043301940718	3
ENSG00000188738.14	FSIP2	2	185707056	2_112	0	0.0101790091886487	7.67206313233254	7.41506685655879e-07	1.21534284466738	2
ENSG00000065548.17	ZC3H15	2	186486293	2_112	0	0.00810286997213405	5.36891344182735	4.13069062370817e-07	-0.34992972714679	1
ENSG00000138448.11	ITGAV	2	186590551	2_112	0	0.0223081882355204	14.329134328382	3.03516042698877e-06	1.73034106417678	1
ENSG00000144369.12	FAM171B	2	186669456	2_112	0	0.00748268429619026	4.58532552433048	3.25780429687499e-07	-0.00671947770095067	2
ENSG00000003436.15	TFPI	2	187470920	2_112	0	0.00750237142140953	4.5931912869471	3.27197886821428e-07	0.0638343028508326	1
ENSG00000144366.15	GULP1	2	187890930	2_112	0	0.0267857143585607	15.1813400092485	3.86109722049336e-06	1.91949282624278	1
ENSG00000174325.4	DIRC1	2	188790208	2_112	0	0.0225893541144496	14.6093649381422	3.13352055655176e-06	1.86814842601779	1
ENSG00000168542.14	COL3A1	2	188974074	2_112	0	0.00743784781030799	4.53068303861813	3.1996933969488e-07	0.0185713471896908	1
ENSG00000204262.11	COL5A2	2	189180039	2_113	0	0.0636955102338929	13.5925964151231	8.22069697548994e-06	-1.90151553494441	2
ENSG00000115368.9	WDR75	2	189443611	2_113	0	0.031462355121294	7.08179640377755	2.11559271304385e-06	1.04511530713049	1
ENSG00000138449.10	SLC40A1	2	189593566	2_113	0	0.027968096120313	6.00236913238473	1.59398048618599e-06	0.568073807297953	1
ENSG00000138381.9	ASNSD1	2	189661498	2_113	0	0.0280041240108097	6.01414940037363	1.59916619787311e-06	0.896490272477098	1
ENSG00000128694.11	OSGEPL1	2	189763842	2_113	0	0.0300167068601418	6.65031691264835	1.89540831855911e-06	-1.03203512513976	1
ENSG00000128699.13	ORMDL1	2	189784079	2_113	0	0.0265332720338091	5.51996009077895	1.39067018652469e-06	-0.737405351341499	2
ENSG00000064933.17	PMS1	2	189784079	2_113	0	0.0262523208740801	5.42248847001451	1.35164841006115e-06	-0.705350459939461	2
ENSG00000151689.12	INPP1	2	190343621	2_113	0	0.0272819080028326	5.77480640771795	1.49592412645065e-06	0.865219148839088	1
ENSG00000189362.11	NEMP2	2	190534430	2_113	0	0.0240440463976888	4.61835516129492	1.05436815909133e-06	-0.18484160748196	2
ENSG00000138386.16	NAB1	2	190647213	2_113	0	0.0407442046790679	9.45836201340086	3.65914124653645e-06	-1.59202256415788	1
ENSG00000115419.12	GLS	2	190973788	2_113	0	0.0857815387557715	16.3745167004868	1.3337048167928e-05	2.37203425818037	1
ENSG00000115415.18	STAT1	2	191021099	2_113	0	0.061512208418797	13.2683269650705	7.74952138897587e-06	-1.80027415289499	1
ENSG00000138378.17	STAT4	2	191151202	2_114	0	0.025031823580257	9.40354350064146	2.23502005295704e-06	1.17393248223022	2
ENSG00000128641.18	MYO1B	2	191220415	2_114	0	0.0168884818538391	5.75506045614863	9.22864411415077e-07	0.554324267680691	2
ENSG00000144339.11	TMEFF2	2	192193112	2_114	0	0.0147322831167339	4.54609016052721	6.35924412912181e-07	0.0529198732700281	1
ENSG00000226124.6	FTCDNL1	2	199763777	2_118	0	0.00593822346479178	19.2159168334132	1.08346539278814e-06	-5.095330441211	4
ENSG00000178074.5	C2orf69	2	199910402	2_118	1	0.257078377910524	44.7731362383539	0.000109290009667131	8.06760419543267	1
ENSG00000162971.10	TYW5	2	199955035	2_118	0	0.00598852180117937	25.69371522515	1.46097888090455e-06	-6.62010654228943	2
ENSG00000162972.10	MAIP1	2	199954933	2_118	1	0.227870265156907	43.4441849142392	9.39975876482025e-05	7.94623623995852	2
ENSG00000196141.13	SPATS2L	2	200306290	2_118	0	0.0105894337167245	10.389380425345	1.04462347720262e-06	-1.28832667336707	1
ENSG00000155729.12	KCTD18	2	200519526	2_118	0	0.00655685701561592	7.159409441551	4.45728403734409e-07	-1.61715134777873	1
ENSG00000013441.15	CLK1	2	200864612	2_119	0	0.0372393223764882	4.53458630328475	1.60338138962028e-06	0.183794900477321	1
ENSG00000240344.8	PPIL3	2	200871443	2_119	0	0.0393044720600101	5.03123922424558	1.877648659456e-06	-0.259505444737809	2
ENSG00000003402.19	CFLAR	2	201116120	2_119	0	0.037691012903896	4.64549156573413	1.66252001128986e-06	-0.316739866946494	1
ENSG00000003400.14	CASP10	2	201183110	2_119	0	0.096573560714357	13.3943801049767	1.22822592557696e-05	1.8007143279444	3
ENSG00000064012.21	CASP8	2	201231531	2_119	0	0.038811124115508	4.91496832600424	1.81123308194555e-06	0.36700494437916	2
ENSG00000155749.12	ALS2CR12	2	201311571	2_119	0	0.0377613531502272	4.66264356627732	1.67177244459478e-06	0.223037506514561	2
ENSG00000082146.12	STRADB	2	201388316	2_119	0	0.0692099672412406	10.2700987752671	6.74901915912324e-06	1.33897936529633	1
ENSG00000115993.12	TRAK2	2	201450484	2_119	0	0.0452080898534655	6.32105276670075	2.7133322076521e-06	0.682554295891377	1
ENSG00000155755.18	TMEM237	2	201643412	2_119	0	0.0409386788632227	5.40638728914671	2.10154344974825e-06	-0.515642284024944	1
ENSG00000003393.14	ALS2	2	201780819	2_119	0	0.03726126560359	4.54000447482126	1.60624311682525e-06	-0.0513010791168802	1
ENSG00000118257.16	NRP2	2	205682821	2_121	0	0.0261081761278891	4.70176049542023	1.16555945921478e-06	-0.182998326300257	2
ENSG00000114933.15	INO80D	2	206134381	2_122	0	0.0153527168521592	6.06696712820821	8.84411292188781e-07	0.591568928837826	1
ENSG00000023228.13	NDUFS1	2	206136541	2_122	0	0.0220899033743877	9.18311106272329	1.92610983926611e-06	-1.62325124603299	1
ENSG00000183671.12	GPR1	2	206212000	2_122	0	0.0719595024537622	19.7231008271524	1.34759919706724e-05	-2.37827746152061	2
ENSG00000138400.12	MDH1B	2	206765180	2_122	0	0.0144070496279682	5.44043395448806	7.44227976034417e-07	-0.63226774214568	2
ENSG00000118246.13	FASTKD2	2	206765180	2_122	0	0.0146234327277084	5.48268376195928	7.61272120248303e-07	0.551800726644018	1
ENSG00000144410.4	CPO	2	206945162	2_122	0	0.0198394500950572	8.12048778102633	1.5297101357716e-06	-0.874594118876953	1
ENSG00000144401.14	METTL21A	2	207675170	2_122	0	0.0173732332768449	7.01825102074067	1.15772908884315e-06	-0.471258901678505	1
ENSG00000163249.11	CCNYL1	2	207710546	2_122	0	0.0146442895310611	5.50061377590773	7.64851029576483e-07	0.318932199128243	2
ENSG00000163251.3	FZD5	2	207848303	2_123	0	0.0569584870459357	7.54257276382784	4.07920329916553e-06	-0.959719848781046	1
ENSG00000115020.16	PIKFYVE	2	208243207	2_123	0	0.134246748638855	15.6120386556592	1.99003534927208e-05	-2.46864286854741	1
ENSG00000144407.9	PTH2R	2	208458599	2_123	0	0.04222515416271	4.77558472836589	1.91467556706672e-06	-0.109851662999708	1
ENSG00000144406.18	UNC80	2	209772130	2_124	0	0.0181309709626715	4.80340788662847	8.26928434971496e-07	0.404627358684064	1
ENSG00000078018.19	MAP2	2	209422351	2_124	0	0.0723399816066551	17.5424859795051	1.20494418151921e-05	-2.01539132342053	1
ENSG00000197713.14	RPE	2	210009522	2_124	0	0.0222841092881713	6.6871094998589	1.41491747770395e-06	0.918738923247023	2
ENSG00000115365.11	LANCL1	2	210477414	2_124	0	0.0177505262675566	4.60990767537146	7.76963930977534e-07	0	1
ENSG00000021826.14	CPS1	2	210477778	2_124	0	0.0176871905679905	4.57729399186329	7.68714475396456e-07	-0.0315459861174627	1
ENSG00000178568.14	ERBB4	2	212539139	2_125	0	0.0319091650376752	13.9936800473565	4.23979420531648e-06	3.41660814172673	1
ENSG00000144451.18	SPAG16	2	213283575	2_126	0	0.0539059483549466	10.2905891814231	5.26713352851142e-06	1.8030796201906	2
ENSG00000144583.4	MARCH4	2	216315809	2_127	0	0.0697402858407802	16.8780014244271	1.11764052086124e-05	-2.05797458186814	1
ENSG00000144452.14	ABCA12	2	215138684	2_127	0	0.022433998054175	6.4254284444179	1.36869337833335e-06	-0.757889470116894	1
ENSG00000138376.10	BARD1	2	214808940	2_127	0	0.022527566339665	6.46347925846955	1.38254104502765e-06	-0.735209210871828	3
ENSG00000138363.14	ATIC	2	215312057	2_127	0	0.0182381323400781	4.53422497167123	7.85200963681676e-07	0.0639734028724903	3
ENSG00000118242.15	MREG	2	216012292	2_127	0	0.0355055470876789	10.6329304941453	3.58464853434259e-06	-1.37400479305355	1
ENSG00000163449.10	TMEM169	2	216093646	2_127	0	0.0304959125758352	9.23648199540749	2.67451857650376e-06	-1.11071038252575	1
ENSG00000079246.15	XRCC5	2	216108009	2_127	0	0.0287587922104596	8.69874106769373	2.37533267683013e-06	-1.04884379047835	1
ENSG00000138375.12	SMARCAL1	2	216289880	2_127	0	0.0473243706112346	13.2801639090174	5.96740726759226e-06	-1.77100729629822	4
ENSG00000197756.9	RPL37A	2	216500041	2_127	0	0.0359662038732516	10.7514135491736	3.67161863722457e-06	-1.39806102118304	1
ENSG00000115457.9	IGFBP2	2	216568485	2_127	0	0.0183048704692876	4.56755717422994	7.93867548143189e-07	-0.22874739015641	1
ENSG00000231672.6	DIRC3	2	217393807	2_129	0	0.0177133891058634	5.38465724364554	9.05643185005406e-07	0.463628326751736	2
ENSG00000243910.7	TUBA4B	2	219237061	2_129	0	0.0167525039055914	5.2303281701452	8.31966929659528e-07	0.744699737580239	2
ENSG00000127831.10	VIL1	2	218422553	2_129	0	0.0258845055204635	9.14324380896183	2.24717849605971e-06	1.5285190816823	1
ENSG00000188282.12	RUFY4	2	218035836	2_129	0	0.019269396917529	6.30711076492039	1.15397387656498e-06	-0.827516035425309	1
ENSG00000180871.7	CXCR2	2	218125863	2_129	0	0.0179415324187959	5.38591529114455	9.17521922187646e-07	0.354922784814543	1
ENSG00000163466.15	ARPC2	2	218217396	2_129	0	0.0172315412167637	5.23735177345143	8.56906159924408e-07	-0.507548463294364	1
ENSG00000179921.14	GPBAR1	2	218259499	2_129	0	0.0190757700311125	5.90623867518184	1.06977013156945e-06	0.460193115295967	1
ENSG00000127837.9	AAMP	2	218270205	2_129	0	0.0291625958412043	9.65642557636158	2.67386806010465e-06	1.09172933340978	1
ENSG00000127838.13	PNKD	2	218267658	2_129	0	0.0550453061577235	15.9514495587936	8.33715437649098e-06	-1.91758848424366	1
ENSG00000135926.14	TMBIM1	2	218292881	2_129	0	0.0470276087371694	14.0146009108833	6.25793471433751e-06	1.58677412230354	2
ENSG00000018280.16	SLC11A1	2	218381984	2_129	0	0.016782646612751	4.87026424104099	7.76086933554653e-07	-0.221682519996153	1
ENSG00000144579.7	CTDSP1	2	218398735	2_129	0	0.0181321006660947	5.73296306571524	9.8701706662253e-07	0.859572367425717	2
ENSG00000135913.10	USP37	2	218567846	2_129	0	0.0281890582293507	9.79105025860872	2.62063926267514e-06	1.4787617448544	2
ENSG00000144580.13	CNOT9	2	218568634	2_129	0	0.0240903501896477	8.48839450232057	1.94162817475439e-06	-1.46756789662171	1
ENSG00000115556.13	PLCD4	2	218607602	2_129	0	0.0295346129024456	10.4100597480291	2.91932134060056e-06	1.68134082313909	1
ENSG00000074582.12	BCS1L	2	218658710	2_129	0	0.0221059180966282	7.70367806898913	1.61697788066489e-06	-1.33881969667345	2
ENSG00000115568.15	ZNF142	2	218658710	2_129	0	0.0190986186071822	6.28714058610516	1.14012514654436e-06	1.04661360456084	2
ENSG00000163481.7	RNF25	2	218672452	2_129	0	0.0167136908301742	4.81512304681841	7.64147419375314e-07	-0.102314382830177	1
ENSG00000135929.8	CYP27A1	2	218782764	2_129	0	0.0209152728007894	6.94056221936957	1.37833753213095e-06	1.08511584603915	1
ENSG00000163501.6	IHH	2	219061446	2_129	0	0.0165118650520062	7.19762594822355	1.12845124624362e-06	-1.79563095953504	1
ENSG00000187736.12	NHEJ1	2	219160400	2_129	0	0.0203934598641877	8.6460788854243	1.67420063742666e-06	1.79426081137305	2
ENSG00000213901.10	SLC23A3	2	219169234	2_129	0	0.0269792677488842	13.2733728275195	3.40023433263462e-06	3.34510592589955	2
ENSG00000144567.10	FAM134A	2	219176369	2_129	1	0.488106850138733	22.4181692452676	0.000103899257260721	-4.44296073873667	2
ENSG00000115649.15	CNPPD1	2	219176733	2_129	0	0.0176378741881962	5.45106129745662	9.12903144350305e-07	-0.594000123274618	2
ENSG00000158552.12	ZFAND2B	2	219194103	2_129	1	0.212563107532195	20.5070000139467	4.13892368742976e-05	-4.20067879672135	1
ENSG00000198925.10	ATG9A	2	219229250	2_129	0	0.0162667567735714	4.62582377746375	7.14475685689114e-07	0.212246780144245	1
ENSG00000163521.15	GLB1L	2	219243701	2_129	0	0.0580088098603213	19.8540082691321	1.09355228037879e-05	-2.91016160819345	1
ENSG00000115661.13	STK16	2	219248662	2_129	0	0.0313539009526656	13.9353136266751	4.14863976903381e-06	-2.56266400044019	1
ENSG00000127824.13	TUBA4A	2	219278362	2_129	0	0.0219490784351735	6.97114833857325	1.45284074580389e-06	0.434970379060179	1
ENSG00000054356.13	PTPRN	2	219309183	2_129	0	0.0175243993541234	6.73343180324029	1.12041007181809e-06	1.52272224791145	1
ENSG00000175084.11	DES	2	219418182	2_129	0	0.0191583006603524	6.38761779621835	1.16196568718898e-06	0.874987146921729	1
ENSG00000072195.14	SPEG	2	219434550	2_129	0	0.0208718214075645	7.02840706291783	1.39288304940168e-06	0.939170850144341	1
ENSG00000123989.13	CHPF	2	219543916	2_129	0	0.0171441467616787	5.36809942314892	8.73843828611898e-07	-0.764485200814802	1
ENSG00000188760.10	TMEM198	2	219543916	2_129	0	0.0171441467616786	5.36809942314892	8.73843828611893e-07	-0.764485200814802	1
ENSG00000123999.4	INHA	2	219568391	2_129	0	0.0190553020753788	6.17075682320749	1.11648184830631e-06	0.821475954445366	1
ENSG00000124006.14	OBSL1	2	219568391	2_129	0	0.0388378879272022	12.5501017584448	4.62807350661295e-06	1.47551588252181	2
ENSG00000144589.21	STK11IP	2	219597918	2_130	0	0.0154769309094677	4.5511263271551	6.68807494688838e-07	0.0341883709083787	1
ENSG00000116106.11	EPHA4	2	221574191	2_130	0	0.0187407262224496	6.28291638164262	1.11800846756403e-06	-0.650330649715073	1
ENSG00000135903.18	PAX3	2	222296905	2_131	0	0.0465518886049254	11.3487368519682	5.01628528589069e-06	1.35703634249693	1
ENSG00000124003.12	MOGAT1	2	222671953	2_131	0	0.0301850227925745	7.36309211067619	2.11032400144881e-06	0.88684517532642	1
ENSG00000085449.14	WDFY1	2	223944812	2_131	0	0.0516738008933058	12.3136784683137	6.04165070962066e-06	1.54494266823208	1
ENSG00000135905.18	DOCK10	2	225040105	2_133	0	0.0247782550864366	5.1525035095923	1.212233865953e-06	-0.576286050447967	2
ENSG00000081052.11	COL4A4	2	227159422	2_133	0	0.0259721523070419	5.58322167627707	1.37686135076859e-06	-0.592149647992783	2
ENSG00000169031.18	COL4A3	2	227151797	2_133	0	0.0387544875701286	9.25631065327286	3.4060993957112e-06	-1.14191534610103	2
ENSG00000153820.12	SPHKAP	2	228182406	2_134	0	0.0212035672234729	5.3441602148025	1.07593441166348e-06	0.421416584605824	1
ENSG00000168958.19	MFF	2	227324777	2_134	0	0.019516751532103	4.74968254375943	8.80175981911162e-07	0.350250471082249	1
ENSG00000173744.17	AGFG1	2	227467196	2_134	0	0.0203008234468179	5.07757737413905	9.78740593345431e-07	-0.294500396148693	1
ENSG00000135917.13	SLC19A3	2	227717801	2_134	0	0.0193608029290555	4.67548948696132	8.59503888736293e-07	-0.221737722848925	2
ENSG00000123977.9	DAW1	2	227861873	2_134	0	0.0190721860413391	4.55793343966821	8.25402633219324e-07	-0.136630986130333	1
ENSG00000153827.13	TRIP12	2	229926194	2_136	0	0.00864279423289382	5.02754963155236	4.12579777067246e-07	0.290315016582406	1
ENSG00000163053.10	SLC16A14	2	230068255	2_136	0	0.00857970202403768	4.96094903223208	4.04142354136893e-07	0.285219766614673	1
ENSG00000079263.18	SP140	2	230156348	2_136	0	0.0114261785661706	7.56679809506787	8.20938360094239e-07	1.06355496549417	2
ENSG00000135899.17	SP110	2	230169933	2_136	0	0.0099437677272407	6.30254983629885	5.95065341741342e-07	-0.808560681404196	2
ENSG00000185404.16	SP140L	2	230325100	2_136	0	0.0121751658021237	8.14468230631123	9.41556595121085e-07	1.05781914616193	2
ENSG00000135916.15	ITM2C	2	230864420	2_136	0	0.0159928425948876	10.6294126676514	1.61410702510353e-06	-1.23450205496489	2
ENSG00000135898.9	GPR55	2	230961119	2_136	0	0.0212065209184638	13.2046949274896	2.65885830723847e-06	1.47008247088234	2
ENSG00000204128.5	C2orf72	2	231003801	2_136	0	0.00818494836404549	4.53282724185495	3.52275555154119e-07	0.0921404443373717	3
ENSG00000135914.5	HTR2B	2	231125386	2_136	0	0.00884150553644492	5.234203934029	4.39414374196236e-07	-0.484792711907923	2
ENSG00000135931.17	ARMC9	2	231199000	2_136	0	0.0187287932721412	12.0700342127391	2.14642488043888e-06	1.45149009514324	2
ENSG00000156966.6	B3GNT7	2	231394665	2_136	0	0.00839977764101418	4.76831057703539	3.80302973569507e-07	0.223907833264938	1
ENSG00000115053.15	NCL	2	231484408	2_136	0	0.00831723869064616	4.67855387229188	3.69477670321298e-07	0.204097454212201	1
ENSG00000171596.6	NMUR1	2	231529808	2_136	0	0.00822631388845396	4.57864532215462	3.57634721547554e-07	-0.0603116093457146	2
ENSG00000187514.16	PTMA	2	231720734	2_136	0	0.0091180702624114	5.51423349856694	4.77403373433563e-07	0.588075692383091	1
ENSG00000221944.6	TIGD1	2	232550122	2_136	0	0.0100497598845311	6.39897573319035	6.10609483901179e-07	-0.712483391894437	1
ENSG00000135930.13	EIF4E2	2	232550122	2_136	0	0.00818688995458594	4.53498301924066	3.52526699371799e-07	-0.0369021397144505	2
ENSG00000115468.11	EFHD1	2	232641992	2_136	0	0.0305266063549051	16.5392151571142	4.79392041740543e-06	-1.82074383015697	1
ENSG00000204120.14	GIGYF2	2	232672415	2_136	0	0.00829375188926196	4.65285073668275	3.66410201369343e-07	0.222831074445055	1
ENSG00000167165.18	UGT1A6	2	233691470	2_137	0	0.029897645254015	7.15220135718484	2.0303649799882e-06	0.932887788978843	3
ENSG00000241635.7	UGT1A1	2	233711626	2_137	0	0.0241173638343367	5.18418672113542	1.18715620633472e-06	-0.538791680998236	1
ENSG00000244474.5	UGT1A4	2	233719268	2_137	0	0.0258466977769352	5.93219845414344	1.45585503519861e-06	0.613610960319593	1
ENSG00000115488.3	NEU2	2	233009759	2_137	0	0.05190635664164	11.460881819897	5.64853699435293e-06	-0.923440702872917	1
ENSG00000182600.9	C2orf82	2	232855456	2_137	0	0.221385823832848	37.2786298852514	7.83622950350957e-05	-5.38662310678987	2
ENSG00000066248.14	NGEF	2	232996444	2_137	0	0.022444876693694	5.3360013133237	1.1371834967901e-06	-0.795688315619452	1
ENSG00000085978.21	ATG16L1	2	233251699	2_137	0	0.0228407917103936	4.76445916764109	1.03328984087018e-06	0.271000523040003	2
ENSG00000077044.10	DGKD	2	233438014	2_137	0	0.0237413161436655	5.04909259117226	1.13819198470973e-06	0.597761630993188	1
ENSG00000085982.13	USP40	2	233566769	2_137	0	0.200364203128588	24.4549638066778	4.65248042657804e-05	-2.60760349299778	1
ENSG00000185038.14	MROH2A	2	233776078	2_137	0	0.0285977559252919	6.85988235603401	1.86271331865471e-06	0.786220417224424	2
ENSG00000123485.11	HJURP	2	233853626	2_137	0	0.0227102958569839	4.65352700790421	1.00346545821198e-06	0.194728361184682	2
ENSG00000188042.7	ARL4C	2	234445557	2_138	0	0.0436570692666134	7.17315313236805	2.97345983744295e-06	-0.814955264950305	2
ENSG00000130147.15	SH3BP4	2	234953354	2_138	0	0.0329607221438932	4.58719672265664	1.43562654622062e-06	0.118707726101167	1
ENSG00000157985.18	AGAP1	2	235496752	2_139	0	0.0320092081277934	5.11252381159808	1.55384491486491e-06	-0.356282721086492	1
ENSG00000144476.5	ACKR3	2	236887749	2_140	0	0.0385761571014542	5.36558975466691	1.96532248350694e-06	-0.502352287657179	1
ENSG00000198612.10	COPS8	2	237092652	2_140	0	0.0353138543950063	4.55297772807319	1.52664494723488e-06	-0.184812972983656	1
ENSG00000124839.12	RAB17	2	237582615	2_140	0	0.037314174294192	5.05956621872227	1.79260464249614e-06	0.272924162431831	2
ENSG00000124831.18	LRRFIP1	2	237652440	2_140	0	0.0363584775990523	4.82095813071428	1.66431852296421e-06	0.146846460487214	1
ENSG00000177483.11	RBM44	2	237779250	2_140	0	0.042304175774254	6.21524158316917	2.49654069023188e-06	-0.645614768008638	2
ENSG00000184182.18	UBE2F	2	237949781	2_141	0	0.0498768470257459	6.91654537906841	3.27556045327888e-06	-0.886058376353519	1
ENSG00000132330.16	SCLY	2	238060509	2_141	0	0.0546636984013249	7.76486173762899	4.03023282016121e-06	-1.32368319384609	1
ENSG00000144488.14	ESPNL	2	238114633	2_141	0	0.0521437196157724	7.32780068832694	3.62804823954485e-06	0.892388575795014	3
ENSG00000168427.8	KLHL30	2	238141392	2_141	0	0.0647785848446364	9.3412856048536	5.7456015316659e-06	-1.2978599120964	2
ENSG00000178752.15	ERFE	2	238158500	2_141	0	0.0492850874656857	6.80619033100949	3.18505560086507e-06	0.900210266228176	1
ENSG00000132323.8	ILKAP	2	238203982	2_141	0	0.0684872730541887	9.85983991341482	6.41175818398212e-06	1.96929952955663	1
ENSG00000144485.10	HES6	2	238238715	2_141	0	0.0623360844386436	8.98380814212066	5.31737616483229e-06	-1.17996935449377	1
ENSG00000204104.11	TRAF3IP1	2	238320731	2_141	0	0.0385692286522602	4.54501383609134	1.66446075572925e-06	-0.324979281793772	3
ENSG00000065802.11	ASB1	2	238426593	2_141	0	0.0436688607871949	5.68908721619265	2.35891260420941e-06	0.875836950033222	1
ENSG00000233608.3	TWIST2	2	238847617	2_141	0	0.0520947964200679	7.31902776145329	3.6203048028422e-06	0.887245324759159	1
ENSG00000130414.11	NDUFA10	2	240027070	2_142	0	0.020529587676812	4.52952634590147	8.82938417484325e-07	0.0521229808148866	2
ENSG00000172428.10	COPS9	2	240040977	2_142	0	0.0316134068456333	8.48137795121138	2.54586349705871e-06	-1.0568254394688	1
ENSG00000188542.9	DUSP28	2	240572854	2_142	0	0.0727962648854527	16.1929122549711	1.1192612181961e-05	1.72613548419926	1
ENSG00000142327.12	RNPEPL1	2	240566209	2_142	0	0.0391703519985385	10.451219388718	3.88706529054895e-06	1.35454717748919	1
ENSG00000144504.15	ANKMY1	2	240562449	2_142	0	0.0253575494436982	6.46064898398509	1.55553871180406e-06	-0.711362899194445	1
ENSG00000142330.19	CAPN10	2	240590263	2_142	0	0.0209435354671417	4.71189240887104	9.37006834373482e-07	-0.360402321769382	1
ENSG00000178623.11	GPR35	2	240604773	2_142	0	0.0208129300122419	4.65474258458248	9.19869648473358e-07	0.32408789690893	1
ENSG00000172478.17	C2orf54	2	240912839	2_144	0	0.0541731042469638	8.37690091816176	4.30888097671874e-06	-1.10954845140388	1
ENSG00000130294.15	KIF1A	2	240819820	2_144	0	0.051631360677064	7.93195468000036	3.88858137219872e-06	-1.14608052772114	1
ENSG00000226321.5	CROCC2	2	240919838	2_144	0	0.0357427489427032	4.54062055692071	1.54099261864158e-06	-0.0704778748680816	1
ENSG00000162804.13	SNED1	2	240991890	2_144	0	0.0570514506628879	8.8567838484944	4.7977778420046e-06	-1.24430770674299	1
ENSG00000122085.16	MTERF4	2	241093979	2_144	0	0.0436087618403291	6.37195989421699	2.63842155645794e-06	-0.646166691078248	2
ENSG00000146205.13	ANO7	2	241161959	2_144	0	0.0904946094668191	13.1647789576193	1.13118510652192e-05	-1.6271503026313	2
ENSG00000006607.13	FARP2	2	241354701	2_144	0	0.138863588062264	17.2368806399524	2.2727122549467e-05	2.34036105042211	3
ENSG00000115694.14	STK25	2	241500573	2_144	0	0.0356994254972698	4.52947220598611	1.53534586262135e-06	-0.279719326869588	2
ENSG00000168397.16	ATG4B	2	241636401	2_144	0	0.0780541628945389	11.7767623309395	8.72809325423405e-06	1.50075498071507	1
ENSG00000168393.12	DTYMK	2	241673718	2_144	0	0.0529277808730239	8.16152522065659	4.10159154625582e-06	-1.20057261090841	1
ENSG00000168395.15	ING5	2	241687007	2_144	0	0.0770894876358205	11.6603809008297	8.53503474509076e-06	1.63046951705379	2
ENSG00000072756.16	TRNT1	3	3127782	3_4	0	0.0144474593170221	7.46151960071531	1.02356673004137e-06	0.84064961073375	2
ENSG00000113851.14	CRBN	3	3179746	3_4	0	0.0333466578090078	15.1085033514677	4.78377951791376e-06	1.70618789686049	2
ENSG00000170364.12	SETMAR	3	4303349	3_4	0	0.0151644662491807	7.90292591259353	1.13792184879413e-06	0.94097355382975	2
ENSG00000144455.13	SUMF1	3	4368850	3_4	0	0.0128403439353373	6.38735510753539	7.78744719970829e-07	0.661248837688016	4
ENSG00000134108.12	ARL8B	3	5126312	3_4	0	0.0126335284164577	6.23950216319347	7.48465864175677e-07	0.647174686421808	1
ENSG00000196277.15	GRM7	3	6769842	3_5	0	0.0530042391288713	8.03540676550905	4.04404395921677e-06	-1.03194357100584	1
ENSG00000182533.6	CAV3	3	8733693	3_7	0	0.0296209268861349	4.98058640263766	1.40080124653533e-06	0.296781549268101	2
ENSG00000125046.14	SSUH2	3	8661768	3_7	0	0.0639366908267679	12.0797722196069	7.33341557628123e-06	-1.40645814644983	2
ENSG00000070950.9	RAD18	3	8963418	3_7	0	0.035974313873042	6.7645791098256	2.31063153607065e-06	-0.794113367690947	3
ENSG00000196220.15	SRGAP3	3	9169275	3_7	0	0.0288449443825228	4.73722525538409	1.29745151843974e-06	-0.321539229448619	1
ENSG00000134077.15	THUMPD3	3	9363193	3_7	0	0.260747313015182	25.6338429647344	6.34645139036786e-05	3.1081708530896	1
ENSG00000168137.15	SETD5	3	9397385	3_7	0	0.0290579934161994	4.8046573328164	1.32563950268779e-06	-0.0748059519681247	1
ENSG00000132164.9	SLC6A11	3	10798379	3_8	0	0.274652325929675	34.2650555675432	8.93577281161368e-05	-4.00029941767464	2
ENSG00000241553.12	ARPC4	3	9787487	3_8	0	0.025352501084571	10.2211165554717	2.46046135093833e-06	1.25976296217542	1
ENSG00000214021.15	TTLL3	3	9811078	3_8	0	0.056625425140114	17.4936352262739	9.40565270831039e-06	-2.00106199493113	1
ENSG00000171135.13	JAGN1	3	9890513	3_8	0	0.0407271108486197	14.5424237332811	5.62364366388402e-06	1.57517782029964	1
ENSG00000163701.18	IL17RE	3	9862222	3_8	0	0.0168994890392785	6.54216339557083	1.04976564876487e-06	-0.736398186367346	1
ENSG00000163703.17	CRELD1	3	9933125	3_8	0	0.0139980137634461	4.85188727778302	6.44873477402683e-07	0.320945934741799	2
ENSG00000163704.11	PRRT3	3	9954742	3_8	0	0.0135692321940077	4.55453533395689	5.86808973606349e-07	-0.078046867794524	1
ENSG00000125037.12	EMC3	3	10010880	3_8	0	0.0157143744396923	5.86071151341926	8.7446984565683e-07	-0.668922022784775	1
ENSG00000144554.10	FANCD2	3	10045136	3_8	0	0.0875215327898253	21.5399553143621	1.79001681131176e-05	-2.12671750783778	1
ENSG00000254999.3	BRK1	3	10115684	3_8	0	0.0717582441033572	19.5594987302498	1.33268319226017e-05	2.05255636631234	1
ENSG00000134086.7	VHL	3	10140878	3_8	0	0.0150963991378547	5.52923903670268	7.92567267007263e-07	-0.556635888369788	2
ENSG00000134070.4	IRAK2	3	10201594	3_8	0	0.0236125677533713	9.56258039534164	2.14395523540197e-06	-0.912460320285353	1
ENSG00000157014.10	TATDN2	3	10245570	3_8	0	0.0137808493592048	4.68608498082577	6.13173732934466e-07	-0.131463789506138	1
ENSG00000157017.15	GHRL	3	10284066	3_8	0	0.0175772607794055	6.83364334169715	1.14051473718129e-06	1.21211602217851	1
ENSG00000157087.17	ATP2B2	3	10552494	3_8	0	0.0454140893456528	15.5470628829928	6.70403637394099e-06	-2.192335991788	2
ENSG00000157103.10	SLC6A1	3	10978347	3_9	0	0.0156838829788483	4.76557632751563	7.09686297190649e-07	-0.308273781246604	2
ENSG00000197548.12	ATG7	3	11272355	3_9	0	0.0614963713902802	17.1091915372013	9.99025045062734e-06	-2.17619861962903	3
ENSG00000144559.10	TAMM41	3	11808893	3_9	0	0.0187403783630177	6.36321687408679	1.13227645631635e-06	-0.668744432434216	2
ENSG00000157152.16	SYN2	3	11955878	3_9	0	0.0232694814652605	8.77465379382182	1.93871554548524e-06	-1.40152047997872	2
ENSG00000157150.4	TIMP4	3	12156497	3_9	0	0.490525014352	23.1852673950291	0.000107986798284259	3.94112750546505	1
ENSG00000154743.17	TSEN2	3	12484507	3_9	0	0.0165665451464635	5.23566564909569	8.23571387108869e-07	-0.915153497841403	3
ENSG00000075975.15	MKRN2	3	12557464	3_9	0	0.142726082980605	24.7999575898192	3.36086975149549e-05	2.86598906036294	2
ENSG00000225526.4	MKRN2OS	3	12560442	3_9	0	0.0398847725967113	13.3111170298928	5.041026944544e-06	-2.34525273176136	2
ENSG00000132155.11	RAF1	3	12648359	3_9	0	0.043101338572331	13.9334550142952	5.70225946232819e-06	-2.05318319451165	2
ENSG00000088726.15	TMEM40	3	12759557	3_9	0	0.028963657320756	10.2210589453577	2.81090837984569e-06	-1.12948609907596	2
ENSG00000144712.11	CAND2	3	12796583	3_9	0	0.0162206311924106	5.09660837380671	7.84957982146169e-07	-0.42693036960754	2
ENSG00000144713.12	RPL32	3	12841494	3_9	0	0.0180820581290827	6.01687769348818	1.03303834301102e-06	-0.488567634544941	1
ENSG00000131379.9	C3orf20	3	14669081	3_10	0	0.0379120053940414	6.98121695920303	2.51307407104463e-06	0.971306682224897	3
ENSG00000144711.13	IQSEC1	3	13073191	3_10	0	0.0741995955941066	13.2018331557882	9.30107561157972e-06	-1.64784826855834	1
ENSG00000170876.7	TMEM43	3	14142514	3_10	0	0.0291589160660742	4.57061597435261	1.26544567468434e-06	0.0923367261827483	1
ENSG00000154767.14	XPC	3	14170048	3_10	0	0.0291445736019857	4.56610585391795	1.26357515461715e-06	-0.0383616440000189	2
ENSG00000131389.16	SLC6A6	3	14377613	3_10	0	0.146980490701238	19.6836051186286	2.7470194450193e-05	2.40660216547501	2
ENSG00000144596.12	GRIP2	3	14534560	3_10	0	0.059362787987444	11.1240849063627	6.27012185809391e-06	-1.42877843298475	4
ENSG00000154781.15	CCDC174	3	14653937	3_10	0	0.0304584292643847	4.97042359278377	1.43746838541212e-06	-0.417194023346176	1
ENSG00000131375.9	CAPN7	3	15206289	3_11	0	0.044694238436955	7.24031409030236	3.07260225517403e-06	-1.03175591327476	1
ENSG00000131370.15	SH3BP5	3	15321957	3_11	0	0.108873714996008	15.553604186421	1.60787203455546e-05	-1.87922322551508	2
ENSG00000206562.11	METTL6	3	15420851	3_11	0	0.0435509601271717	7.00127795186515	2.89515920280413e-06	1.0628817056069	2
ENSG00000206561.12	COLQ	3	15520104	3_11	0	0.0341073773924188	4.75164850844459	1.53882782538259e-06	0.0593488347363615	2
ENSG00000131373.14	HACL1	3	15562882	3_11	0	0.0341574042919467	4.76520733531279	1.54548238180775e-06	0.529242607185675	2
ENSG00000169814.12	BTD	3	15601668	3_11	0	0.035210780323468	5.04427752618317	1.68644436720259e-06	0.628322811174072	1
ENSG00000206560.11	ANKRD28	3	15857377	3_11	0	0.0555238626074943	9.24669747451368	4.87487761017074e-06	-1.4033204844075	1
ENSG00000131386.17	GALNT15	3	16189788	3_11	0	0.0349975815642298	4.98840146487007	1.65766523426113e-06	0.230774897790894	1
ENSG00000154813.9	DPH3	3	16260057	3_12	0	0.0215197798473383	5.37907214358638	1.0991136207764e-06	-0.380347244522387	1
ENSG00000154814.13	OXNAD1	3	16265263	3_12	0	0.0200232570605118	4.8183952138734	9.16082397942677e-07	0.358301048657587	2
ENSG00000131378.13	RFTN1	3	16513716	3_12	0	0.026882622142911	8.37019109005772	2.1365073808654e-06	-1.35754310563694	1
ENSG00000154822.17	PLCL2	3	16826648	3_12	0	0.0198484220332382	11.1322011897184	2.0979949046929e-06	3.09249114301221	1
ENSG00000182568.16	SATB1	3	18441823	3_13	0	0.0306729328636036	7.88743880873481	2.29714655658201e-06	-1.08336401059446	1
ENSG00000163576.17	EFHB	3	19944997	3_14	0	0.0437777711879871	9.5893417274634	3.98602335771957e-06	1.28734073002479	2
ENSG00000144566.10	RAB5A	3	19946983	3_14	0	0.167350659775748	22.2246481256387	3.53150413709858e-05	2.92069923414825	1
ENSG00000183977.13	PP2D1	3	19971502	3_14	0	0.0253459850482366	4.56982898944696	1.09978177746939e-06	-0.0290987531247412	2
ENSG00000114166.7	KAT2B	3	20039856	3_14	0	0.0408793592581947	8.95786909600891	3.47701199190668e-06	-1.08924607206749	1
ENSG00000182247.9	UBE2E2	3	23060854	3_17	0	0.0326952766066326	6.7737529763578	2.10286681504604e-06	0.658325275893056	2
ENSG00000170142.11	UBE2E1	3	23805720	3_18	0	0.00722865068700207	4.78165908040076	3.28195970266703e-07	-0.741455619289953	1
ENSG00000174738.12	NR1D2	3	23948923	3_18	0	0.00731222434731227	5.39958885670787	3.74893229110839e-07	1.34976702256896	1
ENSG00000197885.10	NKIRAS1	3	23946351	3_18	0	0.00725951193147678	5.59350900886438	3.85557505731915e-07	1.46944504730783	1
ENSG00000077097.15	TOP2B	3	25664786	3_19	0	0.0562615070035133	7.28105344819907	3.88958240347145e-06	-1.02281966446321	1
ENSG00000179796.11	LRRC3B	3	26493173	3_19	0	0.093784543961299	12.0547477507303	1.07346229549625e-05	1.56359723103775	1
ENSG00000163508.12	EOMES	3	27723132	3_20	0	0.0736486323112586	10.348260093713	7.23651420178069e-06	1.5228226848973	1
ENSG00000144642.21	RBMS3	3	28575079	3_21	0	0.0243534605534247	5.25732219686382	1.21568951877141e-06	-0.00535830737670335	1
ENSG00000163527.9	STT3B	3	31531565	3_23	0	0.162498624774709	20.8502512584161	3.21705421266997e-05	-3.51264594478353	1
ENSG00000197385.5	ZNF860	3	31984468	3_23	0	0.187185005397776	25.7092987196923	4.56939480394485e-05	2.91911572221196	1
ENSG00000144645.13	OSBPL10	3	32078058	3_23	0	0.0266307196073531	7.99524010567907	2.02167718194234e-06	0.969382599051621	1
ENSG00000170293.8	CMTM8	3	32238503	3_23	0	0.0222432408185457	6.29747284268853	1.330031001236e-06	-0.648791641971617	1
ENSG00000091317.7	CMTM6	3	32502466	3_25	0	0.00537020870697791	4.64596454375778	2.36899668102306e-07	-0.170069023749054	2
ENSG00000144635.8	DYNC1LI1	3	32593886	3_25	0	0.00556677830093644	4.96608935941795	2.62491867359038e-07	-0.35229523986009	1
ENSG00000182973.18	CNOT10	3	32679723	3_25	0	0.00597429180539943	5.56940190811028	3.1593110560967e-07	0.617200579047917	2
ENSG00000170266.15	GLB1	3	33099325	3_25	0	0.00907445017818442	9.22337855683126	7.94708304264226e-07	-1.28786639181012	1
ENSG00000170275.14	CRTAP	3	33113893	3_25	0	0.00531663575056962	4.55760886438674	2.30076019536181e-07	-0.0505931239037404	2
ENSG00000173705.8	SUSD5	3	33209039	3_25	0	0.00693598209924329	6.82229882025058	4.49299668555676e-07	-0.983468718859274	3
ENSG00000153558.13	FBXL2	3	33277306	3_25	0	0.00536359812323417	4.63937382100209	2.36272400912556e-07	-0.16528911594986	2
ENSG00000153560.11	UBP1	3	33451810	3_25	0	0.00799224083633543	8.08275822838059	6.13374260649552e-07	0.927687453416955	1
ENSG00000170248.13	PDCD6IP	3	33797856	3_25	0	0.0152265094902555	14.3551242151858	2.07541384280297e-06	-1.53564506301231	1
ENSG00000172995.16	ARPP21	3	35630063	3_26	0	0.0328750101823491	6.52550302063	2.03693554993601e-06	0.676060740611414	1
ENSG00000144681.10	STAC	3	36380288	3_26	0	0.155002680767874	20.8030336653749	3.06170453886082e-05	-2.56279909088487	2
ENSG00000163673.7	DCLK3	3	36759263	3_27	0	0.0221481561832044	6.35273729214879	1.33596742947434e-06	1.04536785221731	3
ENSG00000168016.13	TRANK1	3	36943824	3_27	0	0.0822725152173827	18.5904157767783	1.45224962959082e-05	-2.23681988520806	1
ENSG00000178567.7	EPM2AIP1	3	36993455	3_27	0	0.0206579320922414	6.81082400424834	1.33593060798695e-06	-1.61366211709586	1
ENSG00000076242.14	MLH1	3	36993455	3_27	0	0.0226622443195547	5.70617940298786	1.22785119126571e-06	-0.479886773629411	3
ENSG00000093167.17	LRRFIP2	3	37227005	3_27	0	0.0201490514210864	9.35972881730782	1.7906688052124e-06	-2.46697466354143	2
ENSG00000144674.16	GOLGA4	3	37228850	3_27	0	0.0227195390773225	6.38214681967681	1.37677732265004e-06	0.895536548764922	3
ENSG00000198590.11	C3orf35	3	37386585	3_27	0	0.0410183499416201	10.3235391524622	4.02072334825681e-06	0.786662651734635	2
ENSG00000144668.11	ITGA9	3	37452932	3_27	0	0.0659089987180377	13.8536206835777	8.6697266172364e-06	0.857743743799045	1
ENSG00000144677.14	CTDSPL	3	37860014	3_27	0	0.320892616686187	22.9725122995365	6.9994773767579e-05	3.67614318480031	2
ENSG00000187091.13	PLCD1	3	38029646	3_27	0	0.083216096897087	17.7310571713344	1.40100398000109e-05	-1.8656065398524	1
ENSG00000008226.19	DLEC1	3	38045533	3_27	0	0.0202173798786776	4.79006802218751	9.19525863093401e-07	0.30497013886839	1
ENSG00000172939.8	OXSR1	3	38112676	3_27	0	0.0205077269880035	5.02727889545948	9.78921581122266e-07	0.225784673089202	1
ENSG00000172940.11	SLC22A13	3	38266019	3_27	0	0.0243662893531291	6.55829078726204	1.51732098012104e-06	0.849641885603893	1
ENSG00000093217.9	XYLB	3	38384625	3_28	0	0.0470293262685372	14.4603626754992	6.45721637542898e-06	-2.85309642827535	1
ENSG00000114739.13	ACVR2B	3	38454810	3_28	0	0.0193849702492148	5.67831029659396	1.04515729661866e-06	-1.08375524281285	1
ENSG00000157036.12	EXOG	3	38495589	3_28	0	0.0325554009944619	10.244390556314	3.16669745442072e-06	-1.3709634867988	2
ENSG00000183873.15	SCN5A	3	38644701	3_28	0	0.167942422587093	25.264144224408	4.02867656586414e-05	2.81222271813667	1
ENSG00000168356.11	SCN11A	3	38957447	3_28	0	0.0264251387795363	7.98334590611364	2.00308611532783e-06	-1.01151105793828	1
ENSG00000114742.13	WDR48	3	39052969	3_28	0	0.0257649645330923	7.9419979124147	1.94292803257998e-06	-1.08742696205711	1
ENSG00000114745.13	GORASP1	3	39101133	3_28	0	0.0179984338573679	4.58426040475171	7.83432154806151e-07	0.141505421147802	3
ENSG00000168026.18	TTC21A	3	39107217	3_28	0	0.0195020927078224	5.30202742292609	9.81794473321952e-07	0.480409559579755	1
ENSG00000168329.13	CX3CR1	3	39384266	3_28	0	0.0188035268937855	4.96177831969513	8.85878312115585e-07	-0.407546151153981	1
ENSG00000144659.10	SLC25A38	3	39384266	3_28	0	0.0188035268937855	4.96177831969513	8.85878312115585e-07	0.407546151153981	1
ENSG00000168028.13	RPSA	3	39406713	3_28	0	0.0192036473781667	5.15215649290807	9.39442417506396e-07	0.472195756669445	3
ENSG00000170011.13	MYRIP	3	39808955	3_28	0	0.0226417915228883	6.6515332210886	1.42997995119024e-06	0.879116877216718	1
ENSG00000114784.3	EIF1B	3	40309786	3_29	0	0.0256624984634311	4.81847230575453	1.17410165539139e-06	0.435445000964814	2
ENSG00000168032.8	ENTPD3	3	40387447	3_29	0	0.0321552206250557	6.88572404025565	2.10231846101968e-06	0.966478568662207	1
ENSG00000188846.13	RPL14	3	40457354	3_29	0	0.0335774588595207	7.28308486555634	2.32199132573364e-06	-1.01835852057549	1
ENSG00000177873.12	ZNF619	3	40477330	3_29	0	0.0385187761701284	8.54521826473904	3.12530953554355e-06	-1.18756045420034	1
ENSG00000172888.11	ZNF621	3	40528255	3_29	0	0.0282144776348405	5.68673810061203	1.52346555151934e-06	-0.320800367533502	1
ENSG00000168038.10	ULK4	3	41963289	3_30	0	0.0463015548173235	6.50097797357537	2.85806213571956e-06	-0.995013344958611	1
ENSG00000008324.11	SS18L2	3	42577769	3_31	0	0.0164849988916919	7.53965318964425	1.18015129868614e-06	1.28413379781916	1
ENSG00000114857.17	NKTR	3	42603651	3_31	0	0.0589126842740923	19.1437732033192	1.0708625938035e-05	2.27757394063643	1
ENSG00000114853.13	ZBTB47	3	42653821	3_31	0	0.0337680930127601	14.0628744120738	4.50897710907606e-06	1.98181196574824	2
ENSG00000010282.14	HHATL	3	42701146	3_31	0	0.0120978569810875	4.59930596942339	5.28321329975371e-07	0.0433465302766611	3
ENSG00000144648.15	ACKR2	3	42804792	3_31	0	0.0285039827918825	12.1886854073465	3.29882906157232e-06	-1.4218226805569	1
ENSG00000180432.5	CYP8B1	3	42876414	3_31	0	0.0133734915393096	5.55291068156698	7.05119770774966e-07	-0.669718397642053	1
ENSG00000182983.14	ZNF662	3	42905991	3_31	0	0.0124504225617026	4.87878242771464	5.76757086268791e-07	-0.297746923988383	2
ENSG00000144647.5	POMGNT2	3	43106160	3_31	0	0.0121302132496312	4.62327980605325	5.32495584421842e-07	0	1
ENSG00000163788.13	SNRK	3	43283602	3_31	0	0.0517190762856225	17.2801326887115	8.48584763053941e-06	1.80364045840894	1
ENSG00000011198.7	ABHD5	3	43690029	3_31	0	0.0124155091628559	4.80453371069486	5.66386869370688e-07	0.132705284415582	2
ENSG00000179152.19	TCAIM	3	44338737	3_31	0	0.0141660150699383	5.83890585783516	7.85374089652708e-07	-0.450491589143303	1
ENSG00000225873.3	LINC00694	3	44439661	3_31	0	0.0546537082510441	17.8907343668991	9.28421520049214e-06	2.26959777015544	1
ENSG00000178917.15	ZNF852	3	44510929	3_31	0	0.0153718928384043	7.17946850625923	1.04789324251235e-06	-1.41086035550825	1
ENSG00000196345.12	ZKSCAN7	3	44555404	3_31	0	0.0126340433765908	5.1277373328549	6.15128049213362e-07	-0.676842114007694	1
ENSG00000144792.9	ZNF660	3	44578138	3_31	0	0.0205233760680642	9.31837307579795	1.81587644065711e-06	-1.55435722600986	2
ENSG00000186448.14	ZNF197	3	44550385	3_31	0	0.0166341408299443	7.94404071039898	1.25469807569065e-06	-1.40972957182799	3
ENSG00000169981.10	ZNF35	3	44527221	3_31	0	0.0120256086677578	4.56216614396957	5.20925432733926e-07	-0.184888401774156	1
ENSG00000196653.11	ZNF502	3	44721338	3_31	0	0.0144460967547355	6.23238990593281	8.54874832358593e-07	-0.747861346350425	1
ENSG00000186446.11	ZNF501	3	44721338	3_31	0	0.0133038709959321	5.50533876923627	6.95439685284785e-07	-0.580209695175812	2
ENSG00000163807.5	KIAA1143	3	44761331	3_31	0	0.0497145686483995	16.7088261610271	7.88727553900146e-06	-1.98375187271675	2
ENSG00000163808.16	KIF15	3	44761638	3_31	0	0.193148850716561	29.7956918903587	5.46440650689107e-05	-3.34775308757611	1
ENSG00000169964.7	TMEM42	3	44861353	3_31	0	0.0120468413021352	4.66665086364783	5.33796714396756e-07	-0.475976722476452	1
ENSG00000163810.11	TGM4	3	44874111	3_31	0	0.012836561965894	5.04813522614524	6.15286092050985e-07	-0.308041581250723	1
ENSG00000075914.12	EXOSC7	3	44995047	3_31	0	0.0426673909603731	16.3640650801842	6.6295596429595e-06	1.90974806459642	1
ENSG00000163815.5	CLEC3B	3	45002501	3_31	0	0.0161836463822114	7.39294319336975	1.13603352100565e-06	-0.934140293847797	1
ENSG00000163814.7	CDCP1	3	45207841	3_32	0	0.0305761580640834	4.5349290284641	1.31659077065382e-06	0.147784296029906	1
ENSG00000249992.1	TMEM158	3	45226624	3_32	0	0.0305584764131611	4.52962079907061	1.31428920364005e-06	0.439365657737134	2
ENSG00000011376.9	LARS2	3	45388399	3_32	0	0.0637927890908613	11.3220528172899	6.85794762005513e-06	1.38018612933415	2
ENSG00000211456.10	SACM1L	3	45688625	3_32	0	0.0455638084664817	8.20448042082698	3.54951076227767e-06	1.1671988537996	1
ENSG00000163817.15	SLC6A20	3	45796521	3_32	0	0.0822531292185513	13.6955555734733	1.06961991521369e-05	1.63863128043248	1
ENSG00000163818.16	LZTFL1	3	45916197	3_32	0	0.0350249641236493	5.78203536505221	1.92289619269854e-06	-0.888965073304616	2
ENSG00000172215.5	CXCR6	3	45940922	3_32	0	0.0416131909989089	7.3680168872186	2.91124683350438e-06	0.876053589771923	1
ENSG00000163820.14	FYCO1	3	45980067	3_32	0	0.104298839330913	15.9330285219715	1.5778844849579e-05	-2.12180404271879	4
ENSG00000173578.7	XCR1	3	46027727	3_32	0	0.0728979881041203	12.5656163134892	8.69754598968529e-06	-1.74128178550231	1
ENSG00000163823.3	CCR1	3	46208517	3_32	0	0.0305934114860477	4.54010245272149	1.31883650017018e-06	-0.0288678125231579	1
ENSG00000121807.5	CCR2	3	46313348	3_32	0	0.0311189880900499	4.69635694859463	1.38766284918e-06	0.412759029683243	2
ENSG00000160791.13	CCR5	3	46370170	3_32	0	0.0367372303216998	6.2208033993698	2.169952783652e-06	-0.936407329084966	2
ENSG00000121797.9	CCRL2	3	46406481	3_32	0	0.0311106001299737	4.69388552530976	1.38655876140625e-06	-0.442433893410292	1
ENSG00000012223.12	LTF	3	46479808	3_32	0	0.0571282022215984	10.2971009358187	5.58551116198238e-06	-1.44718549207403	1
ENSG00000241186.9	TDGF1	3	46572336	3_32	0	0.0396384853181073	6.92020469352726	2.60455413265232e-06	-0.905972058004263	1
ENSG00000261603.1	PRSS46	3	46716355	3_33	0	0.0322691468257617	5.15061398461735	1.57813402184279e-06	-0.337765691889097	2
ENSG00000178038.16	ALS2CL	3	46682173	3_33	0	0.0322472221462957	5.14437550536262	1.57515163339021e-06	-0.448255468035438	3
ENSG00000181585.3	TMIE	3	46699412	3_33	0	0.0302515621717897	4.55824287200336	1.30931054175475e-06	-0.150424388339295	3
ENSG00000188086.13	PRSS45	3	46744963	3_33	0	0.0313131329883488	4.8746240346891	1.44932253429064e-06	0.37401586755109	3
ENSG00000178055.11	PRSS42	3	46834226	3_33	0	0.0340605438217197	5.6467140576843	1.82618499791562e-06	-0.613347872290446	1
ENSG00000160801.13	PTH1R	3	46877309	3_33	0	0.0767799587650789	13.1717995865933	9.60263420422451e-06	-1.48476619923564	3
ENSG00000160796.16	NBEAL2	3	46979634	3_33	0	0.0327146575971274	5.27648300025469	1.6390202498186e-06	0.56486505584062	2
ENSG00000160799.11	CCDC12	3	47006962	3_33	0	0.0390115214846432	6.89463650213733	2.55388689523097e-06	-0.926060150493388	1
ENSG00000181555.20	SETD2	3	47163449	3_33	0	0.0348519666953562	5.85774375510805	1.93845202399359e-06	-0.713345466579784	3
ENSG00000114648.11	KLHL18	3	47284808	3_33	0	0.0387467445791042	6.8319529511189	2.51349186248753e-06	0.928796369588566	1
ENSG00000114650.18	SCAP	3	47475926	3_33	0	0.0804376105301033	13.6075283332683	1.03928774221765e-05	1.66544707914118	3
ENSG00000163832.15	ELP6	3	47513447	3_33	0	0.0308018481149949	4.72358931167876	1.38148541119222e-06	-0.15896997026746	1
ENSG00000114646.9	CSPG5	3	47522280	3_33	0	0.0321900288887248	5.1280818624965	1.56737787745217e-06	-0.425255212351166	2
ENSG00000173473.10	SMARCC1	3	47781053	3_34	0	0.0364254311320947	5.9793753117946	2.06803512820906e-06	1.2889706008377	1
ENSG00000047849.21	MAP4	3	48089403	3_34	0	0.0717579502782264	12.2553566522351	8.35013267715887e-06	2.23277022887667	1
ENSG00000164045.11	CDC25A	3	48188134	3_34	0	0.0814336473166547	13.4384150450833	1.03908083259855e-05	-2.6664228210338	1
ENSG00000164047.4	CAMP	3	48226335	3_34	0	0.0776141196285716	12.9884644255011	9.57185126675677e-06	-2.6295131005352	1
ENSG00000164048.13	ZNF589	3	48241205	3_34	0	0.0919766872708202	14.58231953855	1.27350827387568e-05	-2.76254465617281	2
ENSG00000172113.8	NME6	3	48301516	3_34	0	0.0512533852874859	9.12872961073538	4.44252925353977e-06	2.20878457592018	2
ENSG00000164049.14	FBXW12	3	48372047	3_34	0	0.0495080722920694	8.80833409584498	4.1406373192597e-06	-1.79147738926159	1
ENSG00000164050.12	PLXNB1	3	48429347	3_34	0	0.0500612211289351	8.91107298001801	4.23573553380011e-06	-1.80393250379695	1
ENSG00000164051.13	CCDC51	3	48440237	3_34	0	0.055861598424338	9.92613925258447	5.26491202673743e-06	-1.917523085771	1
ENSG00000232112.3	TMA7	3	48352066	3_34	0	0.0880723843231074	14.1741809840988	1.1853186683158e-05	2.6698536459058	2
ENSG00000213689.11	TREX1	3	48463903	3_34	0	0.0351833383273309	5.66044727115267	1.89097240191592e-06	1.22260687028206	2
ENSG00000164054.15	SHISA5	3	48506736	3_34	0	0.0808858719746746	13.375336264872	1.02724675434271e-05	1.96554476259271	1
ENSG00000114268.11	PFKFB4	3	48554048	3_34	0	0.0540071994304164	9.61330352403747	4.9297138248715e-06	-1.64746289495816	1
ENSG00000145040.3	UCN2	3	48562712	3_34	0	0.0356224915929017	5.77441699223419	1.95312406957758e-06	0.622818813780375	3
ENSG00000114270.17	COL7A1	3	48595323	3_34	0	0.0413737858624498	7.15174347304309	2.8095359102609e-06	-0.782867330915396	1
ENSG00000183396.3	TMEM89	3	48621576	3_34	0	0.0386552945876827	6.52592190330449	2.39523570166967e-06	1.2063476188563	1
ENSG00000008300.16	CELSR3	3	48662086	3_34	0	0.0879993310931502	14.1665591462311	1.18369863533288e-05	2.22369486766941	1
ENSG00000068745.14	IP6K2	3	48730717	3_34	0	0.0311285179614215	4.53607640939378	1.34071417976219e-06	-0.246284870225584	1
ENSG00000114302.15	PRKAR2A	3	48847779	3_34	0	0.0750453997563867	12.6738251372743	9.03086152290484e-06	-1.9197133996349	1
ENSG00000177479.19	ARIH2	3	48919714	3_34	0	0.0652114483646161	11.3636711087397	7.03622791678591e-06	-2.39856815268025	1
ENSG00000178467.17	P4HTM	3	48995534	3_34	0	0.0359621781402455	5.86169924918833	2.00155218105029e-06	-1.39166659269567	1
ENSG00000178252.17	WDR6	3	49007280	3_34	0	0.0783923711378456	13.0820352656542	9.73747852962977e-06	2.38621723025718	2
ENSG00000178149.16	DALRD3	3	49026677	3_34	0	0.0649242327223378	11.322591360511	6.97991375177793e-06	-1.86402907770638	1
ENSG00000198218.10	QRICH1	3	48725074	3_34	0	0.0414085257197135	7.15953562662848	2.81495865033945e-06	1.62440817400717	1
ENSG00000185909.14	KLHDC8B	3	49181455	3_34	0	0.0590539753804437	10.4417231380711	5.85488958321522e-06	1.95965389602869	1
ENSG00000173421.16	CCDC36	3	49199961	3_34	0	0.125352110059974	17.519600644966	2.08522655980418e-05	-2.839468265046	1
ENSG00000114316.12	USP4	3	49340655	3_35	0	0.045584745499215	11.4087177813867	4.9380305032082e-06	1.79713470334737	1
ENSG00000233276.3	GPX1	3	49354285	3_35	0	0.0657954451531725	14.8094313520006	9.25191447112771e-06	2.82294729013154	1
ENSG00000067560.10	RHOA	3	49413016	3_35	0	0.024031613918966	5.52929371890774	1.2616822565692e-06	-1.35085205437018	1
ENSG00000145022.4	TCTA	3	49412205	3_35	0	0.0501255177526678	12.2860101198987	5.84745834875746e-06	-1.87717498800544	1
ENSG00000145020.15	AMT	3	49422917	3_35	0	0.0486024207222745	12.0007405801873	5.53813253819039e-06	-1.85050273597713	1
ENSG00000145029.13	NICN1	3	49429438	3_35	0	0.0471905224977091	11.7283687994593	5.25520662842357e-06	-1.82696082194294	1
ENSG00000164062.12	APEH	3	49674864	3_35	0	0.0348137257709263	8.92649463778968	2.95072576782368e-06	1.90998400864739	1
ENSG00000173531.15	MST1	3	49664550	3_35	0	0.0547769527595829	13.1072940544827	6.81723567888073e-06	2.24484732507015	3
ENSG00000164068.15	RNF123	3	49687375	3_35	0	0.0221525572774994	4.78414265137567	1.00629516424854e-06	-0.0560155878906792	2
ENSG00000176095.11	IP6K1	3	49787893	3_35	0	0.0404826251612127	10.3130719397964	3.96418680187051e-06	1.61623877097198	1
ENSG00000187492.8	CDHR4	3	49797334	3_35	0	0.0831925436403688	16.9993125160705	1.34280564419137e-05	3.06491732447142	1
ENSG00000185614.4	FAM212A	3	49803410	3_35	0	0.0267336129488981	6.50400854094784	1.6509584966485e-06	-1.59941413418659	2
ENSG00000183763.8	TRAIP	3	49856597	3_35	0	0.104159711355992	19.1168412917654	1.89065940388974e-05	-3.20017972979481	1
ENSG00000164078.12	MST1R	3	49904003	3_35	0	0.0953070393880663	18.2720121803805	1.65351733281562e-05	-2.82510604748884	1
ENSG00000004534.14	RBM6	3	49937901	3_35	0	0.139304443679248	21.8820472173471	2.89434513964904e-05	2.8671937088869	2
ENSG00000012171.19	SEMA3B	3	50267465	3_35	0	0.0237852662744421	5.43466354092352	1.22737727105403e-06	-0.251832072674534	1
ENSG00000179564.3	LSMEM2	3	50278688	3_35	0	0.0672383943732561	15.0096484136519	9.58264170835986e-06	1.44369136796776	1
ENSG00000243477.5	NAT6	3	50295266	3_35	0	0.101544264518987	18.8769059642481	1.82005120922696e-05	2.25009218213336	1
ENSG00000186792.16	HYAL3	3	50295266	3_35	0	0.101544264518987	18.8769059642481	1.82005120922696e-05	-2.25009218213336	1
ENSG00000114378.16	HYAL1	3	50306747	3_35	0	0.0792193149625755	16.5409442268115	1.24419593087808e-05	-1.55719864175056	1
ENSG00000068028.17	RASSF1	3	50339615	3_35	0	0.0247162460934549	5.78556453553526	1.3577682528139e-06	0.389645436611299	1
ENSG00000007402.11	CACNA2D2	3	50504484	3_35	0	0.023043699108396	5.1447446156611	1.12567601846631e-06	-0.235943577704452	1
ENSG00000114735.9	HEMK1	3	50568943	3_35	0	0.0233290138892383	5.25727585435646	1.16454035801894e-06	-0.309996261459601	2
ENSG00000114738.10	MAPKAPK3	3	50611291	3_35	0	0.0409028618299169	10.4091593011075	4.04265562068017e-06	1.2221371654062	1
ENSG00000164080.13	RAD54L2	3	51535000	3_35	0	0.026029927070203	6.25987640315323	1.54716312731502e-06	-1.27626015415233	2
ENSG00000164081.12	TEX264	3	51669048	3_35	0	0.0223216887295628	4.85388645947662	1.02875997148708e-06	0.191470402715184	2
ENSG00000041880.14	PARP3	3	51940709	3_36	0	0.0129776847477882	5.00751691473918	6.17045290346399e-07	-0.789506448457871	1
ENSG00000162244.10	RPL29	3	51993314	3_36	0	0.0148425632261709	5.7608527142725	8.11882305477201e-07	-0.518269283397423	1
ENSG00000164086.9	DUSP7	3	52074356	3_36	0	0.0229033366719064	11.9538787870519	2.59959086191354e-06	-2.42093682099246	1
ENSG00000239732.3	TLR9	3	52224356	3_36	0	0.0312370750780037	20.042132076461	5.94444999331243e-06	4.32357677834462	1
ENSG00000164088.17	PPM1M	3	52245578	3_36	0	0.0130136654198875	4.95331173943912	6.12058163822534e-07	0.969969503599543	2
ENSG00000168237.17	GLYCTK	3	52291743	3_36	0	0.143288811024573	37.4723930697501	5.09824972864082e-05	5.6171364593988	1
ENSG00000114841.17	DNAH1	3	52311421	3_36	0	0.0314004504972837	13.0547779878512	3.89226827285507e-06	1.90413837743258	3
ENSG00000010318.20	PHF7	3	52414035	3_36	0	0.0199209298393181	9.76286560863309	1.8466488237554e-06	-2.0187822155446	1
ENSG00000010319.6	SEMA3G	3	52444898	3_36	0	0.0170960814320319	6.54528235295017	1.06248390685047e-06	-0.0439601980042745	1
ENSG00000114854.7	TNNC1	3	52454501	3_36	0	0.0147164471638833	5.56407766376757	7.77487750950252e-07	0.659524405863187	1
ENSG00000010322.15	NISCH	3	52455611	3_36	0	0.0129844005812816	4.79358586204509	5.90989565445237e-07	-0.928921124798483	3
ENSG00000168273.7	SMIM4	3	52533172	3_36	0	0.0244682738398491	16.930738929086	3.93347724442042e-06	4.20335895333682	1
ENSG00000168268.10	NT5DC2	3	52533447	3_36	0	0.0166885100445516	11.7819632441195	1.86694973265753e-06	3.5658774214946	2
ENSG00000163938.16	GNL3	3	52688546	3_36	0	0.0176762193082022	9.96190590529483	1.67197282050235e-06	-2.044237481351	1
ENSG00000016864.18	GLT8D1	3	52705620	3_36	0	0.0665493553956865	16.8132216368603	1.06241009329636e-05	0.807738688610408	1
ENSG00000114904.12	NEK4	3	52769189	3_36	0	0.0398734167635265	24.7194196992474	9.35877745324274e-06	5.07991021088153	2
ENSG00000162267.12	ITIH3	3	52794612	3_36	0	0.0559218483608752	27.4025952211929	1.45502551762661e-05	-4.96009474697284	1
ENSG00000055955.15	ITIH4	3	52833204	3_36	0	0.0129676285974835	5.05025775574863	6.21829762225914e-07	0.969526869199594	1
ENSG00000213533.11	TMEM110	3	52897955	3_36	0	0.0179954459282585	18.1455072080761	3.10048134035738e-06	-4.89505062939419	1
ENSG00000163935.13	SFMBT1	3	53051028	3_36	0	0.0610806832108071	28.2239816582338	1.63689025865874e-05	4.9254633745328	1
ENSG00000163933.9	RFT1	3	53130078	3_36	0	0.0136182586634466	6.5673875339713	8.49203195851762e-07	1.76680043845517	1
ENSG00000163932.13	PRKCD	3	53160303	3_36	0	0.0166624037688721	8.04847397103552	1.27335235219669e-06	-1.95992304387361	1
ENSG00000163931.15	TKT	3	53078304	3_36	0	0.0130620809471531	5.42377302281131	6.72684272991764e-07	1.60430617196339	1
ENSG00000272886.5	DCP1A	3	53349447	3_36	0	0.0134392400507745	5.74682233302144	7.33330720889374e-07	2.04279112029753	1
ENSG00000056736.9	IL17RB	3	53847444	3_36	0	0.0423781718457453	14.6072540092099	5.87771055846815e-06	1.71263421479822	2
ENSG00000113812.13	ACTR8	3	53860385	3_36	0	0.0131231786837442	4.66900508913536	5.81782677795195e-07	-0.339543733333432	1
ENSG00000113811.10	SELENOK	3	53891822	3_36	0	0.0225425128437019	9.28803807650753	1.98803355202779e-06	0.934892087937198	1
ENSG00000157445.14	CACNA2D3	3	54122697	3_37	0	0.165600766628661	21.6736274839171	3.40793532630765e-05	-2.55271351424233	1
ENSG00000180376.16	CCDC66	3	56557037	3_39	0	0.0331306177018187	6.43901075559913	2.02556451624275e-06	1.36632704910176	3
ENSG00000163946.13	FAM208A	3	56682894	3_39	0	0.0459948063010556	9.45911073977218	4.13101242196069e-06	-1.62778419454394	1
ENSG00000144730.17	IL17RD	3	57170597	3_39	0	0.10829806765404	17.4573189159681	1.79512894758699e-05	2.11737069908027	1
ENSG00000174840.8	PDE12	3	57556472	3_39	0	0.0274346422075166	4.7088616324178	1.22662730103197e-06	-0.229034265613696	1
ENSG00000168374.10	ARF4	3	57597784	3_39	0	0.0300355056238427	5.53899224376615	1.57965810866195e-06	-0.559379931186199	3
ENSG00000174839.12	DENND6A	3	57692733	3_39	0	0.038171514332681	7.74075313478656	2.80556285943761e-06	-1.20486725883487	1
ENSG00000136068.14	FLNB	3	58006042	3_39	0	0.0292500056532916	5.2960267615059	1.47086739886849e-06	0.616289638592272	2
ENSG00000163687.13	DNASE1L3	3	58191659	3_40	0	0.0209625247703624	10.8064931714231	2.15092748425444e-06	1.47364332023445	1
ENSG00000163686.14	ABHD6	3	58237077	3_40	0	0.0227750369145758	11.5644049059709	2.50080469272668e-06	-1.71383171759462	2
ENSG00000163684.11	RPP14	3	58305894	3_40	0	0.0568923901758197	19.9854737424393	1.07960782582603e-05	-2.20013841473735	3
ENSG00000168297.15	PXK	3	58332750	3_40	0	0.0112721627639356	5.15082426283022	5.5129160693377e-07	-0.490972991173256	2
ENSG00000168291.12	PDHB	3	58434691	3_40	0	0.0590467942027211	20.3302486346299	1.13982036045039e-05	-2.51441411285177	1
ENSG00000168301.12	KCTD6	3	58491865	3_40	0	0.0995240242097105	25.2155853430896	2.38283724163739e-05	2.99430333239174	2
ENSG00000168306.12	ACOX2	3	58530656	3_40	0	0.0107829433015452	4.74708887432184	4.86028885653055e-07	0.443754227401857	1
ENSG00000168309.16	FAM107A	3	58579799	3_40	0	0.013274571158272	6.6393985458794	8.36848102370001e-07	-0.816631150819917	2
ENSG00000198643.6	FAM3D	3	58642339	3_40	0	0.0178392020635008	9.33344865169478	1.58093845730922e-06	-1.0168231953815	1
ENSG00000163689.19	C3orf67	3	59050797	3_40	0	0.0808489661804422	23.2608159501275	1.78565195131065e-05	-2.53004113213726	1
ENSG00000144724.19	PTPRG	3	61561091	3_41	0	0.00935941777162586	5.61424500131596	4.98927670859476e-07	0.553527433215644	1
ENSG00000163618.17	CADPS	3	62748051	3_42	0	0.0322268955715336	9.12324424517647	2.79167701212421e-06	-1.22061657794823	2
ENSG00000163632.12	C3orf49	3	63819161	3_43	0	0.202491688209009	23.1366063732811	4.44840434109365e-05	1.79176751594533	1
ENSG00000163636.10	PSMD6	3	64024193	3_43	0	0.0233558303755976	10.4140842625032	2.30947782479923e-06	-2.32512106474934	1
ENSG00000144741.17	SLC25A26	3	66134027	3_45	0	0.0216355953113717	8.85894028592896	1.81990207670072e-06	-1.07867912494898	2
ENSG00000172340.14	SUCLG2	3	67427245	3_45	0	0.0912627461211076	22.1625465202669	1.9204835417273e-05	2.45733785056228	3
ENSG00000163378.13	EOGT	3	69009872	3_46	0	0.0623875103579563	10.8701835924882	6.43920024562985e-06	-1.34304755950646	2
ENSG00000144747.15	TMF1	3	69052218	3_46	0	0.128699010072046	17.6902784760343	2.16175898494506e-05	-2.13433029270932	1
ENSG00000144744.16	UBA3	3	69079592	3_46	0	0.034798600735285	5.47778153647332	1.80993878162186e-06	0.629649325310132	1
ENSG00000144746.6	ARL6IP5	3	68896537	3_46	0	0.0347928703927453	5.47626134179242	1.8091385242958e-06	-0.671171147725061	2
ENSG00000163380.15	LMOD3	3	69122652	3_46	0	0.0994480899465383	15.2376865328701	1.43884124356522e-05	1.71134111829022	1
ENSG00000163412.12	EIF4E3	3	71730076	3_48	0	0.0116044994280453	7.38501861266746	8.13720772012414e-07	-1.04758077268745	2
ENSG00000170837.2	GPR27	3	71735170	3_48	0	0.0204257260030664	12.1388727432756	2.35425367591711e-06	-1.48053603590435	1
ENSG00000163421.8	PROK2	3	71805436	3_48	0	0.011707784897258	7.5304930447774	8.37135083637662e-07	-0.750696663813535	1
ENSG00000144736.13	SHQ1	3	72843837	3_49	0	0.0271439134332052	5.60386487474593	1.44430033851272e-06	0.558393336920751	1
ENSG00000172986.12	GXYLT2	3	72887991	3_49	0	0.047004459078236	10.6521512486209	4.7541598535956e-06	1.297895282146	1
ENSG00000255423.1	EBLN2	3	73061902	3_49	0	0.0611712837534414	13.092170832636	7.60425470434024e-06	2.07212833526555	1
ENSG00000113805.8	CNTN3	3	74521451	3_50	0	0.0373889271707978	5.66450438963658	2.01095484231363e-06	-0.543282468292197	1
ENSG00000114480.12	GBE1	3	81761728	3_54	0	0.10039515681026	16.5248420143417	1.57524269858391e-05	2.23834508732445	2
ENSG00000175161.13	CADM2	3	84960888	3_56	0	0.0467900636983908	6.99491695295239	3.10766070181352e-06	-1.27051500415471	1
ENSG00000083937.8	CHMP2B	3	87214347	3_57	0	0.0425701190694648	9.58699602553692	3.87511690618501e-06	1.3536070032489	3
ENSG00000179021.9	C3orf38	3	88150029	3_58	0	0.053073280997348	9.66010686568232	4.86805262297773e-06	1.45370401082349	1
ENSG00000044524.10	EPHA3	3	89107369	3_59	0	0.0534587407487975	9.5036940855706	4.82401411227329e-06	-1.64151662587725	1
ENSG00000184500.14	PROS1	3	93878823	3_59	0	0.0327782544276122	4.99498493038891	1.55459548140277e-06	0.344185700092188	2
ENSG00000178700.7	DHFR2	3	94062771	3_59	0	0.0460496064867452	8.12427357101676	3.55228546816295e-06	-1.44674229145779	1
ENSG00000178694.9	NSUN3	3	94062771	3_59	0	0.0460496064867452	8.12427357101675	3.55228546816295e-06	-1.44674229145779	1
ENSG00000113966.9	ARL6	3	97768395	3_61	0	0.240923090438925	28.1735930699315	6.44492784820883e-05	2.92723113925807	2
ENSG00000080200.9	CRYBG3	3	97822174	3_61	0	0.101040052070391	19.71267101221	1.89119552737441e-05	-2.59124387421956	1
ENSG00000170854.17	RIOX2	3	97971479	3_61	0	0.0258942444071612	7.09283112582062	1.74389470660969e-06	-1.39830502973195	1
ENSG00000231861.2	OR5K2	3	98507518	3_62	0	0.0495760337060515	6.61225878026275	3.11256921099376e-06	-0.782080639532804	1
ENSG00000080819.6	CPOX	3	98594312	3_62	0	0.0407652117148223	4.80652152887632	1.86044994907323e-06	0.413592293374094	1
ENSG00000064225.12	ST3GAL6	3	98774287	3_62	0	0.0745867332371949	10.4077151379942	7.37079580514526e-06	-1.49572176643725	1
ENSG00000057019.15	DCBLD2	3	98901528	3_62	0	0.046419457202205	6.00435558402963	2.64645100609282e-06	-0.68536941778131	1
[truncated: 8,266 more rows]
