# Supplementary material for: Adjusting for genetic confounders in transcriptome-wide association studies improves discovery of risk genes of complex traits
Source: Nat Genet. 2024 Jan 26;56(2):336–47. doi: 10.1038/s41588-023-01648-9 (PMC10864181; doi:10.1038/s41588-023-01648-9)
Supplement: Supplementary file 5 — cTWAS results of all analyzed genes across all tissues for IBD, SCZ, and SBP. Results are stored separately for each combination of traits and tissues. Column legends for each set of results are the same as in Supplementary Table 1. [file 41588_2023_1648_MOESM5_ESM.zip › SCZ_Small_Intestine_Terminal_Ileum.csv]

id	genename	chrom	pos	region_tag	cs_index	PIP	tau2	PVE	z	num_eqtl
ENSG00000162576.16	MXRA8	1	1362042	1_1	0	0.032634214901652	9.67123309706955	2.99676312932013e-06	1.19761777868308	1
ENSG00000235098.8	ANKRD65	1	1422081	1_1	0	0.0275498599258704	8.09954796244514	2.11873954906315e-06	0.999932755820527	1
ENSG00000078369.17	GNB1	1	1814287	1_1	0	0.238265400824894	28.7451073292216	6.50312816380066e-05	-2.96691104063846	1
ENSG00000169885.9	CALML6	1	1915143	1_1	0	0.156847616524212	24.5537815263279	3.65673684371215e-05	2.94543239370131	1
ENSG00000178821.12	TMEM52	1	1919475	1_1	0	0.0196858321993697	4.98910925782826	9.32554432043231e-07	0.365447315271193	1
ENSG00000162585.16	FAAP20	1	2179409	1_3	0	0.0254144215827987	21.5989708131559	5.21207533375215e-06	-3.10567066074545	1
ENSG00000116151.13	MORN1	1	2367197	1_3	0	0.00772460495543359	7.84349348671499	5.75285218627297e-07	-0.76488543435321	1
ENSG00000157911.9	PEX10	1	2413486	1_3	0	0.0289016518966481	19.1567349251512	5.2570432811398e-06	-1.62192627215592	1
ENSG00000157881.13	PANK4	1	2531396	1_3	0	0.0109225571304866	9.95764572607464	1.03271002419526e-06	-0.354121581999714	1
ENSG00000157873.17	TNFRSF14	1	2555429	1_3	0	0.0699439052514919	27.1810350959727	1.80514987313678e-05	2.50053191405424	1
ENSG00000142606.15	MMEL1	1	2632557	1_3	0	0.0396177862848632	24.9722874134458	9.393899863177e-06	-3.06482365890737	2
ENSG00000215912.12	TTC34	1	2800905	1_3	0	0.0468922197203492	26.5650132647839	1.18279158252743e-05	3.1442938116322	1
ENSG00000116213.15	WRAP73	1	3654319	1_3	0	0.0471290082538302	24.6899005227445	1.10485437011971e-05	-2.3513101656416	2
ENSG00000169598.15	DFFB	1	3856947	1_3	0	0.00538857769776513	4.75753812281092	2.43418635227087e-07	-0.195973676910932	3
ENSG00000198912.10	C1orf174	1	3891607	1_3	0	0.0154923065981408	14.4261364141926	2.12208861120868e-06	-1.55369198656738	1
ENSG00000069424.14	KCNAB2	1	5991653	1_5	0	0.0275700465453189	4.98710465616627	1.30551954553714e-06	0.441849382513792	1
ENSG00000131697.17	NPHP4	1	5994206	1_5	0	0.0364437208722672	7.47039193349936	2.58501755094938e-06	0.96884162063666	2
ENSG00000158286.12	RNF207	1	6206026	1_5	0	0.109568878450641	17.8055610528685	1.8524234743797e-05	1.93489410465774	1
ENSG00000116251.9	RPL22	1	6209280	1_5	0	0.0268736396807996	4.66162759826799	1.1894918285756e-06	-0.140008853262353	1
ENSG00000069812.11	HES2	1	6424625	1_5	0	0.0298995565826399	5.86331169312664	1.66458174035107e-06	0.79048360216861	2
ENSG00000215788.9	TNFRSF25	1	6465275	1_5	0	0.0266016859935079	4.60804288470109	1.16391984146525e-06	0.154608056591678	2
ENSG00000171680.21	PLEKHG5	1	6575636	1_5	0	0.048091348842338	15.8116818419271	7.22008685356898e-06	-2.92665580904973	1
ENSG00000162408.10	NOL9	1	6554170	1_5	0	0.0279313269273135	5.26618170944511	1.39664105836752e-06	-0.71151448165295	1
ENSG00000173662.20	TAS1R1	1	6554687	1_5	0	0.0269420379685221	5.17159437560061	1.32297700322098e-06	0.86135671244782	1
ENSG00000204859.12	ZBTB48	1	6579883	1_5	0	0.0566729183368348	13.8887643034456	7.47371584314855e-06	-2.23602491470206	2
ENSG00000041988.15	THAP3	1	6625714	1_5	1	0.358589663595398	28.4069546578198	9.67207914555663e-05	-5.03623204251425	1
ENSG00000049245.12	VAMP3	1	7776599	1_6	0	0.0325837725847975	9.83298837727679	3.04217566906079e-06	1.34835096974743	1
ENSG00000049249.8	TNFRSF9	1	7944903	1_6	0	0.0191288846808356	4.97359168596454	9.03352340629127e-07	0.496691863289546	1
ENSG00000116288.12	PARK7	1	7954388	1_6	0	0.0205349900684987	5.8550531060436	1.1416230595258e-06	-0.836368847726715	1
ENSG00000116285.12	ERRFI1	1	8026467	1_6	0	0.0188808535181793	4.67969381956051	8.38950735079008e-07	-0.0614091559817941	1
ENSG00000162426.14	SLC45A1	1	8317768	1_6	0	0.119953271166074	27.0233834626985	3.07786251573888e-05	-3.94157979865204	1
ENSG00000074800.13	ENO1	1	8879251	1_6	0	0.0240479253616539	11.200010059835	2.55736916736631e-06	2.44868725137781	1
ENSG00000142583.17	SLC2A5	1	9088411	1_6	0	0.020024420644825	5.34889237344046	1.01700061594094e-06	-0.5487548973853	2
ENSG00000180758.11	GPR157	1	9128930	1_6	0	0.0217089281308961	6.04682399728342	1.24641625911244e-06	-0.661932166142599	1
ENSG00000171621.13	SPSB1	1	9292749	1_6	0	0.0246002038670259	7.09168046097447	1.65647643422564e-06	-0.77673631140119	1
ENSG00000171603.16	CLSTN1	1	9823902	1_7	0	0.0568700219618964	9.07871465301837	4.90235953685928e-06	-1.38946464846387	3
ENSG00000162441.11	LZIC	1	9943262	1_7	0	0.0382474469959925	5.37115314220273	1.95059624293813e-06	0.189286528720848	1
ENSG00000162444.11	RBP7	1	9996852	1_7	0	0.0796718654630222	12.2578300126749	9.27290855920574e-06	-1.73020991081464	2
ENSG00000054523.17	KIF1B	1	10210333	1_7	0	0.13326094218136	17.1877722061335	2.1748027100666e-05	2.55074487020003	3
ENSG00000175279.21	CENPS	1	10429947	1_7	0	0.0518108006510585	8.20520222816524	4.03651889463425e-06	1.02075777037263	1
ENSG00000160049.11	DFFA	1	10477033	1_7	0	0.0402953996489601	5.85710543933407	2.24096929740466e-06	0.557821064511164	1
ENSG00000120948.16	TARDBP	1	11012060	1_8	0	0.0959086981707103	15.3472202053062	1.39760716157745e-05	-1.86444361824023	2
ENSG00000009724.16	MASP2	1	11047382	1_8	0	0.0308886616349793	4.70951985471454	1.38125263730316e-06	-0.368645072490629	1
ENSG00000116649.9	SRM	1	11060199	1_8	0	0.035287041327986	5.9464753396536	1.99238041993017e-06	0.653538294206544	2
ENSG00000198793.12	MTOR	1	11262099	1_8	0	0.0312816890419932	4.82690064092857	1.43369229273368e-06	0.0921963225793748	1
ENSG00000116661.9	FBXO2	1	11653506	1_8	0	0.0524537132451877	9.64570691002729	4.80405195983305e-06	-1.14086717734937	1
ENSG00000177000.10	MTHFR	1	11792243	1_9	0	0.100178572939057	15.6336805404594	1.48707704886945e-05	-2.34075816881255	1
ENSG00000120937.8	NPPB	1	11859214	1_9	0	0.103733167748084	15.9675643649832	1.57272833969609e-05	2.23630568335687	1
ENSG00000116685.15	KIAA2013	1	11926801	1_9	0	0.104858330537931	16.0712545348075	1.60011101632206e-05	-1.99030373578979	1
ENSG00000083444.16	PLOD1	1	11935354	1_9	0	0.0691310078970414	12.1112835302927	7.94987786870214e-06	-1.74157269191224	1
ENSG00000116688.16	MFN2	1	11988826	1_9	0	0.0546131265054495	9.89430515869356	5.13073680961709e-06	1.32703786368292	1
ENSG00000028137.18	TNFRSF1B	1	12161549	1_9	0	0.0419917336994394	7.43700643045933	2.96523665041936e-06	-0.848317271118615	1
ENSG00000171729.13	TMEM51	1	15152787	1_11	0	0.0148744216289027	4.94228017906781	6.98015146429132e-07	0.325303605885475	1
ENSG00000142621.19	FHAD1	1	15247273	1_11	0	0.0218736501142994	8.50356058396552	1.76611698797365e-06	-1.0569515424843	1
ENSG00000132906.17	CASP9	1	15526794	1_11	0	0.0198034288152277	7.5843407625834	1.426118540062e-06	1.03680234271588	1
ENSG00000116138.12	DNAJC16	1	15526781	1_11	0	0.0196896788852877	7.53113477314509	1.4079798830689e-06	0.948659836406149	1
ENSG00000197312.11	DDI2	1	15617889	1_11	0	0.0145504237865831	4.73918621735708	6.54751968951929e-07	-0.255327334611871	1
ENSG00000116786.11	PLEKHM2	1	15684135	1_11	0	0.0226352323016554	8.8200926090314	1.89563840110465e-06	1.0746705724195	1
ENSG00000233954.6	UQCRHL	1	15809022	1_11	0	0.0208044125042013	8.04005805940234	1.58822503679841e-06	-1.10019479677428	1
ENSG00000065526.10	SPEN	1	15845948	1_11	0	0.0199335280708025	7.64480955996082	1.44693239483676e-06	-1.04938287501804	1
ENSG00000186510.11	CLCNKA	1	16018760	1_11	0	0.0167810645451578	6.05500820481467	9.64787439055575e-07	0.718327473796719	1
ENSG00000173641.17	HSPB7	1	16019124	1_11	0	0.026722692725941	10.3571647109675	2.6279584694273e-06	-1.19922934936639	2
ENSG00000184908.17	CLCNKB	1	16044217	1_11	0	0.0210915388768567	8.16681399447308	1.63552930044709e-06	1.14886246353635	1
ENSG00000185519.8	FAM131C	1	16067316	1_11	0	0.014307044019592	4.58365592654356	6.22671975462148e-07	0.0412072271583032	2
ENSG00000142632.16	ARHGEF19	1	16210794	1_11	0	0.216504605574564	30.3054078866094	6.22995155744189e-05	3.49062193997642	1
ENSG00000132881.11	RSG1	1	16237140	1_11	0	0.0169027485096035	6.12174579270489	9.8249425144623e-07	-0.923291306527981	1
ENSG00000037637.10	FBXO42	1	16352086	1_11	0	0.026417891694598	10.2509943400193	2.57135207881432e-06	-1.59526714470699	1
ENSG00000055070.16	SZRD1	1	16352086	1_11	0	0.0508999960454232	16.3552351462284	7.90445511940022e-06	2.44475922715928	2
ENSG00000187144.11	SPATA21	1	16437144	1_11	0	0.0237025853771113	9.24659186313929	2.0810130564895e-06	1.51075631608525	1
ENSG00000157191.19	NECAP2	1	16444979	1_11	0	0.0255703492639898	9.94885137917638	2.41549976776113e-06	1.2368622862292	1
ENSG00000117122.13	MFAP2	1	16980428	1_12	0	0.0337296919476918	9.59542196919228	3.07307988310612e-06	-1.70306525469221	1
ENSG00000159339.13	PADI4	1	17308916	1_12	0	0.0256654260462231	7.06048008790813	1.72060074770729e-06	0.820920542838527	1
ENSG00000179051.13	RCC2	1	17439260	1_12	0	0.036733028543159	10.3888172141762	3.62343302434528e-06	-1.34419382749319	1
ENSG00000117154.11	IGSF21	1	18108097	1_12	0	0.032501162771112	9.25078875969846	2.85479586813397e-06	-1.1371706323692	1
ENSG00000158748.3	HTR6	1	19665573	1_13	0	0.0270506434049148	9.43726080950793	2.42393491024494e-06	-1.29825157364415	1
ENSG00000179023.8	KLHDC7A	1	18471209	1_13	0	0.0161996463836801	4.8077231058629	7.39507151917309e-07	0.404780493198282	2
ENSG00000159423.16	ALDH4A1	1	18902981	1_13	0	0.0376948124722997	12.5201087246166	4.48112526355634e-06	1.37990888002628	1
ENSG00000169991.10	IFFO2	1	18956450	1_13	0	0.0160053423075348	4.5871649234109	6.9711867696223e-07	-0.134082893780673	1
ENSG00000053372.4	MRTO4	1	19249541	1_13	0	0.0170067360666528	5.14059258331714	8.30102179026069e-07	-0.422766006246288	1
ENSG00000162482.4	AKR7A3	1	19288862	1_13	0	0.0170807431891619	5.16655071963061	8.37924438517538e-07	0.417531421566568	1
ENSG00000053371.12	AKR7A2	1	19311815	1_13	0	0.0377291644188995	12.5291595630178	4.48845136808262e-06	1.53386289736778	2
ENSG00000040487.12	PQLC2	1	19312389	1_13	0	0.0495809463514095	14.9577729910989	7.04172639252774e-06	1.75603256036791	1
ENSG00000077549.17	CAPZB	1	19485983	1_13	0	0.0316460595738524	10.8477353789243	3.25953854082706e-06	1.27482145116747	1
ENSG00000173436.13	MINOS1	1	19596564	1_13	0	0.0431333795456421	13.6609807425988	5.5949055938797e-06	1.806342418535	1
ENSG00000158747.13	NBL1	1	19640599	1_13	0	0.108012926990637	22.3569096138842	2.29289888324953e-05	-2.23618132629637	1
ENSG00000169914.5	OTUD3	1	19882213	1_13	0	0.0171529469442203	5.22333803532294	8.50715359118311e-07	0.402107598253884	2
ENSG00000188257.10	PLA2G2A	1	19979930	1_13	0	0.0196656316999666	6.46556806146153	1.20729106351972e-06	0.659238143536745	1
ENSG00000117215.14	PLA2G2D	1	20119239	1_13	0	0.0167927577079277	5.04641444053725	8.04641324310465e-07	0.356558761294419	1
ENSG00000162545.5	CAMK2N1	1	20488909	1_14	0	0.146871189083164	19.0339749844314	2.65438247872409e-05	-2.02065728627586	1
ENSG00000090432.6	MUL1	1	20508105	1_14	0	0.0341486874654091	6.30876203452961	2.04557571365569e-06	0.691324132643465	2
ENSG00000183114.7	FAM43B	1	20578250	1_14	0	0.0354584265387861	6.34530583180711	2.13633529599179e-06	0.481726058696341	1
ENSG00000158825.5	CDA	1	20566460	1_14	0	0.0292283485807976	4.62437581485808	1.28337860845517e-06	0.1039872547585	2
ENSG00000117245.12	KIF17	1	20717668	1_14	0	0.0951464749488715	18.1902674996108	1.64334665580906e-05	2.92730234907962	2
ENSG00000189410.11	SH2D5	1	20731059	1_14	0	0.0295029500219155	4.93623068567921	1.38279655155092e-06	0.626358749674414	3
ENSG00000075151.20	EIF4G3	1	21176003	1_14	0	0.258252640436626	18.6904177428979	4.58311944108979e-05	3.77460949707011	2
ENSG00000117298.14	ECE1	1	21345450	1_14	0	0.0307919049213151	5.07594072318574	1.4840567057347e-06	0.215344547385703	2
ENSG00000187980.6	PLA2G2C	1	20176690	1_14	0	0.0292929148272856	4.65310032106209	1.29420299842085e-06	-0.106564260786828	2
ENSG00000142794.18	NBPF3	1	21439197	1_15	0	0.0278124299135901	6.46728472238975	1.70788377174554e-06	-0.533160475453146	1
ENSG00000076864.19	RAP1GAP	1	21642248	1_15	0	0.0236991404491509	5.03572439620591	1.13316185010064e-06	0.307798104724389	2
ENSG00000090686.15	USP48	1	21783303	1_15	0	0.127584453061521	19.1446864455133	2.31922781403476e-05	-2.28502473609806	1
ENSG00000142789.19	CELA3A	1	22001714	1_15	0	0.083482053332031	16.3480415467443	1.29585453225428e-05	-1.69371603991579	1
ENSG00000159189.11	C1QC	1	22644432	1_15	0	0.0225260845136474	4.64871373481186	9.94296496991259e-07	0.130303878720592	1
ENSG00000173369.15	C1QB	1	22653162	1_15	0	0.039975799932878	9.8380979952406	3.73426989857182e-06	1.14903441971651	1
ENSG00000169641.13	LUZP1	1	23176683	1_16	0	0.0251106350229809	4.87682065151731	1.16276480233946e-06	-0.400712877092043	3
ENSG00000125945.14	ZNF436	1	23369659	1_16	0	0.0276755874284101	5.77801620106141	1.51835386672027e-06	-0.542713739567953	1
ENSG00000088280.18	ASAP3	1	23484404	1_16	0	0.0256053748648536	5.05753008707189	1.22960893455773e-06	0.390967199939858	2
ENSG00000197880.8	MDS2	1	23581686	1_16	0	0.0292926061960036	6.30463442101024	1.753538552806e-06	-0.66922023703122	1
ENSG00000179546.4	HTR1D	1	23194847	1_16	0	0.0319035299660401	7.0971540567384	2.1499104343299e-06	-0.929491803470335	2
ENSG00000142676.12	RPL11	1	23691734	1_17	0	0.0703929101379667	15.3867753997999	1.02842809209365e-05	-1.74650749799735	1
ENSG00000057757.9	PITHD1	1	23775590	1_17	0	0.0276018572383683	6.64107895508968	1.7405012744936e-06	-0.639084821391877	1
ENSG00000117308.14	GALE	1	23800401	1_17	0	0.0224652417214793	4.73422343133783	1.00985086830832e-06	0.21390897872192	1
ENSG00000189266.11	PNRC2	1	23880263	1_17	0	0.0284205298845269	6.91209470578224	1.865259444258e-06	0.696156933068984	1
ENSG00000142677.3	IL22RA1	1	24143903	1_17	0	0.0222656552564313	4.6516672554686	9.83425620291819e-07	0.206792050597652	1
ENSG00000001460.17	STPG1	1	24416496	1_17	0	0.0221771891084845	4.61484282316495	9.71764009905824e-07	-0.0444687267234579	2
ENSG00000117602.11	RCAN3	1	24502439	1_17	0	0.0304802232374988	7.56121697505184	2.18830191749507e-06	-0.89498896025604	1
ENSG00000184454.6	NCMAP	1	24551912	1_17	0	0.0283767374372844	6.89777759259634	1.85852773168775e-06	0.972837625963655	2
ENSG00000169504.14	CLIC4	1	24745177	1_17	0	0.0342469930439188	8.64356083244153	2.81068732508511e-06	-1.17592126799541	1
ENSG00000175707.8	KDF1	1	26961225	1_18	0	0.0768078888185231	13.95344603289	1.01761781607083e-05	3.00430267330483	1
ENSG00000131910.4	NR0B2	1	26914363	1_18	0	0.0305525149681987	5.22414276661557	1.51551206890588e-06	-0.0129914107786767	1
ENSG00000187010.19	RHD	1	25235176	1_18	0	0.0523671980998782	10.3039240383293	5.12341319927541e-06	1.22295414081509	1
ENSG00000188672.17	RHCE	1	25430369	1_18	0	0.0283507152442385	4.61656703123876	1.24274081646622e-06	-0.110037477685257	1
ENSG00000157978.11	LDLRAP1	1	25563698	1_18	0	0.0297658458421274	5.05639346709599	1.42907981977173e-06	0.331175495766	1
ENSG00000162430.16	SELENON	1	25799884	1_18	0	0.0354928085563899	6.67497839198162	2.24950844285538e-06	-0.74869329367711	1
ENSG00000117640.17	MTFR1L	1	25791808	1_18	0	0.0351541508058916	6.58577295701176	2.19826863123259e-06	-0.7433741282592	1
ENSG00000182749.5	PAQR7	1	25875935	1_18	0	0.0295253763601937	4.97917718117514	1.39588750487366e-06	-0.28411657594653	1
ENSG00000158006.13	PAFAH2	1	25998029	1_18	0	0.0410647557806198	8.0924777219714	3.15535446279707e-06	1.09697377672811	1
ENSG00000158008.9	EXTL1	1	26019793	1_18	0	0.0304221335262663	5.28329327794	1.5261308946231e-06	-0.488679917752845	2
ENSG00000175087.9	PDIK1L	1	26110771	1_18	0	0.0292662624432423	4.90083443440311	1.36186698140983e-06	0.313714834541182	1
ENSG00000197245.5	FAM110D	1	26158522	1_18	0	0.0301707985557438	5.1419579755683	1.47303384286609e-06	-0.304796173343974	2
ENSG00000169442.8	CD52	1	26317723	1_18	0	0.0399627408435426	7.78508618930896	2.95403807352966e-06	-1.30689395770429	1
ENSG00000176092.14	AIM1L	1	26357597	1_18	0	0.0325487432386186	5.79117705345442	1.78977510930959e-06	-0.474723809758969	1
ENSG00000176083.17	ZNF683	1	26354204	1_18	0	0.0322992123993537	5.87408999387243	1.80148199135004e-06	0.650159652117397	1
ENSG00000117682.16	DHDDS	1	26432257	1_18	0	0.0282748980053295	4.60905522110914	1.23740069387752e-06	-0.26675074746606	2
ENSG00000117676.13	RPS6KA1	1	26529971	1_18	0	0.0313820167403821	5.55351562531467	1.65480279080118e-06	0.617345524410407	1
ENSG00000117713.18	ARID1A	1	26693642	1_18	0	0.0549694354627951	11.4251589788625	5.96322128354845e-06	2.74676117984853	1
ENSG00000060642.10	PIGV	1	26778119	1_18	0	0.127011331000763	17.915086979943	2.16052245800053e-05	3.29906788669741	2
ENSG00000142751.14	GPN2	1	26890178	1_18	0	0.0714777669285988	13.4158654625013	9.10514921166473e-06	-2.95522531070365	1
ENSG00000090273.13	NUDC	1	26899598	1_18	0	0.064012576735188	12.5640182226519	7.63644562733631e-06	-2.87721935033404	1
ENSG00000116329.10	OPRD1	1	28815455	1_19	0	0.0814199247930508	23.8918704507016	1.84704826835055e-05	-3.21138604590447	1
ENSG00000174950.10	CD164L2	1	27383368	1_19	0	0.0116075365350973	5.77087397476711	6.36032117031765e-07	0.647043038162792	1
ENSG00000090020.10	SLC9A1	1	27166703	1_19	0	0.031507230332935	14.9990494008152	4.48715798103416e-06	1.83398302282098	2
ENSG00000186501.14	TMEM222	1	27317371	1_19	0	0.281061249501442	36.1104258152994	9.63675857847393e-05	3.47541252503819	2
ENSG00000142765.17	SYTL1	1	27342257	1_19	0	0.101147340375141	25.9608606237552	2.49327940707435e-05	2.4365373495668	1
ENSG00000142733.14	MAP3K6	1	27363272	1_19	0	0.0117725099210455	5.90087039265789	6.59602871687353e-07	-0.52755741615692	2
ENSG00000142748.12	FCN3	1	27375143	1_19	0	0.0121764798249718	6.21167313489409	7.18170802772149e-07	-0.634560344025999	1
ENSG00000126705.13	AHDC1	1	27604387	1_19	0	0.108154248635693	26.6029604685862	2.73193870085359e-05	2.69677297082544	1
ENSG00000126709.14	IFI6	1	27671883	1_19	0	0.0120170160985799	6.09024680052184	6.94910593119844e-07	0.787179633591158	1
ENSG00000130775.15	THEMIS2	1	27877470	1_19	0	0.0152289411700056	8.27362152155259	1.19636240162761e-06	-1.1972724014894	1
ENSG00000117748.9	RPA2	1	27914481	1_19	0	0.0213186425433092	11.3799128073126	2.3035406418003e-06	1.32949601818585	2
ENSG00000130768.14	SMPDL3B	1	27935082	1_19	0	0.0158934798066817	8.66763350291709	1.30802766906256e-06	1.12719498194772	1
ENSG00000158156.7	XKR8	1	27964235	1_19	0	0.0138752119947292	7.41511395526258	9.76910671436442e-07	-0.830143595902972	2
ENSG00000158161.15	EYA3	1	28088507	1_19	0	0.0194958788160723	10.5536520272467	1.95363300661043e-06	-1.12083935944262	2
ENSG00000169403.11	PTAFR	1	28193492	1_19	0	0.012461497537111	6.42482343748929	7.60201688625361e-07	0.722160786184153	1
ENSG00000126698.10	DNAJC8	1	28232589	1_19	0	0.0367630736418971	16.4327512654572	5.73613669943391e-06	-1.71928049376007	1
ENSG00000130770.17	ATPIF1	1	28236497	1_19	0	0.01219499296135	6.22558505530558	7.20873601186286e-07	0.551339879617515	2
ENSG00000130766.4	SESN2	1	28259165	1_19	0	0.0302184357436945	14.6114057205587	4.1923871027911e-06	-1.78682126848489	1
ENSG00000204138.12	PHACTR4	1	28369580	1_19	0	0.0202199410082484	10.8907999928883	2.09091829876026e-06	-1.94557697822801	2
ENSG00000180098.9	TRNAU1AP	1	28553045	1_19	0	0.0334927600481643	15.5667426374871	4.95046597816977e-06	1.64174100431463	1
ENSG00000162419.12	GMEB1	1	28666286	1_19	0	0.226899303827291	33.8947444926015	7.30235470553484e-05	-3.7385134386428	1
ENSG00000198492.15	YTHDF2	1	28736724	1_19	0	0.0106904213598007	5.0130364123808	5.0885386676897e-07	0.524325080030247	1
ENSG00000159023.19	EPB41	1	28886806	1_19	0	0.0337517009499407	15.6384454706638	5.01171817588446e-06	-1.83004151780839	1
ENSG00000253304.1	TMEM200B	1	29138442	1_19	0	0.0138413065027586	7.39271768373395	9.71580084590718e-07	-1.33091101996381	1
ENSG00000060656.19	PTPRU	1	29253314	1_19	0	0.0364358492183439	16.3493019096791	5.65620975717588e-06	1.48678047860435	1
ENSG00000134644.15	PUM1	1	31066204	1_20	0	0.0274704886665809	15.7283710435749	4.10248996844133e-06	1.81861228176842	1
ENSG00000084628.9	NKAIN1	1	31239467	1_20	0	0.00855929317925275	5.09073745539658	4.13729033777155e-07	-0.398534788099007	1
ENSG00000142910.15	TINAGL1	1	31547225	1_20	0	0.020121027376707	13.7868584998292	2.63398238965655e-06	1.87876135888481	2
ENSG00000162517.12	PEF1	1	31644486	1_20	0	0.0083134617330769	4.86328309597508	3.83891812562986e-07	-0.335165238033419	2
ENSG00000084636.17	COL16A1	1	31703950	1_20	0	0.00837202454916808	4.97577228407403	3.95538157896446e-07	-0.481020203850001	1
ENSG00000121753.12	ADGRB2	1	31764679	1_20	0	0.011764692665869	7.83515501722885	8.75236813907774e-07	0.729855023542494	1
ENSG00000134668.12	SPOCD1	1	31815803	1_20	0	0.00828493445732448	4.79554727497221	3.77246006002258e-07	0.0829224329743919	1
ENSG00000184007.18	PTP4A2	1	31945136	1_20	0	0.0155651480752266	10.7593986557496	1.59015204691635e-06	-1.38529192455148	1
ENSG00000025800.13	KPNA6	1	32108863	1_21	0	0.0415435983582613	11.5196837428512	4.54403914456411e-06	-1.60312708411667	1
ENSG00000160051.11	IQCC	1	32205464	1_21	0	0.0358199850711919	10.1391125297246	3.44844052725906e-06	1.46785544549792	1
ENSG00000084623.11	EIF3I	1	32222176	1_21	0	0.0328681737284233	9.3395987564021	2.91474918322785e-06	1.38181198006749	1
ENSG00000160055.19	TMEM234	1	32222176	1_21	0	0.0328681737284233	9.3395987564021	2.91474918322785e-06	-1.38181198006749	1
ENSG00000183615.5	FAM167B	1	32246849	1_21	0	0.0743580791429698	16.9825271242561	1.19902399965159e-05	1.98458483069835	1
ENSG00000116478.11	HDAC1	1	32291652	1_21	0	0.0269530259601886	7.49853685824749	1.91902864281296e-06	-0.953241359284909	1
ENSG00000162526.6	TSSK3	1	32366691	1_21	0	0.0197014054163889	4.59840947241388	8.60205561125248e-07	0.108041527649329	1
ENSG00000225828.1	FAM229A	1	32366691	1_21	0	0.0197014054163889	4.59840947241388	8.60205561125248e-07	0.108041527649329	1
ENSG00000160058.18	BSDC1	1	32397196	1_21	0	0.0201770396861476	4.81886675941455	9.23208433952077e-07	0.288595281196995	1
ENSG00000176261.15	ZBTB8OS	1	32650758	1_21	0	0.0197173523736404	4.60588608997773	8.6230159164568e-07	-0.0918335764830099	1
ENSG00000162521.18	RBBP4	1	32651491	1_21	0	0.0197556104194788	4.62379856272848	8.67334767688428e-07	-0.00787074947521619	1
ENSG00000160097.16	FNDC5	1	32871796	1_21	0	0.0383944942663361	10.7851217650047	3.93179984208027e-06	-1.40176188618252	2
ENSG00000004455.16	AK2	1	33080995	1_21	0	0.0240660926126157	6.44917106497763	1.47369251338188e-06	1.10300715651031	1
ENSG00000184389.9	A3GALT2	1	33321277	1_21	0	0.0544009313023098	14.0405036583292	7.25247797115969e-06	-2.10483102585955	2
ENSG00000121904.17	CSMD2	1	34165500	1_21	0	0.0303315278806715	8.5937818126257	2.47500458278798e-06	0.987720733932217	2
ENSG00000189280.3	GJB5	1	34793549	1_22	0	0.0193964303310264	7.29417663785675	1.34336949978531e-06	-0.971080865295967	1
ENSG00000187513.8	GJA4	1	34792232	1_22	0	0.0326093872898198	12.0050198402914	3.71708864006184e-06	-1.39983737323901	1
ENSG00000163866.8	SMIM12	1	34852255	1_22	0	0.0161061911956534	5.43609705818228	8.31337649568096e-07	0.320355363709615	1
ENSG00000163867.16	ZMYM6	1	35031112	1_22	0	0.0356095435143982	12.760538877486	4.31452329540067e-06	-1.51850415229524	1
ENSG00000197056.9	ZMYM1	1	35080556	1_22	0	0.0330945710031045	14.0840863510004	4.42570876542507e-06	-2.49581455813105	1
ENSG00000116819.6	TFAP2E	1	35573174	1_22	0	0.240633183122131	22.1484892229943	5.06054184761896e-05	4.23988844068056	1
ENSG00000126067.11	PSMB2	1	35641909	1_22	0	0.228111952996189	23.0551265065824	4.99359077649663e-05	-4.28515227822419	1
ENSG00000142686.7	C1orf216	1	35718988	1_22	0	0.158794032668524	21.3173516140078	3.21414025010081e-05	4.14534827765337	1
ENSG00000134698.10	AGO4	1	35807900	1_22	0	0.0157123756367367	5.44265899382314	8.11989427957354e-07	0.378764334804071	2
ENSG00000092847.11	AGO1	1	35870261	1_22	0	0.0255496996015866	12.6379170301911	3.06590500874644e-06	-3.09002441255171	1
ENSG00000054118.13	THRAP3	1	36224998	1_22	0	0.0263137313359284	9.09780183482813	2.27308829667468e-06	0.140151944022118	1
ENSG00000142694.6	EVA1B	1	36323945	1_22	0	0.0343623108639157	13.2939496279966	4.33744307455948e-06	-1.70102442075969	1
ENSG00000181817.5	LSM10	1	36397922	1_22	0	0.0147938305984308	4.82691044995002	6.78027455044304e-07	0.426744049964244	1
ENSG00000116898.11	MRPS15	1	36464072	1_22	0	0.0197282901423734	7.41631902703713	1.38923349810852e-06	-0.955886497786594	2
ENSG00000163875.15	MEAF6	1	37513172	1_23	0	0.0323507942982126	5.15686430190599	1.58404694596134e-06	-0.561416874767916	2
ENSG00000163877.10	SNIP1	1	37554146	1_23	0	0.157968210138591	20.1930156137664	3.02878381075153e-05	-2.48233591506468	1
ENSG00000163879.10	DNALI1	1	37556733	1_23	0	0.033875951469144	5.58493447654461	1.79641627533541e-06	0.707398164186123	1
ENSG00000134697.12	GNL2	1	37591628	1_23	0	0.0333359044179467	5.43561879715039	1.72051566374409e-06	0.912552277194487	1
ENSG00000116922.14	C1orf109	1	37692275	1_23	0	0.0399276161654659	7.11452899185365	2.69722348302106e-06	-0.96854175246561	2
ENSG00000134690.10	CDCA8	1	37692045	1_23	0	0.0385396867896094	6.78500114345889	2.4828787000897e-06	-0.878680320251591	1
ENSG00000197982.13	C1orf122	1	37806988	1_23	0	0.0322182844888423	5.11887593867237	1.56593745850886e-06	-0.697797426102211	1
ENSG00000188786.9	MTF1	1	37861712	1_23	0	0.0329608504202948	5.33057010100515	1.66828200074182e-06	-0.762659942696731	1
ENSG00000204084.12	INPP5B	1	37897131	1_23	0	0.121225509966662	17.6144666869794	2.02750024394677e-05	-2.36667478991331	2
ENSG00000183386.9	FHL3	1	37996149	1_23	0	0.0320126724887723	5.05904889496853	1.53775874379795e-06	0.161656881174305	2
ENSG00000183520.11	UTP11	1	38013784	1_23	0	0.0357743296807141	6.09192852373055	2.06930115838966e-06	-0.658317395917407	1
ENSG00000214114.8	MYCBP	1	38880474	1_24	0	0.0155014962632427	4.94129239423608	7.27296621516172e-07	-0.0904556256396614	1
ENSG00000131233.9	GJA9	1	38881233	1_24	0	0.0425368994125733	14.1383658977768	5.71034626608831e-06	1.95118702948354	1
ENSG00000158315.10	RHBDL2	1	38941917	1_24	0	0.0189242024344685	6.71845869116722	1.20721502800341e-06	-1.08274233068181	1
ENSG00000174574.15	AKIRIN1	1	38991334	1_24	0	0.0698605569777237	18.5745631154992	1.23210593143305e-05	-2.53469340262992	2
ENSG00000168653.10	NDUFS5	1	39026790	1_24	0	0.0177684295035956	6.15706761554158	1.03877230744623e-06	0.712938591339204	1
ENSG00000183682.7	BMP8A	1	39491437	1_24	0	0.0262703319859059	9.60135650940548	2.3949450522904e-06	-1.82282327348513	2
ENSG00000163909.7	HEYL	1	39623753	1_24	0	0.0203675667438761	7.43095479873364	1.43708072536446e-06	1.00074365150639	2
ENSG00000084072.16	PPIE	1	39739151	1_25	0	0.0114693457242078	4.69981271583023	5.11819222515476e-07	0.23200585268995	1
ENSG00000116985.11	BMP8B	1	39789001	1_25	0	0.0141409085170234	6.59421064841243	8.85395939166921e-07	-0.692773769521593	1
ENSG00000043514.15	TRIT1	1	39883661	1_25	0	0.0339318221981914	14.4750603709818	4.66363940462448e-06	-1.62561615170571	2
ENSG00000116990.10	MYCL	1	39879939	1_25	0	0.0165192651004252	7.87795961200078	1.23566819803912e-06	-0.866177408533652	1
ENSG00000168389.17	MFSD2A	1	39952917	1_25	0	0.0133758703692104	5.95663462550336	7.56519992664911e-07	0.500495876755054	1
ENSG00000131236.16	CAP1	1	40040200	1_25	0	0.0133166615280579	5.82828038690268	7.36941806747197e-07	0.293932248521822	2
ENSG00000084073.8	ZMPSTE24	1	40257946	1_25	0	0.026293757216215	12.06025856664	3.01097163557995e-06	1.32395353778829	1
ENSG00000164002.11	EXO5	1	40508753	1_25	0	0.0513101010944942	17.7142963419405	8.63026582467191e-06	1.76547266500714	1
ENSG00000117010.15	ZNF684	1	40531781	1_25	0	0.0153227275457055	7.45370523426469	1.08444040440036e-06	-1.01940115147451	1
ENSG00000171790.15	SLFNL1	1	41025213	1_25	0	0.0525063024781096	17.8477290212409	8.89798760455582e-06	-2.08171710442107	1
ENSG00000197273.3	GUCA2A	1	42164693	1_26	0	0.0295272464649798	5.05532955913196	1.41732621065902e-06	0.140830162139272	1
ENSG00000186973.10	FAM183A	1	43138891	1_26	0	0.0837639648300915	14.8221501411294	1.17886976882195e-05	1.8147091482063	1
ENSG00000127124.14	HIVEP3	1	42035651	1_26	0	0.0281043784670268	4.59732774607889	1.22680870233734e-06	-0.238154633470906	1
ENSG00000066185.12	ZMYND12	1	42452404	1_26	0	0.0447882546709489	8.93246607336041	3.79868175747049e-06	-1.66233639308781	2
ENSG00000186409.14	CCDC30	1	42439358	1_26	0	0.0520378862732737	10.3352314836101	5.10666363349152e-06	1.95728648878365	1
ENSG00000117385.15	P3H1	1	42767127	1_26	0	0.0295067861580369	5.04902353241338	1.41457735313828e-06	0.592043155708627	1
ENSG00000164008.14	C1orf50	1	42767127	1_26	0	0.0295067861580369	5.04902353241338	1.41457735313828e-06	0.592043155708627	1
ENSG00000177868.11	SVBP	1	42816759	1_26	0	0.0291715170111241	4.94290761380713	1.3691117714027e-06	0.0732698541998789	2
ENSG00000243710.7	CFAP57	1	43172514	1_26	0	0.0289421935721422	4.86975075662991	1.33824483038482e-06	0.224217639643527	1
ENSG00000179178.10	TMEM125	1	43275156	1_26	0	0.0453365067100293	9.04599850896211	3.8940539328555e-06	-1.07054173290716	1
ENSG00000171872.4	KLF17	1	44149546	1_27	0	0.0204940831180005	4.7343370003149	9.21266032331403e-07	-0.158113961886496	1
ENSG00000066056.13	TIE1	1	43300755	1_27	0	0.0721738280812497	18.3170805304388	1.2552591400846e-05	2.78366481420394	2
ENSG00000117400.16	MPL	1	43337449	1_27	0	0.0911687573505241	22.4858228741744	1.94649018158574e-05	3.46320473756727	1
ENSG00000117399.13	CDC20	1	43359194	1_27	0	0.0324537437495763	12.3294706477883	3.79932662005777e-06	-2.49172791644628	1
ENSG00000066322.14	ELOVL1	1	43360641	1_27	0	0.0539702734966165	19.4131860539435	9.94829906352221e-06	3.59209820860056	1
ENSG00000159479.16	MED8	1	43393556	1_27	0	0.038904340425245	14.4145721276848	5.32472531893596e-06	-2.67716994558075	1
ENSG00000198198.15	SZT2	1	43389819	1_27	0	0.0203128014901849	5.17250018693786	9.97625947181043e-07	-0.7793178926352	1
ENSG00000066135.12	KDM4A	1	43649383	1_27	0	0.0242005742813852	17.6612374704658	4.05830047385244e-06	-4.12930525155817	1
ENSG00000126091.19	ST3GAL3	1	43705540	1_27	0	0.0685942755027842	24.9589764970769	1.62559383021707e-05	-4.17882000762841	1
ENSG00000117407.16	ARTN	1	43933936	1_27	0	0.037228493586417	15.133839922293	5.34960844760579e-06	2.93745882862046	1
ENSG00000117408.10	IPO13	1	43947230	1_27	0	0.023486437956361	5.67445916389041	1.26543262394478e-06	0.117925035933132	1
ENSG00000117410.13	ATP6V0B	1	43974045	1_27	0	0.021458304483022	6.56530725217635	1.33766651514264e-06	1.43560388599326	1
ENSG00000159214.12	CCDC24	1	43991633	1_27	0	0.041298194743864	19.1711159287517	7.51754191195029e-06	3.74458569310419	1
ENSG00000196517.11	SLC6A9	1	44031577	1_27	0	0.0203555413711165	4.6413230662893	8.97060746430517e-07	0.142954327490309	1
ENSG00000178028.13	DMAP1	1	44205927	1_27	0	0.0207541705549514	4.98825712267516	9.82995680661913e-07	0.930462560118382	1
ENSG00000187147.17	RNF220	1	44385063	1_27	0	0.0274893782515222	7.2968728930895	1.90457945471255e-06	-1.35897502046159	1
ENSG00000198520.10	C1orf228	1	44673827	1_28	0	0.0340030686040106	5.68671457307506	1.83601801932906e-06	0.602303529348428	2
ENSG00000142945.12	KIF2C	1	44739926	1_28	0	0.0688340429537267	12.2850567055239	8.02930288228983e-06	-1.90882911725684	1
ENSG00000142937.11	RPS8	1	44775441	1_28	0	0.0407414140696688	7.36956026651734	2.85085461487649e-06	-1.3463844350574	1
ENSG00000142959.4	BEST4	1	44787956	1_28	0	0.0404160814372079	7.29483121548843	2.79941218477247e-06	1.34173217356171	1
ENSG00000222009.8	BTBD19	1	44794138	1_28	0	0.0890953115748351	14.7295888238389	1.24607123723308e-05	-2.22942356405805	1
ENSG00000117425.13	PTCH2	1	44842737	1_28	0	0.0743386722989988	13.0117266037011	9.18432252831141e-06	-2.08063248801166	1
ENSG00000126107.14	HECTD3	1	45010727	1_28	0	0.24940155824362	24.848187576587	5.8842521706931e-05	-3.02445581813138	2
ENSG00000132781.17	MUTYH	1	45340760	1_28	0	0.0380510545198565	6.73308360957352	2.43264144319712e-06	0.691036603983979	1
ENSG00000070759.16	TESK2	1	45491131	1_28	0	0.0320865547857474	5.1476752584081	1.56830897090856e-06	-0.386657238845662	1
ENSG00000280670.2	CCDC163	1	45499635	1_28	0	0.041192512124832	7.47220108944131	2.92256531624218e-06	-1.03514097273097	1
ENSG00000132763.14	MMACHC	1	45499635	1_28	0	0.041192512124832	7.47220108944131	2.92256531624218e-06	-1.03514097273097	1
ENSG00000117450.13	PRDX1	1	45523019	1_28	0	0.0340822289611897	5.70833569999637	1.84728920331386e-06	-0.756514872932345	1
ENSG00000117448.13	AKR1A1	1	45551015	1_28	0	0.0476648856961769	8.83464751343857	3.9983902456756e-06	-1.22719668988944	1
ENSG00000159588.14	CCDC17	1	45624129	1_28	0	0.0325209964295676	5.27259598048634	1.62811746383286e-06	0.443809199223237	1
ENSG00000159592.10	GPBP1L1	1	45688394	1_28	0	0.10593296567476	16.383309017048	1.64789733164505e-05	-2.37085494646498	1
ENSG00000197429.10	IPP	1	45750903	1_28	0	0.0345019661513439	5.82212403985173	1.9073161905077e-06	0.848437826971284	1
ENSG00000086015.20	MAST2	1	45787339	1_28	0	0.030195568272553	4.58373739440281	1.31419658022507e-06	0.0285453948418258	1
ENSG00000117461.14	PIK3R3	1	46132597	1_28	0	0.0335942080630431	5.57428133749809	1.77807750862957e-06	0.761901435731882	1
ENSG00000171357.5	LURAP1	1	46199082	1_28	0	0.0577130726384039	10.626678146254	5.82329941472205e-06	-1.20275538562258	1
ENSG00000173660.11	UQCRH	1	46309111	1_28	0	0.04689094196867	8.68163709962207	3.86534250015601e-06	1.14531526780609	1
ENSG00000117481.10	NSUN4	1	46337556	1_28	0	0.0308815255288271	4.79223150382147	1.40518638338472e-06	-0.0454404477561217	2
ENSG00000117480.15	FAAH	1	46394565	1_28	0	0.0443556533278336	8.16244730655431	3.43769045211865e-06	-1.14065073558944	2
ENSG00000079277.19	MKNK1	1	46616841	1_29	0	0.0345139396495009	6.23551148410685	2.04344999948949e-06	0.747799779334024	1
ENSG00000142961.14	MOB3C	1	46616841	1_29	0	0.0345139396495009	6.23551148410685	2.04344999948949e-06	-0.747799779334023	1
ENSG00000186118.8	TEX38	1	46668649	1_29	0	0.0309289163897259	5.21663602109682	1.53197838291779e-06	-0.51594222698465	1
ENSG00000123472.12	ATPAF1	1	46674003	1_29	0	0.031923454064102	5.51051157744658	1.67031811477922e-06	0.597373260413717	1
ENSG00000142973.13	CYP4B1	1	46811545	1_29	0	0.0535854567513717	10.3407459417778	5.2613379900877e-06	-1.4539072520012	1
ENSG00000187048.12	CYP4A11	1	46949067	1_29	0	0.0576969673536753	11.0342408250469	6.04495179034279e-06	-1.39855111001121	1
ENSG00000162365.11	CYP4A22	1	47137271	1_29	0	0.032345545623107	5.63251403463431	1.72987276325086e-06	0.785751847684866	1
ENSG00000162368.13	CMPK1	1	47333764	1_29	0	0.0862555362080753	14.8315930320245	1.21470879602464e-05	-1.93586693345344	1
ENSG00000269113.3	TRABD2B	1	47997102	1_30	0	0.0349186633334043	6.00660636502365	1.99151774090416e-06	-0.682981320985534	1
ENSG00000117834.12	SLC5A9	1	48222704	1_30	0	0.049611260237839	9.28183621076056	4.37231614479044e-06	1.14269065201967	2
ENSG00000132122.11	SPATA6	1	48471887	1_30	0	0.0314286525465357	5.02814513831435	1.50048260036873e-06	0.336073728985466	2
ENSG00000162373.12	BEND5	1	48777294	1_31	0	0.0194954465752319	6.25232369779143	1.1573695153853e-06	-1.353828552932	1
ENSG00000123091.4	RNF11	1	51235789	1_32	0	0.0252365525980957	7.38275055706981	1.76907245439633e-06	-0.820340308471883	2
ENSG00000203995.9	ZYG11A	1	52842285	1_33	0	0.0167558562977552	4.61254409979219	7.33845364545249e-07	0.0743926614828595	1
ENSG00000085831.15	TTC39A	1	51345495	1_33	0	0.0185966362621482	5.60312098532891	9.89376962123959e-07	-0.517354444778063	2
ENSG00000085832.16	EPS15	1	51497266	1_33	0	0.0197703426478995	6.1079333778013	1.14658401934782e-06	0.655812338756375	3
ENSG00000117859.18	OSBPL9	1	51577431	1_33	0	0.0270233657457767	8.90000667915872	2.28363751334778e-06	1.05974930261914	2
ENSG00000078618.21	NRDC	1	51880682	1_33	0	0.0174671251314654	4.99110844435208	8.27781725272141e-07	0.434419082790218	1
ENSG00000198841.3	KTI12	1	52033817	1_33	0	0.0167495179264358	4.60028131778091	7.31617524058746e-07	-0.0858819518554542	2
ENSG00000154222.14	CC2D1B	1	52352516	1_33	0	0.0233522981968539	7.59391424234132	1.68380855949116e-06	-0.930542883174812	1
ENSG00000116157.5	GPX7	1	52602242	1_33	0	0.0173332151310708	4.91851232527227	8.09487763333595e-07	-0.522576175334273	2
ENSG00000182183.14	FAM159A	1	52632886	1_33	0	0.0167905660136574	4.63644282062221	7.39175632353493e-07	-0.133391372435713	2
ENSG00000162377.5	COA7	1	52698548	1_33	0	0.0175209033958912	4.97403476373215	8.27489912295671e-07	-0.307853712608984	1
ENSG00000162378.12	ZYG11B	1	52726410	1_33	0	0.0348296491059245	11.1207397524229	3.67773280327385e-06	1.24485566127228	1
ENSG00000121310.16	ECHDC2	1	52927236	1_33	0	0.0457305785629958	13.6687576188983	5.93516962104841e-06	-1.53452738119556	2
ENSG00000116171.17	SCP2	1	52926925	1_33	0	0.0252009450055171	8.25979583519113	1.97643955068887e-06	-1.00387445676764	2
ENSG00000174348.13	PODN	1	53062276	1_33	0	0.0180196615160796	5.29851724017829	9.06563808704353e-07	-0.530427100768878	1
ENSG00000162383.11	SLC1A7	1	53132488	1_33	0	0.0356746132520642	11.8102827632938	4.00052479137494e-06	1.45025452271063	1
ENSG00000157193.15	LRP8	1	53227418	1_33	0	0.0217169499513604	7.26643211365598	1.49836440624798e-06	1.00886699859332	2
ENSG00000174332.5	GLIS1	1	53715995	1_33	0	0.0173584459692735	4.91847192231855	8.10659423032675e-07	0.344415117182255	2
ENSG00000162398.11	LEXM	1	54805572	1_34	0	0.0165194653875095	5.33112971784758	8.36204759398264e-07	-0.431277501715001	1
ENSG00000058799.14	YIPF1	1	53889535	1_34	0	0.0152832404497165	4.61349469898514	6.69488110276328e-07	0.142721326276444	2
ENSG00000116209.11	TMEM59	1	54056634	1_34	0	0.0171816725784318	5.69389422295993	9.28906988692549e-07	-0.406902033524249	1
ENSG00000116221.15	MRPL37	1	54183963	1_34	0	0.0216762019317197	7.84081670406011	1.61377092412321e-06	-0.923174119926458	1
ENSG00000215883.10	CYB5RL	1	54154524	1_34	0	0.0158867477753357	4.97076445542104	7.49817516035986e-07	0.344915555929141	2
ENSG00000157216.15	SSBP3	1	54413433	1_34	0	0.0178505592030873	6.04648943081685	1.02483162949959e-06	-0.619274335047476	1
ENSG00000162391.11	FAM151A	1	54623643	1_34	0	0.0217573276204603	7.87536678157614	1.6269482443461e-06	0.950899232661411	1
ENSG00000184313.19	MROH7	1	54641382	1_34	0	0.0237071647701274	8.66943282890672	1.95149615961605e-06	1.03757385361507	2
ENSG00000006555.10	TTC22	1	54505976	1_34	0	0.0167161639108082	5.44036717573771	8.63499776340343e-07	0.401802762771355	1
ENSG00000116133.11	DHCR24	1	54886940	1_34	0	0.0316028271342484	11.3343100671898	3.40109232742143e-06	-1.37531960197501	1
ENSG00000169174.10	PCSK9	1	55040059	1_34	0	0.0239139348206598	8.749811952595	1.98676800477968e-06	1.00337666431095	1
ENSG00000162402.13	USP24	1	55257768	1_34	0	0.018030612383	6.13915663782084	1.05103357161235e-06	0.294143674587134	1
ENSG00000187889.12	C1orf168	1	56819948	1_36	0	0.275436694810683	29.878195056884	7.8140026333362e-05	3.16678562068258	1
ENSG00000173406.15	DAB1	1	58547019	1_37	0	0.0773655061995559	13.3689486008094	9.82069044092618e-06	1.8151427162595	1
ENSG00000162600.11	OMA1	1	58542051	1_37	0	0.0670632761891065	12.0188220775443	7.65321772587862e-06	1.71323900337607	1
ENSG00000184292.6	TACSTD2	1	58577785	1_37	0	0.0345773231488141	5.82198724050898	1.9114371160044e-06	-0.612378735696539	1
ENSG00000162601.9	MYSM1	1	58700166	1_37	0	0.0885945330704799	14.6554614191106	1.23283176793951e-05	-2.09961976782501	1
ENSG00000172456.17	FGGY	1	59297283	1_37	0	0.0309777190612591	4.80069066691594	1.41205156554179e-06	-0.257507753668574	1
ENSG00000134709.10	HOOK1	1	59814713	1_38	0	0.0520926666947499	15.3618495373472	7.59831849981889e-06	-1.92870656434414	1
ENSG00000134716.9	CYP2J2	1	59926822	1_38	0	0.0169023464725687	4.91090345958039	7.8814439855641e-07	0.328561891380398	2
ENSG00000162604.12	TM2D1	1	61723869	1_39	0	0.0321847036284924	5.89734712569254	1.80220256209533e-06	-0.613348609551096	1
ENSG00000240563.1	L1TD1	1	62194418	1_39	0	0.0359760902110832	6.9325244188774	2.36811488904148e-06	0.899812240638794	2
ENSG00000162607.12	USP1	1	62436136	1_39	0	0.04203770538978	8.38290611516778	3.34603902067651e-06	1.22283684151908	1
ENSG00000116641.17	DOCK7	1	62698358	1_39	0	0.149708044363312	20.4544046474004	2.90756463128635e-05	2.26718940107952	1
ENSG00000125703.14	ATG4C	1	62784304	1_39	0	0.0488373995206364	9.78320405997984	4.53660575845675e-06	1.26209405863928	2
ENSG00000088035.15	ALG6	1	63365138	1_40	0	0.0307437261325656	8.55171107250639	2.49635829751766e-06	1.08740798266629	1
ENSG00000203965.12	EFCAB7	1	63523814	1_40	0	0.0243610958495566	5.96379373154201	1.37948452041512e-06	0.229441988797293	1
ENSG00000162437.14	RAVER2	1	64745289	1_41	0	0.0168158047209545	5.19863376536905	8.30050040963618e-07	0.415077522682189	1
ENSG00000162434.11	JAK1	1	64966741	1_41	0	0.0201638127052882	6.74862872154554	1.29206864504427e-06	-0.667145796882811	1
ENSG00000162433.14	AK4	1	65141213	1_41	0	0.0205727961616475	7.73610767856055	1.51116966098466e-06	1.4865486229551	3
ENSG00000116675.15	DNAJC6	1	65248258	1_41	0	0.0166287057223726	5.1329771239027	8.10448034268107e-07	0.405919573020148	2
ENSG00000213625.8	LEPROT	1	65419674	1_41	0	0.0358478788334626	13.0334651565916	4.43629844578944e-06	-1.74077856620261	1
ENSG00000116678.19	LEPR	1	65403480	1_41	0	0.0157249043233993	4.79585720094604	7.16063689336695e-07	0.401640101466652	1
ENSG00000184588.17	PDE4B	1	65792155	1_41	0	0.0194200238567496	9.40935516625393	1.7350301164595e-06	2.21948472826728	2
ENSG00000162594.15	IL23R	1	67138932	1_42	0	0.0365175111030791	9.7843042994655	3.39256766071931e-06	1.15149225203436	1
ENSG00000118473.21	SGIP1	1	66533081	1_42	0	0.0232923730472083	5.66018625791911	1.25181991526742e-06	-0.488151573698588	2
ENSG00000152760.9	TCTEX1D1	1	66762015	1_42	0	0.0226282124569163	5.29719378024003	1.13813428174412e-06	-0.623507463474354	1
ENSG00000198160.14	MIER1	1	66922613	1_42	0	0.0209160309195604	4.60113124375438	9.13779252922786e-07	-0.126010398775159	1
ENSG00000116704.7	SLC35D1	1	67054457	1_42	0	0.0523973510327368	12.9767285578141	6.45612527298587e-06	-1.39486748619358	1
ENSG00000081985.10	IL12RB2	1	67303577	1_42	0	0.0209657107394596	4.65845031240887	9.27360201903849e-07	-0.29562606564488	1
ENSG00000172380.5	GNG12	1	67832765	1_42	0	0.0235410114486538	6.52924966752586	1.45943847371148e-06	-1.5776254220285	1
ENSG00000116729.13	WLS	1	68179320	1_43	0	0.0315269248853549	4.58408218974643	1.37224420198284e-06	0.0576387610324595	1
ENSG00000033122.18	LRRC7	1	69568369	1_44	0	0.0271566105000292	4.8384509597516	1.24761131181248e-06	0.127798914904718	1
ENSG00000118454.12	ANKRD13C	1	70354325	1_44	0	0.0343325872963864	7.01491649243557	2.28679079410362e-06	0.919767895750471	1
ENSG00000197568.13	HHLA3	1	70354325	1_44	0	0.0343325872963864	7.01491649243557	2.28679079410362e-06	0.919767895750472	1
ENSG00000116761.11	CTH	1	70411075	1_44	0	0.0265274625342442	4.62123515890838	1.16399516264906e-06	-0.0611836541645443	1
ENSG00000050628.20	PTGER3	1	71047847	1_45	0	0.0751194962990587	16.7783788543282	1.19674069793569e-05	2.00201847342267	2
ENSG00000132485.13	ZRANB2	1	71081716	1_45	0	0.0323287793741575	8.88540124016904	2.72749365107855e-06	1.23779430301851	1
ENSG00000172260.14	NEGR1	1	72282986	1_46	0	0.0417926298062042	18.3163342927368	7.26834708694651e-06	-2.66113396549324	1
ENSG00000162620.15	LRRIQ3	1	74198025	1_47	0	0.014313715175258	4.86381688198981	6.61038849137029e-07	0.336003670034083	1
ENSG00000116783.14	TNNI3K	1	74234228	1_47	0	0.0178054166510244	6.87782680882875	1.16278862098389e-06	-0.725012692547712	1
ENSG00000116791.13	CRYZ	1	74733595	1_47	0	0.0639311087790904	18.7711140882961	1.13946157037123e-05	2.03748345089947	1
ENSG00000162623.15	TYW3	1	74733103	1_47	0	0.0442896045138643	15.3309590642159	6.44716110989921e-06	-1.74074524290024	2
ENSG00000137968.16	SLC44A5	1	75431114	1_47	0	0.0215461249779826	8.63988016765128	1.76756051090039e-06	0.944127977021252	2
ENSG00000137955.15	RABGGTB	1	75786061	1_47	0	0.0174357166285148	6.68411111521109	1.10657501394184e-06	0.78186892566449	2
ENSG00000057468.6	MSH4	1	75797873	1_47	0	0.0142499205944544	4.82263712891571	6.52520899968822e-07	0.274550585461056	2
ENSG00000184005.10	ST6GALNAC3	1	76072711	1_47	0	0.0932233156747437	22.3435058010687	1.97775849766754e-05	2.41813169044552	1
ENSG00000117069.14	ST6GALNAC5	1	76867670	1_48	0	0.0113124889283699	4.61949839619067	4.96192715979505e-07	-0.126548534323736	1
ENSG00000077254.14	USP33	1	77759973	1_48	0	0.0135723046137858	6.20986892669748	8.00264272819663e-07	0.744536409532699	1
ENSG00000162614.18	NEXN	1	77888019	1_48	0	0.0374444974134627	15.5560589653273	5.53076216497533e-06	1.70516237608038	1
ENSG00000162613.16	FUBP1	1	77979050	1_48	0	0.0115542971297473	4.81808255985447	5.28585403180957e-07	-0.275263414533495	2
ENSG00000162616.8	DNAJB4	1	77979478	1_48	0	0.0130443237898977	5.87075955603103	7.27132005369498e-07	-0.532300551003418	1
ENSG00000137959.15	IFI44L	1	78619516	1_48	0	0.0122653677115494	5.33267603637907	6.21045143971183e-07	0.387883360594386	1
ENSG00000162618.13	ADGRL4	1	79006491	1_48	0	0.0279683412099749	12.8547267946359	3.4137126146849e-06	1.4305236697163	1
ENSG00000203943.8	SAMD13	1	84298566	1_51	0	0.02224976473723	4.67221755951505	9.87065283240897e-07	0.192280361263543	1
ENSG00000171517.5	LPAR3	1	84926641	1_52	0	0.0267654827387278	7.22222315077818	1.83545347497478e-06	0.709546361477915	1
ENSG00000117133.10	RPF1	1	84479257	1_52	0	0.085704224806805	18.1172155664862	1.47431770047236e-05	2.09728762171411	1
ENSG00000174021.10	GNG5	1	84506136	1_52	0	0.0339678643569618	9.43383620088858	3.04266382230558e-06	-1.31598426113918	2
ENSG00000122432.17	SPATA1	1	84509277	1_52	0	0.0328616706616453	9.12616621243722	2.8475765631378e-06	1.12741283403456	1
ENSG00000117151.12	CTBS	1	84574387	1_52	0	0.0209865559627639	4.9708955451776	9.90542713913324e-07	0.213468379508621	1
ENSG00000117155.16	SSX2IP	1	84691138	1_52	0	0.0432251332456382	11.6782077211652	4.79302763836767e-06	1.45988165604301	1
ENSG00000153898.12	MCOLN2	1	84934499	1_52	0	0.0247330562684687	6.49068031828797	1.52428228349246e-06	-0.943247960545219	1
ENSG00000055732.12	MCOLN3	1	85048599	1_52	0	0.0220979383848007	5.44809516575449	1.14312530894409e-06	0.496222252317928	2
ENSG00000162642.13	C1orf52	1	85259743	1_52	0	0.020601306443345	4.79961732716456	9.38855536258812e-07	-0.349700274451095	1
ENSG00000117174.10	ZNHIT6	1	85708260	1_52	0	0.0353373184301822	9.80133936987708	3.28864059662762e-06	-1.32838405003455	2
ENSG00000122417.15	ODF2L	1	86396707	1_53	0	0.0236231167217413	4.92161327484843	1.1039313778368e-06	0.495738792991588	1
ENSG00000016602.9	CLCA4	1	86547045	1_53	0	0.0249885133945431	5.4418253504641	1.29116699577315e-06	-0.989369549134129	1
ENSG00000097033.14	SH3GLB1	1	86704350	1_53	0	0.0238490779097722	5.00971823535719	1.13444198048805e-06	0.334110388719343	1
ENSG00000183291.15	SELENOF	1	86913954	1_53	0	0.05115419947195	12.1083600996228	5.88117385265866e-06	1.74597571721722	1
ENSG00000153936.16	HS2ST1	1	86914948	1_53	0	0.0439096451511206	10.680826138078	4.45309715000113e-06	-1.61096989032353	1
ENSG00000143013.12	LMO4	1	87331207	1_53	0	0.0270925464544091	6.19078950260961	1.59255067689207e-06	-0.649730754710201	1
ENSG00000065243.19	PKN2	1	88684130	1_54	0	0.0250442414736387	4.68473869978312	1.11401400746566e-06	0.187350486444304	1
ENSG00000137947.11	GTF2B	1	88891179	1_54	0	0.0269643485139125	5.36912158248114	1.37464503279203e-06	0.58888274841062	1
ENSG00000137944.17	KYAT3	1	88979282	1_54	0	0.0248260325090909	4.60369928565886	1.08520469556814e-06	-0.0244502197706736	3
ENSG00000213516.9	RBMXL1	1	88993078	1_54	0	0.0299060025594872	6.32935839820986	1.79727879808557e-06	-0.636385156342408	1
ENSG00000117226.11	GBP3	1	89015900	1_54	0	0.0270851301118458	5.4105449402164	1.39145553164464e-06	-0.449305602948585	1
ENSG00000117228.9	GBP1	1	89064901	1_54	0	0.0305370718786242	6.52315948558687	1.89139738778837e-06	0.664858046115477	1
ENSG00000162645.12	GBP2	1	89150019	1_54	0	0.0256337271568601	4.90021926159456	1.19268200649942e-06	-0.289671674012239	2
ENSG00000162654.8	GBP4	1	89198593	1_54	0	0.0253348773816722	4.79159800156565	1.15264767496469e-06	-0.235177564150576	1
ENSG00000154451.14	GBP5	1	89276878	1_54	0	0.0394811099964663	8.91176123269493	3.34079858609423e-06	1.12761021842535	1
ENSG00000197147.13	LRRC8B	1	89522381	1_54	0	0.0286762302102832	5.93979869411963	1.61730221572109e-06	0.771878539557139	2
ENSG00000122482.20	ZNF644	1	91022402	1_55	0	0.0178684058098147	4.77331078438635	8.09846884215236e-07	0.167206527965415	1
ENSG00000162669.15	HFM1	1	91403932	1_55	0	0.01970846138286	5.67866715663007	1.06266537878197e-06	0.393574703744087	2
ENSG00000097046.12	CDC7	1	91500849	1_56	0	0.156391802033729	21.3453622280916	3.16967627937669e-05	2.68263337259026	2
ENSG00000172031.6	EPHX4	1	92031098	1_56	0	0.0536657363048012	10.4950135385144	5.34782875741309e-06	1.0240554906961	1
ENSG00000284413.1	BTBD8	1	92080411	1_56	0	0.0269833585483782	4.6238184753643	1.1846612334394e-06	0.223846220718612	1
ENSG00000174842.16	GLMN	1	92299545	1_56	0	0.0457573056741493	10.9782612629496	4.76970371996674e-06	2.1918099781874	1
ENSG00000122484.8	RPAP2	1	92299545	1_56	0	0.0457573056741493	10.9782612629496	4.76970371996674e-06	-2.1918099781874	1
ENSG00000162676.11	GFI1	1	92524186	1_56	0	0.0603820558457043	12.8836257460232	7.38657978020402e-06	-1.82863262244875	1
ENSG00000067208.14	EVI5	1	92792062	1_56	0	0.0319526975804539	7.73501392241683	2.34674567161915e-06	-2.17853997971683	2
ENSG00000122406.12	RPL5	1	92831623	1_56	0	0.0280411433882893	5.45452671183752	1.45227943601179e-06	1.02843052590042	1
ENSG00000154511.11	FAM69A	1	92960610	1_56	0	0.0364045930999097	7.73426467059247	2.67345333428214e-06	1.11929245619791	2
ENSG00000143033.17	MTF2	1	93079600	1_57	0	0.0362904332842074	6.05270695927611	2.08563928383057e-06	0.66659629916946	1
ENSG00000117500.12	TMED5	1	93181063	1_57	0	0.0315941807107588	4.76461064662106	1.42932803305941e-06	0.222214213345693	1
ENSG00000122483.17	CCDC18	1	93179625	1_57	0	0.0333128209999145	5.25665752584612	1.66271759069072e-06	-0.444777008256994	2
ENSG00000117505.12	DR1	1	93346012	1_57	0	0.0496614288777155	8.97898007388928	4.23392943593571e-06	1.16278278443741	2
ENSG00000137936.16	BCAR3	1	93847253	1_57	0	0.0395548056294496	6.85464419288486	2.57443284821774e-06	0.800718223857559	1
ENSG00000067334.13	DNTTIP2	1	93879160	1_57	0	0.0544629552680003	9.84338226817042	5.09029499380156e-06	1.27763316524318	2
ENSG00000023909.9	GCLM	1	93909186	1_57	0	0.0321276711565934	4.92011800479363	1.50090139681388e-06	0.339138588140801	1
ENSG00000198691.11	ABCA4	1	93999328	1_57	0	0.0320349196512835	4.89326632302207	1.48840078135118e-06	0.281868478391975	1
ENSG00000117519.15	CNN3	1	94906171	1_58	0	0.023000425064538	7.70518858857003	1.68273811446798e-06	1.21164868857613	1
ENSG00000172339.9	ALG14	1	95073327	1_58	0	0.0457277156375247	14.0540079682475	6.10206878159031e-06	-1.98381827657009	1
ENSG00000122481.16	RWDD3	1	95231973	1_58	0	0.0486567692745533	13.8572970611638	6.40205193674389e-06	1.35186542307695	1
ENSG00000117569.18	PTBP2	1	96721522	1_59	0	0.00920746882874457	14.9425378001456	1.3063574224461e-06	-3.18288864196539	1
ENSG00000188641.12	DPYD	1	97921165	1_60	0	0.00771069908500566	33.6144345224097	2.46103030360363e-06	-5.93714586619335	2
ENSG00000162627.16	SNX7	1	98661649	1_60	0	0.122618842208541	28.4009624172291	3.30664571033339e-05	2.82506032916867	1
ENSG00000156869.12	FRRS1	1	99766518	1_61	0	0.0346405072321103	5.17218680535639	1.7012018309954e-06	0.319199904422575	2
ENSG00000162688.16	AGL	1	99848840	1_61	0	0.0332767960422324	4.79887086150878	1.51627496621128e-06	-0.247999724589148	2
ENSG00000117620.14	SLC35A3	1	99969523	1_61	0	0.0675351091386731	11.4177886672716	7.32165065579001e-06	-1.68459496970342	1
ENSG00000156875.13	MFSD14A	1	100037607	1_61	0	0.0335226947130695	4.86728147631238	1.54925455300137e-06	0.156323650974029	2
ENSG00000156876.9	SASS6	1	100132743	1_61	0	0.102790694829947	15.4065554108129	1.50368458916191e-05	2.08504563292143	2
ENSG00000122435.9	TRMT13	1	100132743	1_61	0	0.104323759984321	15.5484841148928	1.54017008006429e-05	-2.06357890908517	1
ENSG00000122477.12	LRRC39	1	100178174	1_61	0	0.0359970771710806	5.52944507225386	1.88993202471727e-06	-0.382960393719822	1
ENSG00000079335.18	CDC14A	1	100333504	1_61	0	0.0640905674923911	10.9249411755444	6.64830019333477e-06	1.35094454513774	2
ENSG00000181656.6	GPR88	1	100538206	1_62	0	0.0274356199581365	4.96302764995126	1.2928819427428e-06	0.397397160412926	1
ENSG00000162694.13	EXTL2	1	100894659	1_62	0	0.0823621969195355	15.2505339207725	1.19264273714913e-05	-1.58386651074963	2
ENSG00000162695.11	SLC30A7	1	100895622	1_62	0	0.0939591973504551	16.5041857142101	1.47241691128775e-05	1.81623633191736	2
ENSG00000170989.8	S1PR1	1	101236803	1_62	0	0.137839932919836	20.1950002127341	2.6431165371915e-05	-2.14833468865659	1
ENSG00000240038.6	AMY2B	1	103559225	1_65	0	0.0162102592722132	5.72239507457802	8.80775440256609e-07	-0.980199342249454	1
ENSG00000134215.15	VAV3	1	107965542	1_67	0	0.0260070525122825	5.43487369655474	1.34207871041913e-06	0.585174845968587	1
ENSG00000085491.15	SLC25A24	1	108200010	1_67	0	0.0309224580960779	7.04028628501882	2.06710113781962e-06	0.818204937816331	1
ENSG00000116266.10	STXBP3	1	108761231	1_67	0	0.0501724671051712	11.5499899736168	5.50230247456604e-06	-1.53795441537013	1
ENSG00000121957.12	GPSM2	1	108865795	1_67	0	0.0239585051755309	4.67509709204064	1.06352511323577e-06	0.183290834877844	2
ENSG00000121940.15	CLCC1	1	108963213	1_67	0	0.0269094126571151	5.75093037110981	1.46939894907357e-06	-0.520836613153371	2
ENSG00000197780.9	TAF13	1	109075686	1_67	0	0.0457933852763575	10.6960848862854	4.65077134152084e-06	1.40270158124377	1
ENSG00000215717.5	TMEM167B	1	109089398	1_67	0	0.0291159872488377	6.48168046981717	1.79191141030248e-06	0.660138088114515	1
ENSG00000031698.12	SARS	1	109213564	1_67	0	0.0254120758506093	5.22048859582403	1.25964651981922e-06	0.551441700610641	2
ENSG00000134222.16	PSRC1	1	109279782	1_67	0	0.0785554642528209	15.7697276784947	1.17624554105159e-05	1.85908689070366	2
ENSG00000221986.6	MYBPHL	1	109306632	1_67	0	0.0250205927898626	5.07670125765834	1.20608134301499e-06	0.400782871021429	1
ENSG00000143106.12	PSMA5	1	109427099	1_67	0	0.0254906033638284	5.24906693921562	1.2704559845205e-06	-0.458884160042674	1
ENSG00000143028.8	SYPL2	1	109467180	1_67	0	0.0541221047257169	12.2597563998736	6.3001938869494e-06	1.42642926406587	1
ENSG00000162650.16	ATXN7L2	1	109480810	1_67	0	0.024177045814428	4.75915427813758	1.09252256044041e-06	0.213400170241951	2
ENSG00000174151.14	CYB561D1	1	109494012	1_67	0	0.0295233008891953	6.61056295639893	1.85310810316123e-06	-0.924836551116725	1
ENSG00000181754.6	AMIGO1	1	109509517	1_67	0	0.0639642590727713	13.8293039182082	8.39914524222223e-06	-1.59799417682512	1
ENSG00000156097.12	GPR61	1	109539929	1_67	0	0.131535088123875	20.707390679524	2.58621361765956e-05	-2.26336990202618	1
ENSG00000065135.10	GNAI3	1	109548660	1_67	0	0.0240252079799798	4.70083312996189	1.07235699145933e-06	0.187641504622924	1
ENSG00000168765.16	GSTM4	1	109648984	1_67	0	0.079347155257916	15.8647538361453	1.19525920143303e-05	1.75229786363112	1
ENSG00000213366.12	GSTM2	1	109713453	1_67	0	0.0312314773828682	7.13260361848501	2.11513462648055e-06	0.822617095371529	1
ENSG00000134184.12	GSTM1	1	109704237	1_67	0	0.0257209308955533	5.33238948202171	1.3022847127296e-06	-0.395215293143738	2
ENSG00000134201.10	GSTM5	1	109711871	1_67	0	0.0354996003391089	8.32294781617318	2.80542092631276e-06	-1.01263116126365	2
ENSG00000134202.10	GSTM3	1	109741163	1_67	0	0.0345617229126608	8.07396255648984	2.64959509945689e-06	1.00540310784439	1
ENSG00000143093.14	STRIP1	1	110032998	1_68	0	0.0456850992089187	14.2130442564618	6.16536904344186e-06	-1.85910454100028	1
ENSG00000197106.6	SLC6A17	1	110150641	1_68	0	0.0166547204068852	4.85355096114699	7.67528193076891e-07	0.364610518650326	2
ENSG00000134248.13	LAMTOR5	1	110407817	1_68	0	0.0462883698396972	14.3351473278623	6.30044817807628e-06	-1.81003598016237	2
ENSG00000143125.5	PROK1	1	110448702	1_68	0	0.0448179108219897	14.0338606454668	5.97208753391407e-06	1.82161946583781	1
ENSG00000121931.15	LRIF1	1	110964484	1_68	0	0.0347561413684434	11.665224942252	3.84965729683057e-06	-1.81049277279264	1
ENSG00000156171.14	DRAM2	1	111139496	1_68	0	0.10437517609486	22.0158260000186	2.18187367366047e-05	3.13272963253865	1
ENSG00000134255.13	CEPT1	1	111139496	1_68	0	0.10437517609486	22.0158260000186	2.18187367366047e-05	3.13272963253865	1
ENSG00000162777.16	DENND2D	1	111192559	1_68	0	0.0399209779850385	12.954817203898	4.91054684286646e-06	-2.17265933635779	1
ENSG00000177272.8	KCNA3	1	111402396	1_69	0	0.012118866062315	4.60213179654752	5.29563976181474e-07	-0.0626718084308625	1
ENSG00000064886.13	CHI3L2	1	111200918	1_69	0	0.0126017692966582	4.96211455834794	5.93739179322525e-07	-0.383284703147523	1
ENSG00000173947.13	PIFO	1	111346062	1_69	0	0.0204143554946034	9.41337787525218	1.82464576188716e-06	-1.11243886943855	1
ENSG00000085465.12	OVGP1	1	111427097	1_69	0	0.0121718218232186	4.64229785491743	5.36520085269041e-07	0.14460164482769	1
ENSG00000143110.11	C1orf162	1	111473751	1_69	0	0.0120954708618065	4.58433119299191	5.26497316372361e-07	-0.0298077123122156	1
ENSG00000121933.18	TMIGD3	1	111512997	1_69	0	0.0164594280313598	7.42461230586885	1.16034174508818e-06	0.760764419865198	2
ENSG00000197852.9	FAM212B	1	111755756	1_69	0	0.042442080482835	16.2056769870382	6.53072263965041e-06	-2.02634851011162	1
ENSG00000143079.14	CTTNBP2NL	1	112396295	1_69	0	0.0278999992093804	12.3050578007208	3.25975714418704e-06	-2.03925753157533	1
ENSG00000116489.12	CAPZA1	1	112617108	1_69	0	0.0825185923619099	22.4550992851107	1.75939837858131e-05	2.87982251090299	1
ENSG00000007341.18	ST7L	1	112624254	1_69	0	0.0143026675393798	6.12904660848771	8.32352646029767e-07	-0.554555891436742	1
ENSG00000155363.18	MOV10	1	112673095	1_69	0	0.22530983501738	32.2590468080844	6.90127092628747e-05	-3.48825700323761	2
ENSG00000155367.15	PPM1J	1	112712590	1_69	0	0.0134696444275019	5.57586758153078	7.13125521734694e-07	0.575666532113401	1
ENSG00000155380.11	SLC16A1	1	112956760	1_70	0	0.0455929455470893	8.40890948055878	3.64027945894832e-06	0.965857307932725	1
ENSG00000081019.13	RSBN1	1	113810702	1_70	0	0.030292312473567	4.60299978485068	1.32394754741315e-06	-0.142221854420301	1
ENSG00000134242.15	PTPN22	1	113875583	1_70	0	0.055223843962404	10.2025469945965	5.34973948659005e-06	1.34784613637949	1
ENSG00000134207.14	SYT6	1	114154379	1_70	0	0.0395464525639588	7.08163849935333	2.65912456550429e-06	-0.533630163968264	1
ENSG00000197323.11	TRIM33	1	114511320	1_71	0	0.198966803257963	28.4237120893869	5.36980870425761e-05	3.22657459770477	1
ENSG00000116752.5	BCAS2	1	114577676	1_71	0	0.0151064182252274	6.48878202378902	9.30726514211193e-07	1.14174400908155	2
ENSG00000175984.14	DENND2C	1	114669904	1_71	0	0.0902058174166672	20.4427788557233	1.75094245708111e-05	-1.84485964080768	1
ENSG00000213281.4	NRAS	1	114716596	1_71	0	0.015030094947149	5.02222655582237	7.16729732620286e-07	0.272784804344052	1
ENSG00000173218.14	VANGL1	1	115641021	1_72	0	0.0808909953388664	22.0783882638028	1.69576216993957e-05	2.35211873110304	1
ENSG00000163393.12	SLC22A15	1	115976190	1_72	0	0.020189586170934	9.12306007229371	1.74890149330771e-06	-1.1573311947163	2
ENSG00000116815.15	CD58	1	116571486	1_72	0	0.0169499734087201	7.50766640150084	1.20829056635125e-06	-0.839569823619215	1
ENSG00000134247.9	PTGFRN	1	116909700	1_72	0	0.0133709391461949	5.32010769650538	6.75429045948238e-07	-0.506588365580975	1
ENSG00000134256.12	CD101	1	117001709	1_72	0	0.0145951219037462	6.12770847302396	8.49186769160098e-07	0.626737952546064	2
ENSG00000116830.11	TTF2	1	117059455	1_72	0	0.0126250411591871	4.79113160311936	5.74338989426916e-07	-0.260102785458031	3
ENSG00000134253.9	TRIM45	1	117122955	1_72	0	0.0144491580533277	6.03502003977599	8.27977728495825e-07	-0.631107052319806	1
ENSG00000198162.12	MAN1A2	1	117367404	1_72	0	0.0541632412958246	18.2976066765475	9.41014532708496e-06	2.34262159367616	2
ENSG00000183508.4	FAM46C	1	117605762	1_72	0	0.0127593733067466	4.88866240636795	5.92265981252082e-07	0.304795527556252	1
ENSG00000116874.11	WARS2	1	119035043	1_73	0	0.0192170911596232	8.65085023999024	1.57849729077784e-06	-1.06093482310291	2
ENSG00000203859.9	HSD3B2	1	119413721	1_73	0	0.0163090004263023	7.17362563811478	1.11087054055477e-06	-0.8612096371827	1
ENSG00000143067.4	ZNF697	1	119647482	1_73	0	0.0253499664059199	11.2358517040309	2.70446137639417e-06	1.34010771187393	1
ENSG00000092621.11	PHGDH	1	119667436	1_73	0	0.0476483134937578	17.0895408299783	7.73170587108737e-06	-1.81559070407017	1
ENSG00000117281.15	CD160	1	145718303	1_73	0	0.0308772523051739	13.0207892202875	3.8174499512648e-06	1.59395749243348	1
ENSG00000265241.6	RBM8A	1	145918026	1_73	0	0.0139626238823055	5.71605402890597	7.57810749316841e-07	0.664760379686559	1
ENSG00000121851.12	POLR3GL	1	145963899	1_73	0	0.0128435956895727	4.95106165192021	6.03785051856388e-07	0.439151618238223	1
ENSG00000168509.19	HFE2	1	146036954	1_73	0	0.0521315933725525	17.8922217406029	8.85651102672529e-06	-1.93138917103151	1
ENSG00000131791.7	PRKAB2	1	147172620	1_73	0	0.049501507768622	17.794771528837	8.36388861424997e-06	-2.67421395036441	1
ENSG00000131778.18	CHD1L	1	147261267	1_73	0	0.021543999030835	9.92240401608511	2.02974099874752e-06	1.97826190840283	1
ENSG00000116128.10	BCL9	1	147541592	1_73	0	0.0488972845132388	17.0616323245934	7.92141409859583e-06	1.67517173343513	1
ENSG00000162836.11	ACP6	1	147647471	1_73	0	0.0124102197460108	4.67908845194932	5.51363640590522e-07	0.339953930787337	2
ENSG00000265107.2	GJA5	1	147727484	1_73	0	0.0271787547850475	11.7213619495131	3.02485825948653e-06	-1.20287252439088	2
ENSG00000187173.3	LCE2A	1	152698261	1_74	0	0.037451268800532	5.8614351158963	2.08433679031419e-06	-0.699994362735767	1
ENSG00000143376.12	SNX27	1	151608244	1_74	0	0.0802132535800296	13.0081704680725	9.90740116948434e-06	1.70147497332809	2
ENSG00000143450.16	OAZ3	1	151762965	1_74	0	0.0390151431816937	6.24237061985091	2.31249153541352e-06	0.595282495160989	2
ENSG00000143436.10	MRPL9	1	151763980	1_74	0	0.0537225820409936	9.23080484698611	4.70862217946232e-06	-1.23886243657375	1
ENSG00000182134.15	TDRKH	1	151789389	1_74	0	0.0669231301028406	11.2957971918723	7.17778637162661e-06	1.73304180875167	2
ENSG00000213171.2	LINGO4	1	151805451	1_74	0	0.0980092123762332	14.9153109428768	1.38802282407373e-05	-1.91773631691493	2
ENSG00000143365.17	RORC	1	151831413	1_74	0	0.0690889955889675	11.5961788010035	7.6071359694583e-06	1.46346230086405	1
ENSG00000225556.1	C2CD4D	1	151839431	1_74	0	0.0439339472756534	7.34949345108275	3.06587912591038e-06	-0.577919931620707	1
ENSG00000197747.8	S100A10	1	151994269	1_74	0	0.0414220835261865	6.80027420309348	2.67458104067215e-06	-0.646184316297151	1
ENSG00000163191.5	S100A11	1	152047282	1_74	0	0.0326819907425568	4.59472777950535	1.42582322826452e-06	-0.158275599808503	1
ENSG00000159450.12	TCHH	1	152116368	1_74	0	0.0359729153208027	5.48665040091973	1.87404631940536e-06	0.430351252075134	1
ENSG00000197915.5	HRNR	1	152220810	1_74	0	0.0687010776112001	11.5430520814658	7.52976810154871e-06	-1.6077363811976	2
ENSG00000143631.10	FLG	1	152240636	1_74	0	0.0615210977034658	10.5033294411267	6.13547880475555e-06	1.72908700333274	2
ENSG00000143536.7	CRNN	1	152414760	1_74	0	0.142082479886433	18.4983626676098	2.49557838323232e-05	-2.45783448718072	1
ENSG00000163209.14	SPRR3	1	153002643	1_74	0	0.03585263333319	5.45549285225731	1.85717336907101e-06	-0.472560198330808	1
ENSG00000241794.1	SPRR2A	1	153057485	1_74	0	0.0655898128918294	11.1061397607144	6.91666789015899e-06	1.37141157890082	1
ENSG00000203785.8	SPRR2E	1	153106201	1_74	0	0.0327275564535154	4.60767133090968	1.43183333904547e-06	0.0230640462190985	2
ENSG00000159527.3	PGLYRP3	1	153311019	1_75	0	0.031145797680854	7.95994019830679	2.35400109162878e-06	-0.849651824312917	1
ENSG00000203782.5	LOR	1	153259400	1_75	0	0.0215017514261159	4.67432484164562	9.54311426631561e-07	0.271778799814668	1
ENSG00000163220.10	S100A9	1	153366838	1_75	0	0.0226487778652833	5.09260070978139	1.09517064730077e-06	0.297782615742091	1
ENSG00000143546.9	S100A8	1	153391654	1_75	0	0.0233262099999633	5.35047915539792	1.18504339599345e-06	0.358916544507465	1
ENSG00000143556.8	S100A7	1	153460264	1_75	0	0.0267090291047882	7.08081145623501	1.79571962314228e-06	0.982419336878576	1
ENSG00000197956.9	S100A6	1	153535924	1_75	0	0.0534791356481142	13.8026605349821	7.00881478052356e-06	1.74873479014854	1
ENSG00000196420.7	S100A5	1	153541765	1_75	0	0.0221668808449965	4.90263832829338	1.03188628391531e-06	0.250805432491062	1
ENSG00000188015.9	S100A3	1	153549177	1_75	0	0.0213963108890124	4.66587478789765	9.47914957852057e-07	-0.313776715258576	2
ENSG00000196154.11	S100A4	1	153549961	1_75	0	0.0217375265758408	4.73618706807133	9.77544125983726e-07	-0.187461781408783	1
ENSG00000196754.10	S100A2	1	153567844	1_75	0	0.0251369861351148	6.02994857624461	1.43921014220281e-06	0.600678092424052	1
ENSG00000188643.10	S100A16	1	153613108	1_75	0	0.0242851981838232	5.62857214185825	1.29788820483653e-06	-0.500778388958421	1
ENSG00000189334.8	S100A14	1	153617778	1_75	0	0.0224554638382702	5.1455210101028	1.09710648674892e-06	-0.661540428733073	1
ENSG00000160678.11	S100A1	1	153627648	1_75	0	0.0237596364993988	5.4156475635846	1.22176472701366e-06	-0.417168754992059	1
ENSG00000189171.14	S100A13	1	153634528	1_75	0	0.0213525356013893	4.61516170181838	9.35693846676213e-07	0.10194440136884	1
ENSG00000143553.10	SNAPIN	1	153657644	1_75	0	0.0413952148474578	9.86532168223115	3.87756234048541e-06	-0.489826660822332	2
ENSG00000169418.9	NPR1	1	153678582	1_75	0	0.0792829060362842	17.8135425035666	1.34099528711486e-05	-2.60039888095979	1
ENSG00000143554.13	SLC27A3	1	153774134	1_75	0	0.0286135133106281	6.98079482664974	1.89659000067516e-06	0.605469793823359	1
ENSG00000198837.9	DENND4B	1	153940147	1_75	0	0.0215237495848293	5.36884160281952	1.09722556656698e-06	1.04373722506586	1
ENSG00000143570.17	SLC39A1	1	153968263	1_75	0	0.219804681284469	18.6252907298855	3.88720455450451e-05	4.20896415805825	1
ENSG00000143578.15	CREB3L4	1	153965090	1_75	0	0.182005090032568	18.4419169520745	3.18703617162827e-05	4.14244591060803	2
ENSG00000143549.19	TPM3	1	154194640	1_75	0	0.02358464331004	8.7997742094439	1.97059890938513e-06	2.53695235164502	1
ENSG00000143575.14	HAX1	1	154263976	1_75	0	0.0242009599834006	9.11656905086774	2.09489092829297e-06	-2.58225630739804	1
ENSG00000143595.12	AQP10	1	154321447	1_75	0	0.0224768057624332	5.15086093812693	1.09928882826851e-06	-0.440898652811402	1
ENSG00000143515.16	ATP8B2	1	154325898	1_75	0	0.287708593229759	29.765511826845	8.13136741531868e-05	3.57080963749234	1
ENSG00000169291.9	SHE	1	154502399	1_75	0	0.022507412895229	5.00139211092419	1.06884290711475e-06	-0.727515237024048	1
ENSG00000160714.9	UBE2Q1	1	154559434	1_75	0	0.0350825054187334	9.39308017651916	3.12893129561263e-06	1.55999651266237	1
ENSG00000160710.15	ADAR	1	154628057	1_75	0	0.0473785208042686	12.5068306565605	5.62634247191663e-06	1.79703985665709	1
ENSG00000143603.18	KCNN3	1	154870871	1_76	1	0.499969389320913	25.6943977903252	0.000121977367327499	-4.56273985984814	1
ENSG00000160691.18	SHC1	1	154974041	1_76	0	0.0101747698422072	6.07789975625705	5.87185772080012e-07	-1.28501917019682	1
ENSG00000163354.14	DCST2	1	155033615	1_76	0	0.03855752029471	24.6446064471299	9.02253093716508e-06	-3.86133666554058	2
ENSG00000163357.10	DCST1	1	155033974	1_76	0	0.0196590262917592	14.7306440055257	2.74967353917825e-06	-2.80257009685713	1
ENSG00000169242.11	EFNA1	1	155127376	1_76	0	0.0148405240489438	9.04874461232017	1.27507275139946e-06	0.637996559174464	2
ENSG00000169241.17	SLC50A1	1	155135811	1_76	0	0.00990951204398405	4.81673448860734	4.53213016080136e-07	0.144498093703564	1
ENSG00000177628.15	GBA	1	155244216	1_76	0	0.0177893896193179	9.05433523020228	1.52937861670355e-06	-1.26834912237752	2
ENSG00000160767.20	FAM189B	1	155255194	1_76	0	0.0133724434468653	8.625936446254	1.09525292261328e-06	-2.00890655599013	1
ENSG00000116521.10	SCAMP3	1	155262283	1_76	0	0.0270885743608807	11.198918706043	2.88044533821478e-06	2.00810481914978	1
ENSG00000143630.9	HCN3	1	155277916	1_76	0	0.051457864919332	14.843895075487	7.2526552694805e-06	2.4657281410912	1
ENSG00000132718.8	SYT11	1	155859720	1_76	0	0.106991872989491	17.8112492609617	1.80943325804989e-05	-2.67224451535059	1
ENSG00000143622.10	RIT1	1	155911161	1_76	0	0.236482179853004	23.1196026859332	5.1913006708301e-05	-2.98855337622138	1
ENSG00000132680.10	KIAA0907	1	155934601	1_76	0	0.0431050139478756	15.5630127505174	6.36969826318406e-06	-1.92914447750278	1
ENSG00000163479.13	SSR2	1	156020665	1_76	0	0.010841166051649	6.63706277451269	6.83202298122926e-07	0.798255744401641	2
ENSG00000116586.11	LAMTOR2	1	156055222	1_76	0	0.0897884638799338	23.571078706659	2.00954342948397e-05	-2.50635758253915	1
ENSG00000132698.14	RAB25	1	156061029	1_76	0	0.0802915938072454	21.8715015782297	1.66742410668048e-05	2.83660292773841	1
ENSG00000196189.12	SEMA4A	1	156147070	1_76	0	0.0111474487065192	6.03513071871704	6.38792135475765e-07	-1.15567411132575	1
ENSG00000160785.13	SLC25A44	1	156192768	1_76	0	0.00981752236864308	4.64894116468122	4.33364513898512e-07	0.441577913532381	2
ENSG00000160783.19	PMF1	1	156236330	1_76	0	0.0109063598185478	5.83342134522488	6.04088495453956e-07	0.848035724119427	1
ENSG00000242252.1	BGLAP	1	156236330	1_76	0	0.0109063598185478	5.83342134522488	6.04088495453956e-07	0.848035724119427	1
ENSG00000160781.15	PAQR6	1	156248323	1_76	0	0.0122140300195015	6.67688277286087	7.74337213243843e-07	0.97125510926827	2
ENSG00000198952.8	SMG5	1	156261145	1_76	0	0.0110548918838913	5.63772321192574	5.91773681413846e-07	0.623520144802606	1
ENSG00000163472.18	TMEM79	1	156282500	1_76	0	0.0239859410630247	13.405738459344	3.05312722034361e-06	1.80716674538865	1
ENSG00000198715.11	GLMP	1	156290761	1_76	0	0.0410744541729582	18.4060411168255	7.17843191437962e-06	2.35075055840986	1
ENSG00000163467.11	TSACC	1	156337127	1_76	0	0.0229224474762836	12.9710345906799	2.82314380369849e-06	-1.77084628867404	1
ENSG00000183856.10	IQGAP3	1	156572426	1_77	0	0.0292214249110515	6.15634873226613	1.70813424301792e-06	-0.622213604360172	1
ENSG00000187862.11	TTC24	1	156582056	1_77	0	0.0609222163829696	13.0120049768726	7.52692021095454e-06	1.60244806377407	1
ENSG00000163382.11	NAXE	1	156590832	1_77	0	0.0355829758365928	7.98589755638296	2.69813327049773e-06	-1.06747430678449	1
ENSG00000160818.16	GPATCH4	1	156601175	1_77	0	0.0304481268130028	6.53793047022197	1.89015871980016e-06	0.693643587310132	1
ENSG00000132702.12	HAPLN2	1	156618957	1_77	0	0.0477623810926255	10.7306369553242	4.8664119298392e-06	-1.38970597293313	1
ENSG00000132688.10	NES	1	156677793	1_77	0	0.118374834019467	19.3284340948707	2.17246831295365e-05	-2.11743481537775	1
ENSG00000143294.14	PRCC	1	156750758	1_77	0	0.116143741582073	19.1450149955053	2.11129500581371e-05	-2.08363355023177	1
ENSG00000198400.11	NTRK1	1	156815564	1_77	0	0.026610576871457	5.28857576590649	1.33625830303632e-06	0.570059292615147	2
ENSG00000027869.11	SH2D2A	1	156816783	1_77	0	0.0251174142290683	4.75359946234343	1.13369155106208e-06	0.0635006682741002	1
ENSG00000187800.13	PEAR1	1	156893825	1_77	0	0.0267091878344585	5.32284860559378	1.34990185173655e-06	-0.323053377012393	1
ENSG00000132694.18	ARHGEF11	1	157045234	1_77	0	0.0348971417744255	7.80490547075303	2.58615709326856e-06	1.01273896134958	1
ENSG00000117036.11	ETV3	1	157138777	1_77	0	0.0864331818938661	16.3178630456702	1.33918686715054e-05	1.78511110827908	1
ENSG00000143297.18	FCRL5	1	157552226	1_77	0	0.053768524607258	11.8394554733928	6.04445634134389e-06	-1.56308990246269	1
ENSG00000160856.20	FCRL3	1	157700967	1_77	0	0.0253635820019822	4.84393660026292	1.16655826328995e-06	0.398402644059789	1
ENSG00000158473.6	CD1D	1	158180266	1_78	0	0.0184868953856882	4.90091790641127	8.60277983152654e-07	0.381136142767811	1
ENSG00000158477.6	CD1A	1	158254492	1_78	0	0.0833293938632086	18.9521800664473	1.49952873898426e-05	2.25257934587054	1
ENSG00000158488.15	CD1E	1	158353463	1_78	0	0.0277862456870835	8.6710741386662	2.28770577097832e-06	-1.1062008951615	2
ENSG00000163563.7	MNDA	1	158830693	1_78	0	0.0210346935870357	6.09398708606413	1.21712481322007e-06	-0.617419274569132	1
ENSG00000163564.14	PYHIN1	1	158862654	1_78	0	0.0208949484738196	6.03236088351804	1.1968122242788e-06	-0.514640683399513	2
ENSG00000163565.18	IFI16	1	158999686	1_78	0	0.0433950092257585	12.8167340236114	5.28098037561205e-06	-1.62044130342539	1
ENSG00000163568.14	AIM2	1	159146891	1_78	0	0.017865884245465	4.58537421510271	7.77851506382242e-07	-0.140923972088372	1
ENSG00000213088.9	ACKR1	1	159204097	1_78	0	0.0301414266068557	9.42571300231936	2.6975867057549e-06	-1.35950029091991	1
ENSG00000179639.10	FCER1A	1	159288755	1_78	0	0.0418174415996302	12.4712094106596	4.95180378669379e-06	-1.37467101706744	1
ENSG00000158716.8	DUSP23	1	159759257	1_78	0	0.0178681616459154	4.58655140212015	7.78150381230015e-07	-0.0589878030859902	2
ENSG00000158714.10	SLAMF8	1	159826512	1_78	0	0.0663869230641516	16.8023843273994	1.05913385711594e-05	-1.79461674935017	2
ENSG00000188004.9	C1orf204	1	159838496	1_78	0	0.054806755687397	15.0005320976437	7.80617271365308e-06	-1.67561787131624	3
ENSG00000243284.1	VSIG8	1	159856126	1_78	0	0.0181237586408695	4.71770526395202	8.11851265145805e-07	-0.220368737334388	3
ENSG00000213085.9	CFAP45	1	159899758	1_78	0	0.0182567378531948	4.78521631700695	8.29511003536206e-07	-0.219617705951935	1
ENSG00000158710.14	TAGLN2	1	159925320	1_78	0	0.165665509332784	25.5874006427435	4.02490529632362e-05	2.51830993507904	1
ENSG00000085552.16	IGSF9	1	159936366	1_78	0	0.0191202116222718	5.21206010435423	9.46236086739711e-07	-0.355232849953551	1
ENSG00000158764.6	ITLN2	1	160954636	1_79	0	0.0202734289838676	9.54135650367489	1.83668521512957e-06	1.08353940319136	1
ENSG00000143315.6	PIGM	1	160024381	1_79	0	0.0269355036008988	12.1709681886235	3.11277424059603e-06	-1.47703886782542	2
ENSG00000162729.13	IGSF8	1	160102029	1_79	0	0.0339917300759408	14.3304466069769	4.62519866435026e-06	-1.79563374110657	1
ENSG00000132681.16	ATP1A4	1	160177358	1_79	0	0.012168624878716	4.83190973834761	5.58287254351268e-07	0.415813685159121	1
ENSG00000143318.12	CASQ1	1	160177358	1_79	0	0.012168624878716	4.83190973834761	5.58287254351268e-07	0.415813685159122	1
ENSG00000132716.18	DCAF8	1	160262886	1_79	0	0.216161234978239	32.0248154948308	6.57297296503244e-05	3.68907047512228	1
ENSG00000162735.18	PEX19	1	160286214	1_79	0	0.202931241889319	31.3876294211316	6.04790312994166e-05	3.65860288012397	1
ENSG00000171786.5	NHLH1	1	160367549	1_79	0	0.0300734438765875	13.1921680292626	3.76700967392602e-06	1.18478765011353	1
ENSG00000066294.14	CD84	1	160579090	1_79	0	0.0125626012382835	5.12547137179992	6.11379374866218e-07	-0.512067865249613	2
ENSG00000117090.14	SLAMF1	1	160646978	1_79	0	0.0120942714654388	4.77542493380062	5.48389501435745e-07	-0.176959653666973	1
ENSG00000117091.9	CD48	1	160711718	1_79	0	0.0118553251409685	4.59161900215783	5.16864507434916e-07	-0.00477072442550456	2
ENSG00000026751.16	SLAMF7	1	160777825	1_79	0	0.0130993814129471	5.51098994793733	6.85453192150901e-07	-0.540365383162498	1
ENSG00000122223.12	CD244	1	160862395	1_79	0	0.0119355785196336	4.6537635178359	5.27406140250828e-07	0.0674176141587438	1
ENSG00000179914.4	ITLN1	1	160884736	1_79	0	0.0585503771318754	19.4086809897098	1.07900415083819e-05	-2.28130612101717	1
ENSG00000158769.17	F11R	1	161021088	1_79	0	0.0153358708202348	6.96431013969626	1.01410737627408e-06	-0.724326519892488	1
ENSG00000215845.10	TSTD1	1	161039059	1_79	0	0.0118531004757371	4.58988929121373	5.16572845489528e-07	-0.0471130127532351	1
ENSG00000158773.14	USF1	1	160466663	1_79	0	0.0566421008677486	19.0977420214407	1.02711429188238e-05	2.09546261767982	1
ENSG00000162755.13	KLHDC9	1	161098329	1_79	0	0.0137786052808003	5.97692285366211	7.81952380356679e-07	0.588694070928651	2
ENSG00000158793.13	NIT1	1	161118210	1_79	0	0.0215811240422041	10.1192435559132	2.07357384676349e-06	1.23246284750383	1
ENSG00000143222.11	UFC1	1	161153113	1_79	0	0.016924824237862	7.87394336483108	1.26535926915291e-06	-0.983454497034605	1
ENSG00000143258.15	USP21	1	161159962	1_79	0	0.0188539305333795	8.87063439142535	1.58801272909608e-06	-1.07420019700348	1
ENSG00000158850.14	B4GALT3	1	161177981	1_79	0	0.0154760082217831	7.04820817841741	1.03570261226027e-06	-0.819237444421456	1
ENSG00000158864.12	NDUFS2	1	161191082	1_79	0	0.0387453844283833	15.5482877973128	5.72005153829379e-06	-1.78875308689709	2
ENSG00000158869.10	FCER1G	1	161215186	1_79	0	0.0196226405616319	9.2398217423225	1.72154523351322e-06	-1.22112240813726	2
ENSG00000158882.14	TOMM40L	1	161226376	1_79	0	0.0256478653060918	11.7170712849545	2.85343308929517e-06	-1.38614515632016	1
ENSG00000248485.1	PCP4L1	1	161259053	1_79	0	0.0123860007245693	4.99500947152063	5.87441756712861e-07	-0.351755930902982	1
ENSG00000158887.15	MPZ	1	161309728	1_79	0	0.0118629654664089	4.59755192065198	5.17865888686799e-07	0.0323294967478979	2
ENSG00000143226.13	FCGR2A	1	161505035	1_79	0	0.179503590654705	30.1689057964356	5.14197660094545e-05	-3.14038785658642	1
ENSG00000203747.10	FCGR3A	1	161551141	1_79	0	0.0135609345176524	5.83015839110592	7.50701648049992e-07	-0.572593030933666	1
ENSG00000132185.16	FCRLA	1	161707945	1_79	0	0.0119650965838615	4.6765169889178	5.31295480814967e-07	0.062458879597045	1
ENSG00000162746.14	FCRLB	1	161714779	1_79	0	0.0199237220004322	9.38055867387529	1.77458405236554e-06	-1.14205269651592	2
ENSG00000081721.11	DUSP12	1	161749589	1_79	0	0.0128916022285572	5.36365462449074	6.56545907729884e-07	-0.368669513910761	1
ENSG00000118217.5	ATF6	1	161764807	1_79	0	0.0120398814692412	4.73390975049474	5.41177313299169e-07	0.290042645557905	2
ENSG00000117143.13	UAP1	1	162561114	1_80	0	0.0123604425729322	8.23371222845173	9.66333648206643e-07	-0.906324770526021	1
ENSG00000162733.16	DDR2	1	162631124	1_80	0	0.00861926352377718	4.96244926686414	4.06128657536954e-07	-0.281058741007541	1
ENSG00000143228.12	NUF2	1	163266611	1_80	0	0.0396940263454282	18.9137849814861	7.12854668097451e-06	-2.06337520176743	1
ENSG00000143149.12	ALDH9A1	1	165678104	1_81	0	0.0300151966776502	5.2455011064133	1.49494623313989e-06	-0.539290311239133	3
ENSG00000143195.12	ILDR2	1	166615718	1_82	0	0.0111058192952649	4.7909518475054	5.05207518854426e-07	0.131341982759158	1
ENSG00000143194.12	MAEL	1	166975891	1_82	0	0.0184770370487279	10.0322533673659	1.76006302010145e-06	2.05676285203769	1
ENSG00000143157.11	POGK	1	166839016	1_82	0	0.0221684387269173	11.7763491052896	2.47880963906834e-06	-2.32482414335593	1
ENSG00000152382.5	TADA1	1	166862708	1_82	0	0.641521910883113	25.5495113840519	0.000155629345080868	-4.02338117321847	1
ENSG00000198842.9	DUSP27	1	167094415	1_82	0	0.0108404183066572	4.60278470119809	4.73766227391989e-07	0.235108891837289	1
ENSG00000143162.7	CREG1	1	167554150	1_82	0	0.0196556812587974	10.051080190777	1.8758505529589e-06	-1.14354818615182	2
ENSG00000198771.10	RCSD1	1	167627233	1_82	0	0.0110983234922122	4.8100132987611	5.06875212133666e-07	0.226510496173198	1
ENSG00000197965.11	MPZL1	1	167721546	1_82	0	0.0184165394848134	9.46248181717812	1.65466653383457e-06	-1.15801760674082	2
ENSG00000143164.15	DCAF6	1	167879572	1_82	0	0.0116970964487878	5.29875442658392	5.88503784597062e-07	0.349553200342781	1
ENSG00000143158.10	MPC2	1	167936173	1_82	0	0.0156436082031591	7.92970491552466	1.17785370843666e-06	1.1535007813004	2
ENSG00000143147.14	GPR161	1	168137545	1_82	0	0.0185206015571859	9.53774175146754	1.67725094223463e-06	-1.174583587734	1
ENSG00000143155.12	TIPRL	1	168178654	1_82	0	0.0243059968542397	12.0000441753099	2.76945095782126e-06	-1.34177299917137	2
ENSG00000143185.3	XCL2	1	168541843	1_82	0	0.0178108543973622	9.14117816131702	1.54591041656283e-06	1.09054838832134	2
ENSG00000143184.4	XCL1	1	168544200	1_82	0	0.0183785334284393	9.42617117208693	1.64491541795695e-06	-1.12371971996962	2
ENSG00000143196.4	DPT	1	168728935	1_82	0	0.010839289352209	4.59103199178141	4.72507303444493e-07	-0.112986798279675	1
ENSG00000143156.13	NME7	1	169319532	1_83	0	0.0270317210053046	5.05303519259099	1.29695054554877e-06	0.467204210000626	1
ENSG00000117477.12	CCDC181	1	169462361	1_83	0	0.0268987431012782	5.00732938519342	1.27889692888014e-06	0.397768530872323	2
ENSG00000117479.12	SLC19A2	1	169485770	1_83	0	0.0508413971456906	10.9340324922346	5.27831413757937e-06	1.36768164711626	1
ENSG00000198734.10	F5	1	169586812	1_83	0	0.0259859263427883	4.68742047519969	1.15656358083345e-06	-0.121553493125915	1
ENSG00000174175.16	SELP	1	169633003	1_83	0	0.0448144026908803	9.75433592036984	4.15061753847939e-06	-1.31985266847558	1
ENSG00000000460.16	C1orf112	1	169662225	1_83	0	0.0435044447715427	9.47737129507978	3.91488421814127e-06	-1.08764853268561	2
ENSG00000188404.8	SELL	1	169712216	1_83	0	0.117987470078022	18.9156841946683	2.11911897579117e-05	-2.46423034456638	1
ENSG00000171806.11	METTL18	1	169787074	1_83	0	0.0357457489235786	7.64726009966578	2.59553959889054e-06	1.59637404342083	1
ENSG00000000457.13	SCYL3	1	169891332	1_83	0	0.04463652761743	9.71718485115807	4.11839751962997e-06	1.64681413350967	2
ENSG00000116132.11	PRRX1	1	170662279	1_84	0	0.016849667533949	5.23649071830341	8.37778230198278e-07	-0.438343107335868	1
ENSG00000094963.13	FMO2	1	171185893	1_84	0	0.0303625594392948	10.6853309922432	3.08051802522383e-06	1.29625526504294	1
ENSG00000010932.16	FMO1	1	171257566	1_84	0	0.0173409594649381	5.50178116447555	9.05886592587501e-07	-0.562453834107476	1
ENSG00000076258.9	FMO4	1	171313714	1_84	0	0.0173499401232339	5.50655991634223	9.07142984423722e-07	-0.562068455620939	1
ENSG00000034971.16	MYOC	1	171652737	1_84	0	0.0964413409490959	21.534536520907	1.97195121327176e-05	-2.77093570873695	2
ENSG00000117533.14	VAMP4	1	171742190	1_84	0	0.0392041498239718	13.0615488919286	4.86210258163184e-06	-1.57416622091645	1
ENSG00000010165.19	METTL13	1	171781417	1_84	0	0.0249076146235433	8.84942246247172	2.0928806503748e-06	1.29387699555815	1
ENSG00000135845.9	PIGC	1	172443657	1_84	0	0.0196271752229298	6.64558697889844	1.23847870348906e-06	-0.650413371794374	1
ENSG00000094975.13	SUCO	1	172496074	1_84	0	0.0392564520939844	13.0739501142139	4.87321157197991e-06	1.40179169927147	2
ENSG00000120337.8	TNFSF18	1	173049540	1_84	0	0.0163200118845221	4.94172717168876	7.65766974040775e-07	0.200577034359858	2
ENSG00000152061.23	RABGAP1L	1	174159319	1_85	0	0.0255063499266806	8.82187841790604	2.1365190939606e-06	-1.80810748869498	2
ENSG00000117592.8	PRDX6	1	173476539	1_85	0	0.0619096795361862	12.711716438561	7.472400644393e-06	1.19272299977836	1
ENSG00000117601.13	SERPINC1	1	173916899	1_85	0	0.392762874425094	25.2863587793104	9.43005275252679e-05	-5.07809568406645	2
ENSG00000120333.4	MRPS14	1	175023749	1_85	0	0.0292460104429486	9.63813721472132	2.67643766148532e-06	-2.4038731843813	1
ENSG00000120332.15	TNN	1	175068086	1_85	0	0.048479368785495	13.490080192891	6.20967519908339e-06	-2.17452810168291	2
ENSG00000152092.15	ASTN1	1	177165274	1_86	0	0.00923908084969571	8.68926216162814	7.62270415650545e-07	-1.2160987926206	1
ENSG00000116147.16	TNR	1	175744070	1_86	0	0.204861112555699	35.2566592155887	6.85800948736459e-05	-3.09599412070679	1
ENSG00000075391.16	RASAL2	1	178093905	1_87	0	0.0308782043488971	8.94300442100717	2.62200115844347e-06	1.43220781075523	2
ENSG00000116191.17	RALGPS2	1	178725006	1_87	0	0.124185059102026	22.0184527039628	2.59629203970526e-05	-2.29402007298957	1
ENSG00000116194.12	ANGPTL1	1	178867836	1_87	0	0.0214176594865613	5.84706244531503	1.18906922321367e-06	-0.437399442070425	1
ENSG00000162779.21	AXDND1	1	179366003	1_89	0	0.0173119111352708	7.4276174885512	1.22093330587916e-06	-0.728740996761527	1
ENSG00000116218.12	NPHS2	1	179528590	1_89	0	0.0143310418830198	5.52526392299754	7.51844781473405e-07	-0.450060961564015	1
ENSG00000186283.13	TOR3A	1	179082165	1_89	0	0.0258346462226142	10.3778847211136	2.54570899854767e-06	-1.49675457382064	1
ENSG00000143322.19	ABL2	1	179229872	1_89	0	0.0154473015298965	6.00768928333646	8.81165497423291e-07	0.433482052755553	1
ENSG00000057252.12	SOAT1	1	179293868	1_89	0	0.0135258410960856	4.8342556014665	6.20856578014182e-07	0.0860561138809779	2
ENSG00000162782.15	TDRD5	1	179591583	1_89	0	0.0154343349640244	6.2952286528438	9.2256468697768e-07	0.588315154328893	1
ENSG00000169905.12	TOR1AIP2	1	179878267	1_89	0	0.0173702854817043	6.96341218655483	1.14848798502854e-06	0.832986813350841	1
ENSG00000135837.15	CEP350	1	179954679	1_89	0	0.0278828311188809	11.520014944064	3.04991199198922e-06	-1.23934819284041	1
ENSG00000116260.16	QSOX1	1	180154677	1_89	0	0.0259687227502211	11.0971518664541	2.73627357277052e-06	1.39217683137238	1
ENSG00000121454.5	LHX4	1	180256021	1_89	0	0.0147473670516947	5.67510030693972	7.94667457430119e-07	0.535155167606988	1
ENSG00000230124.6	ACBD6	1	180502528	1_89	0	0.0225783754880101	9.67950899007395	2.0751209528994e-06	-1.66711350730773	2
ENSG00000135823.13	STX6	1	181025454	1_89	0	0.0136328347110674	5.01660767091089	6.49372217358865e-07	-0.425581077630425	1
ENSG00000153029.14	MR1	1	181052721	1_89	0	0.0131671692955602	4.61389993374524	5.76843479181124e-07	0.0605165788281973	1
ENSG00000162783.10	IER5	1	181089177	1_89	0	0.0268931747848373	11.5919586182243	2.96003123130431e-06	-1.54292600977502	1
ENSG00000198216.10	CACNA1E	1	181412848	1_90	0	0.0200905908709684	4.82284387702506	9.20011614043806e-07	-0.230654896020547	1
ENSG00000135828.11	RNASEL	1	182589381	1_90	0	0.0233963051619107	6.23160524787014	1.38434586706673e-06	0.987673131397366	2
ENSG00000143333.6	RGS16	1	182604092	1_90	0	0.130958211528652	22.4409261102767	2.79042855774746e-05	-2.28616985571111	1
ENSG00000135862.5	LAMC1	1	183023890	1_91	0	0.0383000050897243	11.8590230433589	4.31265921228853e-06	1.83690644788954	1
ENSG00000058085.14	LAMC2	1	183186170	1_91	0	0.0179267479999088	4.82339380488225	8.21016020475563e-07	0.559904721654683	2
ENSG00000116698.21	SMG7	1	183471970	1_91	0	0.0888110626723942	19.7644483418545	1.66666824320034e-05	2.31011360335257	2
ENSG00000116701.14	NCF2	1	183591057	1_91	0	0.0187118442173456	5.21925419299387	9.27304652481334e-07	0.413641961928425	1
ENSG00000162704.15	ARPC5	1	183635770	1_91	0	0.0191306347437556	5.42371244266313	9.85197798056845e-07	-0.585113137320508	1
ENSG00000143344.15	RGL1	1	183635770	1_91	0	0.0191306347437556	5.42371244266313	9.85197798056845e-07	-0.585113137320508	1
ENSG00000198756.10	COLGALT2	1	184036788	1_91	0	0.0236881547207708	7.39956389539602	1.66431203042567e-06	-0.84406124133658	1
ENSG00000198860.11	TSEN15	1	184051811	1_91	0	0.018211354577593	4.96885153443954	8.59202768160196e-07	-0.349766673432751	1
ENSG00000135842.16	FAM129A	1	184973795	1_92	0	0.143498797392153	21.8920743994757	2.98285796230872e-05	-2.39066477746104	2
ENSG00000121486.11	TRMT1L	1	185156912	1_92	0	0.0488843087033252	11.8390167719698	5.49518743828041e-06	1.57048836920264	1
ENSG00000116668.12	SWT1	1	185156912	1_92	0	0.0488843087033252	11.8390167719698	5.49518743828041e-06	-1.57048836920264	1
ENSG00000116679.15	IVNS1ABP	1	185317057	1_92	0	0.0219102712653919	4.60382667121816	9.57776365153498e-07	0.220446377231866	2
ENSG00000143341.11	HMCN1	1	185740342	1_92	0	0.0219502746353769	4.60871854567844	9.60544615305993e-07	-0.072355115065448	1
ENSG00000047410.13	TPR	1	186376149	1_92	0	0.0641051543077751	14.235776341547	8.66505857560763e-06	1.54589671764443	1
ENSG00000262180.1	OCLM	1	186400270	1_92	0	0.04564373545075	11.1242593826476	4.8211393337045e-06	1.2790180459513	1
ENSG00000073756.11	PTGS2	1	186680089	1_92	0	0.0252841550398243	5.94664426511664	1.42763701898907e-06	0.562065476966465	1
ENSG00000150681.9	RGS18	1	192159053	1_96	0	0.11560495156981	23.5481074786427	2.58481724361379e-05	2.88063451019086	1
ENSG00000090104.11	RGS1	1	192579413	1_96	0	0.0139828506612332	4.80333609452207	6.37728890459496e-07	0.155640818369182	1
ENSG00000116747.12	TROVE2	1	193061470	1_96	0	0.0175857323450852	7.59754416673977	1.2686186425516e-06	1.24832208417847	1
ENSG00000023572.8	GLRX2	1	193106302	1_96	0	0.0221274061521194	10.3505166917238	2.17465282973531e-06	1.64263930776126	1
ENSG00000000971.15	CFH	1	196651787	1_98	0	0.0413086469766661	10.1953881258382	3.99891460985153e-06	-1.58767462835485	1
ENSG00000177888.7	ZBTB41	1	197200897	1_98	0	0.076610112159882	15.9929214150902	1.16335242159388e-05	1.75979455075345	1
ENSG00000213047.12	DENND1B	1	197774376	1_99	0	0.138672970737257	21.5134145001418	2.83268681463439e-05	2.83703197265192	1
ENSG00000203724.10	C1orf53	1	197902889	1_99	0	0.0318287277951964	7.60060441719072	2.29702015869776e-06	0.783607194426285	1
ENSG00000081237.18	PTPRC	1	198638643	1_99	0	0.0368109975681312	8.95267198449743	3.12915918123788e-06	-0.992463833313975	1
ENSG00000081248.10	CACNA1S	1	201112815	1_102	0	0.0063065308630369	5.63205340196224	3.37252118362928e-07	0.420520036511482	1
ENSG00000170128.4	GPR25	1	200872533	1_102	0	0.00654248328726803	6.43531138214302	3.99769433202647e-07	0.924396275570276	1
ENSG00000118193.11	KIF14	1	200620703	1_102	0	0.100966529896493	29.9380756002867	2.87011109700129e-05	-2.6017757063081	1
ENSG00000118197.13	DDX59	1	200672961	1_102	0	0.0060705494071861	5.27231513596064	3.03897240007446e-07	-0.0551259238762768	1
ENSG00000118200.14	CAMSAP2	1	200737962	1_102	0	0.0112728128007467	11.5186487029598	1.23290957429907e-06	1.59998294912708	2
ENSG00000232237.3	ASCL5	1	201111170	1_102	0	0.00572315332949536	4.82839781971791	2.62383078467562e-07	0.181805327784571	1
ENSG00000116857.16	TMEM9	1	201162018	1_102	0	0.00571324822445773	4.91881461288807	2.66833863665466e-07	0.42491398466579	1
ENSG00000118194.18	TNNT2	1	201378187	1_102	0	0.0387831295262096	22.4418960857977	8.26418050769316e-06	-2.14154954811737	1
ENSG00000159176.13	CSRP1	1	201509157	1_102	0	0.005554957787268	4.59898638294704	2.42571784704335e-07	0.0850118354598255	1
ENSG00000134369.15	NAV1	1	201608487	1_102	0	0.00686444256373886	6.53686594151527	4.26061459602274e-07	-0.659478131514528	2
ENSG00000198700.9	IPO9	1	201828710	1_102	0	0.0341221926090208	20.9671827170554	6.79320009058182e-06	-2.35109709320547	1
ENSG00000198892.6	SHISA4	1	201888432	1_102	0	0.174610131483265	35.5709050253251	5.89741582963097e-05	3.62413928519473	1
ENSG00000163431.12	LMOD1	1	201903136	1_102	0	0.0501719087392225	24.3642045963072	1.16067400587712e-05	-2.69184088604598	1
ENSG00000176393.10	RNPEP	1	201981821	1_102	0	0.0061146730244015	5.48936521662501	3.18707850616085e-07	0.426931754675468	1
ENSG00000163435.15	ELF3	1	202007718	1_102	0	0.00846115095542577	8.44064315198959	6.78113483638739e-07	1.01159779571977	1
ENSG00000170075.8	GPR37L1	1	202123232	1_102	0	0.008830817600046	8.87033820283439	7.43769713818629e-07	0.988562568119322	1
ENSG00000077157.21	PPP1R12B	1	202348568	1_102	0	0.00642890072228608	5.93581890350179	3.62338730664103e-07	-0.586415858611319	2
ENSG00000117139.16	KDM5B	1	202809133	1_102	0	0.00932444224056617	9.34752837098246	8.2759346348468e-07	-1.08800321017708	1
ENSG00000117153.15	KLHL12	1	202928138	1_102	0	0.0151495710768286	13.7922834151665	1.98396454461563e-06	1.53121897019527	2
ENSG00000159346.12	ADIPOR1	1	202958751	1_102	0	0.0132812417419185	12.5992696703305	1.58884470141174e-06	-1.40572388836958	1
ENSG00000163444.11	TMEM183A	1	203005569	1_102	0	0.00687224824151578	6.55385197876957	4.27654320593383e-07	-0.684648762596031	1
ENSG00000163485.16	ADORA1	1	203090600	1_102	0	0.02038160800779	16.4811379990085	3.18950316392339e-06	-1.7857726921309	1
ENSG00000133055.8	MYBPH	1	203175705	1_102	0	0.00554659934485025	4.58452560065116	2.41445210628961e-07	0.0323511379691661	1
ENSG00000133048.12	CHI3L1	1	203186284	1_102	0	0.00678804065579286	6.42763585662974	4.14279168949606e-07	-0.701746299421385	2
ENSG00000133063.15	CHIT1	1	203274047	1_102	0	0.00606380407546125	5.40274150200076	3.11069009461781e-07	0.44608142341455	2
ENSG00000159388.5	BTG2	1	203305808	1_102	0	0.00786119404363106	7.7901301996748	5.81474440502041e-07	-0.872836523489769	1
ENSG00000122176.10	FMOD	1	203348034	1_102	0	0.00686308838438765	6.53479534742608	4.25842477480301e-07	-0.701637711125944	1
ENSG00000174567.7	GOLT1A	1	204213637	1_103	0	0.0699239774983371	15.9410264251483	1.0583755607327e-05	-2.20561986057671	2
ENSG00000188783.5	PRELP	1	203475432	1_103	0	0.0249219414678672	6.30357880267394	1.49164835980866e-06	0.711862967574607	1
ENSG00000188770.9	OPTC	1	203494512	1_103	0	0.0287094501883369	7.54962439609328	2.05801064908461e-06	0.860054973996875	1
ENSG00000058668.14	ATP2B4	1	203626383	1_103	0	0.028554785101769	7.46855438254681	2.02494317604302e-06	-0.752539869737838	1
ENSG00000122188.12	LAX1	1	203764731	1_103	0	0.0260877647966384	6.6514176007624	1.64758747728698e-06	-0.70354642359568	2
ENSG00000257315.2	ZBED6	1	203795675	1_103	0	0.0214845927256337	4.96180917389362	1.01219591412121e-06	0.482190027845675	2
ENSG00000182004.12	SNRPE	1	203861428	1_103	0	0.0331666511323314	9.52437957568995	2.99940916689275e-06	1.65363701199027	2
ENSG00000143842.14	SOX13	1	204072756	1_103	0	0.128413322476679	22.3753978383816	2.72821282037646e-05	2.62254547415625	1
ENSG00000143845.14	ETNK2	1	204151824	1_103	0	0.0271437573073382	7.201350288389	1.85601420947189e-06	0.935360852318887	1
ENSG00000158615.8	PPP1R15B	1	204638280	1_103	0	0.0424224632476679	11.0646014529044	4.45686063622486e-06	1.74716266431211	1
ENSG00000198625.12	MDM4	1	204517114	1_103	0	0.154069038424368	22.798364920923	3.33515843541887e-05	-3.21365570647681	1
ENSG00000186007.9	LEMD1	1	205457492	1_104	0	0.0236389949484165	6.96899060585822	1.56421441470066e-06	-1.01213049783338	1
ENSG00000184144.11	CNTN2	1	205032204	1_104	0	0.0190053019067135	4.71517866680446	8.50883933484434e-07	-0.130693871917898	1
ENSG00000174529.7	TMEM81	1	205084022	1_104	0	0.0239837626189864	10.4751645731313	2.38547884043371e-06	2.61741414303314	2
ENSG00000133059.16	DSTYK	1	205210869	1_104	0	0.021745476101546	9.40863202695613	1.94264212091394e-06	-2.45037561486126	2
ENSG00000133069.15	TMCC2	1	205228311	1_104	0	0.0620514778071691	14.9722891623106	8.82140440074474e-06	-1.53067207054913	1
ENSG00000162873.14	KLHDC8A	1	205355155	1_104	0	0.0197738182546063	5.45301613367295	1.02382261310208e-06	0.950617286810246	1
ENSG00000117266.15	CDK18	1	205504902	1_104	0	0.0523023008818406	13.7262165635649	6.81661927378867e-06	-1.70118572146769	1
ENSG00000174514.12	MFSD4A	1	205568730	1_104	0	0.0927561374214013	19.4417677505338	1.71228401715137e-05	2.37267513855156	1
ENSG00000158715.5	SLC45A3	1	205680199	1_104	0	0.0239422388298928	6.66838575110495	1.51594299419671e-06	-1.00481861435084	2
ENSG00000069275.12	NUCKS1	1	205749839	1_104	0	0.0208449949833401	5.3651551220018	1.06189475306186e-06	-0.587443599338542	2
ENSG00000117280.12	RAB29	1	205770138	1_104	0	0.0188648440465963	4.66030223545675	8.34765898344971e-07	0.221573551406197	2
ENSG00000133065.10	SLC41A1	1	205813269	1_104	0	0.252585315442258	27.9463274925643	6.70239839833837e-05	3.02912727954504	2
ENSG00000162877.12	PM20D1	1	205820154	1_104	0	0.0916015350278694	18.3632293567471	1.59716287543143e-05	-2.36153658658017	1
ENSG00000117322.17	CR2	1	207454573	1_105	0	0.0823308416879919	20.2502782831751	1.58303657064307e-05	-2.22069589629736	2
ENSG00000162897.14	FCAMR	1	206970205	1_105	0	0.0158881026002352	4.91509828007434	7.41483751723928e-07	-0.327537025725125	1
ENSG00000263528.7	IKBKE	1	206470213	1_105	0	0.0336329785061794	11.8562424946692	3.78625447679656e-06	1.41460207862301	2
ENSG00000266094.7	RASSF5	1	206507650	1_105	0	0.0226273571261131	8.18159088510783	1.75779808595954e-06	-1.00635170935718	1
ENSG00000162892.15	IL24	1	206898250	1_105	0	0.0317584593356812	11.3234560555334	3.41456843729496e-06	1.57930339136412	1
ENSG00000162894.11	FCMR	1	206923405	1_105	0	0.0233692880821191	8.48011372265292	1.88167474272021e-06	1.26662008760609	1
ENSG00000162896.5	PIGR	1	206945992	1_105	0	0.0439437084066635	14.3465540020111	5.98606872239149e-06	1.91921127869936	2
ENSG00000123843.12	C4BPB	1	207088956	1_105	0	0.0255759382325275	9.31552218254099	2.26222696922091e-06	-1.20765820358906	1
ENSG00000123838.10	C4BPA	1	207104083	1_105	0	0.0275193365126907	9.99417309598401	2.611453052607e-06	-1.30484251071856	1
ENSG00000196352.14	CD55	1	207321334	1_105	0	0.0233866291355188	8.4869647250906	1.88459234425192e-06	-1.165075646747	2
ENSG00000117335.19	CD46	1	207751847	1_105	0	0.13166618631751	24.7424092324328	3.09324015262498e-05	3.40557601998238	1
ENSG00000174059.16	CD34	1	207911570	1_105	0	0.0445337287083559	14.4709658575839	6.11904961781958e-06	1.67121927389821	1
ENSG00000076356.6	PLXNA2	1	208244589	1_106	0	0.0427061826413182	12.2128861329242	4.95229443941476e-06	-1.36796849337185	1
ENSG00000008118.9	CAMK1G	1	209584155	1_106	0	0.024161105585636	6.92141678926283	1.58784900821866e-06	0.918912284775697	1
ENSG00000123689.5	G0S2	1	209675255	1_106	0	0.0453132800235238	12.7660091741212	5.49260096555031e-06	-1.5705790240272	1
ENSG00000009790.14	TRAF3IP3	1	209755954	1_106	0	0.0206039268592069	5.44815256035231	1.06585139170227e-06	0.486916751783106	1
ENSG00000117597.17	DIEXF	1	209827703	1_106	0	0.0193161448162875	4.85170680050692	8.89840968920399e-07	0.380858235122809	2
ENSG00000143473.12	KCNH1	1	211084819	1_107	0	0.0174804569180693	4.72612119194084	7.84431511093034e-07	0.333053902674776	2
ENSG00000117625.13	RCOR3	1	211258687	1_107	0	0.0712564567401842	17.8119637411996	1.20512868055083e-05	2.24223401398056	1
ENSG00000082512.14	TRAF5	1	211326278	1_107	0	0.0176878603028043	4.83500765576267	8.12025864316825e-07	0.210598430483129	1
ENSG00000170385.9	SLC30A1	1	211578806	1_107	0	0.0729823153657535	18.0383972087805	1.25000853964559e-05	2.03712874429578	1
ENSG00000143493.12	INTS7	1	212035474	1_107	0	0.0206616672503759	6.27066948830489	1.23020268524317e-06	0.746186302523168	1
ENSG00000143476.17	DTL	1	212035474	1_107	0	0.0206616672503759	6.27066948830489	1.23020268524317e-06	0.746186302523168	1
ENSG00000066027.11	PPP2R5A	1	212285049	1_107	0	0.019382503956306	5.6800345436594	1.04534165113687e-06	-0.618768750373079	1
ENSG00000065600.12	TMEM206	1	212414848	1_107	0	0.018971529546849	5.48204557341498	9.87512007189797e-07	-0.458554449411043	1
ENSG00000162772.16	ATF3	1	212565261	1_107	0	0.0192396077895717	5.61166962096136	1.02514596319671e-06	0.425270300949922	1
ENSG00000185523.6	SPATA45	1	212847437	1_108	0	0.0173301285528175	4.58879753288225	7.55088884594288e-07	0.177298606088344	1
ENSG00000123685.8	BATF3	1	212699754	1_108	0	0.0190696541387528	5.47800889577057	9.91888708590705e-07	0.462030640421899	2
ENSG00000117697.14	NSL1	1	212792127	1_108	0	0.0257820866869932	8.15597458925566	1.99660118761373e-06	-1.11396715432456	1
ENSG00000143494.15	VASH2	1	212950961	1_108	0	0.0175184415673911	4.68977972429483	7.80091077156749e-07	0.117842664420948	1
ENSG00000174606.13	ANGEL2	1	213015952	1_108	0	0.0234504983093402	7.23387309442978	1.61072113761092e-06	-0.910043318318902	2
ENSG00000143499.13	SMYD2	1	214284355	1_108	0	0.01935618938804	5.9290911959105	1.08969608316721e-06	0.857374902869815	1
ENSG00000152104.11	PTPN14	1	214552794	1_109	0	0.107511862525644	21.1995025348563	2.16411060040972e-05	-2.56609825345361	1
ENSG00000117724.12	CENPF	1	214602949	1_109	0	0.0231319907204763	6.78876168740844	1.49108008466413e-06	0.822474680101933	2
ENSG00000136636.12	KCTD3	1	215567710	1_109	0	0.0229417192652421	6.71234068169109	1.46216824789704e-06	0.721115568695982	1
ENSG00000092978.10	GPATCH2	1	217631213	1_110	0	0.175740720094311	27.5895264685896	4.60377451969368e-05	3.03810299818489	2
ENSG00000162814.10	SPATA17	1	217631425	1_110	0	0.0156751112009941	4.7963981858104	7.13876782001409e-07	0.37583404702349	1
ENSG00000067533.5	RRP15	1	218284885	1_110	0	0.0154110678296997	4.63968209868292	6.78919610427903e-07	-0.126105667485471	2
ENSG00000136628.17	EPRS	1	220043811	1_112	0	0.043658345342821	12.3717148076109	5.12854970236397e-06	1.6304462526659	1
ENSG00000162813.17	BPNT1	1	220090556	1_112	0	0.049238451968088	13.495592062246	6.30948234430781e-06	-1.72996774543298	1
ENSG00000067704.9	IARS2	1	220094239	1_112	0	0.0206381192971017	5.41657915318354	1.06143305746023e-06	0.514132979990553	1
ENSG00000186205.12	MARC1	1	220783482	1_112	0	0.0218237486539159	5.93307825104869	1.22943854322055e-06	0.510015772958413	2
ENSG00000154305.16	MIA3	1	222618304	1_114	0	0.0106221108516311	5.00681521430226	5.04974897168117e-07	0.692059949385258	1
ENSG00000162819.11	BROX	1	222708030	1_114	0	0.11251802424708	26.0227226587088	2.78017560064532e-05	2.94892776081283	1
ENSG00000186063.12	AIDA	1	222712777	1_114	0	0.021458645586343	11.163403087732	2.2745543059793e-06	-1.72550670562168	1
ENSG00000197520.10	FAM177B	1	222746553	1_114	0	0.0916417340891465	24.1468486432661	2.10112144406185e-05	-2.8526539302027	1
ENSG00000143502.14	SUSD4	1	223364043	1_114	0	0.0314452092262422	15.2288106593287	4.54692585739777e-06	-1.76803055606398	1
ENSG00000203697.11	CAPN8	1	223665771	1_114	0	0.0121842914065029	7.30369514728264	8.44968096799719e-07	1.83003131923073	1
ENSG00000162909.17	CAPN2	1	223701813	1_114	0	0.0128272544161909	7.69524138213878	9.37245475632794e-07	1.96853715049553	1
ENSG00000143514.16	TP53BP2	1	223846177	1_114	0	0.667875003086781	21.2712411611653	0.000134891758827294	4.02999446951943	1
ENSG00000143748.17	NVL	1	224324837	1_114	0	0.0240244277670901	13.8456212261799	3.15836919651767e-06	2.20621910152654	2
ENSG00000143771.11	CNIH4	1	224356827	1_114	0	0.378665850664133	19.8390659573083	7.13304163305987e-05	-3.81661224146057	2
ENSG00000162923.14	WDR26	1	224437373	1_114	0	0.0652528726067024	15.8784764552622	9.83797832586783e-06	-3.2521240946494	1
ENSG00000185842.15	DNAH14	1	224895916	1_115	0	0.0834930368513192	18.6320542664973	1.47709488737769e-05	-2.27476090990958	1
ENSG00000143742.12	SRP9	1	225777848	1_115	0	0.0222007773970727	6.25433933206858	1.31839946900825e-06	-0.705127910378549	1
ENSG00000196187.11	TMEM63A	1	225868963	1_115	0	0.0260611647994514	7.73844330176216	1.91489437872381e-06	0.897417168893404	1
ENSG00000243709.1	LEFTY1	1	225886863	1_115	0	0.0609454129206327	15.6586743400577	9.06136057886147e-06	-1.75738565042408	2
ENSG00000143811.18	PYCR2	1	225924245	1_115	0	0.0208070010985933	5.65476185081081	1.117174994228e-06	0.565464127084075	1
ENSG00000143768.12	LEFTY2	1	225941740	1_115	0	0.0285283562939055	8.57687637738852	2.32328932549917e-06	0.970914261117533	1
ENSG00000143751.9	SDE2	1	225999428	1_115	0	0.0289760115973874	8.72130618743981	2.39948222745991e-06	-1.23821638879942	1
ENSG00000163041.9	H3F3A	1	226062051	1_115	0	0.0863090045693327	18.9468327624723	1.55270920020377e-05	2.5817025326439	2
ENSG00000182827.8	ACBD3	1	226187566	1_115	0	0.023622469849736	6.82868485807469	1.53165083056285e-06	-1.11071038252599	1
ENSG00000183814.15	LIN9	1	226309688	1_115	0	0.0328718120685212	9.89235077742617	3.08759657106518e-06	-1.27272662793282	1
ENSG00000143799.12	PARP1	1	226408138	1_115	0	0.0250351336851703	7.36632110482774	1.75104762364699e-06	-0.790353736187311	1
ENSG00000203685.9	STUM	1	226581828	1_115	0	0.0207137888971934	5.61325904222691	1.10400750893437e-06	-0.516526512472217	1
ENSG00000143772.9	ITPKB	1	226738931	1_116	0	0.239621706500148	29.9257263531649	6.80876357033159e-05	-3.45488882736583	2
ENSG00000143801.16	PSEN2	1	226870643	1_116	0	0.0837051559318955	19.6260413845145	1.55984813081963e-05	2.48888841213077	1
ENSG00000163050.16	COQ8A	1	226902059	1_116	0	0.0209983857136579	6.70979962026715	1.33780512816161e-06	-0.548658048384578	1
ENSG00000143776.18	CDC42BPA	1	227318012	1_116	0	0.0198314996397003	6.18131016279612	1.16394776074714e-06	-0.77448567546602	1
ENSG00000181450.17	ZNF678	1	227563411	1_116	0	0.0220329698488499	7.1545692205327	1.496766060099e-06	1.1609520582781	2
ENSG00000143740.14	SNAP47	1	227732964	1_116	0	0.0206578867109003	6.55867384821243	1.28646899229113e-06	0.672095631978606	1
ENSG00000143816.7	WNT9A	1	227947502	1_116	0	0.019876865790991	6.20246387560408	1.17060276523341e-06	-0.809218911717184	1
ENSG00000162910.18	MRPL55	1	228109044	1_116	0	0.0166810135367392	4.58370006729694	7.25999001793925e-07	0.0942460107078903	1
ENSG00000143774.16	GUK1	1	228140298	1_116	0	0.0887414696690375	20.1821538571274	1.70055830377345e-05	-2.09845359294878	1
ENSG00000168159.11	RNF187	1	228484557	1_116	0	0.0441001471705395	13.5989625139367	5.69433760830303e-06	1.63443318783247	1
ENSG00000154429.10	CCSAP	1	229330094	1_117	0	0.0564844617601369	11.4209415638025	6.12531321355666e-06	1.46725711643908	1
ENSG00000069248.11	NUP133	1	229508410	1_117	0	0.0305201569760507	5.67929972011982	1.64580716470212e-06	-0.45739421367615	1
ENSG00000135763.9	URB2	1	229579208	1_117	0	0.02801859367501	4.88596071915153	1.29985138439741e-06	0.223202474557535	1
ENSG00000135775.13	COG2	1	230623564	1_118	0	0.0252642360150875	4.64493422481912	1.11425126313059e-06	0.0507146947810273	2
ENSG00000135744.7	AGT	1	230714053	1_118	0	0.0400984342528805	8.93548858243012	3.40206898573785e-06	1.07351675195015	2
ENSG00000135773.12	CAPN9	1	230746467	1_118	0	0.0257590035013208	4.82457413827656	1.18000932528388e-06	0.252407892545751	2
ENSG00000173409.13	ARV1	1	230979465	1_118	0	0.0276405476905981	5.47790119548233	1.43766677337315e-06	-0.458009174981037	1
ENSG00000182118.7	FAM89A	1	231021110	1_118	0	0.0338465637716564	7.35811962158736	2.36471510104192e-06	1.04542735390983	1
ENSG00000143633.12	C1orf131	1	231228825	1_118	0	0.0281007475450229	5.63099986989334	1.50245262699567e-06	0.515973399052034	1
ENSG00000116906.11	GNPAT	1	231241335	1_118	0	0.025119502480174	4.59171348392499	1.09517421758581e-06	0.398885022737181	1
ENSG00000116903.7	EXOC8	1	231337950	1_118	0	0.0250984221222467	4.58394885197063	1.09240474822487e-06	0.0853249901347599	1
ENSG00000116918.13	TSNAX	1	231528861	1_118	0	0.0517486408942284	11.3181107743277	5.56122267857139e-06	-1.78198507271103	1
ENSG00000162946.21	DISC1	1	231627258	1_118	0	0.0252252531222711	4.6305992834894	1.10909853048698e-06	0.372941943297072	1
ENSG00000212916.4	MAP10	1	232805407	1_119	0	0.0243812774987997	5.68804880252941	1.31679196605694e-06	-0.485902818746461	1
ENSG00000135778.11	NTPCR	1	232953982	1_119	0	0.0434006709636143	11.0460729351005	4.55199469128147e-06	1.24242988564564	1
ENSG00000135750.14	KCNK1	1	233614738	1_120	0	0.0387978029762879	6.72835691433962	2.4786405544797e-06	0.727831903527276	1
ENSG00000183780.12	SLC35F3	1	233905921	1_120	0	0.0463576419965387	8.38901244956924	3.69257710782238e-06	1.00017134002416	1
ENSG00000059588.9	TARBP1	1	234478952	1_121	0	0.0321737967987032	5.93539180326593	1.81321416850839e-06	-0.664938111277828	1
ENSG00000152904.11	GGPS1	1	235326535	1_121	0	0.0561332677711655	11.1286680203058	5.9314504825408e-06	-1.42396740306422	1
ENSG00000116957.12	TBCE	1	235371963	1_121	0	0.0319801278763914	5.87931119652961	1.78527055099904e-06	-0.624948508948815	1
ENSG00000162885.12	B3GALNT2	1	235504442	1_121	0	0.0364010165170403	7.08294530983633	2.44807544021578e-06	0.830378932773617	3
ENSG00000143669.13	LYST	1	235883940	1_122	0	0.0654410137159934	14.0081404249539	8.70418076382926e-06	-1.71353267261112	1
ENSG00000116962.14	NID1	1	236065637	1_122	0	0.0538558242206521	12.1774088932941	6.22708741924697e-06	-1.4015726556586	1
ENSG00000077585.13	GPR137B	1	236142585	1_122	0	0.0238274885608203	4.58822636244228	1.03805532924616e-06	0.029255305144615	1
ENSG00000086619.13	ERO1B	1	236261292	1_122	0	0.0542294048675608	12.2421719871466	6.30362996970399e-06	1.74282973302501	1
ENSG00000119285.10	HEATR1	1	236604526	1_122	0	0.0242863908821966	4.76481664488305	1.09876943656e-06	0.391691700574501	1
ENSG00000077522.12	ACTN2	1	236518864	1_122	0	0.0273706346559689	5.87233779560052	1.52613620064775e-06	0.606375760583267	1
ENSG00000133019.11	CHRM3	1	239386955	1_124	0	0.0150856327525077	4.9051105877262	7.02602564963963e-07	0.406214243354806	1
ENSG00000155816.19	FMN2	1	239995677	1_125	0	0.0634675760226131	16.1346119991857	9.72316900865649e-06	-2.052506110882	1
ENSG00000182901.16	RGS7	1	241332907	1_126	0	0.0294116806755048	4.99141026757958	1.39392852988555e-06	-0.303767686858551	1
ENSG00000091483.6	FH	1	241520642	1_127	0	0.026511782219812	5.16040464906556	1.29903268408184e-06	-0.382324167017922	1
ENSG00000117009.11	KMO	1	241532492	1_127	0	0.0250304564812445	4.62778607048913	1.09986514975491e-06	0.0919029463886786	1
ENSG00000203668.2	CHML	1	241640370	1_127	0	0.0737205883905274	14.7159567974677	1.03008886784681e-05	-1.69194675768523	1
ENSG00000054277.13	OPN3	1	241677619	1_127	0	0.0253851400798825	4.75810053822705	1.14686044813857e-06	-0.188399233262547	1
ENSG00000174371.16	EXO1	1	241847942	1_127	0	0.0258267181959366	4.91784620781797	1.2059840496427e-06	-0.3017687817328	1
ENSG00000054282.15	SDCCAG8	1	243322950	1_128	0	0.0159033870866038	14.7578723679894	2.22849044648426e-06	-4.5930350399229	1
ENSG00000117020.16	AKT3	1	243851261	1_128	0	0.0141265355490831	6.91400194570094	9.2739032522811e-07	0.617994628977552	1
ENSG00000173728.10	C1orf100	1	244353032	1_129	0	0.0338343179596552	5.97437444661537	1.9193194386223e-06	-0.59787764316911	1
ENSG00000035687.9	ADSS	1	244451195	1_129	0	0.0716023743463002	12.9907000076311	8.83196571304893e-06	2.21456080278322	1
ENSG00000179397.17	C1orf101	1	244449682	1_129	0	0.114205879123007	17.4386355441895	1.89102974138312e-05	-2.67620276099979	1
ENSG00000203666.12	EFCAB2	1	244952297	1_129	0	0.0308495962917091	5.11654871577884	1.49873205234281e-06	-0.377838942031009	1
ENSG00000197472.14	ZNF695	1	247010305	1_130	0	0.020412218779161	9.48221723012763	1.83779688764404e-06	1.19342947432216	1
ENSG00000162852.13	CNST	1	246566688	1_130	0	0.0616806857058541	19.7758804151604	1.15819695061059e-05	-2.09096197674519	1
ENSG00000143653.9	SCCPDH	1	246723566	1_130	0	0.0123694134445013	4.86046449099294	5.70852986397475e-07	0.315638207647358	2
ENSG00000153207.14	AHCTF1	1	246940745	1_130	0	0.0244853725689754	11.1653269800077	2.59582588883117e-06	1.43309805264779	1
ENSG00000277462.1	ZNF670	1	247078730	1_130	0	0.0287099346347255	12.6402846184206	3.44577133214818e-06	1.49894076711462	1
ENSG00000188295.14	ZNF669	1	247104366	1_130	0	0.0120729035778506	4.63694337848628	5.31546082383046e-07	0.140926964333512	2
ENSG00000196418.12	ZNF124	1	247170587	1_130	0	0.028384135009042	12.5344450215206	3.37814409459214e-06	-1.50828661350508	1
ENSG00000259823.5	LYPD8	1	248733987	1_131	0	0.0341702158779209	6.43984014159429	2.08939334071647e-06	0.863642712398563	1
ENSG00000162722.8	TRIM58	1	247857224	1_131	0	0.0302772073598719	5.31633811228805	1.52836050267699e-06	0.578519807720527	2
ENSG00000175137.10	SH3BP5L	1	248826595	1_131	0	0.0322837963565471	5.91214223976727	1.81228656164746e-06	0.539400535650721	2
ENSG00000171163.15	ZNF692	1	248859244	1_131	0	0.160475768634692	21.1225905659924	3.21850391826043e-05	2.32396405315949	1
ENSG00000184731.5	FAM110C	2	47011	2_1	0	0.0415478215066883	7.83200250810783	3.08971535964222e-06	0.936504308348573	2
ENSG00000143727.15	ACP1	2	264227	2_1	0	0.029535039015041	4.65823972471289	1.30634167009257e-06	-0.0954439093049638	2
ENSG00000035115.21	SH3YL1	2	266895	2_1	0	0.0305479938335321	4.97117939033358	1.44191455744784e-06	-0.292026582096966	2
ENSG00000151353.14	TMEM18	2	677295	2_1	0	0.0377686111317007	6.94348853145887	2.4900389130262e-06	-0.80035713826162	1
ENSG00000171853.15	TRAPPC12	2	3379970	2_2	0	0.0146074440500165	4.90027489385171	6.79660564591422e-07	0.33876946760765	1
ENSG00000182551.13	ADI1	2	3519673	2_2	0	0.0214329361805483	8.44032783802889	1.71766467171213e-06	0.9454517536649	1
ENSG00000118004.17	COLEC11	2	3594575	2_2	0	0.0496550526754819	16.2487967482349	7.66093980560591e-06	1.83498500779786	2
ENSG00000214866.8	DCDC2C	2	3704016	2_2	0	0.0143387941344998	4.72911537229391	6.43857761841478e-07	-0.139842855573865	1
ENSG00000115738.9	ID2	2	8678763	2_6	0	0.0380016565525145	11.455340263616	4.133404606906e-06	-1.25159920635177	1
ENSG00000134313.15	KIDINS220	2	8837975	2_6	0	0.0180881642372763	4.75660528606075	8.16937822842852e-07	0.292530644489779	1
ENSG00000143797.11	MBOAT2	2	9004209	2_6	0	0.0264599747400253	8.24392929767553	2.07119543644058e-06	1.15680546039975	1
ENSG00000151693.9	ASAP2	2	9398461	2_6	0	0.0182072611069792	4.81004919115508	8.31556064117954e-07	-0.279014744770825	1
ENSG00000134330.18	IAH1	2	9473312	2_6	0	0.018007588906395	4.70014974917317	8.03645763132665e-07	0.428110403550021	1
ENSG00000134308.13	YWHAQ	2	9631491	2_6	0	0.018212187872498	4.81531373488256	8.32691452597858e-07	0.205036717996577	1
ENSG00000115750.16	TAF1B	2	9843557	2_6	0	0.021144349503998	6.17579517519923	1.23989414582044e-06	0.681962638216819	2
ENSG00000134317.17	GRHL1	2	9950796	2_6	0	0.166662956064465	25.5674891250592	4.04598769130484e-05	2.65760973409177	2
ENSG00000205795.4	CYS1	2	10080534	2_6	0	0.0182989199020825	4.85310919968584	8.43223917289646e-07	-0.268976706858029	1
ENSG00000171848.13	RRM2	2	10121909	2_6	0	0.0188190965074124	5.12922866286919	9.16533253718464e-07	-0.305011834671482	1
ENSG00000115761.15	NOL10	2	10685311	2_7	0	0.0219750344829057	9.68485073839787	2.02078399644968e-06	-1.25819036035724	2
ENSG00000150873.11	C2orf50	2	11123822	2_7	0	0.0127532299373623	4.66253002903683	5.64597861240844e-07	-0.222651006922269	1
ENSG00000162976.12	PQLC3	2	11157468	2_7	0	0.0146928002767754	5.96754690773572	8.32526015093807e-07	-0.690538380704444	1
ENSG00000134324.11	LPIN1	2	11784824	2_7	0	0.0383377838373051	14.8481143911815	5.40500009419753e-06	-1.64938529780247	1
ENSG00000197872.11	FAM49A	2	16666179	2_10	0	0.0449457395079661	14.849448831329	6.33718318815193e-06	-1.6819240917135	1
ENSG00000178295.14	GEN1	2	17753408	2_10	0	0.0183434793228044	6.53396352976071	1.13803552008321e-06	0.8190481110919	2
ENSG00000240857.1	RDH14	2	18521047	2_11	0	0.0329775740726577	4.72818279749113	1.48050664115659e-06	-0.254847149283063	1
ENSG00000183891.5	TTC32	2	19901956	2_12	0	0.0390377879576511	7.26426901331057	2.69261658414472e-06	-0.861572779114961	1
ENSG00000132031.12	MATN3	2	20009334	2_12	0	0.035048212025387	6.26092444935191	2.08353944791788e-06	0.668929628636511	2
ENSG00000115884.10	SDC1	2	20222025	2_12	0	0.066837958445795	12.3002802764901	7.80612641705764e-06	-1.79782472231303	1
ENSG00000143869.6	GDF7	2	20673748	2_12	0	0.0364590188376361	6.62802461429331	2.29449167539106e-06	0.73247175357612	2
ENSG00000084674.14	APOB	2	21044338	2_13	0	0.0159457564151501	5.15239073334518	7.80101859032633e-07	0.201784325105302	2
ENSG00000205639.9	MFSD2B	2	24009668	2_14	0	0.026202556608879	6.71559580705459	1.67080441421883e-06	-0.707893499885262	1
ENSG00000163026.11	WDCP	2	24049526	2_14	0	0.0211248005874105	4.72199403085531	9.47142770245933e-07	-0.218013753988281	1
ENSG00000119782.13	FKBP1B	2	24049526	2_14	0	0.02527647245613	6.38238661160504	1.53178202579433e-06	-1.06297124943139	2
ENSG00000115128.6	SF3B6	2	24086212	2_14	0	0.0302314015893973	8.04193198493642	2.30842662594459e-06	-0.946169753832691	1
ENSG00000219626.8	FAM228B	2	24064728	2_14	0	0.023285846218303	5.62286774889581	1.24321800363322e-06	-0.654266912610593	1
ENSG00000115129.13	TP53I3	2	24084887	2_14	0	0.0585199191021014	14.2041358017837	7.89252433615948e-06	-1.89265015879166	2
ENSG00000176732.6	PFN4	2	24123159	2_14	0	0.0208680949709169	4.60893702803072	9.13231694638339e-07	0.12154803951165	1
ENSG00000186453.12	FAM228A	2	24174922	2_14	0	0.0392760505862945	10.4753843112491	3.90656605821887e-06	-1.00276297081333	2
ENSG00000198399.14	ITSN2	2	24360902	2_14	0	0.0357844012171336	9.60859337171831	3.26475778447994e-06	-1.57639732775684	2
ENSG00000084676.15	NCOA1	2	24491962	2_15	0	0.0209698599048155	6.74903434867009	1.34379977576862e-06	-0.0424327895875181	2
ENSG00000115137.11	DNAJC27	2	24971717	2_15	0	0.0223675292131696	9.81063198586418	2.08359062594688e-06	1.93755509252666	2
ENSG00000115138.10	POMC	2	25166290	2_15	0	0.0254212959869856	11.6474777379519	2.81142804723125e-06	2.1613328291945	2
ENSG00000119772.16	DNMT3A	2	25343038	2_15	0	0.0298013017033698	10.2905226139685	2.91185712892597e-06	1.08441742466551	1
ENSG00000084731.14	KIF3C	2	25983137	2_15	0	0.01558568011688	4.59295175494726	6.79696508145527e-07	0.205810623419592	1
ENSG00000084733.10	RAB10	2	26033971	2_15	0	0.0219477965786294	7.79570515476392	1.62458982247793e-06	1.10545136748033	1
ENSG00000157833.12	GAREM2	2	26164530	2_15	0	0.02490652310732	8.78615912009346	2.0778278655994e-06	-0.928641275609394	1
ENSG00000138029.13	HADHB	2	26242980	2_15	0	0.0203985184839005	7.26711839710146	1.4075319408645e-06	-1.1222675758817	1
ENSG00000084754.10	HADHA	2	26244785	2_15	0	0.0214455934880379	7.74601169701328	1.57729749907645e-06	1.19123512715179	1
ENSG00000157856.10	DRC1	2	26401975	2_15	0	0.0171376255193714	5.42376831899095	8.82570029384316e-07	0.533776137281774	2
ENSG00000115155.16	OTOF	2	26511890	2_15	0	0.024274919555393	9.03317452278979	2.0820712971244e-06	-1.29268649884111	1
ENSG00000157884.10	CIB4	2	26641739	2_15	0	0.0167388462815186	5.27485468240792	8.38365537573585e-07	0.486267011421703	1
ENSG00000157851.16	DPYSL5	2	26847964	2_16	0	0.017949384278123	5.60823437401914	9.55813383287264e-07	0.956426443784479	1
ENSG00000213699.8	SLC35F6	2	26763923	2_16	0	0.260255448989235	21.9097026936591	5.4141927417525e-05	4.13158443210759	1
ENSG00000084764.10	MAPRE3	2	26960925	2_16	0	0.0321268444280068	12.5769366170298	3.83654537758236e-06	-3.50223733976794	1
ENSG00000138080.13	EMILIN1	2	27078536	2_16	0	0.107725692545066	24.121565683987	2.46730128617976e-05	-2.86775568536173	1
ENSG00000138030.12	KHK	2	27086538	2_16	0	0.122688852644109	23.7309319218477	2.76450446235872e-05	-4.2367582700443	1
ENSG00000138073.13	PREB	2	27134751	2_16	0	0.0173742162140704	5.00609633368146	8.25851232361484e-07	0.0297603825961417	1
ENSG00000138085.16	ATRAID	2	27212382	2_16	0	0.021270396714225	6.69626280032801	1.35240097861414e-06	1.40410438279721	2
ENSG00000138074.14	SLC5A6	2	27212506	2_16	0	0.021463760330853	6.72893235570903	1.37135334288024e-06	-1.34309441896069	2
ENSG00000084774.13	CAD	2	27217016	2_16	0	0.0346504821769562	11.7843512388496	3.87714780539651e-06	-1.89189216531377	2
ENSG00000115194.10	SLC30A3	2	27275976	2_16	0	0.1156886312565	23.0235631541151	2.52906863778952e-05	-3.30343723118836	2
ENSG00000163794.6	UCN	2	27308797	2_16	0	0.0180117048322627	5.22931442793346	8.94328300490231e-07	0.724794410176926	1
ENSG00000115207.13	GTF3C2	2	27356305	2_16	0	0.0185820068136449	5.49588738606635	9.69678657541066e-07	-0.800226759246745	1
ENSG00000115211.15	EIF2B4	2	27369556	2_16	0	0.0529287770536946	17.4199415106411	8.75459276196968e-06	3.11379817408571	1
ENSG00000163795.13	ZNF513	2	27380806	2_16	0	0.0434517535167465	15.392210274857	6.35046741241781e-06	-2.95041841858249	2
ENSG00000157992.12	KRTCAP3	2	27444317	2_16	0	0.0251458078964448	7.99260793680028	1.90832131041588e-06	1.15564268806813	1
ENSG00000138002.14	IFT172	2	27489541	2_16	0	0.0240329220610264	7.60343734976782	1.73505779850422e-06	1.10367989612783	1
ENSG00000198522.13	GPN1	2	27628084	2_16	0	0.0234236915580741	11.1616860779569	2.48246161110268e-06	-2.74495134027241	2
ENSG00000176714.9	CCDC121	2	27629397	2_16	0	0.0623067963983151	17.3947092578035	1.02908202599162e-05	-2.20227867540983	1
ENSG00000158019.20	BRE	2	27889824	2_16	0	0.0167021920850209	4.9728741234939	7.88639157838404e-07	-0.834857006409238	1
ENSG00000171174.13	RBKS	2	27891044	2_16	0	0.0168867940816978	5.76076705882577	9.23687186188673e-07	1.26028694768786	2
ENSG00000213639.9	PPP1CB	2	28751273	2_17	1	0.037932194459158	15.7476958002896	5.67181924628507e-06	3.6005833808171	1
ENSG00000163806.15	SPDYA	2	28783004	2_17	1	0.45632239000274	22.4436339979841	9.72438966397658e-05	-4.41378038307589	1
ENSG00000171103.10	TRMT61B	2	28869813	2_17	1	0.0730562680820652	18.0149692127853	1.24965003161795e-05	-3.88005802812778	1
ENSG00000115295.19	CLIP4	2	29097582	2_18	0	0.0252428115941681	4.66331513888502	1.11771193390595e-06	0.078636627718627	2
ENSG00000172954.13	LCLAT1	2	30444834	2_19	0	0.0363470694578143	5.35870548180887	1.84938225518218e-06	-0.420461754495095	1
ENSG00000152683.14	SLC30A6	2	32165299	2_20	0	0.051604529286833	10.322977509596	5.05813246758641e-06	1.84670157850292	1
ENSG00000119820.10	YIPF4	2	32277438	2_20	0	0.0298180664618366	5.21220445727935	1.47570081961143e-06	0.49533995761184	1
ENSG00000115760.13	BIRC6	2	32356560	2_20	0	0.0367211843238682	7.14715890314802	2.49199699457333e-06	0.891515290444169	1
ENSG00000018699.11	TTC27	2	32657999	2_20	0	0.0290100409267787	4.95733733063218	1.36550787946493e-06	-0.506470552847877	1
ENSG00000049323.15	LTBP1	2	32947291	2_20	0	0.0927211650131682	15.8548465314631	1.39584861230013e-05	1.89056704880261	1
ENSG00000152689.17	RASGRP3	2	33512177	2_21	0	0.0122310293979515	4.58490867867612	5.32465037655582e-07	-0.0273430891102638	1
ENSG00000171055.14	FEZ2	2	36646439	2_23	0	0.0131001659999876	6.93901526139809	8.63121705698573e-07	-0.729469222617617	1
ENSG00000205221.12	VIT	2	36708263	2_23	0	0.0107548855323278	5.12187626309004	5.23036830553944e-07	0.449945925852358	1
ENSG00000115808.11	STRN	2	36966782	2_23	0	0.0166677944289457	9.16038339182995	1.44973686611358e-06	-1.1287632592963	2
ENSG00000152133.14	GPATCH11	2	37141907	2_23	0	0.0305916357505196	14.7793222223093	4.29293797892522e-06	2.52641440971969	1
ENSG00000055332.16	EIF2AK2	2	37156687	2_23	0	0.0253591844882564	13.0400738288903	3.13987768441589e-06	-2.41396265399454	2
ENSG00000218739.9	CEBPZOS	2	37213212	2_23	0	0.0104968553728605	4.89832028366699	4.88206760360066e-07	0.601521551503528	1
ENSG00000115816.14	CEBPZ	2	37231568	2_23	0	0.0792240690494974	23.6886604470899	1.78194807245708e-05	3.4264398696915	1
ENSG00000115825.9	PRKD3	2	37310342	2_23	0	0.0226518072986556	11.9948113108828	2.57984536734321e-06	1.97096577322544	1
ENSG00000115828.15	QPCT	2	37344154	2_23	0	0.0591312189041838	20.9292665640347	1.17508217275485e-05	2.96739648578072	1
ENSG00000115841.19	RMDN2	2	37944806	2_24	0	0.0898367608589556	17.7392466996885	1.51316628076676e-05	-2.11208303848845	1
ENSG00000119787.13	ATL2	2	38393427	2_24	0	0.178022767757039	24.3723398437766	4.11974343958703e-05	-2.96599115546332	1
ENSG00000143891.16	GALM	2	38666042	2_24	0	0.0233055335622452	5.11489194764618	1.13186051722522e-06	-0.186916725850764	1
ENSG00000163214.20	DHX57	2	38875912	2_25	0	0.144395251506272	23.4114747970314	3.20980819180966e-05	-2.56689695677145	1
ENSG00000188010.12	MORN2	2	38875912	2_25	0	0.144395251506273	23.4114747970314	3.20980819180968e-05	-2.56689695677145	1
ENSG00000214694.10	ARHGEF33	2	38889976	2_25	0	0.019836786389739	5.89549026531083	1.11042348939172e-06	0.793879236451136	1
ENSG00000115904.12	SOS1	2	39124428	2_25	0	0.0705706413125932	17.3181008594479	1.16043742187224e-05	2.06656484152929	1
ENSG00000138050.14	THUMPD2	2	39779290	2_25	0	0.18150433756419	16.6880009238952	2.87599892987162e-05	3.5136845740698	1
ENSG00000143924.18	EML4	2	42168854	2_26	0	0.00861664448024291	4.61755623994542	3.77787657258369e-07	-0.143040003175215	2
ENSG00000115944.14	COX7A2L	2	42335681	2_26	0	0.00889268751034134	4.90764747945514	4.14384772267883e-07	-0.317800427955734	2
ENSG00000162881.6	OXER1	2	42766642	2_26	0	0.0130836268867959	8.46286347167399	1.0513392587903e-06	1.08356053751831	1
ENSG00000162882.14	HAAO	2	42771701	2_26	0	0.0113187921094822	7.12804223439687	7.66068746071395e-07	0.873911351020389	1
ENSG00000152527.13	PLEKHH2	2	43629345	2_27	0	0.0444413279332406	6.37637085200966	2.69065485537247e-06	0.67106038179876	1
ENSG00000223658.7	C1GALT1C1L	2	43676123	2_27	0	0.0418676113875391	5.8197088641064	2.31353908269264e-06	0.76384546420337	1
ENSG00000138036.18	DYNC2LI1	2	43774077	2_27	0	0.0416964968196561	5.78151552479956	2.28896241566111e-06	0.570737043021501	1
ENSG00000138095.18	LRPPRC	2	43995992	2_27	0	0.0374060357094497	4.76985397113052	1.69411997923402e-06	0.191866355491396	3
ENSG00000138032.20	PPM1B	2	44172333	2_28	0	0.0971008072512875	21.3238037467925	1.9660063403042e-05	-2.24447519440374	1
ENSG00000138079.13	SLC3A1	2	44275649	2_28	0	0.0191954456882728	6.16339941696753	1.1233521217981e-06	0.590515797448179	1
ENSG00000138078.15	PREPL	2	44361802	2_28	0	0.0163828670398616	4.70052666575914	7.31196029002222e-07	-0.186555015536092	1
ENSG00000143919.14	CAMKMT	2	44361802	2_28	0	0.0163828670398616	4.70052666575914	7.31196029002222e-07	0.186555015536092	1
ENSG00000250565.6	ATP6V1E2	2	46536759	2_29	0	0.0695606563467877	12.8632053594262	8.49591719862895e-06	1.78465175868796	3
ENSG00000119729.11	RHOQ	2	46541996	2_29	0	0.050815254635779	9.91247554668123	4.78270541574602e-06	1.44046180144331	1
ENSG00000151665.12	PIGF	2	46612542	2_29	0	0.150888327195811	20.2891589697793	2.90681294475767e-05	2.37261144071987	2
ENSG00000068724.15	TTC7A	2	46903711	2_29	0	0.0329862640887267	5.88366736459689	1.84280185247361e-06	-0.408205585002176	1
ENSG00000180398.11	MCFD2	2	46923436	2_29	0	0.0660225425875242	12.3709491791493	7.75519397470976e-06	-1.61934580264996	2
ENSG00000143933.16	CALM2	2	47176244	2_30	0	0.0166549254951933	4.93065330504422	7.79730563038987e-07	-0.0444489005927684	1
ENSG00000119888.10	EPCAM	2	47352030	2_30	0	0.0194811029753662	6.20000159186012	1.14683975634233e-06	-0.526332415520934	1
ENSG00000095002.13	MSH2	2	47403074	2_30	0	0.076110196829581	18.4575411766982	1.3338717901485e-05	-1.96597889944224	1
ENSG00000116062.14	MSH6	2	47695630	2_30	0	0.0168020460524797	5.1659898259199	8.24163001212972e-07	0.487710582936331	1
ENSG00000138081.20	FBXO11	2	47904797	2_30	0	0.0748211428732629	21.7155278678801	1.54273781611024e-05	-2.84844122326297	1
ENSG00000242441.7	GTF2A1L	2	48595242	2_31	0	0.043259355140151	15.5317210564024	6.37965245368002e-06	-2.7608444298341	1
ENSG00000068781.21	STON1-GTF2A1L	2	48595242	2_31	0	0.043259355140151	15.5317210564024	6.37965245368002e-06	-2.7608444298341	1
ENSG00000170802.15	FOXN2	2	48327816	2_31	1	0.509784904862891	25.4845392351027	0.000123356248784077	-5.13183288624279	1
ENSG00000162869.15	PPP1R21	2	48441151	2_31	0	0.0175382296512953	5.74498745825549	9.56692202536091e-07	-0.68638714036351	1
ENSG00000115239.21	ASB3	2	53787166	2_35	0	0.017896587643026	5.44306515051273	9.24934887795549e-07	-0.97112425628728	2
ENSG00000119737.5	GPR75	2	53860333	2_35	0	0.0294320705133336	11.031098711529	3.08274060575842e-06	-2.38010641077452	2
ENSG00000068878.14	PSME4	2	53970692	2_35	0	0.0465550419612262	20.1952848059086	8.92717609105745e-06	3.63987274341861	2
ENSG00000170634.12	ACYP2	2	53968877	2_35	0	0.0176910027393551	9.33848950818957	1.56865154551758e-06	2.18568009491761	1
ENSG00000177994.15	C2orf73	2	54330223	2_35	0	0.0199021996537822	5.813448814801	1.09858161937383e-06	-0.275935227948379	1
ENSG00000115306.15	SPTBN1	2	54455804	2_35	0	0.0217436700316385	6.18023313636945	1.27595425317434e-06	-0.0784727900065786	2
ENSG00000115310.17	RTN4	2	55111352	2_36	0	0.0102957828576614	4.93349298740344	4.82293364174225e-07	-0.974156520922231	1
ENSG00000143947.13	RPS27A	2	55240644	2_36	0	0.0114079832229989	7.36351949709282	7.97612059525059e-07	-1.86711017763268	1
ENSG00000275052.4	PPP4R3B	2	55619011	2_36	0	0.0130765875527256	7.09591223760251	8.81048991069582e-07	0.958069719636914	1
ENSG00000115380.19	EFEMP1	2	55923729	2_36	0	0.0105284115611259	5.00471558735098	5.00310539983793e-07	-0.453872376780504	1
ENSG00000055813.5	CCDC85A	2	56183655	2_37	0	0.250330052940142	26.306005720312	6.252666974885e-05	2.94691155687879	1
ENSG00000162928.8	PEX13	2	61017528	2_40	0	0.0165349252612714	4.69272250245799	7.36757399969894e-07	0.446036604943991	1
ENSG00000162929.13	KIAA1841	2	61066064	2_40	0	0.0165406777428462	4.69215424255843	7.36924469187485e-07	0.544593407131109	1
ENSG00000237651.6	C2orf74	2	61145372	2_40	0	0.0167589710124388	4.73380644431643	7.53277929497285e-07	-0.280298718007239	1
ENSG00000173209.22	AHSA2	2	61177873	2_40	0	0.048406079676584	14.6726380411732	6.74381289130735e-06	2.44890705993003	1
ENSG00000115464.14	USP34	2	61470194	2_40	0	0.267836839562678	30.9600193885272	7.87351995463488e-05	-3.48014141408633	1
ENSG00000082898.16	XPO1	2	61538854	2_40	0	0.0190534329787393	6.0641740913951	1.09709009496766e-06	0.821374228225516	2
ENSG00000170264.12	FAM161A	2	61854233	2_40	0	0.0187726396133464	5.74149118583235	1.0234047824193e-06	0.489665521297962	2
ENSG00000115484.14	CCT4	2	61871572	2_40	0	0.0449992174983951	13.494177103742	5.76565649227245e-06	-1.51065354156059	1
ENSG00000173163.10	COMMD1	2	61889168	2_40	0	0.0178780741625623	5.32585176301229	9.04080715527706e-07	-0.472961130513809	1
ENSG00000014641.17	MDH1	2	63595538	2_41	0	0.0202608631048971	5.13159871963749	9.87206547483245e-07	0.619288759359004	1
ENSG00000143951.15	WDPCP	2	63656478	2_41	0	0.0195361140133981	4.98759183793857	9.25180527528644e-07	0.339071964525934	1
ENSG00000143952.19	VPS54	2	64019122	2_41	0	0.045413062628232	12.7399018045588	5.49343852454428e-06	-1.63042671795401	1
ENSG00000197329.11	PELI1	2	64144184	2_41	0	0.0305536799658995	8.91295904544019	2.58572796885194e-06	-0.919598751625986	1
ENSG00000119862.12	LGALSL	2	64453888	2_42	0	0.0352733402591463	4.68793108146425	1.57009236928081e-06	0.179312605984804	1
ENSG00000119844.15	AFTPH	2	64526600	2_42	0	0.0396093562526322	5.76714085601104	2.16898095980603e-06	-0.726379657211131	1
ENSG00000011523.13	CEP68	2	65056838	2_42	0	0.0384683191241512	5.49486349096188	2.00704687056314e-06	0.558393336920783	1
ENSG00000138069.16	RAB1A	2	65129770	2_42	0	0.0703336390419029	11.1486390939573	7.44530239695817e-06	1.34256950300686	1
ENSG00000143971.7	ETAA1	2	67397828	2_44	0	0.126017039384704	18.7184898602551	2.23973933605077e-05	-2.16109256741342	1
ENSG00000243667.6	WDR92	2	68157965	2_45	0	0.0393738399483102	5.73730507805261	2.14492994433877e-06	-0.698778730335278	1
ENSG00000115946.7	PNO1	2	68157965	2_45	0	0.0393738399483102	5.73730507805261	2.14492994433877e-06	0.698778730335278	1
ENSG00000119865.8	CNRIP1	2	68320518	2_45	0	0.0357149940176326	4.8293904068772	1.63772241677996e-06	0.326018987670431	1
ENSG00000115956.9	PLEK	2	68365452	2_45	0	0.0647798675334631	10.3987529495457	6.39615107184697e-06	1.54752335848663	1
ENSG00000163219.11	ARHGAP25	2	68679529	2_45	0	0.0348181947425318	4.59288068297391	1.51840914230234e-06	0.0573240865830789	2
ENSG00000169604.19	ANTXR1	2	69012709	2_46	0	0.0357241938844437	4.89655517292292	1.66092677760092e-06	0.367599862441093	1
ENSG00000198380.12	GFPT1	2	69382972	2_46	0	0.10219766140663	14.7895047903851	1.43513245878151e-05	-2.15231728536017	2
ENSG00000169599.12	NFU1	2	69438084	2_46	0	0.0472191661314665	7.49731335669577	3.36140911268236e-06	-1.39666360208034	1
ENSG00000087338.4	GMCL1	2	69829233	2_46	0	0.0357465978563086	4.90239245413784	1.66394967234345e-06	0.202459847949451	1
ENSG00000059728.10	MXD1	2	69897673	2_46	0	0.0862164438729988	13.16720797205	1.07790676530731e-05	2.18332609283794	1
ENSG00000115998.7	C2orf42	2	70248695	2_46	0	0.0625646297153997	10.1358442172828	6.02124366496965e-06	1.28698321127175	1
ENSG00000116001.15	TIA1	2	70248695	2_46	0	0.0625646297153996	10.1358442172828	6.02124366496964e-06	-1.28698321127175	1
ENSG00000035141.7	FAM136A	2	70301695	2_46	0	0.034982596565176	4.70144972863829	1.56164111669809e-06	-0.456946794957992	1
ENSG00000116031.8	CD207	2	70833920	2_47	0	0.0131256802673813	4.84373429668585	6.03669910921661e-07	-0.273655073794136	2
ENSG00000116035.2	VAX2	2	70900154	2_47	0	0.0131259689698188	4.85182901350946	6.04692047685977e-07	0.198336365297865	2
ENSG00000116039.11	ATP6V1B1	2	70935800	2_47	0	0.0207508089633413	9.11807212275796	1.79653404672818e-06	-1.04559067850699	1
ENSG00000124357.12	NAGK	2	71066480	2_47	0	0.0624693452254507	19.0301990139729	1.12877577613789e-05	2.2722934274109	1
ENSG00000124370.10	MCEE	2	71130504	2_47	0	0.062136203199075	18.9804310916792	1.11981990079437e-05	-2.3318581327618	1
ENSG00000124374.8	PAIP2B	2	71226030	2_47	0	0.0217626560454555	9.33650942340728	1.9292736592678e-06	-1.32772982193443	1
ENSG00000075292.18	ZNF638	2	71286557	2_47	0	0.0164390621785223	6.83949027109209	1.06757444915286e-06	1.07722699694858	1
ENSG00000135636.13	DYSF	2	71453820	2_47	0	0.0158007062873899	6.57668742948905	9.86690845034332e-07	0.740940580368794	2
ENSG00000116096.5	SPR	2	72887223	2_47	0	0.016538376994085	6.80563190268309	1.06870721139354e-06	-0.107145560354654	1
ENSG00000115297.10	TLX2	2	74513834	2_48	0	0.0145134379238018	6.43393301563793	8.8663369441463e-07	0.670086497453614	1
ENSG00000144040.12	SFXN5	2	73076866	2_48	0	0.0143294029763175	6.86547197292224	9.34105419041535e-07	-0.961683115469541	1
ENSG00000135631.16	RAB11FIP5	2	73157004	2_48	0	0.0608789399140118	23.0044808684878	1.32977117733503e-05	3.70888589145397	1
ENSG00000135617.3	PRADC1	2	73233389	2_48	0	0.0583596199519451	23.3754276365083	1.29529716960142e-05	-3.92142960668498	1
ENSG00000135624.15	CCT7	2	73233389	2_48	0	0.0583596199519451	23.3754276365083	1.29529716960142e-05	-3.92142960668498	1
ENSG00000163013.11	FBXO41	2	73284340	2_48	0	0.0465851629451435	18.9528906784171	8.38340550082181e-06	2.25788803649838	1
ENSG00000144034.14	TPRKB	2	73737087	2_48	0	0.0116505866716791	7.90289176884415	8.74241112723543e-07	-1.93674718329982	2
ENSG00000144048.10	DUSP11	2	73780009	2_48	0	0.0123025923769081	9.76976071632525	1.14124255789969e-06	2.42308580234812	1
ENSG00000124356.15	STAMBP	2	73829414	2_48	0	0.0227085622853682	9.66377352331997	2.08369322400733e-06	0.0653844471038298	1
ENSG00000163017.13	ACTG2	2	73892381	2_48	0	0.0187631235545174	12.3740444372595	2.2045208287794e-06	-2.61014519787479	1
ENSG00000114956.19	DGUOK	2	73924623	2_48	0	0.0118035044402661	4.79021039293405	5.36862356319014e-07	0	1
ENSG00000163170.11	BOLA3	2	74127352	2_48	0	0.0141788219543014	6.51623306322881	8.77271771361527e-07	-0.641108539332283	1
ENSG00000114978.17	MOB1A	2	74178928	2_48	0	0.0228987660913186	10.6977199006042	2.32595174342828e-06	-1.43237416677237	2
ENSG00000188687.17	SLC4A5	2	74361478	2_48	0	0.0121703326954146	5.08393415135377	5.87489033437358e-07	-0.422240871817304	1
ENSG00000204843.12	DCTN1	2	74391633	2_48	0	0.0121852163977452	4.99042931038997	5.77389060414669e-07	-0.250202071407994	1
ENSG00000284308.1	C2orf81	2	74421241	2_48	0	0.0135691363204004	5.88995154447181	7.58859410808132e-07	-0.572363745822563	1
ENSG00000005448.16	WDR54	2	74421241	2_48	0	0.0135691363204004	5.88995154447181	7.58859410808132e-07	-0.572363745822563	1
ENSG00000114993.16	RTKN	2	74442009	2_48	0	0.0125999456952717	5.51366571328239	6.59639269348446e-07	-0.403329020471624	2
ENSG00000239779.6	WBP1	2	74460654	2_48	0	0.0904159367410856	23.0687098065613	1.98045823749835e-05	-2.22347603492154	1
ENSG00000115275.11	MOGS	2	74465064	2_48	0	0.0161093211320704	7.55872347899837	1.15617372027294e-06	0.902926679369366	2
ENSG00000135637.13	CCDC142	2	74483364	2_48	0	0.0175892032839446	8.12492813435015	1.35694765018824e-06	-0.938272064085466	1
ENSG00000115282.19	TTC31	2	74483364	2_48	0	0.0175892032839446	8.12492813435015	1.35694765018824e-06	0.938272064085466	1
ENSG00000179528.15	LBX2	2	74502935	2_48	0	0.0175154637491816	8.09275188332858	1.34590765342641e-06	0.930846590352042	2
ENSG00000115325.13	DOK1	2	74548714	2_48	0	0.0115613417598105	4.58915908451497	5.03777479312336e-07	-0.0683786104533622	1
ENSG00000115350.11	POLE4	2	74958729	2_48	0	0.0128662777237138	5.62489120663969	6.87170402308265e-07	0.576592706504261	1
ENSG00000115363.13	EVA1A	2	75569460	2_49	0	0.0412029334986666	7.84811951216199	3.07037302597085e-06	1.0570138197891	1
ENSG00000115364.13	MRPL19	2	75589638	2_49	0	0.0329972621165467	5.43300746006221	1.7022196703396e-06	-0.343486888897209	2
ENSG00000005436.13	GCFC2	2	75711125	2_49	0	0.0373834243444059	6.36865836785407	2.2606036790486e-06	0.18218826015016	1
ENSG00000176204.13	LRRTM4	2	77593322	2_50	0	0.0258955499650017	5.98107498567338	1.47062445295132e-06	-0.492867408309351	1
ENSG00000143954.12	REG3G	2	79026024	2_51	0	0.0139844093892224	4.59525040526271	6.10169799209858e-07	-0.285777606941673	1
ENSG00000163541.11	SUCLG1	2	84913041	2_53	0	0.0696394269615465	19.3815858414918	1.28156870773041e-05	1.91532498806342	1
ENSG00000115423.18	DNAH6	2	84469990	2_53	0	0.0321565457243256	12.1547039795639	3.71117277468703e-06	1.56518710498362	3
ENSG00000034510.5	TMSB10	2	84905643	2_53	0	0.0199341277340045	7.72536589160579	1.46222327119003e-06	-0.954158434732621	1
ENSG00000152291.13	TGOLN2	2	85328087	2_54	0	0.0304206806348045	10.4460694276795	3.01730513253606e-06	-1.32182052744543	2
ENSG00000042445.13	RETSAT	2	85348585	2_54	0	0.0290416061589984	9.98324616258631	2.75289602197311e-06	1.20985950851096	2
ENSG00000042493.15	CAPG	2	85417978	2_54	0	0.0228753375566899	7.79948782466365	1.69406859946518e-06	-0.985860204749867	3
ENSG00000168906.12	MAT2A	2	85539177	2_54	0	0.0531055393346324	15.3332931722804	7.73165844100711e-06	-1.95951452272484	1
ENSG00000115486.11	GGCX	2	85561147	2_54	0	0.0205392521089038	6.74903841633909	1.31620617108059e-06	0.925823217393614	1
ENSG00000168899.4	VAMP5	2	85584106	2_54	0	0.0366215623600695	12.0808988656291	4.20081459174433e-06	1.33746313168847	2
ENSG00000115523.16	GNLY	2	85711284	2_54	0	0.0163793833117321	4.69493542645926	7.30170977172056e-07	-0.187203641152353	1
ENSG00000115525.17	ST3GAL5	2	85904899	2_54	0	0.0335260150008669	11.2881013995277	3.59335590166802e-06	1.57370583146168	2
ENSG00000068654.15	POLR1A	2	86105686	2_54	0	0.0221710510639374	7.45517057218442	1.56942751900211e-06	-1.0968806671735	2
ENSG00000132300.18	PTCD3	2	86105686	2_54	0	0.0219669947367473	7.37235887661807	1.5377102550379e-06	1.09668852599997	1
ENSG00000132305.20	IMMT	2	86195896	2_54	0	0.0174061301182622	5.32066366366685	8.79357413218015e-07	0.590974606017863	1
ENSG00000132313.14	MRPL35	2	86199443	2_54	0	0.0174179385004145	5.18940424759664	8.58245732338518e-07	-0.4844608494555	2
ENSG00000068615.17	REEP1	2	86338344	2_54	0	0.0504991532217578	14.781496164851	7.08761123146695e-06	1.93652882303042	1
ENSG00000115561.15	CHMP3	2	86563593	2_54	0	0.0163642540093453	4.7480614577177	7.3775122719834e-07	-0.605064965269233	2
ENSG00000172116.21	CD8B	2	86890655	2_54	0	0.0164094455735218	4.7137863467983	7.34448247241657e-07	-0.0765157134333605	1
ENSG00000183281.14	PLGLB1	2	86846985	2_54	0	0.018938469054654	5.91252811609285	1.06320126437452e-06	-0.306184419626107	1
ENSG00000115593.14	SMYD1	2	88067820	2_55	0	0.0627543366514427	13.0175167804529	7.75656231989162e-06	-1.48718861912106	1
ENSG00000163586.9	FABP1	2	88128319	2_55	0	0.0610844056547458	12.7638345992928	7.40301990517558e-06	-1.57082182102521	1
ENSG00000144115.16	THNSL2	2	88161470	2_55	0	0.0388468790779466	8.52957311365148	3.14616015621758e-06	1.07051177928365	2
ENSG00000168658.18	VWA3B	2	98087196	2_57	0	0.0542858424257315	15.7463121856288	8.1163886714087e-06	1.33509450373722	1
ENSG00000144026.11	ZNF514	2	95125518	2_57	0	0.0195067010561971	6.23441135351964	1.15471997696945e-06	0.503544742185265	2
ENSG00000155066.15	PROM2	2	95274094	2_57	0	0.0191319284307813	6.05602503852439	1.10012948985044e-06	0.908771919380053	1
ENSG00000115041.12	KCNIP3	2	95295669	2_57	0	0.0235367321866681	7.97168462526485	1.78153217969804e-06	1.1389473010979	1
ENSG00000174501.14	ANKRD36C	2	95991827	2_57	0	0.0221673206637473	7.41781422640831	1.56130069485653e-06	-2.02681704208799	1
ENSG00000186281.12	GPAT2	2	96025125	2_57	0	0.0166108978272984	4.75105359151635	7.49342617412951e-07	-0.632290986555709	2
ENSG00000188886.3	ASTL	2	96138165	2_57	0	0.0193038184139961	6.13904018030865	1.12522946577892e-06	-1.82619291345646	1
ENSG00000158050.4	DUSP2	2	96145593	2_57	0	0.0327431647030274	11.0314477340166	3.42965599487024e-06	0.754204500900027	2
ENSG00000084090.13	STARD7	2	96208677	2_57	0	0.0171477001997763	5.04480420618507	8.21386563495623e-07	-0.58342331970253	1
ENSG00000135956.8	TMEM127	2	96266108	2_57	0	0.129383060095678	24.0087182233487	2.94946868788975e-05	-3.55818555113168	1
ENSG00000144021.2	CIAO1	2	96262227	2_57	0	0.095924966463604	21.1312684344598	1.92466265586981e-05	-3.18496136815135	1
ENSG00000144028.14	SNRNP200	2	96305617	2_57	0	0.135667429411673	24.4697698949608	3.15212098591359e-05	-3.34008950796575	1
ENSG00000198885.9	ITPRIPL1	2	96325754	2_57	0	0.0164288060503315	4.6493379935824	7.25261324360533e-07	-0.141510208056652	1
ENSG00000196843.15	ARID5A	2	96536506	2_57	0	0.0192114977196348	6.09467962700614	1.11175605078081e-06	-0.933600385529563	1
ENSG00000114988.11	LMAN2L	2	96739703	2_57	0	0.340853073192515	33.8438748203489	0.00010953292638731	-4.14411588408024	2
ENSG00000158158.11	CNNM4	2	96757889	2_57	0	0.0722593465803558	18.4392380613458	1.26512779748236e-05	-2.92157766799383	1
ENSG00000168763.15	CNNM3	2	96818046	2_57	0	0.0451493887815672	14.0252511270426	6.01256685366186e-06	-2.22553081355079	1
ENSG00000115073.7	ACTR1B	2	97658891	2_57	0	0.327113605046603	33.3918490391066	0.000103713782243815	-3.97776934548786	1
ENSG00000228486.10	LINC01125	2	97663592	2_57	0	0.0271222433697033	9.28251596149727	2.39049979102228e-06	-0.527079695451043	1
ENSG00000115085.13	ZAP70	2	97713589	2_57	0	0.0190600285745055	6.02181357397633	1.08980363081652e-06	1.43387674461473	1
ENSG00000075568.16	TMEM131	2	97995797	2_57	0	0.0167955361570614	4.85359320806654	7.74024385363843e-07	1.06115741696148	1
ENSG00000185674.9	LYG2	2	99254906	2_58	0	0.0143653576522146	5.64274696940408	7.69669746448277e-07	0.550936660492293	1
ENSG00000115446.11	UNC50	2	98608705	2_58	0	0.0436947272588485	15.950448344309	6.61758189541136e-06	1.81048389682253	1
ENSG00000144182.16	LIPT1	2	99155127	2_58	0	0.0133946850832183	4.99780172530827	6.35636645387012e-07	0.469393888984916	1
ENSG00000158411.11	MITD1	2	99179774	2_58	0	0.0140623585352172	5.44619633604183	7.27191605714184e-07	-0.436056835981338	1
ENSG00000185414.19	MRPL30	2	99180175	2_58	0	0.0140850175725011	5.46104329540754	7.30348950606777e-07	0.626218538658155	1
ENSG00000144214.9	LYG1	2	99305111	2_58	0	0.0131726778868505	4.84376297836098	6.05834989975131e-07	-0.0834002604321901	2
ENSG00000135945.9	REV1	2	99488850	2_58	0	0.0134503439227054	5.03602084423681	6.43158931587177e-07	-0.420951519487562	2
ENSG00000170500.12	LONRF2	2	100322655	2_58	0	0.0305757297927314	12.6279942437141	3.66613627129237e-06	-1.98470156807437	1
ENSG00000115526.10	CHST10	2	100417235	2_58	0	0.0314855378838312	12.900215681796	3.85660788809872e-06	-1.97838453802601	1
ENSG00000115539.13	PDCL3	2	100562583	2_58	0	0.0380558960258887	14.6624337334403	5.29816416610918e-06	-1.88131251137282	1
ENSG00000071082.10	RPL31	2	101001757	2_58	0	0.0961710678222203	23.3863216702028	2.13552054488058e-05	2.50820509111652	1
ENSG00000158435.7	CNOT11	2	101252764	2_59	0	0.0899853865434224	16.6455691950568	1.42222410058344e-05	1.93783083401852	1
ENSG00000196460.12	RFX8	2	101474758	2_59	0	0.0315726718927963	6.81908544172486	2.04425404261876e-06	-0.674781302860524	1
ENSG00000115590.13	IL1R2	2	101991888	2_59	0	0.054068175616582	11.8360039113108	6.07637002293344e-06	1.35469611400558	1
ENSG00000115594.11	IL1R1	2	102064141	2_59	0	0.0271461577134395	5.41770963855813	1.39643745887617e-06	-0.410860917567756	1
ENSG00000115598.9	IL1RL2	2	102189731	2_60	0	0.028459671896153	6.93405253437937	1.87376194040074e-06	-0.908310006003336	1
ENSG00000115604.10	IL18R1	2	102349850	2_60	0	0.0221329465679785	4.60555978425928	9.67874519271551e-07	0.065692368970457	1
ENSG00000115607.9	IL18RAP	2	102418915	2_60	0	0.0247929891063962	5.65591273539605	1.33146264489832e-06	-0.377916412774067	1
ENSG00000135972.8	MRPS9	2	105037638	2_62	0	0.036725051679645	6.5422198348232	2.28131337030214e-06	-0.782437073092923	2
ENSG00000115641.18	FHL2	2	105403339	2_62	0	0.0304872053387816	4.81223564322866	1.39303458282265e-06	0.294555278489776	1
ENSG00000071051.13	NCK2	2	105744738	2_63	0	0.112301862195917	15.4522397332475	1.64769108522896e-05	2.24033934847069	1
ENSG00000119147.9	C2orf40	2	106073280	2_63	0	0.0383272728184277	5.30894245426172	1.93202762891265e-06	-0.325948320324927	1
ENSG00000115652.14	UXS1	2	106194311	2_63	0	0.0397688022181186	5.65285483056959	2.13455692022881e-06	-0.610150285330221	1
ENSG00000144057.15	ST6GAL2	2	106886900	2_64	0	0.0770998782886601	15.4461921789732	1.13076543138123e-05	-2.27340665992244	1
ENSG00000196228.3	SULT1C3	2	108238712	2_65	0	0.0201736441382018	5.66639471024509	1.0853968973117e-06	-0.622484466703806	1
ENSG00000198203.9	SULT1C2	2	108287884	2_65	0	0.0597545150300922	15.742818412066	8.93203896218889e-06	-1.795108992092	3
ENSG00000135968.20	GCC2	2	108448667	2_65	0	0.0201545975776087	5.72269568394655	1.09514640013161e-06	0.595877581712251	1
ENSG00000169756.16	LIMS1	2	108534528	2_65	0	0.0360005985235401	11.0475695149221	3.77636410459381e-06	-1.44753902985746	1
ENSG00000153201.15	RANBP2	2	108719562	2_65	0	0.0285339138295065	8.77841087988529	2.37834386910736e-06	1.07676146695739	1
ENSG00000163006.11	CCDC138	2	108786656	2_65	0	0.0241579078196695	7.29110581593767	1.6724383505657e-06	-0.986204218950588	1
ENSG00000186522.14	SEPT10	2	109613671	2_65	0	0.0178780920052963	4.62679023883411	7.85413524554996e-07	0.122427319848704	1
ENSG00000115008.5	IL1A	2	112784348	2_66	0	0.0325948187463209	11.6637558112398	3.60981035120975e-06	-1.49343590866786	1
ENSG00000125571.9	IL37	2	112920596	2_66	0	0.0224769883587257	8.21872127594537	1.75404111778647e-06	-0.89073276562276	1
ENSG00000144061.12	NPHP1	2	110205149	2_66	0	0.0300440710579636	10.9071462201786	3.1114821405519e-06	1.3183370288194	1
ENSG00000153093.18	ACOXL	2	110732979	2_66	0	0.0218496732398837	7.9569170442472	1.6507723030599e-06	0.923913686114453	1
ENSG00000153094.22	BCL2L11	2	111119186	2_66	0	0.0515676443024997	15.9410848433264	7.80535324442759e-06	-1.78218350446083	1
ENSG00000153208.16	MERTK	2	111929696	2_66	0	0.038922427548905	13.3140549663278	4.92048215698202e-06	1.67943617567182	1
ENSG00000153214.9	TMEM87B	2	112055265	2_66	0	0.0151705917825395	4.58764857399409	6.60830473022786e-07	0.45419941731473	1
ENSG00000144152.12	FBLN7	2	112140392	2_66	0	0.0745128252509952	19.4039560370546	1.37283615846013e-05	2.1542977939375	1
ENSG00000144161.12	ZC3H8	2	112251023	2_66	0	0.0248302392333866	9.1402929035734	2.15495603276699e-06	1.76388047366173	1
ENSG00000188177.13	ZC3H6	2	112274635	2_66	0	0.015607953118509	4.84983319744854	7.1873724508978e-07	0.607947928499374	1
ENSG00000169629.11	RGPD8	2	112434543	2_66	0	0.0351166632375511	12.3562688517503	4.12000733150608e-06	-2.09361749601548	2
ENSG00000114999.7	TTL	2	112482606	2_66	0	0.241167475343243	30.8708743136718	7.06911526981788e-05	-3.54378898691282	1
ENSG00000125630.15	POLR1B	2	112544150	2_66	0	0.0235637372720571	8.65568471073715	1.93661368838728e-06	1.14639167547968	1
ENSG00000125611.15	CHCHD5	2	112561609	2_66	0	0.0204512083119887	7.3452803195385	1.42634552426777e-06	-0.778282869518638	1
ENSG00000144136.10	SLC20A1	2	112647131	2_66	0	0.0152070253337637	4.6097664564549	6.65611151807324e-07	-0.154042128581506	1
ENSG00000169607.12	CKAP2L	2	112765001	2_66	0	0.0169428796807942	5.60709611778639	9.0203341197424e-07	0.506837849764176	1
ENSG00000125618.16	PAX8	2	113231750	2_67	0	0.0149726246625982	5.44329690992769	7.73851018433961e-07	0.457846402015804	1
ENSG00000144134.18	RABL2A	2	113627627	2_67	0	0.0193218548430231	7.79719373399638	1.43048904756269e-06	-1.10564916135704	1
ENSG00000115084.13	SLC35F5	2	113756932	2_67	0	0.0148855138714147	5.3894808206466	7.61742451579582e-07	0.457302797352873	1
ENSG00000088205.12	DDX18	2	117812637	2_69	0	0.0108609951237988	5.95949392807082	6.14577132998022e-07	-0.72344086212164	1
ENSG00000125633.10	CCDC93	2	118013874	2_69	0	0.0230760973017109	12.9134220488576	2.82944400479972e-06	1.71744568119682	2
ENSG00000125629.14	INSIG2	2	118088243	2_69	0	0.254630072231591	35.8822688852975	8.6753496250372e-05	-3.50103421302111	2
ENSG00000019169.10	MARCO	2	118925693	2_69	0	0.0119203402072028	6.81657044260291	7.71528501511514e-07	0.752007385940807	1
ENSG00000115107.19	STEAP3	2	119223670	2_69	0	0.137533175394294	29.7263971702594	3.88192502312779e-05	2.84087757029088	2
ENSG00000155368.16	DBI	2	119366701	2_69	0	0.0114882203362269	6.47648803837764	7.06463487626239e-07	-0.733273155746367	1
ENSG00000171227.6	TMEM37	2	119430196	2_69	0	0.00982173179104862	5.03360971876936	4.69423693941855e-07	0.316058450762137	1
ENSG00000163075.12	CFAP221	2	119544252	2_69	0	0.0102344779779624	5.41249835300756	5.25969874091928e-07	0.404635296278071	2
ENSG00000144120.12	TMEM177	2	119679105	2_69	0	0.00981380154463907	5.02617682180657	4.68352056224714e-07	-0.20196370242914	1
ENSG00000088179.8	PTPN4	2	119757894	2_69	0	0.00937635256490799	4.60654802290009	4.10116203971696e-07	-0.205926628923175	1
ENSG00000115109.13	EPB41L5	2	120013132	2_69	0	0.014555021276861	8.65691907944315	1.19639227286275e-06	-1.12927870520597	1
ENSG00000226479.3	TMEM185B	2	120223118	2_69	0	0.0186211579835531	10.9304684882157	1.93260392860967e-06	1.30109928540756	1
ENSG00000144118.13	RALB	2	120235650	2_69	0	0.0191577134177652	11.1928707793004	2.03602243407504e-06	1.44940652452865	1
ENSG00000074047.21	GLI2	2	120735812	2_70	0	0.0316100424180182	6.47142616935726	1.94232757665789e-06	-0.875181490940006	2
ENSG00000115112.7	TFCP2L1	2	121276440	2_70	0	0.11814779509088	18.8957005038038	2.11975669042524e-05	-2.03204358981189	1
ENSG00000074054.17	CLASP1	2	121650509	2_70	0	0.0269565518054662	4.99410175644491	1.27825977249261e-06	0.573328829333057	1
ENSG00000155438.11	NIFK	2	121734427	2_70	0	0.0274502289357536	5.1623191625601	1.34551399430014e-06	-0.537414715259411	1
ENSG00000136732.14	GYPC	2	126655559	2_74	0	0.0226797616240761	4.72017244955744	1.0164680869414e-06	-0.241479629924989	1
ENSG00000136717.14	BIN1	2	127107524	2_74	0	0.0406597287427631	10.1393124152446	3.91444665149334e-06	-1.623568697826	1
ENSG00000186684.12	CYP27C1	2	127195841	2_74	0	0.0223757722213288	4.59533594622725	9.76321145609159e-07	0.224987053471323	1
ENSG00000163161.12	ERCC3	2	127292055	2_75	0	0.0344170369956022	4.66721275320691	1.52520589066891e-06	0.116815366810191	2
ENSG00000115718.17	PROC	2	127423296	2_75	0	0.0342462437436388	4.62096476587537	1.50259866027588e-06	-0.126094897759935	1
ENSG00000163166.14	IWS1	2	127526497	2_75	0	0.110743164756771	15.6776544086006	1.64852453063235e-05	-2.02536862677209	1
ENSG00000169994.18	MYO7B	2	127538296	2_75	0	0.0459713959165961	7.36456263262107	3.21463780680218e-06	0.700524175613008	1
ENSG00000144230.16	GPR17	2	127648067	2_75	0	0.0346483009413981	4.72947713753903	1.55593865395198e-06	0.2015481619027	2
ENSG00000072163.19	LIMS2	2	127648067	2_75	0	0.0354314265523749	4.93732133493065	1.66102981678411e-06	0.325419564126199	2
ENSG00000136709.11	WDR33	2	127811674	2_75	0	0.0460472521912949	7.37998691780264	3.22668602491991e-06	1.02107642032553	1
ENSG00000144231.10	POLR2D	2	127857816	2_75	0	0.0492211740598663	8.00312988975862	3.74032405977637e-06	-1.13125550669854	1
ENSG00000144233.9	AMMECR1L	2	127885051	2_75	0	0.0582127887254354	9.57565530760874	5.29278565230466e-06	-1.19101452339045	1
ENSG00000136715.17	SAP130	2	128028089	2_75	0	0.0700627083661178	11.3200131493111	7.53062895213356e-06	1.43696192064449	1
ENSG00000136731.12	UGGT1	2	128091085	2_75	0	0.0342698746162585	4.62737551690896	1.50572151737418e-06	-0.030777319390084	1
ENSG00000233087.7	WTH3DI	2	131364366	2_78	0	0.0388360142139053	7.00334323415768	2.5824829315654e-06	-1.50936389467554	1
ENSG00000178171.10	AMER3	2	130755277	2_78	0	0.0452637930468064	8.43172618367719	3.62380513307605e-06	1.10660753487927	1
ENSG00000222014.5	RAB6C	2	129979360	2_78	0	0.0549273220364741	10.2425290926528	5.34186647999483e-06	-1.24404192711978	1
ENSG00000136699.19	SMPD4	2	130182517	2_78	0	0.0318247076481027	5.15163913814318	1.55670834501159e-06	-0.377580710671656	1
ENSG00000152082.13	MZT2B	2	130181715	2_78	0	0.0316954487940776	5.11384368588448	1.53901109674385e-06	-0.367662701604701	1
ENSG00000136710.9	CCDC115	2	130343161	2_78	0	0.0662434438767841	12.0033760933989	7.54994369979493e-06	-1.50559778048525	1
ENSG00000136718.9	IMP4	2	130342325	2_78	0	0.0341743503717442	5.81350516476013	1.88640842390149e-06	0.798235069749441	1
ENSG00000072135.12	PTPN18	2	130356437	2_78	0	0.08281652535215	14.1149639810169	1.10992638711196e-05	1.6814916837418	1
ENSG00000136002.18	ARHGEF4	2	130836842	2_78	0	0.0671225954964534	12.1276116980128	7.72932237930619e-06	1.28051559017388	2
ENSG00000075886.10	TUBA3D	2	131476167	2_78	0	0.0310840920657557	4.93298782166372	1.45594720378137e-06	0.135801442988749	1
ENSG00000173272.15	MZT2A	2	131492520	2_78	0	0.0925624866364201	15.1733046641871	1.33356008489446e-05	-2.4344686949346	1
ENSG00000152128.13	TMEM163	2	134719289	2_80	0	0.0369105642705315	7.15023066106407	2.50592537234215e-06	-1.38572746153151	2
ENSG00000082258.12	CCNT2	2	134918197	2_80	0	0.105855841573082	17.0756042821405	1.7162806563502e-05	2.77387694321454	1
ENSG00000115839.17	RAB3GAP1	2	135052002	2_80	0	0.0403814149813112	7.98722580984688	3.06249150170784e-06	1.57685144358472	1
ENSG00000076003.4	MCM6	2	135876201	2_80	0	0.0296367080719548	5.11075733810003	1.43817793022913e-06	1.17325757147883	1
ENSG00000115866.10	DARS	2	135985920	2_80	0	0.0303965586905247	5.34565316710417	1.54284604942243e-06	-0.875239072021489	1
ENSG00000144229.11	THSD7B	2	136350380	2_81	0	0.125989388488604	19.1400294617789	2.28967565614937e-05	2.28767037782833	1
ENSG00000144228.8	SPOPL	2	138501652	2_82	0	0.0310904447717342	8.43756098794359	2.49081376311551e-06	-0.342632070362974	1
ENSG00000168702.17	LRP1B	2	142131604	2_85	0	0.0215725887432993	4.89524401752494	1.0027069065892e-06	-0.368612954607129	1
ENSG00000115919.14	KYNU	2	142877245	2_85	0	0.0215045878024479	4.8660479651173	9.93584721669495e-07	0.273274963796708	1
ENSG00000075884.13	ARHGAP15	2	143091525	2_85	0	0.0213683889174338	4.80729634621705	9.75371522126554e-07	-0.373952427317223	1
ENSG00000121989.14	ACVR2A	2	147844091	2_88	0	0.0345591875248517	20.0871470642716	6.59142294986077e-06	2.30346835596713	2
ENSG00000204406.12	MBD5	2	148020703	2_88	0	0.0150565559694823	12.3054888282326	1.75922711477737e-06	1.70137011904618	1
ENSG00000150556.16	LYPD6B	2	149061668	2_88	0	0.0319320886205662	18.5904826078534	5.63657625603477e-06	-2.15504828026449	1
ENSG00000184898.6	RBM43	2	151261761	2_90	0	0.0269602414445408	5.1600668837204	1.32091996672061e-06	-0.7975646497169	1
ENSG00000123609.10	NMI	2	151289140	2_90	0	0.0550601173433324	11.8125070227588	6.17556374781175e-06	1.75683444136187	2
ENSG00000123610.4	TNFAIP6	2	151357910	2_90	0	0.0529621594845929	11.44834852203	5.75712850850715e-06	-1.61132899328473	1
ENSG00000080345.17	RIF1	2	151415393	2_90	0	0.0340505960313957	7.32708451742729	2.36893593678963e-06	-1.24803968283557	1
ENSG00000182389.19	CACNB4	2	152099342	2_91	0	0.0766372322514524	15.1163639972745	1.09997939426937e-05	-1.75464159695676	1
ENSG00000157827.19	FMNL2	2	152335728	2_91	0	0.0267274850256197	5.26879143086878	1.33710803539432e-06	-0.43051411100641	1
ENSG00000177917.10	ARL6IP6	2	152717752	2_91	0	0.224495291624283	25.5878415946788	5.45429077729674e-05	3.50819047109872	1
ENSG00000144278.14	GALNT13	2	153872280	2_92	0	0.0379961603771556	7.92010209652717	2.85737926530216e-06	1.26748955591026	2
ENSG00000136542.8	GALNT5	2	157257153	2_94	0	0.0289658349707918	5.91202277896638	1.62599627944988e-06	-0.586406790246107	1
ENSG00000115165.9	CYTIP	2	157488690	2_94	0	0.0308752065436985	6.50439395735426	1.90683935200913e-06	-0.717608737646518	1
ENSG00000123612.15	ACVR1C	2	157625480	2_94	0	0.0460492536626342	10.2264414752252	4.47141037200411e-06	1.25644329738052	1
ENSG00000115170.13	ACVR1	2	157876051	2_95	0	0.0368421875225965	8.42971016054998	2.94886878307715e-06	1.03435637445977	1
ENSG00000153237.17	CCDC148	2	158457154	2_95	0	0.0664493306129781	13.9496721063909	8.80140501851732e-06	1.86023371744334	1
ENSG00000144283.21	PKP4	2	158457358	2_95	0	0.0310848410830505	6.85027122943293	2.02187273346166e-06	0.653709883628477	1
ENSG00000163331.11	DAPL1	2	158795461	2_96	0	0.0220850371442782	8.2739582282253	1.73503745609072e-06	1.04197608715494	1
ENSG00000115183.14	TANC1	2	158968808	2_96	0	0.030654307596731	11.1881536188463	3.25647185164543e-06	-1.25936814386941	1
ENSG00000196151.10	WDSUB1	2	159257489	2_96	0	0.0148911940683449	4.68216802053449	6.62024275569014e-07	0.203235621211561	1
ENSG00000241399.6	CD302	2	159798279	2_96	0	0.0434355794375758	15.2765371225132	6.30039728931425e-06	1.86507275863245	1
ENSG00000153250.19	RBMS1	2	160494127	2_96	0	0.0257603663664798	9.590826609405	2.34587826597216e-06	-1.13993335621639	1
ENSG00000136560.13	TANK	2	161137402	2_97	0	0.0545870866445343	8.89177309068604	4.60867076971474e-06	1.13519869788905	1
ENSG00000197635.9	DPP4	2	162074564	2_97	0	0.0372715417641237	5.32798155259812	1.88554745585884e-06	0.422635303583284	1
ENSG00000115267.5	IFIH1	2	162294461	2_97	0	0.034405190467287	4.58358121609606	1.49736023055949e-06	0.00357858391925403	1
ENSG00000182263.13	FIGN	2	163614686	2_99	0	0.191337015082386	25.6979653236827	4.66869099178119e-05	2.6477337121303	1
ENSG00000082438.15	COBLL1	2	164843369	2_100	0	0.0155697553452444	5.09262027488544	7.52870845878175e-07	0.450062542692426	1
ENSG00000178662.15	CSRNP3	2	165469352	2_100	0	0.0429200371158846	12.7879838010821	5.21146185248272e-06	-0.890554696291389	1
ENSG00000123607.14	TTC21B	2	165954060	2_100	0	0.061426962820992	14.6475082757184	8.54319248630554e-06	2.91457438282684	1
ENSG00000169432.14	SCN9A	2	166375953	2_101	0	0.017595819425554	4.64098567164283	7.75384510100939e-07	0.386221242635265	1
ENSG00000198648.10	STK39	2	168247489	2_102	0	0.0687181662758869	21.2104178512586	1.3839429353803e-05	-2.17687453970431	1
ENSG00000172292.14	CERS6	2	168456065	2_102	0	0.0154077227005948	7.30189791828192	1.06824681738106e-06	-0.985107341115183	1
ENSG00000163072.15	NOSTRIN	2	168861031	2_102	0	0.0336520565061982	14.5315371578038	4.64323391591497e-06	-1.75593051536466	1
ENSG00000152254.10	G6PC2	2	168864871	2_102	0	0.0161393676863848	7.72989673179331	1.18456147602686e-06	1.0030432163812	1
ENSG00000152253.8	SPC25	2	168876533	2_102	0	0.0122155304134158	5.16180864693373	5.98703265489771e-07	0.47768679050904	1
ENSG00000073734.8	ABCB11	2	169034700	2_102	0	0.011966242182305	4.97186973445361	5.64904359571435e-07	-0.309303977945817	1
ENSG00000239474.6	KLHL41	2	169509786	2_103	0	0.0290255244920433	5.0778991566344	1.39946339978938e-06	-0.442482893158166	1
ENSG00000138399.17	FASTKD1	2	169573465	2_103	0	0.031341261020905	5.79026828504104	1.72310820280046e-06	-0.727320010017965	2
ENSG00000154479.12	CCDC173	2	169694622	2_103	0	0.117293147415957	18.2238842791936	2.02960248509352e-05	-2.2232206974578	1
ENSG00000144362.11	PHOSPHO2	2	169694622	2_103	0	0.117293147415957	18.2238842791936	2.02960248509352e-05	2.22322069745779	1
ENSG00000138382.14	METTL5	2	169825274	2_103	0	0.0284086994057787	4.87867183827972	1.31598322939219e-06	0.116297652879811	1
ENSG00000144357.16	UBR3	2	169827007	2_103	0	0.0354101121801724	6.92455737754188	2.328180876363e-06	-0.750956003732318	2
ENSG00000071909.18	MYO3B	2	170178390	2_103	0	0.0423186983531463	8.58457753589508	3.44944024032682e-06	1.07991661484764	2
ENSG00000115844.10	DLX2	2	172102574	2_104	0	0.73024285714084	21.2967400361683	0.000147665093258486	4.25949864192562	1
ENSG00000204335.3	SP5	2	170714891	2_104	0	0.0167706934413602	6.51028723610418	1.03668918372836e-06	-0.663292947549714	1
ENSG00000128683.13	GAD1	2	170816965	2_104	0	0.0662310617628467	18.6840767030877	1.17498076122217e-05	-1.85740618226367	1
ENSG00000115806.12	GORASP2	2	170928918	2_104	0	0.014366146567498	5.5476670751767	7.56742421140464e-07	-0.80610160273936	1
ENSG00000123600.19	METTL8	2	171356581	2_104	0	0.024071534946903	9.49735613930515	2.17072048662591e-06	-1.18470241044394	1
ENSG00000115827.13	DCAF17	2	171435106	2_104	0	0.0135159908904067	5.12969752820089	6.58319993369652e-07	-0.783918290028428	1
ENSG00000071967.11	CYBRD1	2	171522383	2_104	0	0.0137692662129221	5.06148568096916	6.61738200252167e-07	0.338927682721143	1
ENSG00000077380.15	DYNC1I2	2	171687141	2_104	0	0.125592911292187	18.7893604270134	2.24065257348869e-05	-4.10029501261985	2
ENSG00000128708.12	HAT1	2	171922612	2_104	0	0.016906146470633	6.67897461323758	1.07214078395938e-06	-0.37629248572542	1
ENSG00000115840.13	SLC25A12	2	171996549	2_104	0	0.283646870591717	20.9233623137808	5.63516800790044e-05	4.15800456232417	1
ENSG00000172878.13	METAP1D	2	171999243	2_104	0	0.0138022370114848	6.07621653935848	7.96306242136479e-07	-1.93529912693563	2
ENSG00000144355.14	DLX1	2	172084313	2_104	0	0.0191438660566314	8.86885034771786	1.61210888103667e-06	-1.75089238286609	1
ENSG00000091409.14	ITGA6	2	172427651	2_105	0	0.00925264245257718	7.05799577815704	6.20075498652522e-07	0.803701506567824	1
ENSG00000152256.13	PDK1	2	172555453	2_105	0	0.0218998722689606	14.8557003729396	3.08910101438812e-06	-1.65782298852114	1
ENSG00000091436.16	MAP3K20	2	173075527	2_105	0	0.068209519511282	25.0955323859874	1.6253197040658e-05	2.5367442126795	1
ENSG00000172845.14	SP3	2	173965538	2_105	0	0.0152560912927	12.0450397035022	1.74481309311633e-06	-1.65551258904295	1
ENSG00000138430.15	OLA1	2	174248784	2_105	0	0.0221681527669648	17.6385648621618	3.71270248632162e-06	3.68313711921225	1
ENSG00000138433.15	CIR1	2	174396420	2_105	0	0.00720565285284958	5.50517025118934	3.76653048158008e-07	0.899218723042946	1
ENSG00000144306.14	SCRN3	2	174395627	2_105	0	0.0273580267383603	18.6841134752309	4.85349585102191e-06	-2.71517968858323	1
ENSG00000163328.13	GPR155	2	174487330	2_105	0	0.00738852275392099	4.92814862518273	3.45731387339933e-07	0.0481019093197762	1
ENSG00000115935.17	WIPF1	2	174683404	2_105	0	0.0141296177067506	11.1658161433013	1.49802230852002e-06	1.25360023996788	1
ENSG00000128656.13	CHN1	2	175028605	2_106	0	0.0203754882174789	4.59179544224323	8.88357867890581e-07	-0.1821661676207	1
ENSG00000115966.16	ATF2	2	175168771	2_106	0	0.0645893027822331	15.3359462256759	9.40521158987282e-06	-2.12083959382426	1
ENSG00000154518.9	ATP5G3	2	175185320	2_106	0	0.0337076531865205	9.25643197573977	2.96257618624409e-06	-1.25761239134064	1
ENSG00000144320.13	LNPK	2	175905408	2_106	0	0.0261070691666865	6.88549585521962	1.70683184772928e-06	-0.862945666105063	2
ENSG00000175879.8	HOXD8	2	176129895	2_106	0	0.0288750151774473	7.81961008911131	2.14390094765196e-06	-0.949997124435451	1
ENSG00000128652.11	HOXD3	2	176135968	2_106	0	0.0606038964231454	14.736702807362	8.48004719569345e-06	1.85964344340889	2
ENSG00000170166.5	HOXD4	2	176151101	2_106	0	0.0387406409732538	10.5511856805296	3.88119501216823e-06	1.37638575945231	1
ENSG00000128645.14	HOXD1	2	176188221	2_106	0	0.0306807531910001	8.38251756190284	2.44195628891514e-06	1.04033678999122	1
ENSG00000128654.13	MTX2	2	176269444	2_106	0	0.103099012630441	19.7739801063685	1.93573541535215e-05	-2.43304791009234	1
ENSG00000018510.13	AGPS	2	177392486	2_107	0	0.046193435705368	6.39953229998443	2.80689325512976e-06	0.924572130490214	1
ENSG00000128655.16	PDE11A	2	178108391	2_108	0	0.0448649534842029	20.3463828644218	8.66745970094444e-06	2.65736042577005	1
ENSG00000155636.14	RBM45	2	178111787	2_108	0	0.0130235863524195	9.41171249293511	1.16384901323502e-06	-1.72421695390606	2
ENSG00000079156.16	OSBPL6	2	178194574	2_108	0	0.0111067161267555	8.04493435071029	8.48409598470568e-07	0.927966320277174	1
ENSG00000180228.12	PRKRA	2	178451344	2_108	0	0.00798310974110583	4.98099279142352	3.77559506196386e-07	-0.530728004752851	1
ENSG00000204311.12	DFNB59	2	178451344	2_108	0	0.00798310974110583	4.98099279142352	3.77559506196386e-07	-0.530728004752851	1
ENSG00000079150.17	FKBP7	2	178478636	2_108	0	0.00807887576977762	4.99530002370448	3.83186239050074e-07	-0.255734158492308	1
ENSG00000155657.26	TTN	2	178831108	2_108	0	0.00801547574037831	4.97595526020577	3.78706856125137e-07	-0.169049936337217	1
ENSG00000163492.14	CCDC141	2	179049620	2_108	0	0.00851320571397574	5.454551012183	4.40909577129156e-07	0.346129243385141	1
ENSG00000170035.15	UBE2E3	2	180964569	2_109	0	0.0302240395225279	4.9105877249861	1.40923486468429e-06	0.144601644827696	1
ENSG00000162998.4	FRZB	2	182866669	2_110	0	0.0226349327119824	6.35284544530309	1.36535282842495e-06	-0.683424522178153	1
ENSG00000162999.12	DUSP19	2	183079224	2_110	0	0.0198937187764345	5.15923152283449	9.74537125826404e-07	0.411242866054106	1
ENSG00000170396.7	ZNF804A	2	184598393	2_112	0	0.0147593133613105	12.1623351591793	1.70443528950048e-06	1.45026650331134	2
ENSG00000065548.17	ZC3H15	2	186486293	2_112	0	0.00682825809225385	5.46920598003807	3.54594181349799e-07	-0.34992972714679	1
ENSG00000138448.11	ITGAV	2	186590551	2_112	0	0.00651001635366599	5.20637079622019	3.21821141938154e-07	-0.713724127926071	2
ENSG00000064989.12	CALCRL	2	187450507	2_112	0	0.00666143721575718	5.12924361725047	3.24428248928362e-07	0.258420696544341	1
ENSG00000003436.15	TFPI	2	187566010	2_112	0	0.0432088325439305	21.2889205541553	8.73420880823351e-06	-2.05103121707411	1
ENSG00000204262.11	COL5A2	2	189180039	2_113	0	0.0504843768980727	13.0264091066751	6.24423315074225e-06	-1.78441349448224	2
ENSG00000115368.9	WDR75	2	189439885	2_113	0	0.0238096128722624	6.03585444030469	1.36454696801098e-06	0.734068750912144	2
ENSG00000138449.10	SLC40A1	2	189584239	2_113	0	0.0219070973921773	5.26532669175479	1.09523561630398e-06	0.442731054695576	1
ENSG00000138381.9	ASNSD1	2	189661498	2_113	0	0.0241642912935584	6.1727221961771	1.41627696331716e-06	0.896490272477098	1
ENSG00000128694.11	OSGEPL1	2	189761107	2_113	0	0.0360225858525921	9.87738346321157	3.37842433204687e-06	-1.44064904759953	1
ENSG00000128699.13	ORMDL1	2	189784079	2_113	0	0.0230053702452989	5.717846888355	1.2489905303228e-06	-0.752760597110197	2
ENSG00000064933.17	PMS1	2	189784079	2_113	0	0.0205201716707073	4.66059894726473	9.08071654286921e-07	-0.245958917972159	1
ENSG00000198130.15	HIBCH	2	190341243	2_113	0	0.0243544852462722	6.24530399918186	1.444208626318e-06	0.481004628903933	1
ENSG00000151689.12	INPP1	2	190343621	2_113	0	0.0234618582315859	5.89969224324649	1.31428381683127e-06	0.865219148839088	1
ENSG00000151690.14	MFSD6	2	190429999	2_113	0	0.0324708624049039	8.91247432404088	2.74782779262016e-06	-1.54594921425978	1
ENSG00000189362.11	NEMP2	2	190534707	2_113	0	0.0229132263223328	5.680715293516	1.23590948549222e-06	-0.693107695304456	1
ENSG00000138386.16	NAB1	2	190647213	2_113	0	0.0362879319813428	9.94574676418136	3.42686513304728e-06	-1.59202256415788	1
ENSG00000138378.17	STAT4	2	191151202	2_114	0	0.0173585604983874	7.74263083425125	1.27614392366955e-06	-0.840297651195398	1
ENSG00000128641.18	MYO1B	2	191252512	2_114	0	0.0167371270338685	7.46963088851156	1.18707306516575e-06	0.879662930051653	1
ENSG00000173559.12	NABP1	2	191677959	2_114	0	0.0124763142352955	4.70714182930758	5.57623394030888e-07	-0.148866131401042	1
ENSG00000196950.13	SLC39A10	2	195663377	2_116	0	0.026440002516598	6.21266807636177	1.55968551979522e-06	0.902439894500562	1
ENSG00000118997.13	DNAH7	2	196067487	2_116	0	0.0222561656948878	4.61806480999323	9.75905501442677e-07	0.178715737513721	2
ENSG00000081320.10	STK17B	2	196173250	2_116	0	0.039135637988261	9.85522779002413	3.66215297558094e-06	-1.53554219690731	1
ENSG00000138411.10	HECW2	2	196593392	2_116	0	0.0509219348202755	12.313582393776	5.9536968045344e-06	2.65300316291951	2
ENSG00000187944.2	C2orf66	2	196813099	2_116	0	0.113336805707127	19.8935984213998	2.1408276829239e-05	-2.96447295858025	1
ENSG00000226124.6	FTCDNL1	2	199756040	2_118	0	0.00522486180711668	15.1275478864628	7.50482796742325e-07	-4.33582150484708	3
ENSG00000162971.10	TYW5	2	199955089	2_118	1	0.79200734376154	47.5666378348819	0.000357708335548263	-8.10314800261698	2
ENSG00000162972.10	MAIP1	2	199954933	2_118	0	0.00528977773655803	6.14389629444015	3.08587761199898e-07	-0.795945041000297	1
ENSG00000196141.13	SPATS2L	2	200305923	2_118	0	0.00647653235157231	8.06342189046618	4.95860277806078e-07	-1.04166293809085	2
ENSG00000163535.17	SGO2	2	200509191	2_118	0	0.138157382802773	31.8162598792342	4.17369414106598e-05	-2.79354373448592	1
ENSG00000155729.12	KCTD18	2	200485046	2_118	0	0.00555533904347261	7.08690910568024	3.7382197584769e-07	-1.41794895427104	2
ENSG00000138356.13	AOX1	2	200586283	2_118	0	0.0147037401050715	14.402077370433	2.01071424284527e-06	-1.3774166223787	1
ENSG00000082153.17	BZW1	2	200810095	2_119	0	0.0361179175850579	4.97574980050003	1.70639132169552e-06	-0.237212183274122	1
ENSG00000013441.15	CLK1	2	200864612	2_119	0	0.0346643059601552	4.59369214472129	1.51196519105357e-06	0.183794900477321	1
ENSG00000240344.8	PPIL3	2	200889218	2_119	0	0.0359349220280421	4.92849515160208	1.68162222021311e-06	-0.300639887956921	1
ENSG00000119013.8	NDUFB3	2	201067007	2_119	0	0.0347583590042202	4.61888372618171	1.52438157535629e-06	-0.0699587569420549	1
ENSG00000003402.19	CFLAR	2	201116120	2_119	0	0.0351480503897552	4.72256205909566	1.57607293360907e-06	-0.316739866946494	1
ENSG00000003400.14	CASP10	2	201183110	2_119	0	0.0516188519256338	8.30818648838991	4.07203942454994e-06	1.46303231725139	1
ENSG00000064012.21	CASP8	2	201277115	2_119	0	0.0448954409390367	7.00330390444007	2.98540056609425e-06	-0.946206394941144	2
ENSG00000155749.12	ALS2CR12	2	201357198	2_119	0	0.0346268718636549	4.58364555669884	1.50702925767886e-06	0.00179692902597631	2
ENSG00000082146.12	STRADB	2	201388316	2_119	0	0.0657910234650003	10.5866847664875	6.61338827065212e-06	-1.33897936529633	1
ENSG00000003393.14	ALS2	2	201780819	2_119	0	0.0398661427925072	5.89507473581524	2.23146937076769e-06	0.651010022522598	2
ENSG00000138395.14	CDK15	2	201790118	2_119	0	0.0354310540250352	4.79714488143956	1.61385422681979e-06	-0.373537009625642	1
ENSG00000155760.2	FZD7	2	202034208	2_120	0	0.0169905227134717	5.51511619922729	8.89731167040838e-07	0.0815439306374432	1
ENSG00000138439.11	FAM117B	2	202593409	2_120	0	0.0438528458234813	14.3081894244944	5.95771686554548e-06	-1.96464449029393	1
ENSG00000138380.17	CARF	2	202912503	2_120	0	0.0295199452925836	10.6259294476741	2.97837839664818e-06	1.52956231498363	1
ENSG00000138442.9	WDR12	2	203014780	2_120	0	0.0947232289534166	21.5655142482069	1.93960685128e-05	-2.69889919472494	1
ENSG00000144426.18	NBEAL1	2	203014780	2_120	0	0.0947232289534164	21.5655142482069	1.93960685128e-05	2.69889919472494	1
ENSG00000163600.12	ICOS	2	203937045	2_120	0	0.0171019614789327	5.57546216238416	9.05366026019681e-07	-0.58940727548594	1
ENSG00000023228.13	NDUFS1	2	206158784	2_122	0	0.0227018637145439	11.0106338174379	2.37340158694832e-06	-1.85050679548833	1
ENSG00000183671.12	GPR1	2	206217980	2_122	0	0.138970131767387	27.4711160007046	3.62489281073994e-05	-3.21239082261194	2
ENSG00000138400.12	MDH1B	2	206765369	2_122	0	0.0110240901865626	4.59017342784892	4.80473288901894e-07	-0.160624618110635	2
ENSG00000118246.13	FASTKD2	2	206765369	2_122	0	0.0111496977859774	4.69460430057943	4.97003543327925e-07	-0.0610225202567878	1
ENSG00000118263.14	KLF7	2	207191540	2_122	0	0.0140997404579767	8.26004790849808	1.10583690993255e-06	2.06236791045884	1
ENSG00000163249.11	CCNYL1	2	207712007	2_122	0	0.0110858667995962	4.63356789440589	4.87733497448386e-07	-0.253544359776461	1
ENSG00000115020.16	PIKFYVE	2	208266644	2_123	0	0.0383683169655933	4.919304857924	1.79214804723989e-06	0.251801275652239	1
ENSG00000144406.18	UNC80	2	209772425	2_124	0	0.0920850229638431	21.682449813359	1.89580972765865e-05	-2.44811995411813	1
ENSG00000197713.14	RPE	2	210002122	2_124	0	0.0147492595356913	4.59634782341674	6.43695540780145e-07	0.0940493129405679	1
ENSG00000115365.11	LANCL1	2	210477414	2_124	0	0.0148604570061318	4.66561502215987	6.58322142881268e-07	0	1
ENSG00000021826.14	CPS1	2	210477778	2_124	0	0.0209116526858337	7.81962277982163	1.55264281230049e-06	-1.00457526094949	2
ENSG00000030419.16	IKZF2	2	213152393	2_126	0	0.0228225527498155	4.59968312988583	9.96757542530772e-07	-0.0339216705189243	1
ENSG00000144451.18	SPAG16	2	213283575	2_126	0	0.0457948154484392	10.6360898976681	4.62482931651493e-06	-1.82350831476551	1
ENSG00000138376.10	BARD1	2	214809500	2_127	0	0.020859564637997	7.97189302685091	1.57893444502169e-06	-0.96897727252402	1
ENSG00000138363.14	ATIC	2	215310965	2_127	0	0.0150384060597808	4.95070949245986	7.069141042521e-07	0.321946642333515	2
ENSG00000118242.15	MREG	2	216033935	2_127	0	0.0187621317592434	6.99264274896267	1.2457213828724e-06	-0.940919758401201	2
ENSG00000163449.10	TMEM169	2	216082628	2_127	0	0.0306291386289194	11.5298259352172	3.35316505191019e-06	-1.46646205659565	1
ENSG00000079246.15	XRCC5	2	216108009	2_127	0	0.0246238515935009	9.50670539502793	2.22271314296039e-06	-1.04884379047835	1
ENSG00000138375.12	SMARCAL1	2	216412526	2_127	0	0.015359630099235	5.14562320451452	7.5044027660403e-07	0.215890481452767	1
ENSG00000197756.9	RPL37A	2	216498338	2_127	0	0.155061508118562	26.891637161995	3.95930212700214e-05	-2.93958505297908	1
ENSG00000115457.9	IGFBP2	2	216632342	2_127	0	0.327929524462458	34.5415909111277	0.000107552436256508	3.71893275549493	1
ENSG00000181378.13	CFAP65	2	219041645	2_129	0	0.0230422482439244	7.40622706829419	1.62038894261671e-06	-1.71520397832068	2
ENSG00000127831.10	VIL1	2	218414865	2_129	0	0.0307132509079192	8.19696956366092	2.39043262209019e-06	-1.51281275318893	2
ENSG00000188282.12	RUFY4	2	218034950	2_129	0	0.0734158931373842	16.2146818356599	1.13030569219268e-05	-1.95379704639719	1
ENSG00000180871.7	CXCR2	2	218125863	2_129	0	0.0240196736805691	5.4948247977157	1.25319412230607e-06	0.354922784814543	1
ENSG00000163466.15	ARPC2	2	218217396	2_129	0	0.0230424122984118	5.35060512750654	1.17065315894721e-06	-0.507548463294364	1
ENSG00000179921.14	GPBAR1	2	218259499	2_129	0	0.0250644777511189	5.85842275711431	1.39423751735069e-06	0.460193115295967	1
ENSG00000127837.9	AAMP	2	218270205	2_129	0	0.038250535599806	9.64972515490431	3.50469203332774e-06	1.09172933340978	1
ENSG00000127838.13	PNKD	2	218270205	2_129	0	0.038250535599806	9.6497251549043	3.50469203332773e-06	-1.09172933340978	1
ENSG00000135926.14	TMBIM1	2	218292881	2_129	0	0.0403831802816391	10.1192348145666	3.88012385184756e-06	1.13176636676651	2
ENSG00000018280.16	SLC11A1	2	218381984	2_129	0	0.0223383483288389	4.92631952294881	1.04489110582037e-06	-0.221682519996153	1
ENSG00000144579.7	CTDSP1	2	218399384	2_129	0	0.0244312996167677	5.69769184283485	1.32173053548597e-06	0.268920691475942	1
ENSG00000135913.10	USP37	2	218568666	2_129	0	0.0317955535284741	8.32293058131152	2.51269664076288e-06	1.37688653829946	2
ENSG00000144580.13	CNOT9	2	218568666	2_129	0	0.0334774138662944	8.89264247941942	2.82670267806561e-06	-1.53651605276445	2
ENSG00000115556.13	PLCD4	2	218607609	2_129	0	0.0347888092521842	9.41981906274447	3.11156961358843e-06	-1.67224383803769	2
ENSG00000074582.12	BCS1L	2	218658710	2_129	0	0.0324053324832833	8.71165532226323	2.68049229189412e-06	-1.59407363510153	1
ENSG00000115568.15	ZNF142	2	218658710	2_129	0	0.0242579011500341	5.92029544136694	1.36362199809792e-06	0.984610010192939	2
ENSG00000163482.11	STK36	2	218672243	2_129	0	0.0399011888349224	10.4622770312533	3.96377914000749e-06	-1.61470782990803	2
ENSG00000135929.8	CYP27A1	2	218780830	2_129	0	0.0275386575777068	7.00587127874347	1.83190233558183e-06	1.24156616890215	1
ENSG00000187736.12	NHEJ1	2	219160659	2_129	0	0.0324932233701015	8.5903212286564	2.6503278309848e-06	-1.05799736349078	1
ENSG00000213901.10	SLC23A3	2	219170396	2_129	1	0.413422118095992	20.9915124461373	8.24014464528424e-05	4.24239195820221	1
ENSG00000115649.15	CNPPD1	2	219177636	2_129	0	0.0243726499148502	5.59046320262008	1.29374278375312e-06	-0.307167253415368	2
ENSG00000115657.12	ABCB6	2	219218557	2_129	0	0.0254133153662294	6.56447588532726	1.5840131400884e-06	0.978027998701837	1
ENSG00000198925.10	ATG9A	2	219229951	2_129	0	0.0216536157861876	4.74240400851496	9.75048845432489e-07	0.370250399003407	2
ENSG00000163516.13	ANKZF1	2	219229829	2_129	0	0.0245289943614341	5.59236340353397	1.30248438436331e-06	-0.182537268275195	2
ENSG00000163521.15	GLB1L	2	219266168	2_129	0	0.0532283945896793	15.8675745089731	8.01957421470933e-06	-2.51033387876069	1
ENSG00000127824.13	TUBA4A	2	219278362	2_129	0	0.029173564476639	7.04418239592405	1.95127052652629e-06	0.434970379060179	1
ENSG00000054356.13	PTPRN	2	219309801	2_129	0	0.0232544763086338	6.74737027721027	1.4898361368139e-06	-1.48735393722976	1
ENSG00000123992.18	DNPEP	2	219400504	2_129	0	0.0218347785818646	4.70932329897334	9.76348121911725e-07	-0.0127126736769373	1
ENSG00000072195.14	SPEG	2	219434550	2_129	0	0.0303528159266475	7.72239495563735	2.22560656869036e-06	0.939170850144341	1
ENSG00000144591.18	GMPPA	2	219522479	2_129	0	0.0238987265953953	5.64128246475482	1.28011799761269e-06	-0.606514583883269	1
ENSG00000072182.12	ASIC4	2	219537902	2_129	0	0.0218386278702832	4.71437733939883	9.77568244319365e-07	-0.0260287234465358	1
ENSG00000123989.13	CHPF	2	219543916	2_129	0	0.0229699627837079	5.4543649299646	1.18960253185636e-06	-0.764485200814802	1
ENSG00000188760.10	TMEM198	2	219543916	2_129	0	0.0229699627837079	5.4543649299646	1.18960253185636e-06	0.764485200814802	1
ENSG00000124006.14	OBSL1	2	219572251	2_129	0	0.0236160339821189	5.65643971267754	1.26837456533926e-06	0.722895084668942	1
ENSG00000144589.21	STK11IP	2	219597918	2_130	0	0.0129026511464401	4.60581244051141	5.642643343574e-07	0.0341883709083787	1
ENSG00000116106.11	EPHA4	2	221574191	2_130	0	0.0156745707602544	6.38667118675085	9.50533901509753e-07	-0.650330649715073	1
ENSG00000123983.13	ACSL3	2	222860739	2_131	0	0.0232369446518882	6.60892931577027	1.45816787936341e-06	0.760917061811378	1
ENSG00000152056.16	AP1S3	2	223836072	2_131	0	0.0264535209537702	7.80944221855034	1.96155684085986e-06	0.997511617102327	1
ENSG00000085449.14	WDFY1	2	223944251	2_131	0	0.0235177254085546	6.72008279311982	1.50060827067875e-06	-0.810959200995607	1
ENSG00000124019.9	FAM124B	2	224402283	2_132	0	0.0208182219787726	5.15902547055647	1.01978519759382e-06	1.05226423558329	1
ENSG00000135905.18	DOCK10	2	225041976	2_134	0	0.00707885237699879	6.11612284663423	4.11089564470587e-07	0.632283486205805	1
ENSG00000168958.19	MFF	2	227197255	2_134	0	0.0899772599677332	29.5516459805903	2.52471195129986e-05	2.59066199367343	2
ENSG00000168955.3	TM4SF20	2	227381529	2_134	0	0.00880693614919636	8.04169125858739	6.72464929508058e-07	-1.06332134356727	3
ENSG00000173744.17	AGFG1	2	227467843	2_134	0	0.212563574355328	37.1883804978816	7.50573983850404e-05	-3.49605026371597	2
ENSG00000135917.13	SLC19A3	2	227699914	2_134	0	0.0138593745784854	12.4098302658004	1.63307778451122e-06	1.43621533053089	1
ENSG00000163053.10	SLC16A14	2	230068255	2_135	0	0.011968337001938	4.76488431856095	5.41481430522676e-07	0.187780315873082	2
ENSG00000079263.18	SP140	2	230203425	2_135	0	0.0499185584467415	17.9994428450663	8.53136443599599e-06	2.10999802198724	1
ENSG00000185404.16	SP140L	2	230326798	2_135	0	0.0390299877867329	15.7022999443678	5.81914368913473e-06	1.9071114966907	2
ENSG00000067066.16	SP100	2	230415508	2_135	0	0.0117920683451477	4.62822502913313	5.1820530071081e-07	-0.10724575804582	1
ENSG00000135916.15	ITM2C	2	230864420	2_135	0	0.0123829642772133	5.07863426553245	5.97130088751398e-07	0.350897144976347	1
ENSG00000135898.9	GPR55	2	230967511	2_135	0	0.0171822121068362	8.09915796326065	1.32134535417987e-06	0.930444586665871	1
ENSG00000204128.5	C2orf72	2	231038211	2_136	0	0.0243314187698969	4.73264942941332	1.09337506559343e-06	0.36568873885324	1
ENSG00000135914.5	HTR2B	2	231125386	2_136	0	0.0239429097489077	4.58364025169359	1.04204110282915e-06	-0.0238149046562954	1
ENSG00000171596.6	NMUR1	2	231530546	2_136	0	0.025796400660173	5.27409956369384	1.29182841932708e-06	0.392001173339466	1
ENSG00000187514.16	PTMA	2	231707301	2_136	0	0.0282742069887685	6.12415269333388	1.64412124121372e-06	-0.637220173351132	1
ENSG00000144524.17	COPS7B	2	231781537	2_136	0	0.0252150561649702	5.06297240913002	1.21216823010224e-06	0.490256871935691	2
ENSG00000156973.13	PDE6D	2	231784663	2_136	0	0.0299645020337151	6.66277586003274	1.89565659059362e-06	0.869108387630804	1
ENSG00000221944.6	TIGD1	2	232550122	2_136	0	0.0286200255028957	6.23689260306484	1.69486721508704e-06	-0.712483391894438	1
ENSG00000244122.2	UGT1A7	2	233681597	2_137	0	0.022023732536363	6.21874122578636	1.30044145796135e-06	-0.867422387107316	1
ENSG00000242366.3	UGT1A8	2	233617178	2_137	0	0.0196207746213807	5.11770724715232	9.53430377281968e-07	-0.613628286130472	1
ENSG00000167165.18	UGT1A6	2	233656608	2_137	0	0.0211194856789841	5.75787746194894	1.15463083802366e-06	-0.496620695963121	1
ENSG00000241635.7	UGT1A1	2	233761240	2_137	0	0.0188369286764946	4.73616165639677	8.47098685143038e-07	-0.0681020743663262	1
ENSG00000204120.14	GIGYF2	2	232930111	2_137	0	0.118105998235986	53.7304871794135	6.0254589187323e-05	7.43186850256659	1
ENSG00000115474.6	KCNJ13	2	232776040	2_137	0	0.0186042217139064	16.377946548964	2.8931326916143e-06	3.91050021829614	1
ENSG00000182600.9	C2orf82	2	232856815	2_137	0	0.0727474325691597	19.3105278226996	1.33385681522315e-05	-2.7532264615721	1
ENSG00000066248.14	NGEF	2	233013260	2_137	0	0.0188317898400954	4.72638187747357	8.45118880159306e-07	-0.00130240503737639	1
ENSG00000168918.13	INPP5D	2	233059939	2_137	0	0.144132535938964	25.0652390168146	3.43029345734799e-05	-2.95109115527933	1
ENSG00000077044.10	DGKD	2	233354365	2_137	0	0.0587678587489917	15.3075034342378	8.54164719822815e-06	1.73249804161138	1
ENSG00000085982.13	USP40	2	233566769	2_137	0	0.179545270347288	25.4626905330669	4.34085878532523e-05	-2.60760349299778	1
ENSG00000123485.11	HJURP	2	233854491	2_137	0	0.0185173750083188	4.60681464117566	8.09986083143084e-07	0.081249217813046	2
ENSG00000132321.16	IQCA1	2	236503525	2_139	0	0.0314344014085654	5.87743559477022	1.75424590040636e-06	-0.510239784076243	1
ENSG00000115648.13	MLPH	2	237481219	2_140	0	0.0432599704287849	8.00094929581311	3.28643565144688e-06	0.977939026753965	1
ENSG00000124839.12	RAB17	2	237601116	2_140	0	0.0310479356489272	4.91409810399813	1.44868495134212e-06	0.169538053619405	1
ENSG00000177483.11	RBM44	2	237797176	2_140	0	0.0300261190294047	4.60348231266981	1.31245093782623e-06	-0.0421074111595369	1
ENSG00000184182.18	UBE2F	2	237966682	2_141	0	0.0334280184180141	4.62129355417514	1.46680231341287e-06	-0.132518231223212	1
ENSG00000144488.14	ESPNL	2	238109124	2_141	0	0.0806543847728335	12.8771413403491	9.86154230462672e-06	1.88883375221029	1
ENSG00000168427.8	KLHL30	2	238139466	2_141	0	0.0631993237298066	10.5733733350382	6.3448797386694e-06	-1.31810980118584	2
ENSG00000178752.15	ERFE	2	238158500	2_141	0	0.0428977379253747	6.94362672029787	2.82825233387424e-06	0.900210266228176	1
ENSG00000132323.8	ILKAP	2	238203982	2_141	0	0.0600844583452284	10.0980775261012	5.7610049420224e-06	1.96929952955663	1
ENSG00000144485.10	HES6	2	238240329	2_141	0	0.0336138859836583	4.67282877029838	1.49140634560064e-06	0.365996385408076	1
ENSG00000132326.11	PER2	2	238286052	2_141	0	0.0433899854312974	7.05001548694621	2.90453739407335e-06	-0.645787011157102	2
ENSG00000204104.11	TRAF3IP1	2	238320731	2_141	0	0.035970202228397	5.30276403532569	1.81110061642013e-06	0.450217819838092	1
ENSG00000068024.16	HDAC4	2	239405460	2_142	0	0.0220677914618618	6.59215997930728	1.3812872605498e-06	-0.796362953955512	1
ENSG00000130414.11	NDUFA10	2	239939856	2_142	0	0.0205082992447585	5.91448906714695	1.151713018372e-06	-0.626457651585963	1
ENSG00000142330.19	CAPN10	2	240586423	2_142	0	0.0313005179275429	9.83079283810291	2.92171240880951e-06	-1.18035531956067	1
ENSG00000172478.17	C2orf54	2	240896015	2_143	0	0.0302454847100371	5.94509580936951	1.70732737425693e-06	-0.623520144802686	1
ENSG00000130294.15	KIF1A	2	240820742	2_143	0	0.0415605406567087	8.90116020963242	3.51257174257303e-06	-1.21045916189727	1
ENSG00000162804.13	SNED1	2	240996851	2_143	0	0.0451362449776347	9.67135481620449	4.14486260895415e-06	-1.30335374682325	1
ENSG00000122085.16	MTERF4	2	241100174	2_143	0	0.0309007774898258	6.14402733146215	1.80268540478285e-06	-0.578818550220208	2
ENSG00000115687.13	PASK	2	241150035	2_143	0	0.0316433424525581	6.3645349000869	1.91225770898334e-06	0.839412789670663	1
ENSG00000115685.14	PPP1R7	2	241147445	2_143	0	0.026183976232309	4.60795918666139	1.14562272188032e-06	-0.0922535801284661	2
ENSG00000168385.17	SEPT2	2	241315963	2_144	0	0.0233936609170988	5.3134453011399	1.18024400080156e-06	-0.562626825638063	1
ENSG00000006607.13	FARP2	2	241356106	2_144	0	0.11252193263974	20.0578311530282	2.14298213591249e-05	2.46943362648162	1
ENSG00000176720.4	BOK	2	241657470	2_144	0	0.0910200297764108	18.0280429379183	1.55805560779709e-05	-2.13920169169646	1
ENSG00000168395.15	ING5	2	241687101	2_144	0	0.0640626740409527	14.7029550699859	8.94349131285516e-06	1.80087068027634	2
ENSG00000204099.11	NEU4	2	241816085	2_144	0	0.0720411576528882	15.8098259352291	1.08144682073773e-05	2.04068586011917	1
ENSG00000134121.9	CHL1	3	196216	3_1	0	0.120099795273245	20.6280310757384	2.35232563197774e-05	-2.14176937882567	1
ENSG00000091181.19	IL5RA	3	3126271	3_3	0	0.0321279186683591	9.40135713139468	2.86794315586743e-06	-1.0679367550625	1
ENSG00000170364.12	SETMAR	3	4303252	3_3	0	0.0194738982810827	4.7644496275997	8.8097388303252e-07	0.259216070050251	1
ENSG00000144455.13	SUMF1	3	4467058	3_4	0	0.0195381670478829	4.58920994915655	8.51371566156088e-07	0.0281780186940346	1
ENSG00000134109.10	EDEM1	3	5190141	3_4	0	0.0195815530805002	4.60970537838062	8.57072775330213e-07	-0.123357627135514	1
ENSG00000125046.14	SSUH2	3	8648535	3_7	0	0.0325359285876777	6.81883202904825	2.10654429393345e-06	-0.714068696358743	1
ENSG00000180914.10	OXTR	3	8769543	3_7	0	0.0259824535828236	4.7323300773999	1.16748843098656e-06	-0.288483583058203	1
ENSG00000070950.9	RAD18	3	8963418	3_7	0	0.0336677781046494	7.1365731420341	2.2814007194744e-06	-0.834420680324249	2
ENSG00000168137.15	SETD5	3	9397385	3_7	0	0.0259802471381534	4.73153243276596	1.16719252117822e-06	-0.0748059519681247	1
ENSG00000163719.19	MTMR14	3	9649842	3_8	0	0.0126250635629231	4.5930820502876	5.50598690011224e-07	0.0239401389600048	1
ENSG00000144550.12	CPNE9	3	9703359	3_8	0	0.0279015970761412	11.8165899122752	3.13053543123015e-06	-1.34839893284595	1
ENSG00000114026.21	OGG1	3	9749660	3_8	0	0.0137369645126583	5.39083903724789	7.03144424961804e-07	0.406002895388766	1
ENSG00000134072.10	CAMK1	3	9770367	3_8	0	0.0500186293839926	17.17242377467	8.15569133870831e-06	-1.91969454702108	1
ENSG00000241553.12	ARPC4	3	9776640	3_8	0	0.013031117895721	4.89671911575453	6.05876717176816e-07	-0.23791540324228	1
ENSG00000171135.13	JAGN1	3	9890513	3_8	0	0.0386601623395777	14.88259900294	5.46310880845152e-06	-1.57517782029964	1
ENSG00000163701.18	IL17RE	3	9901671	3_8	0	0.0127756173901274	4.6898187521824	5.68899238562516e-07	0.322360556903964	2
ENSG00000125037.12	EMC3	3	10010880	3_8	0	0.0147454291819015	5.99870391738837	8.3987033362811e-07	-0.668922022784775	1
ENSG00000144554.10	FANCD2	3	10025967	3_8	0	0.0305700708469093	12.8101187943563	3.71832202568219e-06	-1.36378514112866	2
ENSG00000254999.3	BRK1	3	10115548	3_8	0	0.0614763195620031	18.9913896361574	1.10856713781018e-05	1.94642496906847	2
ENSG00000134086.7	VHL	3	10140878	3_8	0	0.0140879728964411	5.56625469917696	7.44575906651217e-07	0.407303552750347	1
ENSG00000157014.10	TATDN2	3	10248460	3_8	0	0.0128461080005009	4.74956026811186	5.79325131117691e-07	0.484250207667127	2
ENSG00000157087.17	ATP2B2	3	10707748	3_8	0	0.0157966540511585	7.04126636151279	1.0561200250183e-06	1.34987599615627	1
ENSG00000197548.12	ATG7	3	11271528	3_9	0	0.0188114460003616	7.3008315546979	1.3040429798224e-06	1.18211027036951	2
ENSG00000144559.10	TAMM41	3	11847082	3_9	0	0.040041529204456	14.3058735536724	5.43904226907678e-06	1.78997305631865	1
ENSG00000157150.4	TIMP4	3	12159968	3_9	0	0.0417324672064816	14.6914993841452	5.82153588430168e-06	2.45631745285174	1
ENSG00000132170.19	PPARG	3	12288284	3_9	0	0.105251914984763	23.4190756166567	2.34043805980562e-05	2.46868264655726	1
ENSG00000154743.17	TSEN2	3	12445548	3_9	0	0.0172180259672975	6.48348035590184	1.05995872620427e-06	-0.783370285262357	3
ENSG00000075975.15	MKRN2	3	12557101	3_9	0	0.0274994654268501	10.8139630238743	2.82362181490597e-06	1.38549151965047	2
ENSG00000225526.4	MKRN2OS	3	12561203	3_9	0	0.0168648731732651	6.2921434275735	1.00757895985511e-06	0.630382420840231	1
ENSG00000144712.11	CAND2	3	12796583	3_9	0	0.0146336679567737	4.98297137260844	6.9237118540858e-07	0.170191601538918	2
ENSG00000163528.12	CHCHD4	3	14124429	3_10	0	0.0347521024720162	7.84845664010085	2.58977923435653e-06	-1.07883522816124	2
ENSG00000170876.7	TMEM43	3	14124463	3_10	0	0.0363984235333253	8.27897494778563	2.86125483365893e-06	-1.12428239661362	1
ENSG00000154767.14	XPC	3	14177502	3_10	0	0.0401195014840727	9.18535350196138	3.49903913342137e-06	1.19865486776878	1
ENSG00000131389.16	SLC6A6	3	14405037	3_10	0	0.0480767566379857	10.8742621385312	4.96400666981738e-06	-1.53385526588426	1
ENSG00000144596.12	GRIP2	3	14555907	3_10	0	0.072200919783575	14.6950711173462	1.00742290107811e-05	-1.80509852032564	1
ENSG00000154781.15	CCDC174	3	14660765	3_10	0	0.14164151726725	21.1510525252478	2.84459178058394e-05	-2.39376727328532	1
ENSG00000131368.7	MRPS25	3	15063435	3_11	0	0.0506782527305592	9.8231301584828	4.72681851893095e-06	-1.0389888364224	2
ENSG00000131375.9	CAPN7	3	15206289	3_11	0	0.0390650807884599	7.3932755651259	2.74235085401346e-06	-1.03175591327476	1
ENSG00000131370.15	SH3BP5	3	15341039	3_11	0	0.0288750292528199	4.58393370894299	1.25677680870047e-06	-0.233047509985321	1
ENSG00000206561.12	COLQ	3	15521294	3_11	0	0.0316710473203186	5.44149114240008	1.63635583152023e-06	0.0320397239944472	1
ENSG00000131373.14	HACL1	3	15601536	3_11	0	0.042575890922234	8.19551153680856	3.31312031412552e-06	1.1039754804865	1
ENSG00000206560.11	ANKRD28	3	15861495	3_11	0	0.0290990533436643	4.65564695698599	1.28634154798424e-06	0.368465115203709	1
ENSG00000154813.9	DPH3	3	16264511	3_12	0	0.0163655453834344	4.62365382361873	7.18477529840315e-07	0.247764816508775	1
ENSG00000154814.13	OXNAD1	3	16265068	3_12	0	0.0294710005708093	9.47728358472304	2.65201608400363e-06	1.18725691120683	2
ENSG00000163576.17	EFHB	3	19944997	3_14	0	0.0403783135065863	10.0031448728787	3.83514802530334e-06	1.24956903933303	2
ENSG00000144566.10	RAB5A	3	19947075	3_14	0	0.0862102578064938	17.1326607151186	1.40242987633791e-05	-2.50874503969432	1
ENSG00000183977.13	PP2D1	3	20012089	3_14	0	0.0251516258989487	5.60633395912891	1.33888237912401e-06	0.527850970198952	1
ENSG00000129810.14	SGO1	3	20187278	3_15	0	0.021938181097253	4.75154707678977	9.89767183793246e-07	0.330337368844742	1
ENSG00000170142.11	UBE2E1	3	23805720	3_18	0	0.00647209107529778	5.71353559680669	3.51113036180793e-07	-1.03473163978931	2
ENSG00000174738.12	NR1D2	3	23944361	3_18	0	0.00603304933961957	4.71492114609676	2.70090126159036e-07	-0.121360752703813	1
ENSG00000197885.10	NKIRAS1	3	23946455	3_18	0	0.00611623742460143	5.97083296687422	3.46750147629466e-07	-1.47335425160478	2
ENSG00000077097.15	TOP2B	3	25664786	3_19	0	0.0487694674474435	7.41466203435645	3.43349777548322e-06	-1.02281966446321	1
ENSG00000163491.16	NEK10	3	27390407	3_20	0	0.0841130708251989	12.2160408477855	9.75643963076876e-06	1.39844803592665	1
ENSG00000033867.16	SLC4A7	3	27484716	3_20	0	0.0396028390563573	5.13904363583254	1.93244001987764e-06	0.297715609530136	2
ENSG00000163508.12	EOMES	3	27723132	3_20	0	0.0691348569867971	10.3598106731465	6.80058517345826e-06	1.5228226848973	1
ENSG00000163512.13	AZI2	3	28348860	3_21	0	0.0422758707842111	11.2132190784068	4.50111662615865e-06	-1.51988591572188	1
ENSG00000206559.7	ZCWPW2	3	28348860	3_21	0	0.0422758707842112	11.2132190784069	4.5011166261587e-06	1.51988591572188	1
ENSG00000144642.21	RBMS3	3	28575079	3_21	0	0.022689979802084	5.43493717511347	1.17091679227597e-06	-0.00535830737670335	1
ENSG00000163527.9	STT3B	3	31531267	3_23	0	0.150932213148906	21.6044438280388	3.09615309901168e-05	-3.52574718490949	1
ENSG00000144645.13	OSBPL10	3	32078058	3_23	0	0.0231124567935425	8.53249139815651	1.87248940144292e-06	0.969382599051621	1
ENSG00000152642.10	GPD1L	3	32104696	3_23	0	0.199441372595154	28.173464882669	5.335227128279e-05	3.07409419341918	1
ENSG00000170293.8	CMTM8	3	32238447	3_23	0	0.0409546717362764	13.6620974140655	5.31273585542911e-06	1.50423063535276	1
ENSG00000091317.7	CMTM6	3	32503449	3_24	0	0.0302872768598995	4.9325674963152	1.41850431446704e-06	0.104812723514857	1
ENSG00000144635.8	DYNC1LI1	3	32570569	3_24	0	0.0307029879211793	5.05910055259078	1.47486187696525e-06	-0.303377361488075	2
ENSG00000188167.8	TMPPE	3	33097052	3_24	0	0.0377053409045166	6.96883084320161	2.49494049116795e-06	-0.820764756105556	2
ENSG00000170275.14	CRTAP	3	33113893	3_24	0	0.0320135087260481	5.44725483064747	1.65580185774455e-06	0.65462286984653	1
ENSG00000173705.8	SUSD5	3	33218930	3_25	0	0.0223368348700645	15.719068495991	3.33384831943432e-06	-1.90536755265353	1
ENSG00000153558.13	FBXL2	3	33273247	3_25	0	0.0255612072245691	16.9389030550659	4.11115679321128e-06	-2.41387204565873	2
ENSG00000170248.13	PDCD6IP	3	33798622	3_25	0	0.0468102784132016	22.3883811970991	9.95087598565389e-06	-2.24021649330016	1
ENSG00000144681.10	STAC	3	36380068	3_26	0	0.0276716324376737	5.88006525791274	1.54494962424748e-06	-1.00463376604828	2
ENSG00000168016.13	TRANK1	3	36944995	3_27	0	0.0287486915626372	7.66979489875611	2.09362661551708e-06	0.434126815304659	1
ENSG00000178567.7	EPM2AIP1	3	36991971	3_27	0	0.0193902602280839	5.69746902659898	1.04896985384457e-06	-1.06190882132519	2
ENSG00000076242.14	MLH1	3	36993455	3_27	0	0.0207530517369811	7.41338000161804	1.46081637250499e-06	-1.61797052808724	2
ENSG00000198590.11	C3orf35	3	37386585	3_27	0	0.0217331200996429	5.51310424097908	1.13766836239816e-06	-0.127522858999875	1
ENSG00000144677.14	CTDSPL	3	37860014	3_27	0	0.0212481124009589	5.41424564649519	1.0923346442501e-06	0.302304433313095	1
ENSG00000172939.8	OXSR1	3	38165415	3_27	0	0.0318439589383479	9.13402089623626	2.7617632917617e-06	-1.14391442455275	1
ENSG00000172940.11	SLC22A13	3	38266019	3_27	0	0.0242506347786144	6.77506891656264	1.56003457999111e-06	0.849641885603893	1
ENSG00000179934.6	CCR8	3	39330021	3_28	0	0.0217077032982906	7.75685282498376	1.59880988675492e-06	-1.02567886484226	1
ENSG00000157036.12	EXOG	3	38495746	3_28	0	0.0920852748338011	22.6759145982023	1.98267896075055e-05	-2.79011268929583	1
ENSG00000168026.18	TTC21A	3	39108083	3_28	0	0.0724950624333752	18.6822495867337	1.28598231089287e-05	2.05972580407237	1
ENSG00000168334.8	XIRP1	3	39192679	3_28	0	0.0869687513316114	20.7339029673539	1.71214953882675e-05	-2.33988582515052	1
ENSG00000168329.13	CX3CR1	3	39282501	3_28	0	0.0208759573507744	7.50882776718714	1.48838724835365e-06	0.807621588711758	1
ENSG00000144659.10	SLC25A38	3	39383433	3_28	0	0.0168840432199596	5.53112245162686	8.86721268236738e-07	0.50048840856285	1
ENSG00000168028.13	RPSA	3	39407090	3_28	0	0.0161277998931119	5.06537830296614	7.75683241735968e-07	0.395812929953762	1
ENSG00000170011.13	MYRIP	3	39808955	3_28	0	0.0194191995979118	6.76835730910366	1.24799257045775e-06	0.879116877216718	1
ENSG00000168032.8	ENTPD3	3	40387447	3_29	0	0.0278806415687956	6.97422323394959	1.84627336453897e-06	-0.966478568662207	1
ENSG00000188846.13	RPL14	3	40471191	3_29	0	0.0358880877537211	9.31880673565081	3.17547004205362e-06	-1.25866588128665	1
ENSG00000177873.12	ZNF619	3	40477330	3_29	0	0.03345325755835	8.66557508134084	2.75253722143712e-06	-1.18756045420034	1
ENSG00000182606.14	TRAK1	3	42013418	3_30	0	0.0664307333989863	11.6875620771654	7.37208568746346e-06	-1.67151450277249	1
ENSG00000008324.11	SS18L2	3	42588131	3_31	0	0.0272736308507979	13.292523037351	3.44229254634951e-06	1.57504927432418	1
ENSG00000114857.17	NKTR	3	42601933	3_31	0	0.0720303684725419	22.4730128499595	1.53700164859829e-05	2.47762225065032	1
ENSG00000114853.13	ZBTB47	3	42653821	3_31	0	0.0152351045652094	8.11363309326525	1.17370296226324e-06	1.32999104973012	1
ENSG00000157119.11	KLHL40	3	42685226	3_31	0	0.0137362165542299	7.14199635852077	9.31502768853973e-07	-0.873233194114315	1
ENSG00000010282.14	HHATL	3	42702091	3_31	0	0.0249862102369193	12.9487451512944	3.07203012452317e-06	-1.70405391847633	1
ENSG00000144648.15	ACKR2	3	42804792	3_31	0	0.0253446329676993	12.4696983730964	3.00081589551687e-06	-1.4218226805569	1
ENSG00000180432.5	CYP8B1	3	42876414	3_31	0	0.0117160162326481	5.62604527299522	6.25864882964214e-07	-0.669718397642053	1
ENSG00000182983.14	ZNF662	3	42905991	3_31	0	0.0104971163809895	4.60516128912845	4.58999544286912e-07	0.210318041859944	1
ENSG00000144647.5	POMGNT2	3	43106046	3_31	0	0.0105190406714769	4.6657034708223	4.66005094766618e-07	0.207742252583565	1
ENSG00000011198.7	ABHD5	3	43690090	3_31	0	0.0150090632903684	7.76011460325877	1.10590830836916e-06	-0.820098714121277	2
ENSG00000179152.19	TCAIM	3	44338372	3_31	0	0.0348819894875344	15.1839608000856	5.02902410801307e-06	2.09058041457784	1
ENSG00000225873.3	LINC00694	3	44439661	3_31	0	0.0470944987923781	17.9217733550694	8.01398558297337e-06	2.26959777015543	1
ENSG00000178917.15	ZNF852	3	44510929	3_31	0	0.0135864138864986	7.36487852472673	9.50096734278305e-07	-1.41086035550825	1
ENSG00000196345.12	ZKSCAN7	3	44555404	3_31	0	0.0110707551538934	5.19983758610308	5.46593447993309e-07	-0.676842114007694	1
ENSG00000144792.9	ZNF660	3	44578138	3_31	0	0.0250193637846512	12.3855543727575	2.94231461408873e-06	-1.94990298725925	3
ENSG00000186448.14	ZNF197	3	44584405	3_31	0	0.0110676977746285	5.19143620685164	5.45559609503577e-07	-0.656290229002722	1
ENSG00000196653.11	ZNF502	3	44721338	3_31	0	0.0127405492214466	6.37682512165128	7.71418507177836e-07	-0.747861346350425	1
ENSG00000163807.5	KIAA1143	3	44761331	3_31	0	0.0374888836486866	15.5476012803591	5.53430767215056e-06	-1.84840228454482	2
ENSG00000163808.16	KIF15	3	44761638	3_31	0	0.180070705359918	30.6790843763701	5.24545126516778e-05	-3.34775308757611	1
ENSG00000169964.7	TMEM42	3	44865254	3_31	0	0.0135875203726631	6.75789668394321	8.71864817689576e-07	0.432714940348381	1
ENSG00000163814.7	CDCP1	3	45133418	3_32	0	0.026896220720679	4.69941036280212	1.20014032145476e-06	0.193219728275898	1
ENSG00000249992.1	TMEM158	3	45226624	3_32	0	0.0412520609284048	8.67443138425228	3.397692436074e-06	1.62705528394556	1
ENSG00000011376.9	LARS2	3	45469534	3_32	0	0.0560329794141048	11.5381628193682	6.1387193047176e-06	1.38004871629617	1
ENSG00000144791.9	LIMD1	3	45649456	3_32	0	0.0266128267937026	4.60124329055042	1.16268910088593e-06	-0.0647262153615052	1
ENSG00000163817.15	SLC6A20	3	45796686	3_32	0	0.0452767204841139	9.54311863243986	4.10263311938813e-06	-1.2168887908412	2
ENSG00000163818.16	LZTFL1	3	45916197	3_32	0	0.0368933401506986	7.63426288155252	2.67431452637697e-06	-1.13376571393074	2
ENSG00000172215.5	CXCR6	3	45940684	3_32	0	0.0305221792733904	5.87235329096755	1.70186501741009e-06	-0.558245563931172	1
ENSG00000163820.14	FYCO1	3	45995932	3_32	0	0.0519927337523586	10.8366769355342	5.34978312035507e-06	-1.55839283221607	2
ENSG00000173578.7	XCR1	3	46027718	3_32	0	0.0417435322368644	8.78488256553865	3.48195017538911e-06	1.32582740127331	1
ENSG00000163823.3	CCR1	3	46208857	3_32	0	0.0279238973356446	5.04699746492971	1.33815529220034e-06	-0.473539966931825	1
ENSG00000121807.5	CCR2	3	46353822	3_32	0	0.0293208642932845	5.49973907236328	1.53114475198198e-06	-0.524566096289128	1
ENSG00000160791.13	CCR5	3	46370444	3_32	0	0.0385250363373171	8.0371528593864	2.93996853298043e-06	-1.21477988179155	2
ENSG00000241186.9	TDGF1	3	46583819	3_32	0	0.122612847537126	18.980001489775	2.20968118357755e-05	2.27990906311344	1
ENSG00000178038.16	ALS2CL	3	46693690	3_33	0	0.0321448130843266	6.50888857079997	1.9866215318851e-06	-0.743911574172855	1
ENSG00000181585.3	TMIE	3	46701258	3_33	0	0.0273011548595179	4.9934991190751	1.29444437551734e-06	0.252584903830526	1
ENSG00000188086.13	PRSS45	3	46744963	3_33	0	0.0329961838284767	6.75173033870205	2.1153206044182e-06	0.815760437548136	1
ENSG00000160796.16	NBEAL2	3	46979634	3_33	0	0.0283189976950725	5.33286892377103	1.43395718453062e-06	0.54635704694972	1
ENSG00000160799.11	CCDC12	3	46982458	3_33	0	0.0262190652279907	4.61870560022677	1.14983329916284e-06	-0.215603252052568	1
ENSG00000181555.20	SETD2	3	47163449	3_33	0	0.0405905633782492	8.67933785316297	3.3450997285369e-06	-1.11254358956787	2
ENSG00000114648.11	KLHL18	3	47287254	3_33	0	0.0269490148202578	4.87316908204847	1.24695784019585e-06	0.2049062655022	1
ENSG00000114650.18	SCAP	3	47476835	3_33	0	0.0314741875407674	6.31309139493444	1.88666156332414e-06	0.761231960828313	1
ENSG00000163832.15	ELP6	3	47513447	3_33	0	0.026670742348634	4.77697544388865	1.20972180700076e-06	-0.15896997026746	1
ENSG00000114646.9	CSPG5	3	47580720	3_33	0	0.0372719996060114	7.88488266381749	2.79045693555946e-06	-0.937422337538824	1
ENSG00000164045.11	CDC25A	3	48188134	3_34	0	0.0837829316916723	15.9451651637581	1.26847517397556e-05	-2.6664228210338	1
ENSG00000172113.8	NME6	3	48301597	3_34	0	0.059290876921302	12.6801489596983	7.13854375617888e-06	2.41233067128322	1
ENSG00000164051.13	CCDC51	3	48440237	3_34	0	0.0497518139859031	11.0356202845003	5.21318414338971e-06	-1.917523085771	1
ENSG00000232112.3	TMA7	3	48440024	3_34	0	0.0503296960289054	11.1436931183779	5.32538300468452e-06	-1.92784946991879	1
ENSG00000164053.19	ATRIP	3	48446507	3_34	0	0.0480886366041889	10.7175810257201	4.89369204904958e-06	-1.8859977712815	1
ENSG00000213689.11	TREX1	3	48489975	3_34	0	0.0422356046560457	9.50558310464788	3.81201741424159e-06	1.57027063049857	1
ENSG00000114268.11	PFKFB4	3	48562511	3_34	0	0.0251014503783906	4.67098707779756	1.11328120882887e-06	0.281380158883689	2
ENSG00000145040.3	UCN2	3	48563473	3_34	0	0.0364649769373556	8.13697232241412	2.81732000300738e-06	1.17096499281183	1
ENSG00000114270.17	COL7A1	3	48595323	3_34	0	0.0331997694035757	7.26467925845024	2.29007079674403e-06	0.782867330915396	1
ENSG00000183396.3	TMEM89	3	48621576	3_34	0	0.0322499769187772	6.99503790802788	2.14198722991199e-06	1.2063476188563	1
ENSG00000213672.7	NCKIPSD	3	48686026	3_34	0	0.0298659313868678	6.28201909453672	1.78144620338809e-06	0.505323382212557	1
ENSG00000068745.14	IP6K2	3	48694528	3_34	0	0.0263226205443677	5.11102990400551	1.27742361945777e-06	-0.512198565392824	1
ENSG00000114302.15	PRKAR2A	3	48847779	3_34	0	0.063093305876694	13.2646547165255	7.94651358151954e-06	-1.9197133996349	1
ENSG00000221883.2	ARIH2OS	3	48919714	3_34	0	0.0577919910850118	12.4395920582581	6.82607715045895e-06	2.39856815268025	1
ENSG00000178252.17	WDR6	3	49007280	3_34	0	0.0728020035245458	14.6142738807153	1.01022467059051e-05	2.5074988246421	2
ENSG00000185909.14	KLHDC8B	3	49171432	3_34	0	0.0676455259479047	13.9208409938663	8.94132637029984e-06	2.39097372107209	1
ENSG00000173421.16	CCDC36	3	49199961	3_34	0	0.113843450432372	18.8753886312485	2.04033438731584e-05	-2.839468265046	1
ENSG00000188315.7	C3orf62	3	49277527	3_34	0	0.0527937600040791	11.5912668952731	5.81046509250342e-06	-1.82547547637834	1
ENSG00000164076.16	CAMKV	3	49867867	3_35	0	0.0276727763954783	8.31026468444743	2.18355928141394e-06	-1.19353568728735	2
ENSG00000114316.12	USP4	3	49340655	3_35	0	0.0379591642925873	11.35698762082	4.09333408313476e-06	1.79713470334737	1
ENSG00000233276.3	GPX1	3	49354285	3_35	0	0.0620908332853476	15.9498463934957	9.40332377509489e-06	2.8147479851674	3
ENSG00000067560.10	RHOA	3	49413431	3_35	0	0.0756437478745309	17.7984185777996	1.27835610955814e-05	3.05632311070644	1
ENSG00000145022.4	TCTA	3	49412205	3_35	0	0.042534144175954	12.4174127721692	5.01494545228524e-06	-1.89582322050076	2
ENSG00000145020.15	AMT	3	49422917	3_35	0	0.0404510682805449	11.9491567421246	4.58949234955673e-06	-1.85050273597713	1
ENSG00000145029.13	NICN1	3	49429438	3_35	0	0.0392658677834807	11.6721383429209	4.35174083180109e-06	-1.82696082194294	1
ENSG00000173531.15	MST1	3	49688745	3_35	0	0.0204574841411778	5.62705397798032	1.09302652458349e-06	0.29989679898501	1
ENSG00000185614.4	FAM212A	3	49803410	3_35	0	0.0188145887937259	4.85204366592612	8.66795860001161e-07	-0.442902039803491	1
ENSG00000183763.8	TRAIP	3	49856597	3_35	0	0.10001151108354	20.3402767265673	1.93154238713359e-05	-3.20017972979481	1
ENSG00000004534.14	RBM6	3	49934081	3_35	0	0.107022491162807	20.6871693136549	2.10219753038809e-05	2.82375066431798	1
ENSG00000003756.16	RBM5	3	50088563	3_35	0	0.082135380901776	18.2155307678289	1.4205924513793e-05	2.65596130077191	1
ENSG00000012171.19	SEMA3B	3	50267465	3_35	0	0.0199471590561514	5.39464396572958	1.02174197417075e-06	-0.251832072674534	1
ENSG00000179564.3	LSMEM2	3	50278688	3_35	0	0.0512671696298381	14.1251628416044	6.87591028551263e-06	-1.44369136796776	1
ENSG00000243477.5	NAT6	3	50298716	3_35	0	0.0651490734112146	16.2386572636247	1.00451344895216e-05	1.90880753268944	2
ENSG00000186792.16	HYAL3	3	50259898	3_35	0	0.364225161972804	32.2086558389619	0.00011138839410046	-3.3632150358732	2
ENSG00000004838.13	ZMYND10	3	50350442	3_35	0	0.0563474484511551	15.0562010898852	8.0553990275407e-06	2.31665715050022	1
ENSG00000007402.11	CACNA2D2	3	50504484	3_35	0	0.0190993631971315	4.9940628874985	9.0567064431198e-07	0.235943577704452	1
ENSG00000114735.9	HEMK1	3	50569633	3_35	0	0.0184853569153073	4.69210102761331	8.23554968553449e-07	-0.0587563431017551	1
ENSG00000088543.14	C3orf18	3	50569633	3_35	0	0.0184853569153073	4.69210102761331	8.23554968553449e-07	0.0587563431017551	1
ENSG00000114738.10	MAPKAPK3	3	50611291	3_35	0	0.0316338080458519	9.66230816586699	2.90221616246894e-06	1.2221371654062	1
ENSG00000088538.12	DOCK3	3	50673652	3_35	0	0.0196498255536948	5.2495758386687	9.79445578730426e-07	-0.419809758546366	1
ENSG00000164080.13	RAD54L2	3	51534121	3_35	0	0.0182793587011557	4.58685715409507	7.96110894915076e-07	-0.28611510669339	1
ENSG00000164081.12	TEX264	3	51671946	3_35	0	0.0227711960329615	6.61816703095209	1.43093848003848e-06	0.720568531622358	1
ENSG00000041880.14	PARP3	3	51940709	3_36	0	0.0114374086200686	5.06354224526967	5.49894621281536e-07	-0.789506448457871	1
ENSG00000164087.7	POC1A	3	52154292	3_36	0	0.0294603185214921	15.7365896355206	4.40195354169703e-06	-2.54241109255105	1
ENSG00000247596.8	TWF2	3	52239405	3_36	0	0.112717707214649	37.2923944432094	3.99125809280738e-05	-5.64416621672404	1
ENSG00000164088.17	PPM1M	3	52245578	3_36	0	0.0148786590066047	12.9002076368308	1.82245950875257e-06	3.35235737154938	2
ENSG00000114841.17	DNAH1	3	52316729	3_36	0	0.0197024981018176	11.0572210641146	2.06854362053111e-06	1.96883567576467	1
ENSG00000114854.7	TNNC1	3	52454186	3_36	0	0.0115497843673509	5.39423956377614	5.91563681302792e-07	-1.10205090636771	2
ENSG00000010327.10	STAB1	3	52495757	3_36	0	0.0120553471401539	6.15703038991448	7.0477163165742e-07	1.42345208706032	1
ENSG00000168268.10	NT5DC2	3	52533447	3_36	0	0.0134202408677869	11.8349381342363	1.50807763551157e-06	3.40801296997791	3
ENSG00000163938.16	GNL3	3	52666461	3_36	0	0.0231411952909971	21.9777346515607	4.82909901085741e-06	4.73238782385781	2
ENSG00000163939.18	PBRM1	3	52686064	3_36	0	0.353141702948601	34.0685009058471	0.000114235063586441	6.18759906619317	1
ENSG00000016864.18	GLT8D1	3	52705620	3_36	0	0.0756700850074756	18.2247421575399	1.30943218471711e-05	0.807738688610408	1
ENSG00000114904.12	NEK4	3	52770471	3_36	0	0.0194035635050569	20.8276175304826	3.83723579456271e-06	4.87543198722297	1
ENSG00000162267.12	ITIH3	3	52794612	3_36	0	0.0321319950871555	25.7851806764753	7.86692966841301e-06	-4.96009474697284	1
ENSG00000213533.11	TMEM110	3	52897955	3_36	0	0.0226706933586444	22.4779059305557	4.83858136971916e-06	-4.89505062939419	1
ENSG00000163935.13	SFMBT1	3	53046121	3_36	0	0.0236093549201367	16.3459585467827	3.66430749578263e-06	-3.29459912240457	1
ENSG00000163932.13	PRKCD	3	53155654	3_36	0	0.0114576300280581	4.87284303580886	5.30120517756674e-07	0.434569174322108	1
ENSG00000157388.15	CACNA1D	3	53328538	3_36	0	0.362641106742487	23.2448553868558	8.0038930511009e-05	5.20873661199225	1
ENSG00000016391.10	CHDH	3	53843122	3_36	0	0.0119643744976653	5.16290646789595	5.86518415449643e-07	-0.203306498353477	1
ENSG00000056736.9	IL17RB	3	53843122	3_36	0	0.0119643744976653	5.16290646789595	5.86518415449643e-07	-0.203306498353477	1
ENSG00000113812.13	ACTR8	3	53882103	3_36	0	0.0835911452785098	21.6482975354283	1.71823048701684e-05	2.26789081435333	1
ENSG00000187672.12	ERC2	3	56468050	3_39	0	0.130731218590057	21.3817909701217	2.65412141244791e-05	-2.52647207572679	1
ENSG00000180376.16	CCDC66	3	56557027	3_39	0	0.0390305233306035	9.93943080390776	3.68352215086539e-06	-1.65669488898645	2
ENSG00000163947.11	ARHGEF3	3	57078950	3_39	0	0.0262649095978358	6.26014636651288	1.56119731086501e-06	-0.61943895130512	2
ENSG00000157500.10	APPL1	3	57236438	3_39	0	0.0942649682448932	18.236727034378	1.63227985224409e-05	-1.90081725801964	1
ENSG00000239388.8	ASB14	3	57292855	3_39	0	0.0282153390723965	6.92412180148762	1.85501475918215e-06	0.613049120531263	1
ENSG00000174840.8	PDE12	3	57556472	3_39	0	0.0225441081003346	4.84584173352026	1.03728878138204e-06	-0.229034265613696	1
ENSG00000168374.10	ARF4	3	57598389	3_39	0	0.023207107967512	5.11402561654702	1.12688946459132e-06	0.465551205693184	2
ENSG00000174839.12	DENND6A	3	57692733	3_39	0	0.0338453177293769	8.61306348775462	2.76792068180511e-06	-1.20486725883487	1
ENSG00000163687.13	DNASE1L3	3	58191659	3_40	0	0.0183563942929595	11.0612544235267	1.92792065528208e-06	1.45666945680997	2
ENSG00000163686.14	ABHD6	3	58243130	3_40	0	0.0243850564856686	13.6866733989139	3.16897685042835e-06	2.14588527339342	1
ENSG00000163684.11	RPP14	3	58305894	3_40	0	0.0208531139239457	12.2395597328402	2.42345025055408e-06	-1.68395530247212	2
ENSG00000168297.15	PXK	3	58332737	3_40	0	0.0122721889431572	7.34758892281796	8.56178426645691e-07	1.12739798221778	2
ENSG00000168291.12	PDHB	3	58434315	3_40	0	0.124585842542212	29.0278439506731	3.43384644199326e-05	-3.25823768319984	2
ENSG00000168301.12	KCTD6	3	58491865	3_40	0	0.0223745243565202	12.8908263663696	2.7386212091951e-06	1.5292768226701	1
ENSG00000168306.12	ACOX2	3	58537792	3_40	0	0.0112666161215123	6.56012561629424	7.01783332646713e-07	-0.468767482533139	1
ENSG00000198643.6	FAM3D	3	58666565	3_40	0	0.0149149681542927	9.14525481943464	1.2951364856412e-06	1.13546761447405	1
ENSG00000144724.19	PTPRG	3	61561600	3_41	0	0.0098110086874218	7.95306740312051	7.40876330576601e-07	0.990716736410407	1
ENSG00000163630.10	SYNPR	3	63321387	3_42	0	0.0199104420647447	6.47993606527307	1.22503647629911e-06	-1.07684955621075	1
ENSG00000163618.17	CADPS	3	62875367	3_42	0	0.0195399895963311	6.30633019839672	1.17003386380012e-06	-0.954799276436488	3
ENSG00000163637.12	PRICKLE2	3	64445875	3_43	0	0.0510655106324418	15.6334705615296	7.58019671074038e-06	2.34923331353084	1
ENSG00000163376.11	KBTBD8	3	66998338	3_45	0	0.0459912906091521	13.650833949344	5.96117920224045e-06	-1.74906086987423	1
ENSG00000183662.10	FAM19A1	3	68443706	3_46	0	0.0303954525129659	5.45182549921024	1.57343192113619e-06	0.673883063589243	1
ENSG00000144747.15	TMF1	3	69052218	3_46	0	0.123013152330192	18.6296401634603	2.17597254342506e-05	-2.13433029270932	1
ENSG00000144746.6	ARL6IP5	3	69013445	3_46	0	0.134229691635768	19.4754681340181	2.48218356035196e-05	-2.20381547757519	1
ENSG00000163380.15	LMOD3	3	69120861	3_46	0	0.0784658384463188	14.3299332168343	1.06763347646049e-05	1.59610586053194	1
ENSG00000114861.18	FOXP1	3	71591625	3_48	0	0.00905734813490344	16.237912057406	1.39646045773631e-06	4.01003467848995	1
ENSG00000170837.2	GPR27	3	71735170	3_48	0	0.0171738375705944	12.4054024539764	2.02290555026153e-06	-1.48053603590435	1
ENSG00000163421.8	PROK2	3	71776722	3_48	0	0.0295025934861598	17.0719807978218	4.78235163487403e-06	1.79311071654374	1
ENSG00000144736.13	SHQ1	3	72861639	3_49	0	0.0209612774799455	4.91240541414754	9.77708397234406e-07	-0.306613955274939	1
ENSG00000172986.12	GXYLT2	3	72887991	3_49	0	0.040133003990255	10.9387278106247	4.1683663464186e-06	1.297895282146	1
ENSG00000255423.1	EBLN2	3	73062217	3_49	0	0.043015020907661	11.5853497346368	4.7318033105259e-06	1.92375068730688	1
ENSG00000113805.8	CNTN3	3	74520712	3_50	0	0.0374462058495091	6.60889849090926	2.34981839124459e-06	-0.838304043597324	2
ENSG00000185008.17	ROBO2	3	75906907	3_51	0	0.103516477836028	18.2590963921749	1.79467645320503e-05	-1.91642248141014	1
ENSG00000114480.12	GBE1	3	81761728	3_54	0	0.0369759266598231	8.18494207646994	2.87363810492463e-06	1.01334217378245	1
ENSG00000064835.10	POU1F1	3	87255411	3_57	0	0.0790107110685741	17.3994055734017	1.30532236324748e-05	2.21164956966859	1
ENSG00000083937.8	CHMP2B	3	87227372	3_57	0	0.0564603775494518	14.2336640348147	7.63058589526664e-06	-1.58486462794947	1
ENSG00000163320.10	CGGBP1	3	88054626	3_58	0	0.0288722540123165	4.93236516272617	1.35217626483346e-06	0.276120538917864	1
ENSG00000179021.9	C3orf38	3	88150029	3_58	0	0.0482148341278043	9.70633030193796	4.4435813963199e-06	1.45370401082349	1
ENSG00000169379.15	ARL13B	3	93996186	3_59	0	0.0261253426236077	4.59901589898237	1.14083885083588e-06	-0.161349037394584	1
ENSG00000178750.2	STX19	3	94032097	3_59	0	0.0545937902027889	11.4631299722019	5.94215340938578e-06	-1.96603590486996	1
ENSG00000178700.7	DHFR2	3	94062771	3_59	0	0.0384264037495019	8.1824180055874	2.98544311447137e-06	-1.44674229145779	1
ENSG00000178694.9	NSUN3	3	94062771	3_59	0	0.0384264037495019	8.18241800558739	2.98544311447136e-06	1.44674229145779	1
ENSG00000113966.9	ARL6	3	97768942	3_61	0	0.0315109632915593	10.149824820498	3.03681001665879e-06	0.985588610885541	1
ENSG00000080200.9	CRYBG3	3	97822174	3_61	0	0.0937682638409687	20.3860230760707	1.81503825601044e-05	-2.59124387421956	1
ENSG00000231861.2	OR5K2	3	98501399	3_62	0	0.0379019045006346	6.05350647618151	2.17853951227905e-06	-0.684385277734405	3
ENSG00000080822.16	CLDND1	3	98523270	3_62	0	0.0396268186486729	6.46801601141724	2.43364759586342e-06	-0.711768809543744	1
ENSG00000080819.6	CPOX	3	98594312	3_62	0	0.0334048513570113	4.87871959268834	1.54743636231501e-06	0.413592293374094	1
ENSG00000057019.15	DCBLD2	3	98901456	3_62	0	0.0336124061655564	4.93627832358512	1.57542102925022e-06	-0.393906840274244	1
ENSG00000144810.15	COL8A1	3	99638945	3_62	0	0.131705727982913	17.8411385384456	2.23112871422737e-05	-1.99766986963033	1
ENSG00000144820.7	ADGRG7	3	100609097	3_63	0	0.0270564428203921	4.78598390028703	1.22953056208277e-06	0.325151062351091	1
ENSG00000036054.12	TBC1D23	3	100261437	3_63	0	0.0289507765822548	5.41346374249067	1.48810250237361e-06	0.737891802593788	1
ENSG00000114021.11	NIT2	3	100334239	3_63	0	0.0397338389824381	8.3564998360775	3.15269772444856e-06	1.30809368033776	1
ENSG00000154174.7	TOMM70	3	100330431	3_63	0	0.0325385490169196	6.49793582864008	2.00757138826225e-06	-0.966673302298347	2
ENSG00000206535.7	LNP1	3	100402006	3_63	0	0.0378674598517934	7.90831057042477	2.84346107048248e-06	-0.874900038048991	1
ENSG00000181458.10	TMEM45A	3	100492450	3_63	0	0.0281532038209891	5.15435114583982	1.37784137919232e-06	-0.348778403542621	2
ENSG00000114354.13	TFG	3	100709093	3_63	0	0.0300636004989259	5.76339035129137	1.64519137318016e-06	0.73014843415388	1
ENSG00000154175.16	ABI3BP	3	100993920	3_64	0	0.0208727624024433	4.58689885177043	9.09068249463949e-07	0.0322513100440651	1
ENSG00000081148.11	IMPG2	3	101318245	3_64	0	0.0209876399834568	4.63764243057286	9.24183612534104e-07	-0.146720196555396	2
ENSG00000138468.15	SENP7	3	101513077	3_64	0	0.0359557548758963	9.62897730992355	3.28735019522948e-06	-1.32448258177972	2
ENSG00000114391.12	RPL24	3	101687152	3_64	0	0.0223083295541492	5.20200608847185	1.10188254775367e-06	-0.37889360702055	1
ENSG00000182504.10	CEP97	3	101728461	3_64	0	0.0209193829793949	4.60752534662328	9.15195762483921e-07	-0.103668482471506	1
ENSG00000144815.15	NXPE3	3	101779081	3_64	0	0.021366448148881	4.80303880381191	9.74419183413193e-07	0.263625550967563	3
ENSG00000170017.12	ALCAM	3	105367241	3_66	0	0.0134956325422221	4.59007186548722	5.8817982907962e-07	-0.0452091177892594	1
ENSG00000121570.12	DPPA4	3	109337904	3_67	0	0.0165091105529879	6.93616321778727	1.08727743952618e-06	0.768694130611346	1
ENSG00000163515.6	RETNLB	3	108756961	3_67	0	0.0310997148110397	12.7960867651388	3.77860051551621e-06	1.58150925282188	2
ENSG00000196776.14	CD47	3	108088635	3_67	0	0.0145380708848993	5.76331930798437	7.9556718349936e-07	-0.600028003992713	1
ENSG00000114446.4	IFT57	3	108222767	3_67	0	0.0234470462130285	10.1781472969928	2.2659705846636e-06	-1.31432691491193	1
ENSG00000198919.12	DZIP3	3	108590476	3_67	0	0.0479686801628104	16.8324120606952	7.66657732304184e-06	1.82782789396202	1
ENSG00000172139.14	SLC9C1	3	112294511	3_69	0	0.0388514957268031	11.7612807805796	4.33870136148066e-06	-1.37904630963994	1
ENSG00000177707.10	NECTIN3	3	111070094	3_69	0	0.0405808500770792	12.1670544799877	4.68817689029449e-06	-1.63492720794859	1
ENSG00000153283.12	CD96	3	111292748	3_69	0	0.0191716833726424	5.2125420125275	9.48871085956564e-07	0.492168791631391	1
ENSG00000177494.5	ZBED2	3	111595007	3_69	0	0.0229160353964344	6.86194653184082	1.4930838946059e-06	0.742451086463571	1
ENSG00000240891.7	PLCXD2	3	111674240	3_69	0	0.0187896176550924	5.02658571836623	8.96785200617648e-07	-0.475290472738064	1
ENSG00000144827.8	ABHD10	3	111978595	3_69	0	0.017930283480722	4.59424365416557	7.82165357286473e-07	-0.0353252795748194	1
ENSG00000174500.12	GCSAM	3	112133043	3_69	0	0.0235401472015905	7.11060338891429	1.58932614051891e-06	-0.872309992397633	1
ENSG00000091972.18	CD200	3	112332846	3_69	0	0.0185917753634305	4.92881384871124	8.70082985656817e-07	0.303573969261959	1
ENSG00000144848.10	ATG3	3	112562284	3_69	0	0.0266849901100653	8.27187222086196	2.09588891172853e-06	-1.18733956703733	1
ENSG00000138459.8	SLC35A5	3	112561371	3_69	0	0.0617978576924703	16.1036313968294	9.44919122460795e-06	-2.02411464498352	1
ENSG00000091986.15	CCDC80	3	112649146	3_69	0	0.0210317779791204	6.06835164385038	1.21183676553573e-06	0.704774188627369	1
ENSG00000163606.10	CD200R1	3	112975558	3_69	0	0.017916698588041	4.58724498701763	7.80382135835251e-07	0.0790362642622812	1
ENSG00000163608.14	NEPRO	3	113020058	3_69	0	0.02695247656313	8.36430853988315	2.14055365548139e-06	-1.00659607832298	2
ENSG00000144857.14	BOC	3	113210770	3_70	0	0.0440011154868865	6.48655178905076	2.71003545815238e-06	0.618918245443928	2
ENSG00000206530.10	CFAP44	3	113440894	3_70	0	0.0361729541111386	4.66102342246297	1.60089430459841e-06	-0.106548858923922	2
ENSG00000163611.11	SPICE1	3	113515105	3_70	0	0.0673683681626471	10.4810894175625	6.70439896910286e-06	1.52155113802967	1
ENSG00000072858.10	SIDT1	3	113532232	3_70	0	0.115510773877978	15.6144963041243	1.71256817619422e-05	1.74259825187131	1
ENSG00000121579.12	NAA50	3	113746012	3_70	0	0.0417915705282644	6.00586939453039	2.38320813521963e-06	-0.680877561478998	1
ENSG00000114573.9	ATP6V1A	3	113746914	3_70	0	0.0418318278285997	6.0148484707671	2.38907029799508e-06	0.6827087574597	1
ENSG00000184307.14	ZDHHC23	3	113948387	3_70	0	0.0392877001497394	5.43000475925629	2.02560244966026e-06	-0.473920823880539	1
ENSG00000163617.10	CCDC191	3	114056663	3_70	0	0.041656201342818	5.97561194550079	2.36352090191923e-06	0.56426974094776	1
ENSG00000181847.11	TIGIT	3	114276614	3_71	0	0.0242635504983412	5.31658553091794	1.22485464505761e-06	-0.356771546557977	1
ENSG00000113845.9	TIMMDC1	3	119498467	3_74	0	0.123383015821075	23.0471297582745	2.70003643783166e-05	-2.50253399307261	1
ENSG00000144847.12	IGSF11	3	119190676	3_74	0	0.0253533212723207	8.15862639160052	1.96403536002471e-06	-1.07154352767536	1
ENSG00000121578.12	B4GALT4	3	119240363	3_74	0	0.0284748809236104	9.23474568685196	2.49680286174191e-06	1.08139819540548	1
ENSG00000163389.10	POGLUT1	3	119469366	3_74	0	0.0293481770040693	9.51494033159519	2.65145704471043e-06	-1.1495348606874	3
ENSG00000121594.11	CD80	3	119560068	3_74	0	0.0499427827423533	14.4666065540307	6.8602004229767e-06	1.76748828048865	1
ENSG00000144843.11	ADPRH	3	119579762	3_74	0	0.0197824946473401	5.86335274847205	1.10134776925231e-06	0.574718237824413	1
ENSG00000144837.8	PLA1A	3	119598432	3_74	0	0.0421837539869199	12.8891580086607	5.16258446358535e-06	-1.54985575852935	1
ENSG00000138495.6	COX17	3	119676952	3_74	0	0.0259641265093966	8.37911754878587	2.06571021168064e-06	1.14380339073736	2
ENSG00000183833.16	MAATS1	3	119702856	3_74	0	0.0172261366925156	4.58538132871914	7.49999103247543e-07	-0.0939418750212474	2
ENSG00000144852.17	NR1I2	3	119780660	3_74	0	0.0630260624952834	16.6495665015965	9.96369679303631e-06	1.80508909450116	1
ENSG00000082701.14	GSK3B	3	120092721	3_74	0	0.0172559359456078	4.60133726692006	7.53910833305899e-07	0.0757176258425573	1
ENSG00000175697.10	GPR156	3	120285369	3_74	0	0.0182068023562327	5.09659969642879	8.81072403214214e-07	0.42821133298378	1
ENSG00000163430.11	FSTL1	3	120450401	3_74	0	0.0172250311742812	4.58478773099291	7.49853886266496e-07	0.17624262191333	1
ENSG00000065518.7	NDUFB4	3	120597568	3_74	0	0.0861116590713201	19.6008019824625	1.60262972885762e-05	-2.06657107928048	1
ENSG00000113924.11	HGD	3	120694662	3_74	0	0.0179151403722603	4.94746242750913	8.41589128879297e-07	0.34273109300248	1
ENSG00000144840.8	RABL3	3	120742729	3_74	0	0.0173228508210908	4.63706490570331	7.6271087192326e-07	0.167096648992143	2
ENSG00000153767.9	GTF2E1	3	120742729	3_74	0	0.0182801754987554	5.13373202699007	8.91068216420363e-07	0.413767673422595	1
ENSG00000145087.12	STXBP5L	3	120907582	3_75	0	0.0770707828649572	11.7611628630761	8.60671517935715e-06	1.89686727518564	1
ENSG00000145103.12	ILDR1	3	122021982	3_75	0	0.0393846726052436	5.46189412651203	2.04252750695208e-06	0.531665519433941	1
ENSG00000036828.15	CASR	3	122184060	3_75	0	0.0633702524875468	9.91368315918466	5.96510192824657e-06	-1.33690512389657	1
ENSG00000051341.13	POLQ	3	121546196	3_75	0	0.0385201920330734	5.25516329779766	1.92208263921006e-06	0.291221950204044	1
ENSG00000180353.10	HCLS1	3	121659058	3_75	0	0.0513342332831835	7.93647677889706	3.86840758858382e-06	1.02821909487219	1
ENSG00000173230.15	GOLGB1	3	121750038	3_75	0	0.0406679791118614	5.76069305852873	2.22446063326394e-06	-0.561980566327038	1
ENSG00000173226.16	IQCB1	3	121835057	3_75	0	0.0358439906805971	4.58495605674659	1.56044666789126e-06	0.018902533401503	2
ENSG00000145088.8	EAF2	3	121835057	3_75	0	0.040626717154822	5.75123148011049	2.21855385246926e-06	-0.570809546566712	1
ENSG00000160124.9	CCDC58	3	122381494	3_76	0	0.027179041129387	5.13719536009062	1.32573770847907e-06	0.185560621431942	1
ENSG00000114023.15	FAM162A	3	122384273	3_76	0	0.0327656158468548	6.86800552920161	2.13671386471348e-06	-0.714655268886299	1
ENSG00000196981.3	WDR5B	3	122416395	3_76	0	0.0857848405323773	15.8076956662084	1.28758678659872e-05	1.75349167569576	1
ENSG00000114030.12	KPNA1	3	122514621	3_76	0	0.0321884816613489	6.67798796816936	2.04100242359452e-06	-1.10406321679021	1
ENSG00000138496.16	PARP9	3	122564248	3_76	0	0.0370748458180061	7.9814271133168	2.80968286175083e-06	1.30414072518029	1
ENSG00000173200.12	PARP15	3	122577987	3_76	0	0.0484330502033032	10.3937543285881	4.77982135244979e-06	-1.27054198906573	1
ENSG00000173193.13	PARP14	3	122680360	3_76	0	0.0380883810802221	8.56639086324558	3.09804553524972e-06	1.64319461356961	2
ENSG00000169087.10	HSPBAP1	3	122793842	3_76	0	0.0268196411126421	4.99258442995739	1.2713811754498e-06	0.542204031345031	1
ENSG00000138463.8	DIRC2	3	122795125	3_76	0	0.0288928898477303	5.65595580234728	1.55165221501406e-06	0.798177390006955	1
ENSG00000082684.14	SEMA5B	3	122853234	3_76	0	0.0491966827950936	10.6709912871749	4.98468802545008e-06	2.20197188915752	1
ENSG00000121542.11	SEC22A	3	123202468	3_76	0	0.0316050601111102	6.51779579383416	1.95593657167882e-06	0.785009110200887	1
ENSG00000160145.15	KALRN	3	124075988	3_77	0	0.0199380722619306	6.03780469665268	1.14303524891552e-06	-0.815759350231647	1
ENSG00000114491.13	UMPS	3	124720838	3_77	0	0.216370076303182	28.6941465687224	5.89505562442237e-05	-3.34139205333793	3
ENSG00000082781.11	ITGB5	3	124901003	3_77	0	0.0186386803873378	5.41511212253923	9.58340873484182e-07	-0.665631358885312	1
ENSG00000173702.7	MUC13	3	124953514	3_77	0	0.0198530020456842	5.99826418685941	1.13070463901968e-06	-0.673683046255204	1
ENSG00000144909.7	OSBPL11	3	125594988	3_78	0	0.0267402653059972	7.44833194495536	1.89113325637821e-06	-0.92013027927614	1
ENSG00000189366.9	ALG1L	3	125961530	3_78	0	0.0740131960554033	17.440748312219	1.2256646766794e-05	-2.50500918175665	1
ENSG00000114547.9	ROPN1B	3	125973305	3_78	0	0.0959513125113637	19.2815795665046	1.75667299673219e-05	-2.77489426281792	1
ENSG00000114544.16	SLC41A3	3	126082617	3_78	0	0.0230107421422775	5.67261434631312	1.23939939987082e-06	0.518576641177409	2
ENSG00000144908.13	ALDH1L1	3	126197935	3_78	0	0.023949612272442	6.06057965408336	1.37819302361939e-06	-0.239280816644296	1
ENSG00000070476.14	ZXDC	3	126475233	3_78	0	0.0286613460262077	7.93726144502059	2.16005428109357e-06	-1.19231991276338	2
ENSG00000180767.9	CHST13	3	126525491	3_79	0	0.0235627206242126	6.95239813271775	1.55545504917987e-06	-0.781096710606513	1
ENSG00000197763.14	TXNRD3	3	126655151	3_79	0	0.0327974276891565	10.0184550951219	3.1198803294719e-06	1.41159013596648	1
ENSG00000114554.11	PLXNA1	3	126988533	3_79	0	0.021306605881241	6.02131689409421	1.21815668687711e-06	0.747102980833665	1
ENSG00000114631.10	PODXL2	3	127634127	3_79	0	0.0379233349276085	11.3690317658244	4.09380732123644e-06	1.17665341935051	1
ENSG00000175792.11	RUVBL1	3	128153663	3_79	0	0.0182675333123841	4.5992559336618	7.97746453411071e-07	-0.227951692635215	2
ENSG00000132394.10	EEFSEC	3	128153663	3_79	0	0.0290878161085504	8.90426748362836	2.45927282273806e-06	1.65212181121181	1
ENSG00000179348.11	GATA2	3	128345948	3_79	0	0.0183279273293565	4.62974641368017	8.05689965848944e-07	0.459727012617534	1
ENSG00000058262.9	SEC61A1	3	128546737	3_80	0	0.154659904163885	24.9982547909399	3.67100371278523e-05	2.53307868436796	1
ENSG00000114654.7	EFCC1	3	129004115	3_80	0	0.0212472656276855	7.16278872673508	1.44504903921392e-06	0.956638750725929	1
ENSG00000114656.10	KIAA1257	3	129002467	3_80	0	0.032142888217049	10.2740363938143	3.13561977386834e-06	-1.16140898459807	1
ENSG00000172780.16	RAB43	3	129122809	3_80	0	0.0567178313201665	15.9166738317223	8.57174672483083e-06	-2.32537621851666	1
ENSG00000240682.9	ISY1	3	129161573	3_80	0	0.0369265118969425	11.9413613591057	4.18687045227507e-06	1.99729986975197	1
ENSG00000169714.16	CNBP	3	129183756	3_80	0	0.0550613812227498	14.7132855229014	7.69226365118631e-06	1.59471204083662	1
ENSG00000181789.14	COPG1	3	129249281	3_80	0	0.0695001977396719	17.8093630677115	1.17525423462614e-05	2.85197108634435	1
ENSG00000184897.5	H1FX	3	129315915	3_80	0	0.235121259441442	29.1001854941592	6.49658392997046e-05	-3.33806749429836	2
ENSG00000172771.11	EFCAB12	3	129428575	3_80	0	0.0165989352664589	4.63595478870856	7.30662502478242e-07	0.10906700826398	1
ENSG00000163913.11	IFT122	3	129442145	3_80	0	0.0166133569124893	4.64283988544714	7.32383411235252e-07	0.06888699309563	1
ENSG00000251287.8	ALG1L2	3	130102060	3_80	0	0.0284229805054606	9.63676666662625	2.60074850548995e-06	-1.05442907260523	1
ENSG00000196455.7	PIK3R4	3	130746630	3_81	0	0.138400003270437	19.7349932830307	2.59340581373887e-05	3.18513320261115	1
ENSG00000198585.11	NUDT16	3	131381465	3_81	0	0.0279435817017848	4.63726257407716	1.23038536253398e-06	0.0372596101846957	1
ENSG00000114686.8	MRPL3	3	131502955	3_81	0	0.0278888606355452	4.61910045648659	1.22316649473535e-06	0.186723268458026	1
ENSG00000170819.4	BFSP2	3	133466088	3_82	0	0.0229701381922847	5.58120663169201	1.21727613142731e-06	0.54327428126038	1
ENSG00000196353.11	CPNE4	3	132285419	3_82	0	0.0447197265386953	11.7705394691748	4.99796147168021e-06	-1.53700407304255	1
ENSG00000014257.15	ACPP	3	132317024	3_82	0	0.0253263944955492	6.48524034374879	1.55954115482855e-06	1.32374243734969	2
ENSG00000138246.15	DNAJC13	3	132417408	3_82	0	0.0284577691768876	7.56559480789331	2.04428445972091e-06	-0.813365543765346	2
ENSG00000240303.7	ACAD11	3	132892606	3_82	0	0.0768564300239928	16.8586078700763	1.23026682624856e-05	-1.91780365077615	1
ENSG00000113971.19	NPHP3	3	132717480	3_82	0	0.0232838286220073	5.70670652967735	1.2616454626284e-06	0.575058420572563	2
ENSG00000091527.15	CDV3	3	133573541	3_83	0	0.0214104018771429	5.83791044523746	1.1868057573758e-06	-0.48548149233222	1
ENSG00000221972.3	C3orf36	3	133582664	3_83	0	0.0186626597693205	4.60053940035434	8.15229130672504e-07	0.0490165291649507	1
ENSG00000174640.12	SLCO2A1	3	134051958	3_83	0	0.01867067203525	4.59842945706093	8.15205076720194e-07	-0.0205251819486896	1
ENSG00000163785.12	RYK	3	134251127	3_83	0	0.0201585858260932	5.32032182020247	1.01834600006635e-06	0.481648662861853	2
ENSG00000114019.14	AMOTL2	3	134418295	3_83	0	0.020395301589703	5.41008622035832	1.04768738573182e-06	-0.359755405200993	1
ENSG00000182923.16	CEP63	3	134484758	3_83	0	0.0283975994665582	8.40140554823517	2.26532738672309e-06	1.08473229916294	2
ENSG00000154928.16	EPHB1	3	134790495	3_83	0	0.0250419527610536	7.28571088819323	1.73235750672087e-06	-0.890189928343181	1
ENSG00000174579.3	MSL2	3	136196980	3_84	0	0.0354117560728089	12.9714125497389	4.36146240083486e-06	-2.71043710890009	1
ENSG00000114054.13	PCCB	3	136273803	3_84	1	0.702347101318235	41.3046170025588	0.00027545318010983	-6.72380656133062	1
ENSG00000118007.12	STAG1	3	136752490	3_84	0	0.0266770963497796	11.2577560395434	2.85159462341872e-06	2.52617150426812	1
ENSG00000158092.6	NCK1	3	136862055	3_84	0	0.0222096179908523	5.61005197917286	1.18305618570666e-06	0.733772761565784	1
ENSG00000066405.12	CLDN18	3	137998902	3_85	0	0.0202694445839239	5.49578446237534	1.05771566688797e-06	-0.565080845118492	1
ENSG00000118017.3	A4GNT	3	138132356	3_85	0	0.0206328876168999	5.66007813047115	1.10886796149646e-06	-0.760887442140387	1
ENSG00000138231.12	DBR1	3	138174902	3_85	0	0.0786776001566576	18.1508627169055	1.35595655000957e-05	1.57121653426979	2
ENSG00000114098.17	ARMC8	3	138187690	3_85	0	0.0184592348984874	4.63145845767022	8.11762277984018e-07	0.474646176376479	2
ENSG00000158220.13	ESYT3	3	138434098	3_85	0	0.019035664788184	4.91544017109259	8.88439501161172e-07	-0.136996318857038	1
ENSG00000114107.8	CEP70	3	138593825	3_85	0	0.0217136063728455	6.13213623001483	1.26427384039962e-06	-0.763674135605183	2
ENSG00000158234.12	FAIM	3	138609109	3_85	0	0.0390608440122853	11.5791635453449	4.2945356068047e-06	-2.24626885785277	1
ENSG00000051382.8	PIK3CB	3	138834445	3_85	0	0.0625075266381935	15.9771068502689	9.48260916504726e-06	-2.75818725387334	1
ENSG00000114115.9	RBP1	3	139519828	3_85	0	0.0247482721773973	7.34263602416864	1.72541782815557e-06	-0.824356480816015	2
ENSG00000163864.15	NMNAT3	3	139677916	3_85	0	0.0190374223892428	4.91630951349609	8.88678676054215e-07	0.331739794895782	1
ENSG00000158258.16	CLSTN2	3	139912577	3_85	0	0.0248232397361888	7.3706351333443	1.73724380374657e-06	0.810542746601657	1
ENSG00000155893.12	PXYLP1	3	141228805	3_86	0	0.0912743653222423	14.9486016899148	1.29552795505229e-05	1.96568535770183	1
ENSG00000155903.11	RASA2	3	141486721	3_86	0	0.0350376466434583	6.07774981596066	2.02197203174171e-06	0.701236524859138	1
ENSG00000114124.2	GRK7	3	141777865	3_87	0	0.0255951363329289	6.15504286329948	1.4958426975557e-06	-0.54619648032198	1
ENSG00000175054.14	ATR	3	142579130	3_87	0	0.0217595434862367	4.70079271523388	9.71221476926226e-07	-0.0792219738466987	1
ENSG00000120756.12	PLS1	3	142596343	3_87	0	0.0218107201205493	4.72472301247059	9.78461528628673e-07	0.126901782182575	1
ENSG00000163710.7	PCOLCE2	3	142889245	3_87	0	0.0254549523184342	6.12774379660506	1.48105192048997e-06	0.596798253262649	1
ENSG00000163714.17	U2SURP	3	142965384	3_87	0	0.0482771835146471	12.1972663464134	5.59115883118583e-06	1.61925800042138	1
ENSG00000175040.5	CHST2	3	143118430	3_87	0	0.0248924762962143	6.4250630888174	1.51859825139168e-06	-1.484287998221	2
ENSG00000181744.8	C3orf58	3	143971775	3_88	0	0.0407170272081775	7.25658630932803	2.80547126032965e-06	1.0287910209886	2
ENSG00000152952.11	PLOD2	3	146158988	3_90	0	0.0723802131435204	10.4914258892385	7.21027404662575e-06	-1.4956792085343	1
ENSG00000114698.14	PLSCR4	3	146226905	3_90	0	0.0581600158025963	8.4312094951455	4.65598736657231e-06	-1.06547277642334	1
ENSG00000188313.12	PLSCR1	3	146544994	3_90	0	0.0385656285458786	4.59028010162959	1.68088111548818e-06	-0.0806959350389287	1
ENSG00000152977.9	ZIC1	3	147393907	3_91	0	0.126302333713331	25.1541361126833	3.0166031386607e-05	2.52258005823635	1
ENSG00000144891.17	AGTR1	3	148697390	3_91	0	0.0148865627993943	5.11930373872	7.23606948438342e-07	0.290081176090647	2
ENSG00000153002.11	CPB1	3	148791560	3_91	0	0.014624937336755	4.95578717477078	6.88183186970098e-07	-0.344813658218737	2
ENSG00000071794.15	HLTF	3	149086082	3_91	0	0.0166213368173427	6.13620000536338	9.68418001364675e-07	0.800526598436548	2
ENSG00000163755.8	HPS3	3	149129654	3_91	0	0.0278435666136579	10.9075727711092	2.8837020171832e-06	1.52882706434579	1
ENSG00000047457.13	CP	3	149222231	3_91	0	0.0533201613321768	16.9601404867891	8.58654196786854e-06	-2.18048027891282	2
ENSG00000169908.11	TM4SF1	3	149379001	3_92	0	0.0573068216677808	8.2362632937849	4.48160876379935e-06	1.02702749401932	1
ENSG00000169903.6	TM4SF4	3	149473596	3_92	0	0.0613904404488172	8.88298910854077	5.17794312344864e-06	-1.10829790623949	1
ENSG00000114744.8	COMMD2	3	149752630	3_92	0	0.0390927543703916	4.66052719071907	1.72993073077073e-06	0.125332326732207	1
ENSG00000070087.13	PFN2	3	150050810	3_92	0	0.0934880390604921	12.8640573211864	1.14190878417695e-05	-1.67735846653495	1
ENSG00000144895.11	EIF2A	3	150546641	3_93	0	0.0305538209089281	5.56282735822581	1.61383268625038e-06	0.607009317025414	3
ENSG00000198843.12	SELENOT	3	150602660	3_93	0	0.0280015471659947	4.75359467937203	1.263867578405e-06	0.259948528107402	1
ENSG00000120742.10	SERP1	3	150602806	3_93	0	0.0455623733163223	9.28271945125108	4.01586366080431e-06	-1.25961184743474	2
ENSG00000144893.12	MED12L	3	151085984	3_93	0	0.0276892391060746	4.64960122489925	1.22243035439462e-06	-0.209674970729158	1
ENSG00000174946.6	GPR171	3	151203001	3_93	0	0.0300492353169023	5.40827233763982	1.54308331084556e-06	-0.480655948395051	1
ENSG00000181631.6	P2RY13	3	151330756	3_93	0	0.0356309001935162	6.99115268572683	2.36522782034187e-06	0.704530306714819	1
ENSG00000169313.9	P2RY12	3	151385282	3_93	0	0.0281267988491987	4.79497403670024	1.28057188911105e-06	0.400677341877064	2
ENSG00000152580.8	IGSF10	3	151458602	3_93	0	0.027603612392866	4.62088710101063	1.2111241805531e-06	0.190536884248599	2
ENSG00000198829.6	SUCNR1	3	151873953	3_94	0	0.0406419643023361	12.4005608587029	4.78534677593906e-06	1.57152941154099	1
ENSG00000174953.13	DHX36	3	154324761	3_95	0	0.0335929622063839	4.89834525172129	1.56241028993043e-06	0.146459658603833	1
ENSG00000196549.10	MME	3	155023818	3_96	0	0.0411888072570551	7.83911017354149	3.06579690086044e-06	-0.945984632858179	1
ENSG00000240045.1	RP11-451G4.2	3	155293901	3_96	0	0.0699699643697186	12.807220573123	8.50871424805393e-06	-1.51510195498534	1
ENSG00000114805.16	PLCH1	3	155741125	3_96	0	0.106176991517185	16.7711461174112	1.69079344370558e-05	-2.47993714671578	1
ENSG00000169359.13	SLC33A1	3	155849886	3_96	0	0.0441169098117008	8.47984792147412	3.55214384975609e-06	-1.55331848219136	1
ENSG00000114850.6	SSR3	3	156554757	3_97	0	0.100844345332013	14.5818582402471	1.3962456066028e-05	-1.90379753928784	1
ENSG00000197980.12	LEKR1	3	156826795	3_97	0	0.0481943547784277	7.60802907379402	3.48149463859e-06	0.988777630500742	1
ENSG00000163660.11	CCNL1	3	157160775	3_97	0	0.0771827396750312	12.0370748673601	8.82142099105865e-06	1.50934386709969	2
ENSG00000163661.3	PTX3	3	157437072	3_97	0	0.0492457584555295	7.80988002667108	3.6518303173257e-06	-0.787066561636695	1
ENSG00000197415.11	VEPH1	3	157533598	3_97	0	0.037046120327704	5.15402854691651	1.81295468696225e-06	0.473272369450824	1
ENSG00000174899.10	PQLC2L	3	157543546	3_97	0	0.0394930698025601	5.74962920176451	2.1560465201022e-06	-0.629126417213396	1
ENSG00000174891.12	RSRC1	3	158106120	3_98	0	0.0352976613767375	7.94930419469904	2.66423448646163e-06	0.85324015902301	2
ENSG00000178053.17	MLF1	3	158570314	3_98	0	0.0246838010670429	4.63062401928212	1.0852978798328e-06	0.0807488390232171	1
ENSG00000168827.14	GFM1	3	158644737	3_98	0	0.0280719580724854	5.82242598174067	1.55193697221343e-06	-0.664027220031375	1
ENSG00000079257.7	LXN	3	158672347	3_98	0	0.0253061670661968	4.86122246338777	1.16807105912038e-06	-0.260775987294557	1
ENSG00000118849.9	RARRES1	3	158732291	3_98	0	0.0250637796945281	4.77208706009847	1.13567043389939e-06	0.232626757987028	1
ENSG00000151967.18	SCHIP1	3	159839749	3_99	0	0.0269911939812976	9.48794504999335	2.43159730842081e-06	-1.01538822926514	2
ENSG00000168811.6	IL12A	3	159988493	3_99	0	0.0226409092609976	8.22955118413266	1.76916122238063e-06	-0.943090819558465	1
ENSG00000068885.14	IFT80	3	160399019	3_99	0	0.0161278656502746	5.98241952857607	9.161174577988e-07	1.33550916722932	1
ENSG00000113810.15	SMC4	3	160398964	3_99	0	0.0160633086812712	5.14526329196339	7.84765685877263e-07	-0.481017807296536	2
ENSG00000213186.7	TRIM59	3	160490898	3_99	0	0.0173306892924062	5.87324867996416	9.66477221457811e-07	-0.682935928438877	1
ENSG00000186432.8	KPNA4	3	160565338	3_99	0	0.0153818352414219	4.61125742990612	6.73480336149552e-07	0.134732612053906	2
ENSG00000163590.13	PPM1L	3	160755120	3_99	0	0.0334233057914681	12.2244993893675	3.8795189923702e-06	1.78354720358598	1
ENSG00000169251.12	NMD3	3	161105700	3_99	0	0.0328400965907198	13.1579591305369	4.10289455538061e-06	-3.75550263653348	1
ENSG00000169255.13	B3GALNT1	3	161105484	3_99	0	0.0153703420586931	5.08289740030157	7.41809298428351e-07	-0.334543401219826	1
ENSG00000121871.3	SLITRK3	3	165106463	3_101	0	0.0962644891872705	15.6370607239734	1.42928432270232e-05	-2.08877268678786	1
ENSG00000090402.7	SI	3	165078555	3_101	0	0.0544360804612386	10.2478474842508	5.29684052305568e-06	-1.6480523262824	1
ENSG00000114204.14	SERPINI2	3	167479269	3_103	0	0.0302429077255485	5.77434764554898	1.65815020243051e-06	-0.921439308888807	1
ENSG00000114209.14	PDCD10	3	167734716	3_103	0	0.271840243566028	26.9161338121572	6.94742434470139e-05	-3.31779891507393	2
ENSG00000163536.12	SERPINI1	3	167735203	3_103	0	0.081183894682296	15.0214532429771	1.15792179689406e-05	-2.42566771081853	2
ENSG00000173905.8	GOLIM4	3	168094948	3_103	0	0.0329176527913607	6.5612298151039	2.05074426914596e-06	1.02191763583358	2
ENSG00000013293.5	SLC7A14	3	170585884	3_104	0	0.0339867033052855	14.7247376296038	4.7517545819852e-06	-1.51101843428433	1
ENSG00000163581.13	SLC2A2	3	171029306	3_104	0	0.0176725577656557	11.7430779355087	1.9705104840756e-06	-2.46629564613535	1
ENSG00000171757.15	LRRC34	3	169813035	3_104	0	0.0219274057443316	11.0239883458412	2.295215114036e-06	-1.26447911465853	1
ENSG00000008952.16	SEC62	3	169966645	3_104	0	0.0150647625525608	7.56009341045986	1.08140120495791e-06	-1.10631414008701	1
ENSG00000173890.16	GPR160	3	170038331	3_104	0	0.0169856764246722	8.43409280262648	1.36024963710923e-06	-1.23752046064908	1
ENSG00000173889.15	PHC3	3	170181879	3_104	0	0.012218645488139	5.8187981169819	6.75077682432752e-07	0.791668928688787	1
ENSG00000163558.12	PRKCI	3	170222257	3_104	0	0.0296906527005068	13.1266732568154	3.70059720827529e-06	1.62963942211859	1
ENSG00000163584.17	RPL22L1	3	170867828	3_104	0	0.0189406685061807	12.361840410413	2.22318617273345e-06	-2.368860400911	1
ENSG00000163577.7	EIF5A2	3	170908871	3_104	0	0.0116312997296724	5.29373479478758	5.84639055883801e-07	-0.437600595839098	1
ENSG00000075651.15	PLD1	3	171810805	3_105	0	0.0431689330476021	7.77780954369394	3.18805654730174e-06	-0.894889593786704	1
ENSG00000075420.12	FNDC3B	3	172038590	3_105	0	0.0467950912570563	8.53099552364178	3.79050792877149e-06	-0.970264087139041	1
ENSG00000121858.10	TNFSF10	3	172523209	3_105	0	0.0345948678716258	5.71560979299514	1.87746411434358e-06	-0.529021273224812	1
ENSG00000144959.9	NCEH1	3	172711343	3_106	0	0.0263022762094542	4.58617313957428	1.14535779887068e-06	0.294932290447822	1
ENSG00000177694.15	NAALADL2	3	174365805	3_107	0	0.0342224484004844	9.74122503253496	3.16535227628169e-06	1.14308793532314	1
ENSG00000197584.11	KCNMB2	3	178273180	3_109	0	0.0551286449879508	16.3202217457366	8.54281044783748e-06	2.02186863391729	1
ENSG00000177565.16	TBL1XR1	3	177227920	3_109	0	0.0346766159186773	11.6726864479726	3.84330565236233e-06	1.36462316296751	1
ENSG00000172667.10	ZMAT3	3	179072373	3_110	0	0.0412698985274573	6.13005664426703	2.40212324271697e-06	-0.661589595129294	1
ENSG00000171121.16	KCNMB3	3	179266891	3_110	0	0.0349682165792827	4.58728027341672	1.52309206508581e-06	-0.0152924984833082	1
ENSG00000121864.9	ZNF639	3	179323100	3_110	0	0.0380443801809007	5.37181873816273	1.94048039592044e-06	-0.566707415298487	1
ENSG00000171109.18	MFN1	3	179348516	3_110	0	0.0351612752269761	4.63848237005704	1.54859525673723e-06	0.254251600001423	3
ENSG00000114450.9	GNB4	3	179451442	3_110	0	0.0349627979237543	4.58583931249736	1.52237768656501e-06	-0.00811713615823383	1
ENSG00000114757.18	PEX5L	3	180037206	3_111	0	0.0399991281912885	16.088737109486	6.11040333160781e-06	2.11418231671605	2
ENSG00000163728.10	TTC14	3	180601678	3_111	0	0.0112684716863237	5.16065486072027	5.52162908343447e-07	-1.39240138149613	1
ENSG00000114416.17	FXR1	3	180866930	3_111	1	0.0611604605897389	41.4604610936815	2.40769944050638e-05	6.05068427857375	1
ENSG00000145075.11	CCDC39	3	180870597	3_111	0	0.0214914872892095	14.0512831885121	2.86734436699321e-06	-2.72793947519334	1
ENSG00000205981.6	DNAJC19	3	180990173	3_111	1	0.209552144153667	40.6684352483857	8.09183406983972e-05	6.53142695060581	1
ENSG00000058063.15	ATP11B	3	182793079	3_112	0	0.025369632710457	6.08213449587044	1.46510110575432e-06	-0.872636971992259	2
ENSG00000078070.12	MCCC1	3	183098141	3_112	0	0.0294773372754787	7.47323269390293	2.09167474369349e-06	-1.01253260492397	2
ENSG00000176597.11	B3GNT5	3	183252770	3_112	0	0.0230726369964833	5.20353700440834	1.13996961963275e-06	-0.435227610935541	1
ENSG00000114796.15	KLHL24	3	183637617	3_112	0	0.0718406923160148	15.8015094981891	1.07787024249225e-05	-2.28308749973557	1
ENSG00000180834.7	MAP6D1	3	183825503	3_112	0	0.0272679386060043	6.75073851360266	1.74783724846756e-06	0.808178281647558	2
ENSG00000114770.16	ABCC5	3	184024540	3_112	0	0.0433172788159852	11.0542333203238	4.54660463390322e-06	-1.48078139839731	1
ENSG00000163888.3	CAMK2N2	3	184261058	3_113	0	0.0353912892724932	7.1368582741177	2.3982853422595e-06	0.747426673813285	1
ENSG00000161202.17	DVL3	3	184152085	3_113	0	0.0326634984868026	6.34816573738714	1.96883060784592e-06	0.704397518116515	1
ENSG00000161204.11	ABCF3	3	184186438	3_113	0	0.106637295400614	17.4056339306931	1.7623670475154e-05	-1.97060735052662	2
ENSG00000145198.14	VWA5B2	3	184230365	3_113	0	0.0272875767561255	4.68523038430759	1.21392908839823e-06	-0.185770582253129	1
ENSG00000175166.16	PSMD2	3	184274261	3_113	0	0.0289254368465046	5.22243275530611	1.4343336262436e-06	-0.49041808101155	2
ENSG00000163882.9	POLR2H	3	184362172	3_113	0	0.0280031654049797	4.9060740479841	1.30448359306839e-06	0.334285015058853	1
ENSG00000090534.17	THPO	3	184376395	3_113	0	0.0269993957426441	4.58753582177056	1.176063874509e-06	-0.0126185043902137	1
ENSG00000090539.15	CHRD	3	184381262	3_113	0	0.0784789000051498	14.5387473500048	1.08337121810247e-05	-1.60758093589274	1
ENSG00000182580.2	EPHB3	3	184561775	3_113	0	0.0329517948131577	6.4217215587369	2.00922208122761e-06	0.649198401053996	1
ENSG00000177383.4	MAGEF1	3	184711930	3_113	0	0.030933544753461	5.75032524689017	1.68896051360293e-06	0.378748301698943	1
ENSG00000156931.15	VPS8	3	184806704	3_113	0	0.394887949583713	20.8960913355274	7.83495191876071e-05	-3.75621586303508	1
ENSG00000073803.13	MAP3K13	3	185283295	3_113	0	0.0399152811118849	9.17938192702084	3.47896475484146e-06	1.90374421044545	2
ENSG00000113889.11	KNG1	3	186168980	3_114	0	0.023122866635605	5.13829646994979	1.12812761359738e-06	0.323395314990702	2
ENSG00000163898.9	LIPH	3	185552333	3_114	0	0.0234685678231169	5.27563166739309	1.17559695015095e-06	0.286810183226713	1
ENSG00000058866.14	DGKG	3	186362201	3_114	0	0.11777133301789	20.429807130741	2.28455308597368e-05	2.18801483257949	1
ENSG00000213139.7	CRYGS	3	186546503	3_114	0	0.022133849557603	4.73387578826261	9.9488116487005e-07	-0.186240474685318	1
ENSG00000156976.16	EIF4A2	3	186783242	3_114	0	0.0324077201059653	8.26771341438964	2.544083084087e-06	0.966628852655529	1
[truncated: 6,729 more rows]
