# Supplementary material for: Adjusting for genetic confounders in transcriptome-wide association studies improves discovery of risk genes of complex traits
Source: Nat Genet. 2024 Jan 26;56(2):336–47. doi: 10.1038/s41588-023-01648-9 (PMC10864181; doi:10.1038/s41588-023-01648-9)
Supplement: Supplementary file 5 — cTWAS results of all analyzed genes across all tissues for IBD, SCZ, and SBP. Results are stored separately for each combination of traits and tissues. Column legends for each set of results are the same as in Supplementary Table 1. [file 41588_2023_1648_MOESM5_ESM.zip › SCZ_Spleen.csv]

id	genename	chrom	pos	region_tag	cs_index	PIP	tau2	PVE	z	num_eqtl
ENSG00000131591.17	C1orf159	1	1091327	1_1	0	0.0159178482436319	4.77185135661617	7.21221498089455e-07	0.128555147330203	1
ENSG00000169962.4	TAS1R3	1	1330080	1_1	0	0.0180762313755135	5.9748030360409	1.02548398281961e-06	-0.609368962043468	1
ENSG00000235098.8	ANKRD65	1	1419214	1_1	0	0.0230986712953071	8.29760664532552	1.81985689472009e-06	0.96437742688895	1
ENSG00000078369.17	GNB1	1	1890186	1_1	0	0.0216301644150335	7.67483082593101	1.57625337190656e-06	-1.16005426100436	1
ENSG00000169885.9	CALML6	1	1910369	1_1	0	0.110168390967681	23.3208096773989	2.43948430298957e-05	2.68770024834707	2
ENSG00000178821.12	TMEM52	1	1921045	1_1	0	0.0379744322514994	13.025827942703	4.69671300945577e-06	1.74885344898642	1
ENSG00000142609.17	CFAP74	1	1921849	1_1	0	0.0325123896657985	11.5456529102795	3.56422232063909e-06	1.60185553944249	1
ENSG00000067606.16	PRKCZ	1	2075289	1_2	0	0.00728669472370258	5.59846533069769	3.87344117681941e-07	0.536465330927826	1
ENSG00000162585.16	FAAP20	1	2187100	1_2	0	0.00730422916466933	7.31088269555245	5.07039277277678e-07	1.2968003523275	2
ENSG00000116151.13	MORN1	1	2343517	1_2	0	0.0105085427875777	8.11369968724117	8.09578232865509e-07	-0.703571106821025	1
ENSG00000157916.19	RER1	1	2396376	1_2	0	0.0694135304665433	27.5418678884362	1.8152436295595e-05	2.95142571077048	1
ENSG00000157911.9	PEX10	1	2413486	1_2	0	0.0369705913793336	19.1420493556398	6.71958150449491e-06	-1.62192627215592	1
ENSG00000149527.17	PLCH2	1	2426371	1_2	0	0.00893549048898867	6.58358563736723	5.58570869615235e-07	-0.0910626013119222	2
ENSG00000157873.17	TNFRSF14	1	2555429	1_2	0	0.0178157069252405	13.4331698792021	2.27236956308355e-06	2.00269004015071	2
ENSG00000157870.14	FAM213B	1	2586971	1_2	0	0.00703162513389288	5.07927136855253	3.39120874085878e-07	-0.708170336469267	2
ENSG00000142606.15	MMEL1	1	2633026	1_2	0	0.0623508572404626	26.2650342288377	1.55495489813529e-05	-3.09918323219615	1
ENSG00000215912.12	TTC34	1	2801460	1_2	0	0.0322057498176549	20.4601264364724	6.25661058176776e-06	2.77427165240029	2
ENSG00000130762.14	ARHGEF16	1	3454845	1_2	0	0.0120884205634603	9.71996179793845	1.1156591093094e-06	-1.05210778530031	1
ENSG00000162591.15	MEGF6	1	3531796	1_2	0	0.0101820086870298	8.22714705623933	7.95389988379009e-07	0.995281905793532	1
ENSG00000158109.14	TPRG1L	1	3633288	1_2	0	0.00702694919221858	4.70552491875955	3.13958530610549e-07	-0.143465254482766	1
ENSG00000116213.15	WRAP73	1	3654319	1_2	0	0.0595919159708505	24.6524408086	1.39490512651442e-05	-2.33237296501436	1
ENSG00000130764.9	LRRC47	1	3772081	1_3	0	0.0215871667558094	5.60911883774087	1.14970834713405e-06	-0.508704409350738	1
ENSG00000116198.12	CEP104	1	3856542	1_3	0	0.0196418957601071	4.70096286939025	8.76733537027832e-07	0.0723767560096597	1
ENSG00000169598.15	DFFB	1	3873250	1_3	0	0.0196382051809297	4.69809275423898	8.76033626415088e-07	0.047653074212449	2
ENSG00000198912.10	C1orf174	1	3891607	1_3	0	0.0521348665084438	13.9231338250751	6.89227599602621e-06	-1.55369198656738	1
ENSG00000196581.10	AJAP1	1	4654263	1_4	0	0.0132322329569531	7.2833509157199	9.1508570257737e-07	-0.7649726464686	1
ENSG00000069424.14	KCNAB2	1	6015468	1_5	0	0.0864311069357029	17.7965877074137	1.46050891132578e-05	1.89529842553268	1
ENSG00000158286.12	RNF207	1	6206036	1_5	0	0.0515053615443458	13.7333053952741	6.71622001540579e-06	1.79555228990932	1
ENSG00000116237.15	ICMT	1	6235565	1_5	0	0.0215635394848483	4.70548274148158	9.63433248743902e-07	-0.109001345347994	2
ENSG00000097021.19	ACOT7	1	6258009	1_5	0	0.0215631569568098	4.70462918328875	9.63241397508908e-07	-0.280038458241885	2
ENSG00000187017.15	ESPN	1	6424818	1_5	0	0.0216460846944128	4.83952718227622	9.94671521187869e-07	0.608425745012799	2
ENSG00000171680.21	PLEKHG5	1	6461090	1_5	0	0.0217098872166708	5.21157846474691	1.07429670797476e-06	0.796345560075983	2
ENSG00000162408.10	NOL9	1	6554170	1_5	0	0.0226760246482742	5.40492973896072	1.16373573352004e-06	-0.71151448165295	1
ENSG00000204859.12	ZBTB48	1	6580056	1_5	0	0.0417603406990722	13.6112690015714	5.39709480670296e-06	-2.20848645781369	1
ENSG00000041988.15	THAP3	1	6625714	1_5	1	0.388360786886442	29.0523792353293	0.000107130831014222	-5.03623204251425	1
ENSG00000049247.13	UTS2	1	7899178	1_6	0	0.0148389973648695	4.72806615344048	6.66170656410414e-07	-0.0184238184303075	1
ENSG00000049245.12	VAMP3	1	7771004	1_6	0	0.0152294202813671	4.9246237274786	7.12121047431249e-07	-0.12222315358389	1
ENSG00000116288.12	PARK7	1	7954388	1_6	0	0.0151200690506843	4.9180726228843	7.0606731664379e-07	-0.156495851403875	2
ENSG00000116285.12	ERRFI1	1	8026467	1_6	0	0.0149441910441017	4.78492228415432	6.78960792510128e-07	-0.0614091559817941	1
ENSG00000142599.17	RERE	1	8371547	1_6	0	0.0598355553344814	29.6359665642983	1.68374306125155e-05	5.0355403087056	1
ENSG00000074800.13	ENO1	1	8879251	1_6	0	0.0193504890494453	11.6341306743883	2.13758444154434e-06	-2.44868725137781	1
ENSG00000142583.17	SLC2A5	1	9088645	1_6	0	0.017651800251078	6.53846963846378	1.09587876721834e-06	-0.786259025743782	1
ENSG00000180758.11	GPR157	1	9128930	1_6	0	0.017297581020398	6.24365187070542	1.02546643590542e-06	-0.661932166142599	1
ENSG00000049239.12	H6PD	1	9225122	1_6	0	0.0201270625505956	7.43718007152536	1.42130109287713e-06	0.755908331371357	1
ENSG00000171621.13	SPSB1	1	9292400	1_6	0	0.0162114329626981	5.50452482831303	8.47302790080555e-07	-0.34397443578496	1
ENSG00000131686.14	CA6	1	8942905	1_6	0	0.0317031258832398	13.7634507484066	4.1431133487581e-06	2.29420849345948	1
ENSG00000171608.15	PIK3CD	1	9651286	1_7	0	0.0474287534128628	9.22673826013555	4.1551557544294e-06	1.04748346307185	1
ENSG00000178585.14	CTNNBIP1	1	9876983	1_7	0	0.0415739466710027	7.96598953527202	3.14454911906003e-06	1.12306068117672	1
ENSG00000162444.11	RBP7	1	9997145	1_7	0	0.0407425872857023	7.77296105087703	3.00699352516874e-06	-1.03686870211188	1
ENSG00000130939.18	UBE4B	1	10033313	1_7	0	0.04556668378934	8.84302658572537	3.8260069140363e-06	1.72794939323178	1
ENSG00000054523.17	KIF1B	1	10210822	1_7	0	0.0312832885779402	5.25410250525733	1.56066014252116e-06	-0.459990792701131	1
ENSG00000175279.21	CENPS	1	10429947	1_7	0	0.0439668243817718	8.50109425288788	3.54892912958479e-06	1.02075777037263	1
ENSG00000241563.3	CORT	1	10449352	1_7	0	0.029653392856324	4.7450862190383	1.33602903388093e-06	0.388988594236128	1
ENSG00000160049.11	DFFA	1	10466087	1_7	0	0.030498067893919	5.01223580744282	1.451447121629e-06	0.251654899175729	1
ENSG00000142655.12	PEX14	1	10469137	1_7	0	0.031052645096799	5.18369041086607	1.52839304411691e-06	0.315981387211234	1
ENSG00000204624.7	DISP3	1	11528709	1_9	0	0.0292057585130354	8.87005557702055	2.45975712774326e-06	0.919697092302558	1
ENSG00000175262.14	C1orf127	1	10982502	1_9	0	0.0194170892174523	4.99709279953568	9.21295473864608e-07	-0.343569523605867	1
ENSG00000171824.13	EXOSC10	1	11099932	1_9	0	0.0213723505816366	5.9060294390801	1.19852002238446e-06	0.553956755364374	1
ENSG00000198793.12	MTOR	1	11262099	1_9	0	0.0190634681315641	4.82305279405325	8.73014235328105e-07	0.0921963225793748	1
ENSG00000116663.10	FBXO6	1	11377969	1_9	0	0.0261115884602319	7.80596837797449	1.93534090866949e-06	0.902533537739805	1
ENSG00000162490.6	DRAXIN	1	11664651	1_9	0	0.0474674755318558	13.5041622097107	6.0864096286262e-06	1.46748868197956	2
ENSG00000204518.2	AADACL4	1	12644197	1_9	0	0.0350771594805298	10.6138508030537	3.53504374675995e-06	1.20227418153218	1
ENSG00000177674.15	AGTRAP	1	11737129	1_9	0	0.0621422092446086	16.0928751816579	9.49549760616375e-06	-1.70018015823231	1
ENSG00000011021.21	CLCN6	1	11806394	1_9	0	0.0343499543243372	10.4141970886295	3.39663869726988e-06	-1.50175202330188	1
ENSG00000175206.10	NPPA	1	11849457	1_9	0	0.0324378805989038	9.86869294115	3.03955148495289e-06	-1.20114505239157	1
ENSG00000120937.8	NPPB	1	11859214	1_9	0	0.0787371834511387	18.3827669448625	1.37432090742054e-05	2.23630568335687	1
ENSG00000116685.15	KIAA2013	1	11926801	1_9	0	0.0747429735309219	17.8777160721623	1.26876095176035e-05	1.99030373578979	1
ENSG00000083444.16	PLOD1	1	11942107	1_9	0	0.0387180307871369	11.5558261981741	4.24826558149327e-06	-1.57705025867918	1
ENSG00000116688.16	MFN2	1	11988538	1_9	0	0.0273936713381425	8.26125702072628	2.1487889977563e-06	1.01078994540002	1
ENSG00000028137.18	TNFRSF1B	1	12166660	1_9	0	0.0190969791610954	4.83968256756197	8.77564301819704e-07	-0.198712859748704	2
ENSG00000215910.7	C1orf167	1	11783783	1_9	0	0.0216853086529628	6.04381203150317	1.24443997553729e-06	-0.693543354885522	1
ENSG00000162493.16	PDPN	1	13583417	1_10	0	0.0702424222810392	15.0754346615627	1.0054644482118e-05	-1.74632672654338	2
ENSG00000171729.13	TMEM51	1	15161413	1_11	0	0.0117412607005113	5.11876612963527	5.70659978284765e-07	0.311382215339258	1
ENSG00000142634.12	EFHD2	1	15411869	1_11	0	0.0113227270569324	4.77614131810882	5.1348244868193e-07	-0.161605742892312	1
ENSG00000132906.17	CASP9	1	15526794	1_11	0	0.0152903113408993	7.61374830490009	1.10538162567811e-06	1.03680234271588	1
ENSG00000116138.12	DNAJC16	1	15527155	1_11	0	0.0155936900096293	7.7994996964714	1.15481665524386e-06	1.06229606977204	1
ENSG00000116771.5	AGMAT	1	15584998	1_11	0	0.0197906865363163	10.0549165605819	1.88945576064198e-06	1.33258358548339	1
ENSG00000197312.11	DDI2	1	15617889	1_11	0	0.0113963704031868	4.83733054541948	5.23443387248619e-07	-0.255327334611871	1
ENSG00000116786.11	PLEKHM2	1	15684135	1_11	0	0.0180858069310349	9.20201017786367	1.580221609357e-06	-1.0746705724195	1
ENSG00000162461.7	SLC25A34	1	15735883	1_11	0	0.0129769972550982	6.06366572508119	7.47148383659124e-07	-0.476250083251818	1
ENSG00000065526.10	SPEN	1	15845948	1_11	0	0.0151377973719228	7.5189739969769	1.08073363348139e-06	-1.04938287501804	1
ENSG00000186510.11	CLCNKA	1	16018760	1_11	0	0.0135153228084963	6.44761263744413	8.274137957348e-07	0.745556463528042	2
ENSG00000173641.17	HSPB7	1	16020012	1_11	0	0.119678585813799	27.361355585802	3.1092200217031e-05	2.64772694960245	1
ENSG00000184908.17	CLCNKB	1	16044169	1_11	0	0.0120689228265167	5.37862192725866	6.16363517661703e-07	0.37274378312842	1
ENSG00000142632.16	ARHGEF19	1	16210794	1_11	0	0.123567506263622	27.6775067257049	3.2473465938301e-05	3.1625473530324	2
ENSG00000132881.11	RSG1	1	16237140	1_11	0	0.013369215874113	6.34495392681572	8.05437425310966e-07	-0.923291306527981	1
ENSG00000037637.10	FBXO42	1	16352086	1_11	0	0.0367199790658683	15.9275722975451	5.55327789490837e-06	-2.14730591098321	2
ENSG00000055070.16	SZRD1	1	16352086	1_11	0	0.0443948239709068	17.7405403802805	7.47819145190107e-06	2.48022623621807	2
ENSG00000187144.11	SPATA21	1	16437144	1_11	0	0.0191843726381116	9.76027163977178	1.77789825278276e-06	-1.51075631608525	1
ENSG00000157191.19	NECAP2	1	16440864	1_11	0	0.0191338308567182	9.73529290075781	1.76867627284709e-06	-1.50744939335364	1
ENSG00000117122.13	MFAP2	1	16980428	1_12	0	0.0609637558812982	18.3870484850426	1.064341836362e-05	-2.52153730636831	2
ENSG00000159363.17	ATP13A2	1	17011965	1_12	0	0.0202749988420227	7.88587128791836	1.51812635286356e-06	1.51281695502098	1
ENSG00000117115.12	PADI2	1	17099334	1_12	0	0.0151146155431031	5.10642364547306	7.32843675359733e-07	-0.346194878627528	1
ENSG00000159339.13	PADI4	1	17233342	1_12	0	0.0187425014359373	7.14162868441085	1.27093171036766e-06	-0.875477990583532	1
ENSG00000117154.11	IGSF21	1	18108097	1_12	0	0.1992651032923	30.0972024106727	5.69448921093446e-05	-2.76681338567501	2
ENSG00000276747.1	PADI6	1	17393943	1_12	0	0.0145393072157338	4.73968981243566	6.54321258382098e-07	0.0704397091103674	1
ENSG00000158748.3	HTR6	1	19665573	1_13	0	0.0227298195249047	10.1218742271445	2.18451142669609e-06	-1.3478741749868	2
ENSG00000159423.16	ALDH4A1	1	18902530	1_13	0	0.0172035568517437	7.49465417257226	1.2242419068156e-06	0.776777973830273	1
ENSG00000169991.10	IFFO2	1	18956450	1_13	0	0.0128134600813029	4.70336713367991	5.7223273338954e-07	-0.134082893780673	1
ENSG00000127481.14	UBR4	1	19202353	1_13	0	0.0162657754258155	6.88370488793731	1.06314967816306e-06	-0.789379787209538	1
ENSG00000127463.13	EMC1	1	19227605	1_13	0	0.0170250161115009	7.34192775048832	1.1868478155827e-06	0.839326474721422	1
ENSG00000053372.4	MRTO4	1	19252082	1_13	0	0.0153457110016634	6.37249364275344	9.28525473343887e-07	-0.699313828366478	2
ENSG00000162482.4	AKR7A3	1	19293479	1_13	0	0.0143573683246324	5.76757092401678	7.8625819038103e-07	0.543224780285003	1
ENSG00000053371.12	AKR7A2	1	19311815	1_13	0	0.0575145210545182	18.8761132474987	1.03083101919969e-05	1.97296247165097	2
ENSG00000040487.12	PQLC2	1	19321896	1_13	0	0.019299841192031	8.50248233891909	1.55810553636783e-06	1.00527182965675	1
ENSG00000173436.13	MINOS1	1	19596564	1_13	0	0.0350876698704132	14.1289217781538	4.70718151670894e-06	1.806342418535	1
ENSG00000158747.13	NBL1	1	19647070	1_13	0	0.0166420820100938	7.13436250371504	1.12735378450563e-06	-0.889837333799311	2
ENSG00000162542.13	TMCO4	1	19777831	1_13	0	0.0144536443108482	5.83158418896607	8.0031565008908e-07	-0.538205071833376	1
ENSG00000169914.5	OTUD3	1	19847646	1_13	0	0.0578001513778587	18.9410828241833	1.03951599394059e-05	1.94494889544216	3
ENSG00000188257.10	PLA2G2A	1	19979786	1_13	0	0.0160122146053768	6.8025356956058	1.03423594655022e-06	0.692323770846785	1
ENSG00000127472.10	PLA2G5	1	20071983	1_13	0	0.0228816731901452	10.1736897391059	2.21036331631967e-06	1.15376781785014	1
ENSG00000117215.14	PLA2G2D	1	20115140	1_13	0	0.0128318991224663	4.71739598663073	5.74765466692996e-07	0.082547294162017	1
ENSG00000090432.6	MUL1	1	20508105	1_14	0	0.0394419123546793	9.73734100936619	3.64666391935895e-06	-1.17254286180101	1
ENSG00000183114.7	FAM43B	1	20552663	1_14	0	0.116336246684476	19.5421611878457	2.15866393655122e-05	2.14167028672294	3
ENSG00000158825.5	CDA	1	20572021	1_14	0	0.0238926649817961	4.78934290329498	1.08652049480022e-06	0.21545172828816	1
ENSG00000158828.7	PINK1	1	20633253	1_14	0	0.0401498566650958	9.51876932517428	3.6287930271545e-06	1.05313847315299	1
ENSG00000244038.9	DDOST	1	20662264	1_14	0	0.0393217297677049	9.19501125209785	3.43306697493304e-06	-0.927269485044713	2
ENSG00000189410.11	SH2D5	1	20733294	1_14	0	0.028693067468298	6.44755471883923	1.75658598295825e-06	-0.65883349900142	1
ENSG00000117298.14	ECE1	1	21345450	1_14	0	0.0237964659889991	4.88937223831187	1.10474733831391e-06	0.447781517188904	1
ENSG00000070886.11	EPHA8	1	22561904	1_15	0	0.0493813967411275	15.4820413614514	7.25920380972272e-06	1.82531583250301	1
ENSG00000076864.19	RAP1GAP	1	21687278	1_15	0	0.126475106175344	22.5556493990011	2.7086805224107e-05	-2.43588975273173	1
ENSG00000090686.15	USP48	1	21783662	1_15	0	0.11449185275377	20.5502329017776	2.23402859857384e-05	-2.06897193684358	2
ENSG00000142798.17	HSPG2	1	21842693	1_15	0	0.0227588943579221	7.65045083180777	1.65323878417355e-06	1.0106717643126	1
ENSG00000142789.19	CELA3A	1	22001714	1_15	0	0.0668570499430518	17.1960391533468	1.09162389002638e-05	-1.69371603991579	1
ENSG00000070831.15	CDC42	1	22019154	1_15	0	0.0170884967793539	4.98255993595128	8.08451161420092e-07	0.384143694143257	1
ENSG00000162552.14	WNT4	1	22144389	1_15	0	0.0170289333904819	4.779392647698	7.72782990985474e-07	-0.279617941049858	1
ENSG00000184677.16	ZBTB40	1	22453334	1_15	0	0.0195352113413392	5.99315526081559	1.11165759529702e-06	-0.576574774373939	1
ENSG00000004487.15	KDM1A	1	23018558	1_16	0	0.0219915049050798	6.15200495879624	1.28460327035685e-06	-0.621617501338744	1
ENSG00000169641.13	LUZP1	1	23177591	1_16	0	0.0190073597030332	4.77043036583791	8.60947662334581e-07	-0.217622834516892	2
ENSG00000204219.9	TCEA3	1	23422655	1_16	0	0.0203899915487835	5.43545803510984	1.052326700086e-06	0.515426454200358	2
ENSG00000088280.18	ASAP3	1	23485411	1_16	0	0.0199447300112179	5.22630477325192	9.89738104206773e-07	0.358673124968182	1
ENSG00000188822.7	CNR2	1	23891366	1_17	0	0.0550962388797258	15.7934473500445	8.26221109337838e-06	1.69544160723323	1
ENSG00000142676.12	RPL11	1	23691734	1_17	0	0.0557146529115874	15.9007651551804	8.41172080413167e-06	-1.74650749799735	1
ENSG00000117308.14	GALE	1	23800401	1_17	0	0.0174678068564242	4.85475537484121	8.05198819032962e-07	0.21390897872192	1
ENSG00000142677.3	IL22RA1	1	24143324	1_17	0	0.019669102931292	5.97832248374927	1.11650658281891e-06	0.535671778791291	1
ENSG00000185436.11	IFNLR1	1	24187118	1_17	0	0.0173347967307581	4.78242776019522	7.87162812648539e-07	0.15633887773288	1
ENSG00000001460.17	STPG1	1	24401188	1_17	0	0.0646192362559812	17.3289562772176	1.0632407753158e-05	2.0589774370357	1
ENSG00000001461.16	NIPAL3	1	24461638	1_17	0	0.049796875991261	14.8224236594345	7.00839735713546e-06	-1.92011784125997	1
ENSG00000117602.11	RCAN3	1	24502439	1_17	0	0.0235411431593552	7.68154034576526	1.71701172604895e-06	-0.894988960256039	1
ENSG00000169504.14	CLIC4	1	24745089	1_17	0	0.0181643695120784	5.22480628555198	9.01130974760212e-07	-0.262473595019952	1
ENSG00000131910.4	NR0B2	1	26914363	1_18	0	0.0235466837598798	4.99526312355501	1.11682600379555e-06	-0.0129914107786767	1
ENSG00000187010.19	RHD	1	25235176	1_18	0	0.0417838205550993	10.4512032758838	4.14640614391077e-06	1.22295414081509	1
ENSG00000183726.10	TMEM50A	1	25342566	1_18	0	0.0893093506282331	17.6577090335836	1.49736847202913e-05	1.85132832059418	1
ENSG00000204178.9	TMEM57	1	25430369	1_18	0	0.0229134963120121	4.77768407075309	1.03945618351241e-06	-0.110037477685257	1
ENSG00000157978.11	LDLRAP1	1	25566751	1_18	0	0.0237865301706968	5.11967807486709	1.15630164826602e-06	0.310079989662479	1
ENSG00000162430.16	SELENON	1	25806050	1_18	0	0.0291212237649768	7.01815534428884	1.94057304732717e-06	-0.82360604064718	1
ENSG00000158022.6	TRIM63	1	26068506	1_18	0	0.023413077861255	4.96807323291664	1.10444449593321e-06	-0.328169546298766	1
ENSG00000197245.5	FAM110D	1	26158800	1_18	0	0.0250457155277818	5.68846012077776	1.35277496701543e-06	0.747622129185253	1
ENSG00000142675.17	CNKSR1	1	26197016	1_18	0	0.031136205112128	7.96320531853002	2.35424138464212e-06	1.26167531775772	1
ENSG00000130695.14	CEP85	1	26233990	1_18	0	0.0295379464294735	7.0119629328496	1.96660576042049e-06	0.730812447651673	1
ENSG00000169442.8	CD52	1	26317588	1_18	0	0.0292177648535211	6.90558294212566	1.91577601720042e-06	-0.644781142682661	2
ENSG00000158062.20	UBXN11	1	26306694	1_18	0	0.0509789212478103	12.3365340726435	5.97146925464044e-06	1.78701892798201	2
ENSG00000176092.14	AIM1L	1	26375588	1_18	0	0.0363416138659364	9.18355862738623	3.16892973235021e-06	-1.31849306169862	1
ENSG00000117682.16	DHDDS	1	26432111	1_18	0	0.0232912553775979	4.89365910466315	1.08224105981519e-06	-0.0156985753679669	2
ENSG00000198830.10	HMGN2	1	26471849	1_18	0	0.0229251648782313	4.7772050699224	1.03988125377517e-06	-0.336060447572636	2
ENSG00000117676.13	RPS6KA1	1	26529971	1_18	0	0.0249351979559405	5.57470597516208	1.31987311795544e-06	-0.617345524410407	1
ENSG00000117713.18	ARID1A	1	26693253	1_18	0	0.045673418999844	12.1760338588615	5.28039932577592e-06	2.67637160860518	1
ENSG00000060642.10	PIGV	1	26787956	1_18	0	0.0530642423302926	13.4202176858499	6.76174712211794e-06	2.78531279730529	2
ENSG00000204160.11	ZDHHC18	1	26832938	1_18	0	0.0273085127041335	6.16381534037066	1.59825129159731e-06	0.060350538671323	1
ENSG00000175793.11	SFN	1	26863833	1_18	0	0.0230128418084979	4.8927967325095	1.0691159840329e-06	-0.561101633843851	1
ENSG00000142751.14	GPN2	1	26890178	1_18	0	0.0663482498315559	14.9631727856244	9.4265018919211e-06	-2.95522531070365	1
ENSG00000162510.5	MATN1	1	30723617	1_20	0	0.0123070850396104	11.0044072435076	1.28593569718712e-06	-1.47930350135849	1
ENSG00000162511.7	LAPTM5	1	30757821	1_20	0	0.0130208245385721	11.6136314196418	1.4358329722441e-06	1.38198391830487	1
ENSG00000162512.15	SDC3	1	30872900	1_20	0	0.0118884354987359	10.8994342820213	1.23034259513588e-06	-1.28184211751087	2
ENSG00000134644.15	PUM1	1	31066204	1_20	0	0.022032986898367	16.496923680283	3.45122869130667e-06	1.81861228176842	1
ENSG00000060688.12	SNRNP40	1	31301459	1_20	0	0.0145799123522986	11.567140125029	1.60132065923849e-06	2.93311618742724	1
ENSG00000121766.15	ZCCHC17	1	31300649	1_20	0	0.110650691108598	19.9760169339176	2.09874862733345e-05	-3.79872595693818	1
ENSG00000168528.11	SERINC2	1	31407531	1_20	0	0.00997860806693407	9.32880303928697	8.8387995653799e-07	-1.14557737612841	1
ENSG00000142910.15	TINAGL1	1	31576075	1_20	0	0.0070279665193046	6.08040764775895	4.05751166677809e-07	-0.753995154866172	1
ENSG00000162517.12	PEF1	1	31644486	1_20	0	0.00638965839177763	4.97431009291903	3.01792117477774e-07	-0.331396765916996	2
ENSG00000084636.17	COL16A1	1	31697617	1_20	0	0.00703727021412481	5.85732408598629	3.91382027049385e-07	-0.576343426377191	1
ENSG00000121753.12	ADGRB2	1	31764679	1_20	0	0.00921407776504679	8.17051434395551	7.14823245272758e-07	0.729855023542494	1
ENSG00000184007.18	PTP4A2	1	31945136	1_20	0	0.0120733107116792	11.1268567046146	1.27554642358517e-06	-1.38529192455148	1
ENSG00000025800.13	KPNA6	1	32108863	1_21	0	0.0337172580405939	12.1974852462248	3.90499019629407e-06	-1.60312708411667	1
ENSG00000084652.15	TXLNA	1	32179560	1_21	0	0.0302473701930005	11.1637231478074	3.20622559091418e-06	1.50994865460589	1
ENSG00000160051.11	IQCC	1	32205429	1_21	0	0.0322816137016649	11.7831176538934	3.61170979608666e-06	1.56677888479158	1
ENSG00000084623.11	EIF3I	1	32222176	1_21	0	0.0264116067015104	9.87486239296469	2.47641411491406e-06	1.38181198006749	1
ENSG00000160055.19	TMEM234	1	32222176	1_21	0	0.0264116067015104	9.87486239296469	2.47641411491406e-06	-1.38181198006749	1
ENSG00000183615.5	FAM167B	1	32247598	1_21	0	0.0415703727129456	14.195173444564	5.60301801036322e-06	-1.70416575981636	1
ENSG00000116478.11	HDAC1	1	32291652	1_21	0	0.0212603295163292	7.81663395311063	1.57792792829012e-06	-0.953241359284909	1
ENSG00000162526.6	TSSK3	1	32366691	1_21	0	0.0153204121636575	4.7154114491822	6.85942069947215e-07	0.108041527649329	1
ENSG00000176261.15	ZBTB8OS	1	32650758	1_21	0	0.0161171456409472	5.19478315758499	7.94974047398705e-07	-0.23565464628256	2
ENSG00000162521.18	RBBP4	1	32651491	1_21	0	0.0153662706989881	4.74366799839556	6.9211802891693e-07	-0.00787074947521619	1
ENSG00000116497.17	S100PBP	1	32817174	1_21	0	0.0335774227378954	12.1579053782397	3.8761762328613e-06	1.44867943864329	1
ENSG00000134684.10	YARS	1	32817927	1_21	0	0.0341105071842969	12.3079618279896	3.98631592280229e-06	-1.4613826010786	1
ENSG00000160097.16	FNDC5	1	32872031	1_21	0	0.0220312965754222	8.15427106024477	1.70577834828458e-06	1.10209268375522	1
ENSG00000004455.16	AK2	1	33080995	1_21	0	0.0187675340095496	6.63533598044866	1.18240845513453e-06	1.10300715651031	1
ENSG00000142920.16	AZIN2	1	33080995	1_21	0	0.0187675340095496	6.63533598044866	1.18240845513453e-06	-1.10300715651031	1
ENSG00000184389.9	A3GALT2	1	33296987	1_21	0	0.0382191450263627	13.3924437820883	4.86002156483262e-06	-1.99354942737553	2
ENSG00000121903.14	ZSCAN20	1	33471534	1_21	0	0.112586871490027	23.8409301179644	2.54863910764919e-05	2.61932900337537	1
ENSG00000189280.3	GJB5	1	34803092	1_22	0	0.0116035935472675	4.72464495789975	5.20545963146048e-07	-0.128616546046958	1
ENSG00000188910.7	GJB3	1	34780696	1_22	0	0.012062654684707	5.07622196250067	5.81407856554162e-07	0.33891530907091	2
ENSG00000163866.8	SMIM12	1	34852255	1_22	0	0.0129024752481214	5.62391464435487	6.88984024538409e-07	0.320912236531984	2
ENSG00000197056.9	ZMYM1	1	35059408	1_22	0	0.0150555992550975	7.25783778582481	1.03753486737198e-06	-0.941410825383053	1
ENSG00000146463.11	ZMYM4	1	35270355	1_22	0	0.111387702702323	26.5280975078432	2.8056968784651e-05	-2.62046838606349	2
ENSG00000126067.11	PSMB2	1	35641909	1_22	0	0.265330034418934	24.4000617292986	6.14716308556838e-05	-4.28515227822419	1
ENSG00000142686.7	C1orf216	1	35718988	1_22	0	0.248750680585108	23.4196446786845	5.53148801998155e-05	4.29285520558082	2
ENSG00000134698.10	AGO4	1	35808004	1_22	0	0.0163407646739688	9.03441607393008	1.40174772622735e-06	-1.61031618126564	1
ENSG00000214193.10	SH3D21	1	36323945	1_22	0	0.0275961018527355	13.7497194690798	3.60279020599771e-06	-1.70102442075969	1
ENSG00000142694.6	EVA1B	1	36323945	1_22	0	0.0275961018527355	13.7497194690798	3.60279020599771e-06	-1.70102442075969	1
ENSG00000196182.10	STK40	1	36386242	1_22	0	0.0175807841392599	7.91388368896254	1.32106839133729e-06	0.00627557426467335	1
ENSG00000181817.5	LSM10	1	36397922	1_22	0	0.0115983679883429	4.74240440245163	5.22267337104497e-07	0.190241754440646	2
ENSG00000116885.18	OSCP1	1	36446312	1_22	0	0.0173491562324791	8.59405434527248	1.41570853516539e-06	1.11688747705683	1
ENSG00000119535.17	CSF3R	1	36482335	1_22	0	0.0116049412566297	4.72157338265309	5.2026796696249e-07	-0.121431416013471	1
ENSG00000183317.16	EPHA10	1	37756521	1_23	0	0.0904715245614631	17.5059145765852	1.5038139544868e-05	2.7352237050449	2
ENSG00000163873.9	GRIK3	1	37281799	1_23	0	0.0243927807316979	4.93098512624463	1.1420691522413e-06	-0.280723867447765	1
ENSG00000163874.10	ZC3H12A	1	37475037	1_23	0	0.0245482126815669	4.99128333589204	1.16340117438081e-06	-0.442444113165141	1
ENSG00000163875.15	MEAF6	1	37513172	1_23	0	0.0299800989029709	6.89031588919275	1.96141544494493e-06	-1.13791428429128	1
ENSG00000163877.10	SNIP1	1	37554146	1_23	0	0.136006753947638	21.5254650933044	2.77977993747842e-05	-2.48233591506468	1
ENSG00000116922.14	C1orf109	1	37692045	1_23	0	0.0296592379620935	6.78797875402714	1.91160368737847e-06	0.878680320251591	1
ENSG00000134690.10	CDCA8	1	37692586	1_23	0	0.0355604814440555	8.51567236704417	2.8753053532343e-06	1.05641050900688	1
ENSG00000197982.13	C1orf122	1	37806988	1_23	0	0.0255476349328095	5.3700986915697	1.30265786404395e-06	-0.697797426102211	1
ENSG00000204084.12	INPP5B	1	37897131	1_23	0	0.15759443872614	23.0015618107047	3.44187909320593e-05	-2.89784161252533	1
ENSG00000183431.11	SF3A3	1	37990434	1_23	0	0.0261272128125092	5.58289520194487	1.38500057968391e-06	-0.0666927664567361	2
ENSG00000183386.9	FHL3	1	37996149	1_23	0	0.044263505964578	10.6062712790715	4.45764970872134e-06	-1.00191930880681	2
ENSG00000183520.11	UTP11	1	38013784	1_23	0	0.0280090281272819	6.2437277738167	1.66050197341312e-06	-0.658317395917407	1
ENSG00000116954.7	RRAGC	1	38859391	1_24	0	0.012820142578473	5.63598700419142	6.86057055433591e-07	0.222596992131571	2
ENSG00000131233.9	GJA9	1	38881233	1_24	0	0.0343555173934246	14.7958250334309	4.82650851977917e-06	1.95118702948354	1
ENSG00000158315.10	RHBDL2	1	38941917	1_24	0	0.0127488728258286	5.52352785927558	6.68629809033837e-07	-0.714592419053362	2
ENSG00000174574.15	AKIRIN1	1	38991334	1_24	0	0.057499505843419	19.487778833446	1.06395644895363e-05	-2.55785630043511	2
ENSG00000168653.10	NDUFS5	1	39026790	1_24	0	0.0138095590727372	6.26976737711398	8.22107550148845e-07	0.706568399181318	2
ENSG00000127603.23	MACF1	1	39103899	1_24	0	0.0476717284834081	17.5650385185024	7.95073726290521e-06	-2.57001678990267	1
ENSG00000183682.7	BMP8A	1	39491596	1_24	0	0.0144313469949811	6.69422855918108	9.1728607836509e-07	-0.816661076065125	2
ENSG00000163909.7	HEYL	1	39640410	1_24	0	0.0132668211798361	5.88145329893593	7.40881797931409e-07	0.864958719436974	1
ENSG00000116983.12	HPCAL4	1	39693986	1_24	0	0.0116648106846149	4.72324736130826	5.23137415126263e-07	0.0998041314612196	1
ENSG00000084072.16	PPIE	1	39739654	1_25	0	0.0088542590237296	4.81498401988013	4.04803696491934e-07	0.212650724650027	1
ENSG00000198754.5	OXCT2	1	39791235	1_25	0	0.0089301043197384	4.85673375422543	4.11811267574658e-07	-0.123151584695324	1
ENSG00000116985.11	BMP8B	1	39787880	1_25	0	0.00878236607619953	4.7121269217966	3.92939702849779e-07	0.0366338295987623	1
ENSG00000043514.15	TRIT1	1	39879939	1_25	0	0.0624011032871924	22.6496665299573	1.3419967912003e-05	-2.13002974292996	2
ENSG00000168389.17	MFSD2A	1	39952892	1_25	0	0.00940626247262188	5.34578173778093	4.77447598197043e-07	-0.450715103200348	1
ENSG00000131236.16	CAP1	1	40039889	1_25	0	0.00928620713413764	5.18863275595891	4.57497469708937e-07	0.0889736017367056	1
ENSG00000131238.16	PPT1	1	40094786	1_25	0	0.0208628820988719	12.4678710913927	2.46981261136424e-06	1.36385622383721	3
ENSG00000084073.8	ZMPSTE24	1	40257946	1_25	0	0.0207770607939082	12.5678120799672	2.47936910719813e-06	1.32395353778829	1
ENSG00000164002.11	EXO5	1	40523948	1_25	0	0.0189663798250391	11.4412533744503	2.06041851510981e-06	1.10847241666134	1
ENSG00000117010.15	ZNF684	1	40530624	1_25	0	0.0110453705888893	8.02872107974868	8.42023202877491e-07	-1.65167373432003	1
ENSG00000066136.20	NFYC	1	40688735	1_25	0	0.00982016079997117	6.91957847992065	6.45201896549886e-07	-1.56522488255243	1
ENSG00000179862.6	CITED4	1	40862628	1_25	0	0.00920863849404874	5.17670619956154	4.52633129965088e-07	-0.265404908088641	2
ENSG00000171793.13	CTPS1	1	40978931	1_25	0	0.0251051177825914	15.8683866676623	3.78261756120858e-06	2.19423689004181	2
ENSG00000171790.15	SLFNL1	1	41022834	1_25	0	0.00880412766212013	4.79517772305705	4.00856043946417e-07	-0.0414621314159792	2
ENSG00000204060.6	FOXO6	1	41279135	1_25	0	0.0594358576157921	21.6045080351479	1.21924311460177e-05	2.2421867933785	1
ENSG00000186973.10	FAM183A	1	43140199	1_26	0	0.0249027061279751	5.76928531912003	1.36416203185103e-06	0.663972624413645	2
ENSG00000177181.14	RIMKLA	1	42383291	1_26	0	0.211180801281721	26.6239565440135	5.3385636607745e-05	-3.45019748842433	1
ENSG00000066185.12	ZMYND12	1	42453835	1_26	0	0.035005262511082	9.00783111123493	2.99399430965524e-06	-1.62575032190735	2
ENSG00000186409.14	CCDC30	1	42463308	1_26	0	0.0238742577617331	5.36924579932915	1.21714007291524e-06	0.938805178349925	1
ENSG00000171960.10	PPIH	1	42658184	1_26	0	0.0222532723718319	4.70227411910941	9.93571723158032e-07	-0.300914340589397	1
ENSG00000164008.14	C1orf50	1	42767127	1_26	0	0.0233625688287596	5.16365189605691	1.14544686406298e-06	0.592043155708627	1
ENSG00000274386.5	TMEM269	1	42785692	1_26	0	0.0228076029796218	4.93553008975281	1.06883543915626e-06	-0.000930670079133312	1
ENSG00000177868.11	SVBP	1	42816309	1_26	0	0.0240319222985153	5.43164380733639	1.23941626247289e-06	-0.68439531203494	2
ENSG00000164010.13	ERMAP	1	42816759	1_26	0	0.023306927881276	5.1409886706103	1.1377034522529e-06	0.349262410152322	2
ENSG00000117395.12	EBNA1BP2	1	43195295	1_26	0	0.0225605595769203	4.83231356639606	1.03514782002163e-06	0.157958269338336	1
ENSG00000066056.13	TIE1	1	43300755	1_27	0	0.0604722885199978	20.879880941309	1.19889685005986e-05	-3.08814141187992	2
ENSG00000117400.16	MPL	1	43337551	1_27	0	0.0775725485583363	24.5172676485262	1.80583274956135e-05	3.50199870645541	1
ENSG00000117399.13	CDC20	1	43359194	1_27	0	0.0250456387872872	13.1847441149721	3.13545964228719e-06	2.49172791644628	1
ENSG00000159479.16	MED8	1	43389819	1_27	0	0.0436948401048473	16.3938593489046	6.80156348346667e-06	-2.57628510613539	2
ENSG00000066135.12	KDM4A	1	43821514	1_27	0	0.019048205273423	10.9211852417833	1.97524619072301e-06	-2.50943549917273	1
ENSG00000126091.19	ST3GAL3	1	43705540	1_27	0	0.0543630766183512	26.5200182329565	1.36891109128381e-05	-4.17882000762841	1
ENSG00000117407.16	ARTN	1	43933936	1_27	0	0.0279080395423832	15.6874648287415	4.15699489888019e-06	2.93745882862046	1
ENSG00000117408.10	IPO13	1	43947230	1_27	0	0.0174851583811518	5.83193864049731	9.68233073152306e-07	0.117925035933132	1
ENSG00000117410.13	ATP6V0B	1	43974045	1_27	0	0.0159222326451621	6.74390695488406	1.01956033605833e-06	1.43560388599326	1
ENSG00000159214.12	CCDC24	1	43991543	1_27	0	0.0344997867859259	21.2404375719189	6.95788533271589e-06	3.82782278896174	1
ENSG00000196517.11	SLC6A9	1	44031093	1_27	0	0.0992658595947837	24.6610232235737	2.32438677982393e-05	-3.18962945548658	1
ENSG00000178028.13	DMAP1	1	44227753	1_27	0	0.0154420086306897	5.01177492252918	7.34839928680471e-07	0.232359469774261	1
ENSG00000187147.17	RNF220	1	44405903	1_27	0	0.0165090900347679	5.55057558021643	8.70078732966607e-07	0.300801006184496	1
ENSG00000126106.13	TMEM53	1	44673580	1_28	0	0.0291621055101065	6.16180418694441	1.70617732801885e-06	0.822073732536716	1
ENSG00000198520.10	C1orf228	1	44674693	1_28	0	0.0290859470679223	6.1369193490457	1.6948490414407e-06	-0.605255272390058	1
ENSG00000142945.12	KIF2C	1	44739744	1_28	0	0.0448563789980548	10.2683387291626	4.37342613528288e-06	-1.18001380209076	1
ENSG00000188396.3	TCTEX1D4	1	44806240	1_28	0	0.0526478949090993	11.8036322397199	5.90057150441928e-06	1.74472424234155	1
ENSG00000117425.13	PTCH2	1	44842737	1_28	0	0.0766211844630279	15.4243828363817	1.12215811403062e-05	-2.08063248801166	1
ENSG00000126107.14	HECTD3	1	45011467	1_28	0	0.0292639680139005	6.19494295236284	1.72134499711241e-06	0.631603814334067	1
ENSG00000132781.17	MUTYH	1	45336998	1_28	0	0.102476333946877	18.2609341634394	1.77682218378107e-05	2.0577563847559	1
ENSG00000280670.2	CCDC163	1	45499668	1_28	0	0.028725775481906	6.01846849195335	1.64155390953852e-06	-0.771798716546526	1
ENSG00000132763.14	MMACHC	1	45499635	1_28	0	0.0330247191216101	7.34535516625909	2.30329375049065e-06	-1.0350370781521	2
ENSG00000117450.13	PRDX1	1	45523019	1_28	0	0.0298468397028213	6.38248363926981	1.80877880407115e-06	-0.862093319557587	2
ENSG00000117448.13	AKR1A1	1	45550079	1_28	0	0.0386820660412422	8.85285662880126	3.2515503975478e-06	-1.18660675008506	2
ENSG00000132780.16	NASP	1	45583288	1_28	0	0.0441638385684556	10.1194399623283	4.24346562695309e-06	-1.0129099459151	1
ENSG00000159588.14	CCDC17	1	45609937	1_28	0	0.025566501971528	4.91162388157344	1.1923226955663e-06	-0.15994171937155	2
ENSG00000159592.10	GPBP1L1	1	45687876	1_28	0	0.0250035306819441	4.70025452212378	1.11588672550626e-06	-0.00883407767501371	2
ENSG00000159596.6	TMEM69	1	45687531	1_28	0	0.113096134354871	19.2311075402672	2.06513978822901e-05	2.39134912499641	2
ENSG00000197429.10	IPP	1	45750903	1_28	0	0.0292856289166952	6.20196138840099	1.72457072652712e-06	0.848437826971284	1
ENSG00000086015.20	MAST2	1	45787339	1_28	0	0.0249983585515797	4.69828950712232	1.1151894802234e-06	0.0285453948418258	1
ENSG00000171357.5	LURAP1	1	46204587	1_28	0	0.044692679021876	10.2332780312265	4.34258731072771e-06	-1.1047157717174	1
ENSG00000085999.11	RAD54L	1	46244533	1_28	0	0.0341807164355082	7.67311644285843	2.49029242209289e-06	0.986990166309897	2
ENSG00000173660.11	UQCRH	1	46309111	1_28	0	0.0412546368597644	9.46785850685909	3.70870187945178e-06	1.14531526780609	1
ENSG00000117481.10	NSUN4	1	46339550	1_28	0	0.0488847918835677	11.0920119914402	5.148509255508e-06	1.09450814689156	2
ENSG00000117480.15	FAAH	1	46392904	1_28	0	0.0256931786214981	4.95852780152639	1.2096729951602e-06	0.0716220361695994	2
ENSG00000079277.19	MKNK1	1	46616841	1_29	0	0.027560411665645	6.50731388654497	1.70288316860126e-06	0.747799779334023	1
ENSG00000142961.14	MOB3C	1	46617353	1_29	0	0.0271728992542472	6.3727792335201	1.64422879357755e-06	-0.72403571676859	1
ENSG00000123472.12	ATPAF1	1	46673431	1_29	0	0.0235286265233656	5.00579537763949	1.11832250795561e-06	0.378445423364562	1
ENSG00000159658.10	EFCAB14	1	46719483	1_29	0	0.0227773533960935	4.69801752435269	1.01605048912077e-06	0.0991816080995236	1
ENSG00000186377.7	CYP4X1	1	47025974	1_29	0	0.0896369093797464	17.8333646858399	1.51781053028029e-05	2.15706003716662	1
ENSG00000123473.15	STIL	1	47314279	1_29	0	0.0254105897177084	5.73599242072788	1.38395098679239e-06	0.676589930336713	1
ENSG00000186790.5	FOXE3	1	47416825	1_29	0	0.0228276470200871	4.71893328376815	1.02282746836438e-06	0.143602077808979	1
ENSG00000186564.5	FOXD2	1	47435628	1_29	0	0.0246412057075754	5.44416187524025	1.2737681371953e-06	-0.580635525531119	1
ENSG00000269113.3	TRABD2B	1	47997102	1_30	0	0.027174614547738	6.20426678521403	1.60085226114743e-06	0.682981320985534	1
ENSG00000132122.11	SPATA6	1	48471902	1_30	0	0.0256126968191878	5.64208844056488	1.37212158088107e-06	-0.440074591172466	2
ENSG00000185104.19	FAF1	1	50958107	1_32	0	0.0151736683311845	5.18143199386743	7.465137066364e-07	-0.702132948598448	1
ENSG00000123091.4	RNF11	1	51235789	1_32	0	0.0209236060691226	7.98886531369124	1.58715386508435e-06	-0.878064962815888	2
ENSG00000203995.9	ZYG11A	1	52841521	1_33	0	0.0215516259949087	9.29836497160595	1.90276006221359e-06	-1.16467570176026	1
ENSG00000085831.15	TTC39A	1	51345495	1_33	0	0.0248128169631059	10.7200424154562	2.52563142379694e-06	1.35273180171923	2
ENSG00000085832.16	EPS15	1	51534159	1_33	0	0.019841935161537	8.43612557580096	1.589367977835e-06	0.962148663329979	1
ENSG00000117859.18	OSBPL9	1	51577175	1_33	0	0.022162048809367	9.37499172258768	1.97277791207011e-06	1.08637705483823	1
ENSG00000078618.21	NRDC	1	51826904	1_33	0	0.0137122814211674	4.98350527372434	6.48846605301848e-07	-0.180984441861431	2
ENSG00000198841.3	KTI12	1	52033817	1_33	0	0.0133061202999529	4.70087276930486	5.93919164655075e-07	-0.05069453335089	1
ENSG00000154222.14	CC2D1B	1	52352516	1_33	0	0.0187716034298921	7.87923976974184	1.40437498135768e-06	-0.930542883174812	1
ENSG00000116157.5	GPX7	1	52601914	1_33	0	0.0135500065322477	4.87501881652189	6.27210323104332e-07	-0.449489888731042	2
ENSG00000182183.14	FAM159A	1	52631909	1_33	0	0.0140038886762187	5.20271083993645	6.91792318663726e-07	-0.451849502045397	2
ENSG00000121310.16	ECHDC2	1	52921197	1_33	0	0.027255453790032	11.3290988695425	2.93187993240965e-06	-1.25352585208682	3
ENSG00000116171.17	SCP2	1	52927236	1_33	0	0.0152146898212018	5.90469348033756	8.53017335997726e-07	-0.496538706545289	1
ENSG00000174348.13	PODN	1	53062324	1_33	0	0.0138887725797269	5.13855662677063	6.7764526839919e-07	-0.442229790935746	1
ENSG00000157184.6	CPT2	1	53196294	1_33	0	0.217976347536598	21.3802420717455	4.42506226499496e-05	3.74752709555537	1
ENSG00000162384.13	C1orf123	1	53218652	1_33	0	0.0422919449461636	14.8177718472247	5.95028761643442e-06	3.0031877829989	1
ENSG00000157193.15	LRP8	1	53328939	1_33	0	0.0240567684256536	10.6234229870213	2.42660539211281e-06	-1.54175682048431	1
ENSG00000174332.5	GLIS1	1	53737935	1_33	0	0.0197426029154735	8.43239092334273	1.58071123290984e-06	1.0069312178821	1
ENSG00000162398.11	LEXM	1	54805098	1_34	0	0.0205967368702256	10.0561138257864	1.96664511675839e-06	1.21401934464799	2
ENSG00000058799.14	YIPF1	1	53890131	1_34	0	0.0377312487595032	15.8098040486304	5.66402371292537e-06	-1.64763756568338	2
ENSG00000116212.14	LRRC42	1	53946508	1_34	0	0.0127668635206312	5.53252010537006	6.70663410911788e-07	-0.487800489211659	1
ENSG00000116209.11	TMEM59	1	54020106	1_34	0	0.0371793239152199	15.6692128932855	5.53154011333297e-06	-1.73217403772145	1
ENSG00000116205.12	TCEANC2	1	54029029	1_34	0	0.0118662111013187	4.84172901211442	5.45519080813621e-07	-0.0857638390662011	1
ENSG00000116221.15	MRPL37	1	54183963	1_34	0	0.0168425984648128	8.1511778630248	1.3035475014926e-06	-0.923174119926458	1
ENSG00000215883.10	CYB5RL	1	54154524	1_34	0	0.012241344259143	5.13558586935537	5.9692051310478e-07	0.350652068408872	2
ENSG00000157216.15	SSBP3	1	54413433	1_34	0	0.0137815774312834	6.25495505383965	8.18503460032365e-07	-0.619274335047476	1
ENSG00000162391.11	FAM151A	1	54623490	1_34	0	0.0237191284071111	11.3942613376048	2.56615153887113e-06	-1.26326002466736	1
ENSG00000184313.19	MROH7	1	54608790	1_34	0	0.0222007978079567	10.7668857708131	2.2696353331737e-06	1.18916613355949	3
ENSG00000162396.5	PARS2	1	54764162	1_34	0	0.0130619809290028	5.74835696967644	7.12935387217892e-07	0.529111155386555	1
ENSG00000006555.10	TTC22	1	54801441	1_34	0	0.01176238229399	4.75876140003805	5.31479622031662e-07	0.168158228572076	1
ENSG00000116133.11	DHCR24	1	54886940	1_34	0	0.0247696576111015	11.8054766511804	2.7765207712413e-06	1.37531960197501	1
ENSG00000169174.10	PCSK9	1	55055569	1_34	0	0.0151041875167114	7.12100160172274	1.0212588873623e-06	-1.08692862497244	1
ENSG00000162402.13	USP24	1	55228775	1_34	0	0.0577484897336747	19.8869085055271	1.09044886122596e-05	-2.32640636194405	1
ENSG00000173406.15	DAB1	1	58546759	1_37	0	0.0233950112105125	4.81150438973343	1.06881254047023e-06	-0.235897273984972	2
ENSG00000162600.11	OMA1	1	58546732	1_37	0	0.058309459004809	13.5277173411263	7.48963975513253e-06	1.78927688862895	2
ENSG00000184292.6	TACSTD2	1	58577785	1_37	0	0.0455387928913085	11.1550247876685	4.82335748402978e-06	1.49031705360067	2
ENSG00000134709.10	HOOK1	1	59715884	1_38	0	0.0301864832550176	12.836473392592	3.67921902351884e-06	-1.50711048299239	2
ENSG00000134716.9	CYP2J2	1	59926822	1_38	0	0.0139242332059349	5.50420090900323	7.27717741214985e-07	0.503013806578903	1
ENSG00000162604.12	TM2D1	1	61723869	1_39	0	0.025418442943771	6.08027732720208	1.46747167933108e-06	-0.613348609551096	1
ENSG00000132849.19	PATJ	1	61742713	1_39	0	0.0309591812668927	7.9543633464045	2.3382572466631e-06	1.01251422825307	1
ENSG00000240563.1	L1TD1	1	62184373	1_39	0	0.0388961401113453	10.1293995815677	3.74099912045861e-06	1.29975281129891	4
ENSG00000132854.18	KANK4	1	62318984	1_39	0	0.0672134331985461	15.379790200517	9.81530698693579e-06	1.68674039394522	1
ENSG00000116641.17	DOCK7	1	62642348	1_39	0	0.0828064670150975	17.4023721378971	1.3682646408223e-05	2.03828055528542	1
ENSG00000125703.14	ATG4C	1	62784304	1_39	0	0.0409167769244307	10.6130677061934	4.12325076262552e-06	1.27037167287527	2
ENSG00000203965.12	EFCAB7	1	63523814	1_40	0	0.0190515785495877	6.12238073998772	1.10751265290225e-06	0.229441988797293	1
ENSG00000079739.15	PGM1	1	63593801	1_40	0	0.0332557112899253	11.7321506679938	3.70459955016907e-06	1.350333115829	1
ENSG00000162437.14	RAVER2	1	64745289	1_41	0	0.0137707298291359	5.62106567290623	7.34975756598318e-07	-0.326801908189307	2
ENSG00000162434.11	JAK1	1	64869640	1_41	0	0.0129505561385287	5.35510380993985	6.5849686205848e-07	0.729032275721474	1
ENSG00000162433.14	AK4	1	65147235	1_41	0	0.0189071730282667	8.28354949748681	1.48710100492978e-06	0.772651238899213	1
ENSG00000116675.15	DNAJC6	1	65248258	1_41	0	0.012511737222945	4.79172805812732	5.69255419843726e-07	0.180140536698327	2
ENSG00000213625.8	LEPROT	1	65419674	1_41	0	0.0198998678299043	9.33732629611676	1.76429061677409e-06	-1.11155508640822	3
ENSG00000184588.17	PDE4B	1	65794495	1_41	0	0.019893997334051	13.4207072015216	2.5350985898721e-06	-2.6404999094036	1
ENSG00000162594.15	IL23R	1	67114927	1_43	0	0.0098587055760101	6.2828994544373	5.88135512305321e-07	-0.550098851945169	2
ENSG00000118473.21	SGIP1	1	66537796	1_43	0	0.00842487856605367	4.87893616991001	3.90288884739729e-07	-0.144656492209875	2
ENSG00000152760.9	TCTEX1D1	1	66773779	1_43	0	0.00849675859882404	4.93805332889979	3.98388187050466e-07	-0.358830050279418	1
ENSG00000198160.14	MIER1	1	66903715	1_43	0	0.0133576713983341	9.21167367723766	1.16833314351986e-06	-1.10824296204748	3
ENSG00000116704.7	SLC35D1	1	67054457	1_43	0	0.0218745400619319	13.7667305846855	2.85934882637845e-06	-1.39486748619358	1
ENSG00000081985.10	IL12RB2	1	67307648	1_43	0	0.00838345793465223	4.80797893737377	3.82721749104302e-07	-0.0159696610814901	1
ENSG00000172380.5	GNG12	1	67833367	1_43	0	0.149977172912176	21.4630301857986	3.05642396304029e-05	-3.44772133500167	2
ENSG00000162595.5	DIRAS3	1	67886319	1_43	0	0.0101680844950511	6.38995859423922	6.169281500418e-07	-0.121833859309647	2
ENSG00000116729.13	WLS	1	68277248	1_43	0	0.0364962818006712	18.6992034080138	6.47991223748023e-06	1.88633629931361	1
ENSG00000024526.16	DEPDC1	1	68496571	1_43	0	0.128541872605631	30.3264974017976	3.70138510567697e-05	-3.28403289722221	1
ENSG00000033122.18	LRRC7	1	69568154	1_44	0	0.0206164913424681	4.74232009846849	9.28331351272224e-07	0.200798988663012	1
ENSG00000066557.5	LRRC40	1	70207243	1_44	0	0.02083425586701	4.84191795015726	9.57839661412531e-07	-0.78878971609256	1
ENSG00000116754.13	SRSF11	1	70207243	1_44	0	0.02083425586701	4.84191795015726	9.57839661412531e-07	-0.78878971609256	1
ENSG00000118454.12	ANKRD13C	1	70355197	1_44	0	0.0277879705196433	7.57454772431004	1.9985311994413e-06	0.960974872444673	1
ENSG00000197568.13	HHLA3	1	70356074	1_44	0	0.0349999788225578	9.77043040659676	3.24697447082324e-06	1.61011063842169	2
ENSG00000116761.11	CTH	1	70411075	1_44	0	0.0208429923633431	4.84582299571838	9.5901414472237e-07	0.233714976912981	2
ENSG00000050628.20	PTGER3	1	71047606	1_45	0	0.0692256258411059	18.7956726149517	1.23544142489847e-05	1.99089719507472	2
ENSG00000254685.6	FPGT	1	74198465	1_47	0	0.0115341408455071	4.98039112235247	5.45438886713825e-07	0.33600367003402	1
ENSG00000116783.14	TNNI3K	1	74217620	1_47	0	0.0117063444863637	5.12027882208008	5.69131086400254e-07	-0.191889210944691	3
ENSG00000116791.13	CRYZ	1	74708200	1_47	0	0.0125039248740096	5.74259753962124	6.81792364240646e-07	-0.49844852763548	3
ENSG00000162623.15	TYW3	1	74733056	1_47	0	0.0162898605591649	8.24217691750002	1.2748429773642e-06	0.990279456277913	2
ENSG00000137968.16	SLC44A5	1	75388518	1_47	0	0.0260348125457457	12.6849902900613	3.1357540434337e-06	1.36700341929235	2
ENSG00000117054.13	ACADM	1	75716045	1_47	0	0.014735966582446	7.29431660253708	1.02061191531141e-06	0.828632233956776	1
ENSG00000137955.15	RABGGTB	1	75786199	1_47	0	0.0182061467035117	9.29442023687189	1.60671089800962e-06	1.13195122649514	3
ENSG00000057468.6	MSH4	1	75775083	1_47	0	0.0139837070755926	6.7991310806596	9.02761706455698e-07	0.751462740187955	2
ENSG00000117069.14	ST6GALNAC5	1	76866942	1_48	0	0.00866524150551251	4.72444109812408	3.88712500178639e-07	-0.111835768080947	1
ENSG00000142892.14	PIGK	1	77228410	1_48	0	0.0144098735339261	9.57824817635415	1.31051999561159e-06	-1.15697817387364	1
ENSG00000077254.14	USP33	1	77759973	1_48	0	0.0104878435717893	6.4364296521639	6.4095660146149e-07	0.744536409532699	1
ENSG00000180488.14	MIGA1	1	77778879	1_48	0	0.0282804377136467	15.6737702221927	4.20878750552357e-06	1.58324850517555	1
ENSG00000162614.18	NEXN	1	77888900	1_48	0	0.0320948540190876	16.9465771841796	5.16433962712399e-06	-1.80246501543564	2
ENSG00000162613.16	FUBP1	1	77979050	1_48	0	0.00873052718526002	4.79638125475535	3.97604748813243e-07	-0.193959284214017	2
ENSG00000162616.8	DNAJB4	1	77979050	1_48	0	0.00949953141996285	5.59675419892376	5.048191416708e-07	0.489058021478847	1
ENSG00000137960.5	GIPC2	1	77979050	1_48	0	0.00950742777966473	5.58665287617542	5.04326883821323e-07	-0.534444413894028	2
ENSG00000137959.15	IFI44L	1	78619516	1_48	0	0.00941029796123116	5.47096530932767	4.88837745649676e-07	0.387883360594386	1
ENSG00000137965.10	IFI44	1	78649621	1_48	0	0.0472749538339219	20.3413000790071	9.13076608136323e-06	-2.26674948433495	1
ENSG00000162618.13	ADGRL4	1	79006491	1_48	0	0.0221638591459372	13.4762315768432	2.83603276255895e-06	1.4305236697163	1
ENSG00000142875.19	PRKACB	1	84077863	1_51	0	0.0191233104570108	5.56210256777861	1.0099490514192e-06	-0.574625730269429	1
ENSG00000203943.8	SAMD13	1	84298566	1_51	0	0.0176271388160345	4.7909235058215	8.01859831122109e-07	0.192280361263543	1
ENSG00000171517.5	LPAR3	1	84864409	1_52	0	0.0408376517538919	13.781340107046	5.34379277989981e-06	1.50647838438894	3
ENSG00000117133.10	RPF1	1	84479257	1_52	0	0.073586213313463	19.4430397724726	1.35849491270183e-05	2.09728762171411	1
ENSG00000122432.17	SPATA1	1	84506243	1_52	0	0.091558136178974	21.568484675044	1.87505484062724e-05	2.20538644881499	1
ENSG00000117151.12	CTBS	1	84570855	1_52	0	0.0157449800023561	4.72996137002832	7.07126485339759e-07	-0.0936054470912001	3
ENSG00000153898.12	MCOLN2	1	84935252	1_52	0	0.0170365676181703	5.47564991691791	8.8575818058642e-07	-0.521905716313613	3
ENSG00000162643.12	WDR63	1	84999343	1_52	0	0.0207227714293341	7.33004199370472	1.4422870240886e-06	-0.913133629275427	1
ENSG00000055732.12	MCOLN3	1	84969869	1_52	0	0.0216973316483587	7.76555333833131	1.59983845320642e-06	0.952785798378745	2
ENSG00000097096.8	SYDE2	1	85200644	1_52	0	0.0160063259161984	4.88562736064352	7.42522112455196e-07	-0.0464306307393355	1
ENSG00000162642.13	C1orf52	1	85261361	1_52	0	0.0377220439164142	13.0235878658145	4.66469505140179e-06	1.78366030304712	1
ENSG00000117174.10	ZNHIT6	1	85708260	1_52	0	0.0269065844507953	9.80732625297862	2.5055702924692e-06	-1.27182518748323	3
ENSG00000171502.14	COL24A1	1	86156862	1_53	0	0.0863448693163589	19.9447139788272	1.63516561466605e-05	1.75363551512407	1
ENSG00000122417.15	ODF2L	1	86396707	1_53	0	0.0181992286230288	5.04856137228879	8.72404742130269e-07	0.495738792991588	1
ENSG00000016602.9	CLCA4	1	86546626	1_53	0	0.0355734908927876	11.4124674875998	3.85481407009596e-06	-1.12554738208222	2
ENSG00000183291.15	SELENOF	1	86914303	1_53	0	0.019593366385478	5.74738036235503	1.06924295178719e-06	-0.4310959322229	1
ENSG00000153936.16	HS2ST1	1	86914303	1_53	0	0.019593366385478	5.74738036235503	1.06924295178719e-06	0.4310959322229	1
ENSG00000143013.12	LMO4	1	87331207	1_53	0	0.0210190597387204	6.41277411436639	1.27984278281763e-06	-0.649730754710201	1
ENSG00000065243.19	PKN2	1	88684130	1_54	0	0.0200418245315227	4.79878736323655	9.13200538351235e-07	0.187350486444304	1
ENSG00000137947.11	GTF2B	1	88891161	1_54	0	0.0352616528158426	10.165623718913	3.40356533767072e-06	1.38467792234583	1
ENSG00000137944.17	KYAT3	1	88975121	1_54	0	0.034551991734133	9.97185905761496	3.27149767117351e-06	-1.26232750796795	2
ENSG00000213516.9	RBMXL1	1	88993078	1_54	0	0.0239678058022552	6.49460825871867	1.47801429486595e-06	-0.636385156342408	1
ENSG00000117226.11	GBP3	1	89015900	1_54	0	0.0226042768213844	5.93905727881298	1.27469278554802e-06	-0.557143463723291	2
ENSG00000213512.1	GBP7	1	89184141	1_54	0	0.0205357010622079	5.02939877509958	9.80670253594633e-07	0.339581584116585	1
ENSG00000197147.13	LRRC8B	1	89525143	1_54	0	0.0204571972591604	4.99311373351704	9.69873265576454e-07	-0.104355915541713	3
ENSG00000162664.16	ZNF326	1	89987238	1_55	0	0.0410719572795862	15.1983175085539	5.92704615956354e-06	1.59616816435164	1
ENSG00000122482.20	ZNF644	1	91022402	1_55	0	0.0138749470802525	4.89719662435016	6.45173132840062e-07	0.167206527965415	1
ENSG00000097046.12	CDC7	1	91500849	1_56	0	0.0239589937575877	5.24290209716326	1.19271785086669e-06	0.509727509152804	2
ENSG00000284413.1	BTBD8	1	92080411	1_56	0	0.0225757264838834	4.74488442314782	1.01710261241786e-06	0.223846220718612	1
ENSG00000069712.12	KIAA1107	1	92167501	1_56	0	0.0228771041079146	5.11749087355123	1.11161787619908e-06	0.644096440770416	1
ENSG00000122484.8	RPAP2	1	92299545	1_56	0	0.0366645575308273	11.2601815015373	3.92002860356892e-06	-2.1918099781874	1
ENSG00000067208.14	EVI5	1	92792062	1_56	0	0.026120738517877	8.17981748387403	2.02874032568252e-06	-2.14865678046729	2
ENSG00000122406.12	RPL5	1	92831623	1_56	0	0.0231298921700068	5.5322205966593	1.21498381911373e-06	1.02843052590042	1
ENSG00000154511.11	FAM69A	1	92960610	1_56	0	0.0277223356462516	6.98236937622354	1.83793451692757e-06	0.937356554037124	1
ENSG00000143033.17	MTF2	1	93079600	1_57	0	0.0281716787633156	6.22914882503518	1.66624489325449e-06	0.666596299169461	1
ENSG00000117500.12	TMED5	1	93180650	1_57	0	0.0250579090703236	5.11669171833909	1.21739489753906e-06	-0.347707146685073	2
ENSG00000122483.17	CCDC18	1	93179292	1_57	0	0.0355618778266832	8.446444761849	2.8520427342971e-06	-1.02573372718291	3
ENSG00000117505.12	DR1	1	93345317	1_57	0	0.0244298493845798	4.87578553606641	1.13100045839852e-06	-0.226815571555665	1
ENSG00000137942.16	FNBP1L	1	93448904	1_57	0	0.0264873994746462	5.6434500271041	1.41932352763164e-06	-0.547547193882207	1
ENSG00000067334.13	DNTTIP2	1	93878068	1_57	0	0.0253133774138901	5.21297694667584	1.2529487162794e-06	0.290635773450985	1
ENSG00000023909.9	GCLM	1	93909753	1_57	0	0.0251717224323332	5.15970586963072	1.23320499803286e-06	0.375275605940247	1
ENSG00000198691.11	ABCA4	1	94120772	1_58	0	0.0127248859375354	4.70223872943546	5.681407877393e-07	-0.0310031017052171	1
ENSG00000117525.13	F3	1	94562409	1_58	0	0.0170456854562995	7.40181865661587	1.1979820412963e-06	-0.947862107865691	2
ENSG00000143036.16	SLC44A3	1	94820196	1_58	0	0.0297263956891441	12.8268361226587	3.62042201733758e-06	-1.40495160364946	2
ENSG00000152078.9	TMEM56	1	95120767	1_58	0	0.0129996013718955	4.87098951447788	6.01235515058159e-07	0.211659812778688	1
ENSG00000117569.18	PTBP2	1	96684156	1_59	0	0.00484680244788527	5.27959293647543	2.4297028018332e-07	0.540305482871098	2
ENSG00000188641.12	DPYD	1	97921165	1_60	0	0.00622040377895905	34.0481286556858	2.01098680336041e-06	-5.83738408950131	2
ENSG00000162627.16	SNX7	1	98651799	1_60	0	0.00661637360353795	5.58451393646168	3.50834905693185e-07	0.33994161016236	1
ENSG00000156869.12	FRRS1	1	99766518	1_61	0	0.0262769022666737	4.94129229866934	1.23285530301754e-06	-0.13809400053104	2
ENSG00000162688.16	AGL	1	99851209	1_61	0	0.0260805029669682	4.87005321888023	1.20599932987997e-06	-0.222569177357434	1
ENSG00000117620.14	SLC35A3	1	99969054	1_61	0	0.0439837493411307	9.84969851950197	4.11351023345944e-06	-1.41401423252363	2
ENSG00000156875.13	MFSD14A	1	100038319	1_61	0	0.039141449556403	8.73505926172854	3.24638600680927e-06	-1.07931554268406	1
ENSG00000156876.9	SASS6	1	100132743	1_61	0	0.08863668903958	16.610108103001	1.39792341939603e-05	2.06357890908517	1
ENSG00000122435.9	TRMT13	1	100132743	1_61	0	0.0886366890395799	16.610108103001	1.39792341939603e-05	-2.06357890908517	1
ENSG00000122477.12	LRRC39	1	100178174	1_61	0	0.0317342765801703	6.73533506581472	2.02948200534271e-06	-0.696385283795526	2
ENSG00000079335.18	CDC14A	1	100344610	1_61	0	0.0270971368818107	5.23325186349207	1.3464568457627e-06	-0.388251366307642	2
ENSG00000162695.11	SLC30A7	1	100895622	1_62	0	0.101506257982583	20.0812523256014	1.93544577296933e-05	1.86578168561671	1
ENSG00000060718.20	COL11A1	1	103107935	1_64	0	0.034854948466454	8.653406143752	2.86384117814402e-06	1.10490560237349	1
ENSG00000240038.6	AMY2B	1	103550405	1_65	0	0.0118209322063415	5.01698961445777	5.63108814375745e-07	-0.573564963490901	2
ENSG00000134215.15	VAV3	1	107793911	1_66	0	0.0320928920729338	12.8543223246222	3.91701683505957e-06	-2.08895313332603	1
ENSG00000162639.15	HENMT1	1	108662004	1_67	0	0.0226936682710107	5.91604487191862	1.27477506029107e-06	0.542351754959578	1
ENSG00000121957.12	GPSM2	1	108875055	1_67	0	0.0201710090395171	4.79921230563126	9.19168183970925e-07	-0.180191184836636	1
ENSG00000121940.15	CLCC1	1	108963067	1_67	0	0.0375501514294158	10.7048581106245	3.81671739953626e-06	1.23576203008903	3
ENSG00000197780.9	TAF13	1	109075686	1_67	0	0.0789205580653717	17.8467853381555	1.33735758233172e-05	2.05843041163429	2
ENSG00000215717.5	TMEM167B	1	109086886	1_67	0	0.0204700427891845	4.93862323303055	9.5989127119577e-07	0.275138276188209	1
ENSG00000116299.16	KIAA1324	1	109113015	1_67	0	0.0205689450259021	4.98428784411431	9.73447489117334e-07	0.252081701836328	2
ENSG00000031698.12	SARS	1	109213564	1_67	0	0.021409903649829	5.36399901496508	1.09043755187318e-06	0.54958770654675	2
ENSG00000143126.7	CELSR2	1	109241238	1_67	0	0.0207152600674065	5.05144548870013	9.93581410725142e-07	0.333253371278751	1
ENSG00000134222.16	PSRC1	1	109282969	1_67	0	0.0484213202152567	13.1361530015338	6.03951718494344e-06	1.55585848082831	1
ENSG00000162650.16	ATXN7L2	1	109483259	1_67	0	0.0199772428060861	4.70777917349744	8.9299500205467e-07	-0.0864776453288915	1
ENSG00000174151.14	CYB561D1	1	109494012	1_67	0	0.0250975671491727	6.87126118740143	1.63744031457407e-06	-0.924836551116725	1
ENSG00000181754.6	AMIGO1	1	109509517	1_67	0	0.0443512877706264	12.2953364031137	5.17778540279111e-06	-1.40854262289202	2
ENSG00000156097.12	GPR61	1	109539929	1_67	0	0.117804175852612	21.7692696773206	2.43501668589416e-05	2.26336990202618	1
ENSG00000168765.16	GSTM4	1	109635226	1_67	0	0.020574033941213	4.98663126021332	9.74146117472252e-07	0.282117538433196	1
ENSG00000134201.10	GSTM5	1	109635226	1_67	0	0.0226410615039293	5.8940376983199	1.26708891200117e-06	-0.475871651200414	3
ENSG00000134202.10	GSTM3	1	109635226	1_67	0	0.0301010040650448	8.59851381757962	2.45754666226389e-06	1.03855497380975	3
ENSG00000213366.12	GSTM2	1	109633358	1_67	0	0.0385079738014692	10.945229611244	4.00196182153904e-06	1.24275120539127	1
ENSG00000134184.12	GSTM1	1	109676500	1_67	0	0.0315542630755516	9.04712288889655	2.710603085067e-06	1.06152663174614	4
ENSG00000168710.17	AHCYL1	1	109984850	1_68	0	0.0238959064467731	10.9613378705182	2.48704973779766e-06	1.39104797722949	2
ENSG00000143093.14	STRIP1	1	110034040	1_68	0	0.0917644566229519	23.8709282253125	2.07989399502581e-05	-2.54416600744336	1
ENSG00000186150.4	UBL4B	1	110111876	1_68	0	0.0230118182942141	10.6037748282831	2.31690821684054e-06	-1.22716044443231	1
ENSG00000134248.13	LAMTOR5	1	110407098	1_68	0	0.146935662853755	28.5224284094753	3.97934059186941e-05	-2.96749149233182	3
ENSG00000143125.5	PROK1	1	110450835	1_68	0	0.0189872078089212	8.78202813244115	1.58326395425713e-06	1.47915743828653	2
ENSG00000177272.8	KCNA3	1	110672850	1_68	0	0.0168317018553694	7.64174952995933	1.22128838129935e-06	-1.27490172519759	1
ENSG00000143119.12	CD53	1	110877772	1_68	0	0.013159598108869	5.31537914238534	6.64162377846672e-07	1.22352587569763	1
ENSG00000121931.15	LRIF1	1	110964484	1_68	0	0.0274070576575156	12.2629314002058	3.19120062986003e-06	-1.81049277279264	1
ENSG00000156171.14	DRAM2	1	111139496	1_68	0	0.0908591843968064	23.7739273951874	2.05100709568699e-05	3.13272963253865	1
ENSG00000134255.13	CEPT1	1	111139496	1_68	0	0.0908591843968064	23.7739273951874	2.05100709568699e-05	3.13272963253865	1
ENSG00000064886.13	CHI3L2	1	111200918	1_69	0	0.014058406583903	8.09567915213678	1.08065429550092e-06	-1.01148944637418	2
ENSG00000173947.13	PIFO	1	111346062	1_69	0	0.0165498246532286	9.63811517266145	1.51454752364429e-06	-1.11243886943855	1
ENSG00000085465.12	OVGP1	1	111427097	1_69	0	0.00985349147080072	4.74054117197431	4.43522303927425e-07	0.14460164482769	1
ENSG00000143110.11	C1orf162	1	111476035	1_69	0	0.0151227569812498	8.78542474438147	1.26151126480126e-06	1.05913882033523	2
ENSG00000282608.1	ADORA3	1	111495238	1_69	0	0.0145258862568163	8.40480459636565	1.1592247818756e-06	-0.931395823397729	1
ENSG00000116473.14	RAP1A	1	111632033	1_69	0	0.0504475100378031	20.2410875452918	9.69551707321787e-06	2.30100890270792	1
ENSG00000121933.18	TMIGD3	1	111490897	1_69	0	0.0617725992927878	22.1885194238455	1.30143234705316e-05	2.1719614757975	1
ENSG00000197852.9	FAM212B	1	111755756	1_69	0	0.0352533536061429	16.8146968004173	5.62842488544399e-06	2.02634851011162	1
ENSG00000143079.14	CTTNBP2NL	1	112391270	1_69	0	0.0106972197835868	5.51566965972577	5.60230260769745e-07	-0.560339476790039	1
ENSG00000007341.18	ST7L	1	112626827	1_69	0	0.010142188909984	5.01296722884487	4.82751862307523e-07	-0.147339844941668	1
ENSG00000198799.11	LRIG2	1	113072822	1_70	0	0.026952992308196	6.03150925004749	1.54358440554647e-06	-0.727406293880157	1
ENSG00000116793.15	PHTF1	1	113758270	1_70	0	0.0280647192068771	6.41551179524811	1.70957991133563e-06	0.746127198085728	1
ENSG00000081019.13	RSBN1	1	113776105	1_70	0	0.0271552116941793	6.10248991671273	1.57346707637753e-06	-0.701813868983503	1
ENSG00000134242.15	PTPN22	1	113871109	1_70	0	0.0427612018051631	10.4290636317197	4.23440717251423e-06	1.34951680406614	2
ENSG00000188761.11	BCL2L15	1	113886718	1_70	0	0.0307265920995584	7.27714480813884	2.12311153049907e-06	0.895436376734345	1
ENSG00000134262.12	AP4B1	1	113903258	1_70	0	0.0255415768934065	5.52069248865331	1.33887076951509e-06	0.522574270725453	2
ENSG00000118655.4	DCLRE1B	1	113904943	1_70	0	0.0252670090587035	5.41809134261466	1.29986292024846e-06	-0.50303309138239	1
ENSG00000175984.14	DENND2C	1	114669904	1_71	0	0.0808710046386065	22.0176106848377	1.69067613876502e-05	-1.84485964080768	1
ENSG00000213281.4	NRAS	1	114716978	1_71	0	0.0165120645356224	9.73993877736538	1.5270561315717e-06	-1.74275269043255	1
ENSG00000134198.9	TSPAN2	1	115089303	1_71	0	0.0139484595802006	6.36152390036835	8.42528902872899e-07	0.619065083677328	2
ENSG00000173218.14	VANGL1	1	115641021	1_72	0	0.0684036504313546	23.3476457279297	1.51642093162462e-05	2.35211873110304	1
ENSG00000118729.11	CASQ2	1	115768346	1_72	0	0.0141872196234741	8.35672959600001	1.12572170106191e-06	1.14666605136044	1
ENSG00000163393.12	SLC22A15	1	115976190	1_72	0	0.0104483109993783	5.4683930840002	5.42504335521787e-07	-0.462784081870054	2
ENSG00000173212.4	MAB21L3	1	116106845	1_72	0	0.0113581091630255	6.25629955502919	6.74715939370377e-07	-0.720248928438783	2
ENSG00000134247.9	PTGFRN	1	116909700	1_72	0	0.0155721122648732	9.23712992936298	1.36578385713041e-06	-1.08907096943656	2
ENSG00000134256.12	CD101	1	117001709	1_72	0	0.0104318664403246	5.45352279593571	5.40177571131876e-07	0.392760070843465	2
ENSG00000134253.9	TRIM45	1	117122142	1_72	0	0.0113899229199907	6.28269142632017	6.79460026546964e-07	-0.642689245138942	2
ENSG00000198162.12	MAN1A2	1	117367233	1_72	0	0.0601742534595412	22.1102406845327	1.26328569380593e-05	2.54292919718718	3
ENSG00000183508.4	FAM46C	1	117605762	1_72	0	0.0266754827304554	14.3368944908335	3.63132210447018e-06	1.55156805183348	2
ENSG00000196505.10	GDAP2	1	117928589	1_72	0	0.0146866668053836	8.68374615161401	1.21095431314008e-06	1.15847244339549	1
ENSG00000092607.13	TBX15	1	118988780	1_73	0	0.0187005002910693	10.774023935751	1.9130598544076e-06	1.35002258733037	2
ENSG00000116874.11	WARS2	1	119096421	1_73	0	0.0120301733884234	6.60398968297006	7.54354820082883e-07	0.700779776620647	2
ENSG00000143067.4	ZNF697	1	119647482	1_73	0	0.0106551548797993	5.45838013717946	5.52231202211087e-07	0.452208588236675	2
ENSG00000117281.15	CD160	1	145718303	1_73	0	0.0244080905663658	13.2984703333297	3.08200182580414e-06	1.59395749243348	1
ENSG00000198483.12	ANKRD35	1	145874605	1_73	0	0.0346671500815196	16.6346217155905	5.47555904559222e-06	1.79555624550465	1
ENSG00000265241.6	RBM8A	1	145927840	1_73	0	0.0176929787201828	10.2498271063395	1.72192761805216e-06	1.25287619097172	1
ENSG00000272031.2	ANKRD34A	1	145963899	1_73	0	0.0102342344366622	5.07806327313916	4.93458763188727e-07	0.439151618238223	1
ENSG00000168509.19	HFE2	1	146036954	1_73	0	0.0426452408702765	18.611772764901	7.53625716954419e-06	-1.93138917103151	1
ENSG00000131791.7	PRKAB2	1	147171976	1_73	0	0.109355367450767	27.7253583596934	2.87882104780614e-05	-3.58607659649114	3
ENSG00000131778.18	CHD1L	1	147242938	1_73	0	0.101053318721876	26.9488818117063	2.58576306321476e-05	-3.65050546787725	1
ENSG00000131781.12	FMO5	1	147243554	1_73	0	0.012691203478188	7.10899980443039	8.5666042883861e-07	0.728320164052593	1
ENSG00000162836.11	ACP6	1	147646379	1_73	0	0.00984812222594689	4.71529458666169	4.40919856252398e-07	0.263031168938701	3
ENSG00000265107.2	GJA5	1	147773193	1_73	0	0.0380797613237001	17.5304175228961	6.33846175560392e-06	-2.01871882737155	2
ENSG00000159409.14	CELF3	1	151717266	1_74	0	0.0558709364282745	11.7681499897982	6.24297423003109e-06	-1.70122937679202	1
ENSG00000143376.12	SNX27	1	151616339	1_74	0	0.086087996993872	15.95059746179	1.30381794787315e-05	1.98603633749607	1
ENSG00000143450.16	OAZ3	1	151762531	1_74	0	0.0374037974834485	7.92580749161971	2.81485879250786e-06	0.882499458118697	2
ENSG00000182134.15	TDRKH	1	151781636	1_74	0	0.0603882307669675	12.5164711311517	7.17681257767975e-06	1.81700471367776	1
ENSG00000213171.2	LINGO4	1	151805451	1_74	0	0.0568691871556041	11.9384756821674	6.44648975409528e-06	-1.47317595141226	2
ENSG00000143365.17	RORC	1	151831413	1_74	0	0.057323351800424	12.0150002803928	6.53962369163058e-06	1.46346230086405	1
ENSG00000225556.1	C2CD4D	1	151841315	1_74	0	0.0290166254823794	5.50781525163518	1.51748240930169e-06	-0.150726907840361	1
ENSG00000197747.8	S100A10	1	151995360	1_74	0	0.026647408804171	4.69841996816221	1.18878745917411e-06	0.258580606931041	1
ENSG00000159450.12	TCHH	1	152116368	1_74	0	0.029417499808345	5.63828534905617	1.57488993500878e-06	0.430351252075134	1
ENSG00000197915.5	HRNR	1	152220810	1_74	0	0.053792208271831	11.4037239314977	5.82456458342912e-06	-1.57870079889382	2
ENSG00000143631.10	FLG	1	152220349	1_74	0	0.0876300941466095	16.1235779746662	1.34156616713211e-05	2.07371945077882	2
ENSG00000143536.7	CRNN	1	152414760	1_74	0	0.122618763757193	19.4237793243497	2.26145559946475e-05	-2.45783448718072	1
ENSG00000169509.5	CRCT1	1	152513931	1_74	0	0.0396923224418216	8.49265473293565	3.20071773150595e-06	1.33693405956553	1
ENSG00000169474.4	SPRR1A	1	152985356	1_74	0	0.0270476212975319	4.84002059350659	1.24300731200195e-06	-0.288487700785776	1
ENSG00000241794.1	SPRR2A	1	153057485	1_74	0	0.0550489802549382	11.6256513071641	6.07664643516657e-06	1.37141157890082	1
ENSG00000203785.8	SPRR2E	1	153106201	1_74	0	0.0281645588782967	5.22451353012934	1.39716020936388e-06	0.513127172973734	1
ENSG00000160716.5	CHRNB2	1	154657590	1_75	0	0.0273855257345302	8.07547875165409	2.09984267809942e-06	-0.499626336055191	1
ENSG00000203782.5	LOR	1	153259400	1_75	0	0.0182195410096966	4.7703309078735	8.25245823181455e-07	0.271778799814668	1
ENSG00000143556.8	S100A7	1	153460264	1_75	0	0.0208230337481752	6.33459748496372	1.25245007700968e-06	0.827874163935717	2
ENSG00000197956.9	S100A6	1	153535924	1_75	0	0.0458163946310151	14.2224365500856	6.18717375560963e-06	1.74873479014854	1
ENSG00000188015.9	S100A3	1	153549049	1_75	0	0.0181640864470176	4.74841642151804	8.18954465209097e-07	-0.254679286668049	2
ENSG00000196154.11	S100A4	1	153549874	1_75	0	0.0186733966936263	4.95881174429242	8.79221584441267e-07	-0.23345128339077	1
ENSG00000196754.10	S100A2	1	153567710	1_75	0	0.0220387624437323	6.47618944509125	1.35520234642675e-06	0.638499522438334	1
ENSG00000188643.10	S100A16	1	153613108	1_75	0	0.0204954235039441	5.73881580042981	1.11680301791655e-06	-0.500778388958421	1
ENSG00000160678.11	S100A1	1	153603180	1_75	0	0.0190552870750188	5.22515782501907	9.45392832830278e-07	-0.591368656686964	2
ENSG00000189171.14	S100A13	1	153631636	1_75	0	0.0190763894770127	5.23177191129951	9.47637807733195e-07	0.588152282711796	1
ENSG00000160679.12	CHTOP	1	153634941	1_75	0	0.109087848693714	24.4380964287799	2.53128559750957e-05	-2.93683869026132	1
ENSG00000143553.10	SNAPIN	1	153658595	1_75	0	0.0508523653095966	13.7442790401832	6.63636888915881e-06	-1.21251884152909	2
ENSG00000143554.13	SLC27A3	1	153774134	1_75	0	0.0251250356675276	7.42726341398588	1.77187430627735e-06	0.605469793823359	1
ENSG00000143614.9	GATAD2B	1	153923736	1_75	0	0.0389639825439932	15.1249001484374	5.59568492910381e-06	3.38146069677878	1
ENSG00000198837.9	DENND4B	1	153940147	1_75	0	0.018272943904681	5.54053510475294	9.61297092340021e-07	1.04373722506586	1
ENSG00000143578.15	CREB3L4	1	153968263	1_75	0	0.239455532057047	19.5638452942552	4.44811996431534e-05	4.20896415805825	1
ENSG00000143545.8	RAB13	1	153989308	1_75	0	0.0203828650709175	6.54583038326247	1.26685635389156e-06	-1.11428604394447	1
ENSG00000143612.19	C1orf43	1	154218791	1_75	0	0.0312947210362763	10.2978298665792	3.05994903960985e-06	-1.24042063506172	1
ENSG00000143595.12	AQP10	1	154298401	1_75	0	0.0205642483972215	5.78889124990237	1.13033097483331e-06	-0.412552932319778	2
ENSG00000143515.16	ATP8B2	1	154322180	1_75	0	0.0872949406792652	20.1010946662658	1.66611962483143e-05	-2.36287013356072	1
ENSG00000160712.12	IL6R	1	154406893	1_75	0	0.0689625856746577	18.06369765426	1.18281708452783e-05	-2.55561908121588	1
ENSG00000169291.9	SHE	1	154502081	1_75	0	0.0231135170904436	6.94822714593994	1.52488621969622e-06	-1.24345403685647	2
ENSG00000160714.9	UBE2Q1	1	154559434	1_75	0	0.0292623331381845	9.41816188728436	2.61681185262792e-06	1.55999651266237	1
ENSG00000143603.18	KCNN3	1	154870871	1_76	1	0.53689230761128	27.1243933675516	0.000138275300970972	-4.56273985984814	1
ENSG00000160691.18	SHC1	1	154974220	1_76	0	0.00847612039886858	5.60212520614487	4.50865832401113e-07	1.03576122438433	1
ENSG00000163354.14	DCST2	1	155033615	1_76	0	0.0350379949191387	25.1140141543537	8.35512163485275e-06	-3.70279502278638	1
ENSG00000163357.10	DCST1	1	155033615	1_76	0	0.0350379949191388	25.1140141543537	8.35512163485278e-06	3.70279502278638	1
ENSG00000143590.13	EFNA3	1	155078247	1_76	0	0.018628998131472	12.1708023181474	2.15281199456202e-06	-1.46264738652816	1
ENSG00000169242.11	EFNA1	1	155127376	1_76	0	0.0156180418159033	10.7069963210422	1.58778476865075e-06	0.665078290844822	2
ENSG00000169241.17	SLC50A1	1	155135691	1_76	0	0.010068270625333	6.43175049402465	6.14867397486274e-07	0.676592437631155	1
ENSG00000185499.16	MUC1	1	155192276	1_76	0	0.0580367230901497	24.8657864433917	1.37025841948567e-05	3.23339830863627	2
ENSG00000177628.15	GBA	1	155236376	1_76	0	0.0117655756164355	7.95640542403526	8.88847961901142e-07	0.975418312217711	1
ENSG00000160767.20	FAM189B	1	155254510	1_76	0	0.0241370548142373	15.3672567361872	3.52190810864057e-06	-2.40975744148231	1
ENSG00000143630.9	HCN3	1	155277916	1_76	0	0.0207444039794334	14.0445605333304	2.76634608914917e-06	-2.4657281410912	1
ENSG00000160752.14	FDPS	1	155308172	1_76	0	0.026075143653964	15.257748360118	3.77758768991161e-06	2.62138336725699	1
ENSG00000163374.19	YY1AP1	1	155689149	1_76	0	0.0595699535606933	20.4952512403856	1.15925213601142e-05	-3.08246156948678	1
ENSG00000132718.8	SYT11	1	155859720	1_76	0	0.0341463535677236	15.2213664055711	4.93509332752712e-06	-2.67224451535059	1
ENSG00000143622.10	RIT1	1	155910600	1_76	0	0.0158639195626391	11.5459432032377	1.73915108766747e-06	-2.25159184247044	1
ENSG00000116584.17	ARHGEF2	1	156006597	1_76	0	0.711162739628231	23.0114575212981	0.000155385510299142	-3.81556917493527	1
ENSG00000163479.13	SSR2	1	156020665	1_76	0	0.0101255071635691	9.63709209748718	9.26531505242044e-07	-1.22885163643767	2
ENSG00000116586.11	LAMTOR2	1	156055222	1_76	0	0.0472257176595281	22.0996054145821	9.90969944070371e-06	-2.50635758253915	1
ENSG00000160785.13	SLC25A44	1	156194115	1_76	0	0.00886954732917999	5.45504685033822	4.59406713211123e-07	0.789092394073988	1
ENSG00000160783.19	PMF1	1	156236330	1_76	0	0.00942556196944877	6.07091005445477	5.43323448310954e-07	0.848035724119427	1
ENSG00000160781.15	PAQR6	1	156247610	1_76	0	0.0164098409471947	11.4449252950134	1.78326025697122e-06	1.65861332362644	1
ENSG00000198952.8	SMG5	1	156279714	1_76	0	0.00868789011702631	5.0241529973495	4.14452317477552e-07	0.349200490686322	1
ENSG00000198715.11	GLMP	1	156271563	1_76	0	0.0465347906502722	20.9982196083824	9.27806978393547e-06	-2.28354339998548	1
ENSG00000163467.11	TSACC	1	156335774	1_76	0	0.00948772244908214	5.88897053476086	5.30516321470536e-07	-0.837951507195167	2
ENSG00000183856.10	IQGAP3	1	156572426	1_78	0	0.00928654868210688	6.39274896502942	5.63688775672099e-07	-0.622213604360172	1
ENSG00000187862.11	TTC24	1	156579671	1_78	0	0.0230349779643212	14.9805945820309	3.27653075532683e-06	1.60759217295613	2
ENSG00000163382.11	NAXE	1	156590832	1_78	0	0.01234537214406	9.07943610293156	1.06429117101449e-06	-1.06747430678449	1
ENSG00000160818.16	GPATCH4	1	156601724	1_78	0	0.00977404865228304	6.87531513882297	6.38064382789588e-07	-0.705472072966992	1
ENSG00000132702.12	HAPLN2	1	156618957	1_78	0	0.0173813752183289	12.3130298702064	2.0321064988753e-06	-1.38970597293313	1
ENSG00000132692.18	BCAN	1	156640896	1_78	0	0.00822392241498038	5.24696407337891	4.09717479003186e-07	0.329918801939459	1
ENSG00000132688.10	NES	1	156677793	1_78	0	0.0507338596934609	22.5065308386578	1.08418615787901e-05	-2.11743481537775	1
ENSG00000143320.8	CRABP2	1	156691219	1_78	0	0.0100233661968507	7.11292044416548	6.76953667378193e-07	-0.811131098812536	2
ENSG00000143319.16	ISG20L2	1	156727264	1_78	0	0.00953726405779221	6.64399700700773	6.01659297128827e-07	-0.654666795108671	2
ENSG00000143303.11	RRNAD1	1	156728554	1_78	0	0.00790116054746137	4.86956144262156	3.65323940388923e-07	-0.223504770204146	1
ENSG00000143314.12	MRPL24	1	156741831	1_78	0	0.0390496620586605	20.0015613798129	7.41615120423146e-06	2.00970459254892	1
ENSG00000143294.14	PRCC	1	156750758	1_78	0	0.0443900736512182	21.2266842020056	8.94675245540343e-06	-2.08363355023177	1
ENSG00000027869.11	SH2D2A	1	156816783	1_78	0	0.00784075577908738	4.79722658980209	3.57145807056556e-07	0.0635006682741002	1
ENSG00000132694.18	ARHGEF11	1	157053225	1_78	0	0.00784308808210821	4.80002968559899	3.57460791326146e-07	0.161865641420665	1
ENSG00000143297.18	FCRL5	1	157552226	1_78	0	0.0202608658968151	13.7643023758764	2.6479489223195e-06	-1.56308990246269	1
ENSG00000160856.20	FCRL3	1	157700967	1_78	0	0.00813660625248735	5.14634260377921	3.97593606101065e-07	0.411254523467859	2
ENSG00000183853.17	KIRREL	1	157995066	1_78	0	0.0215526053192734	14.3499454351716	2.93661777015669e-06	1.54951505506407	2
ENSG00000158477.6	CD1A	1	158258602	1_78	0	0.0378992007872281	19.7161265772179	7.09494521255992e-06	2.1173344328667	1
ENSG00000158485.10	CD1B	1	158426929	1_78	0	0.00788822724955895	4.85412052356716	3.63569435297345e-07	-0.0572019615377289	1
ENSG00000163554.12	SPTA1	1	158654738	1_78	0	0.0153211050686087	11.1197470265956	1.61764192759851e-06	1.27210257529533	1
ENSG00000163565.18	IFI16	1	158999686	1_78	0	0.0212677846322056	14.223866018494	2.87234963746632e-06	-1.62044130342539	1
ENSG00000163568.14	AIM2	1	159048168	1_78	0	0.00824634958034132	5.27263601416875	4.12844905740073e-07	-0.380076702865516	1
ENSG00000213088.9	ACKR1	1	159202320	1_78	0	0.0144953894424572	10.5960265216385	1.4583787289329e-06	-1.38492839636765	1
ENSG00000132693.12	CRP	1	159715306	1_78	0	0.00887233660656595	5.96246629860649	5.0229787886726e-07	-0.565301449307268	1
ENSG00000158716.8	DUSP23	1	159780839	1_78	0	0.0176756031931332	12.4718685839788	2.09316356337296e-06	1.33061715272476	1
ENSG00000181036.13	FCRL6	1	159800388	1_78	0	0.0106748599204933	7.70705838665062	7.81174810351112e-07	-0.833427456480294	1
ENSG00000158714.10	SLAMF8	1	159826512	1_78	0	0.0230282754411792	14.9778348300012	3.27497394536314e-06	-1.54199476624382	2
ENSG00000188004.9	C1orf204	1	159857626	1_78	0	0.00969339525352408	6.79715637248483	6.25605531044127e-07	-0.711963151430469	1
ENSG00000243284.1	VSIG8	1	159863012	1_78	0	0.0079566734382458	4.93555427385295	3.72876370551912e-07	0.240964369727302	1
ENSG00000213085.9	CFAP45	1	159899758	1_78	0	0.0083055863511079	5.34011270075614	4.21131878318788e-07	0.384313004527441	2
ENSG00000158710.14	TAGLN2	1	159925332	1_78	0	0.00777181683782158	4.71398974306726	3.47863279387079e-07	-0.0671936825477537	1
ENSG00000158764.6	ITLN2	1	160955029	1_79	0	0.0103237163203402	4.70770157062654	4.61468842324849e-07	0.0683634959218653	1
ENSG00000162729.13	IGSF8	1	160102029	1_79	0	0.0303362264677124	14.9117742710608	4.29524830819335e-06	-1.79563374110657	1
ENSG00000018625.14	ATP1A2	1	160117178	1_79	0	0.0112689044026888	5.53437996828766	5.92172266761518e-07	0.544927250716853	1
ENSG00000132681.16	ATP1A4	1	160166418	1_79	0	0.0112861897692688	5.54884434594349	5.94630645174162e-07	-0.294882713262304	1
ENSG00000143318.12	CASQ1	1	160166418	1_79	0	0.0112861897692688	5.54884434594349	5.94630645174162e-07	-0.294882713262303	1
ENSG00000132716.18	DCAF8	1	160263555	1_79	0	0.064432204850941	22.1224901020874	1.35342563860936e-05	2.44288017239321	1
ENSG00000162736.15	NCSTN	1	160342835	1_79	0	0.0414001564823149	17.8760999658556	7.02703560530893e-06	2.18019313238705	2
ENSG00000066294.14	CD84	1	160579090	1_79	0	0.011267933219022	5.5335677998037	5.92034338205422e-07	-0.530455863360476	1
ENSG00000117090.14	SLAMF1	1	160648558	1_79	0	0.0103132642273817	4.69814484810942	4.60065793093911e-07	0.021562433254109	1
ENSG00000117091.9	CD48	1	160711718	1_79	0	0.0103234394675726	4.70744853739686	4.61431664316923e-07	-0.00358787102438827	2
ENSG00000026751.16	SLAMF7	1	160756064	1_79	0	0.0113731948104283	5.62132835788827	6.07042124875599e-07	-0.525668352985572	1
ENSG00000122223.12	CD244	1	160862395	1_79	0	0.0211597669191121	11.4918278322274	2.30885886937178e-06	-1.52633201715611	2
ENSG00000179914.4	ITLN1	1	160884736	1_79	0	0.0526614730210655	20.1806418421634	1.00907947921426e-05	2.28130612101717	1
ENSG00000158769.17	F11R	1	161012467	1_79	0	0.0170387087935719	9.44087269211212	1.52737690193589e-06	1.02022900392204	2
ENSG00000215845.10	TSTD1	1	161040984	1_79	0	0.0111783233537557	5.4582083997356	5.79327545380941e-07	0.421785507432998	1
ENSG00000158773.14	USF1	1	161088119	1_79	0	0.0121740904288032	6.26374945171832	7.24049566537394e-07	0.634419694874501	1
ENSG00000162755.13	KLHDC9	1	160632458	1_79	0	0.0258363056325012	13.385871143743	3.28378300031355e-06	1.49082363053605	2
ENSG00000158793.13	NIT1	1	161118210	1_79	0	0.0192986482883859	10.6197133193932	1.94597421404182e-06	1.23246284750383	1
ENSG00000143224.17	PPOX	1	161166434	1_79	0	0.0105744818289899	4.93414875823397	4.95414519697281e-07	0.223585831994918	2
ENSG00000158850.14	B4GALT3	1	161177981	1_79	0	0.0136668828179914	7.35617883637941	9.5459498039258e-07	-0.819237444421456	1
ENSG00000158864.12	NDUFS2	1	161210087	1_79	0	0.0241011255789692	12.7260180521929	2.91224063499241e-06	-1.42542048772457	1
ENSG00000158859.9	ADAMTS4	1	161198399	1_79	0	0.0390104668928978	17.3081954883185	6.411067311123e-06	-1.8204251727792	1
ENSG00000158869.10	FCER1G	1	161215186	1_79	0	0.0281906045400383	14.2143049564995	3.80476129284817e-06	-1.6581180282123	3
ENSG00000158874.11	APOA2	1	161223893	1_79	0	0.0112201537856887	5.49345965651914	5.85250974777544e-07	0.411654423662765	1
ENSG00000158882.14	TOMM40L	1	161230697	1_79	0	0.0108726563345236	5.1965478417179	5.36473146175479e-07	-0.308582930357401	1
ENSG00000158887.15	MPZ	1	161291865	1_79	0	0.0106344066309157	4.98746944205668	5.03606013275005e-07	-0.196552482931666	3
ENSG00000203747.10	FCGR3A	1	161550682	1_79	0	0.015474393571136	8.53010953029047	1.25333059948549e-06	-1.031953794555	2
ENSG00000132185.16	FCRLA	1	161707114	1_79	0	0.0106328249481508	4.98606506865516	5.03389326184506e-07	0.195888734784376	2
ENSG00000162746.14	FCRLB	1	161721827	1_79	0	0.0106026239572117	4.95922580099047	4.99257546542889e-07	0.208464354761381	1
ENSG00000081721.11	DUSP12	1	161749589	1_79	0	0.0111610355201625	5.44359722171203	5.76883172382554e-07	-0.368669513910761	1
ENSG00000118217.5	ATF6	1	161766683	1_79	0	0.0116953150738316	5.88496452272854	6.535114063278e-07	0.580933415758147	1
ENSG00000117143.13	UAP1	1	162556498	1_80	0	0.0069540888676396	5.49718331068413	3.62975951539174e-07	-0.395403430165191	3
ENSG00000162733.16	DDR2	1	162631124	1_80	0	0.00665458465018676	5.13658155319731	3.24558164400571e-07	-0.281058741007541	1
ENSG00000132196.13	HSD17B7	1	162790761	1_80	0	0.0687077954016842	27.1250538753755	1.76959556004573e-05	2.50552738326903	3
ENSG00000143228.12	NUF2	1	163266611	1_80	0	0.0322686005174222	19.8989546224031	6.09688199001726e-06	-2.06337520176743	1
ENSG00000143198.12	MGST3	1	165630412	1_81	0	0.156909684081969	23.9607440880518	3.56982926491684e-05	-2.86678883882717	1
ENSG00000143149.12	ALDH9A1	1	165698175	1_81	0	0.022239557787281	5.05857699799109	1.06819836559974e-06	-0.433440559051919	3
ENSG00000143195.12	ILDR2	1	166975891	1_82	0	0.0199021502799485	12.2573480289071	2.31629524397482e-06	2.05676285203768	1
ENSG00000143157.11	POGK	1	166839016	1_82	0	0.0245975937951852	14.2654012682917	3.33176233618906e-06	-2.32482414335593	1
ENSG00000152382.5	TADA1	1	166862888	1_82	0	0.341421132138559	40.3909500773436	0.000130939857418093	-3.9506900899756	1
ENSG00000143167.11	GPA33	1	167166436	1_82	0	0.0125174121784338	7.87220944030359	9.35639589806469e-07	0.875218954698044	1
ENSG00000143162.7	CREG1	1	167553767	1_82	0	0.00910300713978263	4.86658917085364	4.20636510080608e-07	-0.164403402795475	2
ENSG00000197965.11	MPZL1	1	167720961	1_82	0	0.00898273863461652	4.74117407891159	4.04382228793573e-07	-0.103800019768151	1
ENSG00000143199.17	ADCY10	1	167913803	1_82	0	0.00982591821478207	5.5873358268905	5.21285106758083e-07	-0.464389832463699	1
ENSG00000143164.15	DCAF6	1	167936749	1_82	0	0.0179230378625326	11.2654264637997	1.91715248151559e-06	1.52813459101864	1
ENSG00000143158.10	MPC2	1	167936173	1_82	0	0.013912282560528	8.87011132323649	1.17172273564068e-06	1.25644310510457	2
ENSG00000143147.14	GPR161	1	168137478	1_82	0	0.0100804901221931	5.82862602650698	5.57885708864213e-07	-0.592318431233255	2
ENSG00000143155.12	TIPRL	1	168178854	1_82	0	0.0391622265059012	18.6910924010276	6.95023447323128e-06	-1.88016392894837	1
ENSG00000143178.12	TBX19	1	168260943	1_82	0	0.011248411098107	6.8630548284733	7.33003495124441e-07	-0.677050276582119	1
ENSG00000143185.3	XCL2	1	168541843	1_82	0	0.0142966652413966	9.12771014803655	1.23906470315594e-06	1.05306739150294	3
ENSG00000143184.4	XCL1	1	168544200	1_82	0	0.0157549287587326	10.0458286602446	1.50279453526071e-06	-1.15103386467447	1
ENSG00000143153.12	ATP1B1	1	169119441	1_83	0	0.0450912622304494	12.0389260751464	5.1543931011548e-06	1.55097847121965	1
ENSG00000143156.13	NME7	1	169336230	1_83	0	0.0208494505188721	4.69786208818505	9.30019969540813e-07	0.130109619566103	2
ENSG00000117477.12	CCDC181	1	169459706	1_83	0	0.020849977134059	4.69810138382869	9.30090833725661e-07	0.0525560131438584	2
ENSG00000188404.8	SELL	1	169579654	1_83	0	0.0245617549193112	6.25168844225289	1.45798856178911e-06	-0.706766514836252	3
ENSG00000171806.11	METTL18	1	169787074	1_83	0	0.0292329330853027	7.90541735844237	2.19429287159589e-06	1.59637404342083	1
ENSG00000000457.13	SCYL3	1	169891332	1_83	0	0.0397021214117818	10.8220008507568	4.07961024416674e-06	1.77498337790502	2
ENSG00000120370.12	GORAB	1	170532434	1_83	0	0.0379427047777982	10.3893399523677	3.74294668194299e-06	-1.45108471656795	1
ENSG00000094963.13	FMO2	1	171185164	1_84	0	0.0132053483398863	5.20246429075003	6.52313499925689e-07	-0.256229999329244	1
ENSG00000117523.15	PRRC2C	1	171486183	1_84	0	0.0129447617447499	5.01421074604526	6.16302659047082e-07	0.250260232626736	1
ENSG00000034971.16	MYOC	1	171652996	1_84	0	0.0146886901615043	6.20830295288496	8.65871346813265e-07	0.98780858659817	1
ENSG00000010165.19	METTL13	1	171781437	1_84	0	0.0885707142499707	23.3789797111053	1.9661339290987e-05	2.74349839601455	2
ENSG00000197959.13	DNM3	1	171841542	1_84	0	0.0341950127394925	14.2224997287201	4.6178104351679e-06	-1.73387416248783	1
ENSG00000135845.9	PIGC	1	172443657	1_84	0	0.0272582197749601	12.0655342567031	3.12278038389946e-06	-1.35354500872748	2
ENSG00000094975.13	SUCO	1	172484813	1_84	0	0.0362571286996232	14.7806543105023	5.08843773714391e-06	1.76559670973394	2
ENSG00000117592.8	PRDX6	1	173476539	1_85	0	0.0194617426584058	8.1111206205743	1.49885624669008e-06	-2.25227145412322	2
ENSG00000076321.10	KLHL20	1	173714815	1_85	0	0.135072601071889	29.6208778457135	3.79894131739419e-05	-3.96053638005974	1
ENSG00000117593.9	DARS2	1	173823764	1_85	0	0.0334523186739828	10.7132741226996	3.40287377271008e-06	1.7111115041111	1
ENSG00000117601.13	SERPINC1	1	173917488	1_85	0	0.188948111825032	23.9776205182651	4.30175860060325e-05	-4.8603120278196	2
ENSG00000152061.23	RABGAP1L	1	174159856	1_85	0	0.0191223936521101	6.53543842630595	1.18662741674689e-06	-0.665769905350329	1
ENSG00000116161.17	CACYBP	1	175004590	1_85	0	0.0218116928442751	6.58556964276862	1.36389242344757e-06	-1.23424808719564	1
ENSG00000120333.4	MRPS14	1	175023749	1_85	0	0.0237463479143222	10.3439805166138	2.33228660026284e-06	-2.4038731843813	1
ENSG00000120332.15	TNN	1	175068086	1_85	0	0.0306992089008888	9.64249562960449	2.81069700961977e-06	-1.36277920810317	1
ENSG00000152092.15	ASTN1	1	177165274	1_86	0	0.00729042463447549	9.03074464465192	6.25134955326041e-07	-1.2160987926206	1
ENSG00000116147.16	TNR	1	175744070	1_86	0	0.18661941375592	37.5722827347827	6.65766286621169e-05	-3.09599412070679	1
ENSG00000235750.9	KIAA0040	1	175193132	1_86	0	0.0151487687157156	15.2238477341303	2.18977333682382e-06	1.70886267144851	2
ENSG00000143207.19	RFWD2	1	176207223	1_86	0	0.00941126611867749	10.608525414454	9.47982831065725e-07	1.42666735303606	1
ENSG00000075391.16	RASAL2	1	178093563	1_87	0	0.0444442573314917	15.2317107637036	6.42779081240524e-06	1.5148482756052	2
ENSG00000116191.17	RALGPS2	1	178725006	1_87	0	0.105575875607274	23.3006031611028	2.33576556800456e-05	-2.29402007298957	1
ENSG00000116194.12	ANGPTL1	1	178880354	1_87	0	0.0157201673167672	5.39048271706879	8.04604058474935e-07	-0.439169513060496	1
ENSG00000116199.11	FAM20B	1	179025509	1_89	0	0.0106578183834787	4.882252223458	4.94067087297047e-07	0.0157978283589171	2
ENSG00000143322.19	ABL2	1	179229827	1_89	0	0.01079613716273	4.90053402920388	5.02353230690964e-07	0.0518392836725793	1
ENSG00000162782.15	TDRD5	1	179592019	1_89	0	0.012505739159016	6.55301227112739	7.78122088992861e-07	0.686963168197867	2
ENSG00000135837.15	CEP350	1	179954679	1_89	0	0.014004385133048	7.41455878776076	9.85931529799533e-07	-0.626013197477559	2
ENSG00000116260.16	QSOX1	1	180154450	1_89	0	0.0209295344934324	10.9713683674487	2.18030757027926e-06	1.3475464356907	2
ENSG00000121454.5	LHX4	1	180229431	1_89	0	0.0254836215474455	12.8896918468752	3.11889732893676e-06	-2.24381400691266	2
ENSG00000230124.6	ACBD6	1	180503163	1_89	0	0.0122703646204031	5.89292896455013	6.86571973235008e-07	0.398313503908438	2
ENSG00000143324.13	XPR1	1	180633745	1_89	0	0.0169611332130541	8.30323843202691	1.33721047822176e-06	-0.131024036510896	1
ENSG00000135835.11	KIAA1614	1	180910279	1_89	0	0.0154736006683823	7.61157606553873	1.11831299963124e-06	-0.0923478832474557	2
ENSG00000153029.14	MR1	1	181033343	1_89	0	0.0127687615412497	6.19527659092938	7.51115758670537e-07	-0.247375679200309	1
ENSG00000162783.10	IER5	1	181089136	1_89	0	0.0206906860232192	10.8880178406423	2.13905086078295e-06	1.07593881536207	1
ENSG00000198216.10	CACNA1E	1	181412848	1_90	0	0.0159470306390083	4.95046635790739	7.49589231536195e-07	-0.230654896020547	1
ENSG00000135821.17	GLUL	1	182392343	1_90	0	0.0487346562249174	15.5730628589736	7.20625025922547e-06	2.15335258109491	1
ENSG00000143333.6	RGS16	1	182392343	1_90	0	0.0299273761631793	10.9185906058297	3.10264881817373e-06	1.76135460341514	2
ENSG00000203730.2	TEDDM1	1	182400603	1_90	0	0.0616265646720714	17.8289482267765	1.04325645277394e-05	2.35822417539906	2
ENSG00000135862.5	LAMC1	1	183023026	1_91	0	0.0312651972203601	12.8165229437121	3.80477332948242e-06	-1.86088568755297	1
ENSG00000157064.10	NMNAT2	1	183439178	1_91	0	0.151864578125229	28.1561479847786	4.06001019326223e-05	-2.69613914289352	1
ENSG00000116698.21	SMG7	1	183471970	1_91	0	0.110433721265233	24.9887000641458	2.62025023041112e-05	2.7218545940342	1
ENSG00000116701.14	NCF2	1	183591057	1_91	0	0.0141869184648145	5.32687304981389	7.1755933107472e-07	-0.413641961928425	1
ENSG00000162704.15	ARPC5	1	183635770	1_91	0	0.0144604746102995	5.50735264313755	7.56175896485467e-07	-0.585113137320508	1
ENSG00000198756.10	COLGALT2	1	183970792	1_91	0	0.0154233352449931	6.11669062432796	8.95761124298945e-07	-0.598150091395159	2
ENSG00000198860.11	TSEN15	1	184051811	1_91	0	0.0201594778789739	8.65085796566142	1.6559066806519e-06	-1.13149189160768	2
ENSG00000116667.12	C1orf21	1	184606961	1_91	0	0.0355132194915778	14.0299833660431	4.73090904443185e-06	2.00500173568501	1
ENSG00000116406.18	EDEM3	1	184756487	1_92	0	0.0573753639363789	16.4851459741555	8.98081286970417e-06	2.08153773941314	1
ENSG00000135842.16	FAM129A	1	184974052	1_92	0	0.0810172643661571	18.6392625606925	1.43384992353618e-05	-1.97091947174578	1
ENSG00000121486.11	TRMT1L	1	185156912	1_92	0	0.0401665550697589	12.4506784313285	4.74848421796669e-06	1.57048836920264	1
ENSG00000116668.12	SWT1	1	185156912	1_92	0	0.0401665550697589	12.4506784313285	4.74848421796669e-06	-1.57048836920264	1
ENSG00000116679.15	IVNS1ABP	1	185317057	1_92	0	0.0221192244713622	6.97729982574321	1.46539490922359e-06	0.77872697013571	1
ENSG00000143341.11	HMCN1	1	185737815	1_92	0	0.0173858062644758	4.72012471556318	7.79194191391266e-07	0.127171718782433	1
ENSG00000047410.13	TPR	1	186376149	1_92	0	0.0507354619016971	14.5270901361221	6.99822089427963e-06	1.54589671764443	1
ENSG00000157181.15	C1orf27	1	186376034	1_92	0	0.0647618697259152	16.8396420472151	1.03549887435461e-05	1.74896261677981	2
ENSG00000150681.9	RGS18	1	192158507	1_96	0	0.19675518489581	31.6655312131232	5.9157574665889e-05	3.4323728863754	2
ENSG00000090104.11	RGS1	1	192575969	1_96	0	0.0113910772448914	5.64554858360725	6.10616228998437e-07	-0.431732128919325	2
ENSG00000116741.7	RGS2	1	192790514	1_96	0	0.031104084248909	15.5732877643311	4.59933586522967e-06	2.11570533501785	1
ENSG00000116747.12	TROVE2	1	193058704	1_96	0	0.0146469096545553	9.83456328197037	1.36772403466669e-06	1.66987037593828	1
ENSG00000023572.8	GLRX2	1	193106964	1_96	0	0.206949653528939	19.9881995685003	3.92767710682735e-05	3.99434897239451	1
ENSG00000134371.10	CDC73	1	193121735	1_96	0	0.21221101628636	20.045965084738	4.03917148357654e-05	4.00142905920009	1
ENSG00000116785.13	CFHR3	1	196762056	1_98	0	0.0180224027144628	4.73394806922149	8.10090568875817e-07	0.0711311174852522	1
ENSG00000244414.6	CFHR1	1	196820070	1_98	0	0.0804351853505077	19.0321893981194	1.45355749431598e-05	-2.52422341220922	2
ENSG00000177888.7	ZBTB41	1	197217191	1_98	0	0.0250942246711816	7.87124796720492	1.87549008651533e-06	1.08826909360163	1
ENSG00000203724.10	C1orf53	1	197902363	1_99	0	0.0187275657265952	4.94958945668995	8.80132188892912e-07	0.0415135514763081	2
ENSG00000151414.14	NEK7	1	198157576	1_99	0	0.0539953494640579	15.0353549921698	7.70845674166217e-06	-2.07441455528563	1
ENSG00000081237.18	PTPRC	1	198638643	1_99	0	0.0297395552308715	9.33719053928057	2.63662330982458e-06	-0.992463833313975	1
ENSG00000163362.10	C1orf106	1	200898933	1_101	0	0.102204545591643	22.5136826151858	2.18481237896612e-05	1.27022423053757	1
ENSG00000118193.11	KIF14	1	200620703	1_101	0	0.14295858427621	27.5428514334014	3.73866485106919e-05	-2.6017757063081	1
ENSG00000118197.13	DDX59	1	200660007	1_101	0	0.0113738478302033	5.00838472312425	5.40881954802884e-07	-0.0872094147347865	2
ENSG00000116852.14	KIF21B	1	201018890	1_101	0	0.012469260322575	8.10212153783625	9.59261119850566e-07	-1.66687410238759	2
ENSG00000232237.3	ASCL5	1	201114802	1_101	0	0.0110536569107597	4.7662218968861	5.00239100711457e-07	0.0245906644856303	2
ENSG00000118194.18	TNNT2	1	201378187	1_101	0	0.0699679720591239	22.165134213164	1.47253982349968e-05	-2.14154954811737	1
ENSG00000159173.18	TNNI1	1	201429100	1_101	0	0.0243470304012832	12.3333862584334	2.85118716824139e-06	-1.41385195918577	1
ENSG00000174307.6	PHLDA3	1	201469321	1_101	0	0.0150082825536334	7.59310556977769	1.08205125287977e-06	-0.814174417439842	2
ENSG00000198700.9	IPO9	1	201828710	1_102	0	0.0543907204940632	17.3641217949976	8.96757529744759e-06	-2.35109709320547	1
ENSG00000198892.6	SHISA4	1	201882364	1_102	0	0.20451235872342	20.5144378467273	3.98360780865493e-05	3.40056019630706	2
ENSG00000163431.12	LMOD1	1	201916029	1_102	0	0.108464193217266	23.8283041399943	2.45401335410862e-05	-3.00285960920334	1
ENSG00000176393.10	RNPEP	1	201982484	1_102	0	0.0244302742627586	9.39217655118539	2.17867267769716e-06	1.2800467325541	1
ENSG00000163435.15	ELF3	1	202008126	1_102	0	0.027314986988956	10.0302881564542	2.60142796567563e-06	1.06117459996194	1
ENSG00000143862.7	ARL8A	1	202144707	1_102	0	0.0411604777906333	13.9471845384381	5.4508515110071e-06	1.59662671334843	1
ENSG00000077157.21	PPP1R12B	1	202348568	1_102	0	0.0156389502412793	4.91053914539095	7.2917903257395e-07	0.166639351346056	1
ENSG00000183155.4	RABIF	1	202889900	1_102	0	0.0312654468499282	11.3989264212055	3.38396597132914e-06	-1.38605328597411	1
ENSG00000159346.12	ADIPOR1	1	202958751	1_102	0	0.0351480926081881	12.5729014128337	4.19599216859319e-06	-1.40572388836958	1
ENSG00000159348.12	CYB5R1	1	202968959	1_102	0	0.0153161570863557	4.72649376841733	6.87363233490582e-07	-0.0950901202931401	1
ENSG00000163444.11	TMEM183A	1	203162653	1_102	0	0.0177208215659442	6.10159290892526	1.02665488527218e-06	0.592810729884568	1
ENSG00000143847.15	PPFIA4	1	203025545	1_102	0	0.0289821344353595	10.70942658515	2.94709395370621e-06	1.19239298338886	1
ENSG00000163485.16	ADORA1	1	203091480	1_102	0	0.0680696626732701	18.8915789378539	1.22101008912548e-05	2.07544261854898	2
ENSG00000133048.12	CHI3L1	1	203186952	1_102	0	0.0182835745269087	6.39674118972156	1.11049672678574e-06	-0.730541617111185	1
ENSG00000133063.15	CHIT1	1	203264909	1_102	0	0.0272972227714221	10.1912284530363	2.64145002181002e-06	1.18930331086902	1
ENSG00000159388.5	BTG2	1	203305808	1_102	0	0.0218216207697819	8.06205992219083	1.67043823700892e-06	-0.872836523489769	1
ENSG00000058668.14	ATP2B4	1	203602586	1_103	0	0.0174166492654479	4.84419510357734	8.0109427725941e-07	-0.0690782677402458	2
ENSG00000122188.12	LAX1	1	203765103	1_103	0	0.0237114235063145	7.9588717585415	1.79187013520218e-06	-1.07828023327098	2
ENSG00000257315.2	ZBED6	1	203795675	1_103	0	0.022068300205368	7.65913649740087	1.60489302435038e-06	-1.36154655746319	1
ENSG00000182004.12	SNRPE	1	203861428	1_103	0	0.02633806037591	9.48146116958322	2.37113595716145e-06	1.62300428852804	1
ENSG00000143842.14	SOX13	1	204072748	1_103	0	0.0272877513701434	10.0430113966904	2.60213067092429e-06	1.72984033095646	1
ENSG00000143845.14	ETNK2	1	204151824	1_103	0	0.0224039559357204	7.41114493132334	1.57654878059406e-06	-0.935360852318887	1
ENSG00000158615.8	PPP1R15B	1	204412128	1_103	0	0.0181650600459999	5.23256905837126	9.02504141173922e-07	-0.406516985964346	1
ENSG00000133056.13	PIK3C2B	1	204472312	1_103	0	0.0866995845887045	19.9781933297283	1.64463915239586e-05	-2.43449468429656	1
ENSG00000198625.12	MDM4	1	204517114	1_103	0	0.131267008553433	23.5329184904414	2.93311287032797e-05	-3.21365570647681	1
ENSG00000184144.11	CNTN2	1	205043070	1_104	0	0.0162677068145974	4.82221840566062	7.44853066135345e-07	0.221130322294959	1
ENSG00000174529.7	TMEM81	1	205072824	1_104	0	0.0174039431555939	8.92712239229202	1.47521915207733e-06	2.35518383005397	2
ENSG00000133059.16	DSTYK	1	205211346	1_104	0	0.0181108049605583	5.79577029389078	9.9665836218741e-07	0.492909906098091	2
ENSG00000133069.15	TMCC2	1	205228229	1_104	0	0.0599797120771324	16.4858247652433	9.38885112491077e-06	-1.60879134394955	1
ENSG00000163545.8	NUAK2	1	205321666	1_104	0	0.0252137772651868	8.29010471008836	1.98470208003612e-06	-0.317903342125663	1
ENSG00000117266.15	CDK18	1	205504902	1_104	0	0.0475036345361027	14.6838064074399	6.62312399758738e-06	-1.70118572146769	1
ENSG00000174514.12	MFSD4A	1	205554978	1_104	0	0.0171333761297213	5.47244943863225	8.90270747478764e-07	-0.559795252707968	1
ENSG00000158715.5	SLC45A3	1	205680045	1_104	0	0.0224933291814495	7.89290120559198	1.68572917273439e-06	-0.952898764105566	2
ENSG00000069275.12	NUCKS1	1	205750404	1_104	0	0.0168741022403258	5.09410283563422	8.16179685060725e-07	-0.370830582665234	1
ENSG00000117280.12	RAB29	1	205766484	1_104	0	0.0160937045519404	4.73270642455689	7.23207608650836e-07	-0.0517288608026384	2
ENSG00000133065.10	SLC41A1	1	205810103	1_104	0	0.1023714987953	21.9048743473169	2.12920376180477e-05	2.16569307257791	2
ENSG00000162877.12	PM20D1	1	205828905	1_104	0	0.0358041983606997	12.1092200736598	4.11668392402706e-06	1.37026082379546	2
ENSG00000117322.17	CR2	1	207454348	1_105	0	0.0667469930461547	20.7484611676509	1.3149674255831e-05	-2.17640124516215	2
ENSG00000162897.14	FCAMR	1	206970205	1_105	0	0.0127186781078774	4.96209985857468	5.99245626012223e-07	-0.327537025725125	1
ENSG00000263528.7	IKBKE	1	206470213	1_105	0	0.0259179205523206	11.7007931798283	2.87947196143038e-06	1.34902063719189	3
ENSG00000143486.15	EIF2D	1	206604463	1_105	0	0.0131531732905775	5.27929345507836	6.59331374185394e-07	-0.35826945570347	1
ENSG00000143479.15	DYRK3	1	206634569	1_105	0	0.0144572039159863	6.17249167727835	8.47309774664743e-07	0.622348998145372	1
ENSG00000162889.10	MAPKAPK2	1	206684062	1_105	0	0.0283666667547017	12.5583975634405	3.38251655609843e-06	-1.44966683309237	1
ENSG00000162894.11	FCMR	1	206923405	1_105	0	0.0196748739690991	9.0874088964727	1.69765495683331e-06	1.26662008760609	1
ENSG00000162896.5	PIGR	1	206946508	1_105	0	0.0380396770081207	15.3525395731832	5.54516461211075e-06	-1.95603579831865	1
ENSG00000182795.12	C1orf116	1	207032059	1_105	0	0.013272010356138	5.36432043687718	6.7600330799936e-07	-0.214193217951621	1
ENSG00000123843.12	C4BPB	1	207087851	1_105	0	0.013206203077644	5.31733155441032	6.66759341600744e-07	0.0974877723539096	2
ENSG00000123838.10	C4BPA	1	207104083	1_105	0	0.0225110330606113	10.3636637285124	2.21516527869501e-06	-1.30484251071856	1
ENSG00000203710.10	CR1	1	207497093	1_105	0	0.0160862267859376	7.18112678384616	1.0968422684016e-06	-0.526718234482132	1
ENSG00000197721.16	CR1L	1	207644386	1_105	0	0.0328925287442365	13.9664545936328	4.3619515104364e-06	-1.57582686700404	2
ENSG00000076356.6	PLXNA2	1	208244589	1_106	0	0.0345348023333374	12.7905994912315	4.19416268021198e-06	-1.36796849337185	1
ENSG00000008118.9	CAMK1G	1	209583074	1_106	0	0.0224938774544099	8.71612112197819	1.86159403326659e-06	-1.02582996507246	1
ENSG00000009790.14	TRAF3IP3	1	209777503	1_106	0	0.0335693058230917	12.5204506335014	3.99079773978741e-06	1.47953474699976	1
ENSG00000117595.10	IRF6	1	209805432	1_106	0	0.0182205521768453	6.72018595222011	1.16262651000332e-06	-0.875256659199142	1
ENSG00000117597.17	DIEXF	1	209827703	1_106	0	0.015070025606587	4.92448125723319	7.04647435819726e-07	0.357523872086906	2
ENSG00000117625.13	RCOR3	1	211262722	1_108	0	0.0084366583862564	8.6377022407749	6.91936260160839e-07	0.980366029849386	1
ENSG00000082512.14	TRAF5	1	211326278	1_108	0	0.0056806068135844	4.92459539640184	2.65621167919507e-07	0.210598430483129	1
ENSG00000117650.12	NEK2	1	211675781	1_108	0	0.00569973977820459	4.95709812347957	2.68274837718717e-07	0.21722717663794	1
ENSG00000123684.12	LPGAT1	1	211832995	1_108	0	0.00560991388145193	4.80435280119019	2.55910722486083e-07	-0.174276699981866	1
ENSG00000143493.12	INTS7	1	212035474	1_108	0	0.00692877519533564	6.77982663953682	4.46038613045239e-07	-0.746186302523168	1
ENSG00000066027.11	PPP2R5A	1	212208238	1_108	0	0.0557065443225994	26.407277794402	1.39677756023951e-05	-2.46462540695548	3
ENSG00000065600.12	TMEM206	1	212414848	1_108	0	0.00615547531089444	5.68159052029782	3.32069448473244e-07	-0.458554449411043	1
ENSG00000162772.16	ATF3	1	212565261	1_108	0	0.0061588129672433	5.69276266316744	3.32902832463151e-07	0.425270300949922	1
ENSG00000185523.6	SPATA45	1	212823083	1_108	0	0.0072259312378834	7.18227950763262	4.92780510961207e-07	0.921117527916031	2
ENSG00000123685.8	BATF3	1	212699732	1_108	0	0.00642808698679132	6.12008994094075	3.73539855555116e-07	-0.623944071533922	2
ENSG00000117697.14	NSL1	1	212792127	1_108	0	0.00907180832445409	9.27493727910951	7.98918069251365e-07	-1.11396715432456	1
ENSG00000203705.10	TATDN3	1	212781889	1_108	0	0.00611955019031929	5.5834380869852	3.24428204180162e-07	0.388407407857939	1
ENSG00000162769.12	FLVCR1	1	212858367	1_108	0	0.00773699324402744	7.76331855743433	5.70317925047022e-07	0.817135958811575	1
ENSG00000143494.15	VASH2	1	212954779	1_108	0	0.00966690801602921	9.90955766411235	9.09576543596644e-07	-1.14109070551621	1
ENSG00000174606.13	ANGEL2	1	212998282	1_108	0	0.00971891080162701	9.902794840433	9.13845494036922e-07	-1.16918282981761	3
ENSG00000117724.12	CENPF	1	214602949	1_109	0	0.0173041008890562	6.37247060504487	1.04701830895233e-06	0.691042384327631	2
ENSG00000136636.12	KCTD3	1	215567710	1_109	0	0.0183646861565157	6.93543606592228	1.20935743851234e-06	0.721115568695982	1
ENSG00000067533.5	RRP15	1	218285209	1_110	0	0.012811037193055	5.09951510171357	6.20312554687691e-07	0.279778088264724	1
ENSG00000143353.11	LYPLAL1	1	219174471	1_111	0	0.0219364040534786	4.70990807243472	9.810141336872e-07	-0.0860454002004694	1
ENSG00000136628.17	EPRS	1	219963207	1_112	0	0.014362483796042	4.69996228293715	6.40945822468081e-07	-0.0103065316099892	1
ENSG00000162813.17	BPNT1	1	220090556	1_112	0	0.0403024974004192	14.494043888273	5.54649885232044e-06	-1.72996774543298	1
ENSG00000067704.9	IARS2	1	220094239	1_112	0	0.0155958301008505	5.4787025395793	8.11303993433002e-07	0.514132979990553	1
ENSG00000118873.15	RAB3GAP2	1	220272146	1_112	0	0.0832406013127073	21.4786158029468	1.69761379327552e-05	-2.3194179437523	1
ENSG00000162817.6	C1orf115	1	220699574	1_112	0	0.0187964886866352	7.24477401116844	1.29300131732616e-06	0.746779174071299	1
ENSG00000117791.15	MARC2	1	220341149	1_112	0	0.0181643882192735	6.92096821786983	1.19367205570407e-06	1.0525208223568	3
ENSG00000186205.12	MARC1	1	220786518	1_112	0	0.0500522538474173	16.5677168983364	7.87378768935679e-06	-1.90345804872292	1
ENSG00000136630.12	HLX	1	220879423	1_112	0	0.0147428487569116	4.94699908511091	6.92501370253615e-07	-0.147078414653702	1
ENSG00000154305.16	MIA3	1	222618304	1_114	0	0.0103809277300461	5.35363429690905	5.27694133284994e-07	0.692059949385258	1
ENSG00000162819.11	BROX	1	222712777	1_114	0	0.0230316241267246	12.7327588069999	2.7844823766029e-06	1.72550670562168	1
ENSG00000143502.14	SUSD4	1	223364043	1_114	0	0.0380534138280235	17.3264777124762	6.26038878990185e-06	-1.76803055606398	1
ENSG00000203697.11	CAPN8	1	223645152	1_114	0	0.0598593611361749	21.5042942499369	1.22223486534642e-05	-2.24446724470819	2
ENSG00000143756.11	FBXO28	1	224114047	1_114	0	0.0227378731738441	11.8623671017739	2.56105317896006e-06	1.10816379176999	1
ENSG00000143753.12	DEGS1	1	224227807	1_114	0	0.0102875075224215	5.32371906501533	5.20023167251599e-07	-0.484662512093782	1
ENSG00000143748.17	NVL	1	224330652	1_114	0	0.0204342421779912	10.438035098833	2.02523155654234e-06	0.335088093388399	2
ENSG00000143771.11	CNIH4	1	224356827	1_114	0	0.164068585837318	18.5378470771652	2.88789984088091e-05	-3.61463636272366	2
ENSG00000143786.7	CNIH3	1	224436689	1_114	0	0.214936636371666	19.0652504273972	3.89090259827211e-05	3.67352166494241	1
ENSG00000162923.14	WDR26	1	224436689	1_114	0	0.157927674456814	18.7533595763861	2.8121256253927e-05	-3.60122970359045	2
ENSG00000185155.11	MIXL1	1	226223616	1_115	0	0.126836858485246	25.3811125086065	3.05670500337286e-05	-3.10077399009504	1
ENSG00000185842.15	DNAH14	1	224895338	1_115	0	0.0153318977540937	5.0868672420483	7.40531803146026e-07	-0.441699712462573	2
ENSG00000154380.17	ENAH	1	225774988	1_115	0	0.0530929451103176	16.9031359322681	8.52121449556721e-06	-2.19202280013437	1
ENSG00000143819.12	EPHX1	1	225774988	1_115	0	0.0530929451103176	16.9031359322681	8.52121449556721e-06	-2.19202280013437	1
ENSG00000143742.12	SRP9	1	225777848	1_115	0	0.017629067662069	6.40739964070115	1.07252779015778e-06	-0.705127910378549	1
ENSG00000196187.11	TMEM63A	1	225868963	1_115	0	0.0204865208830909	7.82971850240088	1.52304156562182e-06	0.897417168893404	1
ENSG00000243709.1	LEFTY1	1	225836515	1_115	0	0.0150902207859756	4.93666507887606	7.07337454059661e-07	-0.129922710003188	2
ENSG00000143811.18	PYCR2	1	225922543	1_115	0	0.0162386510438471	5.63019628565385	8.68102250243044e-07	0.501354755891606	2
ENSG00000143768.12	LEFTY2	1	225941740	1_115	0	0.0228166236907013	8.85075433333706	1.91747214153892e-06	0.970914261117533	1
ENSG00000143751.9	SDE2	1	225999428	1_115	0	0.0225863936654559	8.75463047608389	1.87750935574573e-06	-1.23821638879942	1
ENSG00000163041.9	H3F3A	1	226062051	1_115	0	0.0675884391991115	19.2276659169901	1.23394664613011e-05	2.5822602992732	2
ENSG00000183814.15	LIN9	1	226309688	1_115	0	0.0272173223079635	10.5246571571156	2.71988630648161e-06	-1.27272662793282	1
ENSG00000143772.9	ITPKB	1	226738931	1_116	0	0.069064754693813	20.375035585327	1.33614086345954e-05	-2.02717391935601	1
ENSG00000143801.16	PSEN2	1	226870643	1_116	0	0.0749289344505099	21.1637380874693	1.5057030553977e-05	2.42995057761651	2
ENSG00000163050.16	COQ8A	1	226896959	1_116	0	0.0133242498137166	4.69811603512009	5.94379609428282e-07	0.156562516364108	2
ENSG00000143776.18	CDC42BPA	1	227318012	1_116	0	0.0196827826722019	8.38814733956405	1.56765302329182e-06	-1.52073083888797	2
ENSG00000181450.17	ZNF678	1	227563411	1_116	0	0.0145947661492506	5.55868106642628	7.70311345285312e-07	0.769420029486386	1
ENSG00000143740.14	SNAP47	1	227730861	1_116	0	0.0181026162057353	7.59581097929838	1.30560826192625e-06	-0.965509382072557	1
ENSG00000162910.18	MRPL55	1	228109044	1_116	0	0.0133252368647865	4.69881579693121	5.94512177197715e-07	0.0942460107078903	1
ENSG00000143774.16	GUK1	1	228140298	1_116	0	0.076054383774861	21.308733512471	1.53878975703461e-05	-2.09845359294878	1
ENSG00000154370.15	TRIM11	1	228407706	1_116	0	0.0141903323361597	5.2931037623834	7.13181996220947e-07	-0.488704118367932	1
ENSG00000162931.11	TRIM17	1	228417087	1_116	0	0.0163898186851308	6.65538774182734	1.03572607121093e-06	0.796313626830326	1
ENSG00000196890.4	HIST3H2BB	1	228455746	1_116	0	0.0201742001519264	8.62172376528482	1.65153516868414e-06	-1.01914187558436	2
ENSG00000168159.11	RNF187	1	228484557	1_116	0	0.0150471443115434	5.847206619023	8.35410488386134e-07	-0.517762201110084	2
ENSG00000154429.10	CCSAP	1	229326054	1_117	0	0.0355407845533757	9.54684658769441	3.22169446568846e-06	1.19587048695061	2
ENSG00000143632.14	ACTA1	1	229433845	1_117	0	0.0213801226336339	4.71739148050466	9.57655940713358e-07	-0.00393029791240893	1
ENSG00000069248.11	NUP133	1	229506638	1_117	0	0.0231877730100016	5.48687231561448	1.20803993419292e-06	-0.364969580188626	2
ENSG00000135775.13	COG2	1	230643133	1_118	0	0.0209483967726078	5.09959063615769	1.01433988514885e-06	-0.290241143244623	2
ENSG00000135744.7	AGT	1	230712956	1_118	0	0.0229330140498686	5.95765788512694	1.29728111038879e-06	-0.605628038567185	1
ENSG00000173409.13	ARV1	1	230979465	1_118	0	0.0221328569323189	5.62089324557449	1.18124561837614e-06	-0.458009174981037	1
ENSG00000182118.7	FAM89A	1	231037850	1_118	0	0.0218921572061909	5.51727269938226	1.14685999814183e-06	-0.51517863807892	2
ENSG00000143633.12	C1orf131	1	231234001	1_118	0	0.0201541932459756	4.73342148604258	9.05811839802837e-07	0.101317155678181	1
ENSG00000116906.11	GNPAT	1	231241335	1_118	0	0.0203359344228844	4.81850529084954	9.30408929252718e-07	0.71523294736937	2
ENSG00000116903.7	EXOC8	1	231337950	1_118	0	0.0200793606365077	4.69818124087532	8.95729841728962e-07	0.0853249901347598	1
ENSG00000010072.15	SPRTN	1	231334904	1_118	0	0.0276982794883616	7.74982612709649	2.03817818468377e-06	-1.54535087724014	1
ENSG00000162946.21	DISC1	1	231627073	1_118	0	0.0212602773312276	5.2396550806091	1.05771587130144e-06	0.463615489465571	1
ENSG00000116991.10	SIPA1L2	1	232561778	1_119	0	0.0254389188853208	8.5655671979918	2.06896037862928e-06	-1.01820859402711	1
ENSG00000212916.4	MAP10	1	232805207	1_119	0	0.0171829897206842	4.84749141211035	7.90884702571233e-07	-0.143139735171491	2
ENSG00000135778.11	NTPCR	1	232950261	1_119	0	0.0173941218800948	4.96303952995245	8.19686231030986e-07	-0.162664061114758	1
ENSG00000135749.18	PCNX2	1	233295495	1_120	0	0.0429748663671318	10.192925279104	4.15920926868773e-06	-1.18130689041894	1
ENSG00000168275.14	COA6	1	234397173	1_120	0	0.0242561791123951	4.7468018363938	1.09325353267831e-06	0.100934627312222	1
ENSG00000059588.9	TARBP1	1	234478952	1_121	0	0.0351407588327012	9.29742635659857	3.1022106132098e-06	-1.09859652772795	2
ENSG00000188739.14	RBM34	1	235161669	1_121	0	0.0290613974429953	7.48928061463276	2.06658843221446e-06	-0.843214721560731	1
ENSG00000152904.11	GGPS1	1	235326535	1_121	0	0.0444459704156711	11.5407447657112	4.87038873157116e-06	-1.42396740306422	1
ENSG00000162885.12	B3GALNT2	1	235504442	1_121	0	0.0219757224989127	4.83624705189014	1.00913446085686e-06	0.298408174781341	1
ENSG00000168243.10	GNG4	1	235651207	1_121	0	0.143214002337925	22.9357929871904	3.11886544606777e-05	-2.58895216436504	1
ENSG00000143669.13	LYST	1	235959859	1_122	0	0.0219062128611409	6.09706418002528	1.26819333595085e-06	-0.690441281963461	1
ENSG00000116962.14	NID1	1	236065381	1_122	0	0.0416098901267782	12.2010323766621	4.82048288636485e-06	-1.36676588786864	1
ENSG00000077585.13	GPR137B	1	236135156	1_122	0	0.0211144686186115	5.74816508287102	1.1524093816525e-06	-0.625751740941786	2
ENSG00000119285.10	HEATR1	1	236604526	1_122	0	0.0192735228887155	4.8839970260549	8.93786707591177e-07	0.391691700574501	1
ENSG00000077522.12	ACTN2	1	236686652	1_122	0	0.0192324369195702	4.86378977278687	8.88191287293475e-07	0.254522425271812	1
ENSG00000116984.12	MTR	1	236793215	1_122	0	0.0324017623444803	9.8152654331059	3.0197297509589e-06	1.2570441201597	1
ENSG00000133019.11	CHRM3	1	239386955	1_124	0	0.011772483206923	5.0368011136948	5.63015405985521e-07	-0.406214243354806	1
ENSG00000182901.16	RGS7	1	241332907	1_126	0	0.0261929532437185	6.36515458612541	1.58303610459203e-06	-0.609114267709271	2
ENSG00000203668.2	CHML	1	241650469	1_127	0	0.0224886163264535	6.12556258134303	1.30799508797645e-06	0.583662156669395	1
ENSG00000054277.13	OPN3	1	241676920	1_127	0	0.0202129251783092	5.11446198267884	9.81581850995977e-07	0.317340047106885	1
ENSG00000174371.16	EXO1	1	241847755	1_127	0	0.0332366468537144	9.83725248877275	3.10447679390193e-06	-1.10112376531596	1
ENSG00000197769.5	MAP1LC3C	1	241900150	1_127	0	0.032575568375969	9.64593748554381	2.98355358163519e-06	-1.11067634113727	1
ENSG00000143702.15	CEP170	1	243254880	1_128	2	0.282455174271629	23.1735883162329	6.21498692185624e-05	-4.49684108417326	1
ENSG00000054282.15	SDCCAG8	1	243248552	1_128	0	0.0205403359223798	13.1365380690441	2.56203977283367e-06	0.764455031122543	1
ENSG00000173728.10	C1orf100	1	244352788	1_129	0	0.0243978403705015	5.38245219412375	1.24689235870494e-06	0.455492491078522	1
ENSG00000035687.9	ADSS	1	244450489	1_129	0	0.090908544133724	18.0028358414928	1.55397139769891e-05	2.48831003415759	1
ENSG00000179397.17	C1orf101	1	244454207	1_129	0	0.0799551606533919	16.752251508647	1.2717949074991e-05	-2.43749290698422	1
ENSG00000203666.12	EFCAB2	1	244966160	1_129	0	0.0323702901181514	8.06971415187243	2.48028815840277e-06	-0.969638605093173	1
ENSG00000162849.15	KIF26B	1	245155106	1_129	0	0.0245551031949913	5.44342824459676	1.26914622648174e-06	-0.43178902568636	1
ENSG00000185420.18	SMYD3	1	246495485	1_131	0	0.00668379050456258	5.92291610448513	3.7588570252453e-07	-0.515602969162316	2
ENSG00000162852.13	CNST	1	246588488	1_131	0	0.0184606761860513	15.5131932249051	2.719231629319e-06	-1.63162008825565	1
ENSG00000143653.9	SCCPDH	1	246723717	1_131	0	0.00586870542504081	4.69791597635148	2.6178511723352e-07	0.0296838660497271	2
ENSG00000153207.14	AHCTF1	1	246949516	1_131	0	0.00614342111170441	5.12878905369189	2.99173084847122e-07	0.443196179120508	1
ENSG00000277462.1	ZNF670	1	247078730	1_131	0	0.0149241057527998	13.5016665893919	1.91325604378291e-06	1.49894076711462	1
ENSG00000188295.14	ZNF669	1	247104366	1_131	0	0.00590869317584153	4.76187015329019	2.67156893209036e-07	0.148760474060858	2
ENSG00000196418.12	ZNF124	1	247170587	1_131	0	0.0260406015082768	18.7745384160939	4.64213404541802e-06	-1.9283183186611	2
ENSG00000177535.7	OR2B11	1	247452585	1_131	0	0.00660898443057367	5.81688316477881	3.65024879607372e-07	0.546452925797141	1
ENSG00000203663.3	OR2L2	1	248033300	1_131	0	0.00611395528528935	5.08350072076043	2.95109061124076e-07	-0.301591664506162	1
ENSG00000177462.6	OR2T8	1	247896963	1_131	0	0.00588550126251508	4.72483085344038	2.64038416539372e-07	-0.0870471322921234	1
ENSG00000198128.3	OR2L3	1	248060235	1_131	0	0.00664272438818958	5.8648553633371	3.69914143406102e-07	-0.542580786086803	1
ENSG00000162714.12	ZNF496	1	247323226	1_131	0	0.00658891650236537	5.78823410426974	3.62124149805132e-07	0.54309024032653	2
ENSG00000162711.16	NLRP3	1	247372624	1_131	0	0.0059379746500855	4.80842707166043	2.71105775444886e-07	0.166652556795798	2
ENSG00000162722.8	TRIM58	1	247858854	1_131	0	0.00638334497901216	5.48964524297483	3.32728492739146e-07	0.455557899631054	1
ENSG00000238243.3	OR2W3	1	247858854	1_131	0	0.00640049687328947	5.51492220187265	3.35158684265943e-07	0.463155998350983	2
ENSG00000175137.10	SH3BP5L	1	248826595	1_131	0	0.00661159287263247	5.8206010965522	3.65402350257328e-07	0.485599007727381	2
ENSG00000171163.15	ZNF692	1	248859244	1_131	0	0.0550111962995041	25.9139219850724	1.35357284529791e-05	2.32396405315949	1
ENSG00000184731.5	FAM110C	2	47011	2_1	0	0.163279385358261	23.7936513825937	3.68884024875011e-05	-2.68098103761105	1
ENSG00000143727.15	ACP1	2	263270	2_1	0	0.0371347899134868	9.36344129464704	3.30151944913486e-06	-1.52192945890475	1
ENSG00000035115.21	SH3YL1	2	268293	2_1	0	0.0365520545490752	9.21260043455008	3.19735917528351e-06	-1.17571530724642	1
ENSG00000151353.14	TMEM18	2	677213	2_1	0	0.0251095856774446	5.64052683563142	1.34479663348348e-06	-0.435918274201154	2
ENSG00000172554.11	SNTG2	2	1092878	2_1	0	0.0345122514058018	8.66517380522777	2.8395398397329e-06	1.10398410448807	1
ENSG00000171853.15	TRAPPC12	2	3379891	2_2	0	0.0127888779827481	6.12537523645469	7.43810901247325e-07	0.645776182985023	1
ENSG00000182551.13	ADI1	2	3515408	2_2	0	0.020384010614243	10.5343461695066	2.0388938655627e-06	1.19488267504676	1
ENSG00000171865.9	RNASEH1	2	3558995	2_2	0	0.0561222389990712	20.1886851880315	1.07582200117711e-05	-2.02763724042309	1
ENSG00000118004.17	COLEC11	2	3594371	2_2	0	0.0126575292616188	6.02787599585662	7.24453719240441e-07	0.59910234600422	2
ENSG00000151692.14	RNF144A	2	6918542	2_5	0	0.0335533038064344	9.64257617677922	3.07203220661387e-06	-1.4659715407365	1
ENSG00000134313.15	KIDINS220	2	8837357	2_6	0	0.0145439926303867	4.70477288677891	6.49710231802309e-07	0.0345354077139062	1
ENSG00000151693.9	ASAP2	2	9184682	2_6	0	0.0285281092069324	11.0898705511792	3.00397878971101e-06	-1.20050035246811	1
ENSG00000119203.13	CPSF3	2	9402086	2_6	0	0.0191658947078831	7.31618928425229	1.33140881411461e-06	-0.827132956942713	1
ENSG00000134330.18	IAH1	2	9473199	2_6	0	0.0147954504182429	4.85767152925287	6.82423121016075e-07	-0.453323310134083	1
ENSG00000151694.12	ADAM17	2	9555759	2_6	0	0.0173409858766905	6.34787893332012	1.04520100011057e-06	-0.699221677995041	1
ENSG00000115750.16	TAF1B	2	9842495	2_6	0	0.0197087351431696	7.55083247183892	1.4130287063742e-06	0.917235909272059	2
ENSG00000134317.17	GRHL1	2	9951890	2_6	0	0.0154400473724465	5.27011773177581	7.72620705263951e-07	-0.446771461942469	1
ENSG00000205795.4	CYS1	2	10080534	2_6	0	0.0252930168445807	9.93472682721551	2.38590946454613e-06	1.10751713670836	2
ENSG00000115758.12	ODC1	2	10448012	2_7	0	0.0161414802733411	9.40606585774359	1.44161327116462e-06	1.08950402496325	1
ENSG00000115761.15	NOL10	2	10695873	2_7	0	0.00984823940870172	4.73975085258455	4.43211997320978e-07	-0.0388309565323761	1
ENSG00000162975.4	KCNF1	2	10869177	2_7	0	0.0222519260223769	12.4457567781182	2.62957955068632e-06	1.38916700045494	1
ENSG00000162976.12	PQLC3	2	11164580	2_7	0	0.0137217275065894	7.87088932901773	1.02548660824649e-06	0.897456485823685	1
ENSG00000134318.13	ROCK2	2	11347918	2_7	0	0.0151269685145889	8.79230171210963	1.26285033109106e-06	1.02648546139255	1
ENSG00000134324.11	LPIN1	2	11784824	2_7	0	0.030975316994327	15.5869868084126	4.58432421216671e-06	-1.64938529780247	1
ENSG00000071575.11	TRIB2	2	12717952	2_8	0	0.0324135662252454	9.83301948740337	3.02629397015779e-06	1.13422989529084	1
ENSG00000079785.14	DDX1	2	15591459	2_9	0	0.0117755518701709	5.24831543891443	5.86811472701301e-07	0.629398043748617	2
ENSG00000163032.11	VSNL1	2	17538936	2_10	0	0.0145363807285605	6.8735956948864	9.48719155273202e-07	1.07761426697497	1
ENSG00000163029.15	SMC6	2	17852677	2_10	0	0.012627846798772	5.54389852574881	6.64724940191552e-07	-0.687847871464807	1
ENSG00000170745.11	KCNS3	2	17877883	2_10	0	0.0469937183321962	18.0231737579083	8.04208161027909e-06	-1.85962460612924	2
ENSG00000143867.6	OSR1	2	19359082	2_11	0	0.0480091425177398	10.8119083598883	4.9286014673524e-06	1.26432831765748	1
ENSG00000183891.5	TTC32	2	19901956	2_12	0	0.0305681796565216	7.46078040074687	2.16546531141766e-06	-0.861572779114961	1
ENSG00000118965.14	WDR35	2	19989254	2_12	0	0.0278471517208705	6.57435764767238	1.73832711295313e-06	0.722112165704635	1
ENSG00000132031.12	MATN3	2	20022572	2_12	0	0.0252320806724455	5.63776317814578	1.35069499347801e-06	0.411707130156991	1
ENSG00000055917.15	PUM2	2	20352364	2_12	0	0.0242334966980734	5.25453236456125	1.20905916088907e-06	0.281982424201121	1
ENSG00000143869.6	GDF7	2	20676230	2_12	0	0.0228689914847086	4.70478762546986	1.02160834942016e-06	0.0888203322655842	3
ENSG00000118961.14	LDAH	2	20684786	2_12	0	0.022930129850783	4.73010676137864	1.02985208840349e-06	-0.0479773750932758	3
ENSG00000084674.14	APOB	2	21044338	2_13	0	0.0124425040009872	5.28553735015924	6.24445200504412e-07	-0.611245225150644	2
ENSG00000119771.14	KLHL29	2	23385024	2_14	0	0.0590080828653024	16.8780290255552	9.45650444694108e-06	-1.75518330802702	1
ENSG00000119778.14	ATAD2B	2	23926569	2_14	0	0.0860500548338237	20.5263728680577	1.67710696256659e-05	3.07994767478084	2
ENSG00000205639.9	MFSD2B	2	24009112	2_14	0	0.0167244341889834	4.86795121987106	7.73027685788897e-07	0.145336270900004	2
ENSG00000163026.11	WDCP	2	24049787	2_14	0	0.0173309456351295	5.20504088893843	8.56532413023586e-07	-0.322061935247517	1
ENSG00000119782.13	FKBP1B	2	24049526	2_14	0	0.0167970813163081	4.90901801546264	7.8293525122911e-07	-0.218013753988281	1
ENSG00000219626.8	FAM228B	2	24124223	2_14	0	0.0173496796372047	5.21524343645076	8.5913901567116e-07	-0.750002626294224	2
ENSG00000176732.6	PFN4	2	24124223	2_14	0	0.0186975527162292	5.92325421915324	1.0515805276804e-06	-0.707355560077964	1
ENSG00000186453.12	FAM228A	2	24152593	2_14	0	0.0166458948702388	4.82350676625407	7.62372875832723e-07	0.905478149350883	3
ENSG00000115129.13	TP53I3	2	24064728	2_14	0	0.0210066246996372	7.02609786355232	1.40141856968957e-06	-0.877012491413644	2
ENSG00000084676.15	NCOA1	2	24491292	2_15	0	0.0173412739843316	7.21923682586971	1.18869294664903e-06	-0.0893750016838126	2
ENSG00000138092.10	CENPO	2	24789280	2_15	0	0.0129065952785556	5.00643870890131	6.13533092184467e-07	-0.101741259101538	1
ENSG00000138031.14	ADCY3	2	24534502	2_15	0	0.0136898517301073	5.92035970934925	7.69563100418659e-07	-0.850699497172789	1
ENSG00000115137.11	DNAJC27	2	24971717	2_15	0	0.0245643191333926	12.8087547090073	2.98750772302361e-06	2.12386692659833	1
ENSG00000119772.16	DNMT3A	2	25343038	2_15	0	0.0242085678654377	10.7235947536041	2.46494304253856e-06	1.08441742466551	1
ENSG00000138101.18	DTNB	2	25673919	2_15	0	0.015961070027306	7.63754223923719	1.15747874548484e-06	1.24486369851978	1
ENSG00000084731.14	KIF3C	2	25982155	2_15	0	0.0125803002163229	4.83806243316899	5.77909548933511e-07	0.0397797910389166	2
ENSG00000084733.10	RAB10	2	26033971	2_15	0	0.0176248796020945	8.07179408544747	1.35080801884683e-06	1.10545136748033	1
ENSG00000157833.12	GAREM2	2	26164530	2_15	0	0.0125604618846116	4.85783294235587	5.79356097858595e-07	0.418445614624229	2
ENSG00000138029.13	HADHB	2	26232941	2_15	0	0.0126196339355334	4.83979513304311	5.79924067129838e-07	0.00115749097713893	2
ENSG00000084754.10	HADHA	2	26244479	2_15	0	0.0206516830125281	9.63333663278962	1.8889896740666e-06	1.29988313134571	2
ENSG00000157856.10	DRC1	2	26401975	2_15	0	0.0140443236863664	5.81394421028753	7.7529875599379e-07	-0.41425159222295	2
ENSG00000138080.13	EMILIN1	2	27078536	2_16	0	0.014640155484924	5.22976621933991	7.2698485160124e-07	1.796488330881	2
ENSG00000138030.12	KHK	2	27086791	2_16	0	0.0681772411682117	21.2283012875645	1.37420670395729e-05	-3.78090711671602	2
ENSG00000138028.15	CGREF1	2	27113635	2_16	0	0.0906262260204042	25.7272585703172	2.2138327257249e-05	-3.95461982319971	1
ENSG00000143994.13	ABHD1	2	27125819	2_16	0	0.0168912762839825	7.5346889443552	1.208440273011e-06	-1.94639412905628	1
ENSG00000138073.13	PREB	2	27134751	2_16	0	0.0139829115961724	4.78485757739398	6.35278304800468e-07	0.0297603825961417	1
ENSG00000138085.16	ATRAID	2	27212382	2_16	0	0.0182514930576212	7.18068336316825	1.24440449450086e-06	1.43958560132855	2
ENSG00000138074.14	SLC5A6	2	27201628	2_16	0	0.0241878887898138	9.92178264166251	2.27868906676198e-06	-1.79237112716577	2
ENSG00000084774.13	CAD	2	27217016	2_16	0	0.121190501244943	25.8705392020432	2.97694944204463e-05	-3.42281759325961	2
ENSG00000115194.10	SLC30A3	2	27275976	2_16	0	0.0590683756372111	19.4550302760496	1.09114969556867e-05	3.1233179635629	2
ENSG00000163794.6	UCN	2	27308797	2_16	0	0.0149762643278484	5.25655285254141	7.47484048054138e-07	-0.724794410176926	1
ENSG00000115207.13	GTF3C2	2	27356305	2_16	0	0.0154514626795408	5.51867163529717	8.09657881971122e-07	-0.800226759246745	1
ENSG00000163795.13	ZNF513	2	27380806	2_16	0	0.0191914791114189	8.70854401679687	1.58690670720322e-06	-1.85202232876719	1
ENSG00000115241.10	PPM1G	2	27408324	2_16	0	0.0413296233638548	16.9946871672505	6.66917354876659e-06	-3.01828466073624	1
ENSG00000115216.13	NRBP1	2	27428508	2_16	0	0.0217134038485504	10.6629556053551	2.19838072578514e-06	-2.33498999134095	1
ENSG00000157992.12	KRTCAP3	2	27444317	2_16	0	0.0207063216776024	8.02717189467446	1.57820318855788e-06	1.15564268806813	1
ENSG00000084734.8	GCKR	2	27594122	2_16	0	0.0218972036700121	12.7501841776393	2.65095595974034e-06	2.99869780742455	1
ENSG00000243943.9	ZNF512	2	27584757	2_16	0	0.0197189184619526	11.4820777473071	2.14981441798125e-06	2.8771493350741	1
ENSG00000198522.13	GPN1	2	27628084	2_16	0	0.0201169547549211	7.5268382083787	1.43771305651043e-06	-0.215497881958768	2
ENSG00000176714.9	CCDC121	2	27629397	2_16	0	0.0581262187826466	18.5022012712032	1.02115782587071e-05	-2.20227867540983	1
ENSG00000158019.20	BRE	2	27889824	2_16	0	0.0139904613644534	5.08661704530739	6.75707089463749e-07	-0.834857006409238	1
ENSG00000171174.13	RBKS	2	27893043	2_16	0	0.0140226713525815	5.07245521693509	6.75377166844872e-07	0.806003627379238	1
ENSG00000075426.11	FOSL2	2	28391927	2_18	0	0.0886404699155708	25.1515050415004	2.11686627733383e-05	-2.52885477081122	1
ENSG00000163803.12	PLB1	2	28456611	2_18	0	0.00939417410240628	4.90210060115756	4.37258460232672e-07	-0.132580315557557	2
ENSG00000213639.9	PPP1CB	2	28842731	2_18	0	0.0150066506542687	10.6385016705834	1.51586887384207e-06	1.58277971362369	1
ENSG00000163806.15	SPDYA	2	28780892	2_18	1	0.123848280717271	22.2106818694505	2.6118562478301e-05	-3.93151201346359	2
ENSG00000171103.10	TRMT61B	2	28869984	2_18	0	0.0149201497100244	12.8633111411062	1.82231459002193e-06	-2.98698149812773	2
ENSG00000189350.12	TOGARAM2	2	28981189	2_18	0	0.00993623167557633	5.32076123912098	5.01987469970306e-07	0.145740422957139	2
ENSG00000115295.19	CLIP4	2	29099518	2_18	0	0.0107107509068027	6.13627082582154	6.24053517082123e-07	0.708596678450665	1
ENSG00000213626.11	LBH	2	30250311	2_19	0	0.0465737057284513	10.398131269943	4.59825961271704e-06	-1.22373334492692	1
ENSG00000172954.13	LCLAT1	2	30448107	2_19	0	0.0256684379137311	4.72015558665195	1.15041133157795e-06	0.197104696765169	2
ENSG00000013016.15	EHD3	2	31215682	2_19	0	0.0378552254382893	8.55219658233158	3.07397908825395e-06	1.12023797598156	1
ENSG00000162959.13	MEMO1	2	32011261	2_20	0	0.0369742718653286	9.71769667955474	3.41161775702784e-06	1.25341098509258	1
ENSG00000152683.14	SLC30A6	2	32165765	2_20	0	0.0489717826071408	12.4047020656531	5.76805838380442e-06	-1.5098713217412	1
ENSG00000091106.18	NLRC4	2	32264782	2_20	0	0.0271550996039869	6.77971023265672	1.74807446641564e-06	-0.847339915119547	1
ENSG00000119820.10	YIPF4	2	32277438	2_20	0	0.0233403784942238	5.34280896181839	1.18406334521328e-06	0.49533995761184	1
ENSG00000115760.13	BIRC6	2	32356560	2_20	0	0.0288529657529379	7.35611837334485	2.01528543554451e-06	0.891515290444169	1
ENSG00000018699.11	TTC27	2	32666298	2_20	0	0.0252561442164039	6.09133238616938	1.46075285530627e-06	-0.710676294901209	1
ENSG00000049323.15	LTBP1	2	32947295	2_20	0	0.0253292507485363	6.11876166421286	1.47157796828062e-06	-0.615648990967316	2
ENSG00000152689.17	RASGRP3	2	33531453	2_21	0	0.00985475485802711	5.033993664956	4.71037937721974e-07	0.252131764054496	1
ENSG00000119812.18	FAM98A	2	33597253	2_21	0	0.00955597144585529	4.7435882430181	4.30406899116731e-07	-0.231117793919875	1
ENSG00000171055.14	FEZ2	2	36568942	2_23	0	0.084702796213068	27.3331627832839	2.19829024202046e-05	-2.81587548305914	1
ENSG00000205221.12	VIT	2	36696897	2_23	0	0.0108817046584286	7.76522478258878	8.02321376122235e-07	-0.916576142685383	1
ENSG00000152133.14	GPATCH11	2	37090314	2_23	0	0.0300960235375243	17.3972807935271	4.97150508223581e-06	2.13938995109051	1
ENSG00000055332.16	EIF2AK2	2	37156965	2_23	0	0.00845299700434143	5.38306529700212	4.32053730888673e-07	-0.650552512724636	2
ENSG00000218739.9	CEBPZOS	2	37195255	2_23	0	0.0136521505057406	9.90680160515871	1.28419782510244e-06	1.39730517917112	2
ENSG00000115816.14	CEBPZ	2	37231568	2_23	0	0.0568174851260307	23.4715737818224	1.26625628499708e-05	3.4264398696915	1
ENSG00000003509.15	NDUFAF7	2	37231568	2_23	0	0.0568174851260307	23.4715737818224	1.26625628499708e-05	-3.4264398696915	1
ENSG00000115825.9	PRKD3	2	37281290	2_23	0	0.110198615024365	29.9104851603423	3.12965878518064e-05	3.7650811181139	2
ENSG00000143889.15	HNRNPLL	2	38603270	2_24	0	0.0546750581181549	15.4932034466999	8.04318159179547e-06	1.8087898520309	1
ENSG00000143891.16	GALM	2	38666042	2_24	0	0.0182875294665104	5.29522423885175	9.19468365329587e-07	-0.186916725850764	1
ENSG00000214694.10	ARHGEF33	2	38683895	2_24	0	0.0187412942774153	5.51431705006506	9.81270424564062e-07	0.709365348212386	1
ENSG00000163214.20	DHX57	2	38875912	2_25	0	0.127806602558659	25.1381580239569	3.05059208456733e-05	-2.56689695677145	1
ENSG00000188010.12	MORN2	2	38875912	2_25	0	0.127806602558659	25.1381580239569	3.05059208456733e-05	-2.56689695677145	1
ENSG00000115904.12	SOS1	2	39124428	2_25	0	0.058459099220918	18.2776336137314	1.01454072138543e-05	2.06656484152929	1
ENSG00000138050.14	THUMPD2	2	39779302	2_25	0	0.14338101519058	16.9490792283583	2.30746518762945e-05	3.46198841177402	1
ENSG00000162878.12	PKDCC	2	42047712	2_26	0	0.00665640923131372	4.70103090546303	2.9711906336823e-07	0.0704915955345093	1
ENSG00000143924.18	EML4	2	42168854	2_26	0	0.00670702331358253	4.77239521255345	3.03923032646135e-07	-0.188050353055926	1
ENSG00000115944.14	COX7A2L	2	42423889	2_26	0	0.00718784871201295	5.42474025841645	3.70233125196676e-07	0.369198250417848	2
ENSG00000057935.13	MTA3	2	42494666	2_26	0	0.0107469830071535	9.21747302938801	9.40580204862689e-07	-1.05167732280076	1
ENSG00000162881.6	OXER1	2	42763382	2_26	0	0.00798873763304098	6.42033910443501	4.8700511423009e-07	-0.660436621698393	3
ENSG00000162882.14	HAAO	2	42792787	2_26	0	0.0243402688274772	16.9503256652617	3.91742611334963e-06	-1.84224970968544	2
ENSG00000143921.6	ABCG8	2	43843112	2_27	0	0.0303911836498737	4.69891256149998	1.35594594097157e-06	-0.0224874751949414	1
ENSG00000138075.11	ABCG5	2	43836958	2_27	0	0.0310400849860696	4.89991456657272	1.44413836733415e-06	0.139081510459034	1
ENSG00000152518.7	ZFP36L2	2	43226582	2_27	0	0.0334686443462688	5.6170550675788	1.78502457633265e-06	-0.345469219776044	1
ENSG00000152527.13	PLEKHH2	2	43713393	2_27	0	0.0305287763394864	4.74188489054627	1.37454132485498e-06	0.195524029341071	1
ENSG00000223658.7	C1GALT1C1L	2	43675927	2_27	0	0.0337881624128894	5.70756725887517	1.83110398531461e-06	0.640425654793285	1
ENSG00000138036.18	DYNC2LI1	2	43774077	2_27	0	0.0346261363986357	5.94098276672382	1.95325850873092e-06	-0.570737043021501	1
ENSG00000138095.18	LRPPRC	2	43995992	2_27	0	0.0421835123756389	7.82519562874778	3.13426229749024e-06	-1.12629736069373	1
ENSG00000138079.13	SLC3A1	2	44275649	2_28	0	0.0151231420457582	6.22059197245459	8.93246130843103e-07	0.590515797448179	1
ENSG00000143919.14	CAMKMT	2	44361802	2_28	0	0.0167305224046069	7.17575811854924	1.13992082998564e-06	-0.789180194879169	2
ENSG00000068784.12	SRBD1	2	45616531	2_28	0	0.0156826009461113	6.56402638728325	9.77430319902655e-07	-0.762663260475364	1
ENSG00000250565.6	ATP6V1E2	2	46539307	2_29	0	0.0476666160456571	11.5922546561907	5.24662025294938e-06	1.42418397215765	3
ENSG00000119729.11	RHOQ	2	46541511	2_29	0	0.0274001081082415	6.31148750671924	1.64203118182953e-06	0.690429518733954	2
ENSG00000119878.5	CRIPT	2	46640019	2_29	0	0.0239873059408262	5.04855658465465	1.14986299925638e-06	-0.30847508210505	1
ENSG00000171150.7	SOCS5	2	46682925	2_29	0	0.0404660851486756	10.0255236268731	3.85208314575957e-06	1.29629938272387	2
ENSG00000068724.15	TTC7A	2	46916048	2_29	0	0.026106360919586	5.85207461252093	1.45061976075142e-06	-0.548553195933663	1
ENSG00000239605.9	C2orf61	2	47157462	2_30	0	0.498007735185971	24.31247221907	0.000114964196306338	3.8696606431979	1
ENSG00000143933.16	CALM2	2	47176244	2_30	0	0.0153697000437989	6.93342833435865	1.01183761345894e-06	-0.0444489005927684	1
ENSG00000095002.13	MSH2	2	47403074	2_30	0	0.0547273800567868	18.9851072369106	9.86540932388822e-06	-1.96597889944224	1
ENSG00000243244.5	STON1	2	48595242	2_31	0	0.0338207523259755	15.9710906113723	5.12879374791522e-06	2.7608444298341	1
ENSG00000242441.7	GTF2A1L	2	48595242	2_31	0	0.0338207523259755	15.9710906113723	5.12879374791522e-06	-2.7608444298341	1
ENSG00000068781.21	STON1-GTF2A1L	2	48595242	2_31	0	0.0338207523259755	15.9710906113723	5.12879374791522e-06	-2.7608444298341	1
ENSG00000170802.15	FOXN2	2	48327816	2_31	1	0.514270831665239	26.490929012987	0.000129355970442789	-5.13183288624279	1
ENSG00000162869.15	PPP1R21	2	48441316	2_31	0	0.0156824361556123	6.72627530736198	1.00157981610718e-06	-0.734998468782516	2
ENSG00000143942.4	CHAC2	2	53767465	2_35	0	0.0141227298301857	5.15672612450389	6.91496703931227e-07	-0.409898885595126	1
ENSG00000068912.13	ERLEC1	2	53787421	2_35	0	0.0141937325865895	6.12302758068577	8.25201922753621e-07	1.18840924140963	1
ENSG00000115239.21	ASB3	2	53763395	2_35	0	0.013506547335417	4.74983535393964	6.09144458149822e-07	0.0807467080724576	2
ENSG00000119737.5	GPR75	2	53860333	2_35	0	0.0395689555910184	17.6891643141786	6.64598413556999e-06	-2.94785905981748	2
ENSG00000068878.14	PSME4	2	53970692	2_35	0	0.0135812082008449	4.92874840280288	6.3558326428576e-07	-0.511213516513974	1
ENSG00000214595.11	EML6	2	54723899	2_36	0	0.0138020417673167	8.97026585330338	1.1755633792061e-06	-1.90998427936651	1
ENSG00000115310.17	RTN4	2	55113533	2_36	0	0.0113957574140341	7.41179193534963	8.01980505692652e-07	0.727353544422663	1
ENSG00000085760.14	MTIF2	2	55293024	2_36	0	0.0147944012857717	10.5027698068363	1.47536215209578e-06	-1.51184160612743	1
ENSG00000115380.19	EFEMP1	2	55924122	2_36	0	0.0081364854008612	5.09035629992324	3.93262402623552e-07	0.435075750459033	1
ENSG00000055813.5	CCDC85A	2	56367799	2_37	0	0.0354678767261412	9.56586575278218	3.22149060273167e-06	-1.39907781375048	1
ENSG00000028116.16	VRK2	2	58166701	2_39	0	0.0092076798873395	5.24087455652674	4.58196084678788e-07	0.202928985839037	1
ENSG00000162929.13	KIAA1841	2	61065721	2_40	0	0.014245826103917	5.63381500971583	7.62057282991029e-07	0.691407860913781	1
ENSG00000237651.6	C2orf74	2	61145372	2_40	0	0.0131581268314545	4.7508208659933	5.93553841776907e-07	-0.280298718007239	1
ENSG00000082898.16	XPO1	2	61538854	2_40	0	0.0134809309064061	5.07317633165839	6.49377500551677e-07	0.501009521599992	1
ENSG00000170264.12	FAM161A	2	61854233	2_40	0	0.0137484723693312	5.14342992080364	6.71436071229611e-07	0.329724898912536	2
ENSG00000115484.14	CCT4	2	61888641	2_40	0	0.0151807269856048	6.10303371184454	8.79702316445947e-07	-0.582894634175389	1
ENSG00000186889.9	TMEM17	2	62511324	2_41	0	0.181355422895017	29.4258569432936	5.06707184906595e-05	2.83827819526689	1
ENSG00000115507.9	OTX1	2	63060193	2_41	0	0.0730853935257466	20.6205288296382	1.43096096035161e-05	-2.45692480111489	1
ENSG00000014641.17	MDH1	2	63588667	2_41	0	0.0140945014242152	4.70840156075918	6.30116148273774e-07	0.290259916100626	1
ENSG00000143952.19	VPS54	2	64019122	2_41	0	0.0358001445720469	13.4512849672749	4.57241826191385e-06	-1.51295899319733	2
ENSG00000197329.11	PELI1	2	64144184	2_41	0	0.0230282624730582	9.28710572182659	2.03066814957807e-06	-0.919598751625986	1
ENSG00000119862.12	LGALSL	2	64453888	2_42	0	0.0286392457452167	4.80780369785214	1.30739162913793e-06	0.179312605984804	1
ENSG00000119844.15	AFTPH	2	64525776	2_42	0	0.0350903286681953	6.74139871548762	2.24612978417564e-06	-0.877981969010281	1
ENSG00000115902.10	SLC1A4	2	64974383	2_42	0	0.0285273322513387	4.77058560885158	1.29220152962612e-06	0.157906895219483	2
ENSG00000011523.13	CEP68	2	65056040	2_42	0	0.0300141205097324	5.25365945845905	1.49721764658734e-06	0.419078005980807	2
ENSG00000138069.16	RAB1A	2	65129770	2_42	0	0.0586849541454179	11.6653572350983	6.5001324980693e-06	1.34256950300686	1
ENSG00000138071.13	ACTR2	2	65227510	2_42	0	0.0283268966595671	4.70356682473889	1.26509667270312e-06	0.0112450525277403	1
ENSG00000243667.6	WDR92	2	68157965	2_45	0	0.0290535000541574	5.58324334527267	1.54021877394418e-06	-0.698778730335278	1
ENSG00000115946.7	PNO1	2	68157965	2_45	0	0.0436875097471769	9.47252967035563	3.92934951579107e-06	1.49311597352238	2
ENSG00000221823.10	PPP3R1	2	68279351	2_45	0	0.214795706444305	25.1550409410512	5.13036213141961e-05	-2.78686584857343	1
ENSG00000119865.8	CNRIP1	2	68320518	2_45	0	0.0275545603015985	5.07977357716986	1.32903138447933e-06	0.326018987670431	1
ENSG00000115956.9	PLEK	2	68364946	2_45	0	0.0285161074446997	5.40575949422897	1.46367400214245e-06	0.623240472402206	1
ENSG00000169621.9	APLF	2	68492403	2_45	0	0.0273242485179769	5.00002588662375	1.29723266604403e-06	0.214906557281812	1
ENSG00000169604.19	ANTXR1	2	69012709	2_46	0	0.027661424029891	5.01671714491629	1.31762414956184e-06	0.367599862441093	1
ENSG00000198380.12	GFPT1	2	69387029	2_46	0	0.0589623718307069	12.2495174608599	6.85790276376268e-06	-1.80315955462377	1
ENSG00000196975.15	ANXA4	2	69645260	2_46	0	0.0380900787110311	8.06281604764845	2.91605706420075e-06	-0.899000968440406	1
ENSG00000087338.4	GMCL1	2	69829233	2_46	0	0.0272139575689768	4.86177099545216	1.25627176342427e-06	0.202459847949451	1
ENSG00000124380.10	SNRNP27	2	69893476	2_46	0	0.141966114022047	20.8428311116562	2.80956316882171e-05	2.79931724893746	1
ENSG00000059728.10	MXD1	2	69899534	2_46	0	0.0280354015220474	5.14434459509688	1.36941231595089e-06	-0.333669447470554	1
ENSG00000115998.7	C2orf42	2	70249066	2_46	0	0.0475177311541117	10.1771485035207	4.59176025471208e-06	1.22765984280365	1
ENSG00000116001.15	TIA1	2	70249066	2_46	0	0.0475177311541117	10.1771485035207	4.59176025471208e-06	-1.22765984280365	1
ENSG00000116005.11	PCYOX1	2	70258042	2_46	0	0.0276866311813134	5.02537859596191	1.32110184140284e-06	-0.218172463800625	1
ENSG00000143977.13	SNRPG	2	70293366	2_46	0	0.0278004164136951	5.06434237176148	1.33681637323619e-06	-0.548944526763687	2
ENSG00000035141.7	FAM136A	2	70301469	2_46	0	0.0333304196039872	6.79011186525877	2.1488945633898e-06	-0.785566192352862	1
ENSG00000163235.15	TGFA	2	70554042	2_47	0	0.0129765679139134	7.06894903976153	8.70987839632906e-07	0.732047866796636	2
ENSG00000075340.22	ADD2	2	70766068	2_47	0	0.0109311635830844	5.44022843318851	5.64652072129461e-07	-0.428833450287023	1
ENSG00000152672.7	CLEC4F	2	70801888	2_47	0	0.0104345343418174	5.06923734815644	5.02242078240773e-07	0.25888073457767	1
ENSG00000144043.11	TEX261	2	70995028	2_47	0	0.0101194346259056	4.74469335142284	4.55891815166376e-07	0.0964217645324041	2
ENSG00000124357.12	NAGK	2	71064870	2_47	0	0.0105090354466348	5.13361944950601	5.12252309808319e-07	0.241624114713028	2
ENSG00000124383.8	MPHOSPH10	2	71130287	2_47	0	0.0676695371281884	22.4856661171407	1.44476216616903e-05	-2.46791127996265	1
ENSG00000124374.8	PAIP2B	2	71226030	2_47	0	0.0172756340275798	9.59336922412213	1.57362972908127e-06	-1.32772982193443	1
ENSG00000075292.18	ZNF638	2	71286557	2_47	0	0.0130874207650734	7.07173035277845	8.78773910100387e-07	1.07722699694858	1
ENSG00000135636.13	DYSF	2	71510015	2_47	0	0.020777781411654	11.4140414833722	2.25183215561498e-06	1.31291051472139	1
ENSG00000116096.5	SPR	2	72887223	2_47	0	0.0131358293007497	7.01737162747016	8.75244458101864e-07	-0.107145560354654	1
ENSG00000135631.16	RAB11FIP5	2	73155786	2_48	0	0.0203830342646101	16.5238858765344	3.19799969621439e-06	-3.62172692512515	1
ENSG00000135617.3	PRADC1	2	73233389	2_48	0	0.0521732072252165	25.2015527054137	1.24845309604888e-05	-3.92142960668498	1
ENSG00000135624.15	CCT7	2	73233389	2_48	0	0.0521732072252167	25.2015527054137	1.24845309604889e-05	-3.92142960668498	1
ENSG00000144035.3	NAT8	2	73651225	2_48	0	0.011220468337048	14.4301502565211	1.53737294718984e-06	-3.10162781795966	1
ENSG00000144034.14	TPRKB	2	73737087	2_48	0	0.00934429716566443	7.29705430510199	6.47428206582578e-07	-1.64003521638361	2
ENSG00000144048.10	DUSP11	2	73780218	2_48	0	0.00966311873502945	10.3053675427197	9.45536282244433e-07	2.51098990584535	1
ENSG00000124356.15	STAMBP	2	73853411	2_48	0	0.0122264344846845	7.73711527349261	8.98206697732669e-07	-0.554033349525239	1
ENSG00000163017.13	ACTG2	2	73892381	2_48	0	0.0152572801663796	12.8957175789099	1.86818564773291e-06	-2.61014519787479	1
ENSG00000114956.19	DGUOK	2	73938926	2_48	0	0.0597610816926043	22.4963990122806	1.27652361340163e-05	2.12123426791304	1
ENSG00000114978.17	MOB1A	2	74179099	2_48	0	0.0186440920375198	10.8654862202786	1.92348055530182e-06	1.2282024533369	1
ENSG00000065911.11	MTHFD2	2	74198820	2_48	0	0.0157991552465032	9.62268914858587	1.4435363351692e-06	1.17026115758295	1
ENSG00000188687.17	SLC4A5	2	74327880	2_48	0	0.0124288777033366	7.45336706864643	8.79593115842334e-07	-0.918622701303889	1
ENSG00000284308.1	C2orf81	2	74421241	2_48	0	0.0110302593433385	6.10859629536287	6.39770992248326e-07	-0.572363745822563	1
ENSG00000005448.16	WDR54	2	74421241	2_48	0	0.0110302593433385	6.10859629536287	6.39770992248326e-07	-0.572363745822563	1
ENSG00000114993.16	RTKN	2	74442009	2_48	0	0.0284287021504848	15.324275886048	4.13651298767841e-06	-1.68818110932929	2
ENSG00000239779.6	WBP1	2	74458316	2_48	0	0.0123474410982014	7.2002853344071	8.44158634391415e-07	-0.628004582005425	1
ENSG00000115275.11	MOGS	2	74465064	2_48	0	0.0128780993636373	7.67643609442279	9.38661072016071e-07	0.88701180457059	2
ENSG00000135637.13	CCDC142	2	74483364	2_48	0	0.0143916639981531	8.44807406916753	1.15442605665669e-06	-0.938272064085466	1
ENSG00000115282.19	TTC31	2	74483364	2_48	0	0.0143916639981531	8.44807406916753	1.15442605665669e-06	0.938272064085466	1
ENSG00000179528.15	LBX2	2	74502935	2_48	0	0.0143663969068196	8.44251927581331	1.1516415314553e-06	0.933586916980035	2
ENSG00000115289.13	PCGF1	2	74508487	2_48	0	0.0152439671286529	8.95084683525966	1.29556595197692e-06	0.977346777284318	1
ENSG00000115307.16	AUP1	2	74534295	2_48	0	0.0154192753149787	9.11151181393369	1.33398762979476e-06	1.03190157753187	1
ENSG00000115325.13	DOK1	2	74548714	2_48	0	0.00931591853601688	4.70317621383056	4.16020114971589e-07	-0.0683786104533622	1
ENSG00000115318.11	LOXL3	2	74552915	2_48	0	0.0106252661975059	5.91894596376573	5.97147462671756e-07	-0.431706700318272	1
ENSG00000159374.17	M1AP	2	74651512	2_48	0	0.00970986280924757	5.18817673761085	4.78327392775508e-07	-0.403628611595868	1
ENSG00000135622.12	SEMA4F	2	74676698	2_48	0	0.0102291863770463	5.49403008580644	5.33616833863288e-07	0.509198129866732	1
ENSG00000159399.9	HK2	2	74812487	2_48	0	0.0114453849753876	6.65196392475478	7.22899105197675e-07	0.633022275871465	2
ENSG00000115350.11	POLE4	2	74958729	2_48	0	0.0111374898446175	6.38582642349561	6.75307895527568e-07	0.655278583182435	2
ENSG00000115363.13	EVA1A	2	75569460	2_49	0	0.0332387464204976	8.16790906821491	2.57782200862225e-06	1.0570138197891	1
ENSG00000163541.11	SUCLG1	2	84459875	2_53	0	0.016536139055418	8.33476467922596	1.30865405467125e-06	1.10152855157308	1
ENSG00000115423.18	DNAH6	2	84516860	2_53	0	0.0112848130604969	4.7247968371322	5.06261503787234e-07	0.245906421159162	1
ENSG00000186854.10	TRABD2A	2	84906737	2_53	0	0.0152134335733898	7.54641423756674	1.09009734063033e-06	-0.888702955135327	1
ENSG00000152291.13	TGOLN2	2	85328087	2_54	0	0.0198057671364265	9.23434549614287	1.73658155827033e-06	-1.14503102493179	2
ENSG00000042493.15	CAPG	2	85417309	2_54	0	0.0137936898549417	5.73472375461326	7.51087191884598e-07	0.472078581210933	3
ENSG00000168906.12	MAT2A	2	85539177	2_54	0	0.031667136122316	13.2757859298149	3.99177842505722e-06	-1.95951452272484	1
ENSG00000168899.4	VAMP5	2	85580487	2_54	0	0.0370709037500456	15.0181950780851	5.28625747012952e-06	1.57768347239943	1
ENSG00000168883.19	USP39	2	85600891	2_54	0	0.0124088067976309	4.78379527059633	5.63637661864546e-07	-0.202075336723065	2
ENSG00000168887.10	C2orf68	2	85614435	2_54	0	0.236755173428316	32.5180962987972	7.3100776019108e-05	3.1965765280898	1
ENSG00000115523.16	GNLY	2	85693126	2_54	0	0.0591535902139849	19.5471384059323	1.09789723990255e-05	-1.98229537300578	2
ENSG00000115525.17	ST3GAL5	2	85904899	2_54	0	0.0266246828088655	12.0125279447628	3.03680041647147e-06	-1.5831218720309	1
ENSG00000068654.15	POLR1A	2	86102864	2_54	0	0.024549844357064	11.2298013168289	2.61768999115917e-06	-1.53462757006041	2
ENSG00000132300.18	PTCD3	2	86114205	2_54	0	0.0127906657142277	5.12884018857523	6.22887638900875e-07	0.488533093646937	1
ENSG00000132305.20	IMMT	2	86196031	2_54	0	0.0133830684016084	5.57914534005752	7.08958427889863e-07	0.623255819125333	1
ENSG00000132313.14	MRPL35	2	86199115	2_54	0	0.0123605613512501	4.79547767944809	5.62817334789576e-07	0.0448653871064748	3
ENSG00000068615.17	REEP1	2	86338344	2_54	0	0.0401208791041505	15.5413901345919	5.92049065402304e-06	1.93652882303042	1
ENSG00000115561.15	CHMP3	2	86563844	2_54	0	0.0167953984534988	7.39887509422661	1.17992228598344e-06	-1.03481901403105	1
ENSG00000239305.6	RNF103	2	86624475	2_54	0	0.0138108274020131	5.63004647827222	7.38293550738994e-07	0.0882883542489206	1
ENSG00000172086.7	KRCC1	2	88054811	2_55	0	0.0266764125579201	7.21951210824987	1.82865876171759e-06	-0.774839935431732	2
ENSG00000163586.9	FABP1	2	88128319	2_55	0	0.0243404263213944	6.34951737454274	1.46746007170162e-06	0.655937007873846	2
ENSG00000144115.16	THNSL2	2	88161470	2_55	0	0.0209720976330186	4.93717397214024	9.83145279771011e-07	-0.277041769462803	2
ENSG00000153574.8	RPIA	2	88691440	2_55	0	0.020641396185212	4.78657071400488	9.38125510134144e-07	-0.0394227071651883	1
ENSG00000144026.11	ZNF514	2	95125518	2_57	0	0.0216278050184398	9.51057219606643	1.9530640637908e-06	0.896843525925295	3
ENSG00000155066.15	PROM2	2	95283239	2_57	0	0.024631905097466	10.8907122690103	2.54713335853387e-06	1.40449843109086	1
ENSG00000174501.14	ANKRD36C	2	95991827	2_57	0	0.0176767441324805	8.35978435860918	1.40311978113757e-06	-2.02681704208799	1
ENSG00000186281.12	GPAT2	2	96070820	2_57	0	0.0124444056026243	4.70711572425218	5.56194167104244e-07	-0.719947962107401	2
ENSG00000158050.4	DUSP2	2	96145695	2_57	0	0.0218681659231731	9.77390333241683	2.02944738592022e-06	-0.756015744684512	1
ENSG00000084090.13	STARD7	2	96208852	2_57	0	0.126322755311065	27.2000252726107	3.26248327633148e-05	3.26239018284212	1
ENSG00000135956.8	TMEM127	2	96266108	2_57	0	0.0272245788866071	12.5932625656121	3.25534353251356e-06	-2.29262364465337	2
ENSG00000144028.14	SNRNP200	2	96305617	2_57	0	0.125593751820592	27.0280137888077	3.2231429157362e-05	-3.34008950796575	1
ENSG00000198885.9	ITPRIPL1	2	96325754	2_57	0	0.0125106596144495	4.75860764867296	5.65272038315039e-07	-0.141510208056652	1
ENSG00000196843.15	ARID5A	2	96533514	2_57	0	0.0473796007855027	18.0280167008669	8.11029676068145e-06	-2.9527391988562	1
ENSG00000114988.11	LMAN2L	2	96730666	2_57	0	0.187854771650123	31.7212828051059	5.65809675250398e-05	-3.62093917493927	2
ENSG00000158158.11	CNNM4	2	96757889	2_57	0	0.0714310510854782	22.1625632773599	1.50315728522213e-05	-2.92157766799383	1
ENSG00000163126.14	ANKRD23	2	96859362	2_57	0	0.0317618801252021	13.6753027753461	4.12420789823569e-06	-2.09167133839163	1
ENSG00000144199.11	FAHD2B	2	97095539	2_57	0	0.0234243134617532	11.0939949740403	2.46747199733222e-06	-2.06788095015412	1
ENSG00000135976.17	ANKRD36	2	97109064	2_57	0	0.0235670491372263	11.1582405922545	2.49688376462385e-06	-2.08845840277439	1
ENSG00000196912.12	ANKRD36B	2	97589819	2_57	0	0.022242227690731	9.62505596700862	2.03272646987443e-06	-0.623101301837382	1
ENSG00000135940.6	COX5B	2	97645032	2_57	0	0.0953517452929171	23.419171074282	2.12030121655006e-05	-2.47477140732645	1
ENSG00000115073.7	ACTR1B	2	97658891	2_57	0	0.502133804732024	25.1782273615865	0.00012004442831692	-3.97776934548786	1
ENSG00000228486.10	LINC01125	2	97663592	2_57	0	0.0208557030080485	9.0496247948037	1.7920610632057e-06	-0.527079695451043	1
ENSG00000115085.13	ZAP70	2	97713755	2_57	0	0.119649295470779	24.8843670876505	2.82705424549804e-05	-2.3116974667566	1
ENSG00000075568.16	TMEM131	2	97996336	2_57	0	0.035268109391858	14.7229955987219	4.93032738327321e-06	-2.26108576641755	1
ENSG00000185674.9	LYG2	2	99254906	2_58	0	0.0113977194714283	5.78976433867469	6.26579594541234e-07	0.550936660492293	1
ENSG00000115446.11	UNC50	2	98608705	2_58	0	0.036310661073141	16.7720062521173	5.782512339175e-06	1.81048389682253	1
ENSG00000071073.12	MGAT4A	2	98730777	2_58	0	0.0187492449575298	10.4943514993782	1.8682577235825e-06	1.23392444307567	1
ENSG00000196872.11	KIAA1211L	2	98937125	2_58	0	0.0162130025238179	9.11911373976001	1.40382664005879e-06	1.14945917835024	1
ENSG00000273045.5	C2orf15	2	99141233	2_58	0	0.0101905800897349	4.73334371943602	4.57998806140987e-07	-0.146332634871427	1
ENSG00000144182.16	LIPT1	2	99155127	2_58	0	0.0106302528155704	5.13188739448169	5.17986103271798e-07	0.469393888984916	1
ENSG00000158411.11	MITD1	2	99180175	2_58	0	0.0111868974680925	5.61354775726493	5.9627208257623e-07	-0.626218538658155	1
ENSG00000144214.9	LYG1	2	99306625	2_58	0	0.0104573959388361	4.97718954793714	4.94202717155808e-07	-0.0443653899384327	1
ENSG00000115514.11	TXNDC9	2	99340840	2_58	0	0.0103234118625718	4.85552614003186	4.75945196006688e-07	-0.199241876655023	1
ENSG00000135945.9	REV1	2	99488850	2_58	0	0.0106697455470273	5.16687828707155	5.2345540739013e-07	-0.428640602088425	2
ENSG00000144218.18	AFF3	2	100143348	2_58	0	0.0102495002324536	4.78773536488456	4.65940245117745e-07	0.172803168689487	2
ENSG00000115526.10	CHST10	2	100417294	2_58	0	0.0172909541170532	9.72801932124956	1.59713188375713e-06	-1.25528100799771	1
ENSG00000115539.13	PDCL3	2	100562712	2_58	0	0.0104384127703371	4.96004968183827	4.91606809286229e-07	0.175305530302312	1
ENSG00000071082.10	RPL31	2	101002859	2_58	0	0.0565561134771426	21.0144547370728	1.1284831527091e-05	2.43837289746137	1
ENSG00000163162.8	RNF149	2	101308564	2_59	0	0.0474258159259027	13.2144941911404	5.95062732925934e-06	1.78315399197972	1
ENSG00000196460.12	RFX8	2	101474758	2_59	0	0.0249647549359222	7.09832045503856	1.68259775742685e-06	-0.674781302860524	1
ENSG00000115590.13	IL1R2	2	101991888	2_59	0	0.043090159614561	12.2968070833477	5.0311568769908e-06	1.35469611400558	1
ENSG00000115598.9	IL1RL2	2	102186984	2_60	0	0.0762025459147756	18.6346157842526	1.34830244108672e-05	2.62418698429982	2
ENSG00000115604.10	IL18R1	2	102311189	2_60	0	0.0169285671025734	5.14105129343752	8.26360468283948e-07	0.520160484459961	1
ENSG00000115607.9	IL18RAP	2	102418584	2_60	0	0.0176901434322095	5.54398641607921	9.31217027352042e-07	-0.401812101023792	2
ENSG00000135953.10	MFSD9	2	102735277	2_60	0	0.425824182943744	24.8598780387148	0.000100514036099402	-3.59800343776016	1
ENSG00000135973.2	GPR45	2	105240850	2_62	0	0.0695829851741569	15.4864653515439	1.0231816868499e-05	-1.89301148095851	1
ENSG00000135974.9	C2orf49	2	105337683	2_62	0	0.23242739723422	27.5141842078921	6.07213412945863e-05	3.17892469220069	2
ENSG00000071051.13	NCK2	2	105744738	2_63	0	0.0929727595174067	16.2296211629889	1.43272058474827e-05	2.24033934847069	1
ENSG00000119147.9	C2orf40	2	106062918	2_63	0	0.0403071258811367	8.16823606070208	3.12613341618298e-06	0.999253158661235	3
ENSG00000135960.9	EDAR	2	108989311	2_65	0	0.0166573552030695	6.34852206579132	1.00409794208407e-06	0.813096922627419	1
ENSG00000198203.9	SULT1C2	2	108287884	2_65	0	0.0597027193952953	18.3592604538093	1.04075065532855e-05	-2.00155069075811	3
ENSG00000169756.16	LIMS1	2	108534528	2_65	0	0.0288263522779767	11.5371564520866	3.15780907512467e-06	-1.44753902985746	1
ENSG00000153201.15	RANBP2	2	108719562	2_65	0	0.0225473715320559	9.10418257493022	1.94910069515772e-06	1.07676146695739	1
ENSG00000163006.11	CCDC138	2	108786656	2_65	0	0.0190686934636115	7.55461207297223	1.36782489086392e-06	-0.986204218950588	1
ENSG00000186522.14	SEPT10	2	109584638	2_65	0	0.0155725439785824	7.09945406510591	1.04974041144712e-06	1.35041016695391	3
ENSG00000198142.4	SOWAHC	2	109614115	2_65	1	0.132496390596618	20.9541664189407	2.63616040797442e-05	4.20027399153819	1
ENSG00000115008.5	IL1A	2	112784348	2_66	0	0.0268595637913326	12.2393919530605	3.12144865009164e-06	-1.49343590866786	1
ENSG00000144061.12	NPHP1	2	110205149	2_66	0	0.0244714281108797	11.355332460384	2.63849676199155e-06	1.3183370288194	1
ENSG00000169679.14	BUB1	2	110678318	2_66	0	0.0185593464229536	8.73450727445128	1.5392121606976e-06	0.970439048715674	1
ENSG00000153093.18	ACOXL	2	110732979	2_66	0	0.0175737650018498	8.21805533605917	1.37129620053649e-06	0.923913686114453	1
ENSG00000153107.11	ANAPC1	2	111908697	2_66	0	0.0217629566059051	10.2428757725328	2.11659223454023e-06	-1.34919731916276	1
ENSG00000153214.9	TMEM87B	2	112068501	2_66	0	0.0681456276432203	21.148072609938	1.36837832227029e-05	-1.92308476591625	1
ENSG00000144152.12	FBLN7	2	112140392	2_66	0	0.0624438328130239	20.3047631643799	1.20388465062438e-05	2.1542977939375	1
ENSG00000144161.12	ZC3H8	2	112245808	2_66	0	0.0405825457513389	16.1697425849244	6.23074230653893e-06	2.4576374015782	2
ENSG00000188177.13	ZC3H6	2	112274635	2_66	0	0.0125262843760834	5.01770628742126	5.96794620785624e-07	0.607947928499374	1
ENSG00000169629.11	RGPD8	2	112434543	2_66	0	0.0291742152244606	13.0247757177967	3.60800252607654e-06	-2.09384376574821	2
ENSG00000114999.7	TTL	2	112482606	2_66	0	0.217011569349478	32.662405013808	6.73020734420966e-05	-3.54378898691282	1
ENSG00000125630.15	POLR1B	2	112543403	2_66	0	0.0198553543117126	9.37370931493577	1.76720332386724e-06	1.21405920356685	3
ENSG00000125611.15	CHCHD5	2	112585105	2_66	0	0.0127039725601037	5.15069480153433	6.21302013180662e-07	0.131758879891736	1
ENSG00000144136.10	SLC20A1	2	112646085	2_66	0	0.0121563558122964	4.7346171905517	5.46494342879295e-07	-0.0763152121159897	1
ENSG00000125618.16	PAX8	2	113235767	2_67	0	0.0123347262429736	6.0888271653385	7.1311662038048e-07	0.569273034327106	1
ENSG00000144134.18	RABL2A	2	113627581	2_67	0	0.0171939340585118	9.22795939102864	1.50653188689465e-06	-1.27533061775089	2
ENSG00000115084.13	SLC35F5	2	113756761	2_67	0	0.0150364648197183	7.95997815703287	1.13646225264391e-06	1.12219845223716	3
ENSG00000088205.12	DDX18	2	117814219	2_69	0	0.00905500999341968	6.01474004691967	5.17134119834019e-07	-0.601140847367298	2
ENSG00000125633.10	CCDC93	2	118013874	2_69	0	0.0121433272108556	8.78372514903508	1.01277700502245e-06	1.12921387485985	1
ENSG00000125629.14	INSIG2	2	118087695	2_69	0	0.0129328798914868	9.37858601523995	1.15167517885904e-06	1.08310261224503	1
ENSG00000019169.10	MARCO	2	118946604	2_69	0	0.0153068300708343	10.9710338251017	1.5945208840104e-06	-1.35289949127786	1
ENSG00000115107.19	STEAP3	2	119322371	2_69	0	0.0101696661320826	7.10971983679405	6.86525352103537e-07	0.771974803567899	1
ENSG00000186132.14	C2orf76	2	119366701	2_69	0	0.00993662629195036	6.8910269566429	6.50160083137892e-07	-0.733273155746368	1
ENSG00000155368.16	DBI	2	119367453	2_69	0	0.0140891934907718	10.1875810895297	1.362870555587e-06	1.1670031895529	1
ENSG00000171227.6	TMEM37	2	119429724	2_69	0	0.0317227490268669	17.8808922918247	5.38588900805175e-06	1.85271685940122	2
ENSG00000080293.9	SCTR	2	119436442	2_69	0	0.00906741647750719	6.02765088772494	5.18954224159384e-07	-0.519480746791658	2
ENSG00000088179.8	PTPN4	2	119760017	2_69	0	0.00790336487253385	4.73228771251042	3.55124446664183e-07	-0.0354889821830899	2
ENSG00000115109.13	EPB41L5	2	120013281	2_69	0	0.00953401814477273	6.5008829680707	5.88498985687442e-07	-0.763956157263606	1
ENSG00000226479.3	TMEM185B	2	120202711	2_69	0	0.00796870116012438	4.80988869298745	3.63931764825369e-07	-0.221558190715735	2
ENSG00000074047.21	GLI2	2	120735812	2_70	0	0.0409675277814248	11.142622136533	4.3343557790343e-06	-1.51309689758143	1
ENSG00000211460.11	TSN	2	121736192	2_70	0	0.0250840617191932	6.47226839246309	1.54152927153694e-06	-0.826450973923711	1
ENSG00000136732.14	GYPC	2	126655525	2_74	0	0.0629442391486067	17.0474971693232	1.01885882632701e-05	1.80779994660641	1
ENSG00000136717.14	BIN1	2	127107524	2_74	0	0.0320769580130713	10.5932266223238	3.22640465625277e-06	1.623568697826	1
ENSG00000186684.12	CYP27C1	2	127178739	2_74	0	0.0423541284732317	13.2443889164417	5.32629322353651e-06	1.63308200657447	1
ENSG00000163161.12	ERCC3	2	127290566	2_75	0	0.0279399548905099	4.709803132402	1.24947005319598e-06	-0.00288074559344882	3
ENSG00000115718.17	PROC	2	127418654	2_75	0	0.0282044237031126	4.79933865961372	1.28527489176089e-06	0.168871291824758	1
ENSG00000144230.16	GPR17	2	127648067	2_75	0	0.0286088933212995	4.93467707276307	1.34047028950171e-06	0.276263208912048	3
ENSG00000072163.19	LIMS2	2	127648067	2_75	0	0.0287126176635015	4.96907945933155	1.35470934365774e-06	0.260297823245953	2
ENSG00000136709.11	WDR33	2	127810860	2_75	0	0.0544664819343242	11.0847958587101	5.73263671342131e-06	-1.44368761035993	1
ENSG00000144231.10	POLR2D	2	127857926	2_75	0	0.0543861616028823	11.0706270953677	5.71686619812297e-06	-1.37064726548652	1
ENSG00000144233.9	AMMECR1L	2	127887000	2_75	0	0.0398253074839748	8.08598101658814	3.05766042172474e-06	-0.982523583935547	1
ENSG00000136715.17	SAP130	2	128028089	2_75	0	0.0453203718673776	9.32179668891314	4.01134936491039e-06	1.22046014959341	2
ENSG00000136731.12	UGGT1	2	128081261	2_75	0	0.0279496088416306	4.71308550652108	1.25077286261059e-06	-0.111427763055975	1
ENSG00000222014.5	RAB6C	2	129979968	2_78	0	0.051318607203514	12.3830039872286	6.03390225431676e-06	1.38521045025993	1
ENSG00000152076.18	CCDC74B	2	130144976	2_78	0	0.0252614348377727	5.62257759546293	1.34862395362718e-06	0.4592546019719	1
ENSG00000136699.19	SMPD4	2	130182517	2_78	0	0.0244760784841882	5.32282240651245	1.23703278622072e-06	-0.377580710671656	1
ENSG00000152082.13	MZT2B	2	130181715	2_78	0	0.0243716708501296	5.28225672185463	1.22236865655373e-06	-0.367662701604701	1
ENSG00000136710.9	CCDC115	2	130274630	2_78	0	0.0355279041728084	8.86638691235991	2.99098107238426e-06	-1.12081430897808	1
ENSG00000136718.9	IMP4	2	130342325	2_78	0	0.0513913366263031	12.3965848167003	6.04908053069336e-06	-1.48295205400764	2
ENSG00000072135.12	PTPN18	2	130356437	2_78	0	0.0588371276561298	13.6971438486954	7.65206898298548e-06	1.61160814899655	2
ENSG00000136002.18	ARHGEF4	2	130851388	2_78	0	0.0261040804476559	5.93409088079832	1.47082156645645e-06	0.686083145271054	1
ENSG00000163040.14	CCDC74A	2	131527737	2_78	0	0.0529852371537514	12.6898765556125	6.38424693548072e-06	2.15745739555917	1
ENSG00000176771.16	NCKAP5	2	133568910	2_79	0	0.0121846804668478	4.71341405249468	5.45314610395164e-07	0.0668594558620709	1
ENSG00000152128.13	TMEM163	2	134719289	2_80	0	0.0300421498332656	7.42496517473078	2.11798473467063e-06	-1.53771155934364	1
ENSG00000082258.12	CCNT2	2	134918197	2_80	0	0.0888675531259487	17.8458771481082	1.50583892168353e-05	2.77387694321454	1
ENSG00000115839.17	RAB3GAP1	2	135052002	2_80	0	0.0325770293885667	8.19584388972687	2.53514353918359e-06	1.57685144358472	1
ENSG00000121988.17	ZRANB3	2	135531995	2_80	0	0.0247054047129849	5.56678757370279	1.30585218062955e-06	-0.998162907800505	1
ENSG00000144224.16	UBXN4	2	135741596	2_80	0	0.032055122731204	8.04208432666	2.44772973381358e-06	-1.67939353725692	1
ENSG00000076003.4	MCM6	2	135876201	2_80	0	0.02445045833146	5.46839693381092	1.26953428065504e-06	1.23392741296277	2
ENSG00000121966.6	CXCR4	2	136117336	2_80	0	0.0394069225803039	10.0102926139393	3.74555941096198e-06	-1.03591524931777	1
ENSG00000150540.13	HNMT	2	137964027	2_82	0	0.0186844488964073	7.62765959495292	1.35322182249082e-06	-1.22007529115889	1
ENSG00000144228.8	SPOPL	2	138501652	2_82	0	0.0244368995701623	8.73781475275762	2.02743217280826e-06	0.342632070362974	1
ENSG00000115919.14	KYNU	2	142877245	2_85	0	0.0169735045515429	4.99581755954539	8.0514757292791e-07	0.273274963796708	1
ENSG00000121989.14	ACVR2A	2	147844091	2_88	0	0.0274274395030469	20.7305729530822	5.39875933396155e-06	2.27749302171364	2
ENSG00000115947.13	ORC4	2	148020703	2_88	0	0.0121672409672282	12.9261087870269	1.49333523595551e-06	1.70137011904618	1
ENSG00000204406.12	MBD5	2	148020703	2_88	0	0.00596548534348185	4.97495029711083	2.81794119542389e-07	-0.0880934699542683	2
ENSG00000187123.14	LYPD6	2	149006892	2_88	0	0.0173888204361436	15.7426968658528	2.59924162043483e-06	-1.95364764042096	3
ENSG00000184898.6	RBM43	2	151261757	2_90	0	0.0208631948304867	5.17750285654767	1.02564852002085e-06	-0.765715730067033	1
ENSG00000123609.10	NMI	2	151289140	2_90	0	0.0531412475025955	14.0871836410461	7.10809655028908e-06	1.91337885562997	1
ENSG00000123610.4	TNFAIP6	2	151290158	2_90	0	0.0385998410763652	11.0265960900475	4.04133060530112e-06	-1.59861316554264	2
ENSG00000080345.17	RIF1	2	151415393	2_90	0	0.0374414554194478	10.7357676019135	3.81665777987235e-06	-1.72049505956358	2
ENSG00000115145.9	STAM2	2	152174599	2_91	0	0.127893600891542	22.7802101359541	2.76632969041681e-05	-3.22957517294199	2
ENSG00000157827.19	FMNL2	2	152335141	2_91	0	0.0217016039041328	5.6919116645931	1.17286325606556e-06	-0.151363214933417	2
ENSG00000196504.15	PRPF40A	2	152717752	2_91	0	0.196789182239257	27.1313780557859	5.06956237359448e-05	3.50819047109872	1
ENSG00000136542.8	GALNT5	2	157257153	2_94	0	0.0228445240838688	6.10648935053738	1.32455841391063e-06	-0.586406790246107	1
ENSG00000115165.9	CYTIP	2	157488690	2_94	0	0.0244409949759216	6.74728948185941	1.565833649777e-06	-0.717608737646518	1
ENSG00000123612.15	ACVR1C	2	157621261	2_94	0	0.0335842928165466	9.76839428473614	3.11499092278679e-06	1.16179034803891	2
ENSG00000115170.13	ACVR1	2	157876051	2_95	0	0.0284097322915138	8.71290851709642	2.35032376660362e-06	-1.03435637445977	1
ENSG00000153237.17	CCDC148	2	158457351	2_95	0	0.0489701913610227	13.9083853312502	6.46704543567257e-06	1.66553647238425	1
ENSG00000144283.21	PKP4	2	158155947	2_95	0	0.133848352810037	23.6995634945409	3.01197092240755e-05	2.49042831110953	2
ENSG00000115183.14	TANC1	2	158968808	2_96	0	0.0124300206273792	5.29700812104145	6.2517252708882e-07	0.322374799374611	2
ENSG00000196151.10	WDSUB1	2	159287223	2_96	0	0.0116200707215638	4.72604567873665	5.21439687615231e-07	0.149704970052041	2
ENSG00000123636.17	BAZ2B	2	159615286	2_96	0	0.0144218986691941	6.65554787049354	9.11388717752221e-07	0.612216400247007	1
ENSG00000136536.14	MARCH7	2	159712509	2_96	0	0.0454667448641016	16.8315789570855	7.26634674131476e-06	-2.99351765381774	2
ENSG00000241399.6	CD302	2	159797209	2_96	0	0.0144746351158718	8.21983730650682	1.12971330374216e-06	1.80692082250628	2
ENSG00000153246.12	PLA2R1	2	160062509	2_96	0	0.0365496046782914	15.3470058519501	5.32603160793218e-06	-1.79202017389773	1
ENSG00000197635.9	DPP4	2	162057069	2_97	0	0.0716254013023006	14.467256312795	9.83899275667202e-06	-1.75233986440646	3
ENSG00000184611.11	KCNH7	2	162838376	2_98	0	0.0209605746236315	4.95464072547688	9.86081359878101e-07	-0.36729821132393	1
ENSG00000182263.13	FIGN	2	163614686	2_99	0	0.170479026499253	27.42754572047	4.43971713637695e-05	2.6477337121303	1
ENSG00000082438.15	COBLL1	2	164843936	2_100	0	0.0122479711523298	5.07666184899026	5.90391081074137e-07	-0.0848298953164834	1
ENSG00000115339.13	GALNT3	2	165796677	2_100	0	0.0207734668551994	11.5797894806766	2.28405754920357e-06	-2.0676796340272	1
ENSG00000123607.14	TTC21B	2	165954114	2_100	0	0.0233665186365151	11.835692772909	2.62594177400108e-06	1.72886879713495	1
ENSG00000169432.14	SCN9A	2	166372234	2_101	0	0.0332920537384179	13.1277976716686	4.14982572354458e-06	-1.90505147447278	1
ENSG00000163092.19	XIRP2	2	166798096	2_102	0	0.00917047415678884	4.73063001828694	4.11915535122485e-07	-0.12120062560847	2
ENSG00000198648.10	STK39	2	168254111	2_102	0	0.0221376062506892	13.0602433962358	2.74523372874563e-06	-1.34295059254105	1
ENSG00000172292.14	CERS6	2	168456065	2_102	0	0.0124000897148334	7.57770382450667	8.92195135269554e-07	-0.985107341115183	1
ENSG00000163072.15	NOSTRIN	2	168857840	2_102	0	0.0246325448075777	14.0732388058642	3.29155211334426e-06	-1.65973244487405	1
ENSG00000239474.6	KLHL41	2	169509786	2_103	0	0.0236969863107656	5.1767927489933	1.1647998149088e-06	-0.442482893158166	1
ENSG00000138398.15	PPIG	2	169584491	2_103	0	0.0253215212507892	5.80601768984776	1.39593612028274e-06	0.659050353316222	1
ENSG00000154479.12	CCDC173	2	169693188	2_103	0	0.030183440665309	7.47495794349732	2.14227339641117e-06	-0.88509173434727	2
ENSG00000138382.14	METTL5	2	169825274	2_103	0	0.0235318087630699	5.11043745552422	1.14185454432315e-06	0.116297652879811	1
ENSG00000144357.16	UBR3	2	169827097	2_103	0	0.0648841348678167	14.8011751756273	9.11868290603299e-06	-1.86264263519124	2
ENSG00000071909.18	MYO3B	2	170180460	2_103	0	0.0341705912858453	8.65608260262154	2.80847965922916e-06	1.06607152924018	1
ENSG00000128683.13	GAD1	2	170814656	2_104	0	0.055303668133425	18.8043394426474	9.87437045903308e-06	-1.78366030304619	1
ENSG00000123600.19	METTL8	2	171374053	2_104	0	0.0181788859381495	8.66679221276365	1.49597055665198e-06	-1.1073422980481	1
ENSG00000071967.11	CYBRD1	2	171523139	2_104	0	0.011898447891056	5.01203018597082	5.66241098351407e-07	-0.612875892932329	1
ENSG00000077380.15	DYNC1I2	2	171687141	2_104	0	0.158331348214576	19.379311799171	2.91341704612069e-05	-4.07600631367331	2
ENSG00000128708.12	HAT1	2	171922612	2_104	0	0.0153039586091754	6.99184418320691	1.01599815778502e-06	-0.37629248572542	1
ENSG00000115840.13	SLC25A12	2	171997407	2_104	0	0.0178069819500671	10.8314263948302	1.83135849813158e-06	1.6750891335634	1
ENSG00000172878.13	METAP1D	2	171999243	2_104	0	0.0125342140984416	7.69493745719231	9.15797808186314e-07	-2.22413164640131	2
ENSG00000091409.14	ITGA6	2	172427651	2_105	0	0.00717499717134473	7.31580323973454	4.98403573474714e-07	0.803701506567824	1
ENSG00000152256.13	PDK1	2	172555453	2_105	0	0.0173509846245373	15.5028155305725	2.55406591378493e-06	-1.65782298852114	1
ENSG00000144306.14	SCRN3	2	174395627	2_105	0	0.0205493483629954	18.9569264035683	3.6988215172961e-06	2.71517968858323	1
ENSG00000163328.13	GPR155	2	174487330	2_105	0	0.194125916369917	38.3900212235273	7.07618645386145e-05	-3.58602881666574	2
ENSG00000115935.17	WIPF1	2	174683404	2_105	0	0.0468471902880443	26.7349349336562	1.18921417438185e-05	2.67723102854776	2
ENSG00000128656.13	CHN1	2	175004667	2_106	0	0.0580767089309694	16.8285775688669	9.27997494435257e-06	-2.24604814662724	1
ENSG00000115966.16	ATF2	2	175168771	2_106	0	0.0531450780325696	15.9754801400175	8.06147229010232e-06	-2.12083959382426	1
ENSG00000154518.9	ATP5G3	2	175185320	2_106	0	0.0274263238536864	9.66010784513363	2.5156311952579e-06	-1.25761239134064	1
ENSG00000144320.13	LNPK	2	176002028	2_106	0	0.0303354016153132	10.6185124174892	3.05851648095981e-06	-1.37250024291038	1
ENSG00000175879.8	HOXD8	2	176129895	2_106	0	0.0233397122881701	8.12840591615506	1.80135072299625e-06	-0.949997124435451	1
ENSG00000170166.5	HOXD4	2	176151101	2_106	0	0.0327017362520452	11.3333731250494	3.51906586510742e-06	1.37638575945231	1
ENSG00000128645.14	HOXD1	2	176203052	2_106	0	0.0181625133379296	5.75224148897708	9.91997215732716e-07	-0.583298514853756	1
ENSG00000128654.13	MTX2	2	176269444	2_106	0	0.0878323879407376	20.8337582399386	1.73747957233695e-05	2.43304791009234	1
ENSG00000018510.13	AGPS	2	177392663	2_107	0	0.0805970220560444	14.1357261771425	1.08176896112474e-05	1.85903936013287	1
ENSG00000196659.9	TTC30B	2	177553217	2_107	0	0.0305604287198705	4.82739547398326	1.40077930919018e-06	-0.126173276956403	1
ENSG00000155636.14	RBM45	2	178112094	2_108	0	0.00612713868009474	4.79956851776093	2.7922693094189e-07	-0.118496615461626	1
ENSG00000079156.16	OSBPL6	2	178194574	2_108	0	0.00885215394286643	8.36953824192636	7.03473679221404e-07	0.927966320277174	1
ENSG00000180228.12	PRKRA	2	178461089	2_108	0	0.00737551211316923	6.46285893698756	4.52599692127232e-07	-0.572943864772577	1
ENSG00000079150.17	FKBP7	2	178478636	2_108	0	0.00654543720321843	5.41974511388982	3.3683322224516e-07	0.496454546152297	2
ENSG00000116095.10	PLEKHA3	2	178480456	2_108	0	0.00645213558019664	5.29373850993268	3.24312259938413e-07	-0.528298604162024	1
ENSG00000155657.26	TTN	2	178831108	2_108	0	0.00632838282459403	5.13496444634093	3.08551442366214e-07	-0.169049936337217	1
ENSG00000163492.14	CCDC141	2	179050667	2_108	0	0.00679059399885196	5.66309252474031	3.65139502396978e-07	-0.240428938207889	1
ENSG00000187231.13	SESTD1	2	179264718	2_108	0	0.0186958535244464	15.8871795630472	2.8202622726154e-06	-1.98459477827634	1
ENSG00000170035.15	UBE2E3	2	180964569	2_109	0	0.0236774668958216	5.04413353697609	1.13401607360427e-06	0.144601644827696	1
ENSG00000188452.13	CERKL	2	181680491	2_110	0	0.0727793770236294	20.2038580744042	1.39617558644198e-05	2.07354358682737	1
ENSG00000061676.14	NCKAP1	2	183037928	2_110	0	0.0176999213112765	6.70468647891976	1.12680095609164e-06	-0.803180921715422	1
ENSG00000162999.12	DUSP19	2	183079224	2_110	0	0.0152865455211438	5.31820604929697	7.71919319236982e-07	0.411242866054106	1
ENSG00000163002.12	NUP35	2	183117700	2_110	0	0.015638325559703	5.53331209243773	8.21623425482659e-07	0.473319919206795	1
ENSG00000170396.7	ZNF804A	2	184598393	2_112	0	0.102454731941545	33.7957755924633	3.28769738229214e-05	3.17200976378676	1
ENSG00000188738.14	FSIP2	2	185738225	2_112	0	0.00945164776501128	11.4593427666296	1.02840607919551e-06	1.55706346441698	1
ENSG00000065548.17	ZC3H15	2	186486293	2_112	0	0.00522218640246752	5.65535061723108	2.8042020447113e-07	-0.34992972714679	1
ENSG00000138448.11	ITGAV	2	186638499	2_112	0	0.00476315740022959	4.8124961708762	2.17652032415024e-07	-0.0559193463790701	1
ENSG00000003436.15	TFPI	2	187565901	2_112	0	0.0105197020850792	12.0709071810055	1.20570412883668e-06	-1.19479676870061	1
ENSG00000168542.14	COL3A1	2	188974074	2_112	0	0.00475358049740637	4.69875833532668	2.12080802757691e-07	0.0185713471896908	1
ENSG00000204262.11	COL5A2	2	189180039	2_113	0	0.0446259796211106	14.3293649040746	6.07172512004302e-06	-1.86886365400572	2
ENSG00000115368.9	WDR75	2	189442966	2_113	0	0.0237508515565226	8.32289695072668	1.87694306763273e-06	1.150079082649	2
ENSG00000138381.9	ASNSD1	2	189657493	2_113	0	0.0202827852751483	6.82655261885431	1.31469930057277e-06	0.987758247455472	2
ENSG00000128699.13	ORMDL1	2	189784856	2_113	0	0.0212756372649566	7.27936847562646	1.47052928469387e-06	-1.06413031545327	1
ENSG00000064933.17	PMS1	2	189784079	2_113	0	0.0163307126587524	4.77521190034237	7.40449053619953e-07	-0.245958917972159	1
ENSG00000198130.15	HIBCH	2	190341243	2_113	0	0.0194615044663976	6.43505903117484	1.18912180326954e-06	0.481004628903933	1
ENSG00000151689.12	INPP1	2	190343615	2_113	0	0.0163215879080449	4.76992798950708	7.3921645868497e-07	0.324780294502362	2
ENSG00000151690.14	MFSD6	2	190408058	2_113	0	0.0188590197703055	6.13729503185745	1.09898942575816e-06	0.701031053155822	1
ENSG00000189362.11	NEMP2	2	190534475	2_113	0	0.0368797710424322	12.5078854301982	4.37995357764754e-06	1.8423697101894	1
ENSG00000138386.16	NAB1	2	190646582	2_113	0	0.0577133212544295	16.7970377947642	9.20462635420365e-06	-2.19787664943126	2
ENSG00000138378.17	STAT4	2	191151202	2_114	0	0.0137464204324309	8.02121349820234	1.04695278228393e-06	-0.840297651195398	1
ENSG00000173559.12	NABP1	2	191677959	2_114	0	0.00979117275471564	4.82832521964464	4.48878314642236e-07	-0.148866131401042	1
ENSG00000196950.13	SLC39A10	2	195667377	2_116	0	0.0201511713946778	6.20843927891406	1.18790068177184e-06	0.843845531250068	1
ENSG00000081320.10	STK17B	2	196126618	2_116	0	0.021372035651319	6.76605335574355	1.3730258221546e-06	0.681215728125538	1
ENSG00000138411.10	HECW2	2	196593392	2_116	0	0.0206397824230503	6.43622725763005	1.26134497638381e-06	1.61620655682793	2
ENSG00000187944.2	C2orf66	2	196812479	2_116	0	0.0589212646161083	16.4405162372844	9.197820008379e-06	-2.77624923822234	1
ENSG00000226124.6	FTCDNL1	2	199760858	2_118	0	0.00656785718349262	8.57149735045322	5.3453702545113e-07	-0.74829161250162	1
ENSG00000178074.5	C2orf69	2	199910402	2_118	1	0.279460580713052	47.3540728662055	0.000125653703092709	8.06760419543267	1
ENSG00000162971.10	TYW5	2	199955782	2_118	1	0.329453993190066	46.8816869820704	0.000146654503349188	-7.97963743237511	1
ENSG00000162972.10	MAIP1	2	199955071	2_118	0	0.00420276269556019	22.4945056915107	8.97653481601887e-07	5.56577987612476	1
ENSG00000196141.13	SPATS2L	2	200305923	2_118	0	0.00936271668505739	14.3861024729757	1.27891719987728e-06	1.82084287266848	1
ENSG00000155729.12	KCTD18	2	200519526	2_118	0	0.00429391046450556	7.4220488859871	3.02603670593933e-07	-1.61715134777873	1
ENSG00000138356.13	AOX1	2	200586283	2_118	0	0.012107174262406	15.7948740000868	1.81575126732179e-06	-1.3774166223787	1
ENSG00000013441.15	CLK1	2	200864612	2_119	0	0.0262877068138375	4.70844322551219	1.1752423618172e-06	0.183794900477321	1
ENSG00000240344.8	PPIL3	2	200889218	2_119	0	0.0272601118757545	5.05345916459664	1.30801821328226e-06	-0.300639887956921	1
ENSG00000155744.9	FAM126B	2	201071138	2_119	0	0.0266619016910594	4.84268201526361	1.22595483974268e-06	-0.316188387787112	1
ENSG00000003402.19	CFLAR	2	201116120	2_119	0	0.0265758966839443	4.81199486706188	1.21425661739405e-06	-0.317885771708468	2
ENSG00000003400.14	CASP10	2	201183110	2_119	0	0.0263667360380657	4.73695160593787	1.18591268936796e-06	0.314977286708981	2
ENSG00000064012.21	CASP8	2	201277115	2_119	0	0.0346911713449064	7.34703574961544	2.4200732644663e-06	-0.970029311004574	2
ENSG00000155749.12	ALS2CR12	2	201320409	2_119	0	0.0271776133727014	5.02466431806863	1.29662910579462e-06	0.355507570782131	2
ENSG00000155755.18	TMEM237	2	201643259	2_119	0	0.026391527878368	4.74587586783207	1.18926408850495e-06	-0.120538810796846	1
ENSG00000003393.14	ALS2	2	201780819	2_119	0	0.0262991423192763	4.71257323374775	1.17678491961815e-06	-0.0513010791168802	1
ENSG00000116030.16	SUMO1	2	202238678	2_120	0	0.0207758283656272	9.72518577827594	1.91846399051729e-06	-0.974447698522655	1
ENSG00000138439.11	FAM117B	2	202642940	2_120	0	0.0124956586227114	4.91690626753857	5.83375892051046e-07	0.529626165961936	1
ENSG00000138380.17	CARF	2	202912503	2_120	0	0.0240150309309142	11.099019761632	2.5308428082419e-06	1.52956231498363	1
ENSG00000138442.9	WDR12	2	203014780	2_120	0	0.0928088741716524	24.0720482681692	2.12128952199478e-05	2.69889919472494	1
ENSG00000119004.15	CYP20A1	2	203240680	2_120	0	0.0290605056983486	12.9098716588703	3.56223436551729e-06	-2.0692436959171	1
ENSG00000163600.12	ICOS	2	203937045	2_120	0	0.0136949602517545	5.78254583978871	7.51929731193668e-07	-0.58940727548594	1
ENSG00000118257.16	NRP2	2	205681426	2_121	0	0.028527560250467	9.13286552958787	2.47382566754715e-06	1.07124257599947	1
ENSG00000232125.2	DYTN	2	206705981	2_122	0	0.00881992716949531	6.38240530344591	5.344988505535e-07	0.919773833448307	1
ENSG00000023228.13	NDUFS1	2	206158784	2_122	0	0.016998751963206	11.9069841823761	1.92183549579396e-06	-1.85050679548833	1
ENSG00000114948.12	ADAM23	2	206461131	2_122	0	0.0105054812409529	7.86715636973851	7.8474965022058e-07	-1.05578626689439	2
ENSG00000138400.12	MDH1B	2	206765369	2_122	0	0.00741822028379569	4.70117565528712	3.31133866990803e-07	-0.154534978085026	2
ENSG00000118246.13	FASTKD2	2	206765369	2_122	0	0.00750931211937678	4.81082426268286	3.430181064961e-07	-0.0610225202567878	1
ENSG00000144410.4	CPO	2	206938824	2_122	0	0.0771537055251295	26.1936619305037	1.91889143281384e-05	-2.37358356436248	1
ENSG00000144401.14	METTL21A	2	207628851	2_122	0	0.624428277568801	21.9389323444679	0.000130075483161041	-4.17285335745362	1
ENSG00000163249.11	CCNYL1	2	207676904	2_122	0	0.0191848750831711	13.1166344965929	2.38934459758776e-06	-1.34565638483563	1
ENSG00000163251.3	FZD5	2	207769445	2_122	0	0.0239742063147516	15.7816268986239	3.59247212489833e-06	1.77954295544498	1
ENSG00000115020.16	PIKFYVE	2	208266644	2_123	0	0.0307006719951751	5.08326688764772	1.48179522381366e-06	0.251801275652239	1
ENSG00000144407.9	PTH2R	2	208359705	2_123	0	0.03452778695918	6.20183250537386	2.03322842725903e-06	0.640940550055677	1
ENSG00000144406.18	UNC80	2	209772425	2_124	0	0.0769561028834135	22.8593431063609	1.67033741614953e-05	-2.44811995411813	1
ENSG00000078018.19	MAP2	2	209426649	2_124	0	0.0445164360141118	17.5881496119621	7.43426324851911e-06	2.31032346449052	1
ENSG00000197713.14	RPE	2	210002122	2_124	0	0.0114612285998753	4.71223807745891	5.12809185730772e-07	0.0940493129405679	1
ENSG00000144445.16	KANSL1L	2	210170701	2_124	0	0.0119978928049755	5.14422483082672	5.86033328442927e-07	0.64428386562617	1
ENSG00000115365.11	LANCL1	2	210477778	2_124	0	0.0115003380050941	4.74439372609205	5.18070334409184e-07	-0.0315459861174627	1
ENSG00000021826.14	CPS1	2	210477778	2_124	0	0.0115003380050941	4.74439372609205	5.18070334409184e-07	-0.0315459861174627	1
ENSG00000178568.14	ERBB4	2	212539139	2_125	0	0.022540516221142	14.929345531224	3.19522925917306e-06	-3.41660814172673	1
ENSG00000144451.18	SPAG16	2	213289910	2_126	0	0.0222502475043961	6.52768499877118	1.37908626116516e-06	-1.00248782071356	2
ENSG00000138376.10	BARD1	2	214809366	2_127	0	0.0134453482695563	5.97935514866561	7.63350162376552e-07	-0.585711308584478	3
ENSG00000138363.14	ATIC	2	215311040	2_127	0	0.0190359385085077	9.26748680114666	1.67507272142497e-06	1.05808466422731	2
ENSG00000118242.15	MREG	2	216033416	2_127	0	0.0123844372268545	5.20307184445338	6.11833842690204e-07	-0.388992044418475	1
ENSG00000115425.13	PECR	2	216082628	2_127	0	0.0255332018509362	12.0513065515724	2.92170799624763e-06	-1.46646205659565	1
ENSG00000079246.15	XRCC5	2	216108211	2_127	0	0.0117760725631911	4.72749137517338	5.28601772497596e-07	0.293259128273945	1
ENSG00000197756.9	RPL37A	2	216500041	2_127	0	0.0236620628554672	11.3291633819546	2.54535194405199e-06	-1.39806102118304	1
ENSG00000115457.9	IGFBP2	2	216632342	2_127	0	0.309922885127489	36.7434972039015	0.000108126347472483	3.71893275549493	1
ENSG00000127831.10	VIL1	2	218419492	2_129	0	0.0255250002129441	8.53817465570738	2.06932252706171e-06	-1.41666684603265	1
ENSG00000231672.6	DIRC3	2	217756664	2_129	0	0.0209707623682294	6.46683005659504	1.28766551199774e-06	0.664907238919645	1
ENSG00000188282.12	RUFY4	2	218034950	2_129	0	0.0357409524252159	11.6821797198085	3.96449068144569e-06	-1.50500728910025	2
ENSG00000163466.15	ARPC2	2	218216699	2_129	0	0.0195584464332838	5.91070437960438	1.09766796740793e-06	-0.677898181357092	2
ENSG00000179921.14	GPBAR1	2	218257743	2_129	0	0.0579843940326641	16.3761663498237	9.016142372364e-06	-1.89348315376676	1
ENSG00000127838.13	PNKD	2	218270227	2_129	0	0.0211103210279621	6.36917780628699	1.27666104725583e-06	0.455107489552469	1
ENSG00000135926.14	TMBIM1	2	218292881	2_129	0	0.0232815633708974	7.2442513458719	1.60141188385295e-06	-0.599235526557797	2
ENSG00000018280.16	SLC11A1	2	218381984	2_129	0	0.0181630402438495	5.07580240089069	8.75367964423987e-07	-0.221682519996153	1
ENSG00000144579.7	CTDSP1	2	218399384	2_129	0	0.0195634521897096	5.74874977853871	1.06786486111629e-06	0.268920691475942	1
ENSG00000135913.10	USP37	2	218567846	2_129	0	0.0269468290440841	8.87763149004536	2.27144474903274e-06	1.31259665754945	2
ENSG00000115556.13	PLCD4	2	218607609	2_129	0	0.017401773499876	4.71754849936326	7.79484138139723e-07	-0.18992212992336	1
ENSG00000074582.12	BCS1L	2	218658710	2_129	0	0.0287784229121076	9.66705239678847	2.64154771442946e-06	-1.59407363510153	1
ENSG00000115568.15	ZNF142	2	218658710	2_129	0	0.0202649337216765	6.27920708519742	1.20822381175304e-06	0.965233087133458	2
ENSG00000163482.11	STK36	2	218672501	2_129	0	0.0389819707829242	12.5297397428855	4.63770626649582e-06	-1.82288324647266	1
ENSG00000115596.3	WNT6	2	218861775	2_129	0	0.021895180550905	7.01491731128891	1.45837255816043e-06	0.911021466965272	1
ENSG00000163501.6	IHH	2	219061446	2_129	0	0.0176253819385026	7.60246733351272	1.27230283928817e-06	-1.79563095953504	1
ENSG00000187736.12	NHEJ1	2	219160400	2_129	0	0.0230516343848664	10.6210064721763	2.32468863818063e-06	2.13693620900774	2
ENSG00000144567.10	FAM134A	2	219184272	2_129	0	0.0207988164411211	6.08441365181149	1.20158569946143e-06	0.16112009473163	1
ENSG00000115649.15	CNPPD1	2	219177636	2_129	1	0.0659539097542958	21.5675068284719	1.35063464838887e-05	-3.74347573441865	2
ENSG00000158552.12	ZFAND2B	2	219196879	2_129	1	0.652250833047779	23.8906690957213	0.000147958647332394	-4.51178666139687	1
ENSG00000115657.12	ABCB6	2	219218557	2_129	0	0.017814191385227	5.71480240376538	9.66639926218042e-07	-0.978027998701837	1
ENSG00000198925.10	ATG9A	2	219225425	2_129	0	0.01749267465366	4.78018848487442	7.93960025343058e-07	0.162870986517378	2
ENSG00000163516.13	ANKZF1	2	219230067	2_129	0	0.0351601292741245	12.2914939127263	4.10348197785346e-06	1.67457252892425	1
ENSG00000163521.15	GLB1L	2	219266168	2_129	0	0.037550063826177	15.4193269737643	5.49760451225377e-06	-2.51033387876069	1
ENSG00000127824.13	TUBA4A	2	219278362	2_129	0	0.0284906488574106	8.62138444415838	2.33225884334357e-06	-0.434970379060179	1
ENSG00000054356.13	PTPRN	2	219309183	2_129	0	0.0182139156694691	6.82277814836292	1.17994555371141e-06	-1.52272224791145	1
ENSG00000123992.18	DNPEP	2	219399651	2_129	0	0.0180153066134794	4.96897616536854	8.4997464036713e-07	0.0507986040724238	2
ENSG00000072195.14	SPEG	2	219434550	2_129	0	0.0180046975927708	5.19705794871088	8.88465948258086e-07	0.574870686593579	2
ENSG00000144591.18	GMPPA	2	219498443	2_129	0	0.117638379579036	23.5172720635087	2.62683850592538e-05	-2.48416953600545	1
ENSG00000123989.13	CHPF	2	219543916	2_129	0	0.0179151898725431	5.31727158549351	9.04498092044993e-07	-0.764485200814802	1
ENSG00000188760.10	TMEM198	2	219543916	2_129	0	0.0179151898725431	5.31727158549351	9.04498092044993e-07	-0.764485200814802	1
ENSG00000124006.14	OBSL1	2	219572251	2_129	0	0.0185999414436892	5.5766000677246	9.84869013032442e-07	0.722895084668942	1
ENSG00000116106.11	EPHA4	2	221574191	2_130	0	0.0123416871594421	6.60030817706745	7.73456946365047e-07	-0.650330649715073	1
ENSG00000123983.13	ACSL3	2	222860739	2_131	0	0.0183822499556495	6.83666840115199	1.19327510410249e-06	0.760917061811377	1
ENSG00000152056.16	AP1S3	2	223837891	2_131	0	0.0204574914689397	7.84958833078904	1.52474302884412e-06	0.958512163417423	2
ENSG00000135919.12	SERPINE2	2	224015781	2_132	0	0.0201522134189245	6.36496956688621	1.21791360562155e-06	-0.447537590414398	2
ENSG00000124019.9	FAM124B	2	224401950	2_132	0	0.0172011698884075	5.1279495349923	8.37527593864133e-07	0.508593432431175	2
ENSG00000144460.12	NYAP2	2	225377333	2_133	0	0.0149805520335449	4.71883249047151	6.7121209727768e-07	0.143955504556346	1
ENSG00000135905.18	DOCK10	2	225041976	2_133	0	0.0173760449360416	6.12170748101364	1.00999890118873e-06	0.632283486205805	1
ENSG00000144468.16	RHBDD1	2	226836102	2_133	0	0.0541468830473352	16.9432106038681	8.71097099274593e-06	2.0486668715981	2
ENSG00000169031.18	COL4A3	2	227198236	2_133	0	0.0368996702150146	13.2727141391391	4.65028555985106e-06	-1.44504295212762	1
ENSG00000168958.19	MFF	2	227325269	2_134	0	0.0123907791214474	4.93815178127795	5.80979015837721e-07	0.394509962666454	3
ENSG00000168955.3	TM4SF20	2	227382118	2_134	0	0.0122749096688604	4.8595137971674	5.66380798104888e-07	-0.310064121336755	2
ENSG00000173744.17	AGFG1	2	227471599	2_134	0	0.123657498955534	26.5550445237044	3.11791943490584e-05	-2.53766454076099	2
ENSG00000135917.13	SLC19A3	2	227718030	2_134	0	0.0320602369975719	13.9642501411979	4.25090838242448e-06	1.45379268295944	1
ENSG00000187957.7	DNER	2	229711996	2_135	0	0.00978318632231534	5.26725956390225	4.89285608553649e-07	-0.293644179255609	1
ENSG00000163053.10	SLC16A14	2	230093847	2_135	0	0.00962476086679576	5.11326614689705	4.67289199492644e-07	0.223421595396229	1
ENSG00000079263.18	SP140	2	230203425	2_135	0	0.0412480591136039	18.907853901686	7.40530845105424e-06	2.10999802198724	1
ENSG00000135899.17	SP110	2	230169933	2_135	0	0.013795367575499	8.51151747807501	1.11490450099061e-06	-1.16427562710352	1
ENSG00000185404.16	SP140L	2	230390594	2_135	0	0.00955588982220412	5.04555280921764	4.57801579378608e-07	0.277615100376349	1
ENSG00000067066.16	SP100	2	230416076	2_135	0	0.00940231995528551	4.89273948075973	4.36801895743942e-07	0.188605489039226	1
ENSG00000135898.9	GPR55	2	230969124	2_135	0	0.0114234825205199	6.72988878469722	7.2996797220828e-07	-0.677085883211872	1
ENSG00000237412.6	PRSS56	2	232474063	2_136	0	0.0187672619755112	4.79916655578057	8.55192996605003e-07	-0.27893730598214	1
ENSG00000135914.5	HTR2B	2	231125386	2_136	0	0.0185680807084861	4.69815435338576	8.28307689232535e-07	-0.0238149046562954	1
ENSG00000135931.17	ARMC9	2	231199000	2_136	0	0.0379016030419048	11.4767933061107	4.13024235251522e-06	1.46688920561994	1
ENSG00000171596.6	NMUR1	2	231526615	2_136	0	0.020811206643768	5.77828009928426	1.1418084391251e-06	-0.629288346925469	3
ENSG00000187514.16	PTMA	2	231707301	2_136	0	0.0219882974380513	6.29971937786793	1.31525573460202e-06	-0.637220173351132	1
ENSG00000156973.13	PDE6D	2	231779174	2_136	0	0.019948865414292	5.37736360570753	1.01855620932767e-06	0.427841062672848	1
ENSG00000171551.11	ECEL1	2	232477438	2_136	0	0.0197124703804438	5.26445643026645	9.85353324700092e-07	-0.489337943697072	1
ENSG00000221944.6	TIGD1	2	232550122	2_136	0	0.0223505669940527	6.45464396840127	1.36980338060456e-06	-0.712483391894437	1
ENSG00000115468.11	EFHD1	2	232678627	2_136	0	0.0295885620396583	9.11825798878765	2.56172869020351e-06	-0.885454251121268	1
ENSG00000130147.15	SH3BP4	2	235045337	2_138	0	0.0235628433869145	4.93562435177077	1.10424945040179e-06	0.251113426322775	1
ENSG00000132321.16	IQCA1	2	236488292	2_139	0	0.0850206117224351	17.9966800661339	1.45282738771687e-05	-2.43090059164353	1
ENSG00000124831.18	LRRFIP1	2	237628177	2_140	0	0.0243019378844638	4.94691332254264	1.14149129573537e-06	0.22532986179831	1
ENSG00000177483.11	RBM44	2	237771415	2_140	0	0.0243730343172288	4.97463334523277	1.15124583868844e-06	-0.226674610112128	3
ENSG00000132329.10	RAMP1	2	237859174	2_141	0	0.0305763566566344	6.0739231975194	1.76340646415958e-06	0.618238945206808	1
ENSG00000184182.18	UBE2F	2	237966682	2_141	0	0.0317629951233178	6.43629859907739	1.94113181996157e-06	-0.78781883267711	2
ENSG00000132330.16	SCLY	2	238060509	2_141	0	0.0361714791262185	7.6744592411642	2.63579390272114e-06	-1.23661931671264	2
ENSG00000144488.14	ESPNL	2	238099874	2_141	0	0.0364681549534127	7.75236829816278	2.68438983225398e-06	1.16722477476499	2
ENSG00000168427.8	KLHL30	2	238139466	2_141	0	0.027655130916418	5.1193009491501	1.34426155025056e-06	0.963011200866881	2
ENSG00000178752.15	ERFE	2	238160885	2_141	0	0.0317763105330412	6.44025201146566	1.94313837926448e-06	0.821048943493392	1
ENSG00000132323.8	ILKAP	2	238201743	2_141	0	0.0559698413615901	11.8532738942463	6.29926374861318e-06	2.08183377114231	2
ENSG00000204104.11	TRAF3IP1	2	238320731	2_141	0	0.0302244218437479	5.96376058351438	1.71149485986493e-06	0.671403242007919	2
ENSG00000065802.11	ASB1	2	238426679	2_141	0	0.0383452171534217	8.23116474251465	2.99688371861707e-06	-0.994341360402577	2
ENSG00000130414.11	NDUFA10	2	240028144	2_142	0	0.018575414459204	7.60368491707096	1.34109647687756e-06	0.818626196161751	1
ENSG00000172428.10	COPS9	2	240136028	2_142	0	0.0219603908368796	9.18948217551818	1.9161455797007e-06	-1.06926455203389	1
ENSG00000188542.9	DUSP28	2	240562434	2_142	0	0.0136625439802568	4.69880796815404	6.09560289026431e-07	-0.119985440105691	1
ENSG00000142327.12	RNPEPL1	2	240566275	2_142	0	0.0262967105945112	10.8992446468046	2.72141782198481e-06	1.30562977079256	1
ENSG00000144504.15	ANKMY1	2	240570295	2_142	0	0.0140813709689807	4.98409005499261	6.66389610580892e-07	0.152554223308608	1
ENSG00000142330.19	CAPN10	2	240587537	2_142	0	0.0137909337006114	4.7871716116941	6.26859286259921e-07	-0.045704173288407	1
ENSG00000178623.11	GPR35	2	240604569	2_142	0	0.01636746312682	6.40631316395796	9.95604687612217e-07	-0.648619813240351	1
ENSG00000172478.17	C2orf54	2	240896723	2_144	0	0.0255163233989626	4.89678079021962	1.18638639413084e-06	-0.272066077185466	1
ENSG00000172482.4	AGXT	2	240868126	2_144	0	0.0434180534410193	9.96031489780039	4.10620676923297e-06	1.32195208521001	1
ENSG00000162804.13	SNED1	2	240996740	2_144	0	0.0451056413556671	10.3251697246731	4.42206842645604e-06	-1.36012838318481	1
ENSG00000122085.16	MTERF4	2	241094178	2_144	0	0.0266625688164963	5.31404711290615	1.34531748458918e-06	0.666496934492489	3
ENSG00000115687.13	PASK	2	241109200	2_144	0	0.0689150462936754	14.401450049169	9.42361796496834e-06	1.95054281696974	2
ENSG00000146205.13	ANO7	2	241187616	2_144	0	0.0263359352312335	5.19698041159606	1.29956265327658e-06	0.211906843033164	2
ENSG00000115677.16	HDLBP	2	241317232	2_144	0	0.033546826887122	7.49859440332774	2.3885190408589e-06	-0.985848441043871	1
ENSG00000006607.13	FARP2	2	241355498	2_144	0	0.116291722637521	19.5097112318503	2.15425466426676e-05	2.45738050382697	2
ENSG00000176720.4	BOK	2	241558436	2_144	0	0.0263376407270854	5.19759188490914	1.29979972759406e-06	0.159309382440565	1
ENSG00000168397.16	ATG4B	2	241647930	2_144	0	0.0275771717793247	5.63446035610821	1.47536490556402e-06	-0.361087062988877	1
ENSG00000144619.14	CNTN4	3	2093954	3_2	0	0.00924972928728329	5.69900192495393	5.00524364434667e-07	0.451124637880669	1
ENSG00000091181.19	IL5RA	3	3111246	3_3	0	0.0929198003459892	22.5093459061164	1.985951050642e-05	2.17682991603605	1
ENSG00000072756.16	TRNT1	3	3129338	3_3	0	0.0164953767654622	5.96689942477804	9.34562507200416e-07	0.509432034686983	2
ENSG00000113851.14	CRBN	3	3172005	3_3	0	0.069428273374407	19.6766078347516	1.29713145695145e-05	1.9690191135863	1
ENSG00000170364.12	SETMAR	3	4318187	3_3	0	0.016486474330607	5.96179248227451	9.33258690094993e-07	0.546143197041801	1
ENSG00000144455.13	SUMF1	3	4445665	3_4	0	0.0158731187188036	5.11621085407071	7.71095370944149e-07	-0.312672190581476	2
ENSG00000150995.18	ITPR1	3	4489308	3_4	0	0.0151862473008259	4.69796139431186	6.77418898419575e-07	0.0477050749009288	1
ENSG00000134109.10	EDEM1	3	5193788	3_4	0	0.0177705986940229	6.18438711436902	1.04350881689681e-06	-0.621703475313972	1
ENSG00000182533.6	CAV3	3	8733693	3_7	0	0.0195614937099819	4.70679352478359	8.74227690700903e-07	-0.0114692206326543	2
ENSG00000125046.14	SSUH2	3	8744886	3_7	0	0.0628047360899594	15.8346701975341	9.44275701046046e-06	1.67475142771638	1
ENSG00000168137.15	SETD5	3	9397385	3_7	0	0.0198646742286327	4.8524475636248	9.15249910394511e-07	0.0748059519681247	1
ENSG00000132164.9	SLC6A11	3	10798591	3_8	0	0.0162041763005912	8.81050065293475	1.35557934898715e-06	-1.00674255320742	1
ENSG00000163719.19	MTMR14	3	9649842	3_8	0	0.0101475191663106	4.70653866567809	4.53480804012138e-07	-0.0239401389600048	1
ENSG00000156983.15	BRPF1	3	9723993	3_8	0	0.0163112022331443	9.1703617016524	1.42026647170221e-06	1.11557433591299	1
ENSG00000114026.21	OGG1	3	9749660	3_8	0	0.0110942634547916	5.57048892312464	5.86798758855496e-07	0.406002895388766	1
ENSG00000171148.13	TADA3	3	9793221	3_8	0	0.0452575622117311	18.7267034972554	8.04729437083574e-06	1.96663070578702	1
ENSG00000171135.13	JAGN1	3	9890428	3_8	0	0.0103530516492591	4.90442587561107	4.82118672972941e-07	-0.193018165687833	1
ENSG00000163701.18	IL17RE	3	9902449	3_8	0	0.0122238243555068	6.45814855162789	7.49570572521981e-07	0.765795275255612	1
ENSG00000163703.17	CRELD1	3	9935180	3_8	0	0.010949762239676	5.3777366081992	5.5911560462013e-07	-0.392952300328084	1
ENSG00000125037.12	EMC3	3	10010880	3_8	0	0.0119588467395438	6.23161922681475	7.07599643676029e-07	-0.668922022784775	1
ENSG00000254999.3	BRK1	3	10115548	3_8	0	0.0538636071123172	20.2409539593489	1.03519891342873e-05	1.97588594932172	2
ENSG00000134086.7	VHL	3	10140878	3_8	0	0.0113530117064065	5.72673143113221	6.17327037895612e-07	0.407303552750347	1
ENSG00000157014.10	TATDN2	3	10247632	3_8	0	0.010437160372112	4.97427177097497	4.92957255247302e-07	0.480081126282521	2
ENSG00000157087.17	ATP2B2	3	10690302	3_8	0	0.0130888245693171	7.64694553222164	9.50355386186333e-07	-1.26412254327939	1
ENSG00000157103.10	SLC6A1	3	10992288	3_9	0	0.0216118498936488	10.989620312838	2.25513230966453e-06	1.16815797825608	2
ENSG00000197548.12	ATG7	3	11271528	3_9	0	0.0151012413715583	7.59683911022593	1.08928864073013e-06	1.18983933151311	2
ENSG00000144559.10	TAMM41	3	11823862	3_9	0	0.0150722747286414	7.57861662330749	1.08459135009722e-06	-0.849648235964645	2
ENSG00000157152.16	SYN2	3	11999743	3_9	0	0.0491524331142674	18.8163390151467	8.78167877188494e-06	2.85024587913519	1
ENSG00000154743.17	TSEN2	3	12484157	3_9	0	0.0169866765565192	8.70936830755741	1.40472874961618e-06	-1.05584939215985	1
ENSG00000075975.15	MKRN2	3	12557284	3_9	0	0.0403433192114786	16.9264329866301	6.48387254876962e-06	1.89030735463339	1
ENSG00000225526.4	MKRN2OS	3	12561203	3_9	0	0.0134241174560715	6.48425617936424	8.26500850443827e-07	0.630382420840231	1
ENSG00000144712.11	CAND2	3	12796583	3_9	0	0.0125863481101247	5.87560531019425	7.02182094151067e-07	0.398951964610915	1
ENSG00000144713.12	RPL32	3	12841494	3_9	0	0.0129211521110941	6.12356576764438	7.51282067130232e-07	-0.488567634544941	1
ENSG00000144711.13	IQSEC1	3	12974155	3_9	0	0.0119107834898093	5.35471829721167	6.05583948489418e-07	-0.370284344873605	1
ENSG00000163528.12	CHCHD4	3	14124463	3_10	0	0.0292119654277723	8.55193473661817	2.37204297334411e-06	-1.12428239661362	1
ENSG00000170876.7	TMEM43	3	14124463	3_10	0	0.0289488923127967	8.46592458334359	2.32703943382396e-06	-1.11993495738835	2
ENSG00000154767.14	XPC	3	14180391	3_10	0	0.0309149555638969	9.09086962140132	2.66852608654553e-06	1.1648616804803	1
ENSG00000170860.3	LSM3	3	14177502	3_10	0	0.0319135523081214	9.3934154856029	2.84640096139032e-06	-1.19865486776878	1
ENSG00000131389.16	SLC6A6	3	14452570	3_10	0	0.0239029969928262	6.64701038500935	1.50860697358631e-06	0.741423180405178	1
ENSG00000144596.12	GRIP2	3	14520620	3_10	0	0.0527308185145701	14.1926366974253	7.10599660015535e-06	-1.67106217332367	2
ENSG00000154781.15	CCDC174	3	14653937	3_10	0	0.0737451493102701	17.4273007412987	1.22028418242091e-05	-1.99362010691276	2
ENSG00000131368.7	MRPS25	3	15063435	3_11	0	0.0373434149867754	9.7310456220254	3.45041184715375e-06	-0.954476862856148	1
ENSG00000131381.12	RBSN	3	15099772	3_11	0	0.104013051121285	19.6211909421512	1.93780734207492e-05	2.240284596439	2
ENSG00000131375.9	CAPN7	3	15197385	3_11	0	0.0289128750142951	7.29459107361886	2.00257885633923e-06	-0.963580409609451	2
ENSG00000206562.11	METTL6	3	15444611	3_11	0	0.0372284880462731	9.70184252666231	3.4294700671364e-06	1.32220751972358	1
ENSG00000144597.13	EAF1	3	15432257	3_11	0	0.0220297340956515	4.71342466184963	9.85923507666623e-07	-0.183358732096694	1
ENSG00000206561.12	COLQ	3	15520104	3_11	0	0.0238904121397779	5.48223145592908	1.24359339265653e-06	0.0178889199984394	1
ENSG00000131373.14	HACL1	3	15601536	3_11	0	0.0395321485874182	10.2749505938448	3.85680390440621e-06	1.45652103791741	3
ENSG00000206560.11	ANKRD28	3	15857377	3_11	0	0.0248161427178562	5.84315111962116	1.37682515910405e-06	-0.593754423788348	2
ENSG00000131386.17	GALNT15	3	16088510	3_11	0	0.0295019635094232	7.48611983935506	2.09703217235251e-06	0.714583660654896	1
ENSG00000154814.13	OXNAD1	3	16265536	3_12	0	0.0173636142737696	7.56484464663887	1.24720412925832e-06	1.0178189563314	1
ENSG00000154822.17	PLCL2	3	16804782	3_12	0	0.0128015346273345	4.74810255523477	5.77137804316198e-07	0.0951184660202798	2
ENSG00000144566.10	RAB5A	3	19943734	3_14	0	0.128913505597031	23.9616227106396	2.93299985132834e-05	2.89384886030585	1
ENSG00000183977.13	PP2D1	3	20012243	3_14	0	0.0189439327440882	5.50577527171946	9.90343877129431e-07	0.305321380980371	1
ENSG00000129810.14	SGO1	3	20200651	3_15	0	0.0192032754432898	5.96240062537326	1.08716099348911e-06	0.627709940744517	1
ENSG00000151789.10	ZNF385D	3	22837814	3_17	0	0.0264211679691398	9.14368280511443	2.29387929176839e-06	1.16130321229115	1
ENSG00000182247.9	UBE2E2	3	23202760	3_17	0	0.0368509353000728	12.3099967150964	4.3072873819492e-06	1.65326610721303	1
ENSG00000077092.18	RARB	3	25174179	3_18	0	0.00567911786221087	6.57045741700151	3.54302228297054e-07	0.517693367269578	1
ENSG00000077097.15	TOP2B	3	25664786	3_19	0	0.0386165890161135	7.70724497630498	2.82598902083666e-06	-1.02281966446321	1
ENSG00000163491.16	NEK10	3	27360194	3_20	0	0.0531333007885311	10.3668708976071	5.23012276760314e-06	1.17138522003874	1
ENSG00000033867.16	SLC4A7	3	27485114	3_20	0	0.0303017824443996	5.00150264838203	1.43901750077252e-06	0.297854348560775	1
ENSG00000163508.12	EOMES	3	27723132	3_20	0	0.0556911999219516	10.8186859168976	5.72082265415927e-06	1.5228226848973	1
ENSG00000163512.13	AZI2	3	28348860	3_21	0	0.0352220199849327	12.050335802423	4.03005344250834e-06	-1.51988591572188	1
ENSG00000206559.7	ZCWPW2	3	28348550	3_21	0	0.0163839778332446	4.78698561008183	7.44695741693173e-07	0.113485187841154	1
ENSG00000144642.21	RBMS3	3	28575079	3_21	0	0.0177777450419775	5.55937130486968	9.38425394060454e-07	-0.00535830737670334	1
ENSG00000163527.9	STT3B	3	31531267	3_23	0	0.136522484528333	22.7159720886322	2.94464474070561e-05	-3.52574718490949	1
ENSG00000144645.13	OSBPL10	3	32078058	3_23	0	0.0181456978360351	8.69357980773712	1.49785480454105e-06	0.969382599051621	1
ENSG00000152642.10	GPD1L	3	32066459	3_23	0	0.231857072585828	32.530065472262	7.16147833364096e-05	3.32034668166744	3
ENSG00000170293.8	CMTM8	3	32238241	3_23	0	0.0137324234214677	5.97211210647556	7.78704230678477e-07	-0.622271575954572	1
ENSG00000091317.7	CMTM6	3	32503449	3_24	0	0.0241855613163327	5.08370499579528	1.16743822413978e-06	-0.104812723514857	1
ENSG00000144635.8	DYNC1LI1	3	32562090	3_24	0	0.0232647414457977	4.71546564250642	1.04164614756693e-06	-0.00475261408428112	1
ENSG00000182973.18	CNOT10	3	32686085	3_24	0	0.0232326599910853	4.70237833995079	1.037322747503e-06	-0.0220009147415224	1
ENSG00000188167.8	TMPPE	3	33097052	3_24	0	0.0263460659933623	5.89590569751482	1.47490382078435e-06	-0.436760584257052	2
ENSG00000170266.15	GLB1	3	33097271	3_24	0	0.199541223967428	25.6342975147261	4.85681374658999e-05	3.23441081692959	1
ENSG00000170275.14	CRTAP	3	33113893	3_24	0	0.0246890919392514	5.27929650379863	1.23759506216272e-06	0.65462286984653	1
ENSG00000173705.8	SUSD5	3	33218930	3_25	0	0.0125584173646162	13.0396166150433	1.55488091044549e-06	-1.63552953362325	2
ENSG00000153558.13	FBXL2	3	33341093	3_25	0	0.020010334003526	16.8129558334212	3.19444787988083e-06	-2.39277969812012	1
ENSG00000144681.10	STAC	3	36363069	3_26	0	0.0328611941425162	10.1918434888357	3.18004659751201e-06	-1.20890260151201	1
ENSG00000168016.13	TRANK1	3	36848970	3_27	0	0.0140596757826832	9.87553768777567	1.31835828699553e-06	2.54347777398554	1
ENSG00000178567.7	EPM2AIP1	3	36993455	3_27	0	0.015267979681721	7.66474648019267	1.11116042390782e-06	-1.61366211709586	1
ENSG00000076242.14	MLH1	3	36993455	3_27	0	0.015267979681721	7.66474648019267	1.11116042390782e-06	-1.61366211709586	1
ENSG00000093167.17	LRRFIP2	3	37188257	3_27	0	0.0282023395529532	13.5385006797951	3.62537641437807e-06	-2.3201561175779	1
ENSG00000144674.16	GOLGA4	3	37242640	3_27	0	0.0141995208680761	5.25575708179659	7.08608522384677e-07	0.743887880791918	1
ENSG00000144677.14	CTDSPL	3	37909431	3_27	0	0.321879785108506	24.2639649468034	7.41571224572951e-05	3.72458362804841	1
ENSG00000136059.14	VILL	3	37991971	3_27	0	0.0160523973911495	6.07618552431725	9.26122264557726e-07	0.373057221380424	1
ENSG00000187091.13	PLCD1	3	38029646	3_27	0	0.0649266696156527	19.1431731547452	1.18014250062988e-05	1.8656065398524	1
ENSG00000172940.11	SLC22A13	3	38266019	3_27	0	0.0174593586617741	6.81313119777375	1.12946411051914e-06	0.849641885603893	1
ENSG00000144671.10	SLC22A14	3	38281798	3_27	0	0.0142298596083765	4.83057510467981	6.52674809313814e-07	-0.165279923147757	1
ENSG00000093217.9	XYLB	3	38346523	3_28	0	0.0147311670747725	7.4500155615234	1.04205761547367e-06	0.77933265360207	1
ENSG00000114739.13	ACVR2B	3	38454810	3_28	0	0.0121489985188887	6.00316980819977	6.9249796908844e-07	-1.08375524281285	1
ENSG00000183873.15	SCN5A	3	38653683	3_28	0	0.307248376424787	36.7583097447091	0.000107236474194167	3.46974824264574	1
ENSG00000168356.11	SCN11A	3	38947836	3_28	0	0.0140917786203764	6.87881753419843	9.20400822859224e-07	-0.659148387310795	1
ENSG00000114745.13	GORASP1	3	39105193	3_28	0	0.0110934816188186	4.72469737481653	4.97667478322867e-07	0.0883117253280469	2
ENSG00000168026.18	TTC21A	3	39107217	3_28	0	0.0563051679311332	19.9280681945447	1.06539549387276e-05	2.04712583156589	3
ENSG00000144655.14	CSRNP1	3	39154473	3_28	0	0.0111002846543624	4.74771154435845	5.003983136708e-07	0.196731258632573	1
ENSG00000168334.8	XIRP1	3	39192679	3_28	0	0.0770315268454149	23.1891951028546	1.6961004814838e-05	-2.33988582515052	1
ENSG00000144659.10	SLC25A38	3	39336163	3_28	0	0.0163933802806965	8.38132196450736	1.30460318482238e-06	1.06037288987666	2
ENSG00000168028.13	RPSA	3	39406933	3_28	0	0.011333947312467	4.9159657669362	5.29038692268618e-07	0.275812672742775	2
ENSG00000114784.3	EIF1B	3	40309993	3_29	0	0.0219171042180135	7.0498164947118	1.46709549015808e-06	0.922964873633449	1
ENSG00000168032.8	ENTPD3	3	40387447	3_29	0	0.0225171412952562	7.30588579955694	1.56200899025456e-06	0.966478568662207	1
ENSG00000177873.12	ZNF619	3	40477330	3_29	0	0.0272625622452203	9.12089473735737	2.36103002819373e-06	-1.18756045420034	1
ENSG00000172888.11	ZNF621	3	40524103	3_29	0	0.0171151413646615	4.707889597012	7.65075257620536e-07	-0.0997361287031168	2
ENSG00000168038.10	ULK4	3	41963289	3_30	0	0.0298471333063907	6.71578321255696	1.90325373442344e-06	-0.995013344958611	1
ENSG00000182606.14	TRAK1	3	42013418	3_30	0	0.0529639029007888	12.1942979328266	6.1324523030965e-06	-1.67151450277249	1
ENSG00000008324.11	SS18L2	3	42557488	3_31	0	0.0475837152739806	21.2777245988663	9.61348666885648e-06	2.40868150576604	1
ENSG00000114857.17	NKTR	3	42601933	3_31	0	0.052790229510882	22.2293559309744	1.11423764358915e-05	2.47762225065032	1
ENSG00000093183.13	SEC22C	3	42601933	3_31	0	0.052790229510882	22.2293559309744	1.11423764358915e-05	2.47762225065032	1
ENSG00000114853.13	ZBTB47	3	42653821	3_31	0	0.0116410870899208	7.99582220069695	8.8380013477122e-07	1.32999104973012	1
ENSG00000010282.14	HHATL	3	42701146	3_31	0	0.0141283979745137	9.72483199935379	1.30458513000775e-06	-1.15305842375125	1
ENSG00000244607.5	CCDC13	3	42783623	3_31	0	0.00831797679123014	4.75313937453543	3.75401194504908e-07	-0.00925622515350472	1
ENSG00000181061.13	HIGD1A	3	42800848	3_31	0	0.00827738606677963	4.73441485149847	3.72097642626597e-07	-0.22628695406941	2
ENSG00000144648.15	ACKR2	3	42802658	3_31	0	0.0103910518144053	6.76739468884713	6.67695444846482e-07	-0.691593835763587	2
ENSG00000180432.5	CYP8B1	3	42876414	3_31	0	0.00926984253950258	5.80246304562803	5.10719143681559e-07	-0.669718397642053	1
ENSG00000182983.14	ZNF662	3	42905991	3_31	0	0.00843764409376602	4.87196387557892	3.90321666000303e-07	-0.121858435338354	2
ENSG00000144649.8	FAM198A	3	43025276	3_31	0	0.0113906289889746	7.75724561581074	8.38982004842951e-07	-0.805854652407197	1
ENSG00000144647.5	POMGNT2	3	43106160	3_31	0	0.00836640713425507	4.79175786077129	3.8065475181811e-07	-0.00693552678158083	2
ENSG00000011198.7	ABHD5	3	43690029	3_31	0	0.00862017150789907	5.03919007898115	4.12452598242665e-07	0.138089550244566	2
ENSG00000160746.12	ANO10	3	43691004	3_31	0	0.112102343679861	29.4079214065411	3.13023121634138e-05	3.56388255404079	2
ENSG00000225873.3	LINC00694	3	44439661	3_31	0	0.04137020677418	19.3880983188818	7.61588367050525e-06	2.26959777015543	1
ENSG00000196345.12	ZKSCAN7	3	44555404	3_31	0	0.00869320779937233	5.28483389226724	4.36223240192985e-07	-0.676842114007694	1
ENSG00000144792.9	ZNF660	3	44562235	3_31	0	0.0178593117120563	11.8123348319382	2.00307800955928e-06	-1.74055557818055	2
ENSG00000186448.14	ZNF197	3	44584405	3_31	0	0.00869203033212729	5.27807675365419	4.35606479785584e-07	-0.656290229002722	1
ENSG00000196653.11	ZNF502	3	44721338	3_31	0	0.00997701011499896	6.4683125370426	6.1275773950368e-07	-0.747861346350425	1
ENSG00000186446.11	ZNF501	3	44713292	3_31	0	0.0084476813660106	4.9199340886515	3.94633733290621e-07	-0.396523502751465	2
ENSG00000163807.5	KIAA1143	3	44761638	3_31	0	0.163628243334604	32.7467937565823	5.08773461063649e-05	3.34775308757611	1
ENSG00000169964.7	TMEM42	3	44861352	3_31	0	0.00828531560877554	4.78554802820804	3.76476725485264e-07	-0.437906333396906	1
ENSG00000163815.5	CLEC3B	3	45002501	3_31	0	0.00830415653810857	4.74928446517998	3.74473514905921e-07	-0.159583926398357	2
ENSG00000183625.14	CCR3	3	46162887	3_32	0	0.0218303545628092	4.79578718498078	9.94072567423489e-07	0.139036285582058	1
ENSG00000163823.3	CCR1	3	46208857	3_32	0	0.0228992462468607	5.24900152134117	1.14128808358816e-06	-0.473539966931825	1
ENSG00000163825.3	RTP3	3	46498374	3_32	0	0.0259111871777544	6.42157661288218	1.57988827733797e-06	0.769929811918066	1
ENSG00000163814.7	CDCP1	3	45146179	3_32	0	0.0222771465200721	4.98781262927766	1.05503553767717e-06	-0.0972264384755519	1
ENSG00000249992.1	TMEM158	3	45226624	3_32	0	0.0301223282498696	7.85278075420713	2.24599821068085e-06	-1.34528706869757	2
ENSG00000011376.9	LARS2	3	45469534	3_32	0	0.0464950285995494	11.9946051810431	5.29529150698743e-06	1.38004871629617	1
ENSG00000211456.10	SACM1L	3	45689445	3_32	0	0.0233090706089569	5.41723102345532	1.19894624309949e-06	-0.388832493177445	1
ENSG00000163818.16	LZTFL1	3	45916197	3_32	0	0.0297261999561814	7.72680246558727	2.1809042624619e-06	-1.0879137395306	2
ENSG00000172215.5	CXCR6	3	45940684	3_32	0	0.0248518777579597	6.02531450011705	1.42179285032161e-06	-0.558245563931172	1
ENSG00000163820.14	FYCO1	3	45962815	3_32	0	0.0279512432773497	7.14150445795483	1.89534484580578e-06	-0.776539493600148	2
ENSG00000121807.5	CCR2	3	46352928	3_32	0	0.0232407823008882	5.38940448777462	1.18929315436867e-06	0.555280341404401	1
ENSG00000160791.13	CCR5	3	46370817	3_32	0	0.0249514228605527	6.0632960058238	1.43648628506058e-06	-0.792126641399211	2
ENSG00000121797.9	CCRL2	3	46406481	3_32	0	0.0220185330177802	4.87714677040012	1.01965112513165e-06	-0.442433893410292	1
ENSG00000241186.9	TDGF1	3	46575847	3_32	0	0.0221668865429898	4.94080375328533	1.03991944615597e-06	0.332788269343125	1
ENSG00000178038.16	ALS2CL	3	46694155	3_33	0	0.0295161843154576	8.0669321340656	2.26082014213494e-06	-0.961119405160465	2
ENSG00000181585.3	TMIE	3	46700908	3_33	0	0.0259132935351067	6.82992631509986	1.68049037606423e-06	0.757061327564026	2
ENSG00000188086.13	PRSS45	3	46744963	3_33	0	0.0229237469992118	5.66671534697482	1.23342969796807e-06	0.550281701802447	3
ENSG00000160801.13	PTH1R	3	46877309	3_33	0	0.0277670171242704	7.48622162403793	1.97373710126232e-06	-0.875498051052263	1
ENSG00000160796.16	NBEAL2	3	46979634	3_33	0	0.0227687521471959	5.60237884330029	1.21118114014507e-06	0.539318124002914	2
ENSG00000160799.11	CCDC12	3	46982458	3_33	0	0.0207898742907153	4.74052379601472	9.35783947580571e-07	-0.215603252052568	1
ENSG00000181555.20	SETD2	3	47164415	3_33	0	0.0206993800297792	4.69919101249199	9.2358704684949e-07	-0.0429736931758137	2
ENSG00000114648.11	KLHL18	3	47281510	3_33	0	0.0302903484548958	8.31317157589289	2.39093852711911e-06	-1.02452928338529	1
ENSG00000114650.18	SCAP	3	47476835	3_33	0	0.0251142879043487	6.53259499216436	1.55777237884998e-06	0.761231960828313	1
ENSG00000163832.15	ELP6	3	47513447	3_33	0	0.021187943209461	4.92024668963887	9.89858404419063e-07	-0.15896997026746	1
ENSG00000114646.9	CSPG5	3	47580841	3_33	0	0.0283394715684757	7.68015792420854	2.06661365706253e-06	-0.871592341195645	1
ENSG00000229453.2	SPINK8	3	48335786	3_34	0	0.0430253502146731	11.9232926466776	4.87099870710933e-06	-2.35670394592819	1
ENSG00000164045.11	CDC25A	3	48131579	3_34	0	0.0580406862043351	14.7947104281018	8.15335598322662e-06	-2.54046001392946	1
ENSG00000164048.13	ZNF589	3	48241756	3_34	0	0.0923894163049175	19.2997290526076	1.69305408573413e-05	-2.87562604565946	2
ENSG00000172113.8	NME6	3	48301800	3_34	0	0.046266193743864	12.6182420881854	5.54319331129498e-06	2.41700312866758	1
ENSG00000164051.13	CCDC51	3	48440024	3_34	0	0.0429481744050922	11.906236232181	4.85530593258453e-06	1.92784946991879	1
ENSG00000232112.3	TMA7	3	48440024	3_34	0	0.0429481744050922	11.906236232181	4.85530593258453e-06	1.92784946991879	1
ENSG00000213689.11	TREX1	3	48465783	3_34	0	0.0349938627691402	9.95094624022424	3.3063868204248e-06	1.69654040373036	2
ENSG00000114268.11	PFKFB4	3	48562511	3_34	0	0.0203717744938438	4.81143209704448	9.30680507353274e-07	0.294575916489729	2
ENSG00000145040.3	UCN2	3	48564341	3_34	0	0.0213185175629863	5.24185330156795	1.06105833449243e-06	0.336520952366867	1
ENSG00000114270.17	COL7A1	3	48595323	3_34	0	0.0271408264262426	7.53287866443297	1.94124985587764e-06	0.782867330915396	1
ENSG00000008300.16	CELSR3	3	48662086	3_34	0	0.064692646885627	15.8406494503194	9.73027916717479e-06	-2.22369486766941	1
ENSG00000213672.7	NCKIPSD	3	48686026	3_34	0	0.0240937991957161	6.40230400429813	1.4646672655148e-06	0.505323382212557	1
ENSG00000068745.14	IP6K2	3	48694528	3_34	0	0.0213915575055927	5.27427868474088	1.0712797032336e-06	-0.512198565392824	1
ENSG00000114302.15	PRKAR2A	3	48847779	3_34	0	0.0526684524632406	13.8611755715179	6.93183184900133e-06	-1.9197133996349	1
ENSG00000221883.2	ARIH2OS	3	48919714	3_34	0	0.0495716303228194	13.2796124919251	6.25051787234856e-06	2.39856815268025	1
ENSG00000178467.17	P4HTM	3	48997446	3_34	0	0.0255554236445431	6.96130756011792	1.68916200287486e-06	-1.45404441378161	1
ENSG00000178252.17	WDR6	3	49007280	3_34	0	0.0627674637805101	15.5491091423893	9.26696428828993e-06	2.50764684972973	2
ENSG00000178057.14	NDUFAF3	3	49023895	3_34	0	0.0241990756607503	6.44371019846618	1.48058100826669e-06	-1.36577502746997	1
ENSG00000185909.14	KLHDC8B	3	49171625	3_34	0	0.0338323786644532	9.62931207351896	3.09332243633077e-06	1.58593090162678	1
ENSG00000173421.16	CCDC36	3	49199901	3_34	0	0.0891907767590688	18.9559335472642	1.60532334194894e-05	-2.74187127693173	1
ENSG00000114316.12	USP4	3	49340655	3_35	0	0.0350760599065867	12.3975702223093	4.12899899175674e-06	1.79713470334737	1
ENSG00000233276.3	GPX1	3	49358324	3_35	0	0.0174999922708866	5.79740948163078	9.63317012473683e-07	-1.35716298756838	1
ENSG00000067560.10	RHOA	3	49413431	3_35	0	0.074296650349451	19.6028299483835	1.38288289042215e-05	3.05632311070644	1
ENSG00000145022.4	TCTA	3	49412205	3_35	0	0.022201632116014	8.05050622961124	1.69709240260457e-06	-0.884859321946082	2
ENSG00000145020.15	AMT	3	49422917	3_35	0	0.0375482454307079	13.0470483367583	4.65156737779781e-06	-1.85050273597713	1
ENSG00000145029.13	NICN1	3	49429438	3_35	0	0.036392995009386	12.748959839479	4.4054466645115e-06	-1.82696082194294	1
ENSG00000164062.12	APEH	3	49684099	3_35	0	0.0278851114915084	10.2140827523413	2.70438895851165e-06	1.98574328535067	1
ENSG00000173531.15	MST1	3	49688252	3_35	0	0.0641293640029288	18.1806891396451	1.10704346043449e-05	2.88890511110164	1
ENSG00000164068.15	RNF123	3	49696796	3_35	0	0.0211243345972477	7.57895508020666	1.52016163440054e-06	-1.66353690022793	1
ENSG00000173540.12	GMPPB	3	49724180	3_35	0	0.0186205334935221	6.38448096792147	1.12879509392446e-06	-1.47331698997668	1
ENSG00000185614.4	FAM212A	3	49803410	3_35	0	0.0159310454653019	4.90879124065992	7.42533816010833e-07	0.442902039803491	1
ENSG00000183763.8	TRAIP	3	49856597	3_35	0	0.087277558986014	21.1652430326375	1.75397438921584e-05	-3.20017972979481	1
ENSG00000004534.14	RBM6	3	49937901	3_35	0	0.116198841254876	23.9632407863072	2.64389830046192e-05	2.86330855643946	2
ENSG00000001617.11	SEMA3F	3	50152913	3_35	0	0.0179537197149988	6.03955621615314	1.02957233813586e-06	1.05595117789857	1
ENSG00000012171.19	SEMA3B	3	50267802	3_35	0	0.0178898834282427	6.00537739385019	1.02010578931032e-06	0.300254910295072	1
ENSG00000179564.3	LSMEM2	3	50278688	3_35	0	0.0571993519170959	17.0768038778187	9.27459802338233e-06	-1.44369136796776	1
ENSG00000214706.10	IFRD2	3	50295266	3_35	0	0.0729623961311651	19.4256289782337	1.34577226742525e-05	2.25009218213336	1
ENSG00000186792.16	HYAL3	3	50295266	3_35	0	0.0462736711230358	15.0433178639377	6.60959706256426e-06	-1.96656884487181	2
ENSG00000243477.5	NAT6	3	50298716	3_35	0	0.0719119903682006	19.2829455453587	1.31665526721773e-05	1.92102012825344	2
ENSG00000114378.16	HYAL1	3	50299601	3_35	0	0.0314563271845807	11.3576647335841	3.39230158104403e-06	-1.30125804245831	1
ENSG00000068028.17	RASSF1	3	50343230	3_35	0	0.0187758400674997	6.46281684021067	1.15217546266867e-06	0.391594056411679	1
ENSG00000007402.11	CACNA2D2	3	50504338	3_35	0	0.0166364262281875	5.31815084321855	8.40075050547661e-07	0.205061760911502	1
ENSG00000114735.9	HEMK1	3	50569633	3_35	0	0.0158977483286628	4.88880165160715	7.37964434246772e-07	-0.0587563431017551	1
ENSG00000114738.10	MAPKAPK3	3	50611291	3_35	0	0.0313608458864192	11.3310849176879	3.37408997350443e-06	-1.2221371654062	1
ENSG00000088538.12	DOCK3	3	50673652	3_35	0	0.0164754735248014	5.22666378034669	8.17635738773432e-07	-0.419809758546366	1
ENSG00000164080.13	RAD54L2	3	51589531	3_35	0	0.0359840416883049	12.6405028641311	4.31888548988806e-06	-1.8947054795674	1
ENSG00000164081.12	TEX264	3	51669048	3_35	0	0.0183208153881521	6.23070504978054	1.08387547195215e-06	0.566506897602409	2
ENSG00000180929.5	GPR62	3	51956801	3_36	0	0.00862259121235243	4.91228527494596	4.02178429559214e-07	0.112253945524129	1
ENSG00000162244.10	RPL29	3	52005208	3_36	0	0.00863688128303997	4.77208871085069	3.91347762659305e-07	-0.289677500789826	1
ENSG00000164087.7	POC1A	3	52154292	3_36	0	0.0235011959938978	16.6056944604077	3.70547940645307e-06	2.54241109255105	1
ENSG00000247596.8	TWF2	3	52239405	3_36	0	0.0843474626804161	36.606422131599	2.93174844243966e-05	-5.64416621672404	1
ENSG00000164088.17	PPM1M	3	52245578	3_36	0	0.026488344527308	27.227731976683	6.84799887289523e-06	4.97450242544239	2
ENSG00000168237.17	GLYCTK	3	52291743	3_36	0	0.0763457144351767	35.8167265247588	2.59637818346537e-05	5.6171364593988	1
ENSG00000114841.17	DNAH1	3	52317537	3_36	0	0.0122482348679311	8.25828760477826	9.60419360320632e-07	1.15375125131055	2
ENSG00000010318.20	PHF7	3	52414035	3_36	0	0.0115070647859675	9.39475194212899	1.02647239072307e-06	-2.0187822155446	1
ENSG00000010319.6	SEMA3G	3	52444898	3_36	0	0.0127119333925899	7.57005854456859	9.13709717204675e-07	0.0439601980042745	1
ENSG00000114854.7	TNNC1	3	52454186	3_36	0	0.00873723687440886	5.49017730007686	4.55468006924495e-07	-1.07477587347994	2
ENSG00000010322.15	NISCH	3	52455611	3_36	0	0.00895166281489368	5.09773993304986	4.33290121334255e-07	-0.480562710016923	1
ENSG00000010327.10	STAB1	3	52495757	3_36	0	0.00912194729467175	6.30370448837421	5.45985112745545e-07	1.42345208706032	1
ENSG00000168273.7	SMIM4	3	52533172	3_36	0	0.0114704027759481	16.550543387811	1.80255415806412e-06	-4.20335895333682	1
ENSG00000168268.10	NT5DC2	3	52533447	3_36	0	0.0118498414652167	18.449379254125	2.07582957607474e-06	4.59070994664727	3
ENSG00000163938.16	GNL3	3	52686064	3_36	0	0.347989781371412	34.2706150271241	0.000113236330264083	6.18759906619317	1
ENSG00000163939.18	PBRM1	3	52685800	3_36	0	0.128867562348541	32.6408028813104	3.99394282118318e-05	5.99069023986454	1
ENSG00000016864.18	GLT8D1	3	52705620	3_36	0	0.0691667623535101	19.9706497595916	1.31155660567696e-05	0.807738688610408	1
ENSG00000114904.12	NEK4	3	52770471	3_36	0	0.013980818746948	20.8046715372235	2.76179135429565e-06	4.87543198722297	1
ENSG00000055955.15	ITIH4	3	52830844	3_36	0	0.0486632064259085	34.6745017239647	1.602169083261e-05	-5.49866107315408	1
ENSG00000272573.5	MUSTN1	3	52839968	3_36	0	0.00938038790509155	8.80262594531774	7.84025959005143e-07	2.36641327532879	1
ENSG00000213533.11	TMEM110	3	52897955	3_36	0	0.0209476313774321	24.8643722041295	4.94549557875552e-06	-4.89505062939419	1
ENSG00000163935.13	SFMBT1	3	53047596	3_36	0	0.00877181983952324	5.54182996627163	4.61572893953606e-07	-1.46854963814598	1
ENSG00000163933.9	RFT1	3	53069780	3_36	0	0.0106275443557221	6.04684571573336	6.10181745344238e-07	0.265219109714358	2
ENSG00000163931.15	TKT	3	53255618	3_36	0	0.00927351215587213	7.30789705944617	6.43478533722975e-07	-1.80593539980734	1
ENSG00000157388.15	CACNA1D	3	53328538	3_36	2	0.265409058317749	23.4800864178775	5.91715340719368e-05	5.20873661199225	1
ENSG00000272886.5	DCP1A	3	53346026	3_36	2	0.252230823898151	23.3413293746239	5.59012014948964e-05	5.20838626296902	1
ENSG00000016391.10	CHDH	3	53846340	3_36	0	0.0116038894592297	7.51624827790652	8.28136825281081e-07	0.84044410480347	1
ENSG00000056736.9	IL17RB	3	53855822	3_36	0	0.0561116310263317	20.9448941067555	1.11590817334535e-05	2.06262293971231	1
ENSG00000144771.7	LRTM1	3	54966843	3_37	0	0.0184058543293004	4.92564405332458	8.60828034367126e-07	0.273233971002503	2
ENSG00000157445.14	CACNA2D3	3	54121968	3_37	0	0.0196842984011609	5.5614589418681	1.03945590836833e-06	-0.285497694175745	1
ENSG00000180376.16	CCDC66	3	56557027	3_39	0	0.0177774141157935	4.76832889777355	8.04881952335076e-07	0.565984455623769	3
ENSG00000163946.13	FAM208A	3	56682894	3_39	0	0.0312598421521536	10.1230119860115	3.0046502666883e-06	-1.62778419454394	1
ENSG00000163947.11	ARHGEF3	3	57079049	3_39	0	0.0214774416719388	6.5589260962235	1.33755818247781e-06	0.642394041290792	1
ENSG00000163666.8	HESX1	3	57222733	3_39	0	0.0389084028952492	12.2089781760287	4.51045255143688e-06	-1.57292576494725	1
ENSG00000239388.8	ASB14	3	57292855	3_39	0	0.0299700946013406	9.72204727473133	2.76658003895254e-06	-1.526058035109	2
ENSG00000174840.8	PDE12	3	57556472	3_39	0	0.0180246309231208	4.89898932806314	8.38436682567516e-07	-0.229034265613696	1
ENSG00000168374.10	ARF4	3	57598389	3_39	0	0.0216439749995596	6.63209041057746	1.36296548587476e-06	0.856626247543773	2
ENSG00000174839.12	DENND6A	3	57687547	3_39	0	0.0416061001152305	12.8493089254432	5.07614684634644e-06	1.7261265455784	1
ENSG00000163681.14	SLMAP	3	57755619	3_39	0	0.0388364949471506	12.1912885345242	4.49559349370767e-06	1.79153236585851	1
ENSG00000136068.14	FLNB	3	58125384	3_39	0	0.019016567195269	5.40612488006662	9.76147828935248e-07	0.53820564086379	1
ENSG00000163687.13	DNASE1L3	3	58214627	3_40	0	0.0174602856197884	13.0828190742951	2.16895267427418e-06	1.80240347056523	1
ENSG00000163684.11	RPP14	3	58306531	3_40	0	0.0598843217503391	24.8271557967803	1.41168402920696e-05	-2.80236146382949	2
ENSG00000168297.15	PXK	3	58385065	3_40	0	0.0152579560617467	11.8075982372278	1.71062700676408e-06	1.81171740311566	1
ENSG00000168291.12	PDHB	3	58434691	3_40	0	0.0443684421869887	21.9488597272094	9.24663128693115e-06	-2.51441411285177	1
ENSG00000168301.12	KCTD6	3	58491865	3_40	0	0.018192130837889	13.4714230992306	2.32698960855469e-06	1.5292768226701	1
ENSG00000168306.12	ACOX2	3	58536468	3_40	0	0.00722017072123538	4.74708971933555	3.25441028149262e-07	-0.049797806564079	1
ENSG00000144724.19	PTPRG	3	61561600	3_41	0	0.00773463449209244	8.24851532376282	6.05777275790738e-07	0.990716736410407	1
ENSG00000163618.17	CADPS	3	62875710	3_42	0	0.0160963820222593	6.92296677406776	1.05807856133617e-06	-0.988149901225313	1
ENSG00000163636.10	PSMD6	3	64023832	3_43	0	0.0178979520569589	11.0638819751943	1.88021828325528e-06	1.99158452999633	1
ENSG00000151276.23	MAGI1	3	66040764	3_44	0	0.122665851207001	21.9464937592693	2.5561493172961e-05	-2.2647841442642	1
ENSG00000144741.17	SLC25A26	3	66236632	3_45	0	0.0244655474212949	10.5257713919483	2.44515428640328e-06	-1.29050937173921	1
ENSG00000172340.14	SUCLG2	3	67371573	3_45	0	0.155483637887112	28.431465789468	4.19740949449235e-05	3.0913581556869	3
ENSG00000163378.13	EOGT	3	69012875	3_46	0	0.0249002258638198	5.85950596110297	1.38535693691356e-06	0.573086899147744	1
ENSG00000144747.15	TMF1	3	69050595	3_46	0	0.0368966508857308	9.60056105758008	3.36341888042571e-06	1.24302395283463	2
ENSG00000187098.14	MITF	3	69761143	3_47	0	0.0184426568710138	4.94367613626312	8.65706931982377e-07	-0.109381697672008	1
ENSG00000163412.12	EIF4E3	3	71752679	3_48	0	0.007956481359362	7.63903508431379	5.77107809224017e-07	0.768888308572274	1
ENSG00000163421.8	PROK2	3	71805436	3_48	0	0.00775362796307089	7.86985047581504	5.79387120097858e-07	-0.750696663813534	1
ENSG00000172986.12	GXYLT2	3	72887991	3_49	0	0.0505627572327293	15.8310597128425	7.60042945172997e-06	1.74699944239162	2
ENSG00000163605.14	PPP4R2	3	72996737	3_49	0	0.0391912685590872	13.3930268752225	4.98385568550407e-06	1.98052727903575	1
ENSG00000255423.1	EBLN2	3	73062217	3_49	0	0.0338409884425335	11.9931957419447	3.85367741974014e-06	1.92375068730688	1
ENSG00000121440.14	PDZRN3	3	73631857	3_49	0	0.0161145098602178	4.95409924850145	7.58017444202076e-07	-0.171814016152001	1
ENSG00000113805.8	CNTN3	3	74521451	3_50	0	0.0268441199305377	5.93847832572356	1.51363702672499e-06	-0.543282468292198	1
ENSG00000169855.19	ROBO1	3	78802594	3_52	0	0.0295067001383323	7.61186880605009	2.13259965392854e-06	-1.21066843449997	1
ENSG00000114480.12	GBE1	3	81761728	3_54	0	0.0204945770899564	5.09147342540631	9.90785949395678e-07	0.132546400622561	2
ENSG00000175161.13	CADM2	3	84954372	3_56	0	0.0285653650668624	5.04159995684929	1.36743142946579e-06	-0.4255444347508	1
ENSG00000206538.8	VGLL3	3	86991242	3_57	0	0.0203117898761652	7.03780749806406	1.35732227244704e-06	-0.767071648934171	1
ENSG00000083937.8	CHMP2B	3	87227121	3_57	0	0.0424222851701314	14.0413842983629	5.65589556285304e-06	1.86870253207173	2
ENSG00000163320.10	CGGBP1	3	88054626	3_58	0	0.0231094647222989	5.2426827595	1.15037877932424e-06	0.355393282847206	2
ENSG00000179021.9	C3orf38	3	88144755	3_58	0	0.0251555417291063	6.04761720512022	1.44449274544772e-06	0.678662854407888	1
ENSG00000184500.14	PROS1	3	93974610	3_59	0	0.0228582734258356	5.75631883890466	1.24935443082827e-06	0.547396408008258	1
ENSG00000178750.2	STX19	3	94108506	3_59	0	0.045958917870857	12.4077367795167	5.41451751469853e-06	-1.96381746416365	1
ENSG00000178700.7	DHFR2	3	94062771	3_59	0	0.0308897236186434	8.61634244756696	2.52716949437825e-06	-1.44674229145779	1
ENSG00000178694.9	NSUN3	3	94062771	3_59	0	0.0308897236186434	8.61634244756696	2.52716949437825e-06	1.44674229145779	1
ENSG00000080200.9	CRYBG3	3	97826055	3_61	0	0.0358654753588801	13.8636617735334	4.72119504474553e-06	1.79364334529211	1
ENSG00000231861.2	OR5K2	3	98506344	3_62	0	0.0317749324431098	6.71737304768885	2.02666281913329e-06	-0.732553395395354	1
ENSG00000154165.4	GPR15	3	98531371	3_62	0	0.0304702842274167	6.31843563053226	1.8280306266256e-06	0.776566351982286	2
ENSG00000080819.6	CPOX	3	98611290	3_62	0	0.0311118733533852	6.51669690758125	1.92509019228494e-06	0.680129530339403	1
ENSG00000144810.15	COL8A1	3	99638945	3_62	0	0.112649143159704	18.9313660401933	2.02491707331177e-05	-1.99766986963033	1
ENSG00000036054.12	TBC1D23	3	100258513	3_63	0	0.0203705746505323	4.71180355649392	9.11355571566142e-07	0.17935943109645	2
ENSG00000114021.11	NIT2	3	100334239	3_63	0	0.0305859360713731	8.56990768031301	2.48883047957256e-06	1.30809368033776	1
ENSG00000154174.7	TOMM70	3	100402296	3_63	0	0.0255539373740441	6.86169349861197	1.66489380678911e-06	-1.08873356895962	1
ENSG00000206535.7	LNP1	3	100402006	3_63	0	0.0293292471144911	8.17079091028668	2.27542438831573e-06	-0.874900038048991	1
ENSG00000181458.10	TMEM45A	3	100492450	3_63	0	0.0460779812204776	12.4802915118578	5.46028824996173e-06	1.66120325266284	1
ENSG00000114354.13	TFG	3	100709093	3_63	0	0.0232325692046265	5.95795958763935	1.31429298351848e-06	-0.73014843415388	1
ENSG00000081148.11	IMPG2	3	101320737	3_64	0	0.0181687094404154	5.68669056683689	9.81027256370332e-07	-0.498458659055319	1
ENSG00000138468.15	SENP7	3	101513077	3_64	0	0.0235336237110853	8.13813731636456	1.81849124852794e-06	-1.10149478288148	1
ENSG00000174173.6	TRMT10C	3	101561866	3_64	0	0.0167678566724555	4.92746808939522	7.84510517490621e-07	-0.258899243718583	1
ENSG00000066422.4	ZBTB11	3	101678167	3_64	0	0.0164805703722495	4.76400052134448	7.45489335587943e-07	0.26153182712334	1
ENSG00000182504.10	CEP97	3	101726282	3_64	0	0.021157965560325	7.12922152094189	1.4322321294747e-06	0.961288465653884	1
ENSG00000144815.15	NXPE3	3	101778725	3_64	0	0.0187542237196895	5.98694076050122	1.06610860839522e-06	0.639359924956693	3
ENSG00000114423.18	CBLB	3	105869225	3_66	0	0.113310081006922	27.5724805704439	2.96648246928235e-05	-2.8464469900663	1
ENSG00000121570.12	DPPA4	3	109337904	3_67	0	0.0121016978742818	7.34933940168721	8.44485130887157e-07	0.768694130611346	1
ENSG00000196776.14	CD47	3	108088638	3_67	0	0.663630458724214	24.6182186501056	0.000155124477636706	-4.0322025121167	1
ENSG00000114446.4	IFT57	3	108222767	3_67	0	0.014512249621832	9.36559111040961	1.29052769754719e-06	-1.31432691491193	1
ENSG00000163507.13	KIAA1524	3	108588823	3_67	0	0.00945402760771275	4.99167539590303	4.48085199126528e-07	0	1
ENSG00000198919.12	DZIP3	3	108590476	3_67	0	0.0434441981040828	19.241447657936	7.93719272926481e-06	1.98906858220392	2
ENSG00000163519.13	TRAT1	3	108822296	3_67	0	0.010520036124067	6.31558486426769	6.30853044272649e-07	0.901247729645336	1
ENSG00000177707.10	NECTIN3	3	111070094	3_69	0	0.0330508730915239	12.7060516861032	3.98741052594751e-06	1.63492720794859	1
ENSG00000153283.12	CD96	3	111292748	3_69	0	0.0152379892937721	5.36310218709062	7.75963213394601e-07	0.492168791631391	1
ENSG00000177494.5	ZBED2	3	111545665	3_69	0	0.0206714859636977	8.24916902142576	1.61912096354443e-06	-0.819708372420912	1
ENSG00000144824.20	PHLDB2	3	111732257	3_69	0	0.0169365638919222	6.36253721954661	1.02318234426769e-06	-0.631273390101116	2
ENSG00000144827.8	ABHD10	3	111978595	3_69	0	0.0146029305479685	4.96071728453397	6.87831234681217e-07	-0.163845683494949	2
ENSG00000114529.12	C3orf52	3	112088908	3_69	0	0.0198805387922247	7.87958328765994	1.48740349433989e-06	0.86685138542937	1
ENSG00000174500.12	GCSAM	3	112132970	3_69	0	0.0272194426390239	10.8597341372249	2.80669885891531e-06	-1.30459898940636	2
ENSG00000091972.18	CD200	3	112332846	3_69	0	0.0148385017603735	5.11197304759091	7.20237956148613e-07	0.303573969261959	1
ENSG00000144848.10	ATG3	3	112562284	3_69	0	0.0215018669743203	8.62238629134303	1.76035818224483e-06	-1.18733956703733	1
ENSG00000138459.8	SLC35A5	3	112561371	3_69	0	0.0436298370761761	15.3561932198969	6.36157359895157e-06	-1.87305298353816	3
ENSG00000091986.15	CCDC80	3	112649146	3_69	0	0.0167970188426104	6.28427092389449	1.00226948024767e-06	0.704774188627369	1
ENSG00000163606.10	CD200R1	3	112975558	3_69	0	0.0142085786143137	4.70199810910672	6.34352245367337e-07	0.0790362642622812	1
ENSG00000163608.14	NEPRO	3	113019471	3_69	0	0.0146857422004414	5.01416408453681	6.99184575250383e-07	-0.303654556519489	2
ENSG00000144857.14	BOC	3	113198072	3_70	0	0.0368389923478178	7.45587394268816	2.60797663382312e-06	-0.834226589838885	1
ENSG00000206530.10	CFAP44	3	113345547	3_70	0	0.0280880084399657	4.87385848277545	1.29984407413163e-06	0.178635603468672	1
ENSG00000163611.11	SPICE1	3	113514737	3_70	0	0.0621481465842193	12.4685474096238	7.35768920892523e-06	1.70477900816174	3
ENSG00000072858.10	SIDT1	3	113532232	3_70	0	0.159852387895834	21.7485583609833	3.30101121108935e-05	2.21116888591228	2
ENSG00000121579.12	NAA50	3	113746012	3_70	0	0.0325419045227122	6.27392993113735	1.93856348203781e-06	0.680877561478998	1
ENSG00000114573.9	ATP6V1A	3	113746914	3_70	0	0.0325749250204104	6.28358641240797	1.94351731179342e-06	0.6827087574597	1
ENSG00000178075.19	GRAMD1C	3	113830804	3_70	0	0.0419821238205524	8.70373102183707	3.46950296681998e-06	-1.07405809402772	1
ENSG00000184307.14	ZDHHC23	3	113951951	3_70	0	0.114377262111389	18.4110833805021	1.99947711651031e-05	1.97998524196703	1
ENSG00000163617.10	CCDC191	3	114056663	3_70	0	0.0325261041077276	6.26930406343175	1.93619359131564e-06	0.56426974094776	1
ENSG00000174255.6	ZNF80	3	114237970	3_71	0	0.0174522143339875	4.71565505620667	7.81429791356375e-07	-0.0824215269781649	1
ENSG00000113845.9	TIMMDC1	3	119498467	3_74	0	0.0676416483625198	19.6726108330518	1.26349515215062e-05	-2.19222759703434	2
ENSG00000144847.12	IGSF11	3	119145976	3_74	0	0.0222650014873805	9.05507189082785	1.91430894165878e-06	-1.15850983588508	2
ENSG00000121578.12	B4GALT4	3	119237041	3_74	0	0.0203479682387783	8.20181057309982	1.58463112708095e-06	0.906780479880339	2
ENSG00000163389.10	POGLUT1	3	119468016	3_74	0	0.014252078967137	4.83296842037571	6.54017808663989e-07	-0.197533759179983	2
ENSG00000144843.11	ADPRH	3	119579733	3_74	0	0.0145993731304792	5.06050054344309	7.01495809460096e-07	0.315462540449101	1
ENSG00000144837.8	PLA1A	3	119597342	3_74	0	0.0371008708190187	13.9097777186515	4.90006329650158e-06	-1.57890506268402	1
ENSG00000121577.13	POPDC2	3	119664431	3_74	0	0.0217202227708646	8.82018355078702	1.81902762683501e-06	1.01432494776895	2
ENSG00000138495.6	COX17	3	119676952	3_74	0	0.0218804269691698	8.88986983412905	1.84692215643182e-06	1.15283057990586	2
ENSG00000175697.10	GPR156	3	120284297	3_74	0	0.132040361143482	26.2185295072273	3.28709632236211e-05	2.947629008042	1
ENSG00000163428.3	LRRC58	3	120348950	3_74	0	0.0649326020856044	19.2769966557433	1.1885010665346e-05	2.44652008592595	1
ENSG00000065518.7	NDUFB4	3	120595989	3_74	0	0.0184182686443188	7.25822008341172	1.26933522641777e-06	-0.724203372311169	2
ENSG00000113924.11	HGD	3	120689323	3_74	0	0.0155067557867578	5.63048495828582	8.29018355923502e-07	0.487226555876001	1
ENSG00000144840.8	RABL3	3	120743477	3_74	0	0.0236723833482995	9.63634664691505	2.16596680437222e-06	-1.04053639903793	1
ENSG00000153767.9	GTF2E1	3	120742729	3_74	0	0.0149838423767534	5.30619201193201	7.54924559216632e-07	0.413767673422595	1
ENSG00000145103.12	ILDR1	3	122021982	3_75	0	0.0319828609364491	5.65971934417893	1.71873769654006e-06	0.531665519433941	1
ENSG00000036828.15	CASR	3	122183174	3_75	0	0.0295672001856259	4.9125240126375	1.37915248009217e-06	-0.180992031253292	1
ENSG00000180353.10	HCLS1	3	121659058	3_75	0	0.0415798630994193	8.16246224862682	3.22256464091686e-06	1.02821909487219	1
ENSG00000173230.15	GOLGB1	3	121750038	3_75	0	0.0326170549562169	5.84665173500823	1.81071194810597e-06	-0.561980566327038	1
ENSG00000173226.16	IQCB1	3	121835057	3_75	0	0.0683053315048363	12.9313070011468	8.38676400524262e-06	-1.73696538817708	2
ENSG00000163406.10	SLC15A2	3	121849667	3_75	0	0.029887509001245	5.01499533612808	1.42317285031742e-06	0.352633873087177	3
ENSG00000121552.3	CSTA	3	122325535	3_76	0	0.0759899472012557	17.2468370546062	1.2444085884352e-05	1.86986242958506	1
ENSG00000160124.9	CCDC58	3	122381059	3_76	0	0.0289205236824847	7.95203661402195	2.18364442184439e-06	1.23178649582583	1
ENSG00000114023.15	FAM162A	3	122386581	3_76	0	0.026852450569039	7.28360243345101	1.85706692406593e-06	-0.510518986091961	1
ENSG00000196981.3	WDR5B	3	122416348	3_76	0	0.0268018472699277	7.23826786647837	1.84203032583394e-06	1.14185232715293	1
ENSG00000138496.16	PARP9	3	122564248	3_76	0	0.030336577840987	8.40446913639264	2.4208856241891e-06	1.30414072518029	1
ENSG00000173200.12	PARP15	3	122576933	3_76	0	0.033189534939656	9.24287144692144	2.91276519522159e-06	-1.22294606160585	3
ENSG00000173193.13	PARP14	3	122680360	3_76	0	0.0205479658703338	4.80571602074954	9.37614546201769e-07	0.483424723049449	3
ENSG00000169087.10	HSPBAP1	3	122792669	3_76	0	0.0242326292021424	6.24092832691629	1.43597582581619e-06	0.937341583332313	3
ENSG00000138463.8	DIRC2	3	122795125	3_76	0	0.0230479001008361	5.78268744380673	1.26548930400517e-06	0.798177390006955	1
ENSG00000082684.14	SEMA5B	3	123028920	3_76	0	0.0212522453944262	5.03805949802936	1.01663606186824e-06	-0.169522376599413	1
ENSG00000121542.11	SEC22A	3	123201160	3_76	0	0.0250202520700473	6.59400716313166	1.5665291913372e-06	0.760843695537214	1
ENSG00000160145.15	KALRN	3	124079163	3_77	0	0.0177118498399191	7.26020550652629	1.22098472947215e-06	-0.81448825921346	2
ENSG00000114491.13	UMPS	3	124729538	3_77	0	0.152431119285722	28.26937380402	4.09154398151621e-05	-3.03238151759715	2
ENSG00000082781.11	ITGB5	3	124901003	3_77	0	0.0145908089145829	5.52899288154831	7.65989466423218e-07	0.665631358885312	1
ENSG00000173702.7	MUC13	3	124953514	3_77	0	0.0154978861917325	6.16610179862078	9.07361931689378e-07	-0.673683046255204	1
ENSG00000221955.10	SLC12A8	3	125212648	3_77	0	0.0141545657162754	5.22668680250646	7.02458096664075e-07	0.415785327840656	1
ENSG00000163885.11	CFAP100	3	126394860	3_78	0	0.0329759702411008	11.8778676066243	3.71906235139082e-06	-1.49531594980656	1
ENSG00000144909.7	OSBPL11	3	125594988	3_78	0	0.0209126618645082	7.61448250644215	1.51198368683831e-06	-0.92013027927614	1
ENSG00000189366.9	ALG1L	3	125959554	3_78	0	0.0454342219027313	15.5891409633654	6.72516084432388e-06	-2.07049407140153	2
ENSG00000114547.9	ROPN1B	3	125966963	3_78	0	0.0617486548581923	18.468069576793	1.08279539508391e-05	-2.48902789568064	1
ENSG00000144908.13	ALDH1L1	3	126197935	3_78	0	0.0188493448867688	6.25858158635544	1.12013295754946e-06	-0.239280816644296	1
ENSG00000070476.14	ZXDC	3	126475489	3_78	0	0.0430567444663096	14.3093464696594	5.85003393934574e-06	-1.81851528583925	2
ENSG00000159650.8	UROC1	3	126518056	3_79	0	0.0146094465319868	5.2214216654778	7.24302404553404e-07	-0.345533134681655	1
ENSG00000180767.9	CHST13	3	126524576	3_79	0	0.0140514601686094	4.85341417346502	6.47539413397596e-07	-0.186628609996587	2
ENSG00000197763.14	TXNRD3	3	126651990	3_79	0	0.0296815165683095	11.9392546342993	3.36481118366491e-06	1.54628609175543	2
ENSG00000114554.11	PLXNA1	3	126984631	3_79	0	0.0238921725739959	9.87841560476212	2.24099214176713e-06	1.34261582396586	2
ENSG00000163870.14	TPRA1	3	127573490	3_79	0	0.0202907908599806	8.32951237338539	1.60478164733458e-06	-1.17289209070898	2
ENSG00000114631.10	PODXL2	3	127628671	3_79	0	0.017997741961806	7.19404494672347	1.2293868532707e-06	-1.02189045766425	2
ENSG00000114626.17	ABTB1	3	127672535	3_79	0	0.07730908248956	21.120631608335	1.55036807691029e-05	-2.24914629529931	2
ENSG00000074416.13	MGLL	3	127819569	3_79	0	0.0147261275557551	5.29661716064874	7.40601415918596e-07	0.47126197843835	1
ENSG00000187715.13	KBTBD12	3	127915717	3_79	0	0.0202466274492187	8.3088706420194	1.59732057590077e-06	0.893053230373083	1
ENSG00000058262.9	SEC61A1	3	128050756	3_79	0	0.0140295789720275	4.83865528807796	6.44564998219756e-07	0.240918651513806	1
ENSG00000175792.11	RUVBL1	3	128153663	3_79	0	0.0162017304675505	6.19950936878079	9.53709525665513e-07	0.712514660818012	2
ENSG00000132394.10	EEFSEC	3	128148554	3_79	0	0.0895767122169577	22.5522244263191	1.9181470568076e-05	3.11137237050623	2
ENSG00000170893.3	TRH	3	130042080	3_80	0	0.0137465828573291	4.7347310098485	6.17998558024724e-07	0.0407693405618125	1
ENSG00000179348.11	GATA2	3	128493683	3_80	0	0.0162567291176896	6.38681432362342	9.85859116049734e-07	-0.907227145009386	1
ENSG00000163902.11	RPN1	3	128682850	3_80	0	0.0207543508176345	8.53528922781247	1.68199535657719e-06	-0.920949444105841	2
ENSG00000177646.18	ACAD9	3	128881533	3_80	0	0.0510373197996156	17.1257848112068	8.29919060586947e-06	-1.60057735013344	1
ENSG00000114656.10	KIAA1257	3	129002467	3_80	0	0.0285215071625974	11.1718641469516	3.0254885516896e-06	-1.16140898459807	1
ENSG00000172780.16	RAB43	3	129122809	3_80	0	0.0506602461360394	17.0114661287675	8.18288479859339e-06	-2.32537621851666	1
ENSG00000240682.9	ISY1	3	129161573	3_80	0	0.031802906110929	12.5886085412333	3.80138566535712e-06	1.99729986975197	1
ENSG00000169714.16	CNBP	3	129183756	3_80	0	0.048670734594788	15.7053542423215	7.25793433264169e-06	1.59471204083662	1
ENSG00000181789.14	COPG1	3	129249281	3_80	0	0.0664359864212535	19.6323366220325	1.23843374279689e-05	2.85197108634435	1
ENSG00000184897.5	H1FX	3	129316707	3_80	0	0.109471098185678	24.4622294772617	2.54268702875662e-05	-3.16473521747018	1
ENSG00000172771.11	EFCAB12	3	129428575	3_80	0	0.0138957996000691	4.82118535524706	6.3611372729544e-07	0.10906700826398	1
ENSG00000163913.11	IFT122	3	129440835	3_80	0	0.0167450025421573	6.71853764111237	1.0682117955146e-06	-0.623050796592404	1
ENSG00000172765.16	TMCC1	3	129892955	3_80	0	0.0198862374642212	8.08535237424118	1.52668335228607e-06	-0.929068171004654	2
ENSG00000251287.8	ALG1L2	3	130095845	3_80	0	0.0137967572837933	4.78357170588129	6.26652402966874e-07	0.204097454212136	1
ENSG00000196455.7	PIK3R4	3	130706437	3_81	0	0.120383596228147	21.3234530911352	2.43737439669672e-05	3.20005338990714	2
ENSG00000017260.19	ATP2C1	3	130850713	3_81	0	0.0218894883443803	4.91772542264181	1.02210916766156e-06	0.380826184007991	1
ENSG00000114670.13	NEK11	3	131027137	3_81	0	0.0600986689762222	14.555724230143	8.30607922877894e-06	-1.82864093050924	2
ENSG00000198585.11	NUDT16	3	131381465	3_81	0	0.0215159829402516	4.75456927146534	9.71336631279484e-07	0.0372596101846957	1
ENSG00000114686.8	MRPL3	3	131502955	3_81	0	0.02148664059421	4.74164699375549	9.67375612710463e-07	0.186723268458026	1
ENSG00000196353.11	CPNE4	3	132285419	3_82	0	0.0365972054648861	12.3538193133022	4.29285842576766e-06	1.53700407304255	1
ENSG00000014257.15	ACPP	3	132316910	3_82	0	0.0215536872740246	7.32161429270694	1.4983932927518e-06	-1.02179649801989	2
ENSG00000138246.15	DNAJC13	3	132498859	3_82	0	0.0212517922256388	7.18789895276946	1.45042381248356e-06	-0.744228137895051	1
ENSG00000240303.7	ACAD11	3	132892606	3_82	0	0.0644065566530178	17.773560771605	1.08693086534328e-05	-1.91780365077615	1
ENSG00000113971.19	NPHP3	3	132717480	3_82	0	0.0185192841043152	5.88432212760694	1.03470853265787e-06	0.577318620529963	2
ENSG00000091527.15	CDV3	3	133570429	3_83	0	0.0108483145783498	4.74948330085928	4.89222060163891e-07	0.276182702170815	2
ENSG00000091513.14	TF	3	133649014	3_83	0	0.0249184194397251	12.3321042405428	2.91779701513756e-06	1.31964729416088	1
ENSG00000154917.10	RAB6B	3	133876774	3_83	0	0.0136396781677637	7.97132087776908	1.0323615274193e-06	-2.00857137882347	2
ENSG00000221972.3	C3orf36	3	133980501	3_83	0	0.150273312842476	16.4334643703261	2.34481392773096e-05	-3.43823634265263	1
ENSG00000174640.12	SLCO2A1	3	133977758	3_83	0	0.747734504698708	20.7847805135155	0.000147567344257818	-3.90629136582609	1
ENSG00000163785.12	RYK	3	134251127	3_83	0	0.0113843721996438	5.27463372054295	5.70162683410746e-07	0.534006318866162	1
ENSG00000114019.14	AMOTL2	3	134375499	3_83	0	0.0235989308725204	11.7561144858072	2.63422903093488e-06	-1.41410647524639	1
ENSG00000182923.16	CEP63	3	134486229	3_83	0	0.0146233039962228	7.35178592342452	1.02078847370239e-06	0.789858189376724	1
ENSG00000174611.11	KY	3	134651714	3_83	0	0.0118717536698932	5.55833181393512	6.26551454742479e-07	-0.425170023934468	1
ENSG00000073711.10	PPP2R3A	3	135964350	3_84	0	0.0187436939843976	15.6281562140827	2.78137998838876e-06	3.4162080807253	2
ENSG00000174579.3	MSL2	3	136196980	3_84	0	0.0278652222248751	13.5487650467396	3.5847561565926e-06	2.71043710890009	1
ENSG00000114054.13	PCCB	3	136273803	3_84	1	0.754845615275606	43.0108736724577	0.000308271799700219	-6.72380656133062	1
ENSG00000118007.12	STAG1	3	136751475	3_84	0	0.0188141163916569	7.4328169678786	1.32780610675811e-06	1.52951256431792	2
ENSG00000168917.8	SLC35G2	3	136818202	3_84	0	0.068799323595134	28.8008343720174	1.88142380577896e-05	4.33179945559001	1
ENSG00000158092.6	NCK1	3	136862055	3_84	0	0.0176067585538996	5.85289428255014	9.78469933670975e-07	0.733772761565784	1
ENSG00000066405.12	CLDN18	3	138021905	3_85	0	0.0220151237240973	8.42592516838227	1.76131131498814e-06	1.12729462850951	1
ENSG00000118017.3	A4GNT	3	138132356	3_85	0	0.0168584405867532	5.89873306919118	9.44220750337795e-07	-0.760887442140387	1
ENSG00000138231.12	DBR1	3	138174902	3_85	0	0.0165362423828603	5.7160718771855	8.97494730615761e-07	0.0523034363508428	2
ENSG00000114098.17	ARMC8	3	138187696	3_85	0	0.0157105312871367	5.23176149176382	7.80434043593616e-07	0.429764655125222	1
ENSG00000158186.12	MRAS	3	138352059	3_85	0	0.0148550095825186	4.70237799943384	6.63266205607914e-07	-0.370843899031037	1
ENSG00000158234.12	FAIM	3	138609109	3_85	0	0.0319452007927503	11.961417221885	3.628153543734e-06	-2.24626885785277	1
ENSG00000051382.8	PIK3CB	3	138834445	3_85	0	0.0304194433113433	11.4955201409949	3.32029969486127e-06	-2.33228829143994	2
ENSG00000114115.9	RBP1	3	139540326	3_85	0	0.0290983187392587	11.0740055590545	3.05963789169649e-06	1.41139640356608	1
ENSG00000163864.15	NMNAT3	3	139677620	3_85	0	0.0191827912998023	7.12112511812826	1.29705327637094e-06	0.848022047724079	2
ENSG00000158258.16	CLSTN2	3	139935130	3_85	0	0.0157540862666784	5.25792297059077	7.86511062327778e-07	-0.526183645156001	1
ENSG00000114120.11	SLC25A36	3	140942360	3_86	0	0.0272121912339282	5.64805979074683	1.45935246706606e-06	0.313647627112663	1
ENSG00000175093.4	SPSB4	3	141052136	3_86	0	0.0311377887140446	6.96863421089289	2.06031124484177e-06	-0.691610084448309	1
ENSG00000155893.12	PXYLP1	3	141237406	3_86	0	0.0568591242781442	12.7656325423115	6.89191484088581e-06	1.72537990421705	1
ENSG00000177311.11	ZBTB38	3	141323380	3_86	0	0.030267927049021	6.76181328984416	1.94331521084813e-06	0.740179910801983	2
ENSG00000114125.13	RNF7	3	141737961	3_87	0	0.0318245565455422	10.583735632783	3.19814934872075e-06	-1.12749335261395	1
ENSG00000114124.2	GRK7	3	141777976	3_87	0	0.0321798882204661	10.6721512828421	3.26087312096472e-06	-1.1208061871167	1
ENSG00000175054.14	ATR	3	142579130	3_87	0	0.0185351689718065	5.5756626952296	9.81274332838439e-07	0.645116109178392	2
ENSG00000120756.12	PLS1	3	142596232	3_87	0	0.0191656010094859	5.90062878328758	1.07378697815737e-06	0.647530321612901	2
ENSG00000163714.17	U2SURP	3	142963798	3_87	0	0.0169460168377377	4.71018128531685	7.57883850526751e-07	-0.0156011555483706	1
ENSG00000163746.11	PLSCR2	3	146496339	3_90	0	0.0309792609675699	5.06977328041054	1.49127242731775e-06	0.273695521736323	2
ENSG00000152952.11	PLOD2	3	146155281	3_90	0	0.0493353036010178	9.51306873764738	4.45631453644377e-06	-1.28317847220793	1
ENSG00000114698.14	PLSCR4	3	146250765	3_90	0	0.0984626760309808	16.2021531826129	1.51475280562101e-05	-1.7971354895042	2
ENSG00000188313.12	PLSCR1	3	146544994	3_90	0	0.0298076714482416	4.70303449609254	1.33107832535059e-06	-0.0806959350389287	1
ENSG00000144891.17	AGTR1	3	148577681	3_91	0	0.0115351061211051	4.85536919164663	5.31791326105586e-07	0.317919908601203	2
ENSG00000153002.11	CPB1	3	148791560	3_91	0	0.0138674566675546	6.59444469739412	8.68305285779242e-07	-0.68170207609869	1
ENSG00000163754.17	GYG1	3	148991343	3_91	0	0.0129545287558099	5.95112874646028	7.32012272123916e-07	-0.601299065695968	1
ENSG00000071794.15	HLTF	3	149090446	3_91	0	0.0128527202893934	5.87660448270244	7.17164717024344e-07	0.734223090318225	1
ENSG00000163755.8	HPS3	3	149129654	3_91	0	0.0233252466114816	11.5162104045894	2.5505464186251e-06	1.52882706434579	1
ENSG00000047457.13	CP	3	149222074	3_91	0	0.0177372152528584	8.92165130222744	1.50254704379643e-06	1.33040959726963	1
ENSG00000169908.11	TM4SF1	3	149379523	3_92	0	0.0308270078624386	4.81514127835404	1.40941147806237e-06	-0.195650680907037	2
ENSG00000169903.6	TM4SF4	3	149473596	3_92	0	0.0492355794886819	9.28590835715726	4.34111053232526e-06	-1.10829790623949	1
ENSG00000114744.8	COMMD2	3	149750743	3_92	0	0.0608376540743235	11.3196007598733	6.53884383760251e-06	-1.37581540668427	1
ENSG00000082996.19	RNF13	3	149812838	3_92	0	0.0377654323854106	6.7493084788577	2.42019932971172e-06	-0.725786439033014	1
ENSG00000144895.11	EIF2A	3	150546992	3_93	0	0.0261445933255068	6.57997930794934	1.6334423659449e-06	0.788876860967123	2
ENSG00000198843.12	SELENOT	3	150602806	3_93	0	0.0323083196480751	8.59260969656827	2.6359480875812e-06	-1.14764758467327	1
ENSG00000120742.10	SERP1	3	150603228	3_93	0	0.021789037211695	4.85104443500229	1.0036231955587e-06	-0.12801473064781	2
ENSG00000163645.14	ERICH6	3	150703632	3_93	0	0.0503874892580031	12.838525866105	6.14236012995842e-06	1.55828626472528	1
ENSG00000174946.6	GPR171	3	151203001	3_93	0	0.0235710942114767	5.59650742536142	1.25254755861698e-06	0.480655948395051	1
ENSG00000181631.6	P2RY13	3	151307502	3_93	0	0.0240599458062588	5.79124803488921	1.3230132918403e-06	0.453702574906153	1
ENSG00000198829.6	SUCNR1	3	151307502	3_93	0	0.0240599458062588	5.79124803488921	1.3230132918403e-06	0.453702574906153	1
ENSG00000169313.9	P2RY12	3	151387443	3_93	0	0.0221048133332512	4.98744605866639	1.04679697807098e-06	0.407770566056002	1
ENSG00000152580.8	IGSF10	3	151457865	3_93	0	0.0724912149165733	16.3433103409397	1.12492301636312e-05	1.70068980533337	1
ENSG00000152601.17	MBNL1	3	152243147	3_94	0	0.015189314779771	5.74509477151065	8.28576814258643e-07	0.631170589158167	1
ENSG00000169860.6	P2RY1	3	152834408	3_94	0	0.040342264992404	15.0195800108103	5.7532793717192e-06	-1.87845150422154	1
ENSG00000174953.13	DHX36	3	154323111	3_95	0	0.0262631844741269	5.03517447453379	1.25562312315175e-06	0.160709272401732	2
ENSG00000169359.13	SLC33A1	3	155852287	3_96	0	0.0312437129930185	7.70515929571149	2.28581805200154e-06	-1.36513854592533	1
ENSG00000163655.15	GMPS	3	155870359	3_96	0	0.0426272272688246	10.6682471600632	4.31794941275002e-06	1.74920795542413	1
ENSG00000169282.17	KCNAB1	3	156037538	3_96	0	0.0233415010092047	4.93500945723667	1.09374017951845e-06	0.0200183535102657	1
ENSG00000114850.6	SSR3	3	156554503	3_97	0	0.0804311755629778	14.8121702751046	1.13120289776264e-05	-1.93620864908951	2
ENSG00000197980.12	LEKR1	3	156825562	3_97	0	0.039940807643788	8.07522030275305	3.0624472625142e-06	1.023796365621	2
ENSG00000163660.11	CCNL1	3	157160437	3_97	0	0.0294013082494079	5.15601395348578	1.43938885646028e-06	-0.332020932382871	2
ENSG00000163661.3	PTX3	3	157437072	3_97	0	0.0393626334359407	7.93597164034976	2.96607173168033e-06	-0.787066561636695	1
ENSG00000197415.11	VEPH1	3	157533558	3_97	0	0.0307499910749218	5.58260866961853	1.62996986997048e-06	0.585863622476243	1
ENSG00000168779.19	SHOX2	3	158106687	3_98	0	0.026257318885607	7.71377779898439	1.92315770790035e-06	0.780938466586641	1
ENSG00000174891.12	RSRC1	3	158105616	3_98	0	0.024239960334722	6.95492560074595	1.60074365913732e-06	0.760015398874549	1
ENSG00000168827.14	GFM1	3	158644602	3_98	0	0.0233846624074471	6.61413204106921	1.46859268974613e-06	-0.801706715143533	2
ENSG00000079257.7	LXN	3	158672071	3_98	0	0.024291167157214	6.97494678389253	1.60874302816428e-06	0.851981794425681	2
ENSG00000118849.9	RARRES1	3	158732628	3_98	0	0.0193539399206532	4.8212021421417	8.85976344065924e-07	0.24216743573391	1
ENSG00000118855.18	MFSD1	3	158726067	3_98	0	0.0324135950961373	9.71652133275812	2.99044216774912e-06	1.14198148859722	2
ENSG00000151967.18	SCHIP1	3	159840164	3_99	0	0.015372711655343	6.79841585914131	9.92328820483586e-07	-0.515474562700554	1
ENSG00000168811.6	IL12A	3	159988493	3_99	0	0.0179371201745967	8.57589058845675	1.46059344166564e-06	-0.943090819558465	1
ENSG00000180044.5	C3orf80	3	160217487	3_99	0	0.0135149100367239	5.77077083872932	7.40532945251301e-07	-0.301167681110838	1
ENSG00000068885.14	IFT80	3	160398964	3_99	0	0.0129818781512481	5.51079799934372	6.79280922004045e-07	0.433063682960439	1
ENSG00000113810.15	SMC4	3	160398964	3_99	0	0.0129818781512481	5.51079799934372	6.79280922004045e-07	-0.433063682960439	1
ENSG00000213186.7	TRIM59	3	160484409	3_99	0	0.01344726844906	5.84829027622833	7.4672448501177e-07	0.512969296751817	1
ENSG00000186432.8	KPNA4	3	160566027	3_99	0	0.0127487045452478	5.32780777561297	6.44929140366923e-07	0.370744135576715	1
ENSG00000163590.13	PPM1L	3	160755120	3_99	0	0.0467281585212886	21.5272098790394	9.55132907716443e-06	3.26690793523455	2
ENSG00000169251.12	NMD3	3	161105700	3_99	0	0.0271233348906849	13.6068387907784	3.50427130524549e-06	-3.75550263653348	1
ENSG00000169255.13	B3GALNT1	3	161104141	3_99	0	0.025021308251747	14.1631589924912	3.36486419196742e-06	-3.89804365872237	2
ENSG00000114200.9	BCHE	3	165835858	3_102	0	0.0141568859096473	5.00556258406726	6.72849640291683e-07	-0.120847901914877	1
ENSG00000114209.14	PDCD10	3	167734716	3_103	0	0.244022764678056	28.9020665118695	6.69663511948143e-05	-3.31233431847726	2
ENSG00000163536.12	SERPINI1	3	167735203	3_103	0	0.069837966865311	16.3973808951516	1.08733525478406e-05	-2.44108706073287	2
ENSG00000173905.8	GOLIM4	3	168074374	3_103	0	0.0337256543721965	9.41693629502244	3.01555611320875e-06	-1.23062053488147	2
ENSG00000188306.6	LRRIQ4	3	169822202	3_104	0	0.0110921590273032	7.19587419175442	7.57874065928017e-07	0.83056876055538	1
[truncated: 7,052 more rows]
