# Supplementary material for: Adjusting for genetic confounders in transcriptome-wide association studies improves discovery of risk genes of complex traits
Source: Nat Genet. 2024 Jan 26;56(2):336–47. doi: 10.1038/s41588-023-01648-9 (PMC10864181; doi:10.1038/s41588-023-01648-9)
Supplement: Supplementary file 5 — cTWAS results of all analyzed genes across all tissues for IBD, SCZ, and SBP. Results are stored separately for each combination of traits and tissues. Column legends for each set of results are the same as in Supplementary Table 1. [file 41588_2023_1648_MOESM5_ESM.zip › SCZ_Stomach.csv]

id	genename	chrom	pos	region_tag	cs_index	PIP	tau2	PVE	z	num_eqtl
ENSG00000187608.8	ISG15	1	1098863	1_1	0	0.0279977794202456	6.41241482566546	1.70467893275693e-06	-0.654164974690113	1
ENSG00000131591.17	C1orf159	1	1098619	1_1	0	0.024835381200531	5.28308359472851	1.24582117956431e-06	-0.37874830169903	1
ENSG00000131584.18	ACAP3	1	1307603	1_1	0	0.0248447195260166	5.28662212577281	1.24712436577659e-06	0.479527788422203	1
ENSG00000127054.20	INTS11	1	1322213	1_1	0	0.0256838193334185	5.59945221363099	1.36553408744003e-06	-0.55816759080418	1
ENSG00000242485.5	MRPL20	1	1408286	1_1	0	0.0459470925742151	11.0991399277422	4.8422226946404e-06	-1.3314921100437	1
ENSG00000235098.8	ANKRD65	1	1418181	1_1	0	0.0335938781639519	8.13243446024191	2.59404861878967e-06	1.00503451303128	2
ENSG00000215790.6	SLC35E2	1	1764392	1_1	0	0.025162592751879	5.40634072262765	1.29168375663589e-06	-0.414447781381342	1
ENSG00000169885.9	CALML6	1	1774506	1_1	0	0.0354350545205083	8.63690748187297	2.90595422917977e-06	1.12932856599116	1
ENSG00000178821.12	TMEM52	1	1918989	1_1	0	0.0237230271536291	4.85169548759732	1.0928512105567e-06	0.259395051356849	2
ENSG00000162585.16	FAAP20	1	2179409	1_2	0	0.0186720965367219	10.9368324274574	1.93901888462974e-06	-1.48330618407206	2
ENSG00000116151.13	MORN1	1	2343517	1_2	0	0.0119012535987373	6.08009568710931	6.87069263344127e-07	-0.232333943767381	3
ENSG00000157916.19	RER1	1	2391287	1_2	0	0.030511472852448	16.248406118339	4.70729412042813e-06	2.09166552159675	1
ENSG00000157911.9	PEX10	1	2407676	1_2	0	0.0121954924607433	6.36290405274431	7.36804234828578e-07	0.566504708692142	1
ENSG00000149527.17	PLCH2	1	2420707	1_2	0	0.0112142586164798	7.57966854511457	8.07082961052356e-07	1.53240174515725	2
ENSG00000157870.14	FAM213B	1	2581666	1_2	0	0.0881528886796096	24.9872538304572	2.09147401709626e-05	2.52266782441031	1
ENSG00000142606.15	MMEL1	1	2632557	1_2	0	0.0675782544947934	21.2569174707859	1.3639694815849e-05	-2.15984203398326	1
ENSG00000162591.15	MEGF6	1	3531796	1_2	0	0.0144311692741237	8.10761343983757	1.11094344707891e-06	0.995281905793532	1
ENSG00000158109.14	TPRG1L	1	3622917	1_2	0	0.0594235950191258	21.1305228161833	1.19224788770322e-05	2.0892998994177	1
ENSG00000235169.7	SMIM1	1	3772844	1_3	0	0.0337485482744921	6.66312347438633	2.13515965204646e-06	-0.748575825534955	1
ENSG00000116198.12	CEP104	1	3854983	1_3	0	0.0351438397534408	7.04611348079748	2.35123609500471e-06	0.861997232247118	1
ENSG00000169598.15	DFFB	1	3857154	1_3	0	0.0316369301085411	6.05273266226993	1.81820657629197e-06	-0.607279037559158	1
ENSG00000198912.10	C1orf174	1	3891607	1_3	0	0.0692247478204247	13.4980826681099	8.87219059191357e-06	-1.55369198656738	1
ENSG00000196581.10	AJAP1	1	4654467	1_4	0	0.0264653968045722	10.5608350863181	2.65383591738408e-06	1.17728906226605	1
ENSG00000131697.17	NPHP4	1	5938960	1_5	0	0.0279641635252884	4.6630612628341	1.23814170115584e-06	0.0590926538412905	2
ENSG00000116254.17	CHD5	1	6183655	1_5	0	0.0404867293487564	8.31134384457933	3.19507708805651e-06	1.08001377842006	1
ENSG00000158286.12	RNF207	1	6195789	1_5	0	0.10418032460475	17.5310633005351	1.73416877012113e-05	2.02051540138228	3
ENSG00000116251.9	RPL22	1	6209280	1_5	0	0.0281709160016711	4.72196282323245	1.26305112190029e-06	0.140008853262353	1
ENSG00000116237.15	ICMT	1	6235565	1_5	0	0.0348074791581386	6.47477539088823	2.13990589901034e-06	0.399700353417466	1
ENSG00000097021.19	ACOT7	1	6394534	1_5	0	0.0293085265471307	5.36866275066135	1.49402376374741e-06	-0.916840089654716	1
ENSG00000187017.15	ESPN	1	6424625	1_5	0	0.0327273759193176	6.41848640827687	1.99453291476013e-06	-0.886495546929746	2
ENSG00000171680.21	PLEKHG5	1	6520337	1_5	0	0.028089166232745	5.18625398414804	1.38321607214313e-06	0.891621278027068	1
ENSG00000162408.10	NOL9	1	6554170	1_5	0	0.0290688135531798	5.24805226283611	1.44851452501687e-06	-0.71151448165295	1
ENSG00000204859.12	ZBTB48	1	6579787	1_5	0	0.0470593371240615	12.3366789946197	5.51240942478148e-06	-2.17012745823032	2
ENSG00000041988.15	THAP3	1	6625714	1_5	1	0.385823385640472	27.376454621942	0.000100291274132346	-5.03623204251425	1
ENSG00000007923.15	DNAJC11	1	6701642	1_5	1	0.246598782318665	26.5123461066121	6.20778239835692e-05	-4.91692799881971	1
ENSG00000049245.12	VAMP3	1	7781270	1_6	0	0.02115837751692	4.68229174900205	9.40672026336856e-07	0.220322284794005	1
ENSG00000116288.12	PARK7	1	7954388	1_6	0	0.0211735802947819	4.81467355689274	9.67962524450062e-07	-0.356945580471701	2
ENSG00000142583.17	SLC2A5	1	9088502	1_6	0	0.0228739973698553	5.36472593915201	1.16516385634134e-06	0.409720641709885	1
ENSG00000180758.11	GPR157	1	9128930	1_6	0	0.0253967727024991	6.45580446569161	1.55677660634411e-06	-0.726889475749453	2
ENSG00000049239.12	H6PD	1	9236429	1_6	0	0.0342301632531342	9.27066143405142	3.01312457843973e-06	1.12110920743087	2
ENSG00000171621.13	SPSB1	1	9292400	1_6	0	0.0232136505406551	5.46664806536908	1.20493038054488e-06	-0.34397443578496	1
ENSG00000171603.16	CLSTN1	1	9824341	1_7	0	0.0792186520165837	10.9011690343888	8.19969916167421e-06	-1.41540131228769	1
ENSG00000162441.11	LZIC	1	9943171	1_7	0	0.0416904733261085	4.76998723844177	1.88821498442939e-06	-0.150182004129102	1
ENSG00000162444.11	RBP7	1	9991107	1_7	0	0.0412959397354756	4.67982712557817	1.83499362834767e-06	0.0800871483475657	2
ENSG00000130939.18	UBE4B	1	10033313	1_7	0	0.0632264178630538	8.73580128506167	5.24443516225063e-06	1.72794939323178	1
ENSG00000054523.17	KIF1B	1	10210468	1_7	0	0.127583588929543	15.5404063976627	1.88258495379464e-05	1.87884784150716	2
ENSG00000142657.20	PGD	1	10398423	1_7	0	0.0728083625386969	10.0890495336488	6.97475432610544e-06	1.45930751807861	1
ENSG00000175279.21	CENPS	1	10429947	1_7	0	0.058894431285455	8.05731142824391	4.50569488839726e-06	1.02075777037263	1
ENSG00000241563.3	CORT	1	10449352	1_7	0	0.0414170554246034	4.70759756266074	1.85129635171051e-06	0.388988594236128	1
ENSG00000142655.12	PEX14	1	10477033	1_7	0	0.0477764891496113	6.06374532091212	2.75075924847191e-06	0.557821064511163	1
ENSG00000204624.7	DISP3	1	11478999	1_8	0	0.107556207826894	15.0652428749474	1.53854079418568e-05	-2.03928320732491	1
ENSG00000116649.9	SRM	1	11059078	1_8	0	0.0425963671786102	6.17404144378935	2.49712049522026e-06	0.550090677146944	2
ENSG00000171824.13	EXOSC10	1	11099514	1_8	0	0.0402772196742839	5.64322780217815	2.15816409218135e-06	0.524182110792381	1
ENSG00000171819.4	ANGPTL7	1	11188156	1_8	0	0.0370234811531587	4.84548940118396	1.70338294994744e-06	0.254997367226986	1
ENSG00000198793.12	MTOR	1	11262099	1_8	0	0.0368428129474498	4.79919409714359	1.67887550484786e-06	0.0921963225793748	1
ENSG00000132879.13	FBXO44	1	11663828	1_8	0	0.0378873345234158	5.0638186960543	1.82166954274992e-06	-0.322983449235481	1
ENSG00000116661.9	FBXO2	1	11656530	1_8	0	0.0511696812730208	7.91670428862353	3.84640075942975e-06	-0.968157924181464	1
ENSG00000116663.10	FBXO6	1	11664881	1_8	0	0.038177107208643	5.135960113144	1.86175297535856e-06	0.394310819607793	2
ENSG00000116670.14	MAD2L2	1	11691322	1_8	0	0.0381421039880261	5.12727373318236	1.8569001301403e-06	-0.379266427786214	1
ENSG00000177674.15	AGTRAP	1	11731833	1_9	0	0.0686340316621154	10.8703853688823	7.08405375707157e-06	-1.15844994115526	1
ENSG00000177000.10	MTHFR	1	11784273	1_9	0	0.0643368552954018	10.2507206171703	6.26197923451335e-06	-1.64237850846429	2
ENSG00000011021.21	CLCN6	1	11805747	1_9	0	0.0725430512019942	11.4021891596296	7.85382927915298e-06	-1.64258756592245	2
ENSG00000116685.15	KIAA2013	1	11926172	1_9	0	0.0897839862460616	13.4586812903383	1.14735757976971e-05	-1.65504111203694	2
ENSG00000083444.16	PLOD1	1	11942107	1_9	0	0.0678819016871031	10.7647226690568	6.93831867211534e-06	-1.57705025867918	1
ENSG00000116688.16	MFN2	1	12002148	1_9	0	0.0629869285307088	10.0477863526166	6.00922160394323e-06	1.30979042967421	1
ENSG00000116691.10	MIIP	1	12023126	1_9	0	0.0358201097770754	4.68083981089769	1.59201841921856e-06	0.148168058126963	1
ENSG00000048707.13	VPS13D	1	12229081	1_9	0	0.0360899879815204	4.7518464353191	1.6283453990837e-06	-0.154256335532771	1
ENSG00000162494.5	LRRC38	1	13491558	1_10	0	0.0358725522978585	5.38325872270245	1.83360137928034e-06	0.427034548703533	1
ENSG00000162493.16	PDPN	1	13583657	1_10	0	0.0387655377683412	6.11737980511983	2.2516902892066e-06	-0.599127053449034	2
ENSG00000171729.13	TMEM51	1	15155323	1_11	0	0.0189465192440211	6.49354170486774	1.16817650233702e-06	-0.677156702540291	1
ENSG00000142621.19	FHAD1	1	15246763	1_11	0	0.0277288715881753	10.0772013294515	2.65319718977335e-06	-1.20610995244299	2
ENSG00000132906.17	CASP9	1	15526794	1_11	0	0.0214844270678051	7.67499971498842	1.5656675176332e-06	1.03680234271588	1
ENSG00000116138.12	DNAJC16	1	15526794	1_11	0	0.0214844270678051	7.67499971498842	1.5656675176332e-06	1.03680234271588	1
ENSG00000116771.5	AGMAT	1	15584636	1_11	0	0.0208420736835788	7.38959656665346	1.46237600537527e-06	-0.975929307007015	2
ENSG00000197312.11	DDI2	1	15617889	1_11	0	0.0158413593894851	4.81321454105275	7.23977490680721e-07	-0.255327334611871	1
ENSG00000116786.11	PLEKHM2	1	15682529	1_11	0	0.0210087921186786	7.46450652508707	1.48901674788806e-06	0.874354526870863	2
ENSG00000162461.7	SLC25A34	1	15735471	1_11	0	0.0194116690723178	6.72138639531792	1.23885117846038e-06	-0.590922946242543	1
ENSG00000162458.12	FBLIM1	1	15749708	1_11	0	0.0157976019400862	4.78726343733336	7.18085058255201e-07	0.0586692157298021	1
ENSG00000186510.11	CLCNKA	1	16016759	1_11	0	0.0187237511901728	6.38244439986487	1.13469018523122e-06	0.698488639995527	2
ENSG00000184908.17	CLCNKB	1	16043381	1_11	0	0.0157262744808674	4.74481130008021	7.0850381572934e-07	-0.0898876141922261	1
ENSG00000185519.8	FAM131C	1	16073889	1_11	0	0.0238620430352784	8.66247179172699	1.96266805945873e-06	1.16975741817124	1
ENSG00000142627.12	EPHA2	1	16156481	1_11	0	0.016669348081256	5.29126915318972	8.37482740900246e-07	-0.497510375165982	1
ENSG00000142632.16	ARHGEF19	1	16213082	1_11	0	0.0816035860399473	20.3492063849858	1.57671833312618e-05	2.68574583490765	1
ENSG00000132881.11	RSG1	1	16232343	1_11	0	0.0162113221373777	5.02981277840219	7.74225823139223e-07	0.315515263267209	2
ENSG00000037637.10	FBXO42	1	16352580	1_11	0	0.0667716582525245	18.4205483644691	1.16786357528289e-05	-2.48619270603772	2
ENSG00000055070.16	SZRD1	1	16352580	1_11	0	0.0616687084874334	17.6592996559507	1.03403615960715e-05	2.50970627226574	1
ENSG00000157191.19	NECAP2	1	16439071	1_11	0	0.0311874613245254	11.1861309125605	3.31251092127232e-06	1.33213507704204	1
ENSG00000183888.4	C1orf64	1	16004406	1_11	0	0.0249105333931364	9.06730613440955	2.14466123784158e-06	1.09495673226134	1
ENSG00000159363.17	ATP13A2	1	17011965	1_12	0	0.0220711715297638	6.39672361539604	1.34054182707511e-06	-1.51281695502098	1
ENSG00000117118.9	SDHB	1	17056451	1_12	0	0.520728015445838	22.8255568547764	0.000112857317100912	-3.68960275791144	1
ENSG00000179051.13	RCC2	1	17439260	1_12	0	0.0381038523110371	10.7017678672278	3.87187928255237e-06	-1.34419382749319	1
ENSG00000127481.14	UBR4	1	19214169	1_13	0	0.018637440680312	5.14998949009906	9.11360105831401e-07	0.388514418033801	1
ENSG00000127463.13	EMC1	1	19066656	1_13	0	0.0210493398268744	6.23183193974835	1.24552259104553e-06	0.671832598613052	3
ENSG00000053372.4	MRTO4	1	19253475	1_13	0	0.0180613625920409	4.83625524848559	8.29386805964404e-07	-0.290380202487219	1
ENSG00000162482.4	AKR7A3	1	19291113	1_13	0	0.0603888480014564	16.0714625504123	9.21530136460954e-06	-1.78039592500448	1
ENSG00000053371.12	AKR7A2	1	19311815	1_13	0	0.0740735978071216	18.0933937308501	1.27256762394357e-05	1.972891206266	1
ENSG00000040487.12	PQLC2	1	19312089	1_13	0	0.0262391823973389	8.2887681181147	2.06508382708045e-06	1.00604027675644	2
ENSG00000077549.17	CAPZB	1	19485983	1_13	0	0.0356588395667298	11.2026388404813	3.79301829826562e-06	1.27482145116747	1
ENSG00000173436.13	MINOS1	1	19596564	1_13	0	0.0481460816223789	13.9741903922267	6.38829555470869e-06	1.806342418535	1
ENSG00000158747.13	NBL1	1	19639639	1_13	0	0.0190451503572069	5.33133757384555	9.64090902779346e-07	0.342034789491016	1
ENSG00000169914.5	OTUD3	1	19885299	1_13	0	0.0492979452444191	14.2990112414541	6.69317565117584e-06	1.64994781373164	2
ENSG00000188257.10	PLA2G2A	1	19979786	1_13	0	0.0220558758805259	6.71164978627633	1.40556518961307e-06	0.692323770846786	1
ENSG00000117215.14	PLA2G2D	1	20115561	1_13	0	0.0237986611175903	7.41955326009657	1.67659311495614e-06	-0.786231821056881	2
ENSG00000178828.6	RNF186	1	19815035	1_13	0	0.0184485424613625	5.0466733786526	8.84025219950058e-07	0.32455721798916	1
ENSG00000090432.6	MUL1	1	20508105	1_14	0	0.0537043259009091	9.6615751430012	4.92668281011659e-06	1.17254286180101	1
ENSG00000183114.7	FAM43B	1	20578250	1_14	0	0.0390324809986835	6.3115122814536	2.33914414628834e-06	0.481726058696341	1
ENSG00000158825.5	CDA	1	20597767	1_14	0	0.0326212202328976	4.71390980538856	1.4600874486754e-06	0.032982358547208	1
ENSG00000244038.9	DDOST	1	20657761	1_14	0	0.0462954270303043	7.75724886640083	3.4099123497443e-06	-0.77188683047209	1
ENSG00000117245.12	KIF17	1	20713193	1_14	0	0.0335105626286985	5.07041020874261	1.61332629610571e-06	0.426175892186001	1
ENSG00000189410.11	SH2D5	1	20733294	1_14	0	0.0372814543551328	6.00346555403588	2.12516309676789e-06	-0.65883349900142	1
ENSG00000075151.20	EIF4G3	1	21181395	1_14	0	0.279882249734686	18.3715995326582	4.88224672745882e-05	3.72396598217159	1
ENSG00000117298.14	ECE1	1	21333373	1_14	0	0.0625849337429819	9.98045011441376	5.9308552112243e-06	-0.890915652751466	2
ENSG00000187980.6	PLA2G2C	1	20176690	1_14	0	0.032650078977551	4.72579905932068	1.46506497007972e-06	-0.10343433529022	2
ENSG00000142794.18	NBPF3	1	21438718	1_15	0	0.0243146643068408	4.68273786303849	1.08109913952709e-06	0.208167228558345	2
ENSG00000076864.19	RAP1GAP	1	21670352	1_15	0	0.0270030321662915	5.59934415649384	1.43564509739968e-06	0.458908044866104	1
ENSG00000090686.15	USP48	1	21777071	1_15	0	0.126465795769187	18.5880102992529	2.23204724193477e-05	-2.12606493950195	2
ENSG00000142798.17	HSPG2	1	21851262	1_15	0	0.0330533715866509	7.77606336780279	2.44046708043572e-06	1.0207359090289	1
ENSG00000142789.19	CELA3A	1	22001714	1_15	0	0.0903795306526744	16.6075319747674	1.42518937425584e-05	-1.69371603991579	1
ENSG00000070831.15	CDC42	1	22032080	1_15	0	0.0273099532344983	8.05445188544034	2.0885955327759e-06	-1.47360626760835	1
ENSG00000162552.14	WNT4	1	22144389	1_15	0	0.0243099646206385	4.74191895201353	1.09455061772332e-06	0.279617941049858	1
ENSG00000004487.15	KDM1A	1	23000786	1_16	0	0.034166831005623	7.11545349628629	2.30836606407246e-06	-0.784165836663846	1
ENSG00000125945.14	ZNF436	1	23368782	1_16	0	0.0297531962485055	5.8091654024464	1.64113673122369e-06	-0.532371906139076	1
ENSG00000088280.18	ASAP3	1	23484404	1_16	0	0.0264862608437587	4.71247021068161	1.18513184088718e-06	0.16269017129464	2
ENSG00000117318.8	ID3	1	23559582	1_16	0	0.0269669937864362	4.88197959356156	1.25004570315694e-06	0.179804096050101	1
ENSG00000142676.12	RPL11	1	23691734	1_17	0	0.0722846444576746	15.869970705215	1.08922994168155e-05	-1.74650749799735	1
ENSG00000057757.9	PITHD1	1	23782193	1_17	0	0.0225543502758581	4.82010779112265	1.03224899341397e-06	0.319694117832339	1
ENSG00000117308.14	GALE	1	23800401	1_17	0	0.0225632878154571	4.82383592747518	1.03345675388979e-06	0.21390897872192	1
ENSG00000179163.11	FUCA1	1	23868780	1_17	0	0.0221763255388338	4.66110674190595	9.81467749860037e-07	-0.107065662998115	1
ENSG00000142677.3	IL22RA1	1	24143324	1_17	0	0.0251321691700297	5.8387318180753	1.39330404859856e-06	-0.535671778791291	1
ENSG00000185436.11	IFNLR1	1	24190390	1_17	0	0.0223058477507638	4.71588541193752	9.98801933275663e-07	0.0717145902406797	1
ENSG00000158055.15	GRHL3	1	24314529	1_17	0	0.0226460987234782	4.85829876346942	1.04466010962685e-06	-0.22596467580025	2
ENSG00000001460.17	STPG1	1	24416496	1_17	0	0.110658904910347	19.9940761496815	2.100801925044e-05	2.37379174833768	2
ENSG00000001461.16	NIPAL3	1	24415622	1_17	0	0.0222060995265909	4.67372678707013	9.85446383275159e-07	-0.211654987738987	2
ENSG00000117602.11	RCAN3	1	24502439	1_17	0	0.149533287420016	22.9625857894898	3.26028878327214e-05	2.59617843547852	2
ENSG00000184454.6	NCMAP	1	24555524	1_17	0	0.0233524067064496	5.14728507278765	1.14131956981498e-06	0.625189296395794	1
ENSG00000133226.16	SRRM1	1	24633227	1_17	0	0.212561239269314	26.5158264231726	5.35163687570937e-05	-3.10103213233807	1
ENSG00000169504.14	CLIC4	1	24745177	1_17	0	0.033248062815161	8.47844438520719	2.67657809200913e-06	1.17592126799541	1
ENSG00000175707.8	KDF1	1	26952062	1_18	0	0.0410111733465909	8.04085821338106	3.13113646332374e-06	1.11736693789221	1
ENSG00000131910.4	NR0B2	1	26914363	1_18	0	0.0306679909773768	5.04312957933823	1.46853009397147e-06	-0.0129914107786767	1
ENSG00000187010.19	RHD	1	25235176	1_18	0	0.0548690216323852	10.5800576291439	5.51204362906036e-06	1.22295414081509	1
ENSG00000183726.10	TMEM50A	1	25243590	1_18	0	0.0300154414962268	4.89937076525228	1.39631189894181e-06	-0.266846160664548	1
ENSG00000188672.17	RHCE	1	25351114	1_18	0	0.0296204574345211	4.7646943547685	1.34005987888037e-06	0.133494322894377	1
ENSG00000204178.9	TMEM57	1	25430369	1_18	0	0.0293931278147757	4.69464983969967	1.31022657839979e-06	-0.110037477685257	1
ENSG00000157978.11	LDLRAP1	1	25563426	1_18	0	0.029912090876228	4.85465546763728	1.37880415048466e-06	0.20959117615601	1
ENSG00000117643.14	MAN1C1	1	25680384	1_18	0	0.0335823736975311	5.92492117759127	1.88925840895465e-06	0.573817907230345	1
ENSG00000162430.16	SELENON	1	25800712	1_18	0	0.0338138591729997	5.96411350181406	1.91486444902226e-06	-0.506578118772998	1
ENSG00000182749.5	PAQR7	1	25875935	1_18	0	0.0307914796570195	5.11703411966654	1.49605055166246e-06	-0.28411657594653	1
ENSG00000158006.13	PAFAH2	1	25998029	1_18	0	0.0436825834451358	8.48186449904929	3.51800977753143e-06	1.09697377672811	1
ENSG00000158008.9	EXTL1	1	26020058	1_18	0	0.0304717764043859	5.04109152600496	1.45854472943341e-06	-0.373535379948005	1
ENSG00000158014.14	SLC30A2	1	26046313	1_18	0	0.0396090975484419	7.58183075920889	2.85145439656357e-06	-0.942700407164352	1
ENSG00000158022.6	TRIM63	1	26067922	1_18	0	0.100463937860833	16.194085071122	1.54477065297313e-05	-1.84632721879955	1
ENSG00000175087.9	PDIK1L	1	26110771	1_18	0	0.0304867773238094	5.02963129529267	1.45594532103202e-06	0.313714834541182	1
ENSG00000197245.5	FAM110D	1	26159601	1_18	0	0.0293371249194683	4.69403206829813	1.30755811127872e-06	0.301198169321343	1
ENSG00000236782.6	RP11-96L14.7	1	26172079	1_18	0	0.0557049145849787	10.738087816773	5.6796014417226e-06	1.53082722800377	1
ENSG00000142675.17	CNKSR1	1	26163267	1_18	0	0.0344364819244014	6.32483492778065	2.06807064001729e-06	0.983066292569531	2
ENSG00000158062.20	UBXN11	1	26317908	1_18	0	0.0433132617838609	8.65765983002662	3.5605640693287e-06	-1.37107376060633	1
ENSG00000176092.14	AIM1L	1	26360024	1_18	0	0.0323492269247928	5.6619571716567	1.73911332710819e-06	0.627989149072632	1
ENSG00000117682.16	DHDDS	1	26432257	1_18	0	0.0299077275383084	4.94536640761129	1.40436270244347e-06	-0.5425491300529	2
ENSG00000117676.13	RPS6KA1	1	26529971	1_18	0	0.0324902789910542	5.63890290181775	1.73958419722672e-06	-0.617345524410407	1
ENSG00000060642.10	PIGV	1	26787956	1_18	0	0.110984203960176	16.819428428801	1.77243289393611e-05	3.10472486377496	1
ENSG00000142751.14	GPN2	1	26890178	1_18	0	0.0849930008156561	14.7000775616073	1.18631544862597e-05	-2.95522531070365	1
ENSG00000162511.7	LAPTM5	1	30757821	1_20	0	0.0183107350061638	11.4056216778373	1.98299736154728e-06	1.38198391830487	1
ENSG00000134644.15	PUM1	1	31066204	1_20	0	0.0305721255471608	16.1273522610596	4.68151159410929e-06	1.81861228176842	1
ENSG00000084628.9	NKAIN1	1	31239467	1_20	0	0.00931145372528053	5.11382603757666	4.52127409445962e-07	-0.398534788099007	1
ENSG00000168528.11	SERINC2	1	31409127	1_20	0	0.0353695757573733	16.3294580383398	5.4840198557123e-06	-3.02525242368463	1
ENSG00000162517.12	PEF1	1	31644486	1_20	0	0.00906456045458559	4.89339538108479	4.21167115403188e-07	-0.315678171526682	2
ENSG00000084636.17	COL16A1	1	31703950	1_20	0	0.00918539988294587	5.06448964322198	4.41703816783757e-07	-0.481020203850001	1
ENSG00000134668.12	SPOCD1	1	31815803	1_20	0	0.00908401491280275	4.87622101471918	4.20589684724655e-07	0.0829224329743919	1
ENSG00000184007.18	PTP4A2	1	31944881	1_20	0	0.014495912914627	9.35610955572107	1.28776989061169e-06	-1.17866073619822	2
ENSG00000025800.13	KPNA6	1	32108863	1_21	0	0.0425195726135121	11.7532689810645	4.74509555713659e-06	-1.60312708411667	1
ENSG00000084652.15	TXLNA	1	32179560	1_21	0	0.0382738588133544	10.7562675787908	3.90896016511233e-06	1.50994865460589	1
ENSG00000160051.11	IQCC	1	32205429	1_21	0	0.0407628864365313	11.3531780408749	4.39419954019165e-06	-1.56677888479158	1
ENSG00000084623.11	EIF3I	1	32222176	1_21	0	0.0335691373126165	9.51554338027859	3.03299134370887e-06	1.38181198006749	1
ENSG00000160055.19	TMEM234	1	32222176	1_21	0	0.0335691373126165	9.51554338027859	3.03299134370887e-06	-1.38181198006749	1
ENSG00000183615.5	FAM167B	1	32247598	1_21	0	0.0518171859425495	13.6327794316266	6.7074219670176e-06	1.70416575981636	1
ENSG00000116478.11	HDAC1	1	32291652	1_21	0	0.0276549956816282	7.68634867085087	2.01832487608832e-06	-0.953241359284909	1
ENSG00000162526.6	TSSK3	1	32366691	1_21	0	0.0200835722665659	4.67544771114244	8.91582559346734e-07	0.108041527649329	1
ENSG00000225828.1	FAM229A	1	32366691	1_21	0	0.0200835722665659	4.67544771114244	8.91582559346734e-07	0.108041527649329	1
ENSG00000160058.18	BSDC1	1	32397196	1_21	0	0.0205684318179599	4.89966227105034	9.56895966056415e-07	0.288595281196995	1
ENSG00000176261.15	ZBTB8OS	1	32650758	1_21	0	0.020103707949755	4.68486547179567	8.94274171830754e-07	-0.0918335764830099	1
ENSG00000162520.14	SYNC	1	32856276	1_21	0	0.0200550238718736	4.66207926465451	8.87769526056449e-07	0.124507182832706	1
ENSG00000116497.17	S100PBP	1	32817174	1_21	0	0.0409315918615099	11.3923354223868	4.42760424484474e-06	1.44867943864329	1
ENSG00000134684.10	YARS	1	32817927	1_21	0	0.0415500875466427	11.534525430587	4.5506042789444e-06	-1.4613826010786	1
ENSG00000160097.16	FNDC5	1	32873002	1_21	0	0.0719942748523804	16.7776123066582	1.14689989533815e-05	-2.0186765323726	1
ENSG00000121900.18	TMEM54	1	32895686	1_21	0	0.0237924281058567	6.26926358619909	1.41629164199194e-06	0.504998922015764	1
ENSG00000004455.16	AK2	1	33080995	1_21	0	0.0246200064801365	6.59114715750688	1.54080105707811e-06	1.10300715651031	1
ENSG00000142920.16	AZIN2	1	33080047	1_21	0	0.0229553090476761	5.93218997609244	1.29299126674195e-06	-0.612060692200763	1
ENSG00000116525.13	TRIM62	1	33182762	1_21	0	0.0203455437233746	4.79725024688431	9.26742481341787e-07	0.263927989348722	1
ENSG00000160094.14	ZNF362	1	33257610	1_21	0	0.0577499041346999	14.6663998668862	8.04215030967027e-06	2.04769874042647	1
ENSG00000121903.14	ZSCAN20	1	33454671	1_21	0	0.100762463961499	20.0266763912712	1.91604213728334e-05	2.38392633188398	2
ENSG00000121904.17	CSMD2	1	34165500	1_21	0	0.0267910492881202	7.38719116578069	1.87917167647692e-06	0.791410278747278	1
ENSG00000189280.3	GJB5	1	34799725	1_22	0	0.0171600151188025	5.2861484166219	8.61299936852824e-07	-0.522802816464179	1
ENSG00000163866.8	SMIM12	1	34859185	1_22	0	0.0220564613891084	7.61411014171595	1.59460231255034e-06	0.874590379459714	1
ENSG00000116544.11	DLGAP3	1	34930171	1_22	0	0.0161901206598324	4.83853503206907	7.43808902429065e-07	-0.618257897026663	1
ENSG00000197056.9	ZMYM1	1	35082838	1_22	0	0.0244240042902102	10.5031111715119	2.43574728264457e-06	-2.17315215503268	1
ENSG00000116819.6	TFAP2E	1	35575330	1_22	0	0.0214707972029892	8.45521738086297	1.72373438245787e-06	-1.59654485858893	1
ENSG00000126067.11	PSMB2	1	35641909	1_22	0	0.299289027427379	23.6238455024093	6.71334220599588e-05	-4.28515227822419	1
ENSG00000142686.7	C1orf216	1	35718988	1_22	0	0.281033389960044	22.765669005674	6.0748524804619e-05	4.29534984069188	2
ENSG00000134698.10	AGO4	1	35807900	1_22	0	0.0308288137200646	13.4576501793864	3.93933981361303e-06	2.99154756682844	2
ENSG00000092847.11	AGO1	1	35870261	1_22	0	0.0271227793286226	12.6411798702643	3.25551123335617e-06	-3.09002441255171	1
ENSG00000054118.13	THRAP3	1	36224998	1_22	0	0.0294730217276119	9.3289608766747	2.61069016326055e-06	0.140151944022118	1
ENSG00000214193.10	SH3D21	1	36323945	1_22	0	0.0365197947411122	13.1666574919653	4.56563577957329e-06	-1.70102442075969	1
ENSG00000142694.6	EVA1B	1	36323945	1_22	0	0.0365197947411122	13.1666574919653	4.56563577957329e-06	-1.70102442075969	1
ENSG00000196182.10	STK40	1	36386242	1_22	0	0.0239065959688232	7.68356947979302	1.74412722565746e-06	0.00627557426467335	1
ENSG00000181817.5	LSM10	1	36393562	1_22	0	0.0171032702495676	5.33692094113481	8.66697061820442e-07	0.601899863832522	2
ENSG00000116885.18	OSCP1	1	36420516	1_22	0	0.016153688037883	4.68709976197046	7.18907948853059e-07	0.0787687204237536	1
ENSG00000163875.15	MEAF6	1	37513172	1_23	0	0.0454605431497007	7.41985843659902	3.20278389849485e-06	-1.13791428429128	1
ENSG00000163879.10	DNALI1	1	37550988	1_23	0	0.0365629987784117	5.35515696616472	1.85913706690294e-06	0.733574162834819	3
ENSG00000169218.13	RSPO1	1	37635248	1_23	0	0.0429681278673694	6.88446349112173	2.80875546046027e-06	0.704357318831484	1
ENSG00000116922.14	C1orf109	1	37692045	1_23	0	0.0351737049043769	4.9886124423248	1.66607780178731e-06	-0.362193396836677	3
ENSG00000134690.10	CDCA8	1	37691932	1_23	0	0.0347012906158526	4.86075196072902	1.60157206176374e-06	0.265371831744879	2
ENSG00000196449.3	YRDC	1	37805518	1_23	0	0.0478205942590333	7.9004741144518	3.5872820133424e-06	0.901384201052405	1
ENSG00000204084.12	INPP5B	1	37897131	1_23	0	0.109146420003595	15.8377837524007	1.64135038394732e-05	-2.13745839459313	2
ENSG00000183431.11	SF3A3	1	37990434	1_23	0	0.034164229585454	4.7133710587116	1.52897596774775e-06	0.643799400115017	1
ENSG00000183386.9	FHL3	1	37996149	1_23	0	0.048912985767905	8.11490856797809	3.76881831494486e-06	-0.581335518559126	2
ENSG00000183520.11	UTP11	1	37986909	1_23	0	0.0341450024642166	4.70790857550948	1.52634449868093e-06	0.330485707034315	2
ENSG00000131233.9	GJA9	1	38881233	1_24	0	0.0468317369518119	14.5631260075211	6.47578273780663e-06	1.95118702948354	1
ENSG00000158315.10	RHBDL2	1	38941917	1_24	0	0.0177352855341852	5.52293222817488	9.30047855567284e-07	-0.73416181344065	2
ENSG00000174574.15	AKIRIN1	1	38992438	1_24	0	0.151619459930963	25.2952167465579	3.64158747977531e-05	-3.20456607033122	1
ENSG00000168653.10	NDUFS5	1	39021550	1_24	0	0.0170758128915659	5.17322949575053	8.38765442892629e-07	0.456957427517863	2
ENSG00000183682.7	BMP8A	1	39461152	1_24	0	0.0377535327150076	12.3499133158985	4.42709561897569e-06	-1.99415238233262	2
ENSG00000163909.7	HEYL	1	39640410	1_24	0	0.0371997368070762	12.4126889686014	4.38432901023633e-06	-1.65487772816686	2
ENSG00000084072.16	PPIE	1	39738050	1_25	0	0.0116967323609465	4.77106140093343	5.29879301585302e-07	0.219424578128703	1
ENSG00000198754.5	OXCT2	1	39778740	1_25	0	0.0135941549417034	6.12809136714875	7.90997014203983e-07	-0.543833039107071	1
ENSG00000116985.11	BMP8B	1	39789001	1_25	0	0.0145568879604381	6.80092214737864	9.40012739769583e-07	-0.692773769521593	1
ENSG00000043514.15	TRIT1	1	39883661	1_25	0	0.0371761410331392	15.4046348154195	5.43767329860082e-06	-1.66058469610781	2
ENSG00000131236.16	CAP1	1	40038107	1_25	0	0.0121569373018737	5.20538689221211	6.00861790772877e-07	-0.500901213371759	3
ENSG00000131238.16	PPT1	1	40098690	1_25	0	0.031414977000422	13.1749439329765	3.92991284145451e-06	-1.23188784840514	1
ENSG00000084073.8	ZMPSTE24	1	40175446	1_25	0	0.0213279706146416	10.2852478592084	2.08286773491238e-06	-1.27179103281742	1
ENSG00000187815.9	ZFP69	1	40476033	1_25	0	0.0238318253657438	12.2807526570046	2.77894332100522e-06	-2.05878399314887	2
ENSG00000164002.11	EXO5	1	40509127	1_25	0	0.0319991453778743	14.0203561709352	4.25985506146464e-06	1.57194276401327	2
ENSG00000117010.15	ZNF684	1	40531781	1_25	0	0.0158973295008893	7.72935392345476	1.16671495993232e-06	-1.01940115147451	1
ENSG00000066136.20	NFYC	1	40688735	1_25	0	0.0131854471670643	6.86774554518477	8.59817847308864e-07	-1.56522488255243	1
ENSG00000179862.6	CITED4	1	40862378	1_25	0	0.0331904248080894	14.7669293013594	4.65372164894074e-06	1.83607981858454	1
ENSG00000010803.16	SCMH1	1	41241979	1_25	0	0.187464620360099	27.5960293460222	4.91205602536908e-05	-2.16330927933842	1
ENSG00000204060.6	FOXO6	1	41359803	1_25	0	0.0149838201293948	6.78027442020625	9.64644337533062e-07	0.742323910973397	1
ENSG00000127129.9	EDN2	1	41484884	1_25	0	0.0118892294763286	4.97743586416227	5.61897084949706e-07	-0.418404632607191	1
ENSG00000177181.14	RIMKLA	1	42378634	1_26	0	0.0841876612564235	14.2960160570803	1.14277536330909e-05	-2.0311667545215	2
ENSG00000066185.12	ZMYND12	1	42453835	1_26	0	0.0330752109129874	5.38675223207643	1.69171429586522e-06	-0.454280201893956	1
ENSG00000186409.14	CCDC30	1	42463059	1_26	0	0.0327677273640439	5.29850605572355	1.64853113305119e-06	0.428630243300076	1
ENSG00000171960.10	PPIH	1	42658184	1_26	0	0.030639569308513	4.6643402773445	1.3569701020356e-06	-0.300914340589397	1
ENSG00000164007.10	CLDN19	1	42740306	1_26	0	0.0331357918489811	5.40400847815717	1.70024212463534e-06	0.405384116518476	1
ENSG00000117385.15	P3H1	1	42766833	1_26	0	0.0328024470703293	5.30852798856325	1.65339930843928e-06	0.655326191523326	2
ENSG00000177868.11	SVBP	1	42816309	1_26	0	0.0311551721430142	4.82184733873493	1.42639894306407e-06	-0.0384161154242108	2
ENSG00000164010.13	ERMAP	1	42817988	1_26	0	0.0336254684282068	5.5426540425255	1.76963423645924e-06	0.53796616418548	2
ENSG00000243710.7	CFAP57	1	43232297	1_26	0	0.0314876559053138	4.92209895117224	1.47159420143202e-06	0.340933767979827	1
ENSG00000179178.10	TMEM125	1	43269525	1_26	0	0.0566021483786764	10.4860448638769	5.63562417906358e-06	1.2195872990749	1
ENSG00000171872.4	KLF17	1	44074471	1_27	0	0.0348322430608182	9.42759391557539	3.11802581463769e-06	-1.6377617148088	1
ENSG00000066056.13	TIE1	1	43300755	1_27	0	0.0759041043520294	18.7922688946652	1.35438418807048e-05	2.83069789109246	2
ENSG00000117400.16	MPL	1	43337551	1_27	0	0.101555143523614	23.5366135155402	2.26956851025515e-05	3.50199870645541	1
ENSG00000117399.13	CDC20	1	43359194	1_27	0	0.0337067548046079	12.4705283214175	3.99116048931748e-06	-2.49172791644628	1
ENSG00000159479.16	MED8	1	43384246	1_27	0	0.0650669254620931	20.4774756049523	1.26512692876741e-05	-3.58280500569565	2
ENSG00000142949.16	PTPRF	1	43526177	1_27	0	0.0369727970567845	10.7309640905122	3.76719798649946e-06	-1.30783276607016	1
ENSG00000066135.12	KDM4A	1	43649383	1_27	0	0.0249344059313583	18.0978272107304	4.28472407516221e-06	-4.12930525155817	1
ENSG00000126091.19	ST3GAL3	1	43705540	1_27	0	0.0764140674387192	26.2215377805385	1.90251842639339e-05	-4.17882000762841	1
ENSG00000117408.10	IPO13	1	43947230	1_27	0	0.0245375175260105	5.78491548130047	1.34779871445432e-06	0.117925035933132	1
ENSG00000117410.13	ATP6V0B	1	43974045	1_27	0	0.0226246575938951	9.02997434732177	1.93984008137081e-06	2.45334888177472	2
ENSG00000159214.12	CCDC24	1	43991070	1_27	0	0.0226164001353851	8.97399496549431	1.92711085429414e-06	2.44245059124053	1
ENSG00000196517.11	SLC6A9	1	44031093	1_27	0	0.12159934991387	23.0753003487022	2.66425636782837e-05	-3.18962945548658	1
ENSG00000178028.13	DMAP1	1	44213884	1_27	0	0.229603649174892	27.5115380589242	5.9977872089699e-05	3.482595959337	1
ENSG00000117419.14	ERI3	1	44354647	1_27	0	0.0212452404737521	4.75161699861258	9.58518446748822e-07	0.179624502475503	1
ENSG00000198520.10	C1orf228	1	44672527	1_28	0	0.0433183912638256	8.0494191706174	3.31081001423634e-06	-1.16975161931945	2
ENSG00000142945.12	KIF2C	1	44739744	1_28	0	0.112727558326541	17.2411121202687	1.84540959014795e-05	-2.24996995182171	2
ENSG00000142937.11	RPS8	1	44775441	1_28	0	0.041583236788014	7.66163568040275	3.02508223363228e-06	-1.3463844350574	1
ENSG00000142959.4	BEST4	1	44787956	1_28	0	0.0412339069860646	7.58164723588945	2.96835238920051e-06	-1.34173217356171	1
ENSG00000222009.8	BTBD19	1	44809879	1_28	0	0.0830100724739525	14.2681892101645	1.12459733417633e-05	-2.1538993731952	1
ENSG00000117425.13	PTCH2	1	44839834	1_28	0	0.10756876492852	16.7833274188082	1.71420061322107e-05	-2.29451414008974	1
ENSG00000126107.14	HECTD3	1	45010727	1_28	0	0.263020042016985	25.8009274610851	6.4434959122769e-05	-3.06951139409629	2
ENSG00000162415.6	ZSWIM5	1	45285956	1_28	0	0.036406449343502	6.40233421952865	2.2131663765305e-06	-0.75034373958628	1
ENSG00000186603.5	HPDL	1	45318899	1_28	0	0.0320061680622892	5.18465541583259	1.57561815249241e-06	-0.511129419354202	1
ENSG00000132781.17	MUTYH	1	45336998	1_28	0	0.0747694525316076	13.2607149969347	9.41431094873133e-06	1.57993979933114	2
ENSG00000070759.16	TESK2	1	45491131	1_28	0	0.0319167978072131	5.15824053673276	1.56321350815501e-06	0.386657238845662	1
ENSG00000280670.2	CCDC163	1	45499668	1_28	0	0.035214188844388	6.0873895797255	2.03538318454408e-06	-0.771798716546526	1
ENSG00000132763.14	MMACHC	1	45499635	1_28	0	0.0304687403659306	4.7198762249307	1.36547108050611e-06	-0.0411537230223129	2
ENSG00000117450.13	PRDX1	1	45523019	1_28	0	0.0350673024597926	6.04786063425888	2.01373134788193e-06	-0.756514872932345	1
ENSG00000117448.13	AKR1A1	1	45550079	1_28	0	0.045326684981854	8.4796097891103	3.64944835336835e-06	-1.03245235217647	2
ENSG00000132780.16	NASP	1	45583288	1_28	0	0.0526425173251723	9.90285482717936	4.94987757846195e-06	-1.01290994591509	1
ENSG00000159588.14	CCDC17	1	45624542	1_28	0	0.0480813959124947	9.04030379538068	4.12721876559493e-06	1.28350095587187	1
ENSG00000159592.10	GPBP1L1	1	45688394	1_28	0	0.107345090626246	16.7628093546553	1.70854487298084e-05	-2.37085494646498	1
ENSG00000159596.6	TMEM69	1	45687531	1_28	0	0.0351284852633792	6.06434393075394	2.02274270688347e-06	0.848437826971324	1
ENSG00000197429.10	IPP	1	45750903	1_28	0	0.0351288794744827	6.06445005263131	2.0228008030717e-06	0.848437826971284	1
ENSG00000086015.20	MAST2	1	45807728	1_28	0	0.0353630673460922	6.12728064906778	2.05738276687168e-06	0.625870145664737	1
ENSG00000117461.14	PIK3R3	1	46132601	1_28	0	0.0303877090192205	4.69474675481667	1.35458894305151e-06	0.0765097752166059	1
ENSG00000085998.13	POMGNT1	1	46244533	1_28	0	0.0387135753623605	6.98400574614686	2.56723288312174e-06	1.00351968692726	1
ENSG00000173660.11	UQCRH	1	46256717	1_28	0	0.0395583053212512	7.18847412106464	2.70004988772088e-06	1.01412554418817	2
ENSG00000117481.10	NSUN4	1	46340570	1_28	0	0.0490581164098137	9.23150060731549	4.30011993610731e-06	-0.864298330447474	1
ENSG00000117480.15	FAAH	1	46391817	1_28	0	0.068733762346794	12.4522431629335	8.12671644206652e-06	-1.61924873697873	3
ENSG00000079277.19	MKNK1	1	46574922	1_29	0	0.0333849889941065	4.84574415448773	1.53606330604293e-06	0.290069483767325	2
ENSG00000142961.14	MOB3C	1	46616841	1_29	0	0.0397040293103469	6.48593712732767	2.44514553835512e-06	-0.747799779334023	1
ENSG00000186118.8	TEX38	1	46668649	1_29	0	0.0352322117721858	5.35485294914023	1.79136817175623e-06	-0.51594222698465	1
ENSG00000123472.12	ATPAF1	1	46674003	1_29	0	0.0364134086646728	5.6667898681476	1.95927700189603e-06	-0.597373260413717	1
ENSG00000142973.13	CYP4B1	1	46814117	1_29	0	0.0583776671137922	10.1518249770157	5.62714691795993e-06	-1.4207024131149	1
ENSG00000162365.11	CYP4A22	1	47137271	1_29	0	0.0369918698553547	5.81593589502171	2.04278797276561e-06	0.785751847684867	1
ENSG00000162367.11	TAL1	1	47230909	1_29	0	0.0779912345651134	12.9294310095605	9.57464333409373e-06	-1.59989393477566	1
ENSG00000123473.15	STIL	1	47314279	1_29	0	0.0373493140659732	5.90695259000793	2.09480456766194e-06	0.676589930336713	1
ENSG00000162368.13	CMPK1	1	47333168	1_29	0	0.141217429270714	18.7225911171089	2.51045043282708e-05	-2.06436172270502	1
ENSG00000186564.5	FOXD2	1	47435628	1_29	0	0.035241792023234	5.3574241454245	1.79271565651933e-06	0.580635525531119	1
ENSG00000269113.3	TRABD2B	1	47934726	1_30	0	0.0407825012919324	6.79546836121027	2.63142290226119e-06	0.992930833860898	2
ENSG00000117834.12	SLC5A9	1	48207713	1_30	0	0.0417365038360235	7.01470017420429	2.779857771029e-06	0.796060816573706	3
ENSG00000132122.11	SPATA6	1	48472491	1_30	0	0.0382605446627216	6.19070270337767	2.24899501771979e-06	-0.555003346833702	1
ENSG00000123080.10	CDKN2C	1	50958107	1_32	0	0.0210167142631765	5.1380612503517	1.02532487481096e-06	0.702132948598448	1
ENSG00000123091.4	RNF11	1	51235789	1_32	0	0.0266238969665464	7.10590027546133	1.79633829723728e-06	-0.738640321576404	2
ENSG00000169213.6	RAB3B	1	51988363	1_33	0	0.0185628780702499	4.97762716335587	8.77334226936885e-07	-0.660522714037841	1
ENSG00000085831.15	TTC39A	1	51344853	1_33	0	0.0454719711532683	13.5189954829887	5.83694499158384e-06	1.7121443681122	2
ENSG00000085832.16	EPS15	1	51497266	1_33	0	0.0260293358327205	8.17153976166625	2.01959544167986e-06	0.964580162920043	2
ENSG00000117859.18	OSBPL9	1	51577431	1_33	0	0.0362422771325834	11.1577396102759	3.839627519786e-06	1.30195323164325	1
ENSG00000078618.21	NRDC	1	51880694	1_33	0	0.0206051102521645	6.00074480143613	1.1740254109335e-06	-0.600807890802406	2
ENSG00000198841.3	KTI12	1	52032698	1_33	0	0.0210291865431306	6.11304273638786	1.22061106410708e-06	-0.953893496239738	2
ENSG00000154222.14	CC2D1B	1	52352516	1_33	0	0.0250209744441958	7.76139232605919	1.84391651039428e-06	-0.930542883174812	1
ENSG00000134744.13	ZCCHC11	1	52553683	1_33	0	0.0183869632191941	4.94074630589211	8.62581140942739e-07	-0.29513164914186	1
ENSG00000116157.5	GPX7	1	52601914	1_33	0	0.0182190627391909	4.85213645389372	8.39375780707998e-07	-0.451592579521268	2
ENSG00000182183.14	FAM159A	1	52631909	1_33	0	0.0181141598459201	4.79648436783018	8.24970893269269e-07	-0.300091894053648	2
ENSG00000162378.12	ZYG11B	1	52772091	1_33	0	0.0219715148851039	6.49937767537049	1.35590472035469e-06	0.5570529863978	1
ENSG00000121310.16	ECHDC2	1	52927236	1_33	0	0.0439427495837723	13.1282331848463	5.47760746804032e-06	-1.50366462782431	2
ENSG00000116171.17	SCP2	1	52926925	1_33	0	0.0304501679583478	9.58793554692592	2.77212107880616e-06	-1.0826498644571	2
ENSG00000174348.13	PODN	1	53062276	1_33	0	0.0192345520918417	5.3821020133216	9.82949937701441e-07	-0.530427100768878	1
ENSG00000162383.11	SLC1A7	1	53124129	1_33	0	0.0617810283886545	16.8161894028375	9.86461454723499e-06	1.97958321779032	1
ENSG00000157184.6	CPT2	1	53197151	1_33	0	0.0308464449961845	10.2597221539776	3.00495599136715e-06	1.49484542758468	1
ENSG00000162384.13	C1orf123	1	53221917	1_33	0	0.0197278034736	6.38539452351334	1.19609001558397e-06	1.36737869050976	2
ENSG00000174332.5	GLIS1	1	53737935	1_33	0	0.0268197419172206	8.46800556105857	2.15641888092425e-06	1.0069312178821	1
ENSG00000162398.11	LEXM	1	54805572	1_34	0	0.0199286827061957	6.49977739385334	1.22991322796679e-06	-0.684846497441641	2
ENSG00000058799.14	YIPF1	1	53890131	1_34	0	0.0195591567421595	6.32390320100558	1.17444514642048e-06	-0.60253518108761	1
ENSG00000211452.10	DIO1	1	53890974	1_34	0	0.0228251379071559	7.77577304222258	1.68521137909451e-06	-0.947749827572692	1
ENSG00000081870.11	HSPB11	1	53945795	1_34	0	0.0189068538689072	6.00524105421317	1.07807036840398e-06	-0.433456727403898	1
ENSG00000116212.14	LRRC42	1	53945795	1_34	0	0.0189068538689072	6.00524105421317	1.07807036840398e-06	0.433456727403898	1
ENSG00000116209.11	TMEM59	1	54053622	1_34	0	0.0194902446076741	6.2907410318202	1.1641702413045e-06	0.764261448612248	1
ENSG00000116205.12	TCEANC2	1	54053622	1_34	0	0.0194902446076741	6.2907410318202	1.1641702413045e-06	0.764261448612248	1
ENSG00000116221.15	MRPL37	1	54183963	1_34	0	0.0165115618999936	4.73340316166288	7.42094222273705e-07	-0.108377991931674	2
ENSG00000215883.10	CYB5RL	1	54154524	1_34	0	0.0170749431136975	5.04829422317085	8.18467277026244e-07	0.341064345496272	2
ENSG00000157216.15	SSBP3	1	54364151	1_34	0	0.0180165750019794	5.55225705612074	9.4981537516729e-07	0.538474996162622	2
ENSG00000162390.17	ACOT11	1	54542139	1_34	0	0.0164384921696958	4.69178287981075	7.32313907705063e-07	-0.159518319797867	1
ENSG00000184313.19	MROH7	1	54610757	1_34	0	0.0185025549330572	5.80221222951527	1.01934854924954e-06	0.523177362510085	1
ENSG00000243725.6	TTC4	1	54581722	1_34	0	0.028040037570241	9.71379833073466	2.5862176469696e-06	1.10781474589469	1
ENSG00000162396.5	PARS2	1	54764162	1_34	0	0.0333990368996951	11.3646293501365	3.60401522072739e-06	1.2785828914458	2
ENSG00000143001.4	TMEM61	1	54980319	1_34	0	0.0163855393070631	4.66150580567744	7.25244370468776e-07	-0.00502317288170448	1
ENSG00000169174.10	PCSK9	1	55029690	1_34	0	0.016868056775061	4.93387449476366	7.90224606417695e-07	0.351451754340466	2
ENSG00000162409.10	PRKAA2	1	56643094	1_36	0	0.0457050924823595	11.4630968402728	4.97466626045796e-06	-1.24240991409	2
ENSG00000157131.10	C8A	1	56846966	1_36	0	0.024880240287386	5.71422259209412	1.34992338581165e-06	-0.541531063795476	1
ENSG00000173406.15	DAB1	1	58471668	1_37	0	0.0367305115204085	5.81749496241677	2.0288988182169e-06	-0.525930997610425	2
ENSG00000162600.11	OMA1	1	58547382	1_37	0	0.0999436572282707	15.3981901573782	1.4612425596999e-05	2.00543523848618	1
ENSG00000162601.9	MYSM1	1	58697881	1_37	0	0.0538341712938342	9.44744190407076	4.82913847350208e-06	-1.47654898221357	2
ENSG00000172456.17	FGGY	1	59296555	1_37	0	0.0334320866798721	4.92772561535578	1.56425444755123e-06	0.297921386038999	1
ENSG00000134709.10	HOOK1	1	59814713	1_38	0	0.0574540833692591	15.7484643382659	8.59125299596017e-06	-1.92870656434414	1
ENSG00000134716.9	CYP2J2	1	59926822	1_38	0	0.0193714572191973	5.46729588742456	1.00561621363811e-06	0.503013806578903	1
ENSG00000162599.15	NFIA	1	60864880	1_38	0	0.0187293290482896	5.15065568246846	9.15971867025527e-07	-0.272156495449062	1
ENSG00000162604.12	TM2D1	1	61723869	1_39	0	0.0325696220488766	5.05959841424656	1.56468227720908e-06	-0.299629269640145	2
ENSG00000132849.19	PATJ	1	61742665	1_39	0	0.0458652537706701	8.30193553164713	3.61543496787575e-06	-1.0247339162656	1
ENSG00000240563.1	L1TD1	1	62194418	1_39	0	0.0508555263747273	9.28407593531783	4.48305672908265e-06	1.18208846569718	4
ENSG00000162607.12	USP1	1	62436136	1_39	0	0.0498405945365253	9.09221580911125	4.30279194041379e-06	1.22283684151908	1
ENSG00000125703.14	ATG4C	1	62690372	1_39	0	0.0384362614243377	6.62601174785434	2.41819175963522e-06	0.698468170268173	3
ENSG00000187140.5	FOXD3	1	63322827	1_40	0	0.0334415831389416	8.49850527672339	2.69852703971096e-06	0.877125728971683	1
ENSG00000203965.12	EFCAB7	1	63523814	1_40	0	0.0260081829155278	6.02278346788924	1.48732081974098e-06	0.229441988797293	1
ENSG00000079739.15	PGM1	1	63593801	1_40	0	0.0516297527571963	12.8303815131326	6.28980255325337e-06	1.48542396699844	2
ENSG00000177414.13	UBE2U	1	64184175	1_40	0	0.0276250562312478	6.76720592656149	1.77504742066593e-06	-0.72349784948703	2
ENSG00000162437.14	RAVER2	1	64745838	1_41	0	0.0220476333999313	7.24693382143593	1.5170981234792e-06	-0.636808673581531	1
ENSG00000162433.14	AK4	1	65147235	1_41	0	0.0248592306508723	8.16841467539267	1.92807026783225e-06	0.772651238899213	1
ENSG00000116675.15	DNAJC6	1	65248258	1_41	0	0.0259714546754991	9.1558791753433	2.25784292349622e-06	1.20878294231646	2
ENSG00000213625.8	LEPROT	1	65432298	1_41	0	0.0422900588151117	13.3123610049194	5.34553001259083e-06	1.47631648718376	1
ENSG00000116678.19	LEPR	1	65422548	1_41	0	0.0270514272306227	9.29564360465469	2.38763009678421e-06	-1.03932914045188	1
ENSG00000184588.17	PDE4B	1	66041404	1_41	0	0.208255015022575	34.0380512428414	6.73065845621557e-05	4.42448614869304	1
ENSG00000118473.21	SGIP1	1	66530457	1_42	0	0.0309418270640628	7.51284527489062	2.20723104554518e-06	1.05615434788154	1
ENSG00000152760.9	TCTEX1D1	1	66773779	1_42	0	0.0228780924700365	4.79815338503643	1.04229663332272e-06	-0.358830050279418	1
ENSG00000152763.16	WDR78	1	66894492	1_42	0	0.0270590205627623	6.44394695782012	1.6556229062174e-06	-0.722659458871247	1
ENSG00000198160.14	MIER1	1	66920571	1_42	0	0.0306996862342394	7.62894607390834	2.22380078207826e-06	-0.937986929569176	2
ENSG00000116704.7	SLC35D1	1	67132664	1_42	0	0.0291680372455726	7.30836564352816	2.02406693342726e-06	0.726456525619911	2
ENSG00000081985.10	IL12RB2	1	67307648	1_42	0	0.0228291073565686	4.78772210624143	1.03780381280315e-06	-0.0159696610814901	1
ENSG00000172380.5	GNG12	1	67833367	1_42	0	0.467697449991921	20.4207790645945	9.06848430027085e-05	-3.81021874170239	2
ENSG00000024526.16	DEPDC1	1	68498179	1_43	0	0.0414668436002552	6.66643632099935	2.62477517892422e-06	0.41818197553767	1
ENSG00000033122.18	LRRC7	1	69568154	1_44	0	0.0292746133412344	4.70496716332485	1.30781152784462e-06	0.200798988663012	1
ENSG00000118454.12	ANKRD13C	1	70355197	1_44	0	0.0394761180311118	7.5311171023229	2.82287232607364e-06	0.960974872444672	1
ENSG00000116761.11	CTH	1	70412060	1_44	0	0.0294624318068859	4.76532948434694	1.33308831320301e-06	-0.602355696554469	1
ENSG00000050628.20	PTGER3	1	71047847	1_45	0	0.0805567676670093	16.9135235703941	1.2936998316439e-05	1.99094272343671	2
ENSG00000132485.13	ZRANB2	1	71081716	1_45	0	0.0351065245314418	8.99326799299895	2.99780078822279e-06	1.23779430301851	1
ENSG00000162620.15	LRRIQ3	1	74198025	1_47	0	0.0153231357627104	4.94893165020979	7.20039799051815e-07	0.336003670034083	1
ENSG00000254685.6	FPGT	1	74222680	1_47	0	0.0200344009203861	7.46583042196266	1.42020775059548e-06	0.954962167066758	1
ENSG00000116783.14	TNNI3K	1	74234228	1_47	0	0.0188964573716837	6.91640668680442	1.24096150821728e-06	-0.725012692547712	1
ENSG00000116791.13	CRYZ	1	74702183	1_47	0	0.10680999749055	23.4080621944583	2.37396747398235e-05	-2.37684800146081	3
ENSG00000162623.15	TYW3	1	74733530	1_47	0	0.134603946630307	25.6789881160364	3.28195858817225e-05	-2.61328230741904	2
ENSG00000137968.16	SLC44A5	1	75388518	1_47	0	0.0318206560724184	11.8236446885354	3.57238203494523e-06	1.29047663097493	2
ENSG00000137955.15	RABGGTB	1	75786199	1_47	0	0.0498015052659175	16.0684863571343	7.59827197563709e-06	-2.03897528311105	1
ENSG00000057468.6	MSH4	1	75787002	1_47	0	0.02076655958396	7.80319976182428	1.53863169448211e-06	0.933944729523342	1
ENSG00000117069.14	ST6GALNAC5	1	76867670	1_48	0	0.0121289984586569	4.69725223238484	5.40961327470313e-07	-0.126548534323736	1
ENSG00000036549.12	ZZZ3	1	77684949	1_48	0	0.0187957156852976	8.6775179827689	1.54864468427222e-06	1.1033522379004	1
ENSG00000077254.14	USP33	1	77771206	1_48	0	0.0240431806118258	11.0816596783601	2.52984622880798e-06	-1.30664455317328	1
ENSG00000162614.18	NEXN	1	77888019	1_48	0	0.0345849770434405	14.3972194659751	4.72784808598837e-06	-1.61241958656367	2
ENSG00000162613.16	FUBP1	1	77979478	1_48	0	0.0139016338047814	5.91298265681534	7.80494498462469e-07	0.532300551003418	1
ENSG00000162616.8	DNAJB4	1	77975891	1_48	0	0.0230505916660705	10.7747798944003	2.35823934785704e-06	-1.36970735919955	2
ENSG00000137960.5	GIPC2	1	77979050	1_48	0	0.0132503344146877	5.52852034736056	6.95557676949171e-07	0.489058021478847	1
ENSG00000137965.10	IFI44	1	78605651	1_48	0	0.0646389919929964	20.0111214746346	1.22818390091892e-05	-2.28952331010106	2
ENSG00000162618.13	ADGRL4	1	79006491	1_48	0	0.0307046708511616	13.3035218082835	3.87854173346052e-06	1.4305236697163	1
ENSG00000171517.5	LPAR3	1	84884637	1_52	0	0.0260932000202584	6.13206156214323	1.51925700143889e-06	0.612214677698972	1
ENSG00000117133.10	RPF1	1	84479257	1_52	0	0.0782371348645091	16.5711302146023	1.23101250446949e-05	1.93754038030564	2
ENSG00000117151.12	CTBS	1	84569909	1_52	0	0.0223352957314258	4.66816047033497	9.89999284326358e-07	0.0448414655414591	1
ENSG00000117155.16	SSX2IP	1	84691138	1_52	0	0.0455785115543957	11.4062698389555	4.93629580553551e-06	1.40314174514242	2
ENSG00000055732.12	MCOLN3	1	85048551	1_52	0	0.029580269716599	7.31461998805299	2.0544297472515e-06	-0.839584720759874	2
ENSG00000097096.8	SYDE2	1	85200644	1_52	0	0.0227633387436426	4.84673946340615	1.04756995202809e-06	-0.0464306307393355	1
ENSG00000142867.12	BCL10	1	85276340	1_52	0	0.0336823574511616	8.54095070249317	2.73153074055835e-06	1.11208393854563	2
ENSG00000117174.10	ZNHIT6	1	85708260	1_52	0	0.0397800813887764	10.1154626171287	3.82075168721875e-06	-1.34508106041963	2
ENSG00000171502.14	COL24A1	1	86156862	1_53	0	0.112025345200361	19.1650739487551	2.03856323221077e-05	-1.75363551512407	1
ENSG00000122417.15	ODF2L	1	86396707	1_53	0	0.0254201730119635	4.99708706937437	1.20612637782091e-06	0.495738792991587	1
ENSG00000016602.9	CLCA4	1	86546626	1_53	0	0.0251598454157439	4.9001372087991	1.17061370980573e-06	0.359879088035812	2
ENSG00000183291.15	SELENOF	1	86914303	1_53	0	0.0273849291417351	5.69857057875456	1.48175004755474e-06	-0.4310959322229	1
ENSG00000153936.16	HS2ST1	1	86914303	1_53	0	0.0273849291417351	5.69857057875456	1.48175004755474e-06	0.4310959322229	1
ENSG00000065243.19	PKN2	1	88684130	1_54	0	0.028099095413179	4.76219409857351	1.27056482606862e-06	0.187350486444304	1
ENSG00000137944.17	KYAT3	1	88958237	1_54	0	0.0373605890057458	7.45327790067552	2.64398158332617e-06	-0.987545163233763	2
ENSG00000213516.9	RBMXL1	1	88992014	1_54	0	0.0317065937710286	5.90194518807734	1.77681477560574e-06	0.583446408171121	1
ENSG00000117226.11	GBP3	1	89015900	1_54	0	0.0304732888584502	5.52739042389417	1.59932551910175e-06	-0.438418744131385	2
ENSG00000162654.8	GBP4	1	89198593	1_54	0	0.0285317061544006	4.90627084750543	1.32915815088519e-06	-0.235177564150576	1
ENSG00000197147.13	LRRC8B	1	89544829	1_54	0	0.0283119150970459	4.83334128245469	1.29931396365203e-06	0.419104430221567	1
ENSG00000171488.14	LRRC8C	1	89693160	1_55	0	0.0528292599707317	14.3495482078682	7.19797197759183e-06	-1.73325095015608	1
ENSG00000162664.16	ZNF326	1	89994609	1_55	0	0.0257710557452766	7.55398392895305	1.84844130093595e-06	0.841450378835167	1
ENSG00000122482.20	ZNF644	1	91022402	1_55	0	0.0193439044045179	4.85535832722393	8.91790456821243e-07	0.167206527965415	1
ENSG00000097046.12	CDC7	1	91500849	1_56	0	0.106713515213692	16.651197031907	1.68718335687213e-05	2.20124144525023	3
ENSG00000172031.6	EPHX4	1	92029879	1_56	0	0.037696435680239	7.28318140828853	2.606866627785e-06	1.217024988029	1
ENSG00000284413.1	BTBD8	1	92080411	1_56	0	0.0307617133803393	4.70696616580275	1.37482998237128e-06	0.223846220718612	1
ENSG00000069712.12	KIAA1107	1	92167501	1_56	0	0.031100435101157	5.03602378166306	1.48713924295463e-06	0.644096440770416	1
ENSG00000067208.14	EVI5	1	92789516	1_56	0	0.0352685400545432	7.95818349051681	2.665009905208e-06	-2.1160881967634	2
ENSG00000122406.12	RPL5	1	92831623	1_56	0	0.0315787310312702	5.50473294921089	1.65054863558083e-06	1.02843052590042	1
ENSG00000154511.11	FAM69A	1	92960610	1_56	0	0.0377169885629239	6.90890904633704	2.47425172793801e-06	0.937356554037124	1
ENSG00000117500.12	TMED5	1	93180650	1_57	0	0.0385900912481311	6.1440694958821	2.25127900720626e-06	-0.699646319675296	1
ENSG00000122483.17	CCDC18	1	93179625	1_57	0	0.0355267383814867	5.36128241113217	1.80851210248541e-06	-0.469283086972309	2
ENSG00000117505.12	DR1	1	93346012	1_57	0	0.052377404729271	9.04508335215535	4.49835727554485e-06	1.15792347031544	2
ENSG00000137936.16	BCAR3	1	93847253	1_57	0	0.0423020676020442	7.01450411845441	2.81744836982924e-06	0.800718223857558	1
ENSG00000067334.13	DNTTIP2	1	93879581	1_57	0	0.0497475328542698	8.55464728077899	4.04083439352478e-06	1.0896392254474	1
ENSG00000023909.9	GCLM	1	93909186	1_57	0	0.0341436642596513	4.98581634743103	1.61638123993017e-06	0.339138588140801	1
ENSG00000198691.11	ABCA4	1	94120772	1_58	0	0.0165395793111336	4.662142833926	7.32162414416835e-07	-0.0310031017052171	1
ENSG00000117525.13	F3	1	94542362	1_58	0	0.0647365903068633	17.4309059435135	1.07143832653744e-05	1.96237923041958	1
ENSG00000143036.16	SLC44A3	1	94818674	1_58	0	0.0310316828421154	10.1656286939985	2.99527683323714e-06	-1.02322247578849	2
ENSG00000117519.15	CNN3	1	94927032	1_58	0	0.0181718189274714	5.67097123654738	9.78482903714821e-07	-0.464963436340202	1
ENSG00000172339.9	ALG14	1	95073027	1_58	0	0.0502526373147446	15.4437793056939	7.36902182170183e-06	2.16433665112	2
ENSG00000152078.9	TMEM56	1	95110207	1_58	0	0.188724557099897	28.0619502730914	5.02856029989984e-05	3.45644396946345	1
ENSG00000122481.16	RWDD3	1	95232272	1_58	0	0.0656530323111118	16.5174799579091	1.02966505761099e-05	1.59023810841912	1
ENSG00000188641.12	DPYD	1	97921399	1_60	0	0.00899210371927428	39.7511270113313	3.39397118293109e-06	-6.36723940337558	1
ENSG00000162627.16	SNX7	1	98661649	1_60	0	0.135325385633415	28.8863568458456	3.7116707302726e-05	2.82506032916867	1
ENSG00000156869.12	FRRS1	1	99766518	1_61	0	0.0441348582001175	6.63482255925166	2.78040745965089e-06	0.722563770447115	2
ENSG00000162688.16	AGL	1	99851209	1_61	0	0.0365085650851404	4.83704048227871	1.67676377510712e-06	-0.222569177357434	1
ENSG00000117620.14	SLC35A3	1	99969054	1_61	0	0.0755128712092473	11.7640718164775	8.43482443622174e-06	-1.68258245742238	3
ENSG00000156876.9	SASS6	1	100132743	1_61	0	0.112618938983673	15.6397621657342	1.67239543198881e-05	2.06357890908517	1
ENSG00000122435.9	TRMT13	1	100132743	1_61	0	0.112618938983673	15.6397621657342	1.67239543198881e-05	-2.06357890908517	1
ENSG00000122477.12	LRRC39	1	100178174	1_61	0	0.0393444783793937	5.54530681090557	2.07160413157085e-06	-0.382960393719822	1
ENSG00000137992.14	DBT	1	100249898	1_61	0	0.0434183697419656	6.47947017972146	2.67122459593979e-06	0.421310686614376	1
ENSG00000079335.18	CDC14A	1	100344610	1_61	0	0.064203177711441	10.2069374801137	6.22227749221698e-06	1.26411047637742	1
ENSG00000181656.6	GPR88	1	100538206	1_62	0	0.0295083214470366	5.05649388777251	1.4167440231999e-06	0.397397160412926	1
ENSG00000162694.13	EXTL2	1	100894659	1_62	0	0.0865097562773013	15.3052276351673	1.25719393882047e-05	-1.58430180677032	3
ENSG00000162695.11	SLC30A7	1	100895622	1_62	0	0.114183697928279	18.0049533251582	1.95206152005605e-05	1.86578168561671	1
ENSG00000170989.8	S1PR1	1	101236803	1_62	0	0.146803511332698	20.483852798884	2.8552588508121e-05	-2.14833468865659	1
ENSG00000185946.15	RNPC3	1	103550405	1_65	0	0.0162534988059192	4.69469886220297	7.24522706004351e-07	0.0594706238668678	1
ENSG00000240038.6	AMY2B	1	103555063	1_65	0	0.0166450140772737	4.97269164972561	7.85910504487592e-07	-0.513426040686415	2
ENSG00000198890.7	PRMT6	1	107056380	1_66	0	0.121029398216515	22.4451732128687	2.57935567217279e-05	2.46251615716664	1
ENSG00000134215.15	VAV3	1	107965542	1_67	0	0.0286982834407912	5.64545186731755	1.53833891490175e-06	-0.586624855774109	2
ENSG00000085491.15	SLC25A24	1	108200420	1_67	0	0.0724555621817788	14.4488878360229	9.94039282041536e-06	1.92155906652189	1
ENSG00000162636.15	FAM102B	1	108558011	1_67	0	0.0269163254023365	5.04108115556003	1.28835888226742e-06	-0.39194537884473	1
ENSG00000162639.15	HENMT1	1	108662004	1_67	0	0.0292954179409907	5.83970533714421	1.62438147803674e-06	0.542351754959578	1
ENSG00000116266.10	STXBP3	1	108768106	1_67	0	0.0272364790780941	5.15252604226261	1.33250410897872e-06	-0.3109781929289	1
ENSG00000121957.12	GPSM2	1	108875055	1_67	0	0.0262078204794516	4.78971889639609	1.19189590557916e-06	0.209224316810178	2
ENSG00000121940.15	CLCC1	1	108930299	1_67	0	0.0261569832773996	4.77142527724861	1.1850404601906e-06	-0.0970769282888312	2
ENSG00000197780.9	TAF13	1	109074420	1_67	0	0.0447989703300593	9.85880509568342	4.19362613201313e-06	1.30760655249861	2
ENSG00000215717.5	TMEM167B	1	109092227	1_67	0	0.0278804469959449	5.37281963227841	1.42232679101873e-06	0.455443793786804	1
ENSG00000116299.16	KIAA1324	1	109185560	1_67	0	0.0259142834696858	4.68360305630428	1.15243564500423e-06	0.0407348096412631	1
ENSG00000031698.12	SARS	1	109213564	1_67	0	0.0272402741461136	5.15383933974283	1.33302945858846e-06	0.554616896662105	2
ENSG00000134222.16	PSRC1	1	109274570	1_67	0	0.188393845851099	23.8403042256304	4.26457642504293e-05	2.53142829929658	3
ENSG00000143106.12	PSMA5	1	109424465	1_67	0	0.0331751218135962	7.01390133303239	2.20937571081766e-06	-0.962235666196347	1
ENSG00000143028.8	SYPL2	1	109465030	1_67	0	0.0278026981104168	5.34649106114091	1.41140998616516e-06	0.363652047839893	3
ENSG00000162650.16	ATXN7L2	1	109483259	1_67	0	0.0284780932852429	5.57281279570269	1.50689419336881e-06	0.60544822470091	2
ENSG00000174151.14	CYB561D1	1	109494012	1_67	0	0.032338861170176	6.77270494005385	2.0796213828877e-06	-0.924836551116725	1
ENSG00000181754.6	AMIGO1	1	109509517	1_67	0	0.0674787998204272	13.7658873758723	8.82000758262626e-06	-1.59799417682512	1
ENSG00000156097.12	GPR61	1	109541786	1_67	0	0.0299249589283096	6.04030982879545	1.71628803757163e-06	-0.728611968079598	1
ENSG00000168765.16	GSTM4	1	109657738	1_67	0	0.0311518468570342	6.41955982448515	1.89883158189418e-06	-0.765140162202557	1
ENSG00000213366.12	GSTM2	1	109636098	1_67	0	0.0258521043896892	4.660972354891	1.14411538270854e-06	-0.0391838478792406	3
ENSG00000134184.12	GSTM1	1	109671748	1_67	0	0.0327028416657599	6.87843226617159	2.13585789047707e-06	0.748767208207712	2
ENSG00000134201.10	GSTM5	1	109710593	1_67	0	0.0258530983846608	4.66133455246837	1.14424828413741e-06	-0.00168052180919316	2
ENSG00000134202.10	GSTM3	1	109724132	1_67	0	0.0322723279163292	6.75325161961492	2.06938178440242e-06	0.769936827753895	3
ENSG00000179902.12	C1orf194	1	109113798	1_67	0	0.0271009345893101	5.10550208522918	1.31377236614237e-06	-0.429965554975369	1
ENSG00000168710.17	AHCYL1	1	109984850	1_68	0	0.0483295900208614	14.5525854357502	6.67806536255308e-06	1.69905233830182	1
ENSG00000143093.14	STRIP1	1	110034040	1_68	0	0.115327765283092	22.9276051171918	2.51067192831132e-05	-2.54416600744336	1
ENSG00000197106.6	SLC6A17	1	110150825	1_68	0	0.0169423859792808	4.6609724322127	7.49805294302349e-07	-0.0818591591386535	1
ENSG00000116396.14	KCNC4	1	110211186	1_68	0	0.0833185303171835	19.7672200838754	1.56381219339981e-05	-2.2111966449751	1
ENSG00000168679.17	SLC16A4	1	110386854	1_68	0	0.0463805686823033	14.1611818975348	6.23638570444941e-06	-1.57640655742149	1
ENSG00000134248.13	LAMTOR5	1	110407840	1_68	0	0.161737111261735	26.2693051651188	4.03418364596678e-05	-3.19778785620107	1
ENSG00000121931.15	LRIF1	1	110964484	1_68	0	0.0373661766406889	12.1118883495414	4.29722326213245e-06	-1.81049277279264	1
ENSG00000156171.14	DRAM2	1	111139496	1_68	0	0.136157526207699	24.5612665110308	3.17533687372525e-05	3.13272963253865	1
ENSG00000064886.13	CHI3L2	1	111200918	1_69	0	0.0133180327768938	5.05185979046479	6.38835092516777e-07	0.383284703147523	1
ENSG00000173947.13	PIFO	1	111346062	1_69	0	0.0214865868556464	9.54151074984613	1.94662355400456e-06	1.11243886943855	1
ENSG00000085465.12	OVGP1	1	111427097	1_69	0	0.012777255393849	4.66340658317592	5.65767835684265e-07	0.0153236702039848	2
ENSG00000116455.13	WDR77	1	111449473	1_69	0	0.0128431521258976	4.71160796815386	5.74563682301139e-07	-0.144884675356257	1
ENSG00000116459.10	ATP5F1	1	111448114	1_69	0	0.0137776530393968	5.36987514184546	7.02484632913922e-07	-0.476671575014813	1
ENSG00000143110.11	C1orf162	1	111484332	1_69	0	0.0291857657551501	12.4256613867629	3.44340419099181e-06	1.40594601786419	1
ENSG00000121933.18	TMIGD3	1	111490893	1_69	0	0.077546532230262	21.723422796025	1.59951395393338e-05	2.17196147579752	1
ENSG00000197852.9	FAM212B	1	111759790	1_69	0	0.023181093428077	10.2555459186796	2.25730424141026e-06	-1.17198492679689	1
ENSG00000171385.9	KCND3	1	111988885	1_69	0	0.06911817035371	20.6172900390032	1.35307294588548e-05	2.51280321783623	1
ENSG00000143079.14	CTTNBP2NL	1	112396295	1_69	0	0.0302457968247489	12.7622145469041	3.66512227937785e-06	2.03925753157533	1
ENSG00000116489.12	CAPZA1	1	112617108	1_69	0	0.0922538125084428	23.4008482411969	2.04980864257003e-05	2.87982251090299	1
ENSG00000007341.18	ST7L	1	112626827	1_69	0	0.0130151639579176	4.8362687853419	5.97664513053645e-07	-0.147339844941668	1
ENSG00000155363.18	MOV10	1	112673095	1_69	0	0.218980351033987	31.9959953627961	6.65270352288014e-05	-3.37703443519094	1
ENSG00000155380.11	SLC16A1	1	112978377	1_70	0	0.0339410210458349	5.2481979442457	1.69134617898508e-06	0.640098908988076	1
ENSG00000198799.11	LRIG2	1	113072822	1_70	0	0.0365480372497202	5.94805357441732	2.06412658426039e-06	-0.727406293880157	1
ENSG00000116793.15	PHTF1	1	113755887	1_70	0	0.0332869422319443	5.06426501805479	1.6006181004505e-06	0.31276405358293	2
ENSG00000081019.13	RSBN1	1	113810702	1_70	0	0.0319730020682563	4.6838147055318	1.42193753458381e-06	-0.142221854420301	1
ENSG00000134242.15	PTPN22	1	113875221	1_70	0	0.0603967612428383	10.7230331303465	6.14934267430622e-06	1.37086678700754	1
ENSG00000188761.11	BCL2L15	1	113887734	1_70	0	0.0323657005945479	4.79911059386134	1.47483408914942e-06	0.136556458146184	1
ENSG00000163349.21	HIPK1	1	113930028	1_70	0	0.0324260294565309	4.8167027772227	1.48299954554376e-06	0.169068528850159	1
ENSG00000134207.14	SYT6	1	114150570	1_70	0	0.0580233565157717	10.3399024701654	5.69661261479249e-06	0.946897572066386	2
ENSG00000197323.11	TRIM33	1	114508842	1_71	0	0.0401455261349087	12.2113142091955	4.65475639232458e-06	1.34428853580686	2
ENSG00000116752.5	BCAS2	1	114581126	1_71	0	0.0171973746677994	6.09578098879964	9.95379987820089e-07	0.972592245781375	1
ENSG00000175984.14	DENND2C	1	114669904	1_71	0	0.106199561144988	21.1637226082974	2.13408729105703e-05	-1.84485964080768	1
ENSG00000213281.4	NRAS	1	114716596	1_71	0	0.0167842679348068	4.96835328431658	7.9179411609361e-07	0.272784804344052	1
ENSG00000009307.15	CSDE1	1	114757749	1_71	0	0.17457691115819	20.968379833243	3.47575436609055e-05	-3.92573564038365	1
ENSG00000134198.9	TSPAN2	1	115089590	1_71	0	0.0385192867784283	11.3269485292862	4.14274842594876e-06	-0.891994693556076	1
ENSG00000134258.16	VTCN1	1	117210906	1_72	0	0.0139909666602256	4.95158161884059	6.57792716768118e-07	-0.326098685895728	1
ENSG00000118729.11	CASQ2	1	115768346	1_72	0	0.0198827711993492	8.2499387267464	1.5574891672131e-06	-1.14666605136044	1
ENSG00000163393.12	SLC22A15	1	115976190	1_72	0	0.01833565134946	7.48895800400764	1.30381248155331e-06	-0.886246488350645	3
ENSG00000134247.9	PTGFRN	1	116909755	1_72	0	0.043351064653969	15.6059103869757	6.42371513103012e-06	-1.60834791289649	1
ENSG00000134256.12	CD101	1	117001393	1_72	0	0.0235892411906606	9.85744967517875	2.20788239344263e-06	1.12429029359002	3
ENSG00000116830.11	TTF2	1	117060534	1_72	0	0.0141801744015648	5.07750612022857	6.83643083896901e-07	-0.320667373853802	1
ENSG00000134253.9	TRIM45	1	117122142	1_72	0	0.0160053868793604	6.21308353940951	9.44214718870801e-07	-0.654231689829811	2
ENSG00000198162.12	MAN1A2	1	117367233	1_72	0	0.0806801808069196	21.5422948246288	1.65027463628916e-05	2.54753399871979	3
ENSG00000092607.13	TBX15	1	118989585	1_73	0	0.0308129323720479	12.598810211665	3.68603930021744e-06	1.58030736626357	1
ENSG00000116874.11	WARS2	1	119051336	1_73	0	0.0144239593314246	5.46092155669024	7.47907389485177e-07	-0.40014093384671	2
ENSG00000143067.4	ZNF697	1	119647482	1_73	0	0.0274674339111501	11.5147214057212	3.00309395561018e-06	1.34010771187393	1
ENSG00000092621.11	PHGDH	1	119659675	1_73	0	0.0187688166613093	7.93188843390007	1.41354905898166e-06	-0.901981058154463	1
ENSG00000134240.11	HMGCS2	1	119770631	1_73	0	0.0423699309139856	15.6122993439782	6.28090207384131e-06	-1.64567992160869	1
ENSG00000117281.15	CD160	1	145718303	1_73	0	0.032169942160196	13.0057160990203	3.9726650207696e-06	1.59395749243348	1
ENSG00000131788.15	PIAS3	1	145874605	1_73	0	0.0453258567990514	16.2522364980146	6.99449803616976e-06	-1.79555624550465	1
ENSG00000265241.6	RBM8A	1	145927840	1_73	0	0.0230072013763247	9.8458945689731	2.15088094227412e-06	1.25287619097172	1
ENSG00000271601.3	LIX1L	1	145955867	1_73	0	0.0217336881590624	9.31025934308946	1.92128860444277e-06	1.21491902344771	1
ENSG00000121851.12	POLR3GL	1	145963899	1_73	0	0.0136775673894448	4.96279329638718	6.44514135771858e-07	0.439151618238223	1
ENSG00000168509.19	HFE2	1	146036954	1_73	0	0.0539721261189767	17.9134454913303	9.18007120609481e-06	-1.93138917103151	1
ENSG00000131791.7	PRKAB2	1	147171976	1_73	0	0.203383636698863	30.9002699836739	5.96726987243996e-05	3.86630868832165	1
ENSG00000131778.18	CHD1L	1	147243554	1_73	0	0.0183796952286518	7.7354700112939	1.34996469034693e-06	1.95569043202924	2
ENSG00000162836.11	ACP6	1	147656613	1_73	0	0.0145456334918098	5.5397843146784	7.6510826511127e-07	0.702504736023234	2
ENSG00000265107.2	GJA5	1	147773279	1_73	0	0.0609228064612764	19.070134477167	1.10314106984842e-05	-2.18692575837972	1
ENSG00000159409.14	CELF3	1	151710027	1_74	0	0.0553105311852671	9.05034887628237	4.75302990713043e-06	-0.876326921662973	2
ENSG00000143376.12	SNX27	1	151616339	1_74	0	0.111474991000515	15.8080420289125	1.67321952838905e-05	1.98603633749607	1
ENSG00000143450.16	OAZ3	1	151763100	1_74	0	0.0602895818326977	9.87334019791029	5.65202103936626e-06	1.26511299715967	1
ENSG00000182134.15	TDRKH	1	151789632	1_74	0	0.0386501416636774	5.64470956488094	2.07152456686381e-06	0.797202466559031	2
ENSG00000213171.2	LINGO4	1	151805451	1_74	0	0.115712128448011	16.1731854103051	1.77693623844995e-05	-2.05142658130746	2
ENSG00000143365.17	RORC	1	151831413	1_74	0	0.0731709967602869	11.7291895530416	8.14900103293262e-06	1.46346230086405	1
ENSG00000225556.1	C2CD4D	1	151844929	1_74	0	0.0677252486818916	10.9867082823173	7.06505583675476e-06	1.43209338358102	1
ENSG00000197747.8	S100A10	1	151994269	1_74	0	0.0348928695191717	4.67693600296116	1.54951402135286e-06	0.1836517267102	2
ENSG00000163191.5	S100A11	1	152048802	1_74	0	0.0359045383471055	4.9472541116124	1.68659559584556e-06	-0.485402949569753	1
ENSG00000197915.5	HRNR	1	152220349	1_74	0	0.086329055474049	13.3231356118161	1.09209604561495e-05	-1.85505856411146	2
ENSG00000143631.10	FLG	1	152237136	1_74	0	0.073080724874231	11.7173144668036	8.13070733220647e-06	1.66098263618503	2
ENSG00000143536.7	CRNN	1	152414760	1_74	0	0.150722889296539	18.783513720792	2.68814966020904e-05	-2.45783448718072	1
ENSG00000163207.6	IVL	1	152908247	1_74	0	0.07208874387344	11.5859905077143	7.93045350491581e-06	1.51387347184001	2
ENSG00000163209.14	SPRR3	1	153001643	1_74	0	0.0363517970826811	5.06437394519114	1.74803066908226e-06	-0.406485573432503	1
ENSG00000241794.1	SPRR2A	1	153057485	1_74	0	0.0705970337593147	11.3851609592906	7.63173049809406e-06	1.37141157890082	1
ENSG00000203785.8	SPRR2E	1	153106201	1_74	0	0.0389507214252479	5.71807856699892	2.11476941596741e-06	-0.547817787248358	2
ENSG00000203782.5	LOR	1	153259400	1_75	0	0.0226711905353175	4.75374360648294	1.02331061222794e-06	0.271778799814668	1
ENSG00000163220.10	S100A9	1	153367306	1_75	0	0.0260714083659386	5.96683414506577	1.47708624971834e-06	0.484192687666076	1
ENSG00000143546.9	S100A8	1	153391654	1_75	0	0.0246325947110521	5.45458573052112	1.27576102486389e-06	0.358916544507465	1
ENSG00000143556.8	S100A7	1	153460264	1_75	0	0.0236897299769893	5.31923367831491	1.19648312276902e-06	0.491607566801159	2
ENSG00000197956.9	S100A6	1	153536399	1_75	0	0.0296371450339578	7.63603953186085	2.14882936526325e-06	0.976046139962858	1
ENSG00000196420.7	S100A5	1	153541765	1_75	0	0.0233381715602551	4.97265488895436	1.10192628903282e-06	0.250805432491062	1
ENSG00000188015.9	S100A3	1	153549177	1_75	0	0.0225397515806784	4.73962474469312	1.01435618157408e-06	-0.302906260781918	2
ENSG00000196154.11	S100A4	1	153549456	1_75	0	0.0226957748974436	4.75060761684676	1.02374447955748e-06	-0.173155433121186	1
ENSG00000196754.10	S100A2	1	153567844	1_75	0	0.0265763822153166	6.15884829157787	1.55414939709378e-06	0.600678092424052	1
ENSG00000188643.10	S100A16	1	153612510	1_75	0	0.0243404052915966	5.40660106704839	1.24953817222067e-06	-0.620317085729422	1
ENSG00000189334.8	S100A14	1	153617778	1_75	0	0.02376422096616	5.25855172982116	1.18655296596454e-06	-0.661540428733073	1
ENSG00000189171.14	S100A13	1	153631636	1_75	0	0.0242662320230922	5.32018926649648	1.22582034550189e-06	-0.588152282711796	1
ENSG00000143553.10	SNAPIN	1	153658595	1_75	0	0.0611691190025913	13.2216948989392	7.67921370220823e-06	-0.937852058901724	1
ENSG00000169418.9	NPR1	1	153676185	1_75	0	0.0329537993050688	9.49157263167959	2.96989479095552e-06	-1.99368332435635	2
ENSG00000143554.13	SLC27A3	1	153774134	1_75	0	0.0307847918505352	7.2577939056945	2.12147662014934e-06	0.605469793823359	1
ENSG00000198837.9	DENND4B	1	153940147	1_75	0	0.0226554231188801	5.46723524183751	1.17608127475153e-06	1.04373722506586	1
ENSG00000143570.17	SLC39A1	1	153968263	1_75	0	0.239558948728142	18.8506540900763	4.28781678028118e-05	4.20896415805825	1
ENSG00000143578.15	CREB3L4	1	153968263	1_75	0	0.239558948728142	18.8506540900763	4.28781678028118e-05	4.20896415805825	1
ENSG00000143612.19	C1orf43	1	154219315	1_75	0	0.0365256705855003	12.6595576045819	4.39050144156862e-06	2.76786809677717	2
ENSG00000143595.12	AQP10	1	154322084	1_75	0	0.0838422399991541	18.0477340920964	1.43675578076916e-05	-3.09470861255864	1
ENSG00000143515.16	ATP8B2	1	154325898	1_75	0	0.279445391770742	29.3525346783948	7.7882513460836e-05	3.57080963749234	1
ENSG00000160712.12	IL6R	1	154422736	1_75	0	0.107279911614727	19.7530369098601	2.01210054673677e-05	-2.68862153422349	1
ENSG00000169291.9	SHE	1	154502424	1_75	0	0.0226103945944672	4.78573285313235	1.02743413502941e-06	-0.400238390959991	1
ENSG00000163239.12	TDRD10	1	154502081	1_75	0	0.108796245851116	20.2916999278844	2.09618562267721e-05	-2.9861639876183	1
ENSG00000160714.9	UBE2Q1	1	154559434	1_75	0	0.0351870461635498	9.03429057582435	3.0183824184513e-06	1.55999651266237	1
ENSG00000160710.15	ADAR	1	154628057	1_75	0	0.0483388921665954	12.4264479583521	5.70349539368951e-06	-1.79703985665709	1
ENSG00000143603.18	KCNN3	1	154870871	1_76	1	0.589284291794661	26.3606986671428	0.00014749563840255	-4.56273985984814	1
ENSG00000160691.18	SHC1	1	154974041	1_76	0	0.0111525945931097	6.29876914309602	6.67004868004889e-07	1.28501917019682	1
ENSG00000163354.14	DCST2	1	155033974	1_76	0	0.0213487403579685	14.8843510035345	3.01716843247428e-06	-2.80257009685713	1
ENSG00000163357.10	DCST1	1	155033615	1_76	0	0.0484254471675624	26.5154982624981	1.21918842005374e-05	-3.98585603552676	2
ENSG00000169242.11	EFNA1	1	155127376	1_76	0	0.0148271496002251	8.0613779986246	1.13491765481276e-06	0.585498282008929	1
ENSG00000169241.17	SLC50A1	1	155135691	1_76	0	0.011939156212686	5.81999341357644	6.5977145902403e-07	0.676592437631155	1
ENSG00000169231.13	THBS3	1	155202934	1_76	0	0.0184980223603279	10.6443253015423	1.86956614670364e-06	-1.12826716838299	1
ENSG00000177628.15	GBA	1	155227477	1_76	0	0.0468995714715406	18.3607039057846	8.17627703808598e-06	-2.72679008003632	2
ENSG00000143630.9	HCN3	1	155277916	1_76	0	0.0347461635467545	13.950300435869	4.60243662499349e-06	-2.4657281410912	1
ENSG00000160753.15	RUSC1	1	155321640	1_76	0	0.0181243027824789	8.6950870764046	1.49634811611288e-06	0.0422516797508579	1
ENSG00000163374.19	YY1AP1	1	155689149	1_76	0	0.100545491235579	20.5021806158196	1.95731197081045e-05	-3.08246156948678	1
ENSG00000116580.18	GON4L	1	155859720	1_76	0	0.0546423913435585	15.1784952616795	7.87509521729467e-06	-2.67224451535059	1
ENSG00000132718.8	SYT11	1	155859720	1_76	0	0.0546423913435585	15.1784952616795	7.87509521729467e-06	-2.67224451535059	1
ENSG00000143622.10	RIT1	1	155911161	1_76	0	0.149337480723139	19.3555608377763	2.74455524553919e-05	-2.98855337622138	1
ENSG00000132680.10	KIAA0907	1	155934601	1_76	0	0.0422678952691098	16.4352800065226	6.596068041875e-06	-1.92914447750278	1
ENSG00000116584.17	ARHGEF2	1	156006597	1_76	0	0.409620076192603	24.5670773036955	9.55503150170846e-05	-3.81556917493527	1
ENSG00000160803.7	UBQLN4	1	156046565	1_76	0	0.0234667286202089	10.856572546241	2.41903797725221e-06	-2.13163777905866	1
ENSG00000116586.11	LAMTOR2	1	156054582	1_76	0	0.316562071712524	33.780041959188	0.00010153516080002	-4.07768148306691	2
ENSG00000132698.14	RAB25	1	156061029	1_76	0	0.0407923118958743	16.275623150561	6.30395844829371e-06	-2.83660292773841	1
ENSG00000196189.12	SEMA4A	1	156177767	1_76	0	0.0113667644607615	5.53231556766119	5.97091930915976e-07	-0.960523087377141	1
ENSG00000160785.13	SLC25A44	1	156193927	1_76	0	0.0120335457000512	6.13731560349772	7.01244495625887e-07	0.921939776919249	2
ENSG00000160783.19	PMF1	1	156212919	1_76	0	0.0121967391607887	5.66465893920403	6.56016706700674e-07	-0.192894922941588	1
ENSG00000242252.1	BGLAP	1	156240066	1_76	0	0.0635538379582333	21.6432172493608	1.30605359194128e-05	2.55785403622236	1
ENSG00000160781.15	PAQR6	1	156248323	1_76	0	0.012602423080225	6.16451564162866	7.37650109197564e-07	0.932310443773417	2
ENSG00000198952.8	SMG5	1	156279714	1_76	0	0.0122427721539785	6.06374665740987	7.04884907861123e-07	-0.600638783505603	2
ENSG00000198715.11	GLMP	1	156294209	1_76	0	0.012711226901593	6.44324893391934	7.77660031357374e-07	-0.716427570148219	2
ENSG00000163467.11	TSACC	1	156337127	1_76	0	0.026236638757998	13.5198527045184	3.36804241886279e-06	-1.77084628867404	1
ENSG00000163468.14	CCT3	1	156364325	1_76	0	0.0292122130951105	14.5671188661655	4.040503812266e-06	-1.8606195200188	1
ENSG00000183856.10	IQGAP3	1	156572426	1_77	0	0.0322302479602785	6.30131756306007	1.92837907607326e-06	-0.622213604360172	1
ENSG00000187862.11	TTC24	1	156579671	1_77	0	0.0669143962208417	13.2457498463643	8.41576324523608e-06	1.60506367795864	2
ENSG00000163382.11	NAXE	1	156590710	1_77	0	0.0444630736346447	9.34773323630907	3.94641895215467e-06	-1.22431511020262	1
ENSG00000160818.16	GPATCH4	1	156601543	1_77	0	0.0329018669506777	6.49614408659653	2.02942771824029e-06	0.658492632956115	1
ENSG00000132702.12	HAPLN2	1	156619658	1_77	0	0.0493721614693767	10.3430152817333	4.84871551463157e-06	-1.33804441127532	1
ENSG00000132688.10	NES	1	156677793	1_77	0	0.126724818346064	19.4406965332391	2.33921906672713e-05	-2.11743481537775	1
ENSG00000143320.8	CRABP2	1	156705979	1_77	0	0.0315116345146212	6.08837323053922	1.82166953445143e-06	0.637690166284275	1
ENSG00000143303.11	RRNAD1	1	156728106	1_77	0	0.0279357833047571	4.95190490897652	1.31350141934836e-06	-0.287041851337937	1
ENSG00000143314.12	MRPL24	1	156737905	1_77	0	0.0277501795184383	4.88905769959088	1.2882150139544e-06	-0.328321563774905	2
ENSG00000198400.11	NTRK1	1	156815564	1_77	0	0.0308802481932052	5.89728027039555	1.72913916343557e-06	0.552086083977801	1
ENSG00000187800.13	PEAR1	1	156893825	1_77	0	0.029479802112881	5.459284882824	1.52812091022897e-06	-0.323053377012393	1
ENSG00000160838.13	LRRC71	1	156920880	1_77	0	0.0536089691260734	11.1269751427122	5.66385296807995e-06	1.4580571365523	1
ENSG00000132694.18	ARHGEF11	1	157044910	1_77	0	0.0392431388029816	8.16345941400042	3.04183302850534e-06	1.03268480872132	2
ENSG00000143297.18	FCRL5	1	157552226	1_77	0	0.0592097805101212	12.0751713719844	6.78866144967902e-06	-1.56308990246269	1
ENSG00000160856.20	FCRL3	1	157700967	1_77	0	0.0276712550223954	4.86220747346081	1.27749656250528e-06	0.32647260941881	2
ENSG00000163534.14	FCRL1	1	157819468	1_77	0	0.0340095608607741	6.80906186271231	2.19879986160666e-06	0.775444232589848	1
ENSG00000158488.15	CD1E	1	158354635	1_78	0	0.191519843372478	26.3064221527863	4.78379939838576e-05	-2.86353293878498	1
ENSG00000163564.14	PYHIN1	1	158930485	1_78	0	0.0202645192675143	4.66865033379335	8.983075508692e-07	0.00878304789927926	1
ENSG00000163565.18	IFI16	1	158999686	1_78	0	0.0491918334206439	13.0468063622919	6.09389017304981e-06	-1.62044130342539	1
ENSG00000163568.14	AIM2	1	159147011	1_78	0	0.0407974505741573	11.2701291747785	4.36575455261583e-06	-1.41643154936149	1
ENSG00000179639.10	FCER1A	1	159288755	1_78	0	0.046438537702498	12.4991491792882	5.51132959618984e-06	-1.37467101706744	1
ENSG00000181036.13	FCRL6	1	159800388	1_78	0	0.0214577460673047	5.20652183210618	1.06078945068471e-06	-0.28047687968062	2
ENSG00000158714.10	SLAMF8	1	159826512	1_78	0	0.168974885218728	25.0404634128331	4.01755581287836e-05	-2.5088285379653	1
ENSG00000188004.9	C1orf204	1	159857626	1_78	0	0.0244897476819083	6.45010372376677	1.49985199792234e-06	-0.711963151430469	1
ENSG00000243284.1	VSIG8	1	159856126	1_78	0	0.0212323528838047	5.1072295393024	1.02962931158074e-06	-0.35238592688396	2
ENSG00000158710.14	TAGLN2	1	159925114	1_78	0	0.0209647473741383	4.98797792901632	9.92913815203523e-07	0.292149265305053	1
ENSG00000143315.6	PIGM	1	160031560	1_79	0	0.0490462052006686	17.0748758769483	7.95170688806047e-06	-2.01588463140587	1
ENSG00000177807.8	KCNJ10	1	160083552	1_79	0	0.0347677995755631	13.8123603664568	4.5597654426254e-06	1.79065021853884	1
ENSG00000162728.4	KCNJ9	1	160081123	1_79	0	0.026998153075016	11.4249385139494	2.92877037991845e-06	1.52291227606109	1
ENSG00000162729.13	IGSF8	1	160104114	1_79	0	0.0148031132308945	5.77682785949599	8.11969814461963e-07	0.532650421474341	1
ENSG00000132681.16	ATP1A4	1	160151964	1_79	0	0.0132945128751336	4.76916087137014	6.02021217721697e-07	0.345667784765883	2
ENSG00000143318.12	CASQ1	1	160177358	1_79	0	0.013496072313631	4.91019468129473	6.29221429316546e-07	0.415813685159121	1
ENSG00000122218.14	COPA	1	160342475	1_79	0	0.319967323732545	35.7448838640032	0.000108596771939229	-3.75278623146824	1
ENSG00000162736.15	NCSTN	1	160342835	1_79	0	0.107961332578146	24.6643772244562	2.52834181465881e-05	2.80175636796349	1
ENSG00000066294.14	CD84	1	160579090	1_79	0	0.0139541668587986	5.22308924696594	6.92036108457808e-07	-0.520717472205175	2
ENSG00000117090.14	SLAMF1	1	160650942	1_79	0	0.0313704727060083	12.8407929067682	3.82481383434244e-06	1.43254063554584	1
ENSG00000117091.9	CD48	1	160711985	1_79	0	0.0133117186405558	4.78127128922064	6.04331055909461e-07	-0.124553442224997	1
ENSG00000026751.16	SLAMF7	1	160740367	1_79	0	0.0132225985322252	4.71831597406366	5.92381149216932e-07	-0.191684245649799	1
ENSG00000122224.17	LY9	1	160797459	1_79	0	0.0136281823305817	5.00147738346581	6.47192746768385e-07	0.419802395333471	1
ENSG00000158769.17	F11R	1	161021116	1_79	0	0.0204659037817496	8.81781937174163	1.71352136222594e-06	-1.01032552909493	2
ENSG00000215845.10	TSTD1	1	161039733	1_79	0	0.0294328424175079	12.2390631142925	3.42040691981337e-06	1.36034220088683	1
ENSG00000158773.14	USF1	1	161067252	1_79	0	0.0138691082891619	5.16574732081318	6.8026651651955e-07	0.321698255272628	1
ENSG00000162755.13	KLHDC9	1	161098329	1_79	0	0.0145865448831172	5.63860637250633	7.80947083412088e-07	0.487860737403941	2
ENSG00000158793.13	NIT1	1	161118210	1_79	0	0.0243307627963741	10.444991079177	2.41302151918665e-06	1.23246284750383	1
ENSG00000158796.16	DEDD	1	161132100	1_79	0	0.0171100013118909	7.13556451688375	1.15924645592361e-06	-0.866715816935331	1
ENSG00000143258.15	USP21	1	161159962	1_79	0	0.0210553878692791	9.08474970097668	1.8162415603162e-06	-1.07420019700348	1
ENSG00000143224.17	PPOX	1	161165947	1_79	0	0.0218866258689411	9.4488398951259	1.96360758540938e-06	1.13282208795851	2
ENSG00000158864.12	NDUFS2	1	161196933	1_79	0	0.0442213040295116	16.0907788378488	6.75625461041933e-06	-1.80046134125719	1
ENSG00000158859.9	ADAMTS4	1	161197908	1_79	0	0.0217803748386314	9.40306399516065	1.94460831430751e-06	-1.0747664153541	1
ENSG00000158869.10	FCER1G	1	161215268	1_79	0	0.0388327236027982	14.8586352775275	5.4786577493592e-06	-1.6920361971054	2
ENSG00000158874.11	APOA2	1	161223893	1_79	0	0.0141065945866422	5.32490947191008	7.13233627022983e-07	0.411654423662765	1
ENSG00000158882.14	TOMM40L	1	161226376	1_79	0	0.0274977329214772	11.5976890552997	3.0280688595394e-06	-1.38614515632016	1
ENSG00000248485.1	PCP4L1	1	161259053	1_79	0	0.0193984652010829	8.31442076210972	1.531428642976e-06	0.989115830022229	2
ENSG00000158887.15	MPZ	1	161310092	1_79	0	0.0139181713852808	5.19885201743685	6.87047925192265e-07	0.341922904779069	1
ENSG00000143252.14	SDHC	1	161317093	1_79	0	0.0150431809428855	5.92768408078269	8.46685506746007e-07	0.640003557062956	1
ENSG00000143226.13	FCGR2A	1	161505171	1_79	0	0.0138441433435133	5.14887716847423	6.7682441347633e-07	-0.2260839472291	1
ENSG00000132185.16	FCRLA	1	161707114	1_79	0	0.0131445874049771	4.6628621834997	5.81965091706776e-07	-0.0393199038171756	1
ENSG00000162746.14	FCRLB	1	161721827	1_79	0	0.0135491474913862	4.94696537357199	6.36426474879008e-07	0.257436425960585	2
ENSG00000081721.11	DUSP12	1	161749589	1_79	0	0.0141961753263606	5.38426404679359	7.25763463146866e-07	-0.368669513910761	1
ENSG00000118217.5	ATF6	1	161766262	1_79	0	0.0193223113213975	8.27747670886583	1.51863861756131e-06	0.979738243892755	1
ENSG00000198574.5	SH2D1B	1	162388605	1_80	0	0.00995932504848096	5.77426955989197	5.4603987413845e-07	0.449520273251829	2
ENSG00000117143.13	UAP1	1	162561114	1_80	0	0.0132831641874306	8.47784114131058	1.06926219482883e-06	-0.906324770526021	1
ENSG00000162733.16	DDR2	1	162631124	1_80	0	0.00915077762737748	5.03798790887268	4.37736256323804e-07	-0.281058741007541	1
ENSG00000132196.13	HSD17B7	1	162790775	1_80	0	0.0817054084708037	25.4817303845446	1.97686548321475e-05	2.40143535068585	1
ENSG00000117152.13	RGS4	1	163063721	1_80	0	0.0206894108484592	12.6551997208979	2.48607670478895e-06	-1.60358300562578	3
ENSG00000143228.12	NUF2	1	163266611	1_80	0	0.0436005888970787	19.5488227186569	8.0930152754328e-06	-2.06337520176743	1
ENSG00000162763.3	LRRC52	1	165543608	1_81	0	0.0673437169922351	12.693976892205	8.11693715542097e-06	-1.56370832954792	2
ENSG00000143171.12	RXRG	1	165445274	1_81	0	0.0417003000892509	8.12592294462404	3.21743125859731e-06	0.980726335118543	1
ENSG00000143198.12	MGST3	1	165630621	1_81	0	0.171769522784577	21.8527626525147	3.56409978574135e-05	-2.77402124227657	1
ENSG00000143149.12	ALDH9A1	1	165694369	1_81	0	0.0291857278611065	4.75159088810344	1.3167610338926e-06	-0.37920888423549	2
ENSG00000188859.6	FAM78B	1	166167240	1_81	0	0.0334317254372342	6.03397491692508	1.91540090694656e-06	0.650454355251058	1
ENSG00000143195.12	ILDR2	1	166975691	1_83	0	0.0162540595849421	12.6901917839433	1.95851737975044e-06	1.99801822130101	1
ENSG00000143194.12	MAEL	1	166975891	1_83	0	0.0174995111929992	13.3802729878168	2.22324993748158e-06	2.05676285203769	1
ENSG00000143157.11	POGK	1	166805651	1_83	0	0.0103189008885493	7.91372289737066	7.753747909893e-07	-1.13463650013037	1
ENSG00000152382.5	TADA1	1	166875791	1_83	0	0.0295615084806004	16.5808039349299	4.65403422147784e-06	-1.23454099185446	1
ENSG00000143167.11	GPA33	1	167166436	1_83	0	0.0106600333948219	8.03664280485141	8.13449559258352e-07	0.875218954698043	1
ENSG00000143162.7	CREG1	1	167548592	1_83	0	0.0082981993938257	5.71045515027367	4.4993728960358e-07	0.491541898262896	3
ENSG00000198771.10	RCSD1	1	167627233	1_83	0	0.00760809964557863	4.90230581690717	3.54139189389558e-07	0.226510496173198	1
ENSG00000197965.11	MPZL1	1	167705500	1_83	0	0.00780002300103644	5.13621426262125	3.80396412642636e-07	-0.32427576290671	1
ENSG00000143164.15	DCAF6	1	167936173	1_83	0	0.0169746193079532	12.4052211315649	1.99941041549679e-06	1.43550469724079	2
ENSG00000143158.10	MPC2	1	167936749	1_83	0	0.0165780184554296	12.122151884448	1.90813780797109e-06	1.52813459101864	1
ENSG00000143147.14	GPR161	1	168137478	1_83	0	0.0166053636443196	12.2341848095322	1.92894935010248e-06	1.30721639259171	1
ENSG00000143155.12	TIPRL	1	168178854	1_83	0	0.0332296990197299	18.6948903554503	5.8985698524323e-06	-1.88016392894837	1
ENSG00000143178.12	TBX19	1	168281906	1_83	0	0.012310983597878	9.3805848157638	1.09652885361829e-06	-1.03743208432551	1
ENSG00000143185.3	XCL2	1	168544200	1_83	0	0.0117249927516663	8.94355888570325	9.95681299578148e-07	1.0243317723382	2
ENSG00000143184.4	XCL1	1	168576520	1_83	0	0.00793163243177264	5.29162281840251	3.98518839734418e-07	-0.371942855644173	1
ENSG00000143196.4	DPT	1	168706050	1_83	0	0.014030833436488	10.6331642442496	1.41658744387366e-06	1.18664066695967	2
ENSG00000143153.12	ATP1B1	1	169109334	1_83	0	0.0146885688107006	11.0408147993262	1.53984853402177e-06	1.31358898544113	2
ENSG00000143156.13	NME7	1	169363660	1_83	0	0.00749022953653322	4.75822608060479	3.38405643199156e-07	-0.112829440608159	2
ENSG00000117477.12	CCDC181	1	169441248	1_83	0	0.00874929319167594	6.20717542769791	5.15661118793516e-07	0.621323745255702	2
ENSG00000198734.10	F5	1	169586812	1_83	0	0.00746943226804619	4.73121073507455	3.35550030683192e-07	0.121553493125915	1
ENSG00000188404.8	SELL	1	169129823	1_83	0	0.0310110227988036	18.048474375481	5.31439687747264e-06	1.86526773836281	1
ENSG00000000457.13	SCYL3	1	169894240	1_83	0	0.0183582149567203	13.0141508086813	2.26852558940491e-06	1.83353189052491	1
ENSG00000075945.12	KIFAP3	1	170084746	1_83	0	0.0282114134170131	17.0224871948985	4.55979437172272e-06	-2.1363636623159	1
ENSG00000120370.12	GORAB	1	170532434	1_83	0	0.016230722642225	11.9541650723585	1.84227518286356e-06	-1.45108471656795	1
ENSG00000116132.11	PRRX1	1	170663243	1_84	0	0.0202975285596978	6.2513573104908	1.2047997830054e-06	0.570293497015533	1
ENSG00000007933.12	FMO3	1	171094121	1_84	0	0.0332957775491608	10.9145890338678	3.45059466104723e-06	1.35297907765287	1
ENSG00000094963.13	FMO2	1	171185820	1_84	0	0.0310878118882089	10.2665274946507	3.03047793823302e-06	1.1609318071935	1
ENSG00000076258.9	FMO4	1	171313714	1_84	0	0.0174747721086305	4.84479726300794	8.03867601773491e-07	-0.294186454644614	2
ENSG00000034971.16	MYOC	1	171652737	1_84	0	0.0561222303341354	15.8698629764241	8.4567890135973e-06	-1.76373340805489	1
ENSG00000117533.14	VAMP4	1	171742012	1_84	0	0.0247714731469567	8.12521349512304	1.91110264064766e-06	-0.942740324662769	1
ENSG00000010165.19	METTL13	1	171781634	1_84	0	0.0269480114396976	8.91853631999411	2.28201085072409e-06	1.2467784209044	1
ENSG00000197959.13	DNM3	1	171824030	1_84	0	0.0257597400171414	8.49364442803724	2.07746132915818e-06	1.03994553248529	1
ENSG00000135845.9	PIGC	1	172443657	1_84	0	0.0214812149791049	6.78421049424226	1.38374336856299e-06	-0.650413371794374	1
ENSG00000094975.13	SUCO	1	172530641	1_84	0	0.0230500025926378	7.44724543481959	1.62991156858848e-06	0.980468698332907	2
ENSG00000120337.8	TNFSF18	1	173051434	1_84	0	0.0193572904409194	5.80565092735549	1.06706993295935e-06	-0.521752220200301	1
ENSG00000076321.10	KLHL20	1	173714815	1_85	0	0.149171649527286	28.7337188550721	4.06982304892268e-05	-3.96053638005974	1
ENSG00000120334.15	CENPL	1	173827031	1_85	0	0.0274948350521064	5.44990697879544	1.42277951946775e-06	0.276847038651704	1
ENSG00000185278.15	ZBTB37	1	173868168	1_85	0	0.0410722737842535	16.1788815382293	6.30949554740081e-06	3.30680710554533	1
ENSG00000117601.13	SERPINC1	1	173916899	1_85	0	0.377225533138181	25.0236496623267	8.96291192857275e-05	-5.04219224822908	2
ENSG00000135870.11	RC3H1	1	174020533	1_85	0	0.123417893625987	20.5426999290466	2.40731570541944e-05	4.67432132940041	1
ENSG00000152061.23	RABGAP1L	1	174159856	1_85	0	0.0269924327161877	6.55294827690683	1.67948513508674e-06	-0.665769905350329	1
ENSG00000116161.17	CACYBP	1	175000135	1_85	0	0.0282881562371375	5.74809337112206	1.5439237675227e-06	-0.116809250558327	1
ENSG00000120333.4	MRPS14	1	175023749	1_85	0	0.0304029678862704	9.84153132079659	2.84103154919295e-06	-2.4038731843813	1
ENSG00000120332.15	TNN	1	175068086	1_85	0	0.0289663897530479	5.77939257909151	1.58954915571733e-06	0.235861721751919	2
ENSG00000152092.15	ASTN1	1	177165274	1_86	0	0.0110117268820047	9.04478761795852	9.45695236851223e-07	-1.2160987926206	1
ENSG00000235750.9	KIAA0040	1	175193132	1_86	0	0.0560362321914099	22.7844034374692	1.21228291589736e-05	2.4951801510581	2
ENSG00000143207.19	RFWD2	1	176205188	1_86	0	0.0119213996664312	9.29779145050924	1.05245720481445e-06	1.43794442456103	1
ENSG00000198797.6	BRINP2	1	177415067	1_86	0	0.0243207615186549	24.7646692233754	5.7188288257476e-06	4.29013160497689	1
ENSG00000240021.9	TEX35	1	178512615	1_87	0	0.0425635722992247	12.0270887244047	4.86066826630196e-06	-1.11842584504843	2
ENSG00000120341.18	SEC16B	1	177967390	1_87	0	0.136613782501952	21.7387718142368	2.8198559073375e-05	-2.3373925898265	2
ENSG00000075391.16	RASAL2	1	178093905	1_87	0	0.0441364002126741	11.6192385481638	4.86936100883313e-06	1.69518155937961	2
ENSG00000116191.17	RALGPS2	1	178713544	1_87	0	0.0249618367255209	6.88882435375045	1.63274757163173e-06	-0.816232867454912	2
ENSG00000116194.12	ANGPTL1	1	178869250	1_87	0	0.0228106521062809	5.74809620044869	1.24497068594039e-06	-0.392074483736557	1
ENSG00000143340.6	FAM163A	1	179743345	1_89	0	0.0150464101461638	4.93849098471874	7.05544739353297e-07	0.514472684877156	1
ENSG00000162779.21	AXDND1	1	179365697	1_89	0	0.0432663702089392	14.3671333016992	5.90225515365366e-06	-1.94025959462854	2
ENSG00000116199.11	FAM20B	1	179025509	1_89	0	0.016502478205031	5.62836007773301	8.81918470848816e-07	0.755993349603416	1
ENSG00000186283.13	TOR3A	1	179081458	1_89	0	0.0147240060683428	4.79638935227816	6.70560264428478e-07	0.141793047257214	2
ENSG00000143322.19	ABL2	1	179229518	1_89	0	0.0250219818146339	9.36546696659651	2.2250948947353e-06	-1.41464722079415	2
ENSG00000162782.15	TDRD5	1	179591019	1_89	0	0.0149247660221263	4.99162153879252	7.07369903886177e-07	0.101118328188601	2
ENSG00000135837.15	CEP350	1	179954679	1_89	0	0.0152270865786253	5.06529449022461	7.32350384064299e-07	-0.101657489247556	2
ENSG00000116260.16	QSOX1	1	180155532	1_89	0	0.0230635903349976	8.7913476003448	1.92521733746289e-06	-1.16107635099764	1
ENSG00000230124.6	ACBD6	1	180501931	1_89	0	0.0155842667200627	5.20661339684839	7.70440493407936e-07	-0.0509364637627256	1
ENSG00000135835.11	KIAA1614	1	180912496	1_89	0	0.0152931389334526	5.17831378077811	7.51938624835753e-07	0.396211750608736	1
ENSG00000162783.10	IER5	1	181089136	1_89	0	0.0282824253397183	10.6729387239066	2.86614436861958e-06	1.07593881536207	1
ENSG00000198216.10	CACNA1E	1	181412848	1_90	0	0.022686270859821	4.89910762101758	1.05530377012304e-06	-0.230654896020547	1
ENSG00000135828.11	RNASEL	1	182574802	1_90	0	0.023982205079769	5.42188932246998	1.23463094296592e-06	-0.475809795942432	2
ENSG00000143333.6	RGS16	1	182613755	1_90	0	0.0221281925882094	4.6648086710607	9.80115314194918e-07	0.107067026980413	1
ENSG00000058085.14	LAMC2	1	183183959	1_91	0	0.0292683045971334	8.8969979251806	2.47251225122248e-06	1.2124941673645	2
ENSG00000116698.21	SMG7	1	183471970	1_91	0	0.179380589530899	26.4097912737271	4.49819017458474e-05	2.74764914019564	2
ENSG00000162704.15	ARPC5	1	183635770	1_91	0	0.0206156366414781	5.59716551677993	1.09562591879969e-06	-0.585113137320508	1
ENSG00000198756.10	COLGALT2	1	184036788	1_91	0	0.0575744806539215	15.3133385181732	8.37138487496452e-06	-1.79464268895096	2
ENSG00000198860.11	TSEN15	1	184050050	1_91	0	0.0273166990732946	8.24628019631475	2.138866619161e-06	-1.17220427295234	2
ENSG00000116667.12	C1orf21	1	184413644	1_91	0	0.054370921257079	14.7671255170371	7.62359918228818e-06	1.95778418697772	1
ENSG00000121486.11	TRMT1L	1	185156912	1_92	0	0.0558334370346145	12.0442830012219	6.38517363200783e-06	1.57048836920264	1
ENSG00000116668.12	SWT1	1	185156912	1_92	0	0.0558334370346145	12.0442830012219	6.38517363200783e-06	-1.57048836920264	1
ENSG00000116679.15	IVNS1ABP	1	185317057	1_92	0	0.0317690571769697	6.88928480221236	2.07814507292118e-06	0.77872697013571	1
ENSG00000116690.12	PRG4	1	186295589	1_92	0	0.0412926517523213	9.31395173345848	3.65177619559458e-06	1.1499889374433	1
ENSG00000047410.13	TPR	1	186376365	1_92	0	0.0364286452562576	8.14631238835147	2.81774363491438e-06	1.02654513668003	1
ENSG00000157181.15	C1orf27	1	186376365	1_92	0	0.0364286452562576	8.14631238835147	2.81774363491438e-06	1.02654513668003	1
ENSG00000150681.9	RGS18	1	192158507	1_96	0	0.180754989336611	27.684402826793	4.75141375429405e-05	3.20624199230218	1
ENSG00000090104.11	RGS1	1	192575665	1_96	0	0.0162978097748492	5.65072619335515	8.74441791422738e-07	0.498102172997255	2
ENSG00000116747.12	TROVE2	1	193061811	1_96	0	0.0289990285802103	10.5399433297334	2.90214510200285e-06	1.09486164117738	1
ENSG00000023572.8	GLRX2	1	193106283	1_96	0	0.0222503412237628	8.17249710055461	1.72658851419085e-06	-0.829597759182642	1
ENSG00000000971.15	CFH	1	196651341	1_98	0	0.0255592235108465	4.78095019940015	1.16027055907532e-06	-0.11404391588004	1
ENSG00000116785.13	CFHR3	1	196756809	1_98	0	0.0258038898263907	4.87066938546015	1.19335931372783e-06	0.229840326847103	1
ENSG00000244414.6	CFHR1	1	196820070	1_98	0	0.0718002243591717	14.5882769675761	9.94551320083652e-06	-2.44003557971252	1
ENSG00000177888.7	ZBTB41	1	197200897	1_98	0	0.0860646217594322	16.3343829463522	1.33482642088866e-05	1.75979455075345	1
ENSG00000213047.12	DENND1B	1	197774376	1_99	0	0.152494997221372	21.8941144858809	3.17015413100212e-05	2.83703197265192	1
ENSG00000203724.10	C1orf53	1	197902889	1_99	0	0.0352775999666384	7.77454183191826	2.6041813998586e-06	0.783607194426285	1
ENSG00000170128.4	GPR25	1	200872533	1_101	0	0.0185030842889158	6.2820244202296	1.10367484525471e-06	0.924396275570276	1
ENSG00000118193.11	KIF14	1	200620641	1_101	0	0.0164396489519734	4.84819615574652	7.56780824272961e-07	0.261294311069145	1
ENSG00000118197.13	DDX59	1	200658184	1_101	0	0.0160697215548224	4.85284936059141	7.4046163022657e-07	-0.27894594537235	2
ENSG00000118200.14	CAMSAP2	1	200696849	1_101	0	0.0165088341168785	5.14200730439894	8.06021246283633e-07	0.302709526386546	1
ENSG00000232237.3	ASCL5	1	201126714	1_101	0	0.016380463642334	4.80794160332124	7.47795368575824e-07	0.047685622444474	2
ENSG00000116857.16	TMEM9	1	201151602	1_101	0	0.0238562354761285	8.09724594350792	1.83415756030737e-06	-0.787890446193619	2
ENSG00000118194.18	TNNT2	1	201378187	1_101	0	0.093422141176004	21.1533441341142	1.87640356068461e-05	-2.14154954811737	1
ENSG00000159173.18	TNNI1	1	201406530	1_101	0	0.0192863563662838	6.26328589756634	1.14696408823168e-06	-0.526708547615707	1
ENSG00000174307.6	PHLDA3	1	201449788	1_101	0	0.0232151281128887	8.01417944055485	1.76655654714445e-06	0.862021053209554	1
ENSG00000198700.9	IPO9	1	201828710	1_102	0	0.0595416775832488	16.0340046156602	9.06484678017018e-06	2.35109709320547	1
ENSG00000198892.6	SHISA4	1	201888432	1_102	0	0.395314298983608	19.1621421360746	7.19256801833171e-05	3.62413928519473	1
ENSG00000134375.10	TIMM17A	1	201954677	1_102	0	0.0222401885595545	5.49946037636189	1.16133078624819e-06	0.438291314090941	2
ENSG00000176393.10	RNPEP	1	201982484	1_102	0	0.0253915458367663	6.88559663019732	1.66007655338251e-06	-0.775868290531198	2
ENSG00000163435.15	ELF3	1	202007718	1_102	0	0.0303311129423263	8.46097126196178	2.4367218799098e-06	1.01159779571977	1
ENSG00000170075.8	GPR37L1	1	202123287	1_102	0	0.0344717211045398	9.6072920719683	3.14457066099572e-06	1.04370578657063	1
ENSG00000143851.15	PTPN7	1	202161992	1_102	0	0.032905403213595	9.26875719763951	2.89591705954575e-06	1.03236780208545	1
ENSG00000133067.17	LGR6	1	202194388	1_102	0	0.0416058257629686	11.2979727345007	4.46325875032194e-06	1.40567166851239	1
ENSG00000077157.21	PPP1R12B	1	202348568	1_102	0	0.0230841318158634	5.82267991842889	1.2762444288592e-06	-0.583737486245381	2
ENSG00000117139.16	KDM5B	1	202811535	1_102	0	0.0203936345589187	4.74997406586517	9.19778530389824e-07	0.136294611395358	1
ENSG00000183155.4	RABIF	1	202889900	1_102	0	0.039810170967695	10.8916742554944	4.11704945247417e-06	-1.38605328597411	1
ENSG00000117153.15	KLHL12	1	202928138	1_102	0	0.0477995595971698	12.5819160081058	5.7104202897514e-06	1.53579947657004	2
ENSG00000159346.12	ADIPOR1	1	202958379	1_102	0	0.0544823834446152	13.902141622251	7.19176029325304e-06	-1.65620195773922	2
ENSG00000163444.11	TMEM183A	1	203025140	1_102	0	0.0215667785781306	5.31164932543831	1.08770737088062e-06	0.40019068877923	1
ENSG00000143847.15	PPFIA4	1	203024771	1_102	0	0.0336274684002716	9.35557016114828	2.98718300727832e-06	-1.20364256560094	1
ENSG00000163485.16	ADORA1	1	203090600	1_102	0	0.0204279930916366	4.76981128988976	9.25175868116355e-07	-0.178661228967311	2
ENSG00000133048.12	CHI3L1	1	203186284	1_102	0	0.0241405026291696	6.32644639535216	1.45011864866689e-06	-0.711448573773263	2
ENSG00000133063.15	CHIT1	1	203274075	1_102	0	0.020217639667807	4.66160014928028	8.94876014485121e-07	0.00620522238366355	1
ENSG00000159388.5	BTG2	1	203305408	1_102	0	0.033780437958299	9.48832002011382	3.04335066909684e-06	1.06677941866594	1
ENSG00000174567.7	GOLT1A	1	204213637	1_103	0	0.0385861284198972	9.52563039238719	3.48997510018352e-06	1.55580929558845	2
ENSG00000188783.5	PRELP	1	203475432	1_103	0	0.0282145839893845	6.47061874006853	1.7334721121266e-06	0.711862967574607	1
ENSG00000058668.14	ATP2B4	1	203626383	1_103	0	0.0322381799712506	7.63140177233083	2.33599673151144e-06	0.752539869737838	1
ENSG00000122188.12	LAX1	1	203764731	1_103	0	0.0293497833050171	6.766468096377	1.88566410650579e-06	-0.701858866087744	2
ENSG00000257315.2	ZBED6	1	203795675	1_103	0	0.0303868703157406	7.59925718353039	2.19257527233615e-06	-1.36154655746319	1
ENSG00000182004.12	SNRPE	1	203861428	1_103	0	0.0368145414568587	9.53713770779514	3.3337639484551e-06	1.64019983235135	2
ENSG00000143842.14	SOX13	1	204072756	1_103	0	0.142170500068809	22.6241064430499	3.05406533224935e-05	2.62254547415625	1
ENSG00000143845.14	ETNK2	1	204197024	1_103	0	0.0241627449495065	4.95799223645482	1.13749503286324e-06	0.0543611997601198	1
ENSG00000143850.13	PLEKHA6	1	204284754	1_103	0	0.0245811663133908	5.19717905129558	1.21301888205594e-06	0.728067820722264	1
ENSG00000158615.8	PPP1R15B	1	204412128	1_103	0	0.0247852425036615	5.19453799592542	1.22246799144966e-06	-0.406516985964346	1
ENSG00000186007.9	LEMD1	1	205457492	1_104	0	0.0275301989123019	7.039518976915	1.84013518754053e-06	-1.01213049783338	1
ENSG00000163531.15	NFASC	1	204806345	1_104	0	0.0248783099037345	5.62541521997448	1.32884049430971e-06	0.332001066292578	2
ENSG00000184144.11	CNTN2	1	205043070	1_104	0	0.0223538083729776	4.78122868893169	1.01481864353446e-06	0.221130322294959	1
ENSG00000174529.7	TMEM81	1	205084986	1_104	0	0.0283349706844451	10.7818271637406	2.90076488928145e-06	2.619283706392	1
ENSG00000133059.16	DSTYK	1	205210869	1_104	0	0.0220886005071252	4.9822515399249	1.04493974336211e-06	-0.748604349895467	3
ENSG00000133069.15	TMCC2	1	205228229	1_104	0	0.0796231040202277	16.0908855687913	1.21651213982553e-05	-1.60879134394955	1
ENSG00000163545.8	NUAK2	1	205322025	1_104	0	0.0326265949096737	7.70225631306761	2.38609161412991e-06	0.213470971230871	1
ENSG00000162873.14	KLHDC8A	1	205356481	1_104	0	0.024440070523136	6.92942401164788	1.60804052041803e-06	1.45786449167901	2
ENSG00000117266.15	CDK18	1	205505034	1_104	0	0.0368300286823042	9.39248395953958	3.28458054300238e-06	-1.12469404587091	2
ENSG00000158711.13	ELK4	1	205629784	1_104	0	0.0235636333847943	5.25095045403239	1.17483688847622e-06	0.352913827759302	1
ENSG00000069275.12	NUCKS1	1	205750404	1_104	0	0.0229491091421818	4.96654761838844	1.08222567229001e-06	-0.370830582665234	1
ENSG00000117280.12	RAB29	1	205775418	1_104	0	0.0223824497713542	4.88932999141725	1.03909287062489e-06	-0.242137817249936	2
ENSG00000133065.10	SLC41A1	1	205788696	1_104	0	0.100743740716336	18.4764359522753	1.76739519639379e-05	1.97474320550645	3
ENSG00000117322.17	CR2	1	207454653	1_105	0	0.0221805705822632	6.97074412206241	1.46807841024613e-06	-0.734140758808191	1
ENSG00000263528.7	IKBKE	1	206470191	1_105	0	0.0364514881032992	11.6559462026068	4.03422571960175e-06	1.37147474538633	3
ENSG00000143486.15	EIF2D	1	206606563	1_105	0	0.0188649702093997	5.4488492251435	9.76019087979669e-07	-0.423510825864914	1
ENSG00000136634.5	IL10	1	206773321	1_105	0	0.0190259093306335	5.52869036884221	9.98769077220784e-07	0.596137725388576	1
ENSG00000162894.11	FCMR	1	206922206	1_105	0	0.0184059157034022	5.21748892876896	9.11835217212212e-07	0.434689663870545	1
ENSG00000162896.5	PIGR	1	206945992	1_105	0	0.0572756040112705	15.948946349211	8.67359364490788e-06	2.03511346667306	2
ENSG00000123843.12	C4BPB	1	207088956	1_105	0	0.0290645312644567	9.51672246209667	2.62632292233774e-06	-1.20765820358906	1
ENSG00000123838.10	C4BPA	1	207104083	1_105	0	0.0310229455068827	10.1320037984346	2.98452877679376e-06	1.30484251071856	1
ENSG00000196352.14	CD55	1	207321071	1_105	0	0.0176263799357086	4.81109798620611	8.05201779494402e-07	0.104586421665684	2
ENSG00000203710.10	CR1	1	207495998	1_105	0	0.021771660323441	6.79502448902133	1.40468832549456e-06	-0.382608203516445	2
ENSG00000174059.16	CD34	1	207911570	1_105	0	0.0508515024055156	14.8150055523433	7.15324341976407e-06	1.67121927389821	1
ENSG00000143469.18	SYT14	1	209938388	1_106	0	0.0644879133720825	15.5622813200031	9.52903634361019e-06	-1.8683427035454	1
ENSG00000076356.6	PLXNA2	1	208244589	1_106	0	0.0467174287349653	12.48794655992	5.53945909967069e-06	-1.36796849337185	1
ENSG00000123689.5	G0S2	1	209696111	1_106	0	0.0390615770819993	10.7899634866903	4.00190841496526e-06	-1.31913698441967	1
ENSG00000009790.14	TRAF3IP3	1	209756234	1_106	0	0.0242389601167079	6.28504198341723	1.44650375024103e-06	0.658084788902254	1
ENSG00000117597.17	DIEXF	1	209827828	1_106	0	0.024487080652698	6.38092825846726	1.48360493841668e-06	0.796986046052721	1
ENSG00000143473.12	KCNH1	1	211134467	1_107	0	0.0192415295224572	4.925754699192	8.99932152764818e-07	-0.334929492022758	1
ENSG00000082512.14	TRAF5	1	211326278	1_107	0	0.0191660136454945	4.88880838561404	8.89676676625901e-07	0.210598430483129	1
ENSG00000170385.9	SLC30A1	1	211578806	1_107	0	0.0811554915344909	18.5833276454781	1.43198607020193e-05	2.03712874429578	1
ENSG00000123684.12	LPGAT1	1	211831551	1_107	0	0.0201346494492778	5.35209065141089	1.02321036372619e-06	0.478195256509991	1
ENSG00000143493.12	INTS7	1	212035474	1_107	0	0.022323294277356	6.3223058664558	1.34008141408256e-06	-0.746186302523168	1
ENSG00000143476.17	DTL	1	212035474	1_107	0	0.022323294277356	6.3223058664558	1.34008141408256e-06	0.746186302523168	1
ENSG00000066027.11	PPP2R5A	1	212283381	1_107	0	0.126512369576149	22.9063555493751	2.75160686578288e-05	-2.4904073059307	1
ENSG00000065600.12	TMEM206	1	212414848	1_107	0	0.0207593657602292	5.63927973675287	1.11156564575383e-06	-0.458554449411043	1
ENSG00000123685.8	BATF3	1	212699839	1_108	0	0.019151932014685	4.91134186075428	8.93120695589002e-07	0.206636932642493	1
ENSG00000117697.14	NSL1	1	212792127	1_108	0	0.0278221538281315	8.3192299633246	2.19771450057177e-06	-1.11396715432456	1
ENSG00000162769.12	FLVCR1	1	212858066	1_108	0	0.0697465163874955	16.8402796304563	1.11524225603945e-05	2.02098573433847	2
ENSG00000174606.13	ANGEL2	1	212998282	1_108	0	0.0310857233095661	9.31544145995517	2.74955122325364e-06	-1.20893197854863	3
ENSG00000136643.11	RPS6KC1	1	213051377	1_108	0	0.044817064470105	12.7674317792651	5.43305810183436e-06	1.55129619135281	1
ENSG00000143499.13	SMYD2	1	214280940	1_108	0	0.0189760126319254	4.79804400204523	8.64503157972466e-07	0.0282233419412879	1
ENSG00000152104.11	PTPN14	1	214439798	1_109	0	0.0230392904271318	5.89610487935681	1.28982769046441e-06	-0.476519071296692	1
ENSG00000117724.12	CENPF	1	214603593	1_109	0	0.0228113365472886	5.80256613519649	1.25680594910525e-06	0.630474039167016	1
ENSG00000136636.12	KCTD3	1	215567710	1_109	0	0.0254670433645708	6.83927159246953	1.65381061383143e-06	-0.721115568695982	1
ENSG00000196482.16	ESRRG	1	217137474	1_110	0	0.0188372266646416	5.81186976289545	1.03951373999733e-06	-0.567541308513487	1
ENSG00000092978.10	GPATCH2	1	217631213	1_110	0	0.190736032523541	28.0936395608155	5.08789508818658e-05	3.0381706149461	1
ENSG00000162814.10	SPATA17	1	217631425	1_110	0	0.0170516884154385	4.87678922082282	7.89584783809414e-07	0.37583404702349	1
ENSG00000067533.5	RRP15	1	218284716	1_110	0	0.0181990665346369	5.48818024607729	9.48363598363438e-07	0.416439254804963	1
ENSG00000136628.17	EPRS	1	220043811	1_112	0	0.0487973515288364	13.053937528018	6.04832581695592e-06	1.6304462526659	1
ENSG00000162813.17	BPNT1	1	220090248	1_112	0	0.0213681211045553	5.25092512006336	1.06536778021293e-06	-0.32615132261075	1
ENSG00000067704.9	IARS2	1	220094239	1_112	0	0.0220309689345926	5.53819964893731	1.1585095085295e-06	0.514132979990553	1
ENSG00000162817.6	C1orf115	1	220688326	1_112	0	0.0275441248164202	7.64112003975071	1.9984044903259e-06	-0.635449715816116	1
ENSG00000117791.15	MARC2	1	220747814	1_112	0	0.0612812114729341	15.2261320283245	8.85960440515931e-06	2.07390531170352	1
ENSG00000186205.12	MARC1	1	220787573	1_112	0	0.02590591237244	7.06330722681333	1.73741827681354e-06	-1.18507258371527	1
ENSG00000136630.12	HLX	1	220880203	1_112	0	0.0633889832014729	15.5496723392319	9.35906415522493e-06	1.68681207190082	1
ENSG00000143507.17	DUSP10	1	221722051	1_113	0	0.0510584573595614	12.1717201423614	5.90088355154175e-06	1.46048824449906	1
ENSG00000162819.11	BROX	1	222712777	1_114	0	0.0322908792645162	12.4614611049056	3.8207289921758e-06	-1.72550670562168	1
ENSG00000203697.11	CAPN8	1	223666090	1_114	0	0.0200970316714917	8.02267090379732	1.53090517521762e-06	-1.29017827298945	1
ENSG00000162909.17	CAPN2	1	223709793	1_114	0	0.0211097392415986	8.73766682771565	1.75136128974196e-06	0.968423312019799	1
ENSG00000143753.12	DEGS1	1	224176179	1_114	0	0.0335001868403024	11.9784198124075	3.81016826912049e-06	-1.14548652120689	1
ENSG00000143771.11	CNIH4	1	224356827	1_114	0	0.396516758756415	19.9579473874319	7.51406275232682e-05	-3.82488787471163	2
ENSG00000162923.14	WDR26	1	224436689	1_114	0	0.22063606898943	18.4180278507983	3.85848692867124e-05	-3.65971343481473	2
ENSG00000143815.14	LBR	1	225438447	1_115	0	0.0367407674681857	10.1909582704856	3.55517222216426e-06	1.26317225420457	1
ENSG00000143742.12	SRP9	1	225777848	1_115	0	0.0244673532449483	6.35425513034407	1.47621303939168e-06	-0.705127910378549	1
ENSG00000143819.12	EPHX1	1	225809711	1_115	0	0.0307226361360381	8.50033663508886	2.47965921754752e-06	-1.11869631577266	1
ENSG00000196187.11	TMEM63A	1	225873958	1_115	0	0.0335943086955796	9.34429097646374	2.98063954504113e-06	-1.32089807885079	1
ENSG00000243709.1	LEFTY1	1	225894725	1_115	0	0.029771910959588	8.20359979778779	2.31904178514435e-06	-0.871666813495554	2
ENSG00000143811.18	PYCR2	1	225920087	1_115	0	0.0214621724317651	5.12122261109155	1.04362561709016e-06	0.382387858098536	3
ENSG00000143768.12	LEFTY2	1	225941740	1_115	0	0.031827543536685	8.83392499161932	2.66964936924907e-06	0.970914261117533	1
ENSG00000143751.9	SDE2	1	225999428	1_115	0	0.0323288960384703	8.98156132925787	2.75702123546519e-06	-1.23821638879942	1
ENSG00000163041.9	H3F3A	1	226062051	1_115	0	0.0958084698132146	19.3577713178249	1.76098905121151e-05	2.58239209598391	2
ENSG00000183814.15	LIN9	1	226309688	1_115	0	0.0364837052845932	10.1245390925992	3.50728935601447e-06	-1.27272662793282	1
ENSG00000143799.12	PARP1	1	226408138	1_115	0	0.0278359064952569	7.56941381507404	2.00062188021332e-06	-0.790353736187311	1
ENSG00000203685.9	STUM	1	226550144	1_115	0	0.0251677110592835	6.61998483067696	1.58196951551793e-06	0.697970161318316	3
ENSG00000143772.9	ITPKB	1	226738931	1_116	0	0.0875396753065	19.7734843523771	1.6435598851908e-05	-2.02717391935601	1
ENSG00000143801.16	PSEN2	1	226870643	1_116	0	0.104444917963602	21.4862077967257	2.13080879875987e-05	2.48888841213077	1
ENSG00000163050.16	COQ8A	1	226945529	1_116	0	0.0188681218172172	5.20044712427739	9.31679958267938e-07	-0.483173494608641	1
ENSG00000143776.18	CDC42BPA	1	227318012	1_116	0	0.0211491664459799	6.27290789689227	1.25967805324518e-06	-0.77448567546602	1
ENSG00000181450.17	ZNF678	1	227563411	1_116	0	0.0246705350955675	7.72201293573893	1.80886639643341e-06	1.22420952093284	2
ENSG00000143740.14	SNAP47	1	227735217	1_116	0	0.0179431499972853	4.72836853366764	8.05577639549198e-07	-0.248299326430675	1
ENSG00000081692.12	JMJD4	1	227735217	1_116	0	0.0179431499972853	4.72836853366764	8.05577639549198e-07	0.248299326430675	1
ENSG00000143816.7	WNT9A	1	227945621	1_116	0	0.0190044641904593	5.26808059484999	9.50616694366397e-07	-0.471841663571282	2
ENSG00000162910.18	MRPL55	1	228109044	1_116	0	0.0178149118262604	4.66102197804002	7.88428336647532e-07	0.0942460107078903	1
ENSG00000143774.16	GUK1	1	228140298	1_116	0	0.0955971014586399	20.6267906599588	1.87229286492927e-05	-2.09845359294878	1
ENSG00000181873.12	IBA57	1	228163386	1_116	0	0.0219217255396853	6.61034598972011	1.37592995033141e-06	-0.740913317329469	1
ENSG00000154358.20	OBSCN	1	228206228	1_116	0	0.0189512202614075	5.24172349356838	9.4321062378709e-07	0.369326983165077	1
ENSG00000162931.11	TRIM17	1	228416547	1_116	0	0.0250975898787902	7.88360023286801	1.87868517644521e-06	0.976283374592515	1
ENSG00000181218.5	HIST3H2A	1	228459118	1_116	0	0.0192625988375825	5.39481815927136	9.86708995648887e-07	-0.396248200172664	1
ENSG00000168159.11	RNF187	1	228484557	1_116	0	0.0475146703921068	13.9195625874112	6.27987075659569e-06	1.63443318783247	1
ENSG00000168118.11	RAB4A	1	229274578	1_117	0	0.0802418493807621	14.0970856680055	1.07405782950663e-05	1.6869956830473	1
ENSG00000143632.14	ACTA1	1	229434388	1_117	0	0.0298024421720988	4.66753389265459	1.32079899848221e-06	0.110324178984889	1
ENSG00000135773.12	CAPN9	1	230746130	1_118	0	0.0315951357741017	5.82021416377689	1.7460496471532e-06	0.589686200258649	3
ENSG00000119280.16	C1orf198	1	230869142	1_118	0	0.0362883376103411	7.12926490856091	2.45645731893329e-06	0.824698445393837	1
ENSG00000119283.15	TRIM67	1	231162257	1_118	0	0.0376056897826146	7.46666358270028	2.66610678518556e-06	-0.784776410657141	1
ENSG00000116906.11	GNPAT	1	231241335	1_118	0	0.027968908305577	4.66992010328809	1.24017325778343e-06	0.398885022737181	1
ENSG00000116903.7	EXOC8	1	231337950	1_118	0	0.0279449624504081	4.66185457902083	1.23697137393418e-06	0.0853249901347598	1
ENSG00000010072.15	SPRTN	1	231341724	1_118	0	0.0576067304723146	11.5196625583039	6.30101308540066e-06	-2.11359017520409	1
ENSG00000162946.21	DISC1	1	231627073	1_118	0	0.0295075657184051	5.1750331874819	1.44991959469938e-06	0.463615489465571	1
ENSG00000212916.4	MAP10	1	232804701	1_119	0	0.024580251881031	4.8913815123451	1.14160342600183e-06	-0.190137030172877	2
ENSG00000183780.12	SLC35F3	1	234262946	1_120	0	0.147993659543616	19.013614609544	2.67180767505875e-05	2.09672720145378	1
ENSG00000059588.9	TARBP1	1	234478952	1_121	0	0.0354378791599883	6.05228576321865	2.0365006126081e-06	-0.664938111277828	1
ENSG00000188739.14	RBM34	1	235161669	1_121	0	0.0412978510185043	7.50135677448666	2.94147168109343e-06	-0.843214721560731	1
ENSG00000054267.21	ARID4B	1	235325869	1_121	0	0.0444120598723198	8.19107962003412	3.45413622081595e-06	1.01827843586397	1
ENSG00000116957.12	TBCE	1	235401609	1_121	0	0.0343077054058711	5.74581902481557	1.87172056456467e-06	0.439713310140145	1
ENSG00000162885.12	B3GALNT2	1	235506182	1_121	0	0.0783022956143442	13.6100903939017	1.01188906109235e-05	1.60094413785342	1
ENSG00000143669.13	LYST	1	235909716	1_122	0	0.0347663640467706	7.45317334034072	2.46035566241261e-06	0.884731253339278	1
ENSG00000077585.13	GPR137B	1	236135019	1_122	0	0.0326797726729053	6.86820653355177	2.13117822392217e-06	0.762964349300611	1
ENSG00000086619.13	ERO1B	1	236331171	1_122	0	0.0258677491386039	4.66311204829888	1.14533330172047e-06	0.185947872123507	1
ENSG00000116977.18	LGALS8	1	236531362	1_122	0	0.0258730159246275	4.66502978494375	1.14603761859047e-06	-0.00231470565820379	1
ENSG00000119285.10	HEATR1	1	236604526	1_122	0	0.0263906143135687	4.85164813207513	1.21572736511081e-06	0.391691700574501	1
ENSG00000077522.12	ACTN2	1	236685451	1_122	0	0.0558635167340105	11.9558279676472	6.34169463662062e-06	1.34624707418678	2
ENSG00000116984.12	MTR	1	236795215	1_122	0	0.0409695918935631	9.00749724400555	3.50399253754631e-06	-1.10083886269185	1
ENSG00000198626.15	RYR2	1	237043889	1_122	0	0.0262650955601771	4.80672750840987	1.19874244991471e-06	0.204863816753043	1
ENSG00000133019.11	CHRM3	1	239386955	1_124	0	0.0165416348091638	4.99279730004698	7.84187219787274e-07	0.406214243354806	1
ENSG00000155816.19	FMN2	1	240013588	1_125	0	0.0313534371170777	8.824858132	2.62718276561266e-06	1.14064570824897	1
ENSG00000117009.11	KMO	1	241531649	1_127	0	0.0267552412858062	4.94416675745459	1.25602816757781e-06	0.238828033515225	1
ENSG00000203668.2	CHML	1	241640356	1_127	0	0.199667376514785	24.3904950833405	4.62407771243981e-05	2.69874898349015	1
ENSG00000054277.13	OPN3	1	241628245	1_127	0	0.0964966653565937	17.1751525161843	1.57365782183738e-05	2.25386490999951	1
ENSG00000174371.16	EXO1	1	241847755	1_127	0	0.0441926225296816	9.68908099300288	4.06564783781774e-06	1.10112376531596	1
ENSG00000054282.15	SDCCAG8	1	243248552	1_128	0	0.0237140304518392	10.8582863556291	2.44491666469339e-06	0.730499335822976	2
ENSG00000117020.16	AKT3	1	243851261	1_128	0	0.015471992329709	7.06414044985694	1.0377744246584e-06	0.617994628977552	1
ENSG00000173728.10	C1orf100	1	244348945	1_129	0	0.0329134146397184	4.66096695825085	1.45662031294686e-06	0.0258959826018352	2
ENSG00000203666.12	EFCAB2	1	244970187	1_129	0	0.0329392735897649	4.66838696379051	1.46008541202062e-06	-0.0977164330106867	1
ENSG00000185420.18	SMYD3	1	246507763	1_130	0	0.0292646074250733	11.9651788486771	3.32475229094102e-06	1.31623097101606	1
ENSG00000143653.9	SCCPDH	1	246723717	1_130	0	0.0164208814932508	6.53001331282997	1.01814100874809e-06	0.723734992410577	1
ENSG00000277462.1	ZNF670	1	247078730	1_130	0	0.0326098722321935	12.9870145944841	4.02120137681839e-06	1.49894076711462	1
ENSG00000188295.14	ZNF669	1	247104366	1_130	0	0.013497313515897	4.69129688929385	6.0122585798203e-07	0.119658383887012	1
ENSG00000162714.12	ZNF496	1	247327107	1_131	0	0.029125165043145	4.68287092492641	1.2950244836042e-06	0.120128040980703	2
ENSG00000162711.16	NLRP3	1	247416447	1_131	0	0.128102051953853	18.8849598715992	2.29704524451474e-05	-2.01038501274218	1
ENSG00000162722.8	TRIM58	1	247865614	1_131	0	0.053466646867976	10.4393937425994	5.29975292686265e-06	1.30181834544507	1
ENSG00000238243.3	OR2W3	1	247875023	1_131	0	0.070458320786119	13.0785784875195	8.74964088285083e-06	1.59347264153594	2
ENSG00000175137.10	SH3BP5L	1	248826485	1_131	0	0.0312739529424305	5.35464313954683	1.59004973100226e-06	0.378895177503747	2
ENSG00000171163.15	ZNF692	1	248859244	1_131	0	0.167985490951087	21.5806604216009	3.44218256705532e-05	2.32396405315949	1
ENSG00000184731.5	FAM110C	2	47011	2_1	0	0.154085359398103	20.3107753118628	2.97156527239645e-05	2.37389520282329	2
ENSG00000035115.21	SH3YL1	2	267367	2_1	0	0.0483027118814375	9.06758526001751	4.15872840611287e-06	-1.13592918880859	1
ENSG00000151353.14	TMEM18	2	676782	2_1	0	0.0370734628028678	6.55777796828323	2.30843291342994e-06	-0.712622521942041	1
ENSG00000171853.15	TRAPPC12	2	3379970	2_2	0	0.0157382533227873	4.80652018350579	7.18264990306541e-07	0.234966470508977	2
ENSG00000182551.13	ADI1	2	3491307	2_2	0	0.0204146235339426	7.24936868275453	1.4052026483335e-06	0.832114099469756	2
ENSG00000171863.12	RPS7	2	3608589	2_2	0	0.0214858647398818	7.73019737063863	1.57703312936185e-06	-0.883530616965086	1
ENSG00000118004.17	COLEC11	2	3594575	2_2	0	0.0198319592236895	6.97722338684393	1.31384957654401e-06	0.796893181988018	2
ENSG00000214866.8	DCDC2C	2	3704016	2_2	0	0.0157426709308182	4.80915609927152	7.18860611915995e-07	-0.139842855573865	1
ENSG00000134321.11	RSAD2	2	6869802	2_5	0	0.0315058378822725	5.93845440192685	1.77648627640455e-06	0.540578234872214	1
ENSG00000151693.9	ASAP2	2	9214540	2_6	0	0.0221713627855874	5.5520082223134	1.16879914625681e-06	0.376070480211458	1
ENSG00000119185.12	ITGB1BP1	2	9452280	2_6	0	0.0336713683027894	9.51786740263085	3.0429709904394e-06	1.13262414355682	1
ENSG00000134330.18	IAH1	2	9474089	2_6	0	0.0227041103968931	5.77122102065957	1.24414097474245e-06	-0.595221417738265	1
ENSG00000151694.12	ADAM17	2	9555759	2_6	0	0.0218824295044032	5.43891084942748	1.13006877497988e-06	0.487646305416364	2
ENSG00000115750.16	TAF1B	2	9843084	2_6	0	0.0227818265160371	5.80383562335376	1.25545468294918e-06	0.579631770164259	3
ENSG00000205795.4	CYS1	2	10078819	2_6	0	0.0297040825735579	8.30547405872652	2.34249119099257e-06	0.923694451656672	1
ENSG00000171848.13	RRM2	2	10122793	2_6	0	0.0604882603982607	15.0184731300174	8.62569848907854e-06	-1.63075349500646	1
ENSG00000115756.12	HPCAL1	2	10303214	2_7	0	0.0148547590019631	5.43707779876093	7.66882018036021e-07	0.434017649940804	1
ENSG00000115758.12	ODC1	2	10448012	2_7	0	0.0223239480503902	9.26253620833982	1.96335267598926e-06	-1.08950402496325	1
ENSG00000143882.10	ATP6V1C2	2	10721170	2_7	0	0.0140168306809153	4.89266612138195	6.51167631379834e-07	0.394039413487567	2
ENSG00000150873.11	C2orf50	2	11132658	2_7	0	0.0150715981726799	5.57298011634436	7.97524800488778e-07	0.434907608017869	1
ENSG00000162976.12	PQLC3	2	11155920	2_7	0	0.0145218263354018	5.22452851121303	7.20386787863337e-07	-0.445676440606632	1
ENSG00000134318.13	ROCK2	2	11347918	2_7	0	0.02092410240104	8.65355890608213	1.71924982134387e-06	1.02648546139255	1
ENSG00000134324.11	LPIN1	2	11784824	2_7	0	0.0419395795216204	15.2157176160262	6.05918075671634e-06	-1.64938529780247	1
ENSG00000071575.11	TRIB2	2	12717952	2_8	0	0.0447405555182032	9.63054848717538	4.09119133729484e-06	1.13422989529084	1
ENSG00000151779.12	NBAS	2	15560914	2_9	0	0.0358094263160731	13.0951771208981	4.45252264766447e-06	2.41617018975417	1
ENSG00000079785.14	DDX1	2	15591481	2_9	0	0.0166645496697367	5.49373761672468	8.69278408120258e-07	0.820339858776736	1
ENSG00000214842.5	RAD51AP2	2	17515306	2_10	0	0.0161142846652423	4.86358886054949	7.44158219806642e-07	0.0914906492238711	1
ENSG00000197872.11	FAM49A	2	16666179	2_10	0	0.0483991327451711	15.239194364244	7.00320734313706e-06	-1.6819240917135	1
ENSG00000163032.11	VSNL1	2	17538936	2_10	0	0.019291514390741	6.55320304784848	1.20037610762659e-06	1.07761426697497	1
ENSG00000178295.14	GEN1	2	17754513	2_10	0	0.0527075289738426	16.0509014548195	8.03284674496469e-06	1.95076254655657	1
ENSG00000163029.15	SMC6	2	17800093	2_10	0	0.0660828525405159	18.2114010322865	1.14269291951308e-05	2.22069030830983	1
ENSG00000170745.11	KCNS3	2	17877595	2_10	0	0.0173513080932601	5.55773722550403	9.15646051967385e-07	-0.456626042037713	3
ENSG00000183891.5	TTC32	2	19902364	2_12	0	0.0370023708997549	6.23599236889491	2.19095028923727e-06	0.729407232962749	1
ENSG00000132031.12	MATN3	2	20009334	2_12	0	0.0320273959918489	4.87092004688461	1.48125567506227e-06	0.188474266645256	1
ENSG00000068697.6	LAPTM4A	2	20074166	2_12	0	0.0434728871649968	7.76320036626621	3.20447343817726e-06	0.825931761923019	1
ENSG00000143878.9	RHOB	2	20447480	2_12	0	0.0334393363110109	5.27848581503695	1.67596291594904e-06	-0.370159312059261	1
ENSG00000118960.12	HS1BP3	2	20650679	2_12	0	0.0314939588860119	4.71230899103312	1.40915385424886e-06	-0.0494338450999779	1
ENSG00000143869.6	GDF7	2	20668323	2_12	0	0.0759548568684174	13.0920749782055	9.44194421732456e-06	-1.50224689705072	1
ENSG00000084674.14	APOB	2	21044375	2_13	0	0.0334574815214772	11.1855709042895	3.55343846101748e-06	-1.2716233665746	2
ENSG00000119771.14	KLHL29	2	23322016	2_14	0	0.0291900489873218	7.13903857882357	1.97866353176323e-06	-0.785169417385503	2
ENSG00000173960.13	UBXN2A	2	23927186	2_14	0	0.0761025078481369	16.2541796226383	1.17452271434784e-05	2.57059886110583	2
ENSG00000205639.9	MFSD2B	2	24012104	2_14	0	0.0226172275662034	4.73587296078124	1.01703713020204e-06	0.107694017194893	1
ENSG00000163026.11	WDCP	2	24049787	2_14	0	0.0236988556705076	5.17547854090304	1.16459597568004e-06	-0.322061935247517	1
ENSG00000119782.13	FKBP1B	2	24049775	2_14	0	0.0389632454162616	9.8685315926741	3.65094303294301e-06	-1.91090960755983	1
ENSG00000219626.8	FAM228B	2	24064728	2_14	0	0.0245645435739151	5.51317400835374	1.28590177518355e-06	-0.654266912610594	1
ENSG00000115129.13	TP53I3	2	24084600	2_14	0	0.0589049806018994	13.7987436520796	7.71771897639844e-06	-1.78236937557045	2
ENSG00000176732.6	PFN4	2	24123648	2_14	0	0.0230492779344605	4.91392943642789	1.07543368968793e-06	0.239430737604012	1
ENSG00000186453.12	FAM228A	2	24189215	2_14	0	0.0539453873794416	12.9595259158403	6.63805470844412e-06	1.94962892916597	1
ENSG00000198399.14	ITSN2	2	24360902	2_14	0	0.0491798735536281	12.0788497886708	5.64040624850545e-06	-1.95434099717388	1
ENSG00000084676.15	NCOA1	2	24492453	2_15	0	0.0255188839963982	7.64853078745256	1.85326316401643e-06	-0.230116311782418	2
ENSG00000184924.5	PTRHD1	2	24787549	2_15	0	0.0281023796578744	8.56917428575079	2.28654350759285e-06	-0.861051825293701	1
ENSG00000138031.14	ADCY3	2	24921722	2_15	0	0.0237553139319666	7.13710747534209	1.60983144992249e-06	-0.449429118816041	1
ENSG00000115137.11	DNAJC27	2	24971717	2_15	0	0.0338281133952871	12.6376915538964	4.05922314267143e-06	2.12386692659833	1
ENSG00000138101.18	DTNB	2	25673259	2_15	0	0.0249834914472195	8.26640041308819	1.96095201218862e-06	0.993834610094872	1
ENSG00000084733.10	RAB10	2	26033971	2_15	0	0.0243219700797311	7.98103363741664	1.84312711345235e-06	1.10545136748033	1
ENSG00000157833.12	GAREM2	2	26165399	2_15	0	0.017178075293513	4.67604349362478	7.62694194812169e-07	0.26073662776942	2
ENSG00000138029.13	HADHB	2	26241540	2_15	0	0.0191054057422991	5.55465137462797	1.00765176199023e-06	-0.276299408989771	2
ENSG00000084754.10	HADHA	2	26244479	2_15	0	0.0221468930400826	7.2671973472317	1.52818931569449e-06	-1.10059938627259	2
ENSG00000138018.17	SELENOI	2	26367659	2_15	0	0.0197049986838942	5.89402775092108	1.10277264166368e-06	-0.506778172458462	1
ENSG00000157884.10	CIB4	2	26641739	2_15	0	0.0184581702790401	5.36737602101129	9.40693333973899e-07	-0.486267011421703	1
ENSG00000157851.16	DPYSL5	2	26847964	2_16	0	0.0196393911120981	5.59853542181092	1.04399843145407e-06	0.956426443784479	1
ENSG00000213699.8	SLC35F6	2	26764613	2_16	0	0.373093910294272	21.5777049372802	7.64400226953217e-05	4.20867494310735	1
ENSG00000138080.13	EMILIN1	2	27078189	2_16	0	0.0942632914916453	26.6506597356189	2.38532720627367e-05	-4.06668939049313	2
ENSG00000138030.12	KHK	2	27086791	2_16	0	0.0596957628715172	17.7805240416561	1.00782577234852e-05	-3.77969451225588	2
ENSG00000138073.13	PREB	2	27134751	2_16	0	0.0192652575636236	5.01746171898744	9.17817394290764e-07	0.0297603825961417	1
ENSG00000138085.16	ATRAID	2	27212382	2_16	0	0.0230862179272675	6.54948060514677	1.43567800908515e-06	1.40914603499667	2
ENSG00000138074.14	SLC5A6	2	27235922	2_16	0	0.0219845161697841	6.02535092887818	1.25775674551877e-06	-1.12871613442758	1
ENSG00000084774.13	CAD	2	27215949	2_16	0	0.145633085782939	24.408644822333	3.37521246629836e-05	-3.39563717776404	2
ENSG00000115194.10	SLC30A3	2	27275976	2_16	0	0.126112237649523	20.6909817761949	2.47762586733649e-05	2.03695972570685	1
ENSG00000163794.6	UCN	2	27308797	2_16	0	0.0197535421754507	5.15212489348389	9.66337343821792e-07	-0.724794410176926	1
ENSG00000163795.13	ZNF513	2	27380806	2_16	0	0.0482181339054392	15.4553907381903	7.0759993559975e-06	-2.97366300767896	2
ENSG00000115241.10	PPM1G	2	27408324	2_16	0	0.0543640291592068	16.4952103430509	8.51465177915331e-06	-3.01828466073624	1
ENSG00000157992.12	KRTCAP3	2	27444317	2_16	0	0.027267629236709	7.80016527880712	2.01952196972563e-06	1.15564268806813	1
ENSG00000198522.13	GPN1	2	27628253	2_16	0	0.0247222594695644	10.616790105136	2.49217645334203e-06	-2.60314569486715	1
ENSG00000158019.20	BRE	2	27889824	2_16	0	0.0186380425828366	5.08647803080786	9.00149966148804e-07	0.834857006409238	1
ENSG00000171174.13	RBKS	2	27891044	2_16	0	0.0269067523282097	7.1825211415469	1.83499798180494e-06	0.065916062611275	1
ENSG00000213639.9	PPP1CB	2	28751600	2_17	1	0.0506664195698076	16.4518099289956	7.91464236450766e-06	3.65803751215132	2
ENSG00000163806.15	SPDYA	2	28782736	2_17	1	0.449272966743821	23.2353006317116	9.91187873677211e-05	-4.35951602048894	1
ENSG00000171103.10	TRMT61B	2	28869813	2_17	1	0.0921960458731984	18.2139394567165	1.59445982423051e-05	-3.88005802812778	1
ENSG00000163811.11	WDR43	2	28894016	2_17	0	0.023717998652208	6.4184974104884	1.44546908345358e-06	0.639996824430521	2
ENSG00000179270.6	C2orf71	2	29074488	2_18	0	0.0385143682251781	7.96515079364308	2.91282354996714e-06	1.01277091351786	1
ENSG00000115295.19	CLIP4	2	29097582	2_18	0	0.0280577265287094	4.97219426039251	1.32464029705949e-06	0.240528361985415	1
ENSG00000172954.13	LCLAT1	2	30447348	2_19	0	0.0362445428070448	4.67864700420969	1.61012762892507e-06	0.0410110109335934	3
ENSG00000013016.15	EHD3	2	31234492	2_19	0	0.0465534007029387	7.08960618504533	3.13379742834509e-06	0.799423355975158	1
ENSG00000158125.9	XDH	2	31431289	2_20	0	0.0297081558207968	4.68396874266772	1.32125632149219e-06	-0.0627386161995253	1
ENSG00000162961.13	DPY30	2	32040056	2_20	0	0.0468598254494266	8.99802835986101	4.00355151381604e-06	-1.31842520571368	1
ENSG00000152683.14	SLC30A6	2	32165299	2_20	0	0.0544959278124521	10.4353263336331	5.39967328070273e-06	1.84670157850292	1
ENSG00000091106.18	NLRC4	2	32264782	2_20	0	0.0361735336999968	6.54412388803424	2.24770776126361e-06	-0.847339915119547	1
ENSG00000119820.10	YIPF4	2	32282723	2_20	0	0.0310435010865658	5.09890269589175	1.50295098065106e-06	-0.614216344537794	1
ENSG00000115760.13	BIRC6	2	32356560	2_20	0	0.0396534242278934	7.41385266013614	2.79139980530844e-06	0.891515290444169	1
ENSG00000018699.11	TTC27	2	32678481	2_20	0	0.0299345190726826	4.75558879791574	1.35168027851881e-06	-0.26637427292208	1
ENSG00000049323.15	LTBP1	2	32947291	2_20	0	0.0993326860886676	16.2099309789059	1.52887064456848e-05	1.89056704880261	1
ENSG00000152689.17	RASGRP3	2	33436636	2_21	0	0.014042207217518	5.12803989046205	6.83729265287666e-07	0.308663446862471	2
ENSG00000119812.18	FAM98A	2	33598472	2_21	0	0.0133981245539991	4.68792013922692	5.96377997346731e-07	-0.205881913386454	1
ENSG00000150938.9	CRIM1	2	36357178	2_23	0	0.0124259103737617	5.59144668962194	6.59705040210684e-07	-0.411177175976109	1
ENSG00000115808.11	STRN	2	36966782	2_23	0	0.0130660719458868	6.06212510544034	7.5208570968543e-07	-0.616515548937559	1
ENSG00000152133.14	GPATCH11	2	37097965	2_23	0	0.0131874686112364	6.148928193586	7.69942436674281e-07	1.0653948759189	1
ENSG00000218739.9	CEBPZOS	2	37206305	2_23	0	0.0152850292068647	7.53250561477057	1.09320883726087e-06	0.8646821418863	1
ENSG00000115816.14	CEBPZ	2	37231568	2_23	0	0.0906407544955389	24.4196996159869	2.10165403610729e-05	3.4264398696915	1
ENSG00000115825.9	PRKD3	2	37327193	2_23	0	0.0126050900754543	5.72563410489197	6.85278239534139e-07	0.732646593897174	1
ENSG00000115828.15	QPCT	2	37344154	2_23	0	0.0674354611571066	21.5707443494279	1.38118184233058e-05	2.96739648578072	1
ENSG00000115841.19	RMDN2	2	37923332	2_24	0	0.0380190256928015	9.10740902580167	3.28770787279293e-06	-1.12384031100985	1
ENSG00000143889.15	HNRNPLL	2	38603270	2_24	0	0.0728528159553074	15.0870993815347	1.04363705590913e-05	-1.8087898520309	1
ENSG00000143891.16	GALM	2	38666042	2_24	0	0.0252167129044019	5.23873588765608	1.25433163239912e-06	-0.186916725850764	1
ENSG00000163214.20	DHX57	2	38875912	2_25	0	0.204550867488268	26.217557484869	5.09202997298989e-05	-2.56689695677145	1
ENSG00000214694.10	ARHGEF33	2	38889976	2_25	0	0.0220478919833383	5.88250355065317	1.23147802727364e-06	0.793879236451136	1
ENSG00000115904.12	SOS1	2	39158285	2_25	0	0.0215225445470705	5.4651091054423	1.11683714252533e-06	0.447997557921166	1
ENSG00000152154.10	TMEM178A	2	39525487	2_25	0	0.0245068218957984	6.90575594359968	1.60692503622979e-06	0.931921107055948	2
ENSG00000138050.14	THUMPD2	2	39778359	2_25	0	0.221519131844924	17.2202225551576	3.62199125562097e-05	3.53645769716567	2
ENSG00000162878.12	PKDCC	2	42048679	2_26	0	0.0236886824779577	13.3924709361132	3.01230550903799e-06	1.49397394120098	1
ENSG00000143924.18	EML4	2	42168854	2_26	0	0.0094200575846578	4.74229949069411	4.24169983156079e-07	-0.178271991090431	3
ENSG00000115944.14	COX7A2L	2	42425044	2_26	0	0.0100025930336198	5.30383478533459	5.03732513675328e-07	0.415495891267254	1
ENSG00000057935.13	MTA3	2	42494666	2_26	0	0.0130006911749244	7.75892635971598	9.57779348749956e-07	-0.895361947937304	2
ENSG00000162881.6	OXER1	2	42764706	2_26	0	0.00979860472878014	5.11099472140671	4.75518116997532e-07	-0.349865021525327	1
ENSG00000162882.14	HAAO	2	42762019	2_26	0	0.0106975200178792	5.93256989174585	6.02592008720434e-07	-0.654392491874966	1
ENSG00000152518.7	ZFP36L2	2	43226582	2_27	0	0.0459406674484809	5.62619303520784	2.45419646434079e-06	-0.345469219776044	1
ENSG00000115970.18	THADA	2	43591341	2_27	0	0.105669215435875	13.6281105622364	1.36735577107891e-05	1.99090251414974	2
ENSG00000152527.13	PLEKHH2	2	43613222	2_27	0	0.0415133104487254	4.66444057526857	1.83858760772855e-06	0.124005289828281	3
ENSG00000223658.7	C1GALT1C1L	2	43678038	2_27	0	0.0423444060930783	4.85242848538084	1.95097896202536e-06	-0.161294756118658	1
ENSG00000138036.18	DYNC2LI1	2	43768352	2_27	0	0.0442941268602046	5.27959353211389	2.22046550145054e-06	0.40018964041603	3
ENSG00000138095.18	LRPPRC	2	43995523	2_27	0	0.042224231096427	4.82547047840405	1.93463397167738e-06	0.156660096136657	2
ENSG00000138079.13	SLC3A1	2	44275649	2_28	0	0.0210791856013191	6.15901183013033	1.23271381423914e-06	0.590515797448179	1
ENSG00000138078.15	PREPL	2	44361802	2_28	0	0.0182641507747796	4.81208980417222	8.34508191621385e-07	-0.186555015536092	1
ENSG00000143919.14	CAMKMT	2	44362007	2_28	0	0.0233220130620128	7.11007971389069	1.57448272811211e-06	-0.79376219760172	1
ENSG00000068784.12	SRBD1	2	45612533	2_28	0	0.0195976400432282	5.47404381408583	1.0186135347169e-06	-0.512369597115889	2
ENSG00000250565.6	ATP6V1E2	2	46539307	2_29	0	0.0856838284338267	13.9902955797164	1.13821197344323e-05	1.78516302404664	2
ENSG00000119729.11	RHOQ	2	46541996	2_29	0	0.0764449730564401	12.8898983486512	9.35612081470302e-06	1.67276613439652	2
ENSG00000151665.12	PIGF	2	46617108	2_29	0	0.0576054090468395	10.177981632222	5.56701413998906e-06	1.36816102414911	1
ENSG00000119878.5	CRIPT	2	46622241	2_29	0	0.0348347736854593	5.40086851540962	1.78638060387794e-06	-0.462441289529611	1
ENSG00000171150.7	SOCS5	2	46698591	2_29	0	0.0397942020723783	6.66071848037974	2.5167395616652e-06	0.731569193233999	1
ENSG00000180398.11	MCFD2	2	46941864	2_29	0	0.0934409256461484	14.8293831934009	1.31570224686456e-05	-1.89537179558786	2
ENSG00000143933.16	CALM2	2	47176244	2_30	0	0.0159387793131863	5.00546720917845	7.57525182841355e-07	-0.0444489005927684	1
ENSG00000119888.10	EPCAM	2	47345021	2_30	0	0.365757359998497	34.4286111267881	0.000119566625972283	-3.60218052109581	1
ENSG00000095002.13	MSH2	2	47403074	2_30	0	0.0506030508012286	15.130279057957	7.26977610481174e-06	-1.96597889944224	1
ENSG00000138081.20	FBXO11	2	47911099	2_30	0	0.106002624470407	21.2381666566036	2.13762263292113e-05	-2.03038203087889	1
ENSG00000242441.7	GTF2A1L	2	48595242	2_31	0	0.0481008848410865	15.9323178682415	7.27661546014802e-06	-2.7608444298341	1
ENSG00000068781.21	STON1-GTF2A1L	2	48595242	2_31	0	0.0481008848410865	15.9323178682415	7.27661546014802e-06	-2.7608444298341	1
ENSG00000243244.5	STON1	2	48532706	2_31	0	0.033404575644109	11.1820935578487	3.54671651676504e-06	1.95584110568691	1
ENSG00000138039.14	LHCGR	2	48755346	2_31	0	0.0186497405381911	5.34093240251605	9.45773785477715e-07	0.643433362154587	2
ENSG00000179915.22	NRXN1	2	51224848	2_33	0	0.0460835854936502	9.94212100189703	4.35033501565864e-06	1.10783377615746	1
ENSG00000068912.13	ERLEC1	2	53787421	2_35	0	0.0197678726171877	6.10897756849941	1.14663676100337e-06	-1.18840924140963	1
ENSG00000115239.21	ASB3	2	53787166	2_35	0	0.0203005267898893	6.20243710296573	1.19554815483924e-06	-1.26574707220632	2
ENSG00000119737.5	GPR75	2	53860333	2_35	0	0.0201114971567659	6.34268869900135	1.21119814026298e-06	-1.23664087850832	1
ENSG00000170634.12	ACYP2	2	53971924	2_35	0	0.0204301713475945	11.4796817060837	2.22689249958351e-06	2.57543904507266	2
ENSG00000177994.15	C2orf73	2	54334463	2_35	0	0.0198289458756766	5.07732160833177	9.55942340008488e-07	0.441577746282259	1
ENSG00000115306.15	SPTBN1	2	54456045	2_35	0	0.0234855700443107	7.14283699729881	1.59282932276681e-06	1.14751336398409	2
ENSG00000115310.17	RTN4	2	55038649	2_36	0	0.0485323149808239	16.584321477329	7.64233572305754e-06	-1.98956921224633	1
ENSG00000143947.13	RPS27A	2	55233148	2_36	0	0.0115126715958214	4.97745838043215	5.44103037617353e-07	0.416914832625103	1
ENSG00000162994.15	CLHC1	2	55232881	2_36	0	0.0128589053767626	6.1732970338391	7.53734807162937e-07	-0.768021548476462	1
ENSG00000163001.11	CFAP36	2	55521949	2_36	0	0.0112623717341918	5.31715681066257	5.68599826911559e-07	-1.13401634344453	1
ENSG00000115421.12	PAPOLG	2	60755661	2_40	0	0.0732877679356135	18.5697945005622	1.29221860457779e-05	2.58769929481903	1
ENSG00000162929.13	KIAA1841	2	61065721	2_40	0	0.0238196539813849	7.82343004933937	1.76941640292099e-06	1.30625244279452	2
ENSG00000237651.6	C2orf74	2	61145372	2_40	0	0.0176740934627488	4.7095872210467	7.90346234411466e-07	-0.280298718007239	1
ENSG00000173209.22	AHSA2	2	61177274	2_40	0	0.0357444601388831	11.7819228682435	3.99873214762268e-06	1.88948784751759	1
ENSG00000115464.14	USP34	2	61470194	2_40	0	0.0190998276884589	5.32554527341611	9.6580828604165e-07	-0.114579913383231	2
ENSG00000082898.16	XPO1	2	61538854	2_40	0	0.018127810742998	5.03239385719271	8.66198403192381e-07	0.501009521599992	1
ENSG00000170264.12	FAM161A	2	61854082	2_40	0	0.0218671557163914	6.64668089896855	1.38004905348478e-06	0.622399468916153	2
ENSG00000115484.14	CCT4	2	61888641	2_40	0	0.0203611995093757	6.04088341183282	1.16788803776378e-06	-0.582894634175389	1
ENSG00000173163.10	COMMD1	2	61889168	2_40	0	0.0191741637551759	5.45511702908833	9.93156983795631e-07	-0.472961130513809	1
ENSG00000186889.9	TMEM17	2	62506054	2_41	0	0.024075571371898	6.22234819355828	1.42242150472676e-06	0.992258730517526	1
ENSG00000143951.15	WDPCP	2	63420465	2_41	0	0.0302718027486903	8.0406610619454	2.31114629632433e-06	-1.00118617398084	2
ENSG00000169764.15	UGP2	2	63840574	2_41	0	0.0233679799159321	5.8339522193428	1.29443854129503e-06	-0.466165142328544	1
ENSG00000143952.19	VPS54	2	64019122	2_41	0	0.0499038005318066	13.055582619132	6.18624727825903e-06	-1.63042671795401	1
ENSG00000197329.11	PELI1	2	64144908	2_41	0	0.0207263373476343	4.68788592246248	9.22565041836943e-07	-0.142662873167594	1
ENSG00000119862.12	LGALSL	2	64453888	2_42	0	0.0399887484623586	4.76813161111754	1.81043711077309e-06	0.179312605984804	1
ENSG00000119844.15	AFTPH	2	64524123	2_42	0	0.0486532705819763	6.62985281336542	3.06276251777801e-06	-0.875286483941542	2
ENSG00000115902.10	SLC1A4	2	64988123	2_42	0	0.041527581548926	5.12605603504377	2.02123768035516e-06	0.290761821670928	1
ENSG00000011523.13	CEP68	2	65056838	2_42	0	0.0436432614816581	5.59743996824371	2.31955160715114e-06	0.558393336920783	1
ENSG00000138069.16	RAB1A	2	65129770	2_42	0	0.079712370094044	11.3542510542628	8.59372815832133e-06	1.34256950300686	1
ENSG00000198369.9	SPRED2	2	65433000	2_42	0	0.0402101722954168	4.82045926976949	1.84044035948717e-06	-0.172956362623026	1
ENSG00000143971.7	ETAA1	2	67397828	2_44	0	0.241611324712903	25.0294434293618	5.74203553409177e-05	-2.88449942326481	2
ENSG00000243667.6	WDR92	2	68157965	2_45	0	0.0387422226935018	5.38435267832137	1.98068507305379e-06	-0.698778730335278	1
ENSG00000115946.7	PNO1	2	68157965	2_45	0	0.0779059146927467	12.0493596188999	8.91316187709834e-06	1.81604263303114	2
ENSG00000221823.10	PPP3R1	2	68279351	2_45	0	0.252349966270911	23.7568321126715	5.69231829538763e-05	-2.78686584857343	1
ENSG00000119865.8	CNRIP1	2	68328739	2_45	0	0.0405573837689114	5.81816275329931	2.24054254368243e-06	0.632176387609878	1
ENSG00000204923.3	FBXO48	2	68436234	2_45	0	0.0385556589675774	5.33863191486731	1.95440923168925e-06	-0.195932273805455	2
ENSG00000169621.9	APLF	2	68492388	2_45	0	0.0360971300971643	4.71495596579986	1.61602365122656e-06	-0.168117153185756	1
ENSG00000163219.11	ARHGAP25	2	68679529	2_45	0	0.0359272879599915	4.67033930744448	1.59319988197103e-06	0.0558741838926917	2
ENSG00000169604.19	ANTXR1	2	69012709	2_46	0	0.0392251008827894	4.97939757963559	1.85454881783478e-06	-0.367599862441093	1
ENSG00000169599.12	NFU1	2	69423598	2_46	0	0.0390899520047473	4.94671603286744	1.83602890584612e-06	0.129484954797118	2
ENSG00000196975.15	ANXA4	2	69645260	2_46	0	0.0529076657599402	7.82179971069607	3.92936786432238e-06	-0.899000968440406	1
ENSG00000087338.4	GMCL1	2	69829233	2_46	0	0.0386947157469134	4.85045419936245	1.78209751882634e-06	0.202459847949451	1
ENSG00000244617.2	ASPRV1	2	69963156	2_46	0	0.12311132057987	15.9763357494186	1.8675514082477e-05	-2.02297285522658	2
ENSG00000115998.7	C2orf42	2	70249066	2_46	0	0.0675243128136476	10.1528755611621	6.50948503911912e-06	1.22765984280365	1
ENSG00000035141.7	FAM136A	2	70302482	2_46	0	0.0383795540633316	4.77299603093872	1.73935565823012e-06	-0.428263601598958	1
ENSG00000163235.15	TGFA	2	70554042	2_47	0	0.0272350843271671	10.7957269751229	2.79175957139848e-06	1.22901549696259	1
ENSG00000075340.22	ADD2	2	70716675	2_47	0	0.014193327635131	4.7576993752747	6.41178013470935e-07	0.309327521297091	1
ENSG00000152672.7	CLEC4F	2	70887870	2_47	0	0.0140887445862445	4.68758170148942	6.27073637169694e-07	-0.037615082574115	1
ENSG00000144031.11	ANKRD53	2	70980862	2_47	0	0.0157325456454266	5.76662706264643	8.61426569847864e-07	-0.557468952837488	2
ENSG00000144043.11	TEX261	2	70993663	2_47	0	0.0142333739192612	4.79082390905437	6.47463758131634e-07	0.148131830196841	3
ENSG00000124370.10	MCEE	2	71133152	2_47	0	0.0171863913084643	6.53802125378375	1.06691155975791e-06	-0.827127391474806	1
ENSG00000124383.8	MPHOSPH10	2	71130504	2_47	0	0.0715994949422444	19.7547550578458	1.34300925278633e-05	-2.3318581327618	1
ENSG00000124374.8	PAIP2B	2	71227813	2_47	0	0.0325753190027737	12.2414697730796	3.78634025447578e-06	1.84843307652565	1
ENSG00000144036.15	EXOC6B	2	72821809	2_47	0	0.0171411742340843	7.34331388097856	1.19517103144214e-06	0.585249061898866	1
ENSG00000135625.7	EGR4	2	73294038	2_48	0	0.067782924519201	21.6023231578652	1.39033084567592e-05	-2.34811944450665	1
ENSG00000115297.10	TLX2	2	74513834	2_48	0	0.0159047770032565	6.4657877959241	9.76441947668491e-07	0.670086497453614	1
ENSG00000135631.16	RAB11FIP5	2	73130305	2_48	0	0.022125801251615	11.222795323268	2.35774833181585e-06	-2.68666747073874	2
ENSG00000135632.11	SMYD5	2	73213774	2_48	0	0.0246285925829086	10.2049363744494	2.38642226685674e-06	-0.896601775089305	2
ENSG00000135617.3	PRADC1	2	73231944	2_48	0	0.0129977296338645	6.07975615203999	7.50327832887447e-07	-1.07863542458344	1
ENSG00000144035.3	NAT8	2	73642431	2_48	0	0.012851595422223	5.68526839006286	6.93753861788497e-07	1.25865657824218	1
ENSG00000144034.14	TPRKB	2	73737087	2_48	0	0.0129596744896557	4.91666102233478	6.05008891409223e-07	0.622096224142239	1
ENSG00000144048.10	DUSP11	2	73780009	2_48	0	0.0135016003740457	10.1134308887919	1.29652578164225e-06	-2.42308580234812	1
ENSG00000124356.15	STAMBP	2	73828835	2_48	0	0.0139752800900042	5.87269579097287	7.79283394692594e-07	0.861509837638798	1
ENSG00000163170.11	BOLA3	2	74148330	2_48	0	0.0303835406649285	12.3929834221236	3.57529307208528e-06	-1.68090772780012	1
ENSG00000114978.17	MOB1A	2	74178928	2_48	0	0.138543856375543	25.9653004754588	3.41568664408722e-05	-2.62144608676093	2
ENSG00000188687.17	SLC4A5	2	74326536	2_48	0	0.0186693414107304	8.28938160170044	1.46942873208732e-06	-1.02617133960593	1
ENSG00000204843.12	DCTN1	2	74372241	2_48	0	0.0132781290694165	5.0659343773715	6.38695479594494e-07	0.41068896481697	1
ENSG00000284308.1	C2orf81	2	74421241	2_48	0	0.0148830872236606	5.92806809887036	8.37729111674048e-07	-0.572363745822563	1
ENSG00000005448.16	WDR54	2	74421241	2_48	0	0.0148830872236606	5.92806809887036	8.37729111674048e-07	-0.572363745822563	1
ENSG00000114993.16	RTKN	2	74442009	2_48	0	0.0127350455252081	4.67140260854436	5.64865691395472e-07	-0.00144116885027421	2
ENSG00000239779.6	WBP1	2	74458316	2_48	0	0.0171764947673181	7.32632160224249	1.19486246097161e-06	0.628004582005425	1
ENSG00000115275.11	MOGS	2	74465064	2_48	0	0.0170698217420819	7.35529974560464	1.19213862318931e-06	0.855797165458374	2
ENSG00000135637.13	CCDC142	2	74483364	2_48	0	0.0192428509017243	8.15278024099023	1.48960989205928e-06	-0.938272064085466	1
ENSG00000115282.19	TTC31	2	74492783	2_48	0	0.0147374946233158	5.81559316652807	8.13795106468975e-07	0.54549441568742	1
ENSG00000179528.15	LBX2	2	74502935	2_48	0	0.0170691935429907	7.10209924397543	1.15105781117135e-06	0.787828755726656	2
ENSG00000115289.13	PCGF1	2	74508487	2_48	0	0.0204261830593182	8.67228442248267	1.681969550847e-06	0.977346777284318	1
ENSG00000115325.13	DOK1	2	74548714	2_48	0	0.0127484848491017	4.67384237496109	5.65757123229467e-07	-0.0683786104533622	1
ENSG00000115350.11	POLE4	2	74956893	2_48	0	0.0128263649152137	4.71540256718385	5.74274806289861e-07	0.0612524721536061	1
ENSG00000115363.13	EVA1A	2	75569460	2_49	0	0.0455560177108143	8.01603024512791	3.46738844088826e-06	1.0570138197891	1
ENSG00000005436.13	GCFC2	2	75711125	2_49	0	0.0411735294742232	6.47294628128497	2.53056499836258e-06	0.18218826015016	1
ENSG00000143954.12	REG3G	2	79026024	2_51	0	0.0150803879884379	4.67927538250192	6.7002115756922e-07	0.285777606941673	1
ENSG00000172023.7	REG1B	2	79088375	2_51	0	0.048991128100556	15.7925376348493	7.34626782033227e-06	2.15729952968646	1
ENSG00000115386.5	REG1A	2	79164755	2_51	0	0.0321838012370164	11.8109844539667	3.60928213676632e-06	1.52208563908832	1
ENSG00000034510.5	TMSB10	2	84905643	2_53	0	0.0223171973194611	7.87567248956865	1.66887841559045e-06	-0.954158434732621	1
ENSG00000186854.10	TRABD2A	2	84904611	2_53	0	0.015855032353459	4.66431494183765	7.02186371841073e-07	0.117595988567289	1
ENSG00000152291.13	TGOLN2	2	85328087	2_54	0	0.0190628784350759	5.49703895994898	9.94980776755953e-07	-0.505495131676037	2
ENSG00000042493.15	CAPG	2	85394936	2_54	0	0.064890915037649	17.1457780596654	1.0564245687576e-05	-1.84124380463617	3
ENSG00000168906.12	MAT2A	2	85539177	2_54	0	0.0572035790714158	15.5938096146549	8.46979359004648e-06	-1.95951452272484	1
ENSG00000115486.11	GGCX	2	85584951	2_54	0	0.0392775614651287	12.2128259313669	4.55468221179837e-06	-1.3963821892305	1
ENSG00000168899.4	VAMP5	2	85582580	2_54	0	0.103024639950757	21.2848941103575	2.08214032939248e-05	2.32413343032007	1
ENSG00000168890.13	TMEM150A	2	85600891	2_54	0	0.0176523070241821	4.75789592099053	7.97468994724819e-07	-0.384546899439657	1
ENSG00000168883.19	USP39	2	85600891	2_54	0	0.0176523070241821	4.75789592099053	7.97468994724819e-07	-0.384546899439657	1
ENSG00000115523.16	GNLY	2	85685839	2_54	0	0.0175388386403763	4.69860915189413	7.82469736885115e-07	-0.027431573862133	2
ENSG00000115525.17	ST3GAL5	2	85904899	2_54	0	0.0366763437679042	11.6325279234469	4.05095608547526e-06	1.58099851213065	2
ENSG00000068654.15	POLR1A	2	86105686	2_54	0	0.0242560207789397	7.72799641532364	1.77985189264572e-06	-1.09668852599997	1
ENSG00000132305.20	IMMT	2	86195484	2_54	0	0.0174719221950082	4.66586690004534	7.7405252140998e-07	0.0233382404114854	1
ENSG00000132313.14	MRPL35	2	86199443	2_54	0	0.0194943578236996	5.75678351082927	1.06558041050608e-06	-0.772924417923551	2
ENSG00000115561.15	CHMP3	2	86563844	2_54	0	0.0182149795458709	5.2049637127137	9.00209912494353e-07	-0.94556362114781	2
ENSG00000153563.15	CD8A	2	86808016	2_54	0	0.0177687469528167	5.03575492945655	8.49608377085709e-07	0.934347977559309	1
ENSG00000172116.21	CD8B	2	86861841	2_54	0	0.0196829408403785	5.62650316575772	1.05154037248914e-06	-0.122561861473597	1
ENSG00000115593.14	SMYD1	2	88067820	2_55	0	0.0698353711275368	13.2995212579558	8.81878693924978e-06	-1.48718861912106	1
ENSG00000163586.9	FABP1	2	88128319	2_55	0	0.0680755822253532	13.0546701686606	8.43829423737177e-06	1.57082182102521	1
ENSG00000144115.16	THNSL2	2	88170372	2_55	0	0.0346885258853178	6.63988698622958	2.18697555591076e-06	0.740314004086456	1
ENSG00000153574.8	RPIA	2	88691440	2_55	0	0.0284311879636474	4.76161258196895	1.28542416612571e-06	-0.0394227071651883	1
ENSG00000144026.11	ZNF514	2	95156702	2_57	0	0.0272784109936023	8.61933944654008	2.23249476742901e-06	0.850101693257496	3
ENSG00000233757.6	AC092835.2	2	95207631	2_57	0	0.0610312698959928	16.2135499847438	9.39567353245474e-06	1.8004254934224	1
ENSG00000155066.15	PROM2	2	95274094	2_57	0	0.0183544723615986	5.6678584951892	9.87775613849503e-07	0.908771919380053	1
ENSG00000115042.9	FAHD2A	2	95406660	2_57	0	0.021892350202626	8.37323780981831	1.7405367977213e-06	2.01241427180892	1
ENSG00000186281.12	GPAT2	2	96092356	2_57	0	0.0197052535621357	5.99299075309603	1.12130312373281e-06	0.221775853284501	1
ENSG00000274286.1	ADRA2B	2	96070820	2_57	0	0.0172568093562343	5.40769981871733	8.8607498079481e-07	-1.39951330960909	1
ENSG00000188886.3	ASTL	2	96138165	2_57	0	0.0175041454280657	6.10799553707115	1.01516589903786e-06	-1.82619291345646	1
ENSG00000158050.4	DUSP2	2	96145593	2_57	0	0.0473965219206609	13.008993754441	5.85446986885531e-06	0.739430736730549	2
ENSG00000084090.13	STARD7	2	96208677	2_57	0	0.0172065783502149	4.85067220463276	7.92490090395025e-07	-0.58342331970253	1
ENSG00000135956.8	TMEM127	2	96266108	2_57	0	0.0664553749526686	20.8926586037809	1.31832114289329e-05	-3.55818555113168	1
ENSG00000144021.2	CIAO1	2	96262227	2_57	0	0.134889307367482	27.3081990850993	3.49758261649704e-05	-3.80883617236952	2
ENSG00000198885.9	ITPRIPL1	2	96325607	2_57	0	0.0210141310005044	6.30194873099689	1.2574296529713e-06	-0.143714944567781	2
ENSG00000196843.15	ARID5A	2	96536506	2_57	0	0.0174317161415548	5.67831785991806	9.39847178028566e-07	-0.933600385529563	1
ENSG00000114988.11	LMAN2L	2	96739703	2_57	0	0.24814618179605	18.7423541620758	4.41600070566134e-05	-4.13946075548656	2
ENSG00000158158.11	CNNM4	2	96762583	2_57	0	0.654969147547735	21.8405635500283	0.000135825740047515	-4.45560193349112	1
ENSG00000168758.10	SEMA4C	2	96869566	2_57	0	0.0309664847178507	12.6333226390086	3.71455584455209e-06	2.49742404032672	1
ENSG00000168754.14	FAM178B	2	97004353	2_57	0	0.0789067135919485	20.4075456857552	1.5289811452368e-05	3.26444982616035	1
ENSG00000144199.11	FAHD2B	2	97091610	2_57	0	0.172282211274769	28.0686863922525	4.59155639039412e-05	-3.667669329119	1
ENSG00000196912.12	ANKRD36B	2	97589830	2_57	0	0.0282462128850305	8.71271221341756	2.33674323464363e-06	-0.596400530870452	1
ENSG00000115073.7	ACTR1B	2	97658891	2_57	0	0.0316465107416639	12.683533350182	3.81121531370504e-06	-1.96680195909898	2
ENSG00000228486.10	LINC01125	2	97665171	2_57	0	0.147611232144205	23.304250457788	3.26626894193893e-05	-2.27887678055919	2
ENSG00000115085.13	ZAP70	2	97713755	2_57	0	0.116139994099001	21.3864189519142	2.35839891649488e-05	-2.3116974667566	1
ENSG00000075568.16	TMEM131	2	97995803	2_57	0	0.0235907486882522	7.5610832812436	1.69364795665283e-06	1.19746051682025	1
ENSG00000185674.9	LYG2	2	99254906	2_58	0	0.0139373924915437	4.70020289139819	6.22007372788176e-07	-0.00489196226968446	2
ENSG00000115446.11	UNC50	2	98608705	2_58	0	0.0478903777449715	16.3364318602979	7.42852971756636e-06	1.81048389682253	1
ENSG00000071073.12	MGAT4A	2	98730539	2_58	0	0.017703078841863	6.94387807539795	1.16720808444002e-06	-0.706718870638981	1
ENSG00000273045.5	C2orf15	2	99141233	2_58	0	0.0139348873537597	4.6985186907069	6.21672731010228e-07	-0.146332634871427	1
ENSG00000158411.11	MITD1	2	99182804	2_58	0	0.0145771056528915	5.1209556963197	7.08793484770209e-07	-0.475451906450555	1
ENSG00000185414.19	MRPL30	2	99178686	2_58	0	0.0140846133649915	4.7987105473357	6.41751483219678e-07	0.312304997099672	1
ENSG00000115514.11	TXNDC9	2	99340840	2_58	0	0.0141200783042281	4.8222864283657	6.46528247535465e-07	-0.199241876655023	1
ENSG00000135945.9	REV1	2	99489284	2_58	0	0.014817721295872	5.2744792487802	7.4209312263132e-07	-0.53231176006914	2
ENSG00000144218.18	AFF3	2	100103166	2_58	0	0.015488462479635	5.68970194134518	8.36749036620817e-07	0.229352377001825	1
ENSG00000170500.12	LONRF2	2	100344613	2_58	0	0.0138809631847305	4.66217183800353	6.1447649636543e-07	0.243122488934537	1
ENSG00000115526.10	CHST10	2	100417235	2_58	0	0.0358443042420397	13.5891057417121	4.62496477889038e-06	1.97838453802601	1
ENSG00000115539.13	PDCL3	2	100562583	2_58	0	0.0141332373869681	4.83101921523672	6.48302677509494e-07	-0.0268074793522983	2
ENSG00000170485.16	NPAS2	2	100818222	2_58	0	0.0182426183844937	7.22578709786232	1.25161203739057e-06	1.05216743643161	1
ENSG00000071082.10	RPL31	2	101001757	2_58	0	0.104856279855979	23.868144923737	2.37635056093586e-05	-2.50820509111652	1
ENSG00000204634.12	TBC1D8	2	101255819	2_59	0	0.0344731245878579	6.85140082445922	2.24262893544252e-06	0.888009582110629	1
ENSG00000163162.8	RNF149	2	101303817	2_59	0	0.177478757677959	22.7100088807949	3.82702307584543e-05	2.64618869585186	1
ENSG00000196460.12	RFX8	2	101474613	2_59	0	0.0335729948517437	6.60128049629009	2.10433882258363e-06	-0.570991172228286	2
ENSG00000071054.16	MAP4K4	2	101695941	2_59	0	0.0283000499175964	4.98841580057297	1.34043958455289e-06	0.266185862948365	1
ENSG00000115590.13	IL1R2	2	101991888	2_59	0	0.0599239171650867	12.1040616453493	6.88697836454371e-06	1.35469611400558	1
ENSG00000180251.4	SLC9A4	2	102473114	2_60	0	0.0304013237986149	6.64407561207988	1.91789337079436e-06	0.780369103334316	1
ENSG00000115598.9	IL1RL2	2	102186984	2_60	0	0.0858144868262275	16.5330015810217	1.34713063899104e-05	-2.44101338176331	2
ENSG00000115602.16	IL1RL1	2	102310480	2_60	0	0.0253443466605218	4.9288993975907	1.18611951411322e-06	0.0173294245189207	1
ENSG00000115604.10	IL18R1	2	102360736	2_60	0	0.0275621455915301	5.7193255309845	1.49677057075096e-06	-0.717695317660196	1
ENSG00000115607.9	IL18RAP	2	102418915	2_60	0	0.0277034044789862	5.76753043639479	1.5171217505489e-06	-0.377916412774067	1
ENSG00000135973.2	GPR45	2	105240850	2_62	0	0.098366682481191	15.5264035656639	1.45016123513406e-05	-1.89301148095851	1
ENSG00000135974.9	C2orf49	2	105338262	2_62	0	0.0507521454904536	9.16872353755579	4.41835575058184e-06	1.33563608974119	1
ENSG00000071051.13	NCK2	2	105744738	2_63	0	0.0680005825969268	9.95797522802286	6.42955731205795e-06	1.61880953863067	2
ENSG00000119147.9	C2orf40	2	106063515	2_63	0	0.0422541284656968	5.42212810322789	2.17538594951724e-06	-0.331042304290506	2
ENSG00000115652.14	UXS1	2	106194693	2_63	0	0.039096347129211	4.68589597221079	1.73950716440613e-06	0.0657015746749967	1
ENSG00000144057.15	ST6GAL2	2	106886868	2_64	0	0.0276935035966874	5.24629838430105	1.37952090976791e-06	-0.49265675347629	2
ENSG00000196228.3	SULT1C3	2	108247442	2_65	0	0.0360820972074499	10.3697735502334	3.55269922766065e-06	-1.32039582669263	1
ENSG00000198203.9	SULT1C2	2	108270095	2_65	0	0.0522564260791714	14.0058801961969	6.94940317083779e-06	-1.70044633097075	1
ENSG00000198075.9	SULT1C4	2	108370944	2_65	0	0.0198597675028923	4.99449662638045	9.41809964050739e-07	0.313947201679711	2
ENSG00000135968.20	GCC2	2	108432164	2_65	0	0.0548685588033695	14.5150260484975	7.56203650158971e-06	1.98648496141085	2
ENSG00000169756.16	LIMS1	2	108533708	2_65	0	0.0193892907418156	4.71243492344928	8.67570318774033e-07	-0.0858972441632279	1
ENSG00000163006.11	CCDC138	2	108786314	2_65	0	0.0281578121716803	8.04519400490966	2.15096243448389e-06	-1.09021841024405	2
ENSG00000186522.14	SEPT10	2	109614275	2_65	0	0.0241219850996131	13.1541056081384	3.01281015095474e-06	-3.13705395743188	1
ENSG00000198142.4	SOWAHC	2	109614115	2_65	1	0.292591455174915	24.5329783917508	6.81568188478428e-05	4.43944133825093	2
ENSG00000144061.12	NPHP1	2	110205149	2_66	0	0.0331001479314067	11.1824964483813	3.51452065823365e-06	1.3183370288194	1
ENSG00000169679.14	BUB1	2	110678318	2_66	0	0.0250234452624791	8.54410488450923	2.03007027188512e-06	0.970439048715674	1
ENSG00000153093.18	ACOXL	2	110732860	2_66	0	0.0264904899785999	9.08077465115951	2.28407461112502e-06	1.04971394078104	1
ENSG00000153208.16	MERTK	2	111985456	2_66	0	0.0174985324011778	5.18114598756218	8.60844783784245e-07	-0.361190399767012	1
ENSG00000153214.9	TMEM87B	2	112055305	2_66	0	0.0443984061660895	13.9635737553418	5.88655708539673e-06	-1.82263325330109	1
ENSG00000144152.12	FBLN7	2	112128995	2_66	0	0.0781374493641991	19.3652142072003	1.43674247948307e-05	2.14165340158034	1
ENSG00000144161.12	ZC3H8	2	112258785	2_66	0	0.0310821320274534	10.5883363319594	3.12489857214383e-06	1.93662918237523	1
ENSG00000169629.11	RGPD8	2	112434543	2_66	0	0.0197915367190303	6.33780020282552	1.19101013532444e-06	-1.0945360138551	3
ENSG00000114999.7	TTL	2	112482606	2_66	0	0.247234448569295	30.8273687151291	7.2367377894826e-05	-3.54378898691282	1
ENSG00000125630.15	POLR1B	2	112544150	2_66	0	0.0169111100978767	4.86061549128108	7.80478206161334e-07	0.0687250221443104	2
ENSG00000125611.15	CHCHD5	2	112536045	2_66	0	0.136640573240979	24.8127735734609	3.21923280424648e-05	-3.13932436026363	2
ENSG00000144136.10	SLC20A1	2	112638910	2_66	0	0.0191946407281118	6.04993031225219	1.10262480082981e-06	0.38298690312211	1
ENSG00000169607.12	CKAP2L	2	112765001	2_66	0	0.0185852556875202	5.74692245018775	1.01414784892506e-06	0.506837849764176	1
ENSG00000125538.11	IL1B	2	112836810	2_66	0	0.0166143035405771	4.69443862078045	7.40565033500964e-07	-0.0401824670263902	1
ENSG00000125637.15	PSD4	2	113159335	2_66	0	0.0198638138427963	6.37199136769402	1.20180833604682e-06	-0.844309656885491	1
ENSG00000125618.16	PAX8	2	113278173	2_67	0	0.0160609076633863	5.33529933837903	8.1362872472162e-07	0.448907328597456	1
ENSG00000144134.18	RABL2A	2	113627627	2_67	0	0.0212653314327297	7.97155332024808	1.60957978112718e-06	-1.10564916135704	1
ENSG00000115084.13	SLC35F5	2	113694549	2_67	0	0.0150399857336523	4.71921991574823	6.73930384234615e-07	0.197708673269052	2
ENSG00000125633.10	CCDC93	2	118013874	2_69	0	0.0161904330268223	8.50975696322151	1.30819660635003e-06	1.07054892178123	2
ENSG00000125629.14	INSIG2	2	118088372	2_69	0	0.0155412317636781	8.12581277437141	1.19908410333241e-06	-1.0913686854929	2
ENSG00000115107.19	STEAP3	2	119223947	2_69	0	0.0720805443594303	22.6468132720696	1.54996736422753e-05	2.31828954293679	2
ENSG00000186132.14	C2orf76	2	119366701	2_69	0	0.0135961362828512	6.87203262493871	8.87152168754309e-07	-0.733273155746368	1
ENSG00000155368.16	DBI	2	119367453	2_69	0	0.0140967338481867	7.21097218221572	9.65183118169478e-07	-0.875068881893207	2
ENSG00000171227.6	TMEM37	2	119429724	2_69	0	0.0933265774218736	25.1397535560836	2.22773614825448e-05	2.37229993373443	2
ENSG00000080293.9	SCTR	2	119525231	2_69	0	0.0164390868480276	8.65277122760944	1.35061107965197e-06	0.989973837190112	1
ENSG00000163075.12	CFAP221	2	119544252	2_69	0	0.0107488127955895	4.67075168971772	4.76699477083301e-07	0.0770743625141315	1
ENSG00000144120.12	TMEM177	2	119679197	2_69	0	0.0130313648147589	6.47440768252793	8.01101126782688e-07	-0.675048193282376	1
ENSG00000088179.8	PTPN4	2	119757894	2_69	0	0.010772557792078	4.69141073691021	4.79865676235216e-07	-0.205926628923175	1
ENSG00000115109.13	EPB41L5	2	120013281	2_69	0	0.0129087448588826	6.3858133933915	7.82704151348546e-07	-0.763956157263606	1
ENSG00000074047.21	GLI2	2	120735812	2_70	0	0.090874223149508	15.5774757234257	1.34411117282576e-05	2.00340197799321	2
ENSG00000074054.17	CLASP1	2	121649921	2_70	0	0.0402267882741119	7.7812597169612	2.97209486640531e-06	1.29274726413444	1
ENSG00000136732.14	GYPC	2	126655525	2_74	0	0.0816558906024671	16.5672549594692	1.28450403402419e-05	1.80779994660641	1
ENSG00000163161.12	ERCC3	2	127292055	2_75	0	0.0366834895645315	4.79165642453285	1.66898990149994e-06	0.124214063878152	2
ENSG00000169967.16	MAP3K2	2	127388145	2_75	0	0.0374709167713594	4.99266922789572	1.77633351474019e-06	-0.383809600285624	1
ENSG00000115718.17	PROC	2	127418654	2_75	0	0.0365835978232477	4.76585805074569	1.65548371798902e-06	-0.168871291824758	1
ENSG00000163166.14	IWS1	2	127526497	2_75	0	0.118332510976758	16.0339116828238	1.80152778272291e-05	-2.02536862677209	1
ENSG00000169994.18	MYO7B	2	127543509	2_75	0	0.0858546766177812	12.9110895221991	1.0525051897222e-05	-1.77210819781061	2
ENSG00000144230.16	GPR17	2	127648067	2_75	0	0.037210457997128	4.92663881510625	1.74065674145475e-06	0.260250266860964	3
ENSG00000072163.19	LIMS2	2	127675412	2_75	0	0.0425751534418032	6.20279817137236	2.50750188870577e-06	-0.945522267101405	1
ENSG00000136709.11	WDR33	2	127810657	2_75	0	0.113968858769547	15.6653248348079	1.69520803060949e-05	2.12341381148938	1
ENSG00000144231.10	POLR2D	2	127857926	2_75	0	0.0680261075441286	10.6705633095153	6.89223957205341e-06	-1.37064726548652	1
ENSG00000144233.9	AMMECR1L	2	127883255	2_75	0	0.0389209589908058	5.35218133931732	1.97793378547756e-06	-0.527064620066148	1
ENSG00000136715.17	SAP130	2	128028089	2_75	0	0.0750330960150176	11.61218060672	8.27301944974028e-06	1.43696192064449	1
ENSG00000136731.12	UGGT1	2	128091109	2_75	0	0.0415627462874854	5.97453298812389	2.35779257839691e-06	-0.613921323286615	2
ENSG00000233087.7	WTH3DI	2	131364366	2_78	0	0.0426879100811349	7.13349588056124	2.89137688442189e-06	-1.50936389467554	1
ENSG00000178171.10	AMER3	2	130755277	2_78	0	0.0497612741666712	8.59003058431003	4.05866867017929e-06	1.10660753487927	1
ENSG00000222014.5	RAB6C	2	129979968	2_78	0	0.0706062427478035	11.9332782541743	8.00018934266997e-06	1.38521045025993	1
ENSG00000136699.19	SMPD4	2	130183461	2_78	0	0.0348435549531578	5.21046428246663	1.72383731705494e-06	-0.347650672065167	1
ENSG00000136710.9	CCDC115	2	130342923	2_78	0	0.068538525989843	11.648041007943	7.58027650879867e-06	-1.45823176226156	1
ENSG00000136718.9	IMP4	2	130342325	2_78	0	0.0374292589411385	5.88774465471339	2.09246206024204e-06	0.798235069749441	1
ENSG00000072135.12	PTPN18	2	130356437	2_78	0	0.0794718732704707	13.0710990024749	9.86331608490914e-06	1.60025159743534	2
ENSG00000136002.18	ARHGEF4	2	130837191	2_78	0	0.0499013084549179	8.61657017882172	4.08266513147638e-06	0.716833603056288	1
ENSG00000173272.15	MZT2A	2	131492520	2_78	0	0.102734941380654	15.5580523580688	1.51764712300209e-05	-2.4344686949346	1
ENSG00000163040.14	CCDC74A	2	131528704	2_78	0	0.0428491823077439	7.16924252871968	2.91684403541218e-06	0.938356706991387	1
ENSG00000183840.6	GPR39	2	132407987	2_79	0	0.0446087256630934	13.996506113649	5.92839117212231e-06	-1.57746199124127	1
ENSG00000176771.16	NCKAP5	2	133266691	2_79	0	0.0544991299050502	15.7608894720048	8.15582106338829e-06	1.74233231841591	1
ENSG00000152127.8	MGAT5	2	134117775	2_79	0	0.0361606665111571	10.7492481917301	3.69072693278272e-06	0.351087497796572	1
ENSG00000152128.13	TMEM163	2	134723354	2_80	0	0.0334572729157744	5.27454813617412	1.67561097342683e-06	-1.12472515311168	1
ENSG00000082258.12	CCNT2	2	134918338	2_80	0	0.0702351221449101	12.3300987141803	8.22277283322179e-06	2.35750082863044	1
ENSG00000115839.17	RAB3GAP1	2	135052002	2_80	0	0.0450209880426467	8.08638619162333	3.45674145009682e-06	1.57685144358472	1
ENSG00000121988.17	ZRANB3	2	135530703	2_80	0	0.0362558067862047	6.03410742981649	2.07724636911666e-06	-1.22006246351391	2
ENSG00000076003.4	MCM6	2	135876201	2_80	0	0.0332077165360072	5.20379594455927	1.64080385725278e-06	1.17325757147883	1
ENSG00000121966.6	CXCR4	2	136122815	2_80	0	0.036835530520298	6.18403649523685	2.1628996473436e-06	0.452420995727812	1
ENSG00000150540.13	HNMT	2	137964027	2_82	0	0.0260229808509769	7.51923745498443	1.85792525783824e-06	-1.22007529115889	1
ENSG00000144228.8	SPOPL	2	138501652	2_82	0	0.033827436365615	8.59725756599959	2.76138156091697e-06	0.342632070362974	1
ENSG00000115919.14	KYNU	2	142877245	2_85	0	0.0238108913907269	4.95166094220449	1.11949961923447e-06	0.273274963796708	1
ENSG00000121989.14	ACVR2A	2	147844091	2_88	0	0.0384782428839534	20.6059501156228	7.52844483757346e-06	2.30337939010508	2
ENSG00000115947.13	ORC4	2	148020703	2_88	0	0.0165802739132319	12.5847515092953	1.98122473987423e-06	1.70137011904618	1
ENSG00000135999.11	EPC2	2	148645644	2_88	0	0.00794893122094154	4.68543940852374	3.53635993830534e-07	-0.120287960474344	1
ENSG00000168280.16	KIF5C	2	148862262	2_88	0	0.0104862943685067	7.16036734899978	7.1294289493017e-07	0.724400227808151	1
ENSG00000150556.16	LYPD6B	2	149108022	2_88	0	0.0101811267030965	6.80528240287073	6.57868953018287e-07	0.669934969742758	1
ENSG00000187123.14	LYPD6	2	149329628	2_88	0	0.00801988237775697	4.75512691238335	3.62099152363519e-07	-0.129720478838022	2
ENSG00000184898.6	RBM43	2	151261443	2_90	0	0.028756690462368	5.17023260529752	1.41171289474718e-06	0.32376549129243	2
ENSG00000123609.10	NMI	2	151290158	2_90	0	0.053726402719245	11.0930405243264	5.65894873232368e-06	1.47060904191896	2
ENSG00000080345.17	RIF1	2	151423851	2_90	0	0.0529452694455807	10.9534099496259	5.50647791574895e-06	-1.7475207794876	2
ENSG00000183091.19	NEB	2	151734675	2_91	0	0.0425637369444903	9.30531127345418	3.76069447986008e-06	1.23250140327742	1
ENSG00000182389.19	CACNB4	2	152099291	2_91	0	0.106445478373328	18.1029755017549	1.82967763085602e-05	1.93400717771597	1
ENSG00000115145.9	STAM2	2	152176179	2_91	0	0.166171269276737	22.5027095770097	3.55048881727481e-05	-3.5529055460719	2
ENSG00000157827.19	FMNL2	2	152335728	2_91	0	0.0280045161181911	5.34695633130867	1.42177903837328e-06	-0.43051411100641	1
ENSG00000177917.10	ARL6IP6	2	152717752	2_91	0	0.233916533718361	25.9953692719539	5.77370124083656e-05	3.50819047109872	1
ENSG00000144278.14	GALNT13	2	153872085	2_92	0	0.0607329623744812	11.6939152260213	6.74344474289603e-06	1.64377423917981	1
ENSG00000153234.13	NR4A2	2	156292447	2_93	0	0.0317856456272237	9.30358403770417	2.80788113414193e-06	0.782534135766153	1
ENSG00000136542.8	GALNT5	2	157257153	2_94	0	0.031261460630994	6.02532747040503	1.78849330128671e-06	-0.586406790246107	1
ENSG00000115165.9	CYTIP	2	157488991	2_94	0	0.0281901335923352	5.04958007909234	1.35160501542763e-06	-0.32729441066889	1
ENSG00000115170.13	ACVR1	2	157876051	2_95	0	0.0396220774878605	8.6045881971523	3.23716421028408e-06	1.03435637445977	1
ENSG00000153237.17	CCDC148	2	158457154	2_95	0	0.0721738678890208	14.3219082224812	9.81472789046544e-06	1.86023371744334	1
ENSG00000144283.21	PKP4	2	158457351	2_95	0	0.0725100442625373	14.36658418559	9.89120240793216e-06	1.66553647238425	1
ENSG00000163331.11	DAPL1	2	158795222	2_96	0	0.0223951016875699	7.88784071536356	1.67729158278662e-06	0.965321780734435	2
ENSG00000115183.14	TANC1	2	158968808	2_96	0	0.0332407896876242	11.4867068400667	3.62546958994713e-06	-1.25936814386941	1
ENSG00000136536.14	MARCH7	2	159712247	2_96	0	0.0240763905013147	8.19777735683292	1.8740660560013e-06	0.392127022016701	2
ENSG00000241399.6	CD302	2	159778566	2_96	0	0.0250052021286917	10.1662728480743	2.41373466512399e-06	2.26713930626067	2
ENSG00000054219.10	LY75	2	159904571	2_96	0	0.016351499565202	5.39710554934825	8.37945736184861e-07	-0.968247616825608	1
ENSG00000153246.12	PLA2R1	2	160062509	2_96	0	0.0488723568753785	15.1034612130899	7.00869506123898e-06	-1.79202017389773	1
ENSG00000115221.10	ITGB6	2	160270221	2_96	0	0.0368475099483049	12.4152840248951	4.34372378528222e-06	-1.48479099788014	1
ENSG00000153250.19	RBMS1	2	160494127	2_96	0	0.0278748889838256	9.83697274056836	2.60358650069562e-06	-1.13993335621639	1
ENSG00000182263.13	FIGN	2	163614686	2_99	0	0.203743230417784	26.0104151697933	5.03185211568908e-05	2.6477337121303	1
ENSG00000082438.15	COBLL1	2	164843369	2_100	0	0.0167261498448308	4.8305615127703	7.67168914119795e-07	0.0401266218107205	2
ENSG00000169507.9	SLC38A11	2	164938084	2_100	0	0.0195943724467956	6.23718642191315	1.16042607883802e-06	-0.496865037840639	1
ENSG00000123607.14	TTC21B	2	165954114	2_100	0	0.0323242066618401	11.6207647985522	3.56664580524733e-06	1.72886879713495	1
ENSG00000169432.14	SCN9A	2	166375953	2_101	0	0.0194047502350942	4.72353496879475	8.70307224749764e-07	0.386221242635265	1
ENSG00000136546.13	SCN7A	2	166494973	2_101	0	0.0303101807838154	8.92230102377046	2.5678094631317e-06	-1.1325950655703	1
ENSG00000198648.10	STK39	2	168246633	2_102	0	0.0181622976464139	7.97512745276204	1.37532652125136e-06	-0.987900668685091	1
ENSG00000172292.14	CERS6	2	168456065	2_102	0	0.0172314168840628	7.48115104144788	1.22401519557748e-06	-0.985107341115183	1
ENSG00000163072.15	NOSTRIN	2	168786836	2_102	0	0.0359516636774796	14.4081772499777	4.91841795986167e-06	-1.72557867225786	2
ENSG00000152254.10	G6PC2	2	168864871	2_102	0	0.0170653460692867	7.39024203011215	1.19748796767553e-06	0.946562392262044	2
ENSG00000152253.8	SPC25	2	168864871	2_102	0	0.0178684974638892	7.82198671803214	1.32709650614076e-06	1.0030432163812	1
ENSG00000239474.6	KLHL41	2	169508867	2_103	0	0.0428871877164841	8.09905134706881	3.29806429525042e-06	-1.08738080156211	2
ENSG00000138399.17	FASTKD1	2	169573465	2_103	0	0.0341688659558169	5.94703000441578	1.92942584416818e-06	-0.715938666451701	1
ENSG00000138398.15	PPIG	2	169584491	2_103	0	0.0336023630655811	5.78900905753663	1.84701935225966e-06	-0.659050353316222	1
ENSG00000154479.12	CCDC173	2	169694453	2_103	0	0.0572473003845304	10.8470611032344	5.89609530437547e-06	-1.54060960152052	2
ENSG00000144362.11	PHOSPHO2	2	169693707	2_103	0	0.0721822803075166	13.0666401043174	8.95554300962111e-06	1.94027085971007	2
ENSG00000213160.9	KLHL23	2	169694622	2_103	0	0.174292227483501	21.7074277891626	3.59239250869785e-05	2.55017332319367	2
ENSG00000138382.14	METTL5	2	169825274	2_103	0	0.0312483524835713	5.10294943454939	1.51406941488293e-06	0.116297652879811	1
ENSG00000144357.16	UBR3	2	169827007	2_103	0	0.0361319318815401	6.47530786940438	2.22151372841603e-06	-0.76102273387573	3
ENSG00000128683.13	GAD1	2	170813611	2_104	0	0.0383534738212307	12.2585661798865	4.46418083391349e-06	-1.46696252153618	1
ENSG00000115806.12	GORASP2	2	170928918	2_104	0	0.0173460872698523	5.51954709864702	9.09080552832291e-07	-0.80610160273936	1
ENSG00000115827.13	DCAF17	2	171435106	2_104	0	0.0164897335848008	5.2099957971586	8.15733708132296e-07	-0.783918290028428	1
ENSG00000071967.11	CYBRD1	2	171522383	2_104	0	0.0172609532941688	5.13043838856084	8.40846364377972e-07	-0.187000652297854	2
ENSG00000077380.15	DYNC1I2	2	171686195	2_104	0	0.283849585142705	20.2435405940269	5.45597200804615e-05	-4.22310376382773	1
ENSG00000128708.12	HAT1	2	171922612	2_104	0	0.0217500498723684	7.05102459779025	1.4561626374716e-06	-0.376292485725421	1
ENSG00000172878.13	METAP1D	2	171999243	2_104	0	0.0169655095235692	5.33978199643815	8.60177009764283e-07	-0.53115449521201	1
ENSG00000144355.14	DLX1	2	172084313	2_104	0	0.0246878492594652	9.38799732133388	2.2006633502094e-06	-1.75089238286609	1
ENSG00000152256.13	PDK1	2	172555453	2_105	0	0.0248695424673246	15.1898801579027	3.58690223571025e-06	-1.65782298852114	1
ENSG00000091436.16	MAP3K20	2	173067177	2_105	0	0.0152089537400061	10.4474683354568	1.5087170532496e-06	-1.75280924452333	1
ENSG00000172845.14	SP3	2	173965538	2_105	0	0.0173558832311306	12.3576902971356	2.03648597394141e-06	-1.65551258904295	1
ENSG00000138433.15	CIR1	2	174396420	2_105	0	0.00810165085681081	5.62227617422169	4.32496995614331e-07	0.899218723042946	1
ENSG00000144306.14	SCRN3	2	174395627	2_105	0	0.00796566296101697	5.82486925043766	4.40560447795989e-07	-1.12594144557071	2
ENSG00000163328.13	GPR155	2	174487330	2_105	0	0.00830589745263211	5.00397558247524	3.94638219900818e-07	-0.0481019093197762	1
ENSG00000115935.17	WIPF1	2	174679054	2_105	0	0.00818894191208275	5.29445360408755	4.11667265045767e-07	0.539640631775735	1
ENSG00000128656.13	CHN1	2	175028605	2_106	0	0.0230345123490284	4.66992676290322	1.02137797612139e-06	-0.1821661676207	1
ENSG00000115966.16	ATF2	2	175168771	2_106	0	0.0735293681328539	15.6857120718189	1.09512191396981e-05	-2.12083959382426	1
ENSG00000154518.9	ATP5G3	2	175182595	2_106	0	0.0238393714899856	4.99314312507278	1.13022839268955e-06	-0.21186771320522	1
ENSG00000144320.13	LNPK	2	175919410	2_106	0	0.0277805642787973	6.43440332002776	1.69725360363602e-06	-0.844350531749246	2
ENSG00000128709.12	HOXD9	2	176116615	2_106	0	0.0238292232900024	4.98914229022854	1.12884203706346e-06	0.268511023646429	1
ENSG00000128654.13	MTX2	2	176269444	2_106	0	0.116873971468972	20.1802450447087	2.23945136025385e-05	-2.43304791009234	1
ENSG00000116044.15	NFE2L2	2	177392663	2_107	0	0.106966002933318	13.5987529860215	1.38115445773015e-05	-1.85903936013287	1
ENSG00000196659.9	TTC30B	2	177553107	2_107	0	0.0463417909490842	5.5604444572404	2.44669434115183e-06	0.563268331642494	1
ENSG00000197557.6	TTC30A	2	177605410	2_107	0	0.0498640550288255	6.25698287091481	2.96244268016592e-06	0.938488592921089	1
ENSG00000128655.16	PDE11A	2	178108391	2_108	0	0.0505583572474965	20.8891317943242	1.00279172396692e-05	2.65736042577005	1
ENSG00000079156.16	OSBPL6	2	178193688	2_108	0	0.0109613014728164	7.35011014470672	7.64985787372876e-07	0.971080733265286	2
ENSG00000079150.17	FKBP7	2	178477603	2_108	0	0.0150119872928404	9.75149609231224	1.38997450980814e-06	1.17033104637525	1
ENSG00000116095.10	PLEKHA3	2	178480456	2_108	0	0.00905710137903648	5.25354932743538	4.51792940032579e-07	-0.528298604162024	1
ENSG00000163492.14	CCDC141	2	179049620	2_108	0	0.00941256983755079	5.55721301277884	4.96663966130451e-07	0.346129243385141	1
ENSG00000170035.15	UBE2E3	2	180968140	2_109	0	0.050691241257561	9.2705194573077	4.46204958690156e-06	0.989221526763399	1
ENSG00000188452.13	CERKL	2	181680491	2_110	0	0.0940950357260633	19.5222592616092	1.74419157473042e-05	-2.07354358682737	1
ENSG00000077232.17	DNAJC10	2	182725810	2_110	0	0.0198407464766958	4.72181712222325	8.89538126733824e-07	0.0502858595778831	1
ENSG00000162998.4	FRZB	2	182866669	2_110	0	0.0240336240909816	6.52489167402875	1.48898377986652e-06	-0.684513479907354	2
ENSG00000061676.14	NCKAP1	2	183038483	2_110	0	0.0226197615787044	5.95433396012292	1.27884705879302e-06	-0.8476931996795	1
ENSG00000162999.12	DUSP19	2	183079224	2_110	0	0.0210387081013845	5.27286728968936	1.05332721628889e-06	0.411242866054106	1
ENSG00000163002.12	NUP35	2	183117127	2_110	0	0.0283542706976296	8.08248283405946	2.1760089081246e-06	-1.0986410706365	1
ENSG00000170396.7	ZNF804A	2	184598393	2_112	0	0.107865987386124	34.3275250821842	3.51580203527577e-05	-3.83635458442423	2
ENSG00000188738.14	FSIP2	2	185738225	2_112	0	0.0133181035939736	11.3480686773307	1.43503251330463e-06	1.55706346441698	1
ENSG00000065548.17	ZC3H15	2	186486293	2_112	0	0.00732071786210287	5.5053877307936	3.82682830082443e-07	-0.34992972714679	1
ENSG00000144369.12	FAM171B	2	186694233	2_112	0	0.00679313246729718	4.7332358950844	3.05299174255818e-07	-0.372609525363686	2
ENSG00000003436.15	TFPI	2	187566010	2_112	0	0.0474154559491024	21.8598724037444	9.84158279698382e-06	-2.05103121707411	1
ENSG00000168542.14	COL3A1	2	188974074	2_112	0	0.00673117112888699	4.66198336656285	2.97960537043613e-07	0.0185713471896908	1
ENSG00000204262.11	COL5A2	2	189180039	2_113	0	0.0568414483358452	13.4993619156985	7.28577529860093e-06	-1.80729084815471	2
ENSG00000115368.9	WDR75	2	189442861	2_113	0	0.0328115677497945	8.28421154540991	2.58092603710522e-06	1.15580278122627	1
ENSG00000138381.9	ASNSD1	2	189661479	2_113	0	0.0227802439184118	4.84451653678329	1.04786711079495e-06	0.440329516457389	2
ENSG00000128694.11	OSGEPL1	2	189761107	2_113	0	0.0398818533514007	10.1303849036125	3.83617734023735e-06	-1.44064904759953	1
ENSG00000128699.13	ORMDL1	2	189784079	2_113	0	0.0253988046943195	5.86877034164567	1.4153302541187e-06	-0.756601180301835	2
ENSG00000064933.17	PMS1	2	189784079	2_113	0	0.0225433911453767	4.74618908502232	1.01592507447517e-06	-0.245958917972159	1
ENSG00000151689.12	INPP1	2	190307833	2_113	0	0.0234371645948421	5.112025798985	1.13761550792733e-06	0.403048443195577	2
ENSG00000151690.14	MFSD6	2	190408058	2_113	0	0.0259850305692916	6.08371178390053	1.50102961202657e-06	0.701031053155821	1
ENSG00000189362.11	NEMP2	2	190534475	2_113	0	0.0500264719857028	12.2822038722341	5.83409605135883e-06	1.8423697101894	1
ENSG00000138386.16	NAB1	2	190646582	2_113	0	0.0405466945229788	10.2871427409652	3.96047811610736e-06	-1.42414690071564	1
ENSG00000138378.17	STAT4	2	191151202	2_114	0	0.0182499595626862	7.92585234323665	1.37342605028476e-06	-0.840297651195398	1
ENSG00000173559.12	NABP1	2	192172064	2_114	0	0.202767935768909	30.7806362660943	5.92617223772723e-05	-3.10687274994167	1
ENSG00000196950.13	SLC39A10	2	195786568	2_116	0	0.0241868033689415	4.76579036181586	1.09448749861217e-06	0.410389439071978	1
ENSG00000118997.13	DNAH7	2	196068464	2_116	0	0.0568379633112488	12.8555721965239	6.93788849817824e-06	1.81442866496558	1
ENSG00000138411.10	HECW2	2	196593392	2_116	0	0.0613238308180517	13.5814126841943	7.90809029525506e-06	2.74779405405378	2
ENSG00000144395.17	CCDC150	2	196640040	2_116	0	0.0445242257540547	10.5327724806073	4.45283370119689e-06	2.07427810448296	1
ENSG00000187944.2	C2orf66	2	196813099	2_116	0	0.122081930489154	20.2455495603417	2.34681229622701e-05	-2.96447295858025	1
ENSG00000226124.6	FTCDNL1	2	199756040	2_118	0	0.00590118190185385	15.4395640826258	8.65110200885928e-07	-4.26530361607132	2
ENSG00000162971.10	TYW5	2	199955035	2_118	0	0.0092428433004258	11.7135032264936	1.02799212690625e-06	-3.7527862314684	1
ENSG00000162972.10	MAIP1	2	199955782	2_118	1	0.502741702050033	45.9057733243995	0.000219133924068361	7.97963743237511	1
ENSG00000163535.17	SGO2	2	200510401	2_118	0	0.00592864449649744	5.5574058858883	3.12841905658806e-07	-0.553558005319093	1
ENSG00000155729.12	KCTD18	2	200519526	2_118	0	0.00597552406602553	7.41952344924364	4.20968314337493e-07	-1.61715134777873	1
ENSG00000138356.13	AOX1	2	200586283	2_118	0	0.0169219913927575	15.6877700544842	2.52063569222299e-06	-1.3774166223787	1
ENSG00000082153.17	BZW1	2	200805555	2_119	0	0.0405277833126012	5.00172781298516	1.92473215398387e-06	-0.120680965381703	1
ENSG00000013441.15	CLK1	2	200864612	2_119	0	0.0391297026830059	4.66909112071434	1.73474759635974e-06	0.183794900477321	1
ENSG00000240344.8	PPIL3	2	200889218	2_119	0	0.0405931900086313	5.01701471478753	1.93373052653363e-06	-0.300639887956921	1
ENSG00000003402.19	CFLAR	2	201116120	2_119	0	0.0396554529873651	4.79553264036037	1.80566493067838e-06	-0.316739866946494	1
ENSG00000003400.14	CASP10	2	201183110	2_119	0	0.0392415318890957	4.69612571375558	1.74977845146643e-06	0.291034406538612	2
ENSG00000064012.21	CASP8	2	201302928	2_119	0	0.0446649770572676	5.92381324749866	2.51226744517619e-06	-0.730384703283413	1
ENSG00000155749.12	ALS2CR12	2	201357198	2_119	0	0.0392748269653974	4.7041587005314	1.75425871153212e-06	-0.0880609699787698	2
ENSG00000082146.12	STRADB	2	201388150	2_119	0	0.0608506101446729	8.86947143142482	5.12460119127733e-06	-1.12125566922737	1
ENSG00000155755.18	TMEM237	2	201643776	2_119	0	0.0399859750873532	4.87417886032846	1.85057439830226e-06	0.254036946703812	1
ENSG00000003393.14	ALS2	2	201780819	2_119	0	0.0391602215409783	4.67647606029983	1.73884652720734e-06	-0.0513010791168802	1
ENSG00000138395.14	CDK15	2	201790118	2_119	0	0.0471617644659301	6.44053107664962	2.88409207991466e-06	0.856383997359992	3
ENSG00000155760.2	FZD7	2	202034208	2_120	0	0.0189052306292493	5.60822922136663	1.00671173827486e-06	0.0815439306374432	1
ENSG00000116030.16	SUMO1	2	202238678	2_120	0	0.0282956485831259	9.40303345464955	2.52630063472664e-06	-0.974447698522655	1
ENSG00000138380.17	CARF	2	202912503	2_120	0	0.0312238546516974	10.3322885616422	3.06323587865428e-06	1.52956231498363	1
ENSG00000138442.9	WDR12	2	203012510	2_120	0	0.0428344513824703	13.3241101379942	5.41912064339042e-06	1.79914295934113	1
ENSG00000144426.18	NBEAL1	2	203012510	2_120	0	0.0428344513824703	13.3241101379942	5.41912064339042e-06	1.79914295934113	1
ENSG00000163600.12	ICOS	2	203937045	2_120	0	0.0191710086340057	5.73937701724712	1.04473733218878e-06	-0.58940727548594	1
ENSG00000023228.13	NDUFS1	2	206158029	2_122	0	0.015323774729185	8.10047498354203	1.17861955076242e-06	-1.02467461013645	1
ENSG00000183671.12	GPR1	2	206217980	2_122	0	0.0547841305237394	19.8136722220729	1.03066408891987e-05	-2.27860336224954	1
ENSG00000204186.7	ZDBF2	2	206292888	2_122	0	0.02732127511814	13.2808590242161	3.44528003955488e-06	1.96325462825651	1
ENSG00000114948.12	ADAM23	2	206443099	2_122	0	0.0119286015059514	5.94665557093513	6.73534292322595e-07	0.527482245546653	2
ENSG00000138400.12	MDH1B	2	206765369	2_122	0	0.0104639464401886	4.66448830499635	4.63443625917392e-07	-0.177397138580109	2
ENSG00000118246.13	FASTKD2	2	206765614	2_122	0	0.0108418107549231	5.03949896231728	5.18784006998569e-07	-0.449113952649617	1
ENSG00000118263.14	KLF7	2	207120347	2_122	0	0.0105491333477001	4.734378616902	4.74217050724465e-07	0.223647407278276	1
ENSG00000144401.14	METTL21A	2	207638686	2_122	0	0.674203898452338	21.0696449964492	0.000134879477350622	-4.15750497647929	1
ENSG00000163249.11	CCNYL1	2	207712007	2_122	0	0.0105427299954605	4.75916367726939	4.76410277954899e-07	-0.253544359776461	1
ENSG00000118231.4	CRYGD	2	208124857	2_123	0	0.0936376875170597	12.8098230712131	1.13891472482489e-05	-1.57982555452575	1
ENSG00000138413.13	IDH1	2	208266212	2_123	0	0.0410918984255542	4.92513248012767	1.92163774099208e-06	-0.215068204124125	1
ENSG00000197713.14	RPE	2	210002122	2_124	0	0.0165708716919902	4.6718695441317	7.35078056718919e-07	0.0940493129405679	1
ENSG00000021826.14	CPS1	2	210477414	2_124	0	0.0167018889376117	4.7457795375136	7.52610975882018e-07	0	1
ENSG00000178568.14	ERBB4	2	212538367	2_125	0	0.0200457227172476	10.4524268245352	1.98946476240484e-06	-2.69382214361033	1
ENSG00000138376.10	BARD1	2	214805960	2_127	0	0.0204511208907509	6.73804786884689	1.30842431050204e-06	-0.75517853725281	3
ENSG00000138363.14	ATIC	2	215312057	2_127	0	0.0164004055825707	4.66507954299834	7.26458882433452e-07	0.0616193604435808	2
ENSG00000118242.15	MREG	2	216033416	2_127	0	0.0172879425071545	5.15973231828358	8.4696970765485e-07	-0.388992044418475	1
ENSG00000115425.13	PECR	2	216086524	2_127	0	0.0170634787641133	5.03705710689903	8.16097124681418e-07	0.488856279073892	1
ENSG00000138375.12	SMARCAL1	2	216412526	2_127	0	0.0196184951710703	6.34747323547117	1.18239876392059e-06	-0.761754249443975	2
ENSG00000115457.9	IGFBP2	2	216632342	2_127	0	0.348275765015935	34.6094543726376	0.000114449896488867	3.71893275549493	1
ENSG00000171450.5	CDK5R2	2	218959212	2_129	0	0.0658051275702755	14.8261470853026	9.26372035477322e-06	-1.828158884447	1
ENSG00000188282.12	RUFY4	2	218034950	2_129	0	0.077319414474607	16.5046680941	1.2116934172065e-05	-1.95379704639719	1
ENSG00000163466.15	ARPC2	2	218217396	2_129	0	0.0238666387136403	5.29105269957694	1.19903191473095e-06	-0.507548463294364	1
ENSG00000179921.14	GPBAR1	2	218259499	2_129	0	0.0272552364009538	6.24356745108366	1.61577229784639e-06	0.460193115295967	1
ENSG00000127837.9	AAMP	2	218270205	2_129	0	0.0421005255121142	10.2048529312005	4.07935653143223e-06	1.09172933340978	1
ENSG00000127838.13	PNKD	2	218263783	2_129	0	0.0686941752824067	15.392684223469	1.00399527916758e-05	-1.85706302565902	1
ENSG00000135926.14	TMBIM1	2	218292881	2_129	0	0.0407744752898673	9.88261666340956	3.82611243036731e-06	1.02970802369778	2
ENSG00000158428.3	CATIP	2	218390700	2_129	0	0.0233910921370483	5.0537503604292	1.12243624374219e-06	-0.457985359750798	1
ENSG00000018280.16	SLC11A1	2	218381984	2_129	0	0.0235498584505521	5.02597489129357	1.12384395132829e-06	-0.221682519996153	1
ENSG00000144579.7	CTDSP1	2	218398735	2_129	0	0.026622354912142	6.17371245331936	1.56059518845571e-06	0.523609081587036	1
ENSG00000135913.10	USP37	2	218568874	2_129	0	0.0364579867810156	9.46522040121172	3.27658026421672e-06	1.58025846917918	1
ENSG00000144580.13	CNOT9	2	218568272	2_129	0	0.0275990869865871	6.80801870523896	1.78407395176705e-06	1.28151770225268	1
ENSG00000115556.13	PLCD4	2	218607609	2_129	0	0.0225885212818855	4.67582414245123	1.00286706120619e-06	-0.18992212992336	1
ENSG00000074582.12	BCS1L	2	218658710	2_129	0	0.0330926678392826	8.63788654184931	2.71416766519331e-06	-1.54284044313067	2
ENSG00000115568.15	ZNF142	2	218658710	2_129	0	0.0263592340727308	6.37349758675983	1.59517380458599e-06	1.10476597435936	2
ENSG00000163482.11	STK36	2	218672452	2_129	0	0.0453610095199565	11.4653102250028	4.93816865365471e-06	-1.67658991314741	2
ENSG00000135929.8	CYP27A1	2	218780830	2_129	0	0.0293361965448671	7.27563715433277	2.02661958590786e-06	1.24156616890215	1
ENSG00000187736.12	NHEJ1	2	219160659	2_129	0	0.0320495750361122	8.29486479361605	2.52423034635488e-06	-1.05799736349078	1
ENSG00000213901.10	SLC23A3	2	219170383	2_129	1	0.0478536222352046	14.4899494972875	6.58383723058156e-06	3.45649715950495	2
ENSG00000144567.10	FAM134A	2	219177206	2_129	1	0.538668220032072	21.7488474890679	0.000111238467922722	-4.32496786404674	1
ENSG00000115649.15	CNPPD1	2	219177821	2_129	0	0.035321362336007	12.9962620244379	4.35866309632597e-06	-2.61277779888038	3
ENSG00000115657.12	ABCB6	2	219218731	2_129	0	0.0272949516900373	6.76795382422377	1.75403039055613e-06	0.971846487216783	1
ENSG00000198925.10	ATG9A	2	219229250	2_129	0	0.0225875997216961	4.67859551772561	1.00342052464068e-06	0.212246780144245	1
ENSG00000163516.13	ANKZF1	2	219230067	2_129	0	0.043690557779144	11.8030115142646	4.89641045720465e-06	1.67457252892425	1
ENSG00000163521.15	GLB1L	2	219248662	2_129	0	0.0549856086655437	16.1819723828053	8.44846655726056e-06	-2.56266400044019	1
ENSG00000127824.13	TUBA4A	2	219278362	2_129	0	0.030998456365254	7.23395658286652	2.129184825786e-06	0.434970379060179	1
ENSG00000054356.13	PTPRN	2	219309334	2_129	0	0.0244571082318593	6.95836560342716	1.61588238173783e-06	-1.52340259213398	1
ENSG00000123992.18	DNPEP	2	219399651	2_129	0	0.0240006510519388	5.1455517979527	1.17260670704285e-06	0.158160129206842	2
ENSG00000175084.11	DES	2	219418182	2_129	0	0.0270833505113917	6.64086508200345	1.70775059073246e-06	0.87498714692173	1
ENSG00000072195.14	SPEG	2	219434550	2_129	0	0.0228382131352372	4.74868133052792	1.0297517645409e-06	0.148639400266016	2
ENSG00000072182.12	ASIC4	2	219512380	2_129	0	0.0271908885541411	6.51345210114181	1.68163609435123e-06	-0.748279467542449	1
ENSG00000123989.13	CHPF	2	219543916	2_129	0	0.0241249603315267	5.53929393874193	1.26887375887137e-06	-0.764485200814802	1
ENSG00000188760.10	TMEM198	2	219543916	2_129	0	0.0241249603315267	5.53929393874193	1.26887375887137e-06	-0.764485200814802	1
ENSG00000124006.14	OBSL1	2	219572251	2_129	0	0.0250953085921526	5.83377860002369	1.39008027332356e-06	0.722895084668942	1
ENSG00000144589.21	STK11IP	2	219597918	2_130	0	0.0142119794480284	4.68381485286194	6.32050365818227e-07	0.0341883709083787	1
ENSG00000124003.12	MOGAT1	2	222671822	2_131	0	0.026732402421749	7.07692636079594	1.79630493729354e-06	0.797255331297767	1
ENSG00000124019.9	FAM124B	2	224402283	2_132	0	0.0228239620764945	5.25169791621766	1.1381203030532e-06	1.05226423558329	1
ENSG00000036257.12	CUL3	2	224567462	2_132	0	0.0244936442922191	5.20097539718529	1.20958280019787e-06	-0.0310054063632674	2
ENSG00000135905.18	DOCK10	2	225041976	2_133	0	0.0240221326961509	6.05275044407347	1.38058047384321e-06	0.632283486205805	1
ENSG00000168958.19	MFF	2	227111218	2_133	0	0.161936227246585	24.3975906305194	3.75135663477558e-05	-2.58316124858071	1
ENSG00000135917.13	SLC19A3	2	227717801	2_134	0	0.0550991809359689	15.3265662593457	8.01839426736935e-06	1.62569347909077	2
ENSG00000187957.7	DNER	2	229714856	2_135	0	0.198038069119292	31.1602031014972	5.85930843311255e-05	3.37615471493903	1
ENSG00000163053.10	SLC16A14	2	230068255	2_135	0	0.0130447252866656	5.05596416475734	6.26233536418135e-07	0.268923510630741	2
ENSG00000079263.18	SP140	2	230203060	2_135	0	0.0530363487732734	18.2840480509902	9.20753479385866e-06	2.09911954333374	1
ENSG00000135899.17	SP110	2	230213733	2_135	0	0.0127515952991624	4.84301042620951	5.86377532659637e-07	0.162631420477274	1
ENSG00000185404.16	SP140L	2	230328083	2_135	0	0.0198910305712022	9.0146348582247	1.70256155218645e-06	1.13917673914727	2
ENSG00000067066.16	SP100	2	230415917	2_135	0	0.0138794511187296	5.63729780391055	7.42917633368448e-07	-0.367199460000497	1
ENSG00000135916.15	ITM2C	2	230862833	2_135	0	0.019256757953776	8.71012091593904	1.59259281629313e-06	-0.972094620566709	1
ENSG00000135898.9	GPR55	2	230961119	2_135	0	0.0126355378167806	4.75734600859959	5.70763073730705e-07	-0.137930367088693	1
ENSG00000204128.5	C2orf72	2	231038211	2_136	0	0.0263070311524005	4.79638823821432	1.1980737841747e-06	0.36568873885324	1
ENSG00000135914.5	HTR2B	2	231125386	2_136	0	0.0259323657992356	4.66124384926359	1.14773429592796e-06	-0.0238149046562954	1
ENSG00000135931.17	ARMC9	2	231197437	2_136	0	0.0449844330638879	9.86909945896337	4.2153843028978e-06	1.3259264990843	2
ENSG00000171596.6	NMUR1	2	231524502	2_136	0	0.0299040720792406	6.00478896621547	1.70500429239386e-06	-0.662394801041183	2
ENSG00000187514.16	PTMA	2	231706100	2_136	0	0.0328263367435451	6.88511325694111	2.14600587069442e-06	0.870282616500631	1
ENSG00000144524.17	COPS7B	2	231781537	2_136	0	0.0274301354515492	5.1903801941333	1.35183759442939e-06	0.541446500314736	1
ENSG00000221944.6	TIGD1	2	232550122	2_136	0	0.0268245442993811	4.97996132246281	1.26839849886637e-06	-0.307129129959038	3
ENSG00000115468.11	EFHD1	2	232615874	2_136	0	0.0261549452800389	4.74176081630221	1.17758117967885e-06	-0.135322197665042	1
ENSG00000242515.5	UGT1A10	2	233632743	2_137	0	0.0213006344067593	4.91744369213006	9.94556204085598e-07	-0.389310450192085	1
ENSG00000167165.18	UGT1A6	2	233689196	2_137	0	0.0207910033663782	4.68441275268231	9.24757793639481e-07	0.174504368612724	1
ENSG00000241635.7	UGT1A1	2	233761240	2_137	0	0.0212195988795512	4.83060256071662	9.73275685874585e-07	-0.0681020743663262	1
ENSG00000204120.14	GIGYF2	2	232690010	2_137	0	0.113519235293563	17.8250062691728	1.92130602630079e-05	-1.10319133286183	2
ENSG00000115474.6	KCNJ13	2	232768056	2_137	0	0.0212204945402933	10.6077774709225	2.13735813352283e-06	2.64369226585255	1
ENSG00000182600.9	C2orf82	2	232856815	2_137	0	0.0239807576250372	7.77691486073337	1.77079236546266e-06	-1.81148011534026	2
ENSG00000066248.14	NGEF	2	233013260	2_137	0	0.0212307238281783	4.82635241922055	9.72929179341914e-07	-0.00130240503737639	1
ENSG00000168918.13	INPP5D	2	233060456	2_137	0	0.0247095502323902	6.10747464179401	1.43292648411913e-06	-0.376667317011649	2
ENSG00000085978.21	ATG16L1	2	233282094	2_137	0	0.0207719112309014	4.68440545748558	9.2390716052755e-07	0.1167186748084	1
ENSG00000077044.10	DGKD	2	233354365	2_137	0	0.0655061477670643	15.4903012687122	9.63472496500698e-06	1.73249804161138	1
ENSG00000085982.13	USP40	2	233541107	2_137	0	0.189839291327546	25.3843826342099	4.57562165068238e-05	-2.58649216197959	2
ENSG00000185038.14	MROH2A	2	233793813	2_137	0	0.0277134416069123	7.51580114829109	1.97771241622828e-06	0.874549161004615	1
ENSG00000123485.11	HJURP	2	233854491	2_137	0	0.0269819094473137	7.19203741433848	1.84256159683409e-06	-0.834439033354262	1
ENSG00000177483.11	RBM44	2	237783839	2_140	0	0.0352871284336881	5.19490293208463	1.74056862991144e-06	-0.337559436507896	4
ENSG00000132329.10	RAMP1	2	237859174	2_141	0	0.0422036375044977	6.00030378717681	2.40447640432666e-06	0.618238945206808	1
ENSG00000184182.18	UBE2F	2	237966682	2_141	0	0.042465727506391	6.05907170286738	2.44310457733389e-06	-0.731995031944932	2
ENSG00000132330.16	SCLY	2	238098238	2_141	0	0.0538646210184424	8.31982012459393	4.25515066705466e-06	-1.29409897177922	1
ENSG00000144488.14	ESPNL	2	238123100	2_141	0	0.0456033994428282	6.73571167512753	2.91660827258932e-06	0.743870507544456	1
ENSG00000178752.15	ERFE	2	238158500	2_141	0	0.0475960404102557	7.14208215923442	3.2276992637943e-06	0.900210266228176	1
ENSG00000132323.8	ILKAP	2	238203982	2_141	0	0.183078138736956	20.25584389116	3.52114757034877e-05	3.14011166154191	2
ENSG00000204104.11	TRAF3IP1	2	237871674	2_141	0	0.0367146521652006	4.68034042642277	1.63160210762489e-06	-0.102283194250533	2
ENSG00000068024.16	HDAC4	2	239401581	2_142	0	0.0496547349754203	13.8727079890497	6.5406259004886e-06	-1.54295808441747	1
ENSG00000130414.11	NDUFA10	2	240027895	2_142	0	0.0188110876623233	4.70616126170851	8.40578173218527e-07	-0.15608779415023	1
ENSG00000188542.9	DUSP28	2	240563949	2_142	0	0.0387976319988391	11.530713878019	4.24774866331765e-06	-1.31771932232378	1
ENSG00000142327.12	RNPEPL1	2	240566275	2_142	0	0.0347855302756698	10.497730517711	3.46730020271614e-06	1.30562977079256	1
ENSG00000144504.15	ANKMY1	2	240570295	2_142	0	0.0193718542111638	4.98210542117068	9.16392448428258e-07	0.152554223308608	1
ENSG00000142330.19	CAPN10	2	240586423	2_142	0	0.0600793719474709	15.6898083943498	8.95035828926388e-06	-1.74414917931049	2
ENSG00000178623.11	GPR35	2	240604773	2_142	0	0.0187215520595988	4.66134681982583	8.28610941673926e-07	0.12900976544976	2
ENSG00000172478.17	C2orf54	2	240897583	2_143	0	0.0308736509873134	5.26145352920388	1.54237907999211e-06	-0.399679463696659	1
ENSG00000130294.15	KIF1A	2	240819820	2_143	0	0.0370651868106793	6.98898781428098	2.45967582895503e-06	0.899099939434837	2
ENSG00000226321.5	CROCC2	2	240905980	2_143	0	0.0383414056029233	7.30945528783028	2.66103410553878e-06	-0.859638068411143	2
ENSG00000162804.13	SNED1	2	240993179	2_143	0	0.0517566668903521	10.1581599956213	4.99204792259891e-06	-1.33971954400428	1
ENSG00000122085.16	MTERF4	2	241100174	2_143	0	0.0701081786785227	13.0589551870173	8.69309675085199e-06	1.74933136085607	2
ENSG00000115687.13	PASK	2	241116196	2_143	0	0.0602650802652368	11.6099226553863	6.64343151882913e-06	1.67574025438281	2
ENSG00000115685.14	PPP1R7	2	241150035	2_143	0	0.034392820131695	6.28118676532617	2.05119473056311e-06	-0.839412789670663	1
ENSG00000168385.17	SEPT2	2	241315963	2_144	0	0.0274397722079414	5.40680685902074	1.40870077844114e-06	-0.562626825638063	1
ENSG00000115677.16	HDLBP	2	241317232	2_144	0	0.0347329131928101	7.63181881613726	2.51690404721083e-06	-0.985848441043871	1
ENSG00000006607.13	FARP2	2	241356233	2_144	0	0.0894686681505279	16.6669916142079	1.41587719269185e-05	2.20483630950264	1
ENSG00000115694.14	STK25	2	241510210	2_144	0	0.0395228714376706	8.85454218758447	3.32285964905649e-06	1.06823080585094	1
ENSG00000176720.4	BOK	2	241558372	2_144	0	0.0374509301961361	8.34460161783355	2.96732840259071e-06	1.057720366837	2
ENSG00000176946.11	THAP4	2	241670838	2_144	0	0.0288138638300746	5.86754452942632	1.60529661679665e-06	0.585443456765653	1
ENSG00000168393.12	DTYMK	2	241683277	2_144	0	0.0783569140254872	15.3864291448682	1.14475503300831e-05	-1.95538243972928	1
ENSG00000168395.15	ING5	2	241687407	2_144	0	0.0669902133739523	13.8804108677443	8.82899111024058e-06	1.68400991306657	1
ENSG00000216921.7	AC131097.4	2	241552412	2_144	0	0.0444742436725195	9.97391422150475	4.21183740154589e-06	1.26956444644966	1
ENSG00000134121.9	CHL1	3	195076	3_1	0	0.0348317927206687	8.03123907207716	2.65616945487692e-06	-0.834019995499985	1
ENSG00000072756.16	TRNT1	3	3120585	3_3	0	0.039946638455063	10.9718690076336	4.16158001884056e-06	1.22304180823966	3
ENSG00000113851.14	CRBN	3	3180226	3_3	0	0.0260238542312742	6.92382056812328	1.7108613645183e-06	0.786144709901936	1
ENSG00000175928.5	LRRN1	3	3799536	3_3	0	0.0276089280682297	7.48102765356796	1.96113821344685e-06	0.88212152953603	1
ENSG00000170364.12	SETMAR	3	4303349	3_3	0	0.0326463106189138	9.06255509930968	2.80919680181056e-06	1.07902979955418	1
ENSG00000144455.13	SUMF1	3	4368850	3_3	0	0.0261926657439672	6.98473704245572	1.73710935132217e-06	0.718311775700567	1
ENSG00000134109.10	EDEM1	3	5189692	3_4	0	0.110244614426983	20.4495345749765	2.14061324220887e-05	2.08343292874853	1
ENSG00000071282.11	LMCD1	3	8500958	3_6	0	0.0263795652240596	5.30888447384939	1.3297448132789e-06	0.396602861880872	1
ENSG00000182533.6	CAV3	3	8734016	3_7	0	0.113498309376554	18.2901223265826	1.97107613357402e-05	1.93308034045867	1
ENSG00000180914.10	OXTR	3	8769543	3_7	0	0.028323003640511	5.01332090894847	1.34822448541747e-06	-0.415564814298122	2
ENSG00000070950.9	RAD18	3	8961362	3_7	0	0.0315717349877042	6.03797393106478	1.81003544326937e-06	-0.58448809855319	3
ENSG00000168137.15	SETD5	3	9397385	3_7	0	0.0332782222686114	6.53526292041442	2.06500248817263e-06	1.16731238435344	2
ENSG00000163719.19	MTMR14	3	9649842	3_8	0	0.0136510896747557	4.667796576448	6.05029621229128e-07	0.0239401389600048	1
ENSG00000114026.21	OGG1	3	9749660	3_8	0	0.0148352904302048	5.46611065380932	7.69966568610284e-07	0.406002895388766	1
ENSG00000214021.15	TTLL3	3	9807893	3_8	0	0.095456909853488	22.8399121889066	2.07013752528346e-05	-2.33712220074379	1
ENSG00000187288.10	CIDEC	3	9879932	3_8	0	0.0160416722050554	6.12683454958886	9.3321817257366e-07	-0.677563798126841	1
ENSG00000171135.13	JAGN1	3	10002578	3_8	0	0.0221338861757804	9.15708263684085	1.92447468415703e-06	-1.05226946605746	1
ENSG00000163701.18	IL17RE	3	9902449	3_8	0	0.0164693685915455	6.42410125694328	1.00458508013834e-06	0.765795275255612	1
ENSG00000163702.18	IL17RC	3	9938785	3_8	0	0.0156696748987385	5.88988670729669	8.76323229587919e-07	0.557518807877488	1
ENSG00000163703.17	CRELD1	3	9935180	3_8	0	0.0146712857103977	5.29753873452513	7.37971707933277e-07	-0.392952300328084	1
ENSG00000144554.10	FANCD2	3	10025967	3_8	0	0.013666988528063	4.69277405200956	6.08975570497032e-07	-0.0078271197706794	1
ENSG00000254999.3	BRK1	3	10115548	3_8	0	0.0697761512889635	19.7652171746413	1.30950149436658e-05	1.98760136496083	2
ENSG00000134086.7	VHL	3	10146679	3_8	0	0.0305492790191056	12.1516545810061	3.52479430238846e-06	-1.38286330547264	1
ENSG00000157014.10	TATDN2	3	10247632	3_8	0	0.0138899771321057	4.83396302836547	6.37532386880123e-07	0.41683319634039	2
ENSG00000157017.15	GHRL	3	10294992	3_8	0	0.0161189178901815	6.20800881953456	9.50135631360263e-07	-0.714557594489963	1
ENSG00000157087.17	ATP2B2	3	10708383	3_8	0	0.0173703312572497	7.32766964070392	1.20856880118042e-06	1.36630327508446	1
ENSG00000197548.12	ATG7	3	11271528	3_9	0	0.017684109799641	5.87674656987379	9.86773691166863e-07	0.735137955596015	1
ENSG00000144559.10	TAMM41	3	11808333	3_9	0	0.0309203359135825	11.1356593770973	3.2693208051718e-06	-1.28412431837953	3
ENSG00000157150.4	TIMP4	3	12159968	3_9	0	0.0478334544573142	15.2681330445606	6.93449881914965e-06	2.45631745285174	1
ENSG00000154743.17	TSEN2	3	12484699	3_9	0	0.016469207686219	5.2086977321671	8.14515322412103e-07	-0.988283584178381	2
ENSG00000075975.15	MKRN2	3	12555008	3_9	0	0.0181082555623807	6.0992375639197	1.04869587860698e-06	0.667112600862231	2
ENSG00000225526.4	MKRN2OS	3	12565272	3_9	0	0.0438063444220483	14.4325611440619	6.00313094028606e-06	1.7448430561971	1
ENSG00000132155.11	RAF1	3	12664356	3_9	0	0.0171667710713616	5.59791894940498	9.12457443936197e-07	0.267814609181363	1
ENSG00000144712.11	CAND2	3	12796583	3_9	0	0.0177152307115168	5.89324573580585	9.91285514816681e-07	-0.582939533935475	2
ENSG00000144713.12	RPL32	3	12841494	3_9	0	0.0180026162158708	6.04431907457532	1.03319049531748e-06	-0.488567634544941	1
ENSG00000144711.13	IQSEC1	3	13072626	3_10	0	0.0391482374353042	8.3409989912183	3.10047103966888e-06	1.06979925104399	1
ENSG00000163528.12	CHCHD4	3	14124429	3_10	0	0.0265482708676561	4.67220064866281	1.17775544891413e-06	0.0777892480931872	1
ENSG00000154767.14	XPC	3	14181071	3_10	0	0.0574651457663056	11.9900200093937	6.54216988150867e-06	1.48877233060866	2
ENSG00000131389.16	SLC6A6	3	14402293	3_10	0	0.148797889057405	21.2306471531698	2.99955893552315e-05	2.38839735891636	1
ENSG00000154781.15	CCDC174	3	14660765	3_10	0	0.154380565735845	21.5977069503392	3.16590347100245e-05	-2.39376727328532	1
ENSG00000131381.12	RBSN	3	15099992	3_11	0	0.0653606644983164	11.8325669701117	7.34332630592426e-06	-1.53255072142216	1
ENSG00000131375.9	CAPN7	3	15206289	3_11	0	0.0417985841668671	7.57350584798438	3.00577129859317e-06	-1.03175591327476	1
ENSG00000206561.12	COLQ	3	15521671	3_11	0	0.030926718275929	4.72345547791493	1.38704662882289e-06	-0.103179718599758	1
ENSG00000131373.14	HACL1	3	15601536	3_11	0	0.051507671451654	9.5582198807014	4.67462019101991e-06	1.37855679578753	2
ENSG00000206560.11	ANKRD28	3	15859466	3_11	0	0.0656287576286104	11.8720755923347	7.39806653751377e-06	1.74072890255335	1
ENSG00000131386.17	GALNT15	3	16167825	3_11	0	0.121118524614451	17.8077003644741	2.04793330192496e-05	2.10692965290068	2
ENSG00000154813.9	DPH3	3	16265068	3_12	0	0.0410345747596671	12.9320580015524	5.03865911678016e-06	-1.67165290293743	1
ENSG00000154814.13	OXNAD1	3	16265263	3_12	0	0.019510250332935	5.5546889122471	1.02901091171043e-06	0.574174506596543	2
ENSG00000131378.13	RFTN1	3	16513716	3_12	0	0.0180182162643776	4.90641647625822	8.39408962877439e-07	0.368834691910233	2
ENSG00000144566.10	RAB5A	3	19946616	3_14	0	0.0870005760431116	16.8132430701649	1.3889001236799e-05	-2.45067012865069	2
ENSG00000183977.13	PP2D1	3	20012089	3_14	0	0.0271561915210972	5.72637349508012	1.47654242725584e-06	0.527850970198952	1
ENSG00000114166.7	KAT2B	3	20035250	3_14	0	0.109055840772357	19.0095072413814	1.96841735968881e-05	2.17383865232119	1
ENSG00000182247.9	UBE2E2	3	23202760	3_17	0	0.0507549722698483	12.0169089022181	5.79120262539521e-06	1.65326610721303	1
ENSG00000077097.15	TOP2B	3	25664786	3_19	0	0.0527954404658143	7.57353408739471	3.7965786287896e-06	-1.02281966446321	1
ENSG00000151092.16	NGLY1	3	26234328	3_19	0	0.0580746212407142	8.48255504000812	4.67746416663802e-06	-1.01673924631862	1
ENSG00000033867.16	SLC4A7	3	27484716	3_20	0	0.0396747138842797	4.67889528966181	1.76260308695414e-06	-0.114127724636424	2
ENSG00000163508.12	EOMES	3	27723132	3_20	0	0.0741970155469995	10.6493858072772	7.50254129691546e-06	1.5228226848973	1
ENSG00000163512.13	AZI2	3	28348860	3_21	0	0.0459173578601883	11.4682459392403	5.00001474411542e-06	-1.51988591572188	1
ENSG00000206559.7	ZCWPW2	3	28348860	3_21	0	0.0459173578601883	11.4682459392403	5.00001474411542e-06	1.51988591572188	1
ENSG00000144642.21	RBMS3	3	28575079	3_21	0	0.0245159036185044	5.53652832948656	1.28879199098741e-06	-0.00535830737670335	1
ENSG00000197385.5	ZNF860	3	31986760	3_23	0	0.0325918391450473	11.1011309041381	3.43536976353313e-06	-1.53878837663844	1
ENSG00000144645.13	OSBPL10	3	31744068	3_23	0	0.0163846164233501	4.83380708836421	7.52008915924328e-07	0.17002671993597	2
ENSG00000152642.10	GPD1L	3	32154824	3_23	0	0.302793957541857	32.0323130872691	9.20943319177541e-05	3.27181718584798	1
ENSG00000170293.8	CMTM8	3	32235711	3_23	0	0.0648325641036531	17.5821917243319	1.08233974444109e-05	1.8137787301028	3
ENSG00000153551.13	CMTM7	3	32414275	3_24	0	0.0429762100370813	7.75239993955434	3.16345513676431e-06	0.966524814819631	1
ENSG00000091317.7	CMTM6	3	32502466	3_24	0	0.0314441262538526	4.79559934192822	1.43179163267897e-06	-0.170019340748223	1
ENSG00000170275.14	CRTAP	3	33114290	3_24	0	0.0402294609389193	7.12618179209672	2.72206509854719e-06	-1.21001058797352	2
ENSG00000173705.8	SUSD5	3	33218911	3_25	0	0.0252439978230025	16.1597112472786	3.87337127126085e-06	-1.89431679781722	2
ENSG00000153558.13	FBXL2	3	33277306	3_25	0	0.05599452572076	22.7515678620965	1.20963486948269e-05	2.53478646630118	1
ENSG00000144681.10	STAC	3	36380068	3_26	0	0.0904800450199097	16.5172934780033	1.41902187422549e-05	-2.19136325141947	3
ENSG00000163673.7	DCLK3	3	36764355	3_27	0	0.0262698651684817	7.7499157876434	1.93309066644334e-06	1.11665119518247	2
ENSG00000168016.13	TRANK1	3	36944995	3_27	0	0.0305219623664371	7.83496735731019	2.27063349875695e-06	0.434126815304659	1
ENSG00000178567.7	EPM2AIP1	3	36993455	3_27	0	0.0219559822919362	7.55520221680353	1.57505731293925e-06	-1.61366211709586	1
ENSG00000076242.14	MLH1	3	36993455	3_27	0	0.0219559822919362	7.55520221680353	1.57505731293925e-06	-1.61366211709586	1
ENSG00000093167.17	LRRFIP2	3	37182244	3_27	0	0.0204124440729621	9.04417116533935	1.75291629255005e-06	2.34114909485924	1
ENSG00000144674.16	GOLGA4	3	37243088	3_27	0	0.0217753156528793	6.60001458016026	1.36460434870198e-06	1.2501471637553	2
ENSG00000198590.11	C3orf35	3	37386585	3_27	0	0.0229839322931723	5.61045460255018	1.22439002562649e-06	-0.127522858999875	1
ENSG00000136059.14	VILL	3	37987123	3_27	0	0.0202602772147121	4.69667212034275	9.03510123101025e-07	-0.0949849972661335	1
ENSG00000187091.13	PLCD1	3	38029646	3_27	0	0.0836795219452485	18.1401763875292	1.44131229999708e-05	-1.8656065398524	1
ENSG00000093217.9	XYLB	3	38346523	3_28	0	0.0216722461784535	7.03716357639013	1.44810138272255e-06	-0.77933265360207	1
ENSG00000168356.11	SCN11A	3	38950616	3_28	0	0.0207473419550325	6.44993851395785	1.27061926677318e-06	0.691058726754666	1
ENSG00000114742.13	WDR48	3	39051835	3_28	0	0.0184276089116779	5.39973945487542	9.44798485533347e-07	0.436562942571482	1
ENSG00000114745.13	GORASP1	3	39107217	3_28	0	0.0185115275709519	5.5037710956797	9.67386490266459e-07	0.480409559579755	1
ENSG00000168026.18	TTC21A	3	39091818	3_28	0	0.0168993905008438	4.67368521198948	7.49942379037099e-07	0.0121377330117756	2
ENSG00000168334.8	XIRP1	3	39192679	3_28	0	0.0973282271908883	21.2242788034556	1.96141346146478e-05	-2.33988582515052	1
ENSG00000144659.10	SLC25A38	3	39336163	3_28	0	0.0224144426793388	7.27542623473284	1.54840221335552e-06	0.920317964027843	2
ENSG00000168028.13	RPSA	3	39407090	3_28	0	0.0177723222121101	5.12222774990426	8.64371541570389e-07	0.395812929953762	1
ENSG00000170011.13	MYRIP	3	39962875	3_28	0	0.131708949606295	23.4606743020841	2.93395314132712e-05	3.0229920542072	1
ENSG00000168032.8	ENTPD3	3	40387447	3_29	0	0.0306846345781766	7.14920935782014	2.08293811758286e-06	0.966478568662207	1
ENSG00000188846.13	RPL14	3	40457354	3_29	0	0.0320851578975043	7.57061737306775	2.30639068152137e-06	-1.01835852057549	1
ENSG00000177873.12	ZNF619	3	40477330	3_29	0	0.0369573042461733	8.90713773974279	3.12561764760294e-06	-1.18756045420034	1
ENSG00000168038.10	ULK4	3	41963289	3_30	0	0.0419158263513259	6.77468302299612	2.69627639318237e-06	-0.995013344958611	1
ENSG00000182606.14	TRAK1	3	42014240	3_30	0	0.0344735011739027	4.92387477603935	1.61172072078792e-06	0.36564333315414	1
ENSG00000187094.11	CCK	3	42266417	3_30	0	0.0430888782088194	7.03650578993094	2.8788539565695e-06	0.828326505174198	1
ENSG00000114857.17	NKTR	3	42603651	3_31	0	0.058677150853611	20.6691037157941	1.15156394608764e-05	2.27757394063643	1
ENSG00000114853.13	ZBTB47	3	42653821	3_31	0	0.0158484030984836	8.35860749116597	1.25781519647167e-06	1.32999104973012	1
ENSG00000157119.11	KLHL40	3	42685226	3_31	0	0.0143144179277831	7.39017132306126	1.00444369315992e-06	-0.873233194114315	1
ENSG00000244607.5	CCDC13	3	42696805	3_31	0	0.0111010276955618	4.92773471501529	5.19407124591865e-07	-0.442114275143048	1
ENSG00000181061.13	HIGD1A	3	42800848	3_31	0	0.0109795806928468	4.90868798643104	5.1173907445097e-07	-0.379721733290249	1
ENSG00000144648.15	ACKR2	3	42804792	3_31	0	0.026381797460646	12.8133832517928	3.20970851833904e-06	-1.4218226805569	1
ENSG00000180432.5	CYP8B1	3	42876414	3_31	0	0.0119857714077772	5.67010281069417	6.45289087787229e-07	-0.669718397642053	1
ENSG00000182983.14	ZNF662	3	42906284	3_31	0	0.0113091802184128	5.12903770409457	5.50762564259098e-07	-0.376556927277611	1
ENSG00000240747.7	KRBOX1	3	42819964	3_31	0	0.0108035341903158	4.6795350183293	4.8002731314021e-07	0.202493307534913	1
ENSG00000144649.8	FAM198A	3	43029104	3_31	0	0.0327539365280473	15.0931037765894	4.69396079596688e-06	-1.71519436407874	1
ENSG00000144647.5	POMGNT2	3	43101746	3_31	0	0.0108636202287246	4.81785756680656	4.96965142918339e-07	0.324803125876617	2
ENSG00000011198.7	ABHD5	3	43690029	3_31	0	0.0111335557226014	4.91619494780296	5.19709170270379e-07	0.153920851050503	2
ENSG00000160746.12	ANO10	3	43917684	3_31	0	0.122956070804393	28.1693688163184	3.28870174774901e-05	-2.70696926177836	1
ENSG00000179152.19	TCAIM	3	44338737	3_31	0	0.0127461920290664	6.015858620221	7.28073920821239e-07	-0.450491589143303	1
ENSG00000225873.3	LINC00694	3	44439661	3_31	0	0.0542347846015999	19.3462852656612	9.9626048180201e-06	2.26959777015544	1
ENSG00000178917.15	ZNF852	3	44510851	3_31	0	0.0126543857255941	6.44788231601709	7.74739265273906e-07	-1.27301383633671	2
ENSG00000196345.12	ZKSCAN7	3	44533027	3_31	0	0.011427203010592	5.29700423733958	5.7473501935135e-07	-0.614104456442414	2
ENSG00000144792.9	ZNF660	3	44578138	3_31	0	0.020032466269158	10.324867305956	1.963886097724e-06	-1.58169518385941	2
ENSG00000186448.14	ZNF197	3	44584405	3_31	0	0.0137894951662333	7.30095635610882	9.55928733753422e-07	-1.32299805598089	2
ENSG00000196653.11	ZNF502	3	44721338	3_31	0	0.0127852614094982	6.24541981771323	7.58173578889879e-07	-0.747861346350425	1
ENSG00000186446.11	ZNF501	3	44721338	3_31	0	0.0127852614094982	6.24541981771323	7.58173578889879e-07	-0.747861346350425	1
ENSG00000163807.5	KIAA1143	3	44761638	3_31	0	0.15082246772459	29.0567681649682	4.16112485875331e-05	-3.34775308757611	1
ENSG00000163808.16	KIF15	3	44761638	3_31	0	0.150822467724591	29.0567681649682	4.16112485875334e-05	-3.34775308757611	1
ENSG00000169964.7	TMEM42	3	44870951	3_31	0	0.01312289276242	6.34834289407752	7.91019797357055e-07	0.35348426134724	1
ENSG00000075914.12	EXOSC7	3	44975427	3_31	0	0.0122447651513585	5.70768105510639	6.63601797210694e-07	0.514913632835692	1
ENSG00000163814.7	CDCP1	3	45145928	3_32	0	0.0356706039137795	6.33542818237194	2.14577327064306e-06	-0.657527491245858	1
ENSG00000011376.9	LARS2	3	45485320	3_32	0	0.0563523814979464	10.6783683738205	5.71366232151331e-06	1.27766477827449	1
ENSG00000163817.15	SLC6A20	3	45796521	3_32	0	0.0366274440251575	6.58587872660709	2.29043377594786e-06	0.656144060503245	2
ENSG00000163818.16	LZTFL1	3	45916204	3_32	0	0.0377663837174956	6.87574141680252	2.46559836579921e-06	-0.821474287864241	1
ENSG00000172215.5	CXCR6	3	45940684	3_32	0	0.0343858376863495	5.9885486543498	1.95523331249434e-06	-0.558245563931172	1
ENSG00000163820.14	FYCO1	3	45986828	3_32	0	0.0514491301620438	9.81074141959421	4.79266708713474e-06	-1.39892017801685	2
ENSG00000163823.3	CCR1	3	46208857	3_32	0	0.0316119913436387	5.19388541225505	1.55898384599079e-06	-0.473539966931825	1
ENSG00000121807.5	CCR2	3	46353822	3_32	0	0.0329887321740041	5.59653047032141	1.75299991254188e-06	0.524566096289128	1
ENSG00000160791.13	CCR5	3	46370768	3_32	0	0.0478908301512215	9.1287992166618	4.15110211710965e-06	-1.27965736347245	2
ENSG00000121797.9	CCRL2	3	46407900	3_32	0	0.0378978924046697	6.90857797105746	2.4859999678726e-06	0.781986640420535	1
ENSG00000241186.9	TDGF1	3	46574146	3_32	0	0.0300430215237348	4.71335190935987	1.34453116145232e-06	-0.153634341407097	1
ENSG00000261603.1	PRSS46	3	46749896	3_33	0	0.0301119939395744	4.6700825491155	1.33524656199584e-06	0.0203636968155862	2
ENSG00000188086.13	PRSS45	3	46744963	3_33	0	0.0319009681592789	5.21491675094131	1.57960551116684e-06	0.457047484507045	4
ENSG00000178038.16	ALS2CL	3	46694727	3_33	0	0.0500197618617452	9.47760032092602	4.5012942808781e-06	-1.16351531818844	2
ENSG00000181585.3	TMIE	3	46701258	3_33	0	0.0313615875743198	5.05389094736073	1.50494733603672e-06	-0.252584903830526	1
ENSG00000178055.11	PRSS42	3	46834226	3_33	0	0.0338452521902645	5.77386907957908	1.85550480555958e-06	-0.613347872290446	1
ENSG00000160801.13	PTH1R	3	46877889	3_33	0	0.0387869717304665	7.06329130665638	2.60129968509971e-06	-0.743813994681778	2
ENSG00000160796.16	NBEAL2	3	46979634	3_33	0	0.0333096894739694	5.62312863954417	1.77846777241687e-06	0.577284268473294	2
ENSG00000160799.11	CCDC12	3	46982458	3_33	0	0.0302079324266715	4.70010205580574	1.34811110446685e-06	-0.215603252052568	1
ENSG00000181555.20	SETD2	3	47163449	3_33	0	0.0473780358019744	8.96154752356523	4.03141456742977e-06	-1.1163997629291	1
ENSG00000114650.18	SCAP	3	47476755	3_33	0	0.0383033205810325	6.94446070870467	2.52564523431796e-06	0.750024519775829	1
ENSG00000163832.15	ELP6	3	47513447	3_33	0	0.0307246355003215	4.86017877258202	1.41786989169926e-06	-0.15896997026746	1
ENSG00000114646.9	CSPG5	3	47580720	3_33	0	0.0431907651160948	8.08276999460991	3.31473271733811e-06	-0.937422337538824	1
ENSG00000047849.21	MAP4	3	48089403	3_34	0	0.0767338850980991	13.0147063082816	9.48241495703665e-06	2.23277022887667	1
ENSG00000164045.11	CDC25A	3	48187406	3_34	0	0.0945236953838711	15.0295514034806	1.34891351774515e-05	-2.66737748653929	2
ENSG00000164048.13	ZNF589	3	48241756	3_34	0	0.0499321841213573	8.90400279799957	4.22146553416126e-06	-1.51418583530917	1
ENSG00000172113.8	NME6	3	48301800	3_34	0	0.068422426532853	11.9130619366617	7.7396134102676e-06	2.41700312866758	1
ENSG00000164049.14	FBXW12	3	48372047	3_34	0	0.0507730579566628	9.06294395430269	4.36918075400024e-06	-1.79147738926159	1
ENSG00000164050.12	PLXNB1	3	48429347	3_34	0	0.0513726084945373	9.17470714964083	4.47529043896134e-06	1.80393250379695	1
ENSG00000232112.3	TMA7	3	48440237	3_34	0	0.0574111424520628	10.2342226440959	5.57889832798113e-06	1.917523085771	1
ENSG00000164053.19	ATRIP	3	48446507	3_34	0	0.0556338943138547	9.93414700202924	5.24768116000296e-06	-1.8859977712815	1
ENSG00000213689.11	TREX1	3	48467186	3_34	0	0.0544553832936897	9.72996128345741	5.03094220478393e-06	1.82361087055254	1
ENSG00000114268.11	PFKFB4	3	48562408	3_34	0	0.0330090649249051	4.98051262288911	1.56100632872117e-06	0.431265925626234	1
ENSG00000145040.3	UCN2	3	48562712	3_34	0	0.0393189731963396	6.63539607504768	2.47723048692433e-06	1.00296532871906	2
ENSG00000114270.17	COL7A1	3	48559585	3_34	0	0.0407307311519003	6.96964114115685	2.69544218030805e-06	0.633441267108252	2
ENSG00000183396.3	TMEM89	3	48621034	3_34	0	0.0627789318423329	11.0884584818198	6.60971134342376e-06	1.72098153147137	1
ENSG00000213672.7	NCKIPSD	3	48686026	3_34	0	0.0387652366841974	6.50101016821569	2.39287868984651e-06	0.505323382212557	1
ENSG00000068745.14	IP6K2	3	48694528	3_34	0	0.0336659484592639	5.16671953522477	1.65159339881453e-06	-0.512198565392824	1
ENSG00000114302.15	PRKAR2A	3	48845667	3_34	0	0.0338169780882563	5.20899056221052	1.67257562528919e-06	0.0479343722521882	2
ENSG00000178467.17	P4HTM	3	48987668	3_34	0	0.0626038048864799	11.061644815657	6.57533426159757e-06	-2.31651949768749	1
ENSG00000178252.17	WDR6	3	49007280	3_34	0	0.0882446793871934	14.3634923675143	1.20349966658282e-05	2.50592575961741	2
ENSG00000178057.14	NDUFAF3	3	49015786	3_34	0	0.0392149687458255	6.61031683994254	2.46133964069153e-06	-1.50377510236376	1
ENSG00000198218.10	QRICH1	3	49072486	3_34	0	0.0380725645939558	6.33032287097626	2.2884181849811e-06	1.46153267728304	1
ENSG00000185909.14	KLHDC8B	3	49171432	3_34	0	0.0691345302882381	12.0123827142948	7.88536087463987e-06	2.21100771815323	2
ENSG00000173421.16	CCDC36	3	49199961	3_34	0	0.132590315987967	18.3403394383376	2.30896086277346e-05	-2.839468265046	1
ENSG00000188315.7	C3orf62	3	49277527	3_34	0	0.0682030594301777	11.8823087337918	7.69488414837465e-06	-1.82547547637834	1
ENSG00000041880.14	PARP3	3	51940709	3_36	0	0.0122956970784589	5.16608983606922	6.03132187322324e-07	-0.789506448457871	1
ENSG00000164086.9	DUSP7	3	52057238	3_36	0	0.025319615705455	13.6034212846508	3.27041340707918e-06	-2.33895203529919	1
ENSG00000164087.7	POC1A	3	52154292	3_36	0	0.0322456290671179	16.169656178959	4.95072765614181e-06	2.54241109255105	1
ENSG00000247596.8	TWF2	3	52234850	3_36	0	0.027904375550129	24.711584337412	6.54742142644021e-06	4.73898192753883	1
ENSG00000164088.17	PPM1M	3	52245578	3_36	0	0.0127198970193745	5.31719300849121	6.42189820354985e-07	0.993368437685005	2
ENSG00000168237.17	GLYCTK	3	52286212	3_36	0	0.0181862112824519	10.731744571876	1.85314736525042e-06	2.06727583651263	1
ENSG00000164091.11	WDR82	3	52287960	3_36	0	0.0167796946530161	15.7219091998461	2.50487889758505e-06	3.72339275751505	2
ENSG00000114841.17	DNAH1	3	52316729	3_36	0	0.0223250624694299	11.8453301358031	2.5109452824097e-06	1.96883567576467	1
ENSG00000010319.6	SEMA3G	3	52444898	3_36	0	0.0176199089228692	7.29374211658299	1.22025742799035e-06	0.0439601980042745	1
ENSG00000114854.7	TNNC1	3	52454186	3_36	0	0.0125393120877713	5.78969621915928	6.89329533274728e-07	-1.26556115532215	1
ENSG00000010322.15	NISCH	3	52455611	3_36	0	0.013349361533655	5.43214297354912	6.88539855071411e-07	-0.480562710016923	1
ENSG00000010327.10	STAB1	3	52495757	3_36	0	0.0128000503288228	6.18220207711165	7.51367266089196e-07	1.42345208706032	1
ENSG00000168273.7	SMIM4	3	52533601	3_36	1	0.0314070272300623	25.6587087268191	7.65171920917075e-06	5.36801337974649	1
ENSG00000168268.10	NT5DC2	3	52533447	3_36	0	0.0128948865123707	9.98346300932807	1.22235156863723e-06	2.93512759534514	3
ENSG00000163938.16	GNL3	3	52688546	3_36	0	0.0139973989034387	8.88066401732761	1.18029393624973e-06	-2.044237481351	1
ENSG00000163939.18	PBRM1	3	52686064	3_36	1	0.472036026564724	34.069738251425	0.000152700809646051	6.18759906619317	1
ENSG00000114902.13	SPCS1	3	52704149	3_36	0	0.0152371118897923	18.7651324281456	2.71488655723071e-06	-4.6553019638972	1
ENSG00000016864.18	GLT8D1	3	52705620	3_36	0	0.0847611814271581	18.7354428691062	1.50785076828886e-05	0.807738688610408	1
ENSG00000114904.12	NEK4	3	52770471	3_36	0	0.0187144080200867	21.3477934207212	3.79338115425567e-06	4.87543198722298	1
ENSG00000055955.15	ITIH4	3	52831110	3_36	0	0.0122751286257211	7.51688937149193	8.76115990622489e-07	2.15973843349645	1
ENSG00000213533.11	TMEM110	3	52897955	3_36	0	0.0263464882068017	24.4848895440575	6.12517189480766e-06	-4.89505062939419	1
ENSG00000163933.9	RFT1	3	53011667	3_36	0	0.0127748789359761	5.28219475877266	6.40720470950533e-07	-0.405723929622167	1
ENSG00000163932.13	PRKCD	3	53155654	3_36	0	0.0124335174330309	5.27504111035157	6.22755042875016e-07	-0.050599559796403	2
ENSG00000163931.15	TKT	3	53241761	3_36	0	0.012711876056549	6.29675834351529	7.60018340842089e-07	-1.09501356668997	1
ENSG00000016391.10	CHDH	3	53822023	3_36	0	0.0134893845502116	5.55616579151128	7.11647173193817e-07	0.170374352792193	2
ENSG00000113812.13	ACTR8	3	53882103	3_36	0	0.0898338898467832	22.1146201216983	1.88632745401176e-05	2.26789081435333	1
ENSG00000113811.10	SELENOK	3	53891822	3_36	0	0.0227871078193019	10.1242313315402	2.19052726921667e-06	-0.934892087937197	1
ENSG00000157445.14	CACNA2D3	3	54118922	3_37	0	0.0275549557872216	5.45105880318385	1.42619195498657e-06	0.315337733240693	2
ENSG00000180376.16	CCDC66	3	56545510	3_39	0	0.0270524733984233	5.53855730854748	1.42265969972012e-06	-0.337382804955783	3
ENSG00000163947.11	ARHGEF3	3	57078950	3_39	0	0.0297382887581826	6.43128675759088	1.81598076951626e-06	-0.639154186096269	2
ENSG00000144730.17	IL17RD	3	57148635	3_39	0	0.033843208652242	7.65233498363712	2.45902475861754e-06	-0.887412721899477	3
ENSG00000157500.10	APPL1	3	57149849	3_39	0	0.0466508814373778	10.6935694099999	4.73674432374595e-06	-1.33960341990789	1
ENSG00000239388.8	ASB14	3	57294482	3_39	0	0.0469330426949965	10.7508034789519	4.79089916902302e-06	-1.64444842400129	1
ENSG00000174840.8	PDE12	3	57556472	3_39	0	0.0251137779254941	4.83805425133803	1.15366623046009e-06	-0.229034265613696	1
ENSG00000168374.10	ARF4	3	57597784	3_39	0	0.0273738161898561	5.64992617241393	1.46850529377615e-06	-0.530726599005771	2
ENSG00000163681.14	SLMAP	3	57755619	3_39	0	0.0542943435153233	12.1375858214325	6.25726138015889e-06	1.79153236585851	1
ENSG00000163686.14	ABHD6	3	58237077	3_40	0	0.0337733238462871	16.094152531656	5.16106482731498e-06	-2.3005996558397	2
ENSG00000163684.11	RPP14	3	58306531	3_40	0	0.0292645324624333	14.7418506456974	4.09629281582782e-06	-1.91385633279518	1
ENSG00000168297.15	PXK	3	58332842	3_40	0	0.0134071086462365	7.40518809960542	9.42689392100377e-07	-0.724569212063584	1
ENSG00000168291.12	PDHB	3	58434217	3_40	0	0.138649434695032	29.6771062287145	3.90694278470506e-05	-3.27471231060357	2
ENSG00000168301.12	KCTD6	3	58491865	3_40	0	0.0206455284305384	11.4569640758748	2.24591311604978e-06	1.50373950150867	2
ENSG00000168309.16	FAM107A	3	58611117	3_40	0	0.0186161908080342	10.484788828775	1.85330930532692e-06	-1.14376965993631	1
ENSG00000144724.19	PTPRG	3	61561600	3_41	0	0.0108508652175818	8.14165113237474	8.38830580584236e-07	0.990716736410407	1
ENSG00000163630.10	SYNPR	3	63227944	3_42	0	0.0177878034167901	4.6689078349375	7.88560499999804e-07	0.0368115248103048	2
ENSG00000163618.17	CADPS	3	62875160	3_42	0	0.0237274823532154	7.37735847255314	1.66207241849303e-06	-1.07260140372964	1
ENSG00000163634.11	THOC7	3	63864622	3_43	0	0.0226487026322432	17.9850143909737	3.86768874055506e-06	-3.67663750053758	1
ENSG00000163637.12	PRICKLE2	3	64443272	3_43	0	0.0402714167508949	12.7180051294394	4.86310112998417e-06	-2.05016663534884	1
ENSG00000144741.17	SLC25A26	3	66134027	3_44	0	0.0293178923899529	4.86590476706019	1.35454596878434e-06	0.180332532390904	1
ENSG00000172340.14	SUCLG2	3	67427245	3_45	0	0.0448198365095878	12.7904322498664	5.44318238407462e-06	1.37371492176495	1
ENSG00000183662.10	FAM19A1	3	68437045	3_46	0	0.0389645496283905	6.87400614356344	2.54317926210846e-06	0.995103183470128	1
ENSG00000144747.15	TMF1	3	69052218	3_46	0	0.131193331043488	18.560404233127	2.31204661772687e-05	-2.13433029270932	1
ENSG00000144744.16	UBA3	3	69078639	3_46	0	0.0815949068259846	13.9310394619504	1.07930445592107e-05	1.73764947652698	1
ENSG00000144746.6	ARL6IP5	3	69104703	3_46	0	0.0355700056074982	6.01122324503224	2.03022507580585e-06	0.533313455624947	1
ENSG00000163380.15	LMOD3	3	69122652	3_46	0	0.102404897634755	16.1323616949966	1.56861395771185e-05	1.71134111829022	1
ENSG00000187098.14	MITF	3	69739170	3_47	0	0.0262857816482831	5.26791383832036	1.31479170603371e-06	0.568386531182106	1
ENSG00000163412.12	EIF4E3	3	71765280	3_48	0	0.0291572221531998	16.5668529238601	4.58652282687078e-06	-1.87004102562864	1
ENSG00000170837.2	GPR27	3	71735170	3_48	0	0.0528795702907212	21.7546112160889	1.09228668693717e-05	-2.1897843510735	2
ENSG00000144736.13	SHQ1	3	72861735	3_49	0	0.0277727744311607	6.86107210405433	1.80929193396979e-06	-0.753731873457641	1
ENSG00000172986.12	GXYLT2	3	72887991	3_49	0	0.0265863173495065	6.44956085643261	1.62811743191166e-06	0.938683063761022	2
ENSG00000255423.1	EBLN2	3	73061902	3_49	0	0.0576715976169638	13.7880635168843	7.55027299286817e-06	2.07212833526555	1
ENSG00000121440.14	PDZRN3	3	73510329	3_49	0	0.0359466961985823	9.29722908080926	3.17329107328733e-06	-1.03977407210787	2
ENSG00000113805.8	CNTN3	3	74521451	3_50	0	0.0366603800008827	5.86441459552469	2.04135729461875e-06	-0.543282468292197	1
ENSG00000114480.12	GBE1	3	81761728	3_54	0	0.0319005700305561	6.22653283788886	1.88600188802133e-06	-0.94730026014055	2
ENSG00000083937.8	CHMP2B	3	87227121	3_57	0	0.0231097550970176	4.91986339172208	1.07955751242408e-06	-0.18533038866956	1
ENSG00000163320.10	CGGBP1	3	88054626	3_58	0	0.0321045578338894	5.27096751729959	1.60677264569871e-06	0.400398283093305	2
ENSG00000179021.9	C3orf38	3	88150029	3_58	0	0.0525657964655727	9.94628067503081	4.96433815257723e-06	1.45370401082349	1
ENSG00000184500.14	PROS1	3	93972160	3_59	0	0.0692813106958841	13.0878787912434	8.60959567107433e-06	1.72209258367729	2
ENSG00000178700.7	DHFR2	3	94062771	3_59	0	0.0429872707555935	8.53616508421914	3.48417592139778e-06	-1.44674229145779	1
ENSG00000178694.9	NSUN3	3	94062771	3_59	0	0.0429872707555935	8.53616508421914	3.48417592139778e-06	1.44674229145779	1
ENSG00000080200.9	CRYBG3	3	97822174	3_61	0	0.103468349122015	20.7631463698579	2.03984929211337e-05	-2.59124387421956	1
ENSG00000154165.4	GPR15	3	98532142	3_62	0	0.040644024807085	5.82385916162596	2.24752726255811e-06	0.668020840786724	1
ENSG00000080819.6	CPOX	3	98599549	3_62	0	0.0627258293451679	9.95480151875314	5.92893124850764e-06	1.57837531475581	1
ENSG00000064225.12	ST3GAL6	3	98644739	3_62	0	0.0895925955433079	13.3847731539308	1.13862451586533e-05	1.69255904808267	2
ENSG00000144810.15	COL8A1	3	99638508	3_62	0	0.0360205509075952	4.68034341085654	1.6007572124023e-06	0.515519229505831	1
ENSG00000184220.11	CMSS1	3	99819571	3_63	0	0.0564818171219207	11.3196235729688	6.07068980171867e-06	1.31982122108789	1
ENSG00000036054.12	TBC1D23	3	100261437	3_63	0	0.0308374023909753	5.57900782372956	1.63354895841877e-06	0.737891802593788	1
ENSG00000114021.11	NIT2	3	100334239	3_63	0	0.035835625279414	6.9984389208079	2.38129697399247e-06	1.0310138483182	2
ENSG00000206535.7	LNP1	3	100402006	3_63	0	0.0401629241880325	8.07772713335152	3.08043394736332e-06	-0.87490003804899	1
ENSG00000181458.10	TMEM45A	3	100492450	3_63	0	0.0412208041482586	8.32423042224377	3.25805153839122e-06	1.17729496507104	2
ENSG00000081148.11	IMPG2	3	101320737	3_64	0	0.0254362538428752	5.58945853881355	1.34995809109068e-06	0.498458659055319	1
ENSG00000138468.15	SENP7	3	101513077	3_64	0	0.0329340977418909	8.02624051673888	2.50989374730059e-06	-1.10149478288148	1
ENSG00000066422.4	ZBTB11	3	101678243	3_64	0	0.0239559501769535	5.02489708433299	1.14297825819518e-06	0.288542202323762	1
ENSG00000144815.15	NXPE3	3	101779233	3_64	0	0.0253163203533411	5.54494604831308	1.33289305247998e-06	-0.577569958837624	2
ENSG00000114455.13	HHLA2	3	108296400	3_67	0	0.0161985985203325	6.02294847148556	9.26368941664719e-07	0.790819543788514	1
ENSG00000138472.10	GUCA1C	3	108954349	3_67	0	0.0238097790243947	9.64233558924574	2.17989213295921e-06	1.13458797635096	1
ENSG00000114446.4	IFT57	3	108221611	3_67	0	0.0329788569984645	12.7134400815813	3.98103574326342e-06	-2.2807660479612	1
ENSG00000198919.12	DZIP3	3	108590476	3_67	0	0.0541340535220418	17.4155982796334	8.95171698463751e-06	1.82782789396202	1
ENSG00000163519.13	TRAT1	3	108822296	3_67	0	0.0184084207210007	7.22343315899609	1.26257616590542e-06	0.901247729645336	1
ENSG00000176040.13	TMPRSS7	3	112043671	3_69	0	0.0441740464378172	12.3201031020878	5.16748140441636e-06	1.51918144066606	1
ENSG00000177707.10	NECTIN3	3	111070094	3_69	0	0.0448811759355742	12.4708776520633	5.31445388227343e-06	-1.63492720794859	1
ENSG00000177494.5	ZBED2	3	111595007	3_69	0	0.0251244129744944	6.98671041618875	1.66673311142946e-06	0.742451086463571	1
ENSG00000240891.7	PLCXD2	3	111674240	3_69	0	0.0205925979898145	5.11529161306111	1.00018177128731e-06	-0.475290472738064	1
ENSG00000144827.8	ABHD10	3	111981458	3_69	0	0.0214454095888676	5.49679928981527	1.11928741713558e-06	-0.290543373010131	1
ENSG00000174500.12	GCSAM	3	112133466	3_69	0	0.0242066120124547	6.63631200156224	1.52531029658191e-06	0.723287349768544	1
ENSG00000091972.18	CD200	3	112332846	3_69	0	0.020502735752614	5.07418305378099	9.87814374675398e-07	0.303573969261959	1
ENSG00000144848.10	ATG3	3	112562284	3_69	0	0.0294415536605238	8.48131368613726	2.37094373233583e-06	-1.18733956703733	1
ENSG00000138459.8	SLC35A5	3	112562284	3_69	0	0.052162820422006	13.9006909456639	6.88485582275082e-06	-1.75627185042382	2
ENSG00000091986.15	CCDC80	3	112649146	3_69	0	0.0199176431240965	4.8020738430275	9.08163780749543e-07	-0.206641202630353	2
ENSG00000163606.10	CD200R1	3	112975136	3_69	0	0.0204242232617654	5.03811977786487	9.77037953271312e-07	0.329673978766445	1
ENSG00000163608.14	NEPRO	3	113020058	3_69	0	0.0308506487839235	8.92250564781107	2.61365662102578e-06	-1.05343396699773	2
ENSG00000144857.14	BOC	3	113210774	3_70	0	0.0405616815197328	4.66925867225199	1.79829642793384e-06	-0.0709841968647803	1
ENSG00000206530.10	CFAP44	3	113440894	3_70	0	0.0406889001357795	4.69894050149527	1.81540402219289e-06	-0.0711293491644085	1
ENSG00000163611.11	SPICE1	3	113515105	3_70	0	0.0758326890372499	10.6400105497313	7.66118433098646e-06	1.52155113802967	1
ENSG00000072858.10	SIDT1	3	113532232	3_70	0	0.129618683511884	15.8558944106993	1.95144244993095e-05	1.74259825187131	1
ENSG00000121579.12	NAA50	3	113746012	3_70	0	0.047274879727718	6.12290548685583	2.74843446016155e-06	-0.680877561478998	1
ENSG00000114573.9	ATP6V1A	3	113746914	3_70	0	0.0473209334755081	6.13216069059732	2.75527040107941e-06	0.6827087574597	1
ENSG00000178075.19	GRAMD1C	3	113829383	3_70	0	0.0465983593929494	5.98591990206106	2.64849358033432e-06	-0.72450419027286	1
ENSG00000184307.14	ZDHHC23	3	113948387	3_70	0	0.0443911645930076	5.52503357203784	2.32878211396176e-06	-0.473920823880539	1
ENSG00000163617.10	CCDC191	3	114056663	3_70	0	0.0610633468784219	8.56243894051819	4.96449969758417e-06	1.16524990974322	2
ENSG00000181847.11	TIGIT	3	114276614	3_71	0	0.0260442204302537	5.41458415293198	1.3389793123409e-06	-0.356771546557977	1
ENSG00000185565.11	LSAMP	3	117138587	3_73	0	0.0216558685600274	4.78462750479818	9.83832434651259e-07	-0.134781991709214	1
ENSG00000114638.7	UPK1B	3	119172827	3_74	0	0.0327118842911215	9.79372729991848	3.04194225311657e-06	-1.07302872655292	2
ENSG00000144847.12	IGSF11	3	119145976	3_74	0	0.0351075277420008	10.4617299605453	3.48739507794646e-06	-1.38842350431589	2
ENSG00000121578.12	B4GALT4	3	119176337	3_74	0	0.0204213714644639	5.35482496608512	1.03831130252767e-06	0.470030131499855	3
ENSG00000163389.10	POGLUT1	3	119467987	3_74	0	0.0202215255641176	5.26238707440392	1.01040178082893e-06	-0.437118884126816	4
ENSG00000113845.9	TIMMDC1	3	119498467	3_74	0	0.135870805301798	23.4807744235224	3.02925590120763e-05	-2.50253399307261	1
ENSG00000121594.11	CD80	3	119559610	3_74	0	0.0530912577254146	14.3867636249195	7.25242955093356e-06	1.72750767454493	1
ENSG00000144843.11	ADPRH	3	119579733	3_74	0	0.0193117392375273	4.82980880608103	8.85622668775992e-07	-0.198851771265681	2
ENSG00000138495.6	COX17	3	119676952	3_74	0	0.0293803636091442	8.77966278178734	2.44924594935892e-06	1.16165697527583	2
ENSG00000183833.16	MAATS1	3	119703116	3_74	0	0.0196173885862656	4.97735427073226	9.27122551325162e-07	0.175780100734022	1
ENSG00000144852.17	NR1I2	3	119780660	3_74	0	0.0729133111361296	17.4218536086365	1.20614238091743e-05	1.80508909450116	1
ENSG00000082701.14	GSK3B	3	120094435	3_74	0	0.0190204479045112	4.68702307514103	8.46477128581647e-07	0.152840099264401	1
ENSG00000175697.10	GPR156	3	120284297	3_74	0	0.173239187770935	25.9025780089643	4.26075464350468e-05	2.947629008042	1
ENSG00000163428.3	LRRC58	3	120349385	3_74	0	0.019379441082543	4.86268023691072	8.94776060639753e-07	-0.12513661303189	1
ENSG00000065518.7	NDUFB4	3	120596154	3_74	0	0.0189734204485856	4.66377299210842	8.4019565369672e-07	0.066780138284947	1
ENSG00000145103.12	ILDR1	3	122021982	3_75	0	0.0437983418358835	5.58580360371222	2.32295462944129e-06	0.531665519433941	1
ENSG00000180353.10	HCLS1	3	121659058	3_75	0	0.0571142778115712	8.11212634031561	4.39923125622733e-06	1.03883393269198	2
ENSG00000173226.16	IQCB1	3	121835057	3_75	0	0.0397629005639788	4.66916338543887	1.76284661133117e-06	0.0412798709708646	2
ENSG00000145088.8	EAF2	3	121835057	3_75	0	0.0451104182004818	5.8660343613303	2.51257394954334e-06	-0.570809546566712	1
ENSG00000163406.10	SLC15A2	3	121893969	3_75	0	0.0580689653177194	8.27039019270282	4.56002773755737e-06	-1.23776784042982	2
ENSG00000114013.15	CD86	3	122056287	3_75	0	0.0703907619875481	10.1126630656048	6.75894015183782e-06	1.25142320165266	1
ENSG00000160124.9	CCDC58	3	122381494	3_76	0	0.0302814615219246	5.22689322140769	1.50285768779568e-06	0.185560621431942	1
ENSG00000114023.15	FAM162A	3	122384273	3_76	0	0.0365426114503802	6.99837504841969	2.42825443113652e-06	-0.714655268886299	1
ENSG00000196981.3	WDR5B	3	122416395	3_76	0	0.0723674729442264	13.4161455160935	9.21867627235326e-06	1.51581440340018	2
ENSG00000114030.12	KPNA1	3	122514621	3_76	0	0.036534033869586	6.97318083852947	2.41894476664562e-06	-1.10406321679021	1
ENSG00000173200.12	PARP15	3	122576951	3_76	0	0.0504517392155152	9.94477403603366	4.76396386394725e-06	-1.20237565354789	1
ENSG00000173193.13	PARP14	3	122687418	3_76	0	0.0287486666665655	4.78937401436791	1.30735597979997e-06	0.52173464496546	2
ENSG00000138463.8	DIRC2	3	122795125	3_76	0	0.0322649636008647	5.77576963353925	1.76945058767849e-06	0.798177390006955	1
ENSG00000082684.14	SEMA5B	3	123028920	3_76	0	0.0295918556804559	4.98385581956837	1.40034507059446e-06	-0.169522376599413	1
ENSG00000206527.9	HACD2	3	123540235	3_76	0	0.0393781598716992	7.7999690020133	2.91639061086973e-06	0.998096236585451	1
ENSG00000160145.15	KALRN	3	124633726	3_77	0	0.0186178462215654	4.66498722288664	8.24664489842865e-07	0.0389226833418037	1
ENSG00000114491.13	UMPS	3	124730362	3_77	0	0.08483826865911	19.438842989063	1.56588406913195e-05	-2.37988702734149	1
ENSG00000082781.11	ITGB5	3	124901003	3_77	0	0.0204842267211898	5.56929711707145	1.083221717311e-06	0.665631358885312	1
ENSG00000221955.10	SLC12A8	3	125208361	3_77	0	0.167765198093362	25.0980253331689	3.99796349320277e-05	-3.1535655713658	2
ENSG00000114520.10	SNX4	3	125520901	3_78	0	0.0324723077672099	8.17803824762977	2.52150415796965e-06	-0.645963469457585	1
ENSG00000144909.7	OSBPL11	3	125594988	3_78	0	0.0285988146486155	7.50662770358533	2.03840420755236e-06	0.92013027927614	1
ENSG00000189366.9	ALG1L	3	125937074	3_78	0	0.0619071067435915	15.3537931881446	9.02513258718828e-06	-2.15742967688912	3
ENSG00000114547.9	ROPN1B	3	125968016	3_78	0	0.077748985806838	17.5020070725423	1.29205197542136e-05	-2.46388732498436	1
ENSG00000114544.16	SLC41A3	3	126082224	3_78	0	0.0223689916564644	4.97311038233397	1.05626260135119e-06	-0.0725620804589682	3
ENSG00000144908.13	ALDH1L1	3	126190572	3_78	0	0.0233208395082141	5.43437047251042	1.20334683166784e-06	0.638230827499899	1
ENSG00000070476.14	ZXDC	3	126475489	3_78	0	0.0579157608185776	13.9966205568463	7.6969267213458e-06	-1.80726201052393	2
ENSG00000197763.14	TXNRD3	3	126656012	3_79	0	0.0502444376248903	13.7071418531522	6.53931553823875e-06	1.65972705173762	2
ENSG00000159685.10	CHCHD6	3	126703519	3_79	0	0.048419723945347	13.3552138874454	6.1400308557053e-06	1.74177309613891	1
ENSG00000163870.14	TPRA1	3	127592355	3_79	0	0.0267754075938487	7.74950579086239	1.97018720637718e-06	-1.04497336536973	1
ENSG00000114631.10	PODXL2	3	127634127	3_79	0	0.0403653090035196	11.6281514102789	4.45673032924685e-06	1.17665341935051	1
ENSG00000114626.17	ABTB1	3	127676974	3_79	0	0.019285875510201	4.66250062505063	8.53799033602621e-07	-0.0326866178192067	1
ENSG00000187715.13	KBTBD12	3	127893198	3_79	0	0.0248289280053197	7.0387447656354	1.65939808042103e-06	0.994948093908697	2
ENSG00000058262.9	SEC61A1	3	128044411	3_79	0	0.110745068827105	21.3132511876732	2.241152955533e-05	-2.90556253305159	1
ENSG00000175792.11	RUVBL1	3	128153759	3_79	0	0.0203617863996836	5.17266163847705	1.00006296549979e-06	-0.573455180626601	2
ENSG00000132394.10	EEFSEC	3	128153759	3_79	0	0.0320690511002867	9.4517061111234	2.87801939139091e-06	1.65002422922637	1
ENSG00000177646.18	ACAD9	3	128904562	3_80	0	0.0454181630950303	12.9020793788815	5.56399424120347e-06	1.48951938659211	1
ENSG00000114654.7	EFCC1	3	128996692	3_80	0	0.0261712442405447	7.16781236040591	1.78118239953833e-06	-0.500890020535563	1
ENSG00000172780.16	RAB43	3	129123141	3_80	0	0.0575455984811837	14.9348201705946	8.16036351740178e-06	-2.16961751147969	1
ENSG00000169714.16	CNBP	3	129183756	3_80	0	0.0676868591430724	15.5029283133814	9.96358196180136e-06	1.59471204083662	1
ENSG00000181789.14	COPG1	3	129249281	3_80	0	0.0968700845830291	19.9498431546566	1.83495983004781e-05	2.85197108634435	1
ENSG00000184897.5	H1FX	3	129316642	3_80	0	0.110117495982881	20.8060213785657	2.17541823389539e-05	-2.12511906866545	1
ENSG00000163913.11	IFT122	3	129442145	3_80	0	0.019296300846089	4.70165957209681	8.61435249236352e-07	0.06888699309563	1
ENSG00000172765.16	TMCC1	3	129894308	3_80	0	0.0346980555804232	10.0918396010977	3.32485625807178e-06	-1.1361821889072	1
ENSG00000196455.7	PIK3R4	3	130746630	3_81	0	0.163514899701673	21.144740100735	3.28289566530852e-05	3.24782484775087	2
ENSG00000017260.19	ATP2C1	3	130850713	3_81	0	0.0301748970700713	4.85403419953185	1.39074025660836e-06	0.380826184007991	1
ENSG00000114670.13	NEK11	3	131027137	3_81	0	0.0790073161609244	14.0171218595259	1.05153456998971e-05	-1.80857468114094	2
ENSG00000198585.11	NUDT16	3	131380796	3_81	0	0.0314530352740579	5.2456387666877	1.56660078204669e-06	-0.424697394434955	1
ENSG00000114686.8	MRPL3	3	131502955	3_81	0	0.0297048091403946	4.70586557427622	1.32728345320105e-06	0.186723268458026	1
ENSG00000170819.4	BFSP2	3	133439664	3_82	0	0.0605733673276165	14.0616480650227	8.08751945037209e-06	-1.59262588074661	1
ENSG00000196353.11	CPNE4	3	132285419	3_82	0	0.0497881102032369	12.1917505648389	5.76353729364947e-06	1.53700407304255	1
ENSG00000014257.15	ACPP	3	132316910	3_82	0	0.029370940833802	7.19329523205331	2.00605640688874e-06	-1.01964859474314	2
ENSG00000138246.15	DNAJC13	3	132462976	3_82	0	0.0240583158771254	5.31306974498037	1.21369101390015e-06	-0.373109543947502	1
ENSG00000240303.7	ACAD11	3	132658573	3_82	0	0.0537484848687843	12.9205438196183	6.59393127466548e-06	1.38206171953146	1
ENSG00000113971.19	NPHP3	3	132717480	3_82	0	0.0236547166987091	5.15381185806312	1.15756052546507e-06	0.418694517677167	1
ENSG00000091527.15	CDV3	3	133573338	3_83	0	0.0204512436181024	4.90500579631268	9.52481707671955e-07	-0.18350509288893	1
ENSG00000163781.12	TOPBP1	3	133649518	3_83	0	0.0327494152839143	9.41469443902642	2.92756924699325e-06	-1.1338480517841	1
ENSG00000091513.14	TF	3	133746439	3_83	0	0.0199117903853233	4.66648621729876	8.82262247620095e-07	-0.129742812223107	1
ENSG00000154917.10	RAB6B	3	133895902	3_83	0	0.104362487888899	20.8505140721748	2.06613449014856e-05	2.32044275303912	1
ENSG00000174640.12	SLCO2A1	3	134051958	3_83	0	0.0199308156488023	4.67219009140186	8.84184653980243e-07	-0.0205251819486897	1
ENSG00000163785.12	RYK	3	134251127	3_83	0	0.0209977361187521	5.16907582397255	1.03058252273682e-06	0.385852704038638	2
ENSG00000129055.12	ANAPC13	3	134486229	3_83	0	0.0251667064160915	6.81131224728908	1.62762581549073e-06	0.789858189376724	1
ENSG00000154928.16	EPHB1	3	134798535	3_83	0	0.0223223005034252	5.73571753800246	1.21569352329191e-06	-0.575709319285047	1
ENSG00000073711.10	PPP2R3A	3	135931908	3_84	0	0.0231744372755491	10.6106247159979	2.33478851606833e-06	-2.60480165440667	2
ENSG00000174579.3	MSL2	3	136198785	3_84	0	0.0391032974376874	18.0237627881121	6.69200475939412e-06	3.65742464007093	1
ENSG00000118007.12	STAG1	3	136752490	3_84	0	0.0341416858841724	8.18262073665343	2.65261842135377e-06	0.619694940992789	2
ENSG00000158092.6	NCK1	3	136862769	3_84	0	0.035847280894289	13.4167165681529	4.56667243488899e-06	-2.79638066664513	1
ENSG00000066405.12	CLDN18	3	137998902	3_85	0	0.0225345312304477	5.60673995840728	1.19965491837794e-06	-0.565080845118492	1
ENSG00000118017.3	A4GNT	3	138140470	3_85	0	0.0203869741166191	4.66496802628307	9.03023057850402e-07	0.166246480242744	1
ENSG00000138231.12	DBR1	3	138174902	3_85	0	0.0807933891981267	17.7356870523763	1.36057109584194e-05	1.49443351466309	2
ENSG00000114098.17	ARMC8	3	138187690	3_85	0	0.0203819413918175	4.66264833933084	9.02351214254889e-07	0.366632921314855	1
ENSG00000158220.13	ESYT3	3	138434098	3_85	0	0.0210999420920371	4.98809313958977	9.99339869680697e-07	-0.136996318857038	1
ENSG00000114107.8	CEP70	3	138594051	3_85	0	0.0205145760900805	4.7236198485369	9.20099686695767e-07	-0.248118740001565	1
ENSG00000114115.9	RBP1	3	139540326	3_85	0	0.0394353592068615	10.8880214363137	4.07691977053342e-06	1.41139640356608	1
ENSG00000163864.15	NMNAT3	3	139653914	3_85	0	0.0210967737090466	4.98668767191528	9.98908271825225e-07	0.325745956848278	2
ENSG00000158258.16	CLSTN2	3	139935130	3_85	0	0.0216425039007707	5.22683590495955	1.07409765151043e-06	-0.526183645156001	1
ENSG00000155903.11	RASA2	3	141485549	3_86	0	0.0363258084987481	6.01306859817013	2.07400044044668e-06	-0.541912853704307	1
ENSG00000114125.13	RNF7	3	141737961	3_87	0	0.0450184614776186	10.5796997557256	4.52232102677514e-06	-1.12749335261395	1
ENSG00000114127.10	XRN1	3	142449134	3_87	0	0.0254222760785496	5.29182606741586	1.27737199002556e-06	0.572821374093453	1
ENSG00000175054.14	ATR	3	142579130	3_87	0	0.024115875768577	4.78243378301263	1.09508895898686e-06	-0.0792219738466987	1
ENSG00000120756.12	PLS1	3	142596343	3_87	0	0.0241757818406279	4.80815333621192	1.10371319349538e-06	0.126901782182575	1
ENSG00000181744.8	C3orf58	3	143972262	3_88	0	0.0479870522576757	8.33725710427936	3.7987845605569e-06	1.02213307843679	1
ENSG00000163746.11	PLSCR2	3	146496339	3_90	0	0.0455662214547774	5.35127728738505	2.31524987127469e-06	0.378464380225448	1
ENSG00000114698.14	PLSCR4	3	146250765	3_90	0	0.0474844005619231	5.74308198544974	2.58936559236845e-06	-0.588553356671314	1
ENSG00000188313.12	PLSCR1	3	146544994	3_90	0	0.0427187884186198	4.73874978088682	1.9221182443503e-06	-0.251310247343526	2
ENSG00000152977.9	ZIC1	3	147393907	3_91	0	0.137154166264881	25.6173472523567	3.33611149501028e-05	2.52258005823635	1
ENSG00000144891.17	AGTR1	3	148697390	3_91	0	0.0157865514228229	4.98116555528113	7.46647545377236e-07	0.202523242702828	2
ENSG00000153002.11	CPB1	3	148790298	3_91	0	0.0420384095388596	14.211487652258	5.67261378000027e-06	-1.8844745405438	1
ENSG00000071794.15	HLTF	3	149094473	3_91	0	0.0198573649990277	7.13513701096846	1.34530678464149e-06	0.904664605083398	1
ENSG00000163755.8	HPS3	3	149129654	3_91	0	0.0475817146506214	15.3875337588051	6.95194781982442e-06	1.93816677635949	2
ENSG00000047457.13	CP	3	149222074	3_91	0	0.0393254561537945	13.5791581153553	5.07042088789046e-06	-1.88673449181299	3
ENSG00000169908.11	TM4SF1	3	149378008	3_92	0	0.044546508138115	5.03215168645471	2.1284565416442e-06	0.334898877229023	1
ENSG00000169903.6	TM4SF4	3	149473756	3_92	0	0.0672826076547025	8.96497462022493	5.72729134627471e-06	-1.09124022734845	1
ENSG00000114744.8	COMMD2	3	149759124	3_92	0	0.0591448440533957	7.73129733418955	4.34176850264034e-06	-0.921172512338513	2
ENSG00000070087.13	PFN2	3	150023701	3_92	0	0.0472007856354595	5.58195007596358	2.50168469742488e-06	-0.600736028406498	1
ENSG00000196428.12	TSC22D2	3	150410367	3_92	0	0.136704684851038	15.8555534247995	2.05807975282099e-05	-2.1585495269258	1
ENSG00000144895.11	EIF2A	3	150588127	3_93	0	0.032593999123799	5.90822945521662	1.82848920114827e-06	0.696289630648653	1
ENSG00000198843.12	SELENOT	3	150602502	3_93	0	0.0658795429291179	12.5973005228892	7.8799863327131e-06	-1.66864517338108	1
ENSG00000120742.10	SERP1	3	150603336	3_93	0	0.0471216772713159	9.40028159247374	4.20590056267722e-06	-1.0638898949275	1
ENSG00000174946.6	GPR171	3	151203001	3_93	0	0.0313042923312782	5.52693607955965	1.64280391510306e-06	0.480655948395051	1
ENSG00000169313.9	P2RY12	3	151384664	3_93	0	0.0290193193157398	4.81166400298289	1.32580578953846e-06	0.335347681510512	1
ENSG00000198829.6	SUCNR1	3	151873953	3_94	0	0.0443914961430203	12.6935961260831	5.35034584280062e-06	1.57152941154099	1
ENSG00000169860.6	P2RY1	3	152834401	3_94	0	0.0542021794808727	14.5930335432255	7.51034223285957e-06	-1.87569696744343	1
ENSG00000174953.13	DHX36	3	154324761	3_95	0	0.0367638936457294	4.98357798403846	1.73964309026366e-06	0.146459658603833	1
ENSG00000196549.10	MME	3	155023818	3_96	0	0.046797808341244	7.98391065898006	3.54763213156881e-06	-0.945984632858179	1
ENSG00000240045.1	RP11-451G4.2	3	155293901	3_96	0	0.079135526069441	13.0079374869781	9.77411246045704e-06	1.51510195498534	1
ENSG00000114805.16	PLCH1	3	155705183	3_96	0	0.0767040202129334	12.7062035552852	9.25403914178243e-06	-2.21357989101233	2
ENSG00000169359.13	SLC33A1	3	155852287	3_96	0	0.0545682254062903	9.44629239071238	4.89439044066653e-06	-1.59416937649785	2
ENSG00000163655.15	GMPS	3	155871632	3_96	0	0.0402835233971673	6.56140409009544	2.50969896106676e-06	-0.509582095744047	1
ENSG00000169282.17	KCNAB1	3	156037538	3_96	0	0.0338004907202334	4.90071944571409	1.57282441887737e-06	0.0200183535102657	1
ENSG00000114850.6	SSR3	3	156554757	3_97	0	0.110686213146207	14.9235850026519	1.56842620493084e-05	-1.90379753928784	1
ENSG00000163659.12	TIPARP	3	156672810	3_97	0	0.0738802813657757	11.0069001181164	7.72130953580043e-06	1.35745152091214	1
ENSG00000197980.12	LEKR1	3	156826795	3_97	0	0.0519387691863423	7.6358660312905	3.76571415462721e-06	0.988777630500742	1
ENSG00000163660.11	CCNL1	3	157160437	3_97	0	0.0390568249257545	4.92882007138327	1.82783629216811e-06	-0.240686834576712	2
ENSG00000163661.3	PTX3	3	157437072	3_97	0	0.0526944450526954	7.77345784209413	3.88934509893535e-06	-0.787066561636695	1
ENSG00000174899.10	PQLC2L	3	157543172	3_97	0	0.0417385430583278	5.55819728376281	2.20276739640911e-06	-0.539848778645379	1
ENSG00000168779.19	SHOX2	3	158106687	3_98	0	0.0358966714783863	7.55345860707057	2.57452688185877e-06	0.780938466586641	1
ENSG00000174891.12	RSRC1	3	158106120	3_98	0	0.0377699815545178	8.03486255118589	2.88152652301959e-06	0.846601103331879	2
ENSG00000178053.17	MLF1	3	158570984	3_98	0	0.0548390792171338	11.5770006668152	6.02814387535169e-06	1.53845823835312	1
ENSG00000168827.14	GFM1	3	158644737	3_98	0	0.0301061549913391	5.89141572562852	1.68411738690618e-06	-0.664027220031375	1
ENSG00000079257.7	LXN	3	158672347	3_98	0	0.0271889601410102	4.93020845822682	1.27278567061281e-06	-0.260775987294557	1
ENSG00000118855.18	MFSD1	3	158726067	3_98	0	0.0363774699895585	7.67933474112981	2.65248835987413e-06	0.831782346790854	2
ENSG00000151967.18	SCHIP1	3	159840078	3_99	0	0.0392265786574231	12.5301315552024	4.666953332175e-06	1.47564955261981	1
ENSG00000180044.5	C3orf80	3	160225162	3_99	0	0.0177220767464705	5.32836425867449	8.96614826766362e-07	0.483609220217061	1
ENSG00000068885.14	IFT80	3	160398964	3_99	0	0.0175949469316724	6.10956148260489	1.02069361421811e-06	1.33969111689256	2
ENSG00000113810.15	SMC4	3	160397216	3_99	0	0.0169728253015683	4.92801949138668	7.94189159593133e-07	-0.391428031716284	2
ENSG00000213186.7	TRIM59	3	160484409	3_99	0	0.0187474977613222	5.80427108314749	1.03320950965091e-06	0.512969296751817	1
ENSG00000186432.8	KPNA4	3	160565338	3_99	0	0.0166953552539858	4.67734135414914	7.4146751316659e-07	0.166502359735303	2
ENSG00000163590.13	PPM1L	3	160755120	3_99	0	0.0367435268340137	12.5302400624155	4.37157192474218e-06	1.78354720358598	1
ENSG00000169251.12	NMD3	3	161105484	3_99	0	0.0167278635006038	5.15943252326735	8.19482737896581e-07	0.334543401219826	1
ENSG00000169255.13	B3GALNT1	3	161105371	3_99	0	0.0231454055431362	11.5804290497415	2.54499446172337e-06	-2.92314711021952	2
ENSG00000121871.3	SLITRK3	3	165119051	3_101	0	0.044577477763255	7.48556588990548	3.16838191954501e-06	-1.29353416161052	1
ENSG00000114200.9	BCHE	3	165838779	3_102	0	0.021855730117212	5.85494284819683	1.21502545378654e-06	0.898634743277912	1
ENSG00000114204.14	SERPINI2	3	167479269	3_103	0	0.0324537214436116	5.84247808042149	1.80035849676604e-06	-0.921439308888807	1
ENSG00000114209.14	PDCD10	3	167735203	3_103	0	0.299537273447062	27.7147798419602	7.88242236659104e-05	-3.35744120937297	1
ENSG00000163536.12	SERPINI1	3	167735203	3_103	0	0.0733893875339622	13.6078746297754	9.48245869384302e-06	-2.29013338201965	2
ENSG00000173905.8	GOLIM4	3	168096432	3_103	0	0.0829096348145965	14.783018766521	1.16376563112629e-05	2.0803416366704	1
ENSG00000013293.5	SLC7A14	3	170585884	3_104	0	0.0375258012415511	15.1307968289434	5.3912462677721e-06	-1.51101843428433	1
ENSG00000171757.15	LRRC34	3	169812170	3_104	0	0.0178825125803811	8.53533660230141	1.44926094464804e-06	1.15340242012907	2
ENSG00000008952.16	SEC62	3	169966645	3_104	0	0.0163754486996013	7.70258112920947	1.19764163899701e-06	-1.10631414008701	1
ENSG00000173890.16	GPR160	3	170019513	3_104	0	0.0132486621770966	5.96091206299446	7.49863367990216e-07	0.443478302945382	2
ENSG00000173889.15	PHC3	3	169958172	3_104	0	0.0834199395287236	22.0983114239833	1.75035587712982e-05	-2.37665692196184	2
ENSG00000163558.12	PRKCI	3	170309619	3_104	0	0.0297621575169122	13.0194373119379	3.67920530260221e-06	1.35925823791296	1
ENSG00000136603.13	SKIL	3	170358045	3_104	0	0.0117664186333925	4.72020026246918	5.27353845702174e-07	0.198907049994984	1
ENSG00000163577.7	EIF5A2	3	170908871	3_104	0	0.0129426332932839	5.47451245114172	6.72768255328093e-07	-0.230920198493594	2
ENSG00000075651.15	PLD1	3	171830114	3_105	0	0.0340535208004715	4.68453277004967	1.51469676717538e-06	-0.165276210977831	1
ENSG00000075420.12	FNDC3B	3	172047414	3_105	0	0.0407120782839017	6.37494154801596	2.46431872384705e-06	-0.671003591250476	1
ENSG00000144959.9	NCEH1	3	172692008	3_106	0	0.237846402232374	25.5166734132199	5.76259420827667e-05	3.31790062194468	2
ENSG00000169760.17	NLGN1	3	173395769	3_106	0	0.062176749713791	12.2658260574537	7.24139460308014e-06	-1.32160535007072	1
ENSG00000177565.16	TBL1XR1	3	177227697	3_109	0	0.0204964609738695	5.89276988747684	1.14682132234435e-06	0.41986843542879	1
ENSG00000121879.3	PIK3CA	3	179147773	3_110	0	0.187900764832594	20.6859118226483	3.69063090139882e-05	2.29157957287151	2
ENSG00000171121.16	KCNMB3	3	179266891	3_110	0	0.0364934416822593	4.78776673002821	1.65899547988516e-06	0.249646700757195	2
ENSG00000121864.9	ZNF639	3	179322863	3_110	0	0.0504682333816489	7.86402766090409	3.76843068905838e-06	-1.01123805019808	2
ENSG00000171109.18	MFN1	3	179348516	3_110	0	0.0373114428740066	4.99754799079795	1.77050196897742e-06	-0.219165492204546	3
[truncated: 7,054 more rows]
