# Supplementary material for: Adjusting for genetic confounders in transcriptome-wide association studies improves discovery of risk genes of complex traits
Source: Nat Genet. 2024 Jan 26;56(2):336–47. doi: 10.1038/s41588-023-01648-9 (PMC10864181; doi:10.1038/s41588-023-01648-9)
Supplement: Supplementary file 5 — cTWAS results of all analyzed genes across all tissues for IBD, SCZ, and SBP. Results are stored separately for each combination of traits and tissues. Column legends for each set of results are the same as in Supplementary Table 1. [file 41588_2023_1648_MOESM5_ESM.zip › SCZ_Testis.csv]

id	genename	chrom	pos	region_tag	cs_index	PIP	tau2	PVE	z	num_eqtl
ENSG00000131591.17	C1orf159	1	1113575	1_1	0	0.0293518445881267	8.13858300064331	2.26820128945149e-06	0.956577473492308	1
ENSG00000186891.13	TNFRSF18	1	1197874	1_1	0	0.0235976037841984	6.13639914342176	1.37492466290816e-06	-0.654935861118841	1
ENSG00000127054.20	INTS11	1	1325353	1_1	0	0.0210298488029858	5.08113762740414	1.01459917631811e-06	-0.413988088560894	1
ENSG00000169962.4	TAS1R3	1	1329774	1_1	0	0.0230358236559467	5.91559750918606	1.29389715947101e-06	-0.64153211465408	1
ENSG00000008128.22	CDK11A	1	1825782	1_1	0	0.0228121385120086	5.82619444301455	1.26196808363188e-06	-0.593959291786982	1
ENSG00000078369.17	GNB1	1	1890186	1_1	0	0.0304844645847883	8.48650926303606	2.45643376324561e-06	1.16005426100436	1
ENSG00000169885.9	CALML6	1	1909167	1_1	0	0.0797582367041443	17.4035879328589	1.31798883937252e-05	2.41425772285675	2
ENSG00000178821.12	TMEM52	1	1918989	1_1	0	0.0222792886318793	5.60968102665946	1.18668891097175e-06	0.850745186386975	1
ENSG00000067606.16	PRKCZ	1	2108657	1_2	0	0.00909156482366247	6.63687634461337	5.72927624087853e-07	1.21398933024489	2
ENSG00000162585.16	FAAP20	1	2189679	1_2	0	0.00918650498501705	7.73474754819771	6.74673815581066e-07	1.4966299591471	2
ENSG00000116151.13	MORN1	1	2337229	1_2	0	0.00932530435372125	5.3832711358825	4.7665775803478e-07	0.463065511306133	3
ENSG00000157911.9	PEX10	1	2404771	1_2	0	0.0598404115440679	23.3378002676271	1.32602553461712e-05	-2.78109191874802	2
ENSG00000149527.17	PLCH2	1	2426371	1_2	0	0.0149704740399713	8.71559491249936	1.2388821225287e-06	-0.651816865473267	1
ENSG00000157873.17	TNFRSF14	1	2552522	1_2	0	0.151358261212127	29.1230780469561	4.18543691898094e-05	3.36773010297555	2
ENSG00000157870.14	FAM213B	1	2586971	1_2	0	0.0462650896863516	18.671511515353	8.20219862547288e-06	2.06984788173963	1
ENSG00000142606.15	MMEL1	1	2633026	1_2	0	0.0536876535828168	20.7649473635107	1.05852874220702e-05	-3.09918323219615	1
ENSG00000215912.12	TTC34	1	2800905	1_2	0	0.0591255052273142	21.6299502334179	1.21430499591e-05	3.1442938116322	1
ENSG00000130762.14	ARHGEF16	1	3451471	1_2	0	0.0102211484528573	6.07976643170247	5.90043442309287e-07	-0.687472352528162	1
ENSG00000158109.14	TPRG1L	1	3644444	1_2	0	0.0137171553530584	8.69969458218314	1.13309274870361e-06	-1.04081436883898	1
ENSG00000116213.15	WRAP73	1	3607259	1_2	0	0.0131166059179416	8.27387264039731	1.03045183956523e-06	-0.931055885563077	1
ENSG00000078900.14	TP73	1	3736848	1_3	0	0.0382583994835707	8.85696778164901	3.2174311286147e-06	-1.08633679290807	1
ENSG00000235169.7	SMIM1	1	3772844	1_3	0	0.0296899408076253	6.52332152066736	1.83897367798213e-06	-0.748575825534955	1
ENSG00000130764.9	LRRC47	1	3775163	1_3	0	0.030729738660351	6.83963071018258	1.99567086592246e-06	0.817647989398974	2
ENSG00000169598.15	DFFB	1	3874770	1_3	0	0.0369806172931937	8.54383164975172	3.00002058961378e-06	1.07861206766403	1
ENSG00000198912.10	C1orf174	1	3914668	1_3	0	0.0602073465319015	13.0559912878359	7.46374401132022e-06	-1.5594340754292	1
ENSG00000069424.14	KCNAB2	1	5969967	1_5	0	0.0486516514154362	10.0347295510592	4.63554344144694e-06	-1.31645145924115	1
ENSG00000131697.17	NPHP4	1	5897529	1_5	0	0.0305805700024083	5.69961095437295	1.65496260636069e-06	0.636132770600068	3
ENSG00000116254.17	CHD5	1	6179322	1_5	0	0.0318959919316603	6.25560124441751	1.89453471220138e-06	-0.867461289604255	1
ENSG00000116251.9	RPL22	1	6209280	1_5	0	0.0268007313979524	4.57700363254109	1.16473010276673e-06	-0.140008853262353	1
ENSG00000116237.15	ICMT	1	6235565	1_5	0	0.033306518100818	6.31834700562075	1.99815927866041e-06	0.399700353417466	1
ENSG00000158292.6	GPR153	1	6260648	1_5	0	0.0324122460363765	6.85422137098902	2.1094277280644e-06	-1.0909616152422	1
ENSG00000069812.11	HES2	1	6422541	1_5	0	0.0313633255139872	6.6028378030217	1.96630159452543e-06	-1.27814752425675	1
ENSG00000187017.15	ESPN	1	6423976	1_5	0	0.0430751852123317	9.72420881584868	3.97721278210819e-06	1.63507634183411	2
ENSG00000162408.10	NOL9	1	6554687	1_5	0	0.0271121227180843	5.11750069503526	1.3174035478615e-06	-0.86135671244782	1
ENSG00000173662.20	TAS1R1	1	6554687	1_5	0	0.0272366149385597	5.26322899966918	1.36113999124034e-06	0.959741096483017	2
ENSG00000204859.12	ZBTB48	1	6580056	1_5	0	0.0573761103783435	13.6315103991601	7.42629982800421e-06	-2.20848645781369	1
ENSG00000041988.15	THAP3	1	6625714	1_5	1	0.328829582946951	28.4370339939208	8.87876529032952e-05	-5.03623204251425	1
ENSG00000007923.15	DNAJC11	1	6701201	1_5	0	0.0340229950792395	13.4328448798919	4.33948247449391e-06	3.0846651847089	2
ENSG00000049245.12	VAMP3	1	7771004	1_6	0	0.0227726871424674	6.59747002297318	1.42655691111657e-06	1.01333445140841	2
ENSG00000116288.12	PARK7	1	7954388	1_6	0	0.0194250388619378	5.11430912598009	9.43292253215276e-07	-0.650010712259042	2
ENSG00000116285.12	ERRFI1	1	8026467	1_6	0	0.0190881688765265	4.62826846513686	8.38842078927007e-07	-0.0614091559817941	1
ENSG00000074800.13	ENO1	1	8879251	1_6	0	0.0240528614612144	10.940468733804	2.49861921774944e-06	2.44868725137781	1
ENSG00000142583.17	SLC2A5	1	9063377	1_6	0	0.0205350548194113	5.37220752208132	1.04748073422581e-06	-0.534332652114934	2
ENSG00000180758.11	GPR157	1	9128930	1_6	0	0.0260379269690914	7.52401154922586	1.86017265076571e-06	-0.917022577145543	3
ENSG00000049239.12	H6PD	1	9221777	1_6	0	0.0250304069642386	7.15844733585671	1.70131269154905e-06	0.887966150548615	2
ENSG00000171621.13	SPSB1	1	9292400	1_6	0	0.0206528542938369	5.30431753138621	1.04017639058816e-06	-0.34397443578496	1
ENSG00000131686.14	CA6	1	8945251	1_6	0	0.0249627181628347	7.47677127289702	1.77216177722049e-06	-1.12350564927822	1
ENSG00000197241.3	SLC2A7	1	9024865	1_6	0	0.0283362139543971	8.34222251010398	2.24450712984954e-06	-1.05198812321489	1
ENSG00000188807.12	TMEM201	1	9586792	1_7	0	0.0351949156166008	4.75442924314408	1.58882371501125e-06	-0.155874759141262	1
ENSG00000171603.16	CLSTN1	1	9824341	1_7	0	0.0678870701692179	10.8417825059144	6.98851905408772e-06	-1.41540131228769	1
ENSG00000162441.11	LZIC	1	9943171	1_7	0	0.0346977306794866	4.62342364140591	1.52321833235224e-06	-0.150182004129102	1
ENSG00000173614.13	NMNAT1	1	9943262	1_7	0	0.0374080534945122	5.3162866567288	1.88829958456363e-06	0.189286528720848	1
ENSG00000162444.11	RBP7	1	9991107	1_7	0	0.0526241742044916	8.47172013099807	4.23305869827893e-06	0.923186005232644	3
ENSG00000054523.17	KIF1B	1	10210333	1_7	0	0.0630127032801409	10.146569613384	6.07078353519304e-06	1.94166345573741	2
ENSG00000142657.20	PGD	1	10398382	1_7	0	0.0508037167640147	8.14525504400614	3.92914060489517e-06	1.15892610045471	1
ENSG00000175279.21	CENPS	1	10429947	1_7	0	0.0503934906411677	8.07010307483895	3.86145448807569e-06	1.02075777037263	1
ENSG00000241563.3	CORT	1	10449646	1_7	0	0.0345607029284062	4.58699357584628	1.50524812766413e-06	0.38170847124204	1
ENSG00000120948.16	TARDBP	1	11012828	1_8	0	0.0696418935292059	12.2879748496156	8.12546607575618e-06	-1.55610054980525	1
ENSG00000009724.16	MASP2	1	11047382	1_8	0	0.0307439192920339	4.71822199129988	1.37732045901387e-06	-0.368645072490629	1
ENSG00000116649.9	SRM	1	11060199	1_8	0	0.03123983164021	4.8653247977927	1.44317141949128e-06	0.302485105587205	2
ENSG00000171824.13	EXOSC10	1	11104880	1_8	0	0.0323639003011662	5.19040382288826	1.59499527000843e-06	0.291345148323821	1
ENSG00000171819.4	ANGPTL7	1	11205660	1_8	0	0.0301760620852606	4.54686982930332	1.30278419892758e-06	0.0461327406772526	1
ENSG00000120942.13	UBIAD1	1	11277502	1_8	0	0.0380037315391928	6.66971693285489	2.40675033478252e-06	0.643297975226502	1
ENSG00000116663.10	FBXO6	1	11662631	1_8	0	0.0306563247493064	4.6919947246261	1.36576192104075e-06	0.238749992569502	3
ENSG00000162490.6	DRAXIN	1	11691078	1_8	0	0.0323010824430992	5.17253592362617	1.58641931397236e-06	0.42015304574552	2
ENSG00000204518.2	AADACL4	1	12644463	1_9	0	0.0508176538816023	8.66049446149784	4.17882992449468e-06	-1.05454123778743	1
ENSG00000177000.10	MTHFR	1	11816605	1_9	0	0.0572237996921774	9.76255987322992	5.30441871919898e-06	-1.53076627054222	1
ENSG00000011021.21	CLCN6	1	11806394	1_9	0	0.0552077998095668	9.42931784386986	4.94285774383432e-06	1.50175202330188	1
ENSG00000175206.10	NPPA	1	11847546	1_9	0	0.07274491484643	12.0005768248452	8.28900035351417e-06	-1.57437904165249	1
ENSG00000120937.8	NPPB	1	11859214	1_9	0	0.114674185158422	16.2966121875471	1.77443620601395e-05	-2.23630568335687	1
ENSG00000116685.15	KIAA2013	1	11927581	1_9	0	0.0425568837480613	7.01894321277338	2.83621366091495e-06	-1.1478517137828	1
ENSG00000083444.16	PLOD1	1	11939067	1_9	0	0.0389846194993054	6.20965105151822	2.29857083752919e-06	-0.972953030412368	2
ENSG00000116688.16	MFN2	1	11982449	1_9	0	0.0351261518444495	5.24912194490702	1.75071169683089e-06	-0.564308664350227	1
ENSG00000116691.10	MIIP	1	12017057	1_9	0	0.0326039818921055	4.56331490219388	1.41269523195564e-06	-0.00505363430236188	1
ENSG00000028137.18	TNFRSF1B	1	12166660	1_9	0	0.060027428556177	10.207438280857	5.81786847590848e-06	1.25841041515427	1
ENSG00000048707.13	VPS13D	1	12238360	1_9	0	0.0325613704785388	4.55128547425796	1.40712976396158e-06	-0.058143459228072	1
ENSG00000188984.11	AADACL3	1	12701218	1_9	0	0.03626973227349	5.54422210737209	1.90933602517281e-06	-0.473590519716355	1
ENSG00000215910.7	C1orf167	1	11766573	1_9	0	0.0360414070653403	5.48605110209865	1.87740937875763e-06	0.787129344166992	1
ENSG00000162493.16	PDPN	1	13583417	1_10	0	0.130958826803436	18.2812703443067	2.27320469128435e-05	2.14882120667992	1
ENSG00000142621.19	FHAD1	1	15253804	1_11	0	0.0192050004361422	7.26752372403508	1.32525110892504e-06	-0.872181015606268	2
ENSG00000162438.11	CTRC	1	15437552	1_11	0	0.0166798023542417	5.9785213924438	9.46851964493899e-07	-0.719913812327568	1
ENSG00000215704.9	CELA2B	1	15470313	1_11	0	0.0231637111090496	8.98342813214196	1.97582117037776e-06	-1.06954238248037	1
ENSG00000116138.12	DNAJC16	1	15526781	1_11	0	0.0197983234136149	7.54591815609086	1.41852796394686e-06	0.948659836406149	1
ENSG00000197312.11	DDI2	1	15617889	1_11	0	0.0144784972890607	4.68562760620512	6.44152439222059e-07	0.255327334611871	1
ENSG00000116786.11	PLEKHM2	1	15684135	1_11	0	0.022338768457051	8.65119395422064	1.83498564937023e-06	-1.0746705724195	1
ENSG00000162461.7	SLC25A34	1	15735471	1_11	0	0.0175517300311125	6.44425578990395	1.07396492409491e-06	-0.590922946242543	1
ENSG00000162458.12	FBLIM1	1	15751133	1_11	0	0.0196878191255084	7.4946822549501	1.40103257409574e-06	-0.89318461640788	2
ENSG00000186510.11	CLCNKA	1	16018169	1_11	0	0.0257802996139032	9.96463228541382	2.43919563474754e-06	1.24166041693644	1
ENSG00000173641.17	HSPB7	1	16020493	1_11	0	0.0143706772525256	4.61737772683791	6.30042775834975e-07	-0.0963652461514943	1
ENSG00000184908.17	CLCNKB	1	16043396	1_11	0	0.0142789338291824	4.55890569663778	6.18092944945532e-07	-0.0905521439296475	1
ENSG00000185519.8	FAM131C	1	16061078	1_11	0	0.0200453450696236	7.65941372201881	1.45782858665069e-06	-1.07218758136574	2
ENSG00000142627.12	EPHA2	1	16156481	1_11	0	0.0149450122992714	4.97523292590566	7.06003886034677e-07	-0.497510375165982	1
ENSG00000142632.16	ARHGEF19	1	16203554	1_11	0	0.176048224539234	27.9979256658158	4.68009751822891e-05	3.34160747498709	1
ENSG00000037637.10	FBXO42	1	16352086	1_11	0	0.0546713406847761	16.8969152825831	8.77131175996412e-06	-2.40318346110579	3
ENSG00000187144.11	SPATA21	1	16437144	1_11	0	0.023344384405916	9.05468055712605	2.00702580374033e-06	-1.51075631608525	1
ENSG00000157191.19	NECAP2	1	16439071	1_11	0	0.0161129897225902	5.66259601846923	8.66341474854962e-07	0.44769494049948	2
ENSG00000058453.16	CROCC	1	16471093	1_11	0	0.0984943732938115	22.410007589322	2.09580475609092e-05	2.74756198235763	1
ENSG00000117122.13	MFAP2	1	16972001	1_13	0	0.0431451986603137	20.7281016761717	8.49159749206792e-06	-2.49495575789902	2
ENSG00000159363.17	ATP13A2	1	17008419	1_13	0	0.00755007805220864	4.98018559121426	3.57021496117971e-07	0.145785262691279	1
ENSG00000117118.9	SDHB	1	17051461	1_13	0	0.0371558521751405	19.2689214339376	6.79801360046509e-06	-2.62809278690208	1
ENSG00000159339.13	PADI4	1	17325142	1_13	0	0.00737754586888595	4.75897722691725	3.33367257074438e-07	-0.221308660390666	2
ENSG00000179051.13	RCC2	1	17440878	1_13	0	0.00899159163098629	6.56196870029826	5.60232276043941e-07	-0.689930701686035	1
ENSG00000117154.11	IGSF21	1	18108487	1_13	0	0.0077321753592382	5.12961848230926	3.76603331160908e-07	0.15597197922438	2
ENSG00000142623.9	PADI1	1	17205087	1_13	0	0.00980638765602548	7.35783451695155	6.85103947873221e-07	-0.777839511679086	2
ENSG00000142619.4	PADI3	1	17261667	1_13	0	0.0273680737528276	16.7022666366342	4.34027293673253e-06	-1.83832940334867	1
ENSG00000158748.3	HTR6	1	19665573	1_13	0	0.0131032715240281	10.0072137896946	1.24506009879951e-06	-1.29825157364415	1
ENSG00000159423.16	ALDH4A1	1	18696543	1_13	0	0.00794392078034589	5.46325530675013	4.12082145118853e-07	-0.584004079841934	1
ENSG00000169991.10	IFFO2	1	18956450	1_13	0	0.00722806699025058	4.57182117389166	3.1376810908235e-07	0.134082893780673	1
ENSG00000127481.14	UBR4	1	19214169	1_13	0	0.00762566758558991	5.0677150145403	3.66933573742259e-07	0.388514418033801	1
ENSG00000127463.13	EMC1	1	19227605	1_13	0	0.00975809136149863	7.2858288297084	6.75058236621804e-07	0.844385456584914	2
ENSG00000053372.4	MRTO4	1	19251533	1_13	0	0.00723901074532074	4.58591823669054	3.15212132708228e-07	-0.126000215587404	3
ENSG00000053371.12	AKR7A2	1	19310633	1_13	0	0.0104768445449449	7.9332320531374	7.89183605458655e-07	0.937208629710886	4
ENSG00000040487.12	PQLC2	1	19322222	1_13	0	0.00852131253908373	6.08655097081502	4.92464755382539e-07	-0.617831524110415	2
ENSG00000077549.17	CAPZB	1	19403852	1_13	0	0.00724235827478148	4.59217602343009	3.15788222550201e-07	-0.119523209881564	2
ENSG00000173436.13	MINOS1	1	19597831	1_13	0	0.0227571202661324	15.0075098530815	3.24282370175794e-06	1.7984077974068	2
ENSG00000158747.13	NBL1	1	19391407	1_13	0	0.00860704596567741	6.13923206765466	5.01724801081149e-07	-0.664520084983543	2
ENSG00000169914.5	OTUD3	1	19885299	1_13	0	0.0491766635927251	22.12665634577	1.03317109662904e-05	2.20412127061089	1
ENSG00000188257.10	PLA2G2A	1	19979930	1_13	0	0.00882188661510142	6.374927072946	5.33991186853814e-07	0.659238143536746	1
ENSG00000127472.10	PLA2G5	1	20028276	1_13	0	0.00735630950261434	4.72868287363409	3.30291638259026e-07	0.203648846849678	1
ENSG00000117215.14	PLA2G2D	1	20115561	1_13	0	0.00981362693449483	7.35101789924107	6.84974527164832e-07	-0.812517882338718	1
ENSG00000158816.15	VWA5B1	1	20290926	1_14	0	0.0397974633707229	7.61551906877246	2.87774493617913e-06	-1.20811829519131	1
ENSG00000162545.5	CAMK2N1	1	20486995	1_14	0	0.12967195092207	18.0528179734103	2.22273887298764e-05	-2.20919118579813	2
ENSG00000090432.6	MUL1	1	20508287	1_14	0	0.0281319590319711	4.55879079854418	1.21771887027832e-06	0.0214438316460308	1
ENSG00000183114.7	FAM43B	1	20552199	1_14	0	0.125358612339115	17.7658335308152	2.11464349728509e-05	2.17296606810006	1
ENSG00000158825.5	CDA	1	20589208	1_14	0	0.0282403874379323	4.59693404837774	1.23264018071754e-06	-0.14027131073616	2
ENSG00000158828.7	PINK1	1	20633737	1_14	0	0.032075554314669	5.71815806579992	1.74151702101662e-06	-0.58968993459672	2
ENSG00000117245.12	KIF17	1	20717668	1_14	0	0.112341286675169	19.1545829249918	2.04319346314951e-05	-2.99935441404226	1
ENSG00000189410.11	SH2D5	1	20733077	1_14	0	0.0281267251669836	4.59077676329273	1.22603464103106e-06	0.293971224847844	2
ENSG00000075151.20	EIF4G3	1	21058943	1_14	0	0.0687861977867326	11.3364615443569	7.40416724578725e-06	-0.253673565062682	2
ENSG00000187980.6	PLA2G2C	1	20174949	1_14	0	0.0342556808454986	6.31380763554014	2.05362596406061e-06	-0.690549562037567	3
ENSG00000070886.11	EPHA8	1	22583376	1_16	0	0.015068098789346	4.53968467184777	6.49503571164302e-07	-0.0281225665154141	1
ENSG00000076864.19	RAP1GAP	1	21669538	1_16	0	0.0199137832620929	7.24013904200394	1.36898307668094e-06	0.854329820030605	1
ENSG00000090686.15	USP48	1	21783303	1_16	0	0.174474760796279	24.7143073593637	4.09428859717304e-05	-2.456117817329	3
ENSG00000142798.17	HSPG2	1	21937058	1_16	0	0.0151119031801853	4.57770212268213	6.56846799841443e-07	0.0365771201309506	1
ENSG00000142789.19	CELA3A	1	22001714	1_16	0	0.0587820413155341	16.5720013498824	9.24947367050147e-06	1.69371603991579	1
ENSG00000070831.15	CDC42	1	22057978	1_16	0	0.0174077029649188	6.07072380423344	1.00341211156837e-06	-0.831675576371776	1
ENSG00000162552.14	WNT4	1	22143914	1_16	0	0.0399894382777939	15.5542545377489	5.90597905196078e-06	2.34036430510059	2
ENSG00000184677.16	ZBTB40	1	22453334	1_16	0	0.0172131209508263	5.74663710219312	9.39227477739381e-07	-0.576574774373939	1
ENSG00000173369.15	C1QB	1	22653162	1_16	0	0.0273988897320722	9.90573198232446	2.57701492906406e-06	1.14903441971651	1
ENSG00000215906.8	LACTBL1	1	22224465	1_16	0	0.0150738927367967	4.55932552483582	6.52564461094157e-07	-0.186303185692574	2
ENSG00000004487.15	KDM1A	1	23017420	1_16	0	0.0151298452013577	4.57750936623062	6.57598968066563e-07	-0.081218226519206	1
ENSG00000169641.13	LUZP1	1	23181124	1_16	0	0.0338646183248945	11.8365854488308	3.80601082905728e-06	1.51708999353297	1
ENSG00000125944.18	HNRNPR	1	23343277	1_16	0	0.0279249299402683	10.1615505332815	2.69432183222604e-06	-1.20839318998087	1
ENSG00000125945.14	ZNF436	1	23368782	1_16	0	0.0168494647414713	5.55105989457867	8.88094988240364e-07	-0.532371906139076	1
ENSG00000204219.9	TCEA3	1	23424647	1_16	0	0.0160428040451114	5.09804318123582	7.76571030308994e-07	0.446658448220498	1
ENSG00000088280.18	ASAP3	1	23484404	1_16	0	0.015172159971212	4.60158933450791	6.62907095700421e-07	0.134446974110794	2
ENSG00000117318.8	ID3	1	23559582	1_16	0	0.0153734168036387	4.72607730179043	6.89872160567429e-07	0.179804096050101	1
ENSG00000227868.5	C1orf234	1	23015869	1_16	0	0.0156963288758647	4.90682324646973	7.31300550830124e-07	0.337361346624181	1
ENSG00000179546.4	HTR1D	1	23190394	1_16	0	0.0197646400025161	6.96543580408005	1.30717760618582e-06	-0.911907537766155	2
ENSG00000142676.12	RPL11	1	23691734	1_17	0	0.0667419715473732	15.2492263494072	9.66371779877693e-06	-1.74650749799735	1
ENSG00000117308.14	GALE	1	23800401	1_17	0	0.0212635724328353	4.69465971101246	9.47845921994598e-07	0.21390897872192	1
ENSG00000142677.3	IL22RA1	1	24150967	1_17	0	0.0210119463517755	4.58566451479819	9.14883844852544e-07	-0.10313377287706	1
ENSG00000185436.11	IFNLR1	1	24154859	1_17	0	0.0210865207387096	4.61810287003898	9.24625628501978e-07	0.155172650974607	2
ENSG00000001460.17	STPG1	1	24417003	1_17	0	0.0209090266816061	4.54071230263566	9.01478139437761e-07	-0.0875895349350272	3
ENSG00000001461.16	NIPAL3	1	24415329	1_17	0	0.0439448717953787	11.3690586357872	4.7438407886953e-06	-1.54691784514516	3
ENSG00000117602.11	RCAN3	1	24502439	1_17	0	0.131188393546778	21.638227196827	2.69534577674465e-05	2.47016059271668	2
ENSG00000184454.6	NCMAP	1	24556448	1_17	0	0.025629555926865	6.40607671627139	1.5589443539705e-06	0.876346394080628	1
ENSG00000133226.16	SRRM1	1	24633227	1_17	0	0.199746487186396	25.7410549639965	4.88205748830232e-05	-3.10103213233807	1
ENSG00000169504.14	CLIC4	1	24745177	1_17	0	0.0313213509898896	8.24779184469258	2.45287589262201e-06	1.17592126799541	1
ENSG00000020633.18	RUNX3	1	24907665	1_17	0	0.0321288313582655	8.48184273823906	2.587513007693e-06	-0.961159521048711	1
ENSG00000142751.14	GPN2	1	26890178	1_18	0	0.078405206526333	14.3819620169251	1.07068184184175e-05	-2.95522531070365	1
ENSG00000188672.17	RHCE	1	25351114	1_18	0	0.0274935468126215	4.62535604694859	1.20746162101277e-06	0.133494322894377	1
ENSG00000204178.9	TMEM57	1	25430369	1_18	0	0.0274177090184615	4.6040305911415	1.19857926527292e-06	-0.110037477685257	1
ENSG00000157978.11	LDLRAP1	1	25566751	1_18	0	0.0283922586529399	4.91519450044798	1.32506763882932e-06	0.310079989662479	1
ENSG00000117640.17	MTFR1L	1	25819958	1_18	0	0.0317141463772757	5.95962963272286	1.79460839103024e-06	-0.679357614794189	1
ENSG00000127423.10	AUNIP	1	25852599	1_18	0	0.0272970881970869	4.56907333852499	1.18424578800086e-06	0.183047895322817	2
ENSG00000158006.13	PAFAH2	1	25996879	1_18	0	0.0340837731784742	6.61980856579901	2.14235034506555e-06	0.819289575175824	2
ENSG00000158008.9	EXTL1	1	26019793	1_18	0	0.0327320166303818	6.25042509540582	1.9425835865643e-06	-0.748130052968521	2
ENSG00000158014.14	SLC30A2	1	26045653	1_18	0	0.0326180437812657	6.24101343265731	1.93290462585582e-06	-0.779682368255729	1
ENSG00000158022.6	TRIM63	1	26067922	1_18	0	0.089989563027782	15.4278864336015	1.31824451527948e-05	-1.84632721879955	1
ENSG00000236782.6	RP11-96L14.7	1	26171145	1_18	0	0.0976874768108216	16.3756685249023	1.5189214942252e-05	2.28096637557714	1
ENSG00000142675.17	CNKSR1	1	26170849	1_18	0	0.0285250859197932	5.05275813829137	1.36852541851056e-06	0.764679040508906	1
ENSG00000169442.8	CD52	1	26317723	1_18	0	0.0375986753604192	7.47927137603333	2.67011048823518e-06	1.30689395770429	1
ENSG00000158062.20	UBXN11	1	26317588	1_18	0	0.0362357261933156	7.01162553076711	2.41242088629615e-06	-0.789192387717771	1
ENSG00000176092.14	AIM1L	1	26357597	1_18	0	0.0311818012926444	5.67788495992876	1.68106762930356e-06	-0.474723809758969	1
ENSG00000176083.17	ZNF683	1	26372666	1_18	0	0.0272889599553019	4.59477451051061	1.19055258950005e-06	0.201788965192962	1
ENSG00000117682.16	DHDDS	1	26432111	1_18	0	0.027911221196338	4.86294722864289	1.288771110017e-06	-0.591762488294903	2
ENSG00000198830.10	HMGN2	1	26471163	1_18	0	0.0276990259837779	4.6975603422141	1.23547585388398e-06	0.0723106624295202	1
ENSG00000117676.13	RPS6KA1	1	26577079	1_18	0	0.0458036354036693	9.54674169283806	4.15195385206482e-06	-1.32788277627526	1
ENSG00000117713.18	ARID1A	1	26693253	1_18	0	0.0551803460955542	11.6898955605307	6.1248075623442e-06	-2.67637160860518	1
ENSG00000060642.10	PIGV	1	26787956	1_18	0	0.0667537099363951	13.7769001495986	8.73221288297331e-06	2.50398432627057	2
ENSG00000204160.11	ZDHHC18	1	26827979	1_18	0	0.0417379670785832	9.39299792411194	3.72248464769351e-06	-1.99683358515784	1
ENSG00000090273.13	NUDC	1	26875936	1_18	0	0.0318724458992014	6.90105221262798	2.08846933377532e-06	-1.8761144823142	2
ENSG00000188782.8	CATSPER4	1	26197016	1_18	0	0.0363399182723976	7.3946441116387	2.55151790454069e-06	1.26167531775772	1
ENSG00000116329.10	OPRD1	1	28893243	1_19	0	0.0469979842542163	18.1622370414839	8.10486840328343e-06	-2.44222747780344	1
ENSG00000090020.10	SLC9A1	1	27166703	1_19	0	0.0308012430443737	14.2656843736923	4.17213402826127e-06	1.77271915515536	1
ENSG00000186501.14	TMEM222	1	27317371	1_19	0	0.135225447507172	28.101628097944	3.60817261553068e-05	2.73161400402411	3
ENSG00000142765.17	SYTL1	1	27342257	1_19	0	0.101666002514349	25.3773589584093	2.44973759440283e-05	2.4365373495668	1
ENSG00000142733.14	MAP3K6	1	27357905	1_19	0	0.0109217136821768	4.78052125808855	4.95750815932725e-07	-0.17704688202831	2
ENSG00000158195.10	WASF2	1	27489587	1_19	0	0.0108309899244169	4.70446226621886	4.83810776934769e-07	-0.136583126711007	2
ENSG00000126705.13	AHDC1	1	27604387	1_19	0	0.106893446686003	25.8532943770383	2.62400325124811e-05	2.69677297082544	1
ENSG00000000938.12	FGR	1	27634281	1_19	0	0.0111523609340561	4.9710921349954	5.26400175904558e-07	0.390800674845132	1
ENSG00000126709.14	IFI6	1	27671883	1_19	0	0.0123770907938394	5.9214476810804	6.95895246583698e-07	0.787179633591158	1
ENSG00000130775.15	THEMIS2	1	27872858	1_19	0	0.0111470690899509	4.96675787676892	5.25691650101606e-07	0.298326773916128	1
ENSG00000117748.9	RPA2	1	27914572	1_19	0	0.0186760829690724	9.67909302487807	1.71639742872057e-06	1.15753495118573	1
ENSG00000130768.14	SMPDL3B	1	27937491	1_19	0	0.0110600014521527	4.89525351872337	5.14076520877116e-07	-0.27071219842268	1
ENSG00000158156.7	XKR8	1	27958990	1_19	0	0.0187949777257231	9.73717090512723	1.73768881172663e-06	-1.30984657840681	2
ENSG00000158161.15	EYA3	1	28068240	1_19	0	0.0117809736691578	5.47112589688801	6.12005451412721e-07	-0.309696654506074	2
ENSG00000169403.11	PTAFR	1	28193200	1_19	0	0.020283628074755	10.4343984210189	2.00960383558137e-06	1.1535419134268	2
ENSG00000126698.10	DNAJC8	1	28257988	1_19	0	0.040275907705791	16.7350814404102	6.39986132990426e-06	1.64524114511382	1
ENSG00000130770.17	ATPIF1	1	28236497	1_19	0	0.0107954387071745	4.67449504888176	4.79150997808482e-07	0.136696916444229	1
ENSG00000130766.4	SESN2	1	28220566	1_19	0	0.105898615581188	25.7637283501573	2.59057631600625e-05	-2.52747275726665	1
ENSG00000204138.12	PHACTR4	1	28424548	1_19	0	0.0117082760681473	5.41469121086953	6.01955026876994e-07	-0.614776278629901	1
ENSG00000180098.9	TRNAU1AP	1	28553045	1_19	0	0.0353756650466445	15.539654406293	5.21967383749819e-06	1.64174100431463	1
ENSG00000188060.7	RAB42	1	28590782	1_19	0	0.128977012568741	27.6459948124068	3.38564900624313e-05	3.32720289524854	1
ENSG00000120656.11	TAF12	1	28641269	1_19	0	0.0821467648894851	23.3647384116446	1.82242130785401e-05	3.02085350302325	1
ENSG00000198492.15	YTHDF2	1	28736724	1_19	0	0.012344168649923	5.89708213049638	6.91188366293459e-07	0.524325080030247	1
ENSG00000159023.19	EPB41	1	28886806	1_19	0	0.0357165405093152	15.6280558191786	5.29994956937591e-06	-1.83004151780839	1
ENSG00000116353.15	MECR	1	29230712	1_19	0	0.020553196982523	10.5553632080423	2.05991814539746e-06	1.30737295043462	1
ENSG00000060656.19	PTPRU	1	29235558	1_19	0	0.0107800061496071	4.66146508357377	4.77132325595853e-07	0.25527504303334	3
ENSG00000162511.7	LAPTM5	1	30757821	1_20	0	0.0162560356239929	10.951702421933	1.69041630788956e-06	1.38978996734374	2
ENSG00000162512.15	SDC3	1	30907849	1_20	0	0.0135989969888103	8.85380182362913	1.14323120776179e-06	0.710246881299015	1
ENSG00000060688.12	SNRNP40	1	31296178	1_20	0	0.0618957194390548	18.7287804584567	1.10069631087971e-05	3.44943336991756	1
ENSG00000121766.15	ZCCHC17	1	31296178	1_20	0	0.0618957194390549	18.7287804584567	1.10069631087971e-05	-3.44943336991756	1
ENSG00000168528.11	SERINC2	1	31425792	1_20	0	0.0110748016126175	8.13239250239903	8.55168476423852e-07	-1.38761968820239	1
ENSG00000142910.15	TINAGL1	1	31576820	1_20	0	0.0224998482825037	14.3966261389877	3.07565567051359e-06	-1.77519139801197	1
ENSG00000162517.12	PEF1	1	31644486	1_20	0	0.00981197896174135	6.29528598933749	5.86501962490026e-07	-0.587172924877376	1
ENSG00000134668.12	SPOCD1	1	31814028	1_20	0	0.00804057255652224	4.58644158521248	3.5015492453476e-07	0.159037921673917	2
ENSG00000184007.18	PTP4A2	1	31944881	1_20	0	0.0115338253350622	7.90041049792575	8.65207796942283e-07	-1.00939729264121	2
ENSG00000142698.14	C1orf94	1	34167058	1_21	0	0.0444838759712003	12.7329926158373	5.37812020988925e-06	-1.45752379345268	1
ENSG00000025800.13	KPNA6	1	32108863	1_21	0	0.0387025623351677	11.4474724501619	4.20675018593693e-06	-1.60312708411667	1
ENSG00000084652.15	TXLNA	1	32179560	1_21	0	0.0348813780255582	10.4895282997455	3.47413739278389e-06	1.50994865460589	1
ENSG00000160051.11	IQCC	1	32205429	1_21	0	0.0371247490394304	11.0637335140825	3.89998224566976e-06	-1.56677888479158	1
ENSG00000160055.19	TMEM234	1	32222176	1_21	0	0.0306412632089234	9.29720187689785	2.70493182377679e-06	-1.38181198006749	1
ENSG00000183615.5	FAM167B	1	32247598	1_21	0	0.0476450271705008	13.3681044791539	6.04762434842459e-06	1.70416575981636	1
ENSG00000116478.11	HDAC1	1	32272462	1_21	0	0.162705410050897	24.9739123498599	3.85821098906086e-05	2.512585991845	1
ENSG00000176261.15	ZBTB8OS	1	32650758	1_21	0	0.0191210169911289	4.97386418594645	9.03030266536106e-07	-0.227769072042707	2
ENSG00000162520.14	SYNC	1	32701286	1_21	0	0.0201613781015652	5.45864303121699	1.04496635023301e-06	-0.376065119282304	1
ENSG00000134684.10	YARS	1	32817927	1_21	0	0.0402336557895469	11.8054111379364	4.50991139385306e-06	1.4613826010786	1
ENSG00000160097.16	FNDC5	1	32872031	1_21	0	0.0268004245248621	8.06715960124726	2.05286182820832e-06	1.10209268375522	1
ENSG00000121905.9	HPCA	1	32886832	1_21	0	0.0245136646477051	7.24907109910576	1.68728325576682e-06	0.800719485930303	1
ENSG00000142920.16	AZIN2	1	33080995	1_21	0	0.0223629191630182	6.40754292197802	1.3605591104822e-06	1.10300715651031	1
ENSG00000184389.9	A3GALT2	1	33320377	1_21	0	0.0535824950503829	14.4566982550613	7.35511463089596e-06	1.86857895251169	2
ENSG00000134686.18	PHC2	1	33429048	1_21	0	0.0193293872385356	5.07302031281366	9.31069466713499e-07	-0.334832154108252	1
ENSG00000121904.17	CSMD2	1	34184907	1_21	0	0.0415454767462168	12.1015910225904	4.77379335366467e-06	-1.40192161177225	2
ENSG00000273274.1	ZBTB8B	1	32465491	1_21	0	0.0812293081566972	18.3396389228526	1.41449342139706e-05	2.10520467907136	1
ENSG00000176256.10	HMGB4	1	33860461	1_21	0	0.0186049631085755	4.72359939785574	8.34447981701091e-07	0.238775480843678	1
ENSG00000189280.3	GJB5	1	34798461	1_22	0	0.0166575064323159	5.86785293344725	9.28082549827962e-07	-0.723918383681009	1
ENSG00000163866.8	SMIM12	1	34798461	1_22	0	0.0171781049307806	6.1522486465289	1.00347493125891e-06	0.783124031459809	2
ENSG00000189433.5	GJB4	1	34798461	1_22	0	0.0166575064323159	5.86785293344725	9.28082549827962e-07	-0.723918383681009	1
ENSG00000116819.6	TFAP2E	1	35573174	1_22	0	0.221522336723589	22.505528915321	4.73373720970984e-05	4.23988844068056	1
ENSG00000126067.11	PSMB2	1	35641909	1_22	0	0.213515195283197	23.0262008831689	4.66818946257993e-05	-4.28515227822419	1
ENSG00000142686.7	C1orf216	1	35713408	1_22	0	0.11416681051426	20.4704611347034	2.21903877542795e-05	4.14196986662473	2
ENSG00000092853.13	CLSPN	1	35773633	1_22	0	0.122729635601335	20.387231101439	2.37577379365333e-05	4.13073109529089	1
ENSG00000134698.10	AGO4	1	35808004	1_22	0	0.0219241915267911	9.09327823319791	1.8929601168939e-06	1.61031618126564	1
ENSG00000092847.11	AGO1	1	35870261	1_22	0	0.0242428070531614	12.0369276516003	2.77074113229086e-06	-3.09002441255171	1
ENSG00000054118.13	THRAP3	1	36224998	1_22	0	0.0251413842569118	8.72155249991532	2.08199835467062e-06	0.140151944022118	1
ENSG00000142694.6	EVA1B	1	36323945	1_22	0	0.0345117598624847	13.2035159349317	4.32667323047203e-06	-1.70102442075969	1
ENSG00000196182.10	STK40	1	36386242	1_22	0	0.020677105472128	7.21546228367522	1.41661325385702e-06	0.00627557426467335	1
ENSG00000181817.5	LSM10	1	36397425	1_22	0	0.0254351022419064	9.90995237227156	2.39332926756253e-06	1.49230205920165	2
ENSG00000116885.18	OSCP1	1	36415589	1_22	0	0.015164359521047	4.92418771854462	7.09016055309964e-07	0.188197800283199	3
ENSG00000116898.11	MRPS15	1	36463302	1_22	0	0.027459031328261	10.4895118716483	2.73487756225675e-06	-1.35737686338914	1
ENSG00000163873.9	GRIK3	1	37037998	1_22	0	0.0385702900526106	13.4247616505665	4.9165095306549e-06	-1.58469604165174	2
ENSG00000183317.16	EPHA10	1	37756521	1_23	0	0.0762583669394652	14.6091198488001	1.0578131203521e-05	2.55892087962819	2
ENSG00000163874.10	ZC3H12A	1	37474837	1_23	0	0.0269313513824694	4.97452894829285	1.27205973403161e-06	0.477755368369683	1
ENSG00000163875.15	MEAF6	1	37515379	1_23	0	0.0654496195547948	13.1807094749605	8.19112042194538e-06	1.86586551223497	1
ENSG00000163877.10	SNIP1	1	37554146	1_23	0	0.133855485484371	19.9456848244932	2.53502661036175e-05	2.48233591506468	1
ENSG00000163879.10	DNALI1	1	37557547	1_23	0	0.0264504074005507	4.80916442241359	1.20781213305488e-06	0.329234375128932	2
ENSG00000169218.13	RSPO1	1	37635248	1_23	0	0.0319495804971509	6.544242904856	1.98528091571816e-06	0.704357318831484	1
ENSG00000116922.14	C1orf109	1	37460892	1_23	0	0.049987488111642	10.6752352646069	5.0668280434353e-06	-1.41556808847499	1
ENSG00000134690.10	CDCA8	1	37691932	1_23	0	0.0263903249294822	4.7882720463803	1.19983341076295e-06	0.250826977901441	1
ENSG00000196449.3	YRDC	1	37783821	1_23	0	0.108133922138241	17.9051446994288	1.83838804648965e-05	-2.321473337832	2
ENSG00000197982.13	C1orf122	1	37806988	1_23	0	0.0259665689137568	4.6397939712053	1.14395953112417e-06	-0.697797426102211	1
ENSG00000188786.9	MTF1	1	37859751	1_23	0	0.350556996047041	29.6703361089704	9.87594133772642e-05	-3.40021459658637	1
ENSG00000183431.11	SF3A3	1	37990434	1_23	0	0.0256963536116991	4.54380975342764	1.1086361511647e-06	0.643799400115017	1
ENSG00000183386.9	FHL3	1	37987358	1_23	0	0.0318387543490041	6.51236994135843	1.96875887115924e-06	1.37466119597562	1
ENSG00000185668.7	POU3F1	1	38047752	1_23	0	0.160078616449467	21.6776501384077	3.29490518432927e-05	-2.27053117297403	1
ENSG00000116954.7	RRAGC	1	38859391	1_25	0	0.00350884365575554	4.85780159955082	1.61845708459171e-07	-0.208655340369713	1
ENSG00000214114.8	MYCBP	1	38875190	1_25	0	0.0240940499182145	22.1208235734106	5.06067554843209e-06	-2.38394577118095	1
ENSG00000174574.15	AKIRIN1	1	38991334	1_25	0	0.0256373668083496	22.623232191138	5.50713175406547e-06	-2.48226582893468	2
ENSG00000168653.10	NDUFS5	1	39028109	1_25	0	0.00396466627348324	5.93852919481134	2.23554249157448e-07	0.666809531369312	1
ENSG00000183682.7	BMP8A	1	39491596	1_25	0	0.00339226781483204	4.54160297387975	1.46283955221688e-07	0.0194707303019231	3
ENSG00000090621.13	PABPC4	1	39570256	1_25	0	0.00560034059721692	8.90415356095016	4.73483095683955e-07	1.47443639354868	2
ENSG00000116983.12	HPCAL4	1	39683115	1_25	0	0.00667709790227689	10.6337417836058	6.74172838039731e-07	1.34091599385392	3
ENSG00000084072.16	PPIE	1	39739151	1_25	0	0.00344730686620154	4.68171925780119	1.53243727976661e-07	0.23200585268995	1
ENSG00000198754.5	OXCT2	1	39791235	1_25	0	0.00342751652858841	4.64388280007812	1.51132617919968e-07	-0.123151584695324	1
ENSG00000116985.11	BMP8B	1	39757456	1_25	0	0.00423514754306609	6.51783112328649	2.62101221708601e-07	0.767946776720877	2
ENSG00000043514.15	TRIT1	1	39882380	1_25	0	0.0810950337569194	32.8649576187068	2.53060715880358e-05	-3.1597303387393	3
ENSG00000116990.10	MYCL	1	39919296	1_25	0	0.255326726832278	43.7011589282129	0.000105946503616835	-3.86227309573163	1
ENSG00000168389.17	MFSD2A	1	39954009	1_25	0	0.00367281632805117	5.24005602204358	1.82739544215277e-07	0.510767667304229	2
ENSG00000131236.16	CAP1	1	40040567	1_25	0	0.00421166311566712	6.47812887621475	2.59060145905655e-07	0.580122202210493	1
ENSG00000131238.16	PPT1	1	40097347	1_25	0	0.00667387908358263	10.7257015210163	6.79675222068982e-07	-1.14411920244188	2
ENSG00000084073.8	ZMPSTE24	1	40245884	1_25	0	0.00342656465220159	4.64773437726293	1.51215958620097e-07	0.12930270645488	2
ENSG00000187815.9	ZFP69	1	40444731	1_25	0	0.0111864312040014	14.8634969867917	1.57873759940017e-06	-1.81690404185658	2
ENSG00000164002.11	EXO5	1	40508257	1_25	0	0.0062606010389733	9.97929440123504	5.93216552693676e-07	1.27334001306867	2
ENSG00000117016.9	RIMS3	1	40666503	1_25	0	0.00409951092164285	6.19637615835767	2.41194399208062e-07	0.831217608357692	4
ENSG00000117013.14	KCNQ4	1	40798961	1_25	0	0.00407331748158746	6.28737395444465	2.43172774282811e-07	0.988906483831185	1
ENSG00000179862.6	CITED4	1	40862378	1_25	0	0.0039179502215001	5.98823734577004	2.22769287636063e-07	-0.794402772133032	2
ENSG00000171793.13	CTPS1	1	40978931	1_25	0	0.0114530075259546	15.6662159597547	1.70365264522969e-06	1.92801910855114	2
ENSG00000171790.15	SLFNL1	1	41023050	1_25	0	0.00381218968796648	5.52622080726647	2.0003230193212e-07	0.266853725867128	1
ENSG00000010803.16	SCMH1	1	41241979	1_25	0	0.158591686267152	36.4567399160505	5.4897888861253e-05	2.65507429278156	2
ENSG00000204060.6	FOXO6	1	41376678	1_25	1	0.666060333779074	24.1971129048796	0.000153029274178337	4.45664982621459	1
ENSG00000188800.5	TMCO2	1	40248338	1_25	0	0.0197340851512244	20.8068160757805	3.89870183791296e-06	-2.12221214335527	1
ENSG00000186973.10	FAM183A	1	43145334	1_26	0	0.0315980386511069	5.85509136877834	1.75667410486736e-06	0.558512177694334	2
ENSG00000127124.14	HIVEP3	1	42035651	1_26	0	0.0274071220616557	4.54783365502738	1.18349220550562e-06	0.238154633470906	1
ENSG00000198815.8	FOXJ3	1	42335341	1_26	0	0.043174390812934	8.73208147522482	3.57965683189709e-06	1.13273374883444	1
ENSG00000066185.12	ZMYND12	1	42452404	1_26	0	0.0392279577595814	7.84715592042222	2.92284225848546e-06	-1.386318029242	3
ENSG00000186409.14	CCDC30	1	42461691	1_26	0	0.037273795763633	7.37595720349047	2.6104742053989e-06	1.5466012864374	2
ENSG00000171960.10	PPIH	1	42659030	1_26	0	0.0273821961045114	4.53947701619821	1.18024316706984e-06	0.0102974039289971	1
ENSG00000164007.10	CLDN19	1	42740306	1_26	0	0.029571474215746	5.2458417515464	1.47294170128314e-06	-0.405384116518476	1
ENSG00000117385.15	P3H1	1	42766833	1_26	0	0.0283875382113833	4.8705245698076	1.31280694976067e-06	-0.29428932093238	1
ENSG00000177868.11	SVBP	1	42816759	1_26	0	0.0409727142942605	8.24869892999387	3.20905813401328e-06	-1.18665433401653	2
ENSG00000164010.13	ERMAP	1	42816309	1_26	0	0.0278230503958777	4.68607466738856	1.23797348629482e-06	0.0369646012872541	1
ENSG00000164011.17	ZNF691	1	42845892	1_26	0	0.0285899171716094	4.93577509779961	1.33987923454474e-06	-0.374440053381215	1
ENSG00000243710.7	CFAP57	1	43172514	1_26	0	0.028070693495246	4.76745956715886	1.27068398811879e-06	-0.223669369137748	2
ENSG00000179178.10	TMEM125	1	43269525	1_26	0	0.0498399812181737	10.060471779433	4.76094992815005e-06	1.2195872990749	1
ENSG00000117395.12	EBNA1BP2	1	43271335	1_26	0	0.0355917523357654	6.95041402582887	2.34886168212776e-06	-0.741288666205013	1
ENSG00000253313.5	C1orf210	1	43294399	1_27	0	0.0709408402174673	19.4722024096127	1.31162232460027e-05	3.16381182330225	1
ENSG00000066056.13	TIE1	1	43300755	1_27	0	0.0551651381634736	16.1150647752485	8.44100509732344e-06	2.69822061036272	2
ENSG00000117400.16	MPL	1	43337551	1_27	0	0.0769443531451742	21.624529428174	1.57986804622157e-05	-3.58615943976948	2
ENSG00000117399.13	CDC20	1	43359194	1_27	0	0.0294993838673844	12.2247762610918	3.42413801647235e-06	-2.49172791644628	1
ENSG00000159479.16	MED8	1	43389819	1_27	0	0.0755594960729548	21.705382342791	1.55723404535986e-05	3.63175681277372	2
ENSG00000198198.15	SZT2	1	43390239	1_27	0	0.066430339266889	19.8534307912691	1.25227420106317e-05	-3.43104163705271	1
ENSG00000066135.12	KDM4A	1	43644985	1_27	0	0.0219742300300926	12.4150227350504	2.59035079861778e-06	-3.01788290534757	1
ENSG00000126091.19	ST3GAL3	1	43705540	1_27	0	0.0191834964180659	8.25354217898855	1.50336881470387e-06	2.40778328841505	2
ENSG00000117407.16	ARTN	1	43935553	1_27	0	0.0349657057068804	9.49484635300998	3.1523006828025e-06	0.585463207999388	1
ENSG00000117408.10	IPO13	1	43947230	1_27	0	0.0214611777714816	5.65001488484242	1.15133190769973e-06	-0.117925035933132	1
ENSG00000117410.13	ATP6V0B	1	43974045	1_27	0	0.0190815466297903	7.24625765982327	1.31287912253739e-06	2.02826501003148	2
ENSG00000117411.16	B4GALT2	1	43982438	1_27	0	0.0184858741416478	4.53980039189678	7.96845540864878e-07	0.025976264482804	1
ENSG00000159214.12	CCDC24	1	43991070	1_27	0	0.0268761055993678	15.3099337380315	3.90694274352588e-06	-3.46658826766216	2
ENSG00000196517.11	SLC6A9	1	44030807	1_27	0	0.0217388756952923	8.38579200862063	1.73092624320609e-06	1.96386176904426	2
ENSG00000117419.14	ERI3	1	44354576	1_27	0	0.0593083091463181	15.8433252776516	8.92193958746498e-06	-2.19490502311186	1
ENSG00000187147.17	RNF220	1	44620123	1_28	0	0.0887580918727443	14.3907194868114	1.21279629533916e-05	-1.94671616439968	1
ENSG00000198520.10	C1orf228	1	44674693	1_28	0	0.0351781295999036	5.78469741657968	1.93219426324719e-06	-0.605255272390058	1
ENSG00000142945.12	KIF2C	1	44739744	1_28	0	0.0376198433582443	6.40301414368395	2.28717207985352e-06	-0.64638785026856	3
ENSG00000117425.13	PTCH2	1	44842737	1_28	0	0.0901722749015212	14.5398121530372	1.24488495649381e-05	-2.08063248801166	1
ENSG00000070785.16	EIF2B3	1	45085253	1_28	0	0.0369187804365861	6.22961074681902	2.18376375707105e-06	0.728996569410908	1
ENSG00000126107.14	HECTD3	1	45010991	1_28	0	0.057094377089145	10.2634906926681	5.5639834392803e-06	-1.57409635887715	1
ENSG00000132781.17	MUTYH	1	45384647	1_28	0	0.0375511175678097	6.38612009494498	2.27697019016152e-06	0.780138103642189	1
ENSG00000070759.16	TESK2	1	45491131	1_28	0	0.03261490550872	5.08835701490965	1.57576371784416e-06	-0.386657238845662	1
ENSG00000280670.2	CCDC163	1	45499635	1_28	0	0.038471340635185	6.60936415763934	2.41431758949587e-06	-0.956867407027943	2
ENSG00000117450.13	PRDX1	1	45526056	1_28	0	0.0532148459116787	9.60993597022891	4.85568717481181e-06	-1.30493926821915	2
ENSG00000117448.13	AKR1A1	1	45551015	1_28	0	0.0478918980323497	8.63307207396844	3.92576964500297e-06	-1.22719668988944	1
ENSG00000132780.16	NASP	1	45583288	1_28	0	0.0523948380143796	9.46588870073822	4.70920170471643e-06	-1.01290994591509	1
ENSG00000159588.14	CCDC17	1	45624129	1_28	0	0.0337785962571788	5.41092280225573	1.73544291304581e-06	0.443809199223237	1
ENSG00000159592.10	GPBP1L1	1	45688394	1_28	0	0.129936570927131	18.0145202770944	2.22254979367527e-05	2.37085494646498	1
ENSG00000159596.6	TMEM69	1	45687531	1_28	0	0.036028749212077	6.00475260488111	2.05419515829989e-06	0.848437826971325	1
ENSG00000197429.10	IPP	1	45750903	1_28	0	0.0360290709100689	6.0048348599708	2.05424163935074e-06	-0.848437826971284	1
ENSG00000086015.20	MAST2	1	45787045	1_28	0	0.0352117483723277	5.79351051333781	1.9369873562742e-06	0.732534291954841	2
ENSG00000117461.14	PIK3R3	1	46132601	1_28	0	0.0307585665267657	4.5494883911333	1.32869729145466e-06	-0.0765097752166059	1
ENSG00000117472.9	TSPAN1	1	46174934	1_28	0	0.0313009499829602	4.71018814049648	1.39988761081688e-06	-0.262459850995741	1
ENSG00000085999.11	RAD54L	1	46256717	1_28	0	0.0307359654601798	4.54273077994409	1.32574884015322e-06	0.202255649856589	1
ENSG00000173660.11	UQCRH	1	46312451	1_28	0	0.0354830091382008	5.86417394422569	1.97571675925254e-06	0.665185965669143	1
ENSG00000117481.10	NSUN4	1	46347896	1_28	0	0.0330424148526441	5.20815061761397	1.63400248126868e-06	0.238279454017535	1
ENSG00000117480.15	FAAH	1	46392904	1_28	0	0.0361506371868772	6.03589925145343	2.07183581093295e-06	-0.832695929768389	2
ENSG00000250719.1	RP11-322N21.2	1	46175830	1_28	0	0.0331871822276991	5.2483854334725	1.65384002527444e-06	-0.305215145155542	1
ENSG00000079277.19	MKNK1	1	46616841	1_29	0	0.0353386132830671	6.23767205328717	2.09300101101151e-06	0.747799779334023	1
ENSG00000142961.14	MOB3C	1	46617353	1_29	0	0.0296893504068211	4.63539129259694	1.30672588122294e-06	-0.27097589278033	2
ENSG00000186118.8	TEX38	1	46668649	1_29	0	0.0315246879554819	5.18672496038882	1.55253504516955e-06	0.51594222698465	1
ENSG00000123472.12	ATPAF1	1	46664922	1_29	0	0.0297386283732443	4.65062868419818	1.313197346525e-06	0.0755062843524741	1
ENSG00000142973.13	CYP4B1	1	46760214	1_29	0	0.059037525792889	10.985730620756	6.15820994394702e-06	-1.51308381944407	2
ENSG00000187048.12	CYP4A11	1	46949067	1_29	0	0.0575774595183061	10.7528586547321	5.87859894698821e-06	-1.39855111001121	1
ENSG00000186377.7	CYP4X1	1	47020720	1_29	0	0.0409955809462871	7.60678489118626	2.96098070365579e-06	1.26559103644861	2
ENSG00000186160.4	CYP4Z1	1	47051919	1_29	0	0.0857748710067905	14.4798192053469	1.179289983232e-05	1.99155711356275	1
ENSG00000162365.11	CYP4A22	1	47137271	1_29	0	0.0325460582327473	5.47997577585695	1.69345801017001e-06	0.785751847684866	1
ENSG00000123473.15	STIL	1	47314279	1_29	0	0.0324714693343745	5.45886914102415	1.68306938902304e-06	0.676589930336713	1
ENSG00000162368.13	CMPK1	1	47335377	1_29	0	0.0373489196103737	6.74743747945285	2.39284357845864e-06	0.938772788578596	1
ENSG00000186790.5	FOXE3	1	47418557	1_29	0	0.0334870774007613	5.74222903888488	1.82580820256782e-06	-0.82173685546289	1
ENSG00000282881.1	RP11-49P4.7	1	46534086	1_29	0	0.0301589550335907	4.77959835642117	1.36868998566181e-06	0.350112499029412	1
ENSG00000162456.9	KNCN	1	46550840	1_29	0	0.0499369311709187	9.43146844234485	4.47196671457934e-06	-1.1362925545672	1
ENSG00000269113.3	TRABD2B	1	47997102	1_30	0	0.0330842767017672	5.94429092629583	1.86732150061125e-06	-0.682981320985534	1
ENSG00000117834.12	SLC5A9	1	48220424	1_30	0	0.0290154611704732	4.7378835486186	1.30530276054584e-06	-0.268347868990536	1
ENSG00000132122.11	SPATA6	1	48472491	1_30	0	0.0332780313967174	5.99801874706235	1.89523401681422e-06	-0.555003346833702	1
ENSG00000162373.12	BEND5	1	48777294	1_31	0	0.0187567154371918	6.16352647499541	1.09769946429942e-06	1.353828552932	1
ENSG00000185104.19	FAF1	1	50955656	1_32	0	0.0583247220782602	14.8170317489079	8.20561783151798e-06	-1.32890889614016	1
ENSG00000123091.4	RNF11	1	51235789	1_32	0	0.0231402410399393	6.85433084936253	1.50601861051046e-06	-0.740442784311726	2
ENSG00000142700.11	DMRTA2	1	50472176	1_32	0	0.0235193097909868	7.97836277603635	1.78170479646857e-06	0.781882999624918	1
ENSG00000085831.15	TTC39A	1	51344853	1_33	0	0.0567733351864324	15.9518237197711	8.59908310903594e-06	-1.86080728752524	2
ENSG00000085832.16	EPS15	1	51534159	1_33	0	0.0238961878188886	7.92339104868038	1.79778234168677e-06	0.962148663329979	1
ENSG00000117859.18	OSBPL9	1	51577175	1_33	0	0.0265133489348541	8.7829769833765	2.21107629699627e-06	-1.08637705483823	1
ENSG00000078618.21	NRDC	1	51878742	1_33	0	0.0200571492195254	6.35186253554991	1.20967218041966e-06	0.779638406892246	1
ENSG00000198841.3	KTI12	1	52034079	1_33	0	0.0165295784088716	4.58024155110551	7.18865358728519e-07	-0.436594340404445	2
ENSG00000154222.14	CC2D1B	1	52352516	1_33	0	0.0227720233740409	7.4479860085551	1.61041523268906e-06	-0.930542883174812	1
ENSG00000134744.13	ZCCHC11	1	52538149	1_33	0	0.0761494124439581	18.1622148254839	1.31320570808555e-05	-2.32354109865489	2
ENSG00000116157.5	GPX7	1	52601411	1_33	0	0.0165696057847545	4.60249833659095	7.24107778939026e-07	-0.350221252434716	2
ENSG00000182183.14	FAM159A	1	52632940	1_33	0	0.0164733053556138	4.55752266930843	7.12864492267702e-07	-0.0769587529147506	1
ENSG00000162377.5	COA7	1	52698548	1_33	0	0.0174805585199384	5.05406665851434	8.38868075616983e-07	0.307853712608984	1
ENSG00000121310.16	ECHDC2	1	52926925	1_33	0	0.0205626683922046	6.50500379322207	1.27006053941452e-06	0.656983472132668	2
ENSG00000116171.17	SCP2	1	52982480	1_33	0	0.0180750576592664	5.38681224509964	9.24504281602559e-07	0.450616816564081	1
ENSG00000174348.13	PODN	1	53115998	1_33	0	0.0339326566516976	11.4835622268285	3.69991619838371e-06	-1.6103282141266	1
ENSG00000162383.11	SLC1A7	1	53088633	1_33	0	0.0164668032810871	4.54441675462899	7.1053397069591e-07	-0.0131425806003234	3
ENSG00000157184.6	CPT2	1	53124958	1_33	0	0.103887061911583	17.1116601558598	1.68791668852596e-05	3.359488470993	2
ENSG00000162385.10	MAGOH	1	53235909	1_33	0	0.0226290713732644	8.39372763906481	1.80351185772745e-06	-2.25259436799507	1
ENSG00000174332.5	GLIS1	1	53732532	1_33	0	0.0170357402578053	4.85100237975348	7.84675141300401e-07	0.343645249537434	1
ENSG00000143006.7	DMRTB1	1	53458477	1_33	0	0.042365234990367	13.0410042186832	5.24587637663914e-06	1.84697973507934	1
ENSG00000203985.10	LDLRAD1	1	54021744	1_34	0	0.0550883888944011	16.6180207689147	8.69234120257893e-06	-1.96047255906923	1
ENSG00000162398.11	LEXM	1	54805822	1_34	0	0.015302149831381	4.8413496466458	7.03422564794978e-07	-0.343786799576638	2
ENSG00000058799.14	YIPF1	1	53887453	1_34	0	0.0204297314734633	7.48366612208245	1.45169191696765e-06	0.949525885368661	1
ENSG00000116212.14	LRRC42	1	53946508	1_34	0	0.0160932631608323	5.3018418440156	8.10155301400097e-07	-0.487800489211659	1
ENSG00000116209.11	TMEM59	1	54056634	1_34	0	0.016686185284681	5.63245612713495	8.92385029579089e-07	0.406902033524249	1
ENSG00000215883.10	CYB5RL	1	54154524	1_34	0	0.0154522747018846	4.93052638421835	7.23407661689661e-07	0.315810544956146	4
ENSG00000157216.15	SSBP3	1	54413433	1_34	0	0.0188405091800427	6.74267632200785	1.20620838928621e-06	0.866649297850947	2
ENSG00000162390.17	ACOT11	1	54542139	1_34	0	0.0148567212981466	4.57155051732073	6.44887407055128e-07	-0.159518319797867	1
ENSG00000162391.11	FAM151A	1	54623490	1_34	0	0.0151694462882481	4.76179588641147	6.85863830822077e-07	0.247117418209046	2
ENSG00000243725.6	TTC4	1	54710442	1_34	0	0.0858041129067687	20.7588088781144	1.69125048024816e-05	-2.11962366821922	1
ENSG00000162396.5	PARS2	1	54764162	1_34	0	0.0165843049461777	5.57648543640262	8.78122780580906e-07	-0.529111155386555	1
ENSG00000143001.4	TMEM61	1	54980319	1_34	0	0.0148056847026037	4.54012512514186	6.38254250111278e-07	0.00502317288170449	1
ENSG00000169174.10	PCSK9	1	55056468	1_34	0	0.0199417213165766	7.26239384195474	1.37511758756797e-06	-1.17569699049053	1
ENSG00000162402.13	USP24	1	55237599	1_34	0	0.0723687722019198	19.1608427597131	1.3166283682509e-05	-2.38324842082955	1
ENSG00000187889.12	C1orf168	1	56819948	1_36	0	0.272517278905843	29.5055789379239	7.63476336875422e-05	-3.16678562068258	1
ENSG00000021852.12	C8B	1	56920602	1_36	0	0.0204896840433336	4.97260137316941	9.67422767330257e-07	-0.341533651442456	1
ENSG00000173406.15	DAB1	1	58546759	1_37	0	0.0281534987286225	4.59943482598065	1.22951615607615e-06	-0.184958952532179	2
ENSG00000162600.11	OMA1	1	58546315	1_37	0	0.0297925062871431	5.11919765469001	1.44812594535104e-06	0.491036175497938	1
ENSG00000162601.9	MYSM1	1	58703297	1_37	0	0.0391591612548177	7.63579824669368	2.83912963454995e-06	1.07947563536377	1
ENSG00000162598.13	C1orf87	1	60008703	1_38	0	0.016626522839188	4.82636668279324	7.61937141625912e-07	-0.331792639207431	1
ENSG00000134709.10	HOOK1	1	59813868	1_38	0	0.0697186197281435	18.0385886480656	1.19412208965883e-05	-2.13353964655238	2
ENSG00000134716.9	CYP2J2	1	59926822	1_38	0	0.0176274187965434	5.3606191055815	8.9722438693136e-07	-0.503013806578903	1
ENSG00000162599.15	NFIA	1	60864880	1_38	0	0.0169467327035051	5.00068687178365	8.04661157162542e-07	-0.272156495449062	1
ENSG00000162604.12	TM2D1	1	61723869	1_39	0	0.0318073462016492	5.81208923339364	1.75532325339856e-06	-0.613348609551096	1
ENSG00000132849.19	PATJ	1	61741582	1_39	0	0.042541921872555	8.49198202027784	3.43023258749503e-06	1.1435002430217	2
ENSG00000240563.1	L1TD1	1	62194418	1_39	0	0.027701702665167	4.54225340243201	1.19474499310673e-06	0.0646394558538637	1
ENSG00000162607.12	USP1	1	62437203	1_39	0	0.203581862818659	23.3540386385127	4.51438376190903e-05	2.65247169571461	1
ENSG00000116641.17	DOCK7	1	62669456	1_39	0	0.0386332578533392	7.60241381810608	2.78875418582466e-06	-0.702836787692792	1
ENSG00000125703.14	ATG4C	1	62776025	1_39	0	0.028416828043456	4.7762792093243	1.28873226778806e-06	-0.463702446731083	1
ENSG00000187140.5	FOXD3	1	63322827	1_40	0	0.0301626032501747	8.22749403593932	2.3563174229402e-06	-0.877125728971683	1
ENSG00000088035.15	ALG6	1	63370055	1_40	0	0.0237556014495786	5.95223086644772	1.34258934084593e-06	0.324036836975074	1
ENSG00000203965.12	EFCAB7	1	63523814	1_40	0	0.0235571786405758	5.85715971407189	1.31010993097833e-06	0.229441988797293	1
ENSG00000142856.16	ITGB3BP	1	63592409	1_40	0	0.0209028201168272	5.05948617633351	1.00417335524291e-06	-0.600630155591208	1
ENSG00000079739.15	PGM1	1	63592459	1_40	0	0.0227693512942305	5.81013496208832	1.256129094919e-06	-0.657429039351443	2
ENSG00000185483.11	ROR1	1	64036423	1_40	0	0.0204117642425991	4.72477480159329	9.15712312705285e-07	-0.280607892527754	1
ENSG00000177414.13	UBE2U	1	64202883	1_40	0	0.0204467474262185	4.75354022609116	9.22866332281809e-07	-0.218629524998335	1
ENSG00000162434.11	JAK1	1	64965276	1_41	0	0.0556385570585666	16.3258867614469	8.62481989886307e-06	-2.28543680216156	2
ENSG00000162433.14	AK4	1	65147680	1_41	0	0.0185772999613671	6.24350798022715	1.1013076640258e-06	-0.840790913301072	1
ENSG00000116675.15	DNAJC6	1	65248435	1_41	0	0.0192555535579576	6.44547294770508	1.17844195247633e-06	-0.805628110822123	1
ENSG00000213625.8	LEPROT	1	65430244	1_41	0	0.0215434652614548	7.46117146755525	1.52622997323377e-06	0.978707963047798	1
ENSG00000116678.19	LEPR	1	65642658	1_41	0	0.0164343209037452	5.07686320224704	7.92217845478867e-07	-0.465137129313201	1
ENSG00000184588.17	PDE4B	1	65792155	1_41	0	0.0159953210199899	4.63062765412785	7.03283160065874e-07	0.357712457424432	1
ENSG00000162594.15	IL23R	1	67138932	1_42	0	0.03580300314503	9.61823476656628	3.26973252052839e-06	-1.15149225203436	1
ENSG00000118473.21	SGIP1	1	66532935	1_42	0	0.0207695463633647	4.59134588206827	9.05449886703702e-07	0.152484401559106	2
ENSG00000152760.9	TCTEX1D1	1	66762015	1_42	0	0.0223804273779341	5.26011045069533	1.11779107029852e-06	-0.623507463474354	1
ENSG00000198160.14	MIER1	1	66920571	1_42	0	0.0209220010197655	4.65350115186201	9.24443645385755e-07	-0.19932726946758	2
ENSG00000116704.7	SLC35D1	1	67054400	1_42	0	0.0265738144401422	6.92921161754472	1.74837714105007e-06	-0.832281660130227	3
ENSG00000142864.14	SERBP1	1	67407261	1_42	0	0.0290192015185057	7.56901715140649	2.08555834723116e-06	-1.13388998542017	1
ENSG00000172380.5	GNG12	1	67835887	1_42	0	0.0606404835699345	14.8503939355688	8.5506282825055e-06	1.93888721210408	1
ENSG00000172410.4	INSL5	1	66801397	1_42	0	0.0207296226746515	4.58398134673593	9.02259857436304e-07	-0.0811471060793662	1
ENSG00000203963.11	C1orf141	1	67135003	1_42	0	0.0217986093150196	5.08353023470797	1.05218376277074e-06	-0.302756841230822	1
ENSG00000162595.5	DIRAS3	1	68051049	1_43	0	0.072533439790724	12.8571203124036	8.85481268217988e-06	1.60229135031499	1
ENSG00000116729.13	WLS	1	68195210	1_43	0	0.045839422792212	8.58955660591933	3.73858520724258e-06	-1.00712039157731	1
ENSG00000066557.5	LRRC40	1	70204629	1_44	0	0.0266929299296528	4.55599183856944	1.15471971464521e-06	0.189155392466909	1
ENSG00000118454.12	ANKRD13C	1	70466000	1_44	0	0.0443570306273315	9.23235090230033	3.88841101934719e-06	-1.49146245858134	1
ENSG00000116761.11	CTH	1	70411075	1_44	0	0.0300886736678463	5.65561153723114	1.61577175730506e-06	-0.582628135065328	2
ENSG00000050628.20	PTGER3	1	71045832	1_45	0	0.0254013387756025	6.81316576414065	1.64324741933262e-06	-0.699202510378377	3
ENSG00000132485.13	ZRANB2	1	71080715	1_45	0	0.0253826540495429	6.80641387549311	1.64041140849285e-06	-0.960594796955253	2
ENSG00000172260.14	NEGR1	1	72282986	1_46	0	0.0413103775122145	18.0402885996734	7.0761990588675e-06	2.66113396549324	1
ENSG00000178965.13	ERICH3	1	74650165	1_47	0	0.0407450986437741	14.4910337005539	5.60624582292983e-06	-1.72255720526299	1
ENSG00000162620.15	LRRIQ3	1	74198025	1_47	0	0.0142009128500119	4.82432752339581	6.50504706884461e-07	0.336003670034083	1
ENSG00000116783.14	TNNI3K	1	74234228	1_47	0	0.0176337563257586	6.80234233786917	1.13893966112513e-06	-0.725012692547712	1
ENSG00000116791.13	CRYZ	1	74703302	1_47	0	0.0138723791349655	4.61065144395886	6.07310287792908e-07	-0.160482459132825	3
ENSG00000162623.15	TYW3	1	74733530	1_47	0	0.0681728387932805	19.2675560605118	1.24719800343129e-05	-2.05897226725499	1
ENSG00000137968.16	SLC44A5	1	75606482	1_47	0	0.139255818567142	26.0330912746297	3.44220307571515e-05	2.84373444085303	1
ENSG00000117054.13	ACADM	1	75701355	1_47	0	0.0166475370458674	6.27627471887987	9.92086024161052e-07	-0.707778020017048	2
ENSG00000137955.15	RABGGTB	1	75784030	1_47	0	0.0179906140199279	6.98553715670319	1.19328227566144e-06	0.834871133025644	2
ENSG00000057468.6	MSH4	1	75803687	1_47	0	0.0150830640504998	5.3746518064719	7.69728037430925e-07	0.425553670876554	1
ENSG00000162621.6	LRRC53	1	74510050	1_47	0	0.0138504449496298	4.59620864533201	6.04450661987348e-07	-0.03113469015274	1
ENSG00000142892.14	PIGK	1	77221177	1_48	0	0.0188393323086772	9.22151962949496	1.64954967518416e-06	1.15508500646025	1
ENSG00000077254.14	USP33	1	77759973	1_48	0	0.013443853753983	6.19195132559617	7.9040323660814e-07	0.744536409532699	1
ENSG00000162614.18	NEXN	1	77888019	1_48	0	0.0151764263287866	7.4649558122707	1.07570739980415e-06	-1.05217277066793	2
ENSG00000162613.16	FUBP1	1	77979050	1_48	0	0.0111327975417201	4.5431621875982	4.80241789947862e-07	-0.0177321873201642	2
ENSG00000137960.5	GIPC2	1	77979050	1_48	0	0.0121938197291462	5.38905847652285	6.23950393784034e-07	0.489058021478847	1
ENSG00000162616.8	DNAJB4	1	77979478	1_48	0	0.0145683879373362	6.96709765943546	9.63742014660009e-07	0.860059451969986	2
ENSG00000122420.9	PTGFR	1	78303558	1_48	0	0.021142625413912	10.3592841274205	2.07962991950413e-06	1.34268062890392	1
ENSG00000137959.15	IFI44L	1	78617087	1_48	0	0.0115374814356495	4.84828504578523	5.31124771743521e-07	-0.305966371942353	1
ENSG00000137965.10	IFI44	1	78649621	1_48	0	0.0564018844503259	19.0073601420022	1.01791804860987e-05	-2.26674948433495	1
ENSG00000162618.13	ADGRL4	1	79006491	1_48	0	0.027655976576518	12.7600956801821	3.35073688491279e-06	-1.4305236697163	1
ENSG00000117114.19	ADGRL2	1	81801145	1_50	0	0.0179763684378622	8.26880053816265	1.41137322217669e-06	-1.07975087050482	1
ENSG00000203943.8	SAMD13	1	84298566	1_51	0	0.0212361855467815	4.62802334027858	9.33188651218134e-07	0.192280361263543	1
ENSG00000137976.7	DNASE2B	1	84415988	1_52	0	0.0199446903914006	4.54614262806976	8.60929823885752e-07	0.10198066893241	1
ENSG00000117133.10	RPF1	1	84479306	1_52	0	0.0575089287089463	14.299949619626	7.80849221611306e-06	-1.75905207498836	2
ENSG00000174021.10	GNG5	1	84506136	1_52	0	0.0781771578408504	17.1665145631729	1.27426396112956e-05	-2.0255134245032	2
ENSG00000122432.17	SPATA1	1	84504374	1_52	0	0.0284490788681462	7.80158995628644	2.10740849582531e-06	0.918588360426673	1
ENSG00000117155.16	SSX2IP	1	84691138	1_52	0	0.0419000543894967	11.3664519140939	4.52206606103547e-06	-1.45988165604301	1
ENSG00000153898.12	MCOLN2	1	84997525	1_52	0	0.0695916488937435	16.0773521969232	1.06235349059927e-05	-2.10718979963505	1
ENSG00000162643.12	WDR63	1	85133880	1_52	0	0.0210199483358422	5.02677100694654	1.00327073113927e-06	-0.39408354422153	1
ENSG00000055732.12	MCOLN3	1	85047715	1_52	0	0.0520862340140481	13.3803186249805	6.6173912064724e-06	-1.83795563300388	3
ENSG00000153904.18	DDAH1	1	85623827	1_52	0	0.0244995341586277	6.43017652896346	1.49581581037758e-06	0.927502649407804	1
ENSG00000117174.10	ZNHIT6	1	85707615	1_52	0	0.0267633772786663	7.2408583833067	1.84004467169744e-06	-1.06652037014338	2
ENSG00000171502.14	COL24A1	1	86156862	1_53	0	0.102082551109284	18.5494020204586	1.79795503123884e-05	1.75363551512407	1
ENSG00000122417.15	ODF2L	1	86398245	1_53	0	0.0232862325916796	4.83201522086626	1.06837796311768e-06	0.482937322931646	1
ENSG00000137975.7	CLCA2	1	86424561	1_53	0	0.0242756952000273	5.21341984935718	1.20168813700191e-06	0.302033075793851	1
ENSG00000016602.9	CLCA4	1	86522939	1_53	0	0.0226086667686253	4.56144874691592	9.79208442062947e-07	0.0572163651103174	3
ENSG00000016490.15	CLCA1	1	86419921	1_53	0	0.0226133407918936	4.56334200333162	9.79817389917207e-07	-0.127122154299791	2
ENSG00000065243.19	PKN2	1	88684130	1_54	0	0.0252887010804821	4.64173723309124	1.11456261400509e-06	-0.187350486444304	1
ENSG00000137944.17	KYAT3	1	88992007	1_54	0	0.0251077221735603	4.57586828295004	1.09088313062455e-06	0.0342920382555342	1
ENSG00000213516.9	RBMXL1	1	88992014	1_54	0	0.02505268288995	4.55574332744247	1.08370452259274e-06	-0.01569300628685	2
ENSG00000117226.11	GBP3	1	89015900	1_54	0	0.0274568737488903	5.39649926207911	1.40689149931527e-06	-0.445580233693324	2
ENSG00000117228.9	GBP1	1	89064901	1_54	0	0.0310266095707655	6.51932306527027	1.92058804204245e-06	0.664858046115477	1
ENSG00000162654.8	GBP4	1	89198593	1_54	0	0.0256448427693894	4.77000714835978	1.16149265394852e-06	-0.235177564150576	1
ENSG00000154451.14	GBP5	1	89274009	1_54	0	0.0419987070574983	9.30902126639396	3.712251060211e-06	1.1560535212191	1
ENSG00000197147.13	LRRC8B	1	89504604	1_54	0	0.0473580191486034	10.4193974271446	4.68525819775939e-06	1.32777137152874	2
ENSG00000171488.14	LRRC8C	1	89633477	1_55	0	0.0201313543574293	6.29733432938069	1.20372461394982e-06	-0.64222404370081	1
ENSG00000171492.14	LRRC8D	1	89840572	1_55	0	0.151590486103587	25.1376729074055	3.61821536256534e-05	-2.54715002156514	2
ENSG00000122482.20	ZNF644	1	91022402	1_55	0	0.122824226053374	23.1088401665115	2.69500504039471e-05	-2.98452493828666	2
ENSG00000162669.15	HFM1	1	91405069	1_55	0	0.016864984828305	4.67819764976891	7.49138156698425e-07	-0.378388434968725	1
ENSG00000097046.12	CDC7	1	91500849	1_56	0	0.319056184027823	28.5689734902778	8.65484310697133e-05	-3.51270133810195	2
ENSG00000069702.10	TGFBR3	1	91904935	1_56	0	0.0272767238668873	4.78951460976104	1.2404552637429e-06	-0.291909023733398	1
ENSG00000284413.1	BTBD8	1	92080411	1_56	0	0.0266645222984256	4.58670542057741	1.16126691508855e-06	0.223846220718612	1
ENSG00000122484.8	RPAP2	1	92304819	1_56	0	0.0282214498227119	6.68891803558537	1.79239032937869e-06	-1.74448182150647	1
ENSG00000162676.11	GFI1	1	92487304	1_56	0	0.318549909753039	18.4554960690674	5.58213848273703e-05	-3.94828939838327	1
ENSG00000067208.14	EVI5	1	92792120	1_56	0	0.0285833083815852	6.61885479178047	1.79635739044032e-06	-1.64885913915263	1
ENSG00000122406.12	RPL5	1	92831623	1_56	0	0.0272432833875279	5.30994764689536	1.37355825706249e-06	1.02843052590042	1
ENSG00000154511.11	FAM69A	1	92960610	1_56	0	0.0316820914407976	6.41366770467415	1.92937965675741e-06	0.937356554037124	1
ENSG00000143033.17	MTF2	1	93079600	1_57	0	0.0330231093498081	5.96879733246132	1.87155326721655e-06	0.66659629916946	1
ENSG00000117500.12	TMED5	1	93180650	1_57	0	0.0334726076454388	6.0931998453035	1.93656628237426e-06	-0.699646319675296	1
ENSG00000117505.12	DR1	1	93346012	1_57	0	0.0436542393504227	8.54213353895938	3.54070854054393e-06	-1.12101595793857	1
ENSG00000137936.16	BCAR3	1	93697753	1_57	0	0.0284772117666806	4.60744016403556	1.2458178967845e-06	0.315448569339857	2
ENSG00000067334.13	DNTTIP2	1	93880246	1_57	0	0.0588425316722922	11.3099060703836	6.31899111412291e-06	-1.47771040104733	2
ENSG00000023909.9	GCLM	1	93906464	1_57	0	0.0287097800215425	4.68213763503978	1.27635486367551e-06	0.285602277010268	1
ENSG00000137962.12	ARHGAP29	1	94256104	1_58	0	0.0158777522874437	4.59840961608251	6.93256696864327e-07	-0.103365498617983	1
ENSG00000117528.11	ABCD3	1	94423858	1_58	0	0.0249137736687538	8.6509976076727	2.04645926058687e-06	-1.14270374401337	1
ENSG00000117525.13	F3	1	94559238	1_58	0	0.0444328431376849	14.0221438970144	5.91583319309222e-06	-1.74907752756508	1
ENSG00000143036.16	SLC44A3	1	94818674	1_58	0	0.0363910203360609	11.7725229071904	4.06781481344413e-06	-1.17749463926614	3
ENSG00000117519.15	CNN3	1	94927032	1_58	0	0.0165353933864187	5.01781647313587	7.87819454643591e-07	-0.464963436340202	1
ENSG00000172339.9	ALG14	1	94962858	1_58	0	0.0314466476835054	10.6786017277705	3.18849794228594e-06	-1.57694257025973	1
ENSG00000122481.16	RWDD3	1	95232272	1_58	0	0.0225124355692516	7.19535932711182	1.53805677328869e-06	0.383271586618313	2
ENSG00000117569.18	PTBP2	1	96634211	1_59	0	0.023595778443451	13.8682748710699	3.10709224682053e-06	-1.13877683370604	1
ENSG00000188641.12	DPYD	1	97921165	1_60	0	0.00937346330808309	6.55290845708038	5.83218889303541e-07	0.815456922650538	1
ENSG00000117600.12	PLPPR4	1	99219900	1_60	0	0.00983043770809289	7.1012595882985	6.62835318101044e-07	-1.06591304619655	1
ENSG00000099260.10	PALMD	1	99668418	1_61	0	0.034680330111858	5.57144113527945	1.8346286273028e-06	0.604623279940677	1
ENSG00000156869.12	FRRS1	1	99758927	1_61	0	0.0324292753313754	4.9538257123538	1.52537057264255e-06	0.356288665292258	1
ENSG00000162688.16	AGL	1	99831942	1_61	0	0.0433031379651525	7.6194800118832	3.1328680204457e-06	-1.00098299790174	2
ENSG00000117620.14	SLC35A3	1	99969054	1_61	0	0.0621162535100357	10.965581940648	6.46746869205986e-06	-1.66621847634226	3
ENSG00000156875.13	MFSD14A	1	100037134	1_61	0	0.0409536158140992	7.10425401785017	2.76253717021598e-06	-0.939872718842383	2
ENSG00000156876.9	SASS6	1	100132743	1_61	0	0.0967659169516634	15.1233133931125	1.3895262802483e-05	2.06357890908517	1
ENSG00000122435.9	TRMT13	1	100132743	1_61	0	0.0967659169516633	15.1233133931125	1.3895262802483e-05	-2.06357890908517	1
ENSG00000122477.12	LRRC39	1	100178354	1_61	0	0.0700752321978286	12.0903613772184	8.04454016278545e-06	-1.7412599994012	1
ENSG00000137992.14	DBT	1	100250235	1_61	0	0.0410438727683768	7.12440600541597	2.77647898399659e-06	0.57020056525842	1
ENSG00000079335.18	CDC14A	1	100344610	1_61	0	0.0551499301265733	9.85952598962746	5.16295570946171e-06	1.26411047637742	1
ENSG00000181656.6	GPR88	1	100538206	1_62	0	0.0262829786747218	4.91760542750738	1.22722914014577e-06	0.397397160412926	1
ENSG00000162692.10	VCAM1	1	100721765	1_62	0	0.0252284446621124	4.54196557289914	1.08800705589838e-06	0.113632094080338	1
ENSG00000162694.13	EXTL2	1	100895622	1_62	0	0.1048323227494	17.7766266763293	1.76946492064846e-05	-1.86578168561671	1
ENSG00000162695.11	SLC30A7	1	100895622	1_62	0	0.0761063749596759	14.756779146667	1.06637513714025e-05	1.48287127530417	2
ENSG00000117543.20	DPH5	1	101025552	1_62	0	0.0423177606392882	9.30058636093659	3.73706287080217e-06	-0.874987530442787	1
ENSG00000170989.8	S1PR1	1	101236803	1_62	0	0.132542429733003	20.0174291998658	2.5191882709115e-05	-2.14833468865659	1
ENSG00000240038.6	AMY2B	1	103554070	1_65	0	0.0241707422144656	9.45971802718325	2.17102874965893e-06	-1.63388131019795	1
ENSG00000085491.15	SLC25A24	1	108199508	1_68	0	0.0934533084606204	27.8265746751095	2.46917475314333e-05	-2.74435424296412	1
ENSG00000162636.15	FAM102B	1	108527234	1_68	0	0.00744932178716606	4.54052065586211	3.21158771024812e-07	-0.0132383869738962	2
ENSG00000116266.10	STXBP3	1	108746865	1_68	0	0.0192996158425911	13.2256002873864	2.42360284884084e-06	-1.56066264607403	1
ENSG00000162641.18	AKNAD1	1	108850279	1_68	0	0.026740489655996	16.2132973952283	4.11659461143099e-06	-1.7345870590181	1
ENSG00000121957.12	GPSM2	1	108875055	1_68	0	0.00756088943116517	4.67587531869985	3.35685982249984e-07	0.180191184836636	1
ENSG00000121940.15	CLCC1	1	108963213	1_68	0	0.0110474572498418	8.13098280119391	8.52909140843813e-07	0.950704750530072	2
ENSG00000197780.9	TAF13	1	109075155	1_68	0	0.00790303189920805	5.07888094454212	3.81117739769045e-07	-0.371717361620599	1
ENSG00000215717.5	TMEM167B	1	109089398	1_68	0	0.00909900743856984	6.3624673219411	5.49688918228599e-07	0.660138088114515	1
ENSG00000116299.16	KIAA1324	1	109113798	1_68	0	0.00795188216951381	5.13499718209893	3.87710481900873e-07	-0.429965554975369	1
ENSG00000179902.12	C1orf194	1	109113015	1_68	0	0.00786359401759873	5.03332382644674	3.7581434446423e-07	0.364925207546946	2
ENSG00000031698.12	SARS	1	109207789	1_68	0	0.00904952290379246	6.3127822616439	5.42430236649018e-07	0.696989399038283	2
ENSG00000134222.16	PSRC1	1	109278889	1_68	0	0.0199795648574926	13.5424237007223	2.56909296280053e-06	1.535939297482	2
ENSG00000221986.6	MYBPHL	1	109306632	1_68	0	0.00796706824842686	5.15237267184723	3.89765327084984e-07	0.400782871021429	1
ENSG00000134243.11	SORT1	1	109419313	1_68	0	0.00748538591370651	4.58449364692891	3.25838927497661e-07	-0.120190697843369	1
ENSG00000143028.8	SYPL2	1	109466549	1_68	0	0.0076055506634809	4.72950119220036	3.41541435749569e-07	-0.228624186907054	1
ENSG00000174151.14	CYB561D1	1	109494012	1_68	0	0.0104567454537362	7.62997311005502	7.57559834317945e-07	-0.924836551116725	1
ENSG00000181754.6	AMIGO1	1	109510068	1_68	0	0.0225838064097584	14.6642681425113	3.14452413520255e-06	-1.61174792523545	3
ENSG00000156097.12	GPR61	1	109542205	1_68	0	0.0111891228109628	8.2471667875821	8.76189844364208e-07	0.996357428920583	1
ENSG00000065135.10	GNAI3	1	109548660	1_68	0	0.00815894970991904	5.36911231324005	4.15943308367351e-07	0.437444625307183	2
ENSG00000168765.16	GSTM4	1	109654510	1_68	0	0.0104128900311528	7.59166235044724	7.50594819583073e-07	0.868249496439724	1
ENSG00000213366.12	GSTM2	1	109629614	1_68	0	0.0167890067281354	11.9512840377052	1.90518418616846e-06	1.38494947099882	2
ENSG00000134184.12	GSTM1	1	109589235	1_68	0	0.00921982098795793	6.48264564453112	5.67508235733133e-07	-0.70286847242327	3
ENSG00000134201.10	GSTM5	1	109711119	1_68	0	0.00878251269738983	6.03993537361827	5.03672773032306e-07	-0.600942918169324	2
ENSG00000134202.10	GSTM3	1	109753021	1_68	0	0.00760541531630421	4.7293390267876	3.4152364714793e-07	0.242666136813879	1
ENSG00000198758.10	EPS8L3	1	109753021	1_68	0	0.00983711955600419	7.07320271091045	6.60665230170332e-07	-0.81852719773202	2
ENSG00000186086.18	NBPF6	1	108202312	1_68	0	0.00953928481707711	6.79302119879823	6.15284794467982e-07	0.867687116371012	1
ENSG00000168710.17	AHCYL1	1	109984850	1_68	0	0.0243680398068602	15.3611107296469	3.55418976563952e-06	-1.69905233830182	1
ENSG00000143093.14	STRIP1	1	109962416	1_68	0	0.0127898682438845	9.46680966536548	1.14965388926828e-06	-1.23092203465277	3
ENSG00000197106.6	SLC6A17	1	110150825	1_68	0	0.007449815964925	4.54112475056634	3.21222807739277e-07	-0.0818591591386535	1
ENSG00000116396.14	KCNC4	1	110211186	1_68	0	0.0453346614295812	21.0747770318499	9.07174349534581e-06	-2.2111966449751	1
ENSG00000168679.17	SLC16A4	1	110393761	1_68	0	0.0143600006171614	10.5236810758764	1.43489305479021e-06	-1.25737486532563	2
ENSG00000134248.13	LAMTOR5	1	110407188	1_68	0	0.0247425837085078	15.5009828529209	3.64167916028162e-06	-1.8331917525984	1
ENSG00000143125.5	PROK1	1	110450835	1_68	0	0.0131795712918682	9.74067424037549	1.21895507493394e-06	1.42369835715838	1
ENSG00000177301.14	KCNA2	1	110630068	1_68	0	0.0187324797448772	12.9527905444687	2.30385961102468e-06	-1.75112550983379	1
ENSG00000177272.8	KCNA3	1	110675201	1_68	0	0.00759346182098308	4.71502975110703	3.39955168155781e-07	-0.496906465799682	1
ENSG00000121931.15	LRIF1	1	110964484	1_68	0	0.0188402967540265	13.0052753931483	2.32650874280515e-06	-1.81049277279264	1
ENSG00000156171.14	DRAM2	1	111139496	1_68	0	0.0760214908369218	25.8844261629512	1.86841059112951e-05	3.13272963253865	1
ENSG00000134255.13	CEPT1	1	111139496	1_68	0	0.0760214908369218	25.8844261629512	1.86841059112951e-05	-3.13272963253865	1
ENSG00000116473.14	RAP1A	1	110854608	1_68	0	0.0075126056332292	4.61753062537424	3.29380415387634e-07	0.189760555459952	1
ENSG00000143105.7	KCNA10	1	110525799	1_68	0	0.0209109585938783	13.9594924917918	2.77166647189857e-06	1.59191038896485	1
ENSG00000134216.18	CHIA	1	111313997	1_69	0	0.0128690363559365	5.09771827485496	6.22901325617942e-07	-0.402833109599233	1
ENSG00000173947.13	PIFO	1	111336695	1_69	0	0.0309363784829028	13.1265834200941	3.85583616163835e-06	1.6000817026046	1
ENSG00000085465.12	OVGP1	1	111427438	1_69	0	0.0182177448165082	8.27252959707517	1.43096938022491e-06	-0.920770149838524	1
ENSG00000116455.13	WDR77	1	111449473	1_69	0	0.012186331529067	4.60039689409913	5.32311302121025e-07	-0.144884675356257	1
ENSG00000143110.11	C1orf162	1	111473751	1_69	0	0.0121045963379494	4.53900860263997	5.21685437526696e-07	-0.0298077123122156	1
ENSG00000121933.18	TMIGD3	1	111563720	1_69	0	0.0137358059577394	5.69258902517896	7.42440022095132e-07	-0.670513105713941	1
ENSG00000143079.14	CTTNBP2NL	1	112391270	1_69	0	0.0460294574885053	16.790151203041	7.33817154737036e-06	-2.36494766456008	2
ENSG00000116489.12	CAPZA1	1	112620907	1_69	0	0.0507182643355327	17.6877927178897	8.51795653713553e-06	2.62824830853193	1
ENSG00000007341.18	ST7L	1	112626827	1_69	0	0.0123025334089232	4.68698804807574	5.4750210836396e-07	-0.147339844941668	1
ENSG00000155363.18	MOV10	1	112673095	1_69	0	0.259869024538133	33.3849886512548	8.23764639949318e-05	-3.66450912503487	2
ENSG00000155367.15	PPM1J	1	112709992	1_69	0	0.0145793097488444	6.23672096892038	8.63357515552927e-07	-0.6843138882272	1
ENSG00000184599.13	FAM19A3	1	112720490	1_69	0	0.0260385593155261	11.5438364606022	2.85406929877251e-06	1.48043222707121	1
ENSG00000155380.11	SLC16A1	1	112956760	1_70	0	0.0440953033335724	8.32299701921934	3.48473269723025e-06	-0.965857307932725	1
ENSG00000198799.11	LRIG2	1	113072822	1_70	0	0.0335357930458624	5.79854648275659	1.84639714780511e-06	-0.727406293880157	1
ENSG00000116793.15	PHTF1	1	113758713	1_70	0	0.0400140273740081	7.4260409039005	2.82141518077801e-06	-0.953704431832303	2
ENSG00000081019.13	RSBN1	1	113766550	1_70	0	0.031719230682248	5.28621702516774	1.59208052999224e-06	-0.518963236167496	2
ENSG00000188761.11	BCL2L15	1	113891348	1_70	0	0.0343458023642702	6.01819616095617	1.9626253435653e-06	-0.734955182791392	1
ENSG00000134262.12	AP4B1	1	113904943	1_70	0	0.031697929917043	5.28003077846693	1.58914948608666e-06	0.50303309138239	1
ENSG00000118655.4	DCLRE1B	1	113904943	1_70	0	0.031697929917043	5.28003077846693	1.58914948608666e-06	0.50303309138239	1
ENSG00000163349.21	HIPK1	1	113929596	1_70	0	0.0347023235991643	6.11327214915412	2.01432564585071e-06	-0.743373255296794	1
ENSG00000116774.11	OLFML3	1	113979663	1_70	0	0.0298642184956294	4.73226877155588	1.34189320509114e-06	-0.36426335041531	1
ENSG00000197323.11	TRIM33	1	114508270	1_71	0	0.0692438347456364	20.6008155035673	1.35444982277897e-05	-3.04474257499081	2
ENSG00000116752.5	BCAS2	1	114581126	1_71	0	0.0237406796773569	9.3866029668023	2.11591878210165e-06	1.41744728728659	2
ENSG00000175984.14	DENND2C	1	114671861	1_71	0	0.0151804075376026	4.9804668929919	7.17878398404398e-07	0.182804410199178	1
ENSG00000198765.11	SYCP1	1	114854824	1_71	0	0.0162204451862178	5.49253443709245	8.45927132781402e-07	-0.055555531149405	1
ENSG00000134198.9	TSPAN2	1	115089303	1_71	0	0.0166260340681749	5.65382042928597	8.92540791437853e-07	0.420670144816158	1
ENSG00000134258.16	VTCN1	1	117210906	1_72	0	0.0127185631104633	4.8225722523722	5.82390375306832e-07	-0.326098685895728	1
ENSG00000163393.12	SLC22A15	1	115974852	1_72	0	0.0136473854899115	5.46581579755378	7.08274893238236e-07	-0.516973042027931	3
ENSG00000173212.4	MAB21L3	1	116106845	1_72	0	0.0144922078157786	6.01414706417329	8.27572391126437e-07	-0.708378773004676	1
ENSG00000134247.9	PTGFRN	1	116909755	1_72	0	0.0468490789074844	16.7856069886871	7.46681693844379e-06	-1.86518100471381	2
ENSG00000134256.12	CD101	1	117001393	1_72	0	0.0215306834420919	9.63361362405546	1.96944762854367e-06	1.17284473396297	2
ENSG00000116830.11	TTF2	1	117060534	1_72	0	0.0141671452556102	5.80702759506887	7.81148554308641e-07	-0.543240949560589	2
ENSG00000134253.9	TRIM45	1	117028457	1_72	0	0.0123735921584599	4.57168496751604	5.37117731679347e-07	0.0385488312953641	2
ENSG00000198162.12	MAN1A2	1	117367233	1_72	0	0.0254943703097966	11.1822532983695	2.70689252061923e-06	1.39916634814502	3
ENSG00000183508.4	FAM46C	1	117605762	1_72	0	0.0127381938839944	4.83664520063073	5.8499140046075e-07	-0.304795527556252	1
ENSG00000155761.13	SPAG17	1	118096992	1_72	0	0.0339025583057812	13.8009700590155	4.44262321827336e-06	-1.72876565557175	3
ENSG00000177551.5	NHLH2	1	115844102	1_72	0	0.0174971729460165	7.73568729964741	1.28518067698052e-06	-0.94115528893595	1
ENSG00000116874.11	WARS2	1	119144589	1_73	0	0.0134826964933985	5.40760384321051	6.92275597471872e-07	0.484419771058305	1
ENSG00000203859.9	HSD3B2	1	119416239	1_73	0	0.0177628038440918	7.92606139282621	1.33679972822311e-06	-0.980384825178095	1
ENSG00000143067.4	ZNF697	1	119647482	1_73	0	0.0148009312909579	6.25925530168316	8.79648375897533e-07	-0.654956700899177	2
ENSG00000092621.11	PHGDH	1	119714953	1_73	0	0.0129421854429291	5.03419670404342	6.18636009987964e-07	0.338667861751589	1
ENSG00000134240.11	HMGCS2	1	119766818	1_73	0	0.0122589574524861	4.53936900696335	5.28380063403196e-07	-0.0195284885652762	1
ENSG00000117281.15	CD160	1	145720709	1_73	0	0.0280646002922309	12.1161687880587	3.22865449505375e-06	1.52996799404061	1
ENSG00000198483.12	ANKRD35	1	145887112	1_73	0	0.0285820056923942	12.2839819026342	3.33372111762812e-06	1.44882480842813	1
ENSG00000265241.6	RBM8A	1	145918026	1_73	0	0.0138488365549584	5.65215185644637	7.43232184847134e-07	0.664760379686559	1
ENSG00000271601.3	LIX1L	1	145966676	1_73	0	0.0127043609206209	4.86495874018128	5.86853070692495e-07	0.42565883071439	1
ENSG00000121851.12	POLR3GL	1	145990515	1_73	0	0.0128621734443554	4.97762476053799	6.07902476413886e-07	-0.37136339607414	1
ENSG00000168509.19	HFE2	1	146036954	1_73	0	0.0506164425302813	17.5544849533798	8.43678743226644e-06	-1.93138917103151	1
ENSG00000131791.7	PRKAB2	1	147162935	1_73	0	0.0557245217985795	18.4457279078335	9.75976914573705e-06	-3.11133245894539	3
ENSG00000131778.18	CHD1L	1	147243554	1_73	0	0.0176853572005158	7.88598828243854	1.32424200662762e-06	-0.881597029614081	2
ENSG00000131781.12	FMO5	1	147242938	1_73	0	0.123834695745649	25.9606178849113	3.05249360712038e-05	-3.63868357826511	2
ENSG00000162836.11	ACP6	1	147646379	1_73	0	0.0122972940224814	4.56787005766667	5.33360310256709e-07	0.281095557712479	4
ENSG00000265107.2	GJA5	1	147760632	1_73	0	0.0957966646305718	23.5200695655404	2.13937239242845e-05	2.49501917489665	2
ENSG00000196805.7	SPRR2B	1	153070078	1_75	0	0.0110170138401805	5.23233477851862	5.47339530482894e-07	0.524252296809724	1
ENSG00000244094.1	SPRR2F	1	153112830	1_75	0	0.0115054728597294	5.65509938396495	6.17791759065698e-07	-0.492387402885134	1
ENSG00000203783.4	PRR9	1	153207167	1_75	0	0.0102221935555952	4.57616573429859	4.44163883462301e-07	-0.127983630304718	2
ENSG00000178796.12	RIIAD1	1	151715696	1_75	0	0.0114130996172834	5.58399046875936	6.05125804533998e-07	-0.46428458550136	1
ENSG00000159409.14	CELF3	1	151717266	1_75	0	0.0275152685284446	13.4687547490711	3.5188325230678e-06	-1.70122937679202	1
ENSG00000159516.8	SPRR2G	1	153174470	1_75	0	0.0139920460898646	7.41949897311913	9.85719170470251e-07	-0.872781911391261	1
ENSG00000143376.12	SNX27	1	151616339	1_75	0	0.0430664919450089	17.5755658669644	7.18697626083476e-06	1.98603633749607	1
ENSG00000143450.16	OAZ3	1	151762965	1_75	0	0.0103654644336348	4.70628037146938	4.63195102500802e-07	-0.106659757336368	1
ENSG00000143436.10	MRPL9	1	151762965	1_75	0	0.0103654644336348	4.70628037146938	4.63195102500802e-07	-0.106659757336368	1
ENSG00000182134.15	TDRKH	1	151775949	1_75	0	0.0133754921274525	6.95489052643575	8.83278105201726e-07	0.964046208252355	1
ENSG00000213171.2	LINGO4	1	151805451	1_75	0	0.0146162347252297	7.81868358002866	1.08509195434777e-06	-0.924730607532273	3
ENSG00000143365.17	RORC	1	151812071	1_75	0	0.0480356359680783	18.5379435976479	8.45517300227295e-06	2.09997174918724	2
ENSG00000225556.1	C2CD4D	1	151841929	1_75	0	0.010192415493978	4.54720369904354	4.40067124673897e-07	0.0937293708250408	1
ENSG00000197747.8	S100A10	1	151989099	1_75	0	0.0102970408470806	4.62720029300423	4.52405765630641e-07	-0.311075457363589	2
ENSG00000197915.5	HRNR	1	152220810	1_75	0	0.0324052389857901	14.9699489943952	4.60609558450089e-06	-1.80382349952335	3
ENSG00000143631.10	FLG	1	152187297	1_75	0	0.0134402606222355	7.00478052156681	8.93921986853308e-07	0.952727217966107	1
ENSG00000143536.7	CRNN	1	152414760	1_75	0	0.0773786125213327	22.8543584396254	1.67914178594677e-05	-2.45783448718072	1
ENSG00000198854.5	C1orf68	1	152719996	1_75	0	0.0137576181203646	7.24807202221605	9.46810678046936e-07	-0.89631969510795	1
ENSG00000163207.6	IVL	1	152908196	1_75	0	0.0111566264895249	5.35929843804354	5.677252788616e-07	0.48861098795425	2
ENSG00000241794.1	SPRR2A	1	153057485	1_75	0	0.0197483283782303	10.5414564473009	1.97664353202787e-06	-1.28040598312864	2
ENSG00000203785.8	SPRR2E	1	153106201	1_75	0	0.0111313314743151	5.33257672037196	5.63613808529182e-07	-0.513127172973734	1
ENSG00000163263.6	C1orf189	1	154206248	1_75	0	0.0140332408213891	8.78975234205213	1.17120256154111e-06	-1.63853331514595	1
ENSG00000203782.5	LOR	1	153259400	1_75	0	0.0102854448063396	4.65439487086152	4.54552133074653e-07	0.271778799814668	1
ENSG00000163220.10	S100A9	1	153357702	1_75	0	0.0122054586965595	6.1269092185625	7.10056565874155e-07	0.567175621091422	2
ENSG00000163221.8	S100A12	1	153355859	1_75	0	0.0161809673703228	8.59714843358089	1.3208585263829e-06	0.918415923268062	1
ENSG00000143546.9	S100A8	1	153391654	1_75	0	0.0111590979618593	5.31590943936988	5.63253709625145e-07	0.358916544507465	1
ENSG00000143556.8	S100A7	1	153460264	1_75	0	0.0126656802220957	6.93730726252757	8.34289631303256e-07	0.982419336878576	1
ENSG00000197956.9	S100A6	1	153535924	1_75	0	0.0264947208963861	13.9783905436427	3.51652667193164e-06	-1.74873479014854	1
ENSG00000188015.9	S100A3	1	153549456	1_75	0	0.0102778949661966	4.62700281252635	4.51545309590403e-07	-0.173155433121186	1
ENSG00000196154.11	S100A4	1	153549456	1_75	0	0.0102778949661966	4.62700281252635	4.51545309590403e-07	-0.173155433121186	1
ENSG00000196754.10	S100A2	1	153567844	1_75	0	0.012145635127239	6.08504531113901	7.01748419850462e-07	-0.600678092424052	1
ENSG00000188643.10	S100A16	1	153593160	1_75	0	0.0151356856541989	7.68556026890458	1.10452367407794e-06	0.477157010787749	2
ENSG00000160678.11	S100A1	1	153628302	1_75	0	0.0102771577239934	4.89331651799285	4.77500385962843e-07	-0.734242248817923	1
ENSG00000143553.10	SNAPIN	1	153658595	1_75	0	0.014341591989657	7.10369842254395	9.67340287450345e-07	-0.100297551601808	2
ENSG00000169418.9	NPR1	1	153678582	1_75	0	0.049592800883593	20.3111898591007	9.56426056696134e-06	-2.60039888095979	1
ENSG00000143554.13	SLC27A3	1	153774134	1_75	0	0.0143058157712531	7.29737100298975	9.91234596016406e-07	-0.605469793823359	1
ENSG00000198837.9	DENND4B	1	153940147	1_75	0	0.0102957787758863	5.36892840819778	5.24860889443169e-07	1.03973132505478	2
ENSG00000143570.17	SLC39A1	1	153968263	1_75	0	0.188986836812526	19.2072769599259	3.44663069602395e-05	4.20896415805825	1
ENSG00000143578.15	CREB3L4	1	153966654	1_75	0	0.203719461767242	19.4484310216354	3.7619627223693e-05	4.23050466469319	1
ENSG00000143543.14	JTB	1	153980122	1_75	0	0.0200407974697939	13.6621220196926	2.59974382730655e-06	-3.14864259704384	1
ENSG00000143545.8	RAB13	1	153982198	1_75	0	0.0551943038706458	21.922860744664	1.14891759970265e-05	-2.93097770454733	2
ENSG00000143595.12	AQP10	1	154321199	1_75	0	0.0106769620251105	5.04903855898097	5.11863052446481e-07	0.426123294311674	1
ENSG00000143515.16	ATP8B2	1	154328770	1_75	0	0.0679774655999186	23.2696857223066	1.5019410363936e-05	-2.68929814789334	1
ENSG00000160712.12	IL6R	1	154464274	1_75	0	0.0429523412067323	18.5444411367901	7.56306769209035e-06	2.68135976679024	1
ENSG00000169291.9	SHE	1	154502081	1_75	0	0.0213067299991662	11.3517959567391	2.2965651783728e-06	-1.85920626001028	2
ENSG00000163239.12	TDRD10	1	154502081	1_75	0	0.0724999822348847	23.5166416072929	1.61886486522046e-05	2.9861639876183	1
ENSG00000160714.9	UBE2Q1	1	154559434	1_75	0	0.017077302364303	9.45960300574678	1.53387360921597e-06	1.55999651266237	1
ENSG00000160710.15	ADAR	1	154628057	1_75	0	0.0235627956893955	12.7846065300123	2.86029996426054e-06	-1.79703985665709	1
ENSG00000132677.12	RHBG	1	156364325	1_77	0	0.0114314229400195	12.5966026976428	1.36726004143779e-06	-1.44712959250108	2
ENSG00000163344.5	PMVK	1	154936792	1_77	1	0.343137921800791	23.8912051402101	7.78402408052571e-05	-4.42591706807242	1
ENSG00000160691.18	SHC1	1	154974041	1_77	0	0.00486950984290002	5.96290603899533	2.75702440695567e-07	1.28501917019682	1
ENSG00000163357.10	DCST1	1	155033974	1_77	0	0.0107279852374346	16.0238166632649	1.63223065962954e-06	-2.80257009685713	1
ENSG00000143537.13	ADAM15	1	155052885	1_77	0	0.00594924264945718	8.85005866619505	4.99925430288514e-07	1.39930124658405	2
ENSG00000143590.13	EFNA3	1	155081243	1_77	0	0.0118350302856731	16.7152940382247	1.87836847619894e-06	-2.30078017175125	1
ENSG00000169242.11	EFNA1	1	155127376	1_77	0	0.00562415473198852	7.45524301009018	3.98122260708739e-07	-0.529075241193244	2
ENSG00000169241.17	SLC50A1	1	155135691	1_77	0	0.00505743703319816	5.32526519717425	2.55722606010277e-07	0.676592437631155	1
ENSG00000185499.16	MUC1	1	155192276	1_77	0	0.013203303864829	13.0784917088377	1.63959912005005e-06	2.21489756356228	1
ENSG00000169231.13	THBS3	1	155177242	1_77	0	0.0205033818550919	17.2602007242539	3.36022794151913e-06	2.4171422712433	1
ENSG00000177628.15	GBA	1	155244216	1_77	0	0.0124656401886829	11.4214561432087	1.35186542387874e-06	-1.5067516969575	2
ENSG00000116521.10	SCAMP3	1	155262283	1_77	0	0.0152397375223542	12.8413247945491	1.85816687848447e-06	2.00810481914978	1
ENSG00000143630.9	HCN3	1	155277916	1_77	0	0.0278652672513361	17.5480204342378	4.64289370413361e-06	-2.4657281410912	1
ENSG00000143627.17	PKLR	1	155299985	1_77	0	0.0327249239567072	18.7609607134841	5.82949745251086e-06	2.54252061171778	1
ENSG00000160753.15	RUSC1	1	155321640	1_77	0	0.00547344092438851	6.00295406935785	3.11977197349435e-07	0.0422516797508579	1
ENSG00000125459.14	MSTO1	1	155539771	1_77	0	0.0436126193540695	21.508710055972	8.90684578579306e-06	2.02715174662691	1
ENSG00000163374.19	YY1AP1	1	155688550	1_77	0	0.148010235781108	31.0228886294579	4.35984832664608e-05	-3.35929133636638	1
ENSG00000116580.18	GON4L	1	155859720	1_77	0	0.0556327239698413	22.5388674148892	1.19058336607739e-05	2.67224451535059	1
ENSG00000132718.8	SYT11	1	155859720	1_77	0	0.0556327239698412	22.5388674148892	1.19058336607738e-05	-2.67224451535059	1
ENSG00000143622.10	RIT1	1	155910600	1_77	0	0.0282758133675051	17.6627884781703	4.7421116101565e-06	-2.25159184247044	1
ENSG00000116586.11	LAMTOR2	1	156046215	1_77	0	0.169561374348628	35.4415965068922	5.70607665623937e-05	-3.49428434429855	2
ENSG00000132698.14	RAB25	1	156061029	1_77	0	0.0664477183843036	26.6840305767077	1.68356116629562e-05	-2.83660292773841	1
ENSG00000196189.12	SEMA4A	1	156137743	1_77	0	0.0128551195216767	14.5695495603824	1.77835983379582e-06	-2.05983034880025	2
ENSG00000160785.13	SLC25A44	1	156193904	1_77	0	0.00558948182059149	6.35612527627384	3.37334991939979e-07	0.804940747025942	3
ENSG00000160783.19	PMF1	1	156212919	1_77	0	0.00529005751680078	5.41290493027349	2.71886841889528e-07	-0.192894922941588	1
ENSG00000160781.15	PAQR6	1	156247610	1_77	0	0.00981805874082209	12.1832460569808	1.13575861145603e-06	1.82182541992758	2
ENSG00000198952.8	SMG5	1	156282500	1_77	0	0.0314782755753938	22.8577748501331	6.83191226355225e-06	-2.52241590535851	2
ENSG00000198715.11	GLMP	1	156293306	1_77	0	0.0127089687567293	14.1915151713354	1.71252324316025e-06	-1.79734905561877	1
ENSG00000163468.14	CCT3	1	156362428	1_77	0	0.00724913634996804	8.89393322231226	6.1217773425295e-07	1.2873242760453	2
ENSG00000125462.16	C1orf61	1	156438812	1_77	0	0.0111911434946317	12.394234438931	1.31701756691338e-06	-1.40862779700967	1
ENSG00000116604.17	MEF2D	1	156510532	1_77	0	0.0581993867490693	27.270306253867	1.50697421184828e-05	-2.44288017239336	1
ENSG00000183856.10	IQGAP3	1	156565686	1_77	0	0.00731839703245962	8.55520177865509	5.94488722810941e-07	-1.0041447182728	1
ENSG00000187862.11	TTC24	1	156579671	1_77	0	0.00703104527320519	8.19678954551932	5.47218883661685e-07	-0.954895108293142	2
ENSG00000160818.16	GPATCH4	1	156601724	1_77	0	0.00581246139314451	6.46079078345584	3.56568649214958e-07	0.705472072966992	1
ENSG00000132702.12	HAPLN2	1	156619658	1_77	0	0.0105307095768575	11.8853745629486	1.18841439957634e-06	-1.33804441127532	1
ENSG00000132688.10	NES	1	156675815	1_77	0	0.073488506297084	29.2782288240535	2.0429682516796e-05	-2.58992843798793	1
ENSG00000143320.8	CRABP2	1	156714001	1_77	0	0.00479965034716612	4.73662694785416	2.15861991061971e-07	0.229785052886977	1
ENSG00000143319.16	ISG20L2	1	156728554	1_77	0	0.00480889748986724	4.75958019238874	2.17325938965799e-07	0.223504770204146	1
ENSG00000143303.11	RRNAD1	1	156728106	1_77	0	0.00486738149648958	4.86500434178054	2.2484126278057e-07	-0.287041851337937	1
ENSG00000143314.12	MRPL24	1	156737905	1_77	0	0.00502447167531395	5.14330466150419	2.45374851300234e-07	-0.408313198191532	2
ENSG00000143321.18	HDGF	1	156763509	1_77	0	0.00471430808823981	4.57664224829505	2.04862431570267e-07	0.0950769907003308	1
ENSG00000198400.11	NTRK1	1	156815190	1_77	0	0.00472755760432897	4.59828662076629	2.06409776874683e-07	-0.144381771316286	2
ENSG00000187800.13	PEAR1	1	156893398	1_77	0	0.00539637776508983	5.83013516301232	2.98729673570976e-07	-0.525772650206451	1
ENSG00000160838.13	LRRC71	1	156924821	1_77	0	0.0113985986797622	12.4923778248504	1.35205379309738e-06	1.45529134493668	2
ENSG00000132694.18	ARHGEF11	1	157044910	1_77	0	0.00547116206633458	5.90088971241003	3.06545167513262e-07	0.614331750140198	2
ENSG00000160856.20	FCRL3	1	157700967	1_77	0	0.0049618516646841	5.0162103377352	2.36328942960339e-07	0.398402644059789	1
ENSG00000132704.15	FCRL2	1	157778774	1_77	0	0.00489420502514071	4.92736273609491	2.28978175275706e-07	-0.281389807013189	1
ENSG00000158488.15	CD1E	1	158353463	1_78	0	0.0268502105056314	7.84542117824828	2.00014442109901e-06	-0.989906120833895	1
ENSG00000163554.12	SPTA1	1	158650032	1_78	0	0.0216655520290707	5.87860786579682	1.20932114714413e-06	-0.619723060210018	2
ENSG00000163563.7	MNDA	1	158829124	1_78	0	0.0196496704007041	4.98461358779177	9.30002602356477e-07	-0.321479842359535	2
ENSG00000163564.14	PYHIN1	1	158930675	1_78	0	0.0830059102663487	18.3041786206658	1.4426356445111e-05	1.97503216261396	1
ENSG00000163565.18	IFI16	1	158999863	1_78	0	0.0441359306851327	12.4216371678071	5.20557280839175e-06	-1.60756835680464	1
ENSG00000213088.9	ACKR1	1	159202320	1_78	0	0.0357898644116788	10.4874527868192	3.56391607573389e-06	-1.58741581041171	2
ENSG00000179639.10	FCER1A	1	159288755	1_78	0	0.0452798986098056	12.6581491396523	5.44218186474538e-06	-1.43000042303261	2
ENSG00000158716.8	DUSP23	1	159780839	1_78	0	0.040501829965126	11.6279529595289	4.47172727937602e-06	-1.33061715272476	1
ENSG00000181036.13	FCRL6	1	159800388	1_78	0	0.0250624925518225	7.213327895175	1.716553453794e-06	0.833427456480293	1
ENSG00000158714.10	SLAMF8	1	159826640	1_78	0	0.0369593597120964	10.7838164520906	3.78437637746672e-06	-1.23939345211259	1
ENSG00000188004.9	C1orf204	1	159854415	1_78	0	0.043450067058613	12.2768769118412	5.06495684583678e-06	-1.45541554287488	1
ENSG00000243284.1	VSIG8	1	159862185	1_78	0	0.0187158042609291	4.5391596275454	8.06642958452036e-07	0.0160438066430214	1
ENSG00000213085.9	CFAP45	1	159872589	1_78	0	0.0215938471997365	5.84825043627446	1.19909442171996e-06	0.588870928245624	1
ENSG00000158710.14	TAGLN2	1	159920669	1_78	0	0.0201052042547708	5.19433915091414	9.91599247969782e-07	0.40264175727435	1
ENSG00000158764.6	ITLN2	1	160947513	1_79	0	0.0308355993713292	13.8755462817476	4.06256087470618e-06	-1.89664677256312	3
ENSG00000162723.9	SLAMF9	1	159960314	1_79	0	0.0111868734183272	4.59889452780121	4.88494378422965e-07	0	1
ENSG00000143315.6	PIGM	1	160031560	1_79	0	0.0413249150433549	16.5727107644758	6.50283773315156e-06	-2.01588463140587	1
ENSG00000162728.4	KCNJ9	1	160081123	1_79	0	0.0229844288970897	11.1789512101168	2.43967611645649e-06	1.52291227606109	1
ENSG00000162729.13	IGSF8	1	160101014	1_79	0	0.027331235996282	12.7674280487027	3.31329486948711e-06	-1.73137087391862	1
ENSG00000132681.16	ATP1A4	1	160151124	1_79	0	0.0259329146573045	12.2855013642813	3.02511307091005e-06	-1.45416838265119	3
ENSG00000162734.12	PEA15	1	160168339	1_79	0	0.0257401290377088	12.2170570946649	2.98589629576834e-06	-1.54994170172975	1
ENSG00000162735.18	PEX19	1	160286615	1_79	0	0.0429093276636318	16.9193246389129	6.89337857515783e-06	2.50451470781422	1
ENSG00000122218.14	COPA	1	160342475	1_79	0	0.276178778484107	34.7961665987822	9.12471067356117e-05	-3.75278623146824	1
ENSG00000162736.15	NCSTN	1	160342835	1_79	0	0.0966066513249789	24.4937973022173	2.24677997645228e-05	2.80175636796349	1
ENSG00000171786.5	NHLH1	1	160343943	1_79	0	0.0277680685913411	12.9124601402833	3.40449000985914e-06	-2.19169291592984	1
ENSG00000162738.5	VANGL2	1	160402319	1_79	0	0.0236893071604096	11.4555607748191	2.57671336228783e-06	1.94021314449049	1
ENSG00000066294.14	CD84	1	160578605	1_79	0	0.0119427211286477	5.19517797593483	5.89116407264495e-07	-0.490695132854254	2
ENSG00000117090.14	SLAMF1	1	160632458	1_79	0	0.0144075115773935	6.9074297292327	9.44936988871344e-07	0.746409218872085	1
ENSG00000117091.9	CD48	1	160711718	1_79	0	0.0112043123062121	4.61309961454845	4.9076709376429e-07	0.147957439253608	1
ENSG00000122223.12	CD244	1	160862395	1_79	0	0.0111961672115756	4.60646963823383	4.89705504516912e-07	-0.0674176141587439	1
ENSG00000179914.4	ITLN1	1	160875699	1_79	0	0.0572640690295048	19.5941357923773	1.0653828828768e-05	-2.30314145396166	1
ENSG00000158769.17	F11R	1	161021088	1_79	0	0.0168112876270076	8.31697283449863	1.32758903992447e-06	-0.952124336249627	2
ENSG00000215845.10	TSTD1	1	161039059	1_79	0	0.0242177320897813	11.6579776812193	2.68073624824264e-06	1.34637181551294	2
ENSG00000143217.8	NECTIN4	1	161081344	1_79	0	0.0112806876351639	4.67504947299406	5.00747951763076e-07	-0.196037782648226	1
ENSG00000162755.13	KLHDC9	1	161098329	1_79	0	0.0128042267082864	5.83062024475292	7.08868222561582e-07	0.537231931913641	2
ENSG00000158793.13	NIT1	1	161118210	1_79	0	0.0199282591867079	9.87245250111948	1.86806426490032e-06	1.23246284750383	1
ENSG00000158796.16	DEDD	1	161124400	1_79	0	0.0165462987062895	8.17176584085683	1.28384966065317e-06	1.04566145415554	1
ENSG00000143222.11	UFC1	1	161152958	1_79	0	0.0432330323820207	16.9896194835632	6.97423773040788e-06	1.85051191043039	2
ENSG00000143224.17	PPOX	1	161165947	1_79	0	0.0175673725704568	8.71910321490838	1.45437375051333e-06	1.11272049254395	2
ENSG00000158850.14	B4GALT3	1	161177981	1_79	0	0.0141116998944846	6.71803241040922	9.00158161540439e-07	0.819237444421455	1
ENSG00000158864.12	NDUFS2	1	161210087	1_79	0	0.0253771944781017	12.0867869482703	2.91240569514838e-06	-1.42542048772457	1
ENSG00000158869.10	FCER1G	1	161215085	1_79	0	0.0227684634616746	11.0924246721025	2.3980465433083e-06	-1.37836947031784	2
ENSG00000158874.11	APOA2	1	161223893	1_79	0	0.0121347695842409	5.34068980241458	6.15355781283408e-07	0.411654423662765	1
ENSG00000158882.14	TOMM40L	1	161223893	1_79	0	0.0179313189957931	8.90658265495711	1.51642430304823e-06	1.06316793148406	2
ENSG00000143257.11	NR1I3	1	161274374	1_79	0	0.0558772930567848	19.3663425625798	1.02749653317321e-05	1.98682172013082	1
ENSG00000158887.15	MPZ	1	161308988	1_79	0	0.011777276538868	5.06793402304878	5.66726110163346e-07	0.322511141490474	1
ENSG00000143252.14	SDHC	1	161314507	1_79	0	0.0254960937668596	12.1296425633767	2.93642591156634e-06	1.50811724202261	1
ENSG00000143226.13	FCGR2A	1	161505035	1_79	0	0.173702031715302	30.1335526990832	4.96995701269572e-05	-3.14038785658642	1
ENSG00000203747.10	FCGR3A	1	161550682	1_79	0	0.0142575658460418	6.81190507787096	9.22170808263846e-07	0.88584039597342	1
ENSG00000072694.20	FCGR2B	1	161647726	1_79	0	0.0225794456857057	11.0160379370462	2.36176180967364e-06	-1.38606881822218	1
ENSG00000162746.14	FCRLB	1	161721643	1_79	0	0.014690513920733	7.08506256409635	9.88275605567156e-07	-0.821545246458027	1
ENSG00000081721.11	DUSP12	1	161749425	1_79	0	0.0228221070982021	11.1139914018658	2.40836990886533e-06	-1.36687414541843	1
ENSG00000118217.5	ATF6	1	161766916	1_79	0	0.0111274882328055	4.55036200011891	4.80773463333224e-07	-0.085152571201632	2
ENSG00000198929.12	NOS1AP	1	162369063	1_79	0	0.0112453728026811	4.64645665016037	4.96127321469741e-07	0.188190410075358	1
ENSG00000171722.12	SPATA46	1	162374768	1_79	0	0.0113438009344253	4.72592697508039	5.09029556542497e-07	-0.232813530819392	2
ENSG00000239887.4	C1orf226	1	162175176	1_79	0	0.0324425627532217	14.3426999190902	4.41818057858782e-06	1.67866440096438	3
ENSG00000117143.13	UAP1	1	162575810	1_80	0	0.0374493739136759	18.3091591707058	6.51044026499525e-06	2.02885236987934	1
ENSG00000162733.16	DDR2	1	162631124	1_80	0	0.00858609545247524	4.88806413102584	3.98501540162254e-07	-0.281058741007541	1
ENSG00000185860.13	CCDC190	1	162868378	1_80	0	0.00829885992727164	4.55560442128798	3.5897304331955e-07	-0.267232237572306	1
ENSG00000117152.13	RGS4	1	163068894	1_80	0	0.00853604913186845	4.83808046558095	3.9212758083264e-07	0.491026166493019	2
ENSG00000143228.12	NUF2	1	163351067	1_80	0	0.00879242022200744	5.06700438672268	4.23016310932803e-07	0.323418425831378	1
ENSG00000162763.3	LRRC52	1	165544180	1_81	0	0.0622881344321203	12.5759460767795	7.43778100459121e-06	-1.56469180048567	2
ENSG00000162761.14	LMX1A	1	165356504	1_81	0	0.0312202373104554	6.18873070629006	1.83457377941926e-06	-0.662440840797597	1
ENSG00000143198.12	MGST3	1	165628631	1_81	0	0.0458351606666342	9.72912585964154	4.23418643463202e-06	-1.16423772778498	3
ENSG00000143149.12	ALDH9A1	1	165697262	1_81	0	0.0279742681201283	5.18011605328954	1.37592771765607e-06	0.740774834900278	1
ENSG00000143183.16	TMCO1	1	165757041	1_81	0	0.185977386952813	23.0039258119595	4.06218311415389e-05	2.78502433988018	1
ENSG00000188859.6	FAM78B	1	166167240	1_81	0	0.0297973777514702	5.7600052977275	1.62966495477369e-06	-0.650454355251058	1
ENSG00000143195.12	ILDR2	1	166970858	1_82	0	0.0171993470333552	7.49030569735287	1.22323218324208e-06	0.200348661270204	2
ENSG00000143194.12	MAEL	1	166974886	1_82	0	0.0143998505488119	6.17383200521374	8.44131660196258e-07	-0.200964630897859	1
ENSG00000143157.11	POGK	1	166839016	1_82	0	0.0272277550173017	13.3402404640464	3.44883874766849e-06	-2.32482414335593	1
ENSG00000198842.9	DUSP27	1	167094415	1_82	0	0.0117680373104997	4.6007150622245	5.14075338567347e-07	-0.235108891837289	1
ENSG00000143167.11	GPA33	1	167054189	1_82	0	0.0119475645754954	4.96884693802589	5.63679709620548e-07	-0.594296140115699	2
ENSG00000143162.7	CREG1	1	167548592	1_82	0	0.0141136439137542	6.22296185808305	8.33937862035534e-07	0.644954332302242	3
ENSG00000198771.10	RCSD1	1	167630346	1_82	0	0.0134742260451352	5.83427963099271	7.46428934830929e-07	0.572129195467135	1
ENSG00000197965.11	MPZL1	1	167739827	1_82	0	0.0205124813463614	9.61811604917775	1.87329256201122e-06	1.16290470927615	1
ENSG00000143199.17	ADCY10	1	167907378	1_82	0	0.0121647574038728	4.88603589928706	5.64361660698461e-07	-0.217630281089751	2
ENSG00000143164.15	DCAF6	1	167936173	1_82	0	0.0282043479080722	12.4483204040018	3.3336823671701e-06	1.68643337400918	2
ENSG00000143158.10	MPC2	1	167936749	1_82	0	0.0229591624815751	10.5543113475558	2.30082368740069e-06	1.52813459101864	1
ENSG00000143147.14	GPR161	1	168137478	1_82	0	0.0285047065287418	12.6777854790215	3.4312895660177e-06	1.51310774963117	2
ENSG00000143155.12	TIPRL	1	168013272	1_82	0	0.0423500667258377	16.2357859945802	6.52867145423283e-06	-1.84545166492871	3
ENSG00000143178.12	TBX19	1	168281906	1_82	0	0.0190428120917535	8.93159902469362	1.61494485184042e-06	-1.03743208432551	1
ENSG00000143184.4	XCL1	1	168576583	1_82	0	0.0189004845450792	8.89776871092948	1.59680339549376e-06	1.07755071583233	1
ENSG00000143196.4	DPT	1	168728935	1_82	0	0.0117343215650461	4.5471683184557	5.0663642738325e-07	-0.112986798279676	1
ENSG00000143153.12	ATP1B1	1	168673458	1_82	0	0.0117355029580308	4.55027156451342	5.07033227038025e-07	0.0691626007761927	1
ENSG00000203740.3	METTL11B	1	170146015	1_83	0	0.0260293173300459	4.73576463140607	1.17044304289178e-06	-0.0734489104001647	1
ENSG00000143156.13	NME7	1	169367825	1_83	0	0.0297282458202385	5.95570319555827	1.68112391642394e-06	-0.588776952629658	1
ENSG00000117475.13	BLZF1	1	169363660	1_83	0	0.0255315965059498	4.55867242016409	1.10513098268512e-06	0.00685962274515711	1
ENSG00000117477.12	CCDC181	1	169447020	1_83	0	0.0325452784686436	6.78803268856175	2.09763206767597e-06	0.814685771924615	2
ENSG00000117479.12	SLC19A2	1	169486744	1_83	0	0.0643501349172285	13.0965032611001	8.002067564858e-06	-1.59928455130512	1
ENSG00000198734.10	F5	1	169586812	1_83	0	0.0257173345263753	4.62516131055114	1.1294063755663e-06	0.121553493125915	1
ENSG00000000460.16	C1orf112	1	169661694	1_83	0	0.0358351630157518	7.6744034196782	2.6112677566305e-06	1.64938564891704	2
ENSG00000007908.15	SELE	1	169764318	1_83	0	0.0412974432346482	8.98269166105152	3.52230576887733e-06	-1.79190228513808	1
ENSG00000171806.11	METTL18	1	169793984	1_83	0	0.047271683008782	10.2316482025349	4.59244602525308e-06	-2.01950377157024	2
ENSG00000000457.13	SCYL3	1	169894024	1_83	0	0.0413068099898029	8.98477004323331	3.52391983305714e-06	1.83947354119792	1
ENSG00000075945.12	KIFAP3	1	170078288	1_83	0	0.0270288309728718	5.08152556046619	1.30412365842656e-06	-0.461879264094666	2
ENSG00000120370.12	GORAB	1	170514974	1_83	0	0.0287896317554441	5.66098472134482	1.54748158435132e-06	-0.692821754205509	2
ENSG00000116132.11	PRRX1	1	170663243	1_84	0	0.0183023152057835	6.0461863243204	1.05071505251343e-06	0.570293497015533	1
ENSG00000094963.13	FMO2	1	171185239	1_84	0	0.0547862668421728	16.1355276606214	8.39367747255041e-06	-1.8056924281037	1
ENSG00000010932.16	FMO1	1	171248552	1_84	0	0.0171250026555254	5.43829265856556	8.84281663338266e-07	0.462952825142211	1
ENSG00000076258.9	FMO4	1	171313714	1_84	0	0.0172089067056402	5.48296639405676	8.95913871754906e-07	-0.562068455620939	1
ENSG00000117523.15	PRRC2C	1	171484487	1_84	0	0.0270783590472253	9.6343434248391	2.47709043508296e-06	1.5571096182579	2
ENSG00000034971.16	MYOC	1	171648253	1_84	0	0.0532494304420546	15.8710745130881	8.02451317272784e-06	-2.36404250496434	3
ENSG00000117533.14	VAMP4	1	171742012	1_84	0	0.0267380348428186	9.51835574123083	2.41651120848642e-06	-1.16100744795175	2
ENSG00000010165.19	METTL13	1	171778040	1_84	0	0.105501678305065	22.2805796837938	2.23194378002809e-05	-2.71054151260035	3
ENSG00000197959.13	DNM3	1	171834416	1_84	0	0.0260624894330782	9.28350140790263	2.29733908112031e-06	-1.55620015846139	3
ENSG00000094975.13	SUCO	1	172532503	1_84	0	0.0181503909003059	5.96995746771047	1.02885605211973e-06	0.679141010262881	1
ENSG00000120337.8	TNFSF18	1	173051434	1_84	0	0.0174644736060298	5.6177274438811	9.31565854550321e-07	-0.521752220200301	1
ENSG00000162753.11	SLC9C2	1	173600736	1_86	0	0.00826754835785126	21.9553271645095	1.7235109767089e-06	-3.35366584173818	1
ENSG00000152061.23	RABGAP1L	1	174159319	1_86	0	0.00290112563043876	12.6075521711159	3.47291941935074e-07	-2.9032992625924	2
ENSG00000117586.10	TNFSF4	1	173364680	1_86	0	0.00271571000264159	5.61881419330059	1.44885678684849e-07	0.47560996673992	1
ENSG00000117592.8	PRDX6	1	173476539	1_86	0	0.0067197793264826	13.2791711691382	8.47273019761092e-07	-1.19272299977836	1
ENSG00000183831.6	ANKRD45	1	173677634	1_86	0	0.164237588180873	27.537538551985	4.29432662623277e-05	4.92361884892178	1
ENSG00000076321.10	KLHL20	1	173714815	1_86	0	0.0185720373757196	29.9527116773253	5.28193547898212e-06	-3.96053638005974	1
ENSG00000120334.15	CENPL	1	173827031	1_86	0	0.00274768352487853	5.58094484251781	1.4560350744452e-07	0.276847038651704	1
ENSG00000185278.15	ZBTB37	1	173868168	1_86	0	0.00384608891856619	15.8298300144121	5.7808668794714e-07	3.30680710554533	1
ENSG00000117601.13	SERPINC1	1	173916899	1_86	0	0.327646095035845	28.5122732350507	8.87021685377561e-05	-5.0823874395863	2
ENSG00000135870.11	RC3H1	1	174020533	1_86	0	0.06066848458686	23.2678642877809	1.34034644212042e-05	4.67432132940041	1
ENSG00000116161.17	CACYBP	1	174997294	1_86	0	0.00321178539453715	6.54853866809426	1.99704711917686e-07	0.0679110165249439	1
ENSG00000120333.4	MRPS14	1	175022306	1_86	0	0.0216957396183756	26.1428509997883	5.38548480006644e-06	3.13467867025774	2
ENSG00000120332.15	TNN	1	175068086	1_86	0	0.0045296427588063	10.4444861775246	4.49208978365301e-07	-1.36277920810317	1
ENSG00000235750.9	KIAA0040	1	174961819	1_86	0	0.0208667639322759	19.6446642045183	3.8922175742467e-06	-0.611545357761046	3
ENSG00000152092.15	ASTN1	1	177022958	1_86	0	0.0315938929931617	28.7280926242654	8.61801671384454e-06	2.96732816908649	1
ENSG00000116147.16	TNR	1	175744070	1_86	0	0.127776492015533	38.5235229936839	4.67384552328439e-05	-3.09599412070679	1
ENSG00000143207.19	RFWD2	1	176207359	1_86	0	0.00255311115887413	5.00548825059549	1.21342675593998e-07	-0.195929046584683	2
ENSG00000120341.18	SEC16B	1	177967464	1_87	0	0.272506154582773	27.5761813417315	7.13522772509207e-05	-2.81973482450875	1
ENSG00000075391.16	RASAL2	1	178093905	1_87	0	0.0308777228434167	9.57544733221617	2.80738343707538e-06	-1.57083731460002	1
ENSG00000143340.6	FAM163A	1	179742514	1_89	0	0.0142680101155972	5.35003357274318	7.24798544737693e-07	-0.502785541257767	2
ENSG00000116218.12	NPHS2	1	179560015	1_89	0	0.014519471400208	5.44794648735834	7.51071072495329e-07	-0.479140910667616	1
ENSG00000116199.11	FAM20B	1	179025509	1_89	0	0.0147281833066609	5.42234178551102	7.58286748403628e-07	0.755993349603416	1
ENSG00000186283.13	TOR3A	1	179081800	1_89	0	0.0516523398451921	16.5359651243598	8.10992698562142e-06	-2.09482517036148	1
ENSG00000143322.19	ABL2	1	179230517	1_89	0	0.0280158622277892	10.9482016468794	2.91235409883427e-06	1.71731828775134	1
ENSG00000162782.15	TDRD5	1	179591019	1_89	0	0.0132379977462275	4.70793923690312	5.91766735102257e-07	-0.00237065834221238	2
ENSG00000135837.15	CEP350	1	179954679	1_89	0	0.0276737838593476	11.3211659531351	2.97479537802527e-06	-1.23934819284041	1
ENSG00000116260.16	QSOX1	1	180144835	1_89	0	0.0156028328306761	5.91839181767061	8.76808125463414e-07	0.664895234679148	2
ENSG00000121454.5	LHX4	1	180231969	1_89	0	0.0246820887081752	10.8541771555599	2.54376045317779e-06	1.15429267253136	1
ENSG00000143324.13	XPR1	1	180633865	1_89	0	0.0365933417785561	15.9663145779424	5.5475873667805e-06	-2.34251325351346	1
ENSG00000135835.11	KIAA1614	1	180912496	1_89	0	0.0137391994313122	5.03609735105604	6.5698119848138e-07	0.396211750608736	1
ENSG00000162783.10	IER5	1	181089177	1_89	0	0.026840038005547	11.4400429325971	2.91546731893879e-06	-1.54292600977502	1
ENSG00000198216.10	CACNA1E	1	181780502	1_90	0	0.0785630293010179	17.6196298169122	1.31435414039306e-05	-2.17595320106913	1
ENSG00000135824.12	RGS8	1	182731938	1_90	0	0.0197290130044151	4.85364919921329	9.09224521640631e-07	-0.0515675333881346	1
ENSG00000179930.5	ZNF648	1	182061558	1_90	0	0.121487053884923	21.7460954307177	2.50846870181572e-05	-2.35013858241943	2
ENSG00000203730.2	TEDDM1	1	182400603	1_90	0	0.120461846643396	21.6652082121348	2.47804837648591e-05	2.63999972763252	1
ENSG00000135828.11	RNASEL	1	182589002	1_90	0	0.0194406823174359	4.71895831265853	8.7107397999979e-07	0.290077970272056	1
ENSG00000135862.5	LAMC1	1	183023890	1_91	0	0.0366904219418449	11.6498121496255	4.05853247605339e-06	1.83690644788954	1
ENSG00000058085.14	LAMC2	1	183186264	1_91	0	0.0212216160573255	6.62240122811133	1.33441630339106e-06	0.5996567001677	1
ENSG00000157064.10	NMNAT2	1	183413854	1_91	0	0.0600436712909878	16.2092071495026	9.24115826328133e-06	2.22539157809448	1
ENSG00000116698.21	SMG7	1	183470348	1_91	0	0.164816799599671	25.7943581633058	4.03667327541703e-05	2.77912902672872	2
ENSG00000116701.14	NCF2	1	183590569	1_91	0	0.0191064722039791	5.66150145880977	1.02709242727298e-06	0.520876730963176	1
ENSG00000162704.15	ARPC5	1	183635461	1_91	0	0.0356559469310596	11.3863754930338	3.85491559198552e-06	1.54135539172507	1
ENSG00000198860.11	TSEN15	1	184050050	1_91	0	0.0702067839579054	17.6677908753161	1.17776522246603e-05	-2.13268279475739	3
ENSG00000116667.12	C1orf21	1	184362604	1_91	0	0.0225654452925527	7.18468273594931	1.53939084698164e-06	-1.28613916733801	1
ENSG00000116406.18	EDEM3	1	184756487	1_92	0	0.0696404612011186	15.5293378273479	1.02686174105517e-05	2.08153773941314	1
ENSG00000135842.16	FAM129A	1	184972064	1_92	0	0.0241051594670502	5.36478503323587	1.22789075687532e-06	-0.494068753628865	1
ENSG00000121481.10	RNF2	1	185064348	1_92	0	0.0436985243622533	11.0639002797131	4.5906313822384e-06	-1.69312934722675	1
ENSG00000121486.11	TRMT1L	1	185156912	1_92	0	0.04933515736503	11.79091893716	5.52333733305893e-06	1.57048836920264	1
ENSG00000116668.12	SWT1	1	185156912	1_92	0	0.04933515736503	11.79091893716	5.52333733305893e-06	-1.57048836920264	1
ENSG00000116679.15	IVNS1ABP	1	185317057	1_92	0	0.0221217868025685	4.59546390918038	9.65265888620999e-07	0.200106578456284	2
ENSG00000116690.12	PRG4	1	186275240	1_92	0	0.150045369661212	22.0729260204267	3.14470493575601e-05	2.5319401993674	1
ENSG00000157181.15	C1orf27	1	186425261	1_92	0	0.0247133558624609	5.58502065423732	1.310550930775e-06	0.630732536791522	1
ENSG00000073756.11	PTGS2	1	186680089	1_92	0	0.0249130173851315	5.70988427967714	1.35067553814814e-06	0.562065476966465	1
ENSG00000150681.9	RGS18	1	192158507	1_96	0	0.160630424817157	26.8801233865869	4.09974139152381e-05	3.20624199230218	1
ENSG00000090104.11	RGS1	1	192575980	1_96	0	0.0279287851148359	11.4295494070918	3.03094845468075e-06	1.40033227755536	1
ENSG00000116741.7	RGS2	1	192827110	1_96	0	0.0393358010792064	16.856660441975	6.29588714184903e-06	-2.83899895022349	1
ENSG00000116750.13	UCHL5	1	193058704	1_96	0	0.0223168389800456	10.5950719682001	2.24509120089934e-06	1.66987037593828	1
ENSG00000023572.8	GLRX2	1	193106314	1_96	0	0.0421730753474919	13.8731434508822	5.55530036708463e-06	-3.34194554641616	1
ENSG00000134371.10	CDC73	1	193121735	1_96	0	0.224170773719248	22.0874843041725	4.70135062000617e-05	3.96215833732266	2
ENSG00000143278.3	F13B	1	197065696	1_98	0	0.0786797714670959	16.3093046736027	1.21841695104949e-05	1.9383740677825	1
ENSG00000000971.15	CFH	1	196414471	1_98	0	0.0226189047049473	4.78111817788187	1.02682975795782e-06	-0.931899266966052	2
ENSG00000244414.6	CFHR1	1	196820070	1_98	0	0.0626997373501388	14.1859762814493	8.44544130065297e-06	-2.44003557971252	1
ENSG00000134376.15	CRB1	1	197298402	1_98	0	0.0220390469829218	4.54313009368257	9.5070413019803e-07	0.21811847761386	1
ENSG00000143355.15	LHX9	1	197758168	1_99	0	0.162056383556666	22.7329074912698	3.49798968434971e-05	3.51606479764233	1
ENSG00000203724.10	C1orf53	1	197902363	1_99	0	0.0233237638606211	4.59522929593952	1.01766120685829e-06	-0.400894672762131	2
ENSG00000081237.18	PTPRC	1	198638643	1_99	0	0.0370676387846037	8.85178579442007	3.11546742652015e-06	-0.992463833313975	1
ENSG00000116833.13	NR5A2	1	200025940	1_100	0	0.0201198823373692	4.57756028185238	8.74494144050252e-07	-0.15205906898649	1
ENSG00000081248.10	CACNA1S	1	201014894	1_101	0	0.0178430316586014	13.7979464225679	2.33765543251453e-06	-3.17623049569865	1
ENSG00000163362.10	C1orf106	1	200889842	1_101	0	0.0155089201918803	12.3653738602147	1.82090047608987e-06	2.96468271270414	3
ENSG00000118193.11	KIF14	1	200620703	1_101	0	0.153882763062482	25.5100922738094	3.7273433649259e-05	-2.6017757063081	1
ENSG00000118197.13	DDX59	1	200670028	1_101	0	0.0305066887107635	10.7762227060635	3.12146899458536e-06	-1.38306017548521	2
ENSG00000118200.14	CAMSAP2	1	200738897	1_101	0	0.0174210037917514	7.53074580471913	1.24568593420619e-06	-0.943223163229704	1
ENSG00000116852.14	KIF21B	1	200973257	1_101	0	0.0150871559711919	8.2311577314016	1.17914089250781e-06	-1.75216722129622	1
ENSG00000232237.3	ASCL5	1	201121136	1_101	0	0.183246950703327	27.7102714928936	4.82141965688114e-05	-2.68678464292501	3
ENSG00000116857.16	TMEM9	1	201104352	1_101	0	0.0150293113469986	5.34802579962537	7.63185256407745e-07	0.298730602170198	1
ENSG00000163395.16	IGFN1	1	201184087	1_101	0	0.0247941081577293	10.2641625416857	2.41640323788022e-06	1.38546021798963	1
ENSG00000159166.13	LAD1	1	201400151	1_101	0	0.0173127257283142	6.7027792407087	1.10183803919394e-06	-0.603659636547623	1
ENSG00000174307.6	PHLDA3	1	201467340	1_101	0	0.0236983217090354	9.59345448418949	2.15868864455564e-06	-1.11575332211241	3
ENSG00000159176.13	CSRP1	1	201509157	1_101	0	0.0134887080685732	4.54777997633017	5.82461463955073e-07	0.0850118354598255	1
ENSG00000198700.9	IPO9	1	201828710	1_102	0	0.0466285823720983	12.415383912621	5.49679780712577e-06	-1.28978749383761	2
ENSG00000198892.6	SHISA4	1	201887834	1_102	0	0.587176839703678	20.2448180200067	0.000112870433025348	3.91351647627882	2
ENSG00000176393.10	RNPEP	1	201980662	1_102	0	0.019341668082163	4.89334619771508	8.98663836830546e-07	-0.325004138248924	1
ENSG00000163435.15	ELF3	1	202007718	1_102	0	0.0275497475222187	8.07672535070528	2.11276082168512e-06	1.01159779571977	1
ENSG00000170075.8	GPR37L1	1	202124607	1_102	0	0.0194227466622424	4.8482421332796	8.94112864960399e-07	-0.285028643904952	2
ENSG00000143851.15	PTPN7	1	202160698	1_102	0	0.0187782044227647	4.59417129898457	8.1914096171149e-07	0.0789687414831135	2
ENSG00000133067.17	LGR6	1	202194388	1_102	0	0.0187464064838293	4.55438387770066	8.10671788818391e-07	-0.0770553231683536	2
ENSG00000077157.21	PPP1R12B	1	202348568	1_102	0	0.0206004431703659	5.33880975653313	1.04428347468482e-06	0.415923497423255	2
ENSG00000143858.11	SYT2	1	202718329	1_102	0	0.0290166643366929	8.61124954415242	2.3725264203856e-06	-1.10563768921755	1
ENSG00000117139.16	KDM5B	1	202808933	1_102	0	0.0201364714652313	5.20303250472806	9.94803505232985e-07	0.452329128781101	1
ENSG00000183155.4	RABIF	1	202889900	1_102	0	0.020398604311301	5.28040069825078	1.02273879535061e-06	-0.40097461448397	2
ENSG00000117153.15	KLHL12	1	202928968	1_102	0	0.0195241270639402	4.94921187707777	9.17497878372438e-07	0.382330398572874	1
ENSG00000159346.12	ADIPOR1	1	202957385	1_102	0	0.0189619989927915	4.66035269541104	8.39074072014635e-07	0.184224734383184	1
ENSG00000159348.12	CYB5R1	1	202964916	1_102	0	0.0504917604426156	13.5743612755583	6.50784668990113e-06	1.54672215762139	1
ENSG00000143847.15	PPFIA4	1	203027461	1_102	0	0.0334924236418911	9.7588372957679	3.1034306857531e-06	1.2269094757114	1
ENSG00000163485.16	ADORA1	1	203151647	1_102	0	0.0247217602583087	7.09587094016563	1.66564519081899e-06	0.826781136987512	1
ENSG00000133055.8	MYBPH	1	203175705	1_102	0	0.0187101785123139	4.53943411278584	8.06449254591906e-07	0.0323511379691661	1
ENSG00000133063.15	CHIT1	1	203274075	1_102	0	0.0187158316497293	4.5412725985838	8.070196303635e-07	0.00620522238366355	1
ENSG00000159388.5	BTG2	1	203305408	1_102	0	0.0308162684688512	9.10590615466529	2.66440730657941e-06	-1.06677941866594	1
ENSG00000174567.7	GOLT1A	1	204214495	1_103	0	0.0518109992742529	12.9736791999387	6.38237797539275e-06	-1.51666884249272	1
ENSG00000170498.8	KISS1	1	204196915	1_103	0	0.0203476042243628	4.73195121270997	9.14220460749502e-07	0.340608624815872	1
ENSG00000188770.9	OPTC	1	203492286	1_103	0	0.0235049407375582	6.02639342819485	1.34497446201912e-06	0.610957091884196	2
ENSG00000058668.14	ATP2B4	1	203626383	1_103	0	0.0274386285794771	7.4028826701566	1.92868216263008e-06	-0.752539869737838	1
ENSG00000122188.12	LAX1	1	203764731	1_103	0	0.0249616769144246	6.46592888131947	1.53250562759589e-06	-0.498819297618794	1
ENSG00000257315.2	ZBED6	1	203795675	1_103	0	0.0258771944318823	7.39683314227143	1.81744136237631e-06	-1.36154655746319	1
ENSG00000182004.12	SNRPE	1	203861428	1_103	0	0.030749873118922	9.09707963679239	2.65608960086685e-06	1.62300428852804	1
ENSG00000143842.14	SOX13	1	204072756	1_103	0	0.123439198473389	22.1563335886674	2.59685909274211e-05	2.62254547415625	1
ENSG00000143839.14	REN	1	204165035	1_103	0	0.0227303746028155	5.78073734186153	1.24763407262763e-06	0.624187812897217	1
ENSG00000143850.13	PLEKHA6	1	204260924	1_103	0	0.100433591532594	19.1767698114742	1.82873949957289e-05	-1.98613983650785	2
ENSG00000133056.13	PIK3C2B	1	204472312	1_103	0	0.15517129309663	23.1540603529996	3.41142585826958e-05	-3.16857218034656	2
ENSG00000198625.12	MDM4	1	204517114	1_103	0	0.136377187910502	21.7649322295334	2.81835987440553e-05	-3.21365570647681	1
ENSG00000186007.9	LEMD1	1	205457492	1_104	0	0.0253053441930863	6.84753923138965	1.6452965032186e-06	-1.01213049783338	1
ENSG00000163531.15	NFASC	1	204828332	1_104	0	0.0209977761431222	4.79723637888143	9.564489981712e-07	0.131090365735337	1
ENSG00000184144.11	CNTN2	1	205043070	1_104	0	0.0205131208130172	4.64109410176333	9.03960614653267e-07	-0.221130322294959	1
ENSG00000174529.7	TMEM81	1	205084022	1_104	0	0.0240984879197146	9.36684086878414	2.14328701192848e-06	2.44252253562734	2
ENSG00000133059.16	DSTYK	1	205203311	1_104	0	0.0432442494644162	11.6057795084161	4.76540785327252e-06	1.60282680034519	2
ENSG00000117266.15	CDK18	1	205504902	1_104	0	0.0474011201165425	12.4387755018025	5.59839620638112e-06	-1.52116435080706	2
ENSG00000174514.12	MFSD4A	1	205576857	1_104	0	0.0228181977788629	5.64594681922654	1.22325083243181e-06	-0.465354060556483	1
ENSG00000158711.13	ELK4	1	205586697	1_104	0	0.0224702677997689	5.44053986656329	1.16077392066879e-06	-0.405714322088281	2
ENSG00000158715.5	SLC45A3	1	205680045	1_104	0	0.0280147107310773	7.50404096187195	1.99608364060272e-06	0.935417750987393	1
ENSG00000069275.12	NUCKS1	1	205749839	1_104	0	0.0212944723878322	4.9109679208055	9.92959140765324e-07	-0.38489790937637	2
ENSG00000117280.12	RAB29	1	205775418	1_104	0	0.0203088179612542	4.56031813819021	8.79381216068579e-07	-0.0454928141291304	1
ENSG00000133065.10	SLC41A1	1	205813381	1_104	0	0.100242230896029	18.8945349794739	1.79839185902269e-05	2.04238403393411	3
ENSG00000162877.12	PM20D1	1	205832744	1_104	0	0.0212602480880991	4.91695836255834	9.92572538662373e-07	-0.209260222510077	1
ENSG00000174502.18	SLC26A9	1	205943691	1_104	0	0.0206270867548107	4.68888234285173	9.18342380876039e-07	0.184542037352736	2
ENSG00000142224.15	IL19	1	206848453	1_105	0	0.0261793469482066	9.66837901753567	2.40331043816657e-06	-1.20612402499745	1
ENSG00000162891.10	IL20	1	206842880	1_105	0	0.0207715330609408	7.54791465722539	1.48865112178086e-06	-0.939490723290354	1
ENSG00000117322.17	CR2	1	207454348	1_105	0	0.0192596549353119	6.85633909437053	1.25382864350885e-06	-0.744143015033699	2
ENSG00000162897.14	FCAMR	1	206970205	1_105	0	0.01542405654998	4.82623141925619	7.06812380921568e-07	-0.327537025725125	1
ENSG00000263528.7	IKBKE	1	206478007	1_105	0	0.124631689745274	24.2139063807224	2.86543617193956e-05	-2.33778636491715	1
ENSG00000143486.15	EIF2D	1	206605289	1_105	0	0.0212936037302625	7.77520586744057	1.57202142713013e-06	0.92953884191034	2
ENSG00000143479.15	DYRK3	1	206674795	1_105	0	0.0149808988447542	4.55995642915996	6.4862840161921e-07	-0.160445432495588	1
ENSG00000162892.15	IL24	1	206898250	1_105	0	0.0317281279819678	11.4339914814867	3.44460723778784e-06	1.57930339136412	1
ENSG00000162896.5	PIGR	1	206945992	1_105	0	0.0357958697244497	12.5441937274921	4.26356676415775e-06	-1.71234501491061	1
ENSG00000123843.12	C4BPB	1	207088956	1_105	0	0.0249581936113967	9.23025736117055	2.18738060258564e-06	-1.20765820358906	1
ENSG00000123838.10	C4BPA	1	207104083	1_105	0	0.0266198572728403	9.8215080877244	2.48245450444625e-06	-1.30484251071856	1
ENSG00000196352.14	CD55	1	207321071	1_105	0	0.0214602112837263	7.846510589166	1.59885086199413e-06	-0.923721593572904	2
ENSG00000117335.19	CD46	1	207751847	1_105	0	0.128507555927372	24.4962213529625	2.98899479246198e-05	3.40557601998238	1
ENSG00000174059.16	CD34	1	207911570	1_105	0	0.0447072114147902	14.5955505202082	6.19577244936477e-06	-1.67121927389821	1
ENSG00000143469.18	SYT14	1	209936838	1_106	0	0.0209098672744933	5.53815350101441	1.09954665538637e-06	-0.526192819341883	1
ENSG00000008118.9	CAMK1G	1	209584155	1_106	0	0.0241455774306786	6.85621500964124	1.57188011922628e-06	-0.918912284775697	1
ENSG00000123689.5	G0S2	1	209672996	1_106	0	0.0463836665533899	12.8656305216492	5.66622150169289e-06	-1.57266292468478	2
ENSG00000009790.14	TRAF3IP3	1	209780226	1_106	0	0.0202310921512513	5.2360826529916	1.00582683552898e-06	0.582183820623255	2
ENSG00000117597.17	DIEXF	1	209827828	1_106	0	0.0222104067442462	6.09070563648585	1.28446276558446e-06	0.796986046052721	1
ENSG00000054392.12	HHAT	1	210330943	1_106	0	0.0299994257993045	8.84849402624364	2.52045937043891e-06	1.09909821465009	2
ENSG00000143473.12	KCNH1	1	211134467	1_107	0	0.0178341459049814	4.77390233205544	8.08394298467571e-07	0.334929492022758	1
ENSG00000117625.13	RCOR3	1	211257612	1_107	0	0.0558283831009339	15.2750593513798	8.09720907497611e-06	2.04587892061118	2
ENSG00000082512.14	TRAF5	1	211326278	1_107	0	0.0178568199286419	4.78551369971167	8.11390801209671e-07	0.210598430483129	1
ENSG00000170385.9	SLC30A1	1	211583083	1_107	0	0.029266584107613	9.31266698746341	2.5878762571905e-06	1.17557817635578	1
ENSG00000117650.12	NEK2	1	211673534	1_107	0	0.0268537666628259	8.52262870719637	2.17308230935788e-06	-0.990525348931147	1
ENSG00000143493.12	INTS7	1	212018649	1_107	0	0.0208726556694092	6.21324754873205	1.23138472695536e-06	-0.745366186103106	2
ENSG00000066027.11	PPP2R5A	1	212285049	1_107	0	0.0195215999564231	5.60079530152798	1.03815573134928e-06	0.618768750373079	1
ENSG00000065600.12	TMEM206	1	212414266	1_107	0	0.0176930511286303	4.70127483158907	7.8979752715631e-07	-0.207986732991604	4
ENSG00000162772.16	ATF3	1	212540503	1_107	0	0.018576004474285	5.14659622777026	9.07757406657918e-07	0.391403389141664	2
ENSG00000185523.6	SPATA45	1	212781889	1_109	0	0.00781595161843562	5.75684282311781	4.2723185951525e-07	0.488483912180371	3
ENSG00000123685.8	BATF3	1	212700127	1_109	0	0.00902035028111925	7.08834229856272	6.07107336310125e-07	0.767499769091212	1
ENSG00000117697.14	NSL1	1	212792127	1_109	0	0.0109991598377169	8.8624117498531	9.25569070664982e-07	1.11396715432456	1
ENSG00000162769.12	FLVCR1	1	212855443	1_109	0	0.00719534101288633	5.02340721310931	3.4319990832445e-07	0.31800839280206	1
ENSG00000143494.15	VASH2	1	212950961	1_109	0	0.00685946946289939	4.61546231244647	3.00609798794029e-07	-0.117842664420948	1
ENSG00000174606.13	ANGEL2	1	213004666	1_109	0	0.0131535275543107	10.4761355126806	1.30840062599686e-06	-1.26018036239845	3
ENSG00000136643.11	RPS6KC1	1	213051377	1_109	0	0.0182976733978837	13.4844249807804	2.34274866838132e-06	1.55129619135281	1
ENSG00000143499.13	SMYD2	1	214280940	1_109	0	0.0111925564401507	8.83116161361495	9.38522140493341e-07	0.847967453618327	2
ENSG00000152104.11	PTPN14	1	214353084	1_109	0	0.00983739043365972	7.75175871276856	7.24064993686054e-07	-1.04501776397882	4
ENSG00000117724.12	CENPF	1	214603593	1_109	0	0.0078530757888815	5.8326371017838	4.34912751945065e-07	0.630474039167016	1
ENSG00000136636.12	KCTD3	1	215567710	1_109	0	0.00851255029918818	6.57499154682758	5.31437610466462e-07	0.721115568695982	1
ENSG00000196482.16	ESRRG	1	216723789	1_110	0	0.0171499035459746	5.55395308297306	9.04401523688793e-07	0.547612165600867	2
ENSG00000092978.10	GPATCH2	1	217631213	1_110	0	0.0215659888577059	7.65015854459957	1.56652456306157e-06	-0.980589585335112	2
ENSG00000162814.10	SPATA17	1	217636064	1_110	0	0.0474610423490144	14.907250250408	6.71787952146803e-06	-1.73794817048816	1
ENSG00000067533.5	RRP15	1	218284716	1_110	0	0.0163265768380758	5.10431826922205	7.91280165104235e-07	0.349560664799633	2
ENSG00000092969.11	TGFB2	1	218461020	1_110	0	0.0370284502473801	12.6147578808592	4.43518614647203e-06	-1.59397173981353	1
ENSG00000143353.11	LYPLAL1	1	219173128	1_111	0	0.0264912139110926	4.54159211377887	1.14237156215507e-06	0.01823558272073	1
ENSG00000196660.10	SLC30A10	1	219959023	1_112	0	0.0187682849684747	4.60775117392696	8.21128269584354e-07	0.0941609835201968	1
ENSG00000215817.5	ZC3H11B	1	219613461	1_112	0	0.020540854845958	5.43352583729161	1.05973590008896e-06	0.565874729137357	2
ENSG00000162813.17	BPNT1	1	220090248	1_112	0	0.0196499766290003	5.027741059685	9.38063714839585e-07	-0.32615132261075	1
ENSG00000116141.15	MARK1	1	220528008	1_112	0	0.0277030116616793	8.17540620383156	2.15047165160477e-06	0.988207559133948	1
ENSG00000162817.6	C1orf115	1	220688326	1_112	0	0.0193234604748682	4.87443315310187	8.94347750349904e-07	-0.644816073533595	2
ENSG00000117791.15	MARC2	1	220743564	1_112	0	0.0195307600450916	4.97206367925693	9.22047348492018e-07	0.729052418181419	2
ENSG00000186205.12	MARC1	1	220786518	1_112	0	0.0609679674615865	15.4611891602122	8.9503909838513e-06	-1.90345804872292	1
ENSG00000154305.16	MIA3	1	222620428	1_114	0	0.242374687924708	31.9279530296955	7.34777307929051e-05	3.3800671511001	1
ENSG00000186063.12	AIDA	1	222712777	1_114	0	0.0231746785302788	10.2105838183434	2.24678590171267e-06	-1.72550670562168	1
ENSG00000143502.14	SUSD4	1	223354121	1_114	0	0.0263789345807921	11.51194124019	2.8833888307117e-06	1.48438159054613	1
ENSG00000203697.11	CAPN8	1	223674200	1_114	0	0.157482262106079	27.6673264392173	4.13710206619502e-05	-2.92934524238755	1
ENSG00000162909.17	CAPN2	1	223749162	1_114	0	0.014918361887133	6.34214437892073	8.98368797215916e-07	-1.33252150392724	2
ENSG00000143514.16	TP53BP2	1	223765597	1_114	0	0.0138578510318369	5.74550437011619	7.55999389124728e-07	-1.00689602422978	1
ENSG00000143756.11	FBXO28	1	224114047	1_114	0	0.0263680121239865	10.9388040765952	2.73870106262534e-06	1.10816379176999	1
ENSG00000143771.11	CNIH4	1	224347917	1_114	0	0.143509141855694	16.9952948802447	2.31582463002372e-05	-3.40975591021339	3
ENSG00000185155.11	MIXL1	1	226223616	1_115	0	0.143499393119598	23.7784939257081	3.23990148658079e-05	3.10077399009504	1
ENSG00000143742.12	SRP9	1	225824576	1_115	0	0.0790919451787709	18.1166604647401	1.36052898488352e-05	-2.16682074347359	1
ENSG00000196187.11	TMEM63A	1	225866105	1_115	0	0.0283821840970546	8.62100893700075	2.32327866796092e-06	-1.27549704621017	2
ENSG00000243709.1	LEFTY1	1	225911608	1_115	0	0.0306427884227517	9.32506647746892	2.71317380786926e-06	-1.04692724879341	2
ENSG00000143811.18	PYCR2	1	225924245	1_115	0	0.0203161821834301	5.5560972501023	1.0717890955196e-06	0.565464127084075	1
ENSG00000143768.12	LEFTY2	1	225941740	1_115	0	0.0279946336304607	8.49479521944569	2.25800603822871e-06	0.970914261117533	1
ENSG00000143751.9	SDE2	1	225999428	1_115	0	0.0271690626706811	8.22004372907363	2.1205385900885e-06	-1.23821638879942	1
ENSG00000163041.9	H3F3A	1	226070308	1_115	0	0.080002456328729	18.223307766706	1.38429269808664e-05	2.58051519505126	1
ENSG00000182827.8	ACBD3	1	226187723	1_115	0	0.0247045279978653	7.34767649648434	1.72355038765125e-06	-1.05228670248092	1
ENSG00000143799.12	PARP1	1	226408138	1_115	0	0.0247653230872192	7.37005232267691	1.73305348507192e-06	-0.790353736187311	1
ENSG00000203685.9	STUM	1	226573073	1_115	0	0.110509605587505	21.2766037013774	2.23254247448761e-05	2.32603840554393	1
ENSG00000185888.5	PRSS38	1	227815546	1_116	0	0.0162534550266484	4.54008676883042	7.00659869293632e-07	0.0149305661241006	1
ENSG00000168148.3	HIST3H3	1	228425351	1_116	0	0.0215818521027195	7.13367594841353	1.46183880502277e-06	0.978844519783969	1
ENSG00000143772.9	ITPKB	1	226738931	1_116	0	0.0780576257062903	19.017464191675	1.40950084672757e-05	-2.02717391935601	1
ENSG00000143801.16	PSEN2	1	226870643	1_116	0	0.0895909262737297	20.3122271842885	1.72790144906174e-05	2.48888841213077	1
ENSG00000163050.16	COQ8A	1	226897761	1_116	0	0.0370316717230229	12.0921184282648	4.25180273145538e-06	-1.73845915213308	2
ENSG00000143776.18	CDC42BPA	1	227318333	1_116	0	0.0715868067293135	18.2067462723351	1.23754992172972e-05	-2.75787486545646	2
ENSG00000181450.17	ZNF678	1	227565570	1_116	0	0.0260314114893758	8.85179672148798	2.18789535385557e-06	1.48959528236321	1
ENSG00000143740.14	SNAP47	1	227735217	1_116	0	0.0163853097492137	4.61391701663125	7.178303753838e-07	-0.248299326430675	1
ENSG00000143816.7	WNT9A	1	227945621	1_116	0	0.0172401275519684	5.07871102534238	8.31364305023746e-07	-0.447958211525211	1
ENSG00000162910.18	MRPL55	1	228109044	1_116	0	0.0162548048552269	4.54084609033451	7.0083525205575e-07	0.0942460107078903	1
ENSG00000143774.16	GUK1	1	228140298	1_116	0	0.0861681775467293	19.9463868217501	1.63195636175422e-05	-2.09845359294878	1
ENSG00000154370.15	TRIM11	1	228407706	1_116	0	0.0172284165708109	5.07249132847287	8.29782123271963e-07	-0.488704118367932	1
ENSG00000162931.11	TRIM17	1	228417087	1_116	0	0.0197697621619726	6.33087975898555	1.18840072078079e-06	-0.796313626830326	1
ENSG00000181218.5	HIST3H2A	1	228457362	1_116	0	0.0221028192750157	7.35209831941766	1.54296606891733e-06	-0.837323089023891	1
ENSG00000196890.4	HIST3H2BB	1	228476319	1_116	0	0.0190213562994803	5.97781175323513	1.07964533365148e-06	0.638152916959371	1
ENSG00000168159.11	RNF187	1	228484557	1_116	0	0.0410995879486397	13.0537107766656	5.09411623959507e-06	1.60627126158038	2
ENSG00000177800.2	TMEM78	1	229249509	1_117	0	0.0915667100402351	15.8691160752319	1.37970978394538e-05	1.99358984476108	1
ENSG00000069248.11	NUP133	1	229508410	1_117	0	0.0284982368493338	5.03301228843754	1.36189422759168e-06	0.331626265281433	2
ENSG00000135776.4	ABCB10	1	229559119	1_117	0	0.0283753071772225	4.99332534347061	1.34532691901468e-06	0.273278435247765	1
ENSG00000135773.12	CAPN9	1	230747823	1_118	0	0.0256346880246132	4.73106009054558	1.15155291067846e-06	-0.260138721247832	1
ENSG00000119280.16	C1orf198	1	230869835	1_118	0	0.0459646293921007	10.1077946909618	4.41141150554988e-06	1.18820997926678	1
ENSG00000143643.12	TTC13	1	230978849	1_118	0	0.0252336530496549	4.58644210241725	1.09888802241523e-06	-0.165242518211576	1
ENSG00000173409.13	ARV1	1	230968055	1_118	0	0.026918445548727	5.1793977945802	1.32381299975886e-06	-0.375115878950368	2
ENSG00000119283.15	TRIM67	1	231162257	1_118	0	0.0335604657491208	7.20603867139814	2.29626477922385e-06	-0.784776410657141	1
ENSG00000116906.11	GNPAT	1	231248084	1_118	0	0.0322332327048036	6.83496143923699	2.09188270380453e-06	1.36387182129704	1
ENSG00000116903.7	EXOC8	1	231337950	1_118	0	0.0251044088234728	4.53934594956601	1.08203342742058e-06	0.0853249901347598	1
ENSG00000010072.15	SPRTN	1	231344406	1_118	0	0.0657857602566959	13.4370962845799	8.3933382206604e-06	-2.38567032959216	1
ENSG00000116918.13	TSNAX	1	231528861	1_118	0	0.0510665160007759	11.082585544211	5.37371609813535e-06	-1.78198507271103	1
ENSG00000116991.10	SIPA1L2	1	232561778	1_119	0	0.0323020292413793	8.11739121854258	2.48968085707171e-06	1.01820859402711	1
ENSG00000135749.18	PCNX2	1	233295495	1_120	0	0.0507982807504179	9.30643461359244	4.48879468169426e-06	1.13893181278423	2
ENSG00000143674.10	MAP3K21	1	233375467	1_120	0	0.0349252408855476	5.84577175189449	1.93855738427282e-06	-0.567907981472193	1
ENSG00000135750.14	KCNK1	1	233609535	1_120	0	0.0312652829909788	4.82721016643379	1.43303226334038e-06	0.261769020607843	1
ENSG00000183780.12	SLC35F3	1	233904391	1_120	0	0.0421534555914184	7.58042275540542	3.03405888816878e-06	0.90170875297467	1
ENSG00000059588.9	TARBP1	1	234477249	1_121	0	0.13288704585663	20.0396390651267	2.52854064395242e-05	-2.28817408523306	2
ENSG00000054267.21	ARID4B	1	235325869	1_121	0	0.0357932150372879	7.75362406887177	2.63513486408229e-06	-1.01827843586397	1
ENSG00000162885.12	B3GALNT2	1	235509434	1_121	0	0.0261873897629465	4.88126605062424	1.21373000440889e-06	0.305981056937453	1
ENSG00000168243.10	GNG4	1	235651207	1_121	0	0.157315897312336	21.671765032722	3.23716094348997e-05	-2.58895216436504	1
ENSG00000143669.13	LYST	1	235855825	1_122	0	0.0361884804609404	8.29614589425093	2.85065148972835e-06	1.08986724335825	2
ENSG00000116962.14	NID1	1	236061269	1_122	0	0.0275709008363297	5.79509297815612	1.51708097227495e-06	-0.620691511422526	1
ENSG00000077585.13	GPR137B	1	236142585	1_122	0	0.0240475204256999	4.54084922971499	1.03682337873483e-06	0.029255305144615	1
ENSG00000086619.13	ERO1B	1	236287008	1_122	0	0.0259669220648894	5.24504901431002	1.29320514044241e-06	0.423106443664938	1
ENSG00000186197.13	EDARADD	1	236350702	1_122	0	0.0247735329754583	4.81354362203426	1.13227066265285e-06	-0.309262086326373	1
ENSG00000116977.18	LGALS8	1	236518450	1_122	0	0.0279226079629076	5.91146530325618	1.56728696091032e-06	-0.579391092717169	1
ENSG00000077522.12	ACTN2	1	236683995	1_122	0	0.025732729997522	5.16193953400137	1.26123546109869e-06	0.4306165807629	1
ENSG00000133019.11	CHRM3	1	239386955	1_124	0	0.0151032122336578	4.85416546403248	6.96115490424947e-07	0.406214243354805	1
ENSG00000155816.19	FMN2	1	240161753	1_125	0	0.0202265366099276	5.8860383885811	1.13042567228845e-06	-1.32339634633366	1
ENSG00000182901.16	RGS7	1	241357612	1_126	0	0.0564812124073116	11.5826685267731	6.21169373995095e-06	-1.34763190073505	1
ENSG00000117009.11	KMO	1	241532492	1_127	0	0.0233981030664399	4.57640505568206	1.01672266057678e-06	0.0919029463886786	1
ENSG00000203668.2	CHML	1	241640370	1_127	0	0.0691248172705077	14.582326722463	9.57101986430711e-06	1.69194675768523	1
ENSG00000174371.16	EXO1	1	241847942	1_127	0	0.0265078354672886	5.72068661180239	1.43985851863479e-06	-0.559392040154932	2
ENSG00000180287.16	PLD5	1	242492641	1_128	0	0.010741993138555	4.86958614010606	4.96677309715546e-07	0.289013775583014	1
ENSG00000054282.15	SDCCAG8	1	243254880	1_128	0	0.0347230706149184	18.1757409239859	5.99249449839557e-06	-1.50967354020411	3
ENSG00000117020.16	AKT3	1	243848640	1_128	0	0.0470568736433591	17.8162789851918	7.96044730246496e-06	-2.15694288555946	1
ENSG00000173728.10	C1orf100	1	244350500	1_129	0	0.0347122674856799	6.34149755015909	2.0901247575999e-06	0.740553098934344	1
ENSG00000035687.9	ADSS	1	244461041	1_129	0	0.0807458635251297	14.1802190333001	1.08717790958744e-05	1.54210603807742	1
ENSG00000179397.17	C1orf101	1	244495706	1_129	0	0.0519773688087011	10.0712766235411	4.97045575719484e-06	-1.50782097193036	1
ENSG00000121644.18	DESI2	1	244659267	1_129	0	0.032956313387374	5.8637340769056	1.83489107140968e-06	0.745815663686877	1
ENSG00000203666.12	EFCAB2	1	244977831	1_129	0	0.0303619728009461	5.10976185095857	1.47308580051004e-06	0.364611537433372	2
ENSG00000162849.15	KIF26B	1	245154133	1_129	0	0.0560511997492935	10.7716797996596	5.7327861912128e-06	1.28823634808476	2
ENSG00000197472.14	ZNF695	1	247008034	1_130	0	0.0119880334667465	4.53900679383246	5.16661590138944e-07	0.0278174176501133	2
ENSG00000185420.18	SMYD3	1	246505440	1_130	0	0.0120141960036211	4.55888848235797	5.2005715818473e-07	0.0645545256716386	2
ENSG00000162852.13	CNST	1	246569208	1_130	0	0.0617973744581176	19.6121200708782	1.15077909563192e-05	-2.068870106112	2
ENSG00000143653.9	SCCPDH	1	246723418	1_130	0	0.0189760119143351	8.73377980613388	1.57363707683754e-06	1.17786440880582	2
ENSG00000153207.14	AHCTF1	1	246929550	1_130	0	0.0120430948923332	4.5808069471613	5.23814473766333e-07	0.106930734328606	2
ENSG00000277462.1	ZNF670	1	247086088	1_130	0	0.052260166898868	18.0543937104108	8.95882592305153e-06	-1.92935806327923	1
ENSG00000188295.14	ZNF669	1	246953000	1_130	0	0.01199237354926	4.54230816998876	5.17224561331974e-07	0.0426186858385938	3
ENSG00000196418.12	ZNF124	1	247124720	1_130	0	0.0155449512919604	6.91068925238876	1.02001868457678e-06	0.787722513925859	1
ENSG00000203663.3	OR2L2	1	247955567	1_131	0	0.0853313395108312	15.7721905891333	1.27790325489553e-05	-1.9653157523094	1
ENSG00000196071.4	OR2L13	1	248098027	1_131	0	0.0339868321332325	7.21972336942952	2.32985364520003e-06	0.906525784201457	2
ENSG00000189181.4	OR14I1	1	248682055	1_131	0	0.0322193399247265	6.72832629516291	2.05835879933468e-06	-0.926336077412815	1
ENSG00000177462.6	OR2T8	1	247725621	1_131	0	0.0291996016990768	5.82373519900084	1.61464088011279e-06	0.545369652300894	1
ENSG00000177212.3	OR2T33	1	247929244	1_131	0	0.0304946671712665	6.22249474635313	1.8017139165669e-06	0.715130279753181	1
ENSG00000197437.3	OR13G1	1	247672648	1_131	0	0.0519371161556338	11.1367084344489	5.49201959353006e-06	-1.69186185739051	2
ENSG00000169214.3	OR6F1	1	247712387	1_131	0	0.0285855782360686	5.62852851684147	1.52770411773975e-06	0.52885264966294	1
ENSG00000241128.1	OR14A2	1	247723647	1_131	0	0.0288949499642043	5.72739457546201	1.57136272700991e-06	0.464480888905836	1
ENSG00000187080.8	OR2AK2	1	247965627	1_131	0	0.0448340731922074	9.77486636353546	4.16117922849651e-06	-1.35621752578955	2
ENSG00000162714.12	ZNF496	1	247330860	1_131	0	0.130284626847302	19.7924607624344	2.44844505670791e-05	2.27598788149292	2
ENSG00000169224.12	GCSAML	1	247511090	1_131	0	0.0376828054166783	8.17063170547908	2.92345396502887e-06	1.00246398214906	1
ENSG00000162722.8	TRIM58	1	247683459	1_131	0	0.0452484209156188	9.85993472868695	4.23618447752668e-06	1.40557585382328	2
ENSG00000238243.3	OR2W3	1	247644919	1_131	0	0.0553321196648197	11.7243866604698	6.15977483140328e-06	1.75261796894516	1
ENSG00000175137.10	SH3BP5L	1	248829881	1_131	0	0.0259672627801412	4.74675647557822	1.17036283213389e-06	-0.0998732759453151	1
ENSG00000171161.12	ZNF672	1	248833251	1_131	0	0.0437749262478474	9.55385613803398	3.97101490557152e-06	-1.18703899371373	1
ENSG00000184731.5	FAM110C	2	47011	2_1	0	0.181086936267217	22.3603389680936	3.84470392300322e-05	-2.68098103761105	1
ENSG00000143727.15	ACP1	2	264227	2_1	0	0.0390158732360026	7.85931720892554	2.91154526239553e-06	1.07898102876171	1
ENSG00000035115.21	SH3YL1	2	262553	2_1	0	0.088995732915408	15.536254853352	1.31284337666365e-05	2.11609037468802	1
ENSG00000189292.15	ALKAL2	2	279705	2_1	0	0.033855130582054	6.55207580869321	2.10620579660481e-06	-0.986283858639241	1
ENSG00000151353.14	TMEM18	2	677213	2_1	0	0.0302793640222961	5.52548660228309	1.58860043136833e-06	-0.54536509971428	3
ENSG00000172554.11	SNTG2	2	959403	2_1	0	0.0372371449386537	7.42909272609869	2.6266944169509e-06	1.02831393473961	1
ENSG00000032389.12	TSSC1	2	3378347	2_2	0	0.014391209683602	4.66776837020923	6.37828608311648e-07	0.138156345412506	1
ENSG00000171853.15	TRAPPC12	2	3392069	2_2	0	0.0147349889314037	4.88332839118478	6.83224043302353e-07	-0.372357316951998	3
ENSG00000182551.13	ADI1	2	3519553	2_2	0	0.0175379268858733	6.47443091465429	1.07814519843564e-06	0.738247654124089	2
ENSG00000118004.17	COLEC11	2	3608589	2_2	0	0.019501074814647	7.44484325367878	1.37851502376906e-06	-0.883530616965086	1
ENSG00000214866.8	DCDC2C	2	3703501	2_2	0	0.0147959211733211	4.92101453797814	6.91343770264263e-07	0.27641093396488	1
ENSG00000151692.14	RNF144A	2	6917071	2_5	0	0.0280685422676064	5.8555897431323	1.5605866823038e-06	0.614493083988257	2
ENSG00000115738.9	ID2	2	8678930	2_6	0	0.0200538855026717	5.6371740842783	1.0733895786546e-06	-0.665289327329481	1
ENSG00000134313.15	KIDINS220	2	8835601	2_6	0	0.0918057201273618	19.4126903534886	1.69220457805077e-05	-2.11028589088099	1
ENSG00000151693.9	ASAP2	2	9214540	2_6	0	0.0197247672354037	5.38936593164133	1.00936201359729e-06	0.376070480211458	1
ENSG00000119185.12	ITGB1BP1	2	9424985	2_6	0	0.0194580312531502	5.28589338225434	9.76595440786236e-07	-0.45877183311602	1
ENSG00000134330.18	IAH1	2	9375405	2_6	0	0.0183945098243102	4.74820688134238	8.29306843338363e-07	-0.464226677482259	3
ENSG00000151694.12	ADAM17	2	9556938	2_6	0	0.0431893521794656	12.4932509783512	5.123297217669e-06	-1.79129626481309	1
ENSG00000134308.13	YWHAQ	2	9631491	2_6	0	0.0184469265573343	4.79166000780141	8.39281036970209e-07	0.205036717996577	1
ENSG00000115750.16	TAF1B	2	9848610	2_6	0	0.0493007877889976	13.7900850689244	6.45532632195129e-06	1.79995498716532	1
ENSG00000134317.17	GRHL1	2	9938521	2_6	0	0.0244210563859616	7.33112930151297	1.69993659246305e-06	0.924698741747281	3
ENSG00000205795.4	CYS1	2	9646983	2_6	0	0.0310347990178674	9.54554861793583	2.81285424023358e-06	1.14438039920523	2
ENSG00000115756.12	HPCAL1	2	10276739	2_7	0	0.0389481250477152	15.2388279264379	5.63553975255434e-06	1.64960316056362	1
ENSG00000115758.12	ODC1	2	10448012	2_7	0	0.0195271075957756	8.89915382441737	1.65000032511779e-06	1.08950402496325	1
ENSG00000115761.15	NOL10	2	10689644	2_7	0	0.0126369478067874	4.92340429913197	5.90751848305545e-07	0.334056469953257	2
ENSG00000143882.10	ATP6V1C2	2	10722444	2_7	0	0.0155450365613505	6.81422228317243	1.00578566369552e-06	0.703393517122148	1
ENSG00000143870.12	PDIA6	2	10828800	2_7	0	0.0447447939834447	16.5189750173667	7.01815581353371e-06	-2.43626655415519	2
ENSG00000162975.4	KCNF1	2	10912894	2_7	0	0.016265589383415	7.22816282687041	1.11633650979261e-06	0.918606994880048	1
ENSG00000150873.11	C2orf50	2	11130889	2_7	0	0.0121581507754869	4.57102161561965	5.2768918893934e-07	-0.0997946296959324	1
ENSG00000134318.13	ROCK2	2	11428614	2_7	0	0.103315743522685	24.3425699702065	2.38797804337803e-05	-2.6394720853512	1
ENSG00000169016.16	E2F6	2	11449148	2_7	0	0.0257479771097483	11.4326122404299	2.79502685458533e-06	-1.63707625109785	2
ENSG00000169006.6	NTSR2	2	11670545	2_7	0	0.0133702965488409	5.43817186889453	6.90385029820963e-07	-0.494934545526985	2
ENSG00000071575.11	TRIB2	2	12717952	2_8	0	0.0405292463663564	9.28648592685254	3.57369372763543e-06	1.13422989529084	1
ENSG00000162981.13	FAM84A	2	14537640	2_9	0	0.0178900709181056	6.79873734396315	1.15488229207803e-06	-0.972823417128924	1
ENSG00000151779.12	NBAS	2	15321934	2_9	0	0.0364095251826793	15.3101465556298	5.29287649374004e-06	-3.19938179310055	2
ENSG00000079785.14	DDX1	2	15591481	2_9	0	0.0155548520007018	5.12373094759981	7.56745063344639e-07	-0.0409200324330337	2
ENSG00000214842.5	RAD51AP2	2	17519967	2_10	0	0.0148923097605602	4.75921221712753	6.72968177839549e-07	0.597877643169147	1
ENSG00000163032.11	VSNL1	2	17538936	2_10	0	0.017659798820187	6.31665360984032	1.05918107034494e-06	-1.07761426697497	1
ENSG00000178295.14	GEN1	2	17754513	2_10	0	0.060195567590902	17.6080786322945	1.00640753475778e-05	-2.05079674401415	2
ENSG00000163029.15	SMC6	2	17800417	2_10	0	0.058986869524822	17.4193697421927	9.75630082405052e-06	-2.14770178180023	1
ENSG00000170745.11	KCNS3	2	17877595	2_10	0	0.0222609560631306	8.43547601339456	1.7829977867579e-06	-1.04519337132289	2
ENSG00000240857.1	RDH14	2	18562816	2_11	0	0.114494348658598	16.9125785243092	1.83861700970221e-05	2.02065105565864	1
ENSG00000185013.16	NT5C1B	2	18593837	2_11	0	0.047634857065193	8.69203680668548	3.93136910017147e-06	1.29153575319124	1
ENSG00000183891.5	TTC32	2	19901956	2_12	0	0.0387327129315602	7.23774516981938	2.66181949841813e-06	-0.861572779114961	1
ENSG00000118965.14	WDR35	2	20006781	2_12	0	0.054042919807805	10.3192030470911	5.29519989702046e-06	1.32835192856836	1
ENSG00000132031.12	MATN3	2	20004293	2_12	0	0.0303251869730019	4.98498959619066	1.43537421488208e-06	0.301412966343002	1
ENSG00000115884.10	SDC1	2	20192092	2_12	0	0.0338551660151161	5.99771441560171	1.92800487334977e-06	-0.505275575395866	1
ENSG00000055917.15	PUM2	2	20352364	2_12	0	0.0305573485633116	5.05508523458391	1.46670086338926e-06	0.281982424201121	1
ENSG00000118961.14	LDAH	2	20685561	2_12	0	0.0305050701571727	5.0393470903013	1.45963307825809e-06	0.374682635893993	1
ENSG00000084674.14	APOB	2	21044375	2_13	0	0.0201413237023433	7.74978470375573	1.48209159252752e-06	-1.07048266489521	1
ENSG00000119771.14	KLHL29	2	23388567	2_14	0	0.0216053219835045	4.83629330582044	9.92135001413984e-07	-0.342462415385801	1
ENSG00000173960.13	UBXN2A	2	23927186	2_14	0	0.0213102294665509	4.71034351282407	9.53099196002206e-07	-0.11037056710572	2
ENSG00000205639.9	MFSD2B	2	24009112	2_14	0	0.0214373683620324	4.76481202776196	9.69872487276398e-07	0.177318214796844	2
ENSG00000163026.11	WDCP	2	24049787	2_14	0	0.0218640440541785	4.9453289651146	1.02665157290938e-06	-0.322061935247517	1
ENSG00000119782.13	FKBP1B	2	24049775	2_14	0	0.0353503351391157	9.35683778319885	3.14065355854099e-06	-1.91090960755983	1
ENSG00000115129.13	TP53I3	2	24086214	2_14	0	0.0275636015482806	7.06932791546421	1.85016937157934e-06	0.803809904739868	1
ENSG00000176732.6	PFN4	2	24125163	2_14	0	0.0818144696403641	17.1514612908336	1.33238165277235e-05	-2.3534881743597	1
ENSG00000186453.12	FAM228A	2	24174922	2_14	0	0.0336822184442693	8.91192378493913	2.85016202057577e-06	0.807089342818378	1
ENSG00000198399.14	ITSN2	2	24360239	2_14	0	0.020940167191143	4.54998436667318	9.04664286781208e-07	0.00557938704338254	2
ENSG00000084676.15	NCOA1	2	24491292	2_15	0	0.0178355173895184	5.47855786457106	9.27789305370781e-07	0.212540165052261	2
ENSG00000115137.11	DNAJC27	2	24971258	2_15	0	0.0158167173292764	4.85464419944691	7.29073235694403e-07	0.551741739133626	2
ENSG00000084710.13	EFR3B	2	25041751	2_15	0	0.0157573790700348	4.93507748957322	7.3837223212747e-07	-0.399310571894487	1
ENSG00000138101.18	DTNB	2	25672547	2_15	0	0.0198576296604348	7.16714454053665	1.35135971067419e-06	1.19697653920017	2
ENSG00000143970.16	ASXL2	2	25881692	2_15	0	0.0315059838781323	11.5659208746705	3.45995667039939e-06	-1.74221281415465	1
ENSG00000084731.14	KIF3C	2	25983137	2_15	0	0.0156814808457543	4.54733096887681	6.7708163360249e-07	0.205810623419592	1
ENSG00000157833.12	GAREM2	2	26165399	2_15	0	0.0248668804640417	8.62982890240194	2.03760918115765e-06	-0.928641275608998	1
ENSG00000138029.13	HADHB	2	26241540	2_15	0	0.0184466656285607	5.90214061578005	1.03377214181851e-06	-0.442207345433463	1
ENSG00000084754.10	HADHA	2	26244479	2_15	0	0.0212489059617071	7.53257738682491	1.51976897151412e-06	-1.15921651289742	1
ENSG00000138018.17	SELENOI	2	26339928	2_15	0	0.0158686663963328	4.65585210201617	7.0151506672705e-07	-0.0441346820431744	1
ENSG00000157856.10	DRC1	2	26401975	2_15	0	0.0163597783047832	4.9056002222742	7.62021041876043e-07	-0.13637708601506	2
ENSG00000115155.16	OTOF	2	26478462	2_15	0	0.0159116094340442	4.66335852326096	7.04547555717442e-07	0.214234536979634	2
ENSG00000157884.10	CIB4	2	26641739	2_15	0	0.0168221685742878	5.21149764113179	8.32418882276745e-07	0.486267011421703	1
ENSG00000157851.16	DPYSL5	2	26847964	2_16	0	0.0180525894287699	5.46178337953697	9.36205899273251e-07	-0.95642644378448	1
ENSG00000213699.8	SLC35F6	2	26763923	2_16	0	0.215692728866328	18.7885020943594	3.84791136182143e-05	-4.13158443210759	1
ENSG00000115163.14	CENPA	2	26764613	2_16	0	0.269338733788106	19.8050040617129	5.06490316626792e-05	-4.20867494310735	1
ENSG00000084764.10	MAPRE3	2	26971145	2_16	0	0.041571510351295	15.1986586940738	5.99927075358902e-06	3.78637364457005	1
ENSG00000228474.5	OST4	2	27072299	2_16	0	0.0179958386397603	4.91465084617653	8.39773482202038e-07	0.0368241420527354	1
ENSG00000138080.13	EMILIN1	2	27078189	2_16	0	0.0237076847465133	11.9155516597799	2.68225889525869e-06	-3.12042068954649	1
ENSG00000138030.12	KHK	2	27086791	2_16	0	0.0316626739663191	12.992083178857	3.90592390508221e-06	-3.46753548032954	1
ENSG00000138028.15	CGREF1	2	27101095	2_16	0	0.0313703971420597	11.2379548078944	3.34737751750096e-06	-1.7221717156751	1
ENSG00000138085.16	ATRAID	2	27209632	2_16	0	0.0817053941538961	18.8245989218926	1.46040683900401e-05	2.97858389110299	2
ENSG00000138074.14	SLC5A6	2	27235922	2_16	0	0.0209814807861796	6.1570596613348	1.22661111095594e-06	-1.12871613442758	1
ENSG00000115194.10	SLC30A3	2	27276169	2_16	0	0.0241349330492437	7.66620582968767	1.75680666591878e-06	1.78786796131191	2
ENSG00000163794.6	UCN	2	27308797	2_16	0	0.0187465681775972	5.25774972109111	9.35877662006278e-07	-0.724794410176926	1
ENSG00000163795.13	ZNF513	2	27380806	2_16	0	0.0243164016728323	8.61843623275534	1.98987217025931e-06	1.85202232876719	1
ENSG00000115241.10	PPM1G	2	27408324	2_16	0	0.0544346311996148	16.9992384909029	8.78622151889132e-06	-3.01828466073624	1
ENSG00000115216.13	NRBP1	2	27428508	2_16	0	0.0275445985076407	10.4958815737779	2.7450658380662e-06	-2.33498999134095	1
ENSG00000157992.12	KRTCAP3	2	27444317	2_16	0	0.0268117632440911	8.20710478622996	2.08935747401056e-06	1.15564268806813	1
ENSG00000138002.14	IFT172	2	27489541	2_16	0	0.0255661573765366	7.80074969531774	1.89364775599103e-06	1.10367989612783	1
ENSG00000243943.9	ZNF512	2	27585287	2_16	0	0.0182132393038511	12.888143761993	2.22881982680657e-06	3.50351291593425	1
ENSG00000198522.13	GPN1	2	27628084	2_16	0	0.0477507446676771	14.5095915475597	6.57858866689273e-06	-2.03668383663965	1
ENSG00000163798.13	SLC4A1AP	2	27672206	2_16	0	0.0382653583599706	10.3977290831459	3.77782363410306e-06	-0.888819245315358	1
ENSG00000243147.7	MRPL33	2	27727970	2_16	0	0.0190260005331777	5.59209422200322	1.01022795390544e-06	-0.400588301005182	1
ENSG00000171174.13	RBKS	2	27891044	2_16	0	0.0240576474239458	6.74733273429872	1.54128403476905e-06	0.065916062611275	1
ENSG00000075426.11	FOSL2	2	28400292	2_17	0	0.262821433182335	28.3658062749462	7.07869676461178e-05	-3.0564827799668	1
ENSG00000163803.12	PLB1	2	28466849	2_17	0	0.0191076015295016	5.89562684450164	1.06962996364696e-06	0.861581287099464	2
ENSG00000213639.9	PPP1CB	2	28751273	2_17	1	0.0313871765777861	15.5994568327979	4.6489954815756e-06	3.6005833808171	1
ENSG00000163806.15	SPDYA	2	28782736	2_17	1	0.610036926587992	23.722408609576	0.000137408090159804	-4.59061278252227	2
ENSG00000171103.10	TRMT61B	2	28869813	2_17	1	0.0562075257338505	17.4831662061156	9.33065111794212e-06	-3.88005802812778	1
ENSG00000163811.11	WDR43	2	28892846	2_17	0	0.0217365107838039	9.21677508498439	1.90224397564194e-06	-1.9459072112222	2
ENSG00000179270.6	C2orf71	2	29062590	2_18	0	0.0338757623066329	7.63345330055996	2.45531675106394e-06	0.936339489096481	2
ENSG00000115295.19	CLIP4	2	29097646	2_18	0	0.0255526804575795	5.04298126938729	1.2235485760289e-06	-0.247423128976365	3
ENSG00000171094.16	ALK	2	29319257	2_18	0	0.0499144623130033	11.2123264376954	5.31397525034123e-06	1.43872259242981	1
ENSG00000119801.12	YPEL5	2	30146010	2_18	0	0.0609910701238212	13.0737442942036	7.57118113739986e-06	1.67382688359772	1
ENSG00000162949.16	CAPN13	2	30782037	2_19	0	0.0334242564092024	4.70221580201889	1.49231913498246e-06	0.205069618932715	2
ENSG00000158089.14	GALNT14	2	31002306	2_19	0	0.0352441007714985	5.10976080799468	1.7099538999527e-06	0.107965482128367	1
ENSG00000013016.15	EHD3	2	31234492	2_19	0	0.0420650608240617	6.86189454874723	2.74070920033944e-06	0.799423355975158	1
ENSG00000158125.9	XDH	2	31359419	2_20	0	0.0294792411100443	5.36580462794753	1.50192605610301e-06	0.334346797008477	2
ENSG00000277893.1	SRD5A2	2	31580233	2_20	0	0.0332141513311773	6.46261088754453	2.03811443450709e-06	0.910424395111237	1
ENSG00000162959.13	MEMO1	2	32011261	2_20	0	0.0450183605360466	9.26731625073978	3.96133029660046e-06	1.25341098509258	1
ENSG00000021574.11	SPAST	2	32064971	2_20	0	0.0428643071844405	8.81387644052226	3.58723776782933e-06	1.32234751613908	1
ENSG00000091106.18	NLRC4	2	32226377	2_20	0	0.0486697320481688	9.98906769244276	4.6161648341424e-06	-1.74576120242835	1
ENSG00000119820.10	YIPF4	2	32278457	2_20	0	0.0272790042303771	4.65346829644855	1.20532085061192e-06	-0.171855958319796	2
ENSG00000115760.13	BIRC6	2	32356560	2_20	0	0.035712381688693	7.13024301362339	2.41780094604583e-06	0.891515290444169	1
ENSG00000018699.11	TTC27	2	32614670	2_20	0	0.0328292982045511	6.35536718770788	1.9810691866982e-06	-0.718293274916869	1
ENSG00000049323.15	LTBP1	2	32947291	2_20	0	0.089379659497072	15.6633076967447	1.32928949328026e-05	1.89056704880261	1
ENSG00000152689.17	RASGRP3	2	33436636	2_21	0	0.0178742529181793	8.03278454226701	1.36329993491826e-06	-0.941603041794183	4
ENSG00000119812.18	FAM98A	2	33596617	2_21	0	0.0125392619660207	4.79517452114478	5.70918071872066e-07	0.28083272195468	1
ENSG00000138068.10	SULT6B1	2	37170667	2_23	0	0.10289356509512	26.1512749971638	2.55492690351227e-05	3.49116320435142	1
ENSG00000115808.11	STRN	2	36975598	2_23	0	0.0146045041305258	8.09298748717519	1.12225896033673e-06	-1.04471650552899	1
ENSG00000008869.11	HEATR5B	2	37084196	2_23	0	0.0218473861055495	11.7759330242318	2.44282416617751e-06	-2.15116830687831	1
ENSG00000055332.16	EIF2AK2	2	37156965	2_23	0	0.00991525562973206	4.56006595988413	4.29311415718972e-07	0.149480314144282	1
ENSG00000218739.9	CEBPZOS	2	37206305	2_23	0	0.0132736425009563	7.22010722349961	9.09978561151047e-07	0.8646821418863	1
ENSG00000115816.14	CEBPZ	2	37231568	2_23	0	0.0673626332716694	22.1686712590944	1.41793432475605e-05	3.4264398696915	1
ENSG00000003509.15	NDUFAF7	2	37253106	2_23	0	0.158184688850706	30.2809266354971	4.54811044450822e-05	3.78072248848211	1
ENSG00000115825.9	PRKD3	2	37288815	2_23	0	0.0184532490646935	10.2296563024042	1.79238492560129e-06	1.10358215830032	2
ENSG00000115828.15	QPCT	2	37349709	2_23	0	0.0311532571375649	15.0315035709504	4.44634626474148e-06	2.44877724544343	1
ENSG00000163171.7	CDC42EP3	2	37667637	2_23	0	0.0110304516110983	5.53163549133577	5.79354313767952e-07	0.420373173904992	1
ENSG00000115841.19	RMDN2	2	37920528	2_24	0	0.0374399910960388	10.0461693178698	3.57135997465147e-06	-1.38960630958805	1
ENSG00000119787.13	ATL2	2	38378251	2_24	0	0.0530405825881074	13.3511924065342	6.72396953501291e-06	-2.00719691986601	1
ENSG00000143891.16	GALM	2	38625953	2_24	0	0.0487954289332855	12.3637732646271	5.72832393020535e-06	-1.54941346274498	1
ENSG00000115875.18	SRSF7	2	38751622	2_24	0	0.109291100736546	19.8343926519108	2.05826411949353e-05	2.57326927341626	1
ENSG00000152147.10	GEMIN6	2	38751622	2_24	0	0.109291100736546	19.8343926519108	2.05826411949353e-05	2.57326927341626	1
ENSG00000163214.20	DHX57	2	38875912	2_25	0	0.156909557899859	24.6757288345705	3.67634943911702e-05	-2.56689695677145	1
ENSG00000188010.12	MORN2	2	38875912	2_25	0	0.289452766894821	31.5480431916526	8.67056760662106e-05	-3.49970242928802	3
ENSG00000138050.14	THUMPD2	2	39778359	2_25	0	0.660272901303019	21.2339860828462	0.000133122786201303	-4.15896969941638	2
ENSG00000205086.6	C2orf91	2	41991405	2_26	0	0.0125271842540354	8.09292123961228	9.62622870943425e-07	-0.966759907215308	1
ENSG00000162878.12	PKDCC	2	42048679	2_26	0	0.0209240602271953	12.7806541006844	2.53919725161578e-06	-1.49397394120098	1
ENSG00000143924.18	EML4	2	42169582	2_26	0	0.00848881490361808	4.54555292997952	3.66379512117539e-07	-0.0697870862943643	1
ENSG00000115944.14	COX7A2L	2	42425044	2_26	0	0.0103115104032065	6.31793090021942	6.18578117742004e-07	0.630763132667445	2
ENSG00000171126.7	KCNG3	2	42494311	2_26	0	0.0105787697772801	6.55118473660829	6.5804017449069e-07	0.853629547182157	1
ENSG00000057935.13	MTA3	2	42494666	2_26	0	0.0134827680397878	8.76374264655185	1.12193081205354e-06	-1.05167732280076	1
ENSG00000162881.6	OXER1	2	42764706	2_26	0	0.00967097448399201	5.73341473481395	5.26478926741198e-07	0.601906561798704	2
ENSG00000162882.14	HAAO	2	42790625	2_26	0	0.00848277729438884	4.53907225180666	3.65596944826297e-07	-0.0322776713698169	2
ENSG00000143921.6	ABCG8	2	43874688	2_27	0	0.0394741841194959	5.9533793106006	2.23138296435411e-06	0.544896603230573	1
ENSG00000115970.18	THADA	2	43583207	2_27	0	0.0576730165550567	9.4638521927587	5.18248451534953e-06	1.52302533034963	3
ENSG00000152527.13	PLEKHH2	2	43634978	2_27	0	0.0339377756191007	4.56086686668088	1.46969821255632e-06	0.116188925144626	3
ENSG00000138036.18	DYNC2LI1	2	43774000	2_27	0	0.0405827987191784	6.20896605887209	2.39253707648661e-06	0.673867677448174	2
ENSG00000138079.13	SLC3A1	2	44275649	2_28	0	0.0162438856867101	4.54895859711021	7.01615710942435e-07	0.113483648382361	2
ENSG00000143919.14	CAMKMT	2	44361802	2_28	0	0.0165981218456891	4.74609388734388	7.47984624026415e-07	-0.245394231053174	2
ENSG00000138083.4	SIX3	2	44946533	2_28	0	0.0243464235748487	8.25230822032378	1.90769091135617e-06	-0.976065288126458	1
ENSG00000068784.12	SRBD1	2	45544297	2_28	0	0.0739857773619437	18.5296948794321	1.30170899555101e-05	-2.137465046902	2
ENSG00000171132.13	PRKCE	2	45631101	2_28	0	0.0170138829507395	4.97220675623801	8.03248673137637e-07	-0.361948344382025	2
ENSG00000187600.12	TMEM247	2	46476763	2_29	0	0.050368879650967	10.069583909579	4.81583072292389e-06	1.42283556996185	1
ENSG00000250565.6	ATP6V1E2	2	46542063	2_29	0	0.0530402251811499	10.5488391591205	5.3126037752282e-06	1.45863243622417	1
ENSG00000119729.11	RHOQ	2	46545167	2_29	0	0.0362768676732563	7.03736185224648	2.42402480756155e-06	1.08245495729777	1
ENSG00000151665.12	PIGF	2	46591853	2_29	0	0.149655097633587	20.3471374350714	2.89129383335197e-05	-2.29291477596721	2
ENSG00000171150.7	SOCS5	2	46694042	2_29	0	0.0446208972830343	8.94796186002481	3.7910526885117e-06	-1.03354401197896	2
ENSG00000068724.15	TTC7A	2	46981836	2_29	0	0.0298365977012027	5.23917089038579	1.48425752619963e-06	-0.541652398989228	1
ENSG00000180398.11	MCFD2	2	46905916	2_29	0	0.0636222341294555	12.2404921923325	7.39443836875321e-06	-1.63338344095348	3
ENSG00000143933.16	CALM2	2	47176244	2_30	0	0.0158576812761799	4.86841266649987	7.33034584650981e-07	-0.0444489005927684	1
ENSG00000119888.10	EPCAM	2	47336895	2_30	0	0.0154869551007909	4.56361801304612	6.71077567606732e-07	-0.0694404511864928	3
ENSG00000170820.11	FSHR	2	48964900	2_31	0	0.0369649934037751	11.8313615948077	4.15262541360209e-06	1.30099772402772	2
ENSG00000170802.15	FOXN2	2	48317972	2_31	0	0.0161497402070683	5.12964662019383	7.86593557323499e-07	-1.36042852613793	1
ENSG00000162869.15	PPP1R21	2	48441151	2_31	0	0.0175838699221393	5.712095853403	9.53690256831972e-07	-0.68638714036351	1
ENSG00000243244.5	STON1	2	48529416	2_31	0	0.0332145927504972	12.7827944603558	4.03136512480326e-06	2.50361041111622	2
ENSG00000138039.14	LHCGR	2	48755729	2_31	0	0.0162606347447689	4.71411489854223	7.278385509606e-07	0.370232492283554	1
ENSG00000179915.22	NRXN1	2	50417311	2_33	0	0.0117399807741974	5.61908961235257	6.26369699552892e-07	-0.992526484539426	2
ENSG00000143942.4	CHAC2	2	53717105	2_36	0	0.00835149785493228	18.172777255316	1.44106335351919e-06	-3.46646181222158	1
ENSG00000068912.13	ERLEC1	2	53787421	2_36	0	0.00360456106190854	12.6071090046952	4.31484591632587e-07	-3.00645088566222	2
ENSG00000115239.21	ASB3	2	53785773	2_36	0	0.00227086812343846	6.51295618290288	1.40432448252963e-07	1.19783484209663	2
ENSG00000119737.5	GPR75	2	53860333	2_36	0	0.00226956440296555	8.22564019923612	1.7725953956388e-07	2.04065155540451	2
ENSG00000170634.12	ACYP2	2	53968877	2_36	0	0.00252977787699449	9.83319726287157	2.36197087826727e-07	2.4256943449824	3
ENSG00000177994.15	C2orf73	2	54330223	2_36	0	0.0020521461491434	4.71137339137395	9.18022252823328e-08	0.640408319914227	3
ENSG00000115306.15	SPTBN1	2	54457261	2_36	0	0.00404787860240441	9.16398938848585	3.52216302610313e-07	-1.40859258247504	3
ENSG00000162994.15	CLHC1	2	55232881	2_36	0	0.00221398978374365	5.49814945252169	1.15581825683917e-07	0.590485736723986	2
ENSG00000085760.14	MTIF2	2	55265299	2_36	0	0.00225721745012919	5.97430213356568	1.28043630036922e-07	0.978139402150027	2
ENSG00000115355.15	CCDC88A	2	55421202	2_36	0	0.0027857431116316	8.69466348666819	2.29980619798522e-07	1.6348998575939	1
ENSG00000163001.11	CFAP36	2	55520335	2_36	0	0.00224579514696655	5.81891954489359	1.24082315221622e-07	0.867257751549204	1
ENSG00000115380.19	EFEMP1	2	55924122	2_36	0	0.00207013255374811	4.80697964052379	9.44860806229959e-08	0.435075750459033	1
ENSG00000055813.5	CCDC85A	2	56183655	2_37	0	0.241814592829182	26.2827190955937	6.03462372675588e-05	2.94691155687879	1
ENSG00000162924.13	REL	2	60865543	2_40	0	0.0159193370356698	4.54844555656553	6.87520061180058e-07	-0.109908989003808	2
ENSG00000115421.12	PAPOLG	2	60745651	2_40	0	0.102686074872862	21.1948285842295	2.06651641212107e-05	2.54868509093761	1
ENSG00000162927.13	PUS10	2	61017315	2_40	0	0.0186690337061716	6.44287251769211	1.14208591311419e-06	-1.03829902604087	1
ENSG00000162929.13	KIAA1841	2	61065721	2_40	0	0.0164674314778794	5.0523899592587	7.89987328411274e-07	0.757956430559352	2
ENSG00000173209.22	AHSA2	2	61177883	2_40	0	0.0171280916342391	5.17130007558874	8.41019593638614e-07	0.288889597759067	1
ENSG00000170264.12	FAM161A	2	61854082	2_40	0	0.0241164799224011	8.2368734233693	1.88613905066603e-06	-0.78349059876312	1
ENSG00000115484.14	CCT4	2	61888641	2_40	0	0.0202487733954017	6.74909134634784	1.29760175180942e-06	0.766333664772841	2
ENSG00000173163.10	COMMD1	2	61890135	2_40	0	0.0287633052330418	10.0270314395174	2.7384736310616e-06	1.27323153696883	1
ENSG00000170340.10	B3GNT2	2	62191851	2_40	0	0.0305775620289629	10.2780898146418	2.98409511048882e-06	-0.974870363182123	1
ENSG00000186889.9	TMEM17	2	62280642	2_41	0	0.0230592404517928	6.09293339985109	1.33403992027883e-06	-0.543366785482401	3
ENSG00000014641.17	MDH1	2	63588667	2_41	0	0.0191719139315679	4.55006821219022	8.28286865938149e-07	0.290259916100626	1
ENSG00000169764.15	UGP2	2	63841654	2_41	0	0.0215943236670821	5.63227126986269	1.15483667352421e-06	0.124068610104498	1
ENSG00000143952.19	VPS54	2	64018703	2_41	0	0.0220391864913576	5.79335113889139	1.21233546174392e-06	-0.441518667871633	2
ENSG00000119862.12	LGALSL	2	64453888	2_42	0	0.0343891384844274	4.64219726013294	1.51580132978922e-06	0.179312605984804	1
ENSG00000119844.15	AFTPH	2	64524123	2_42	0	0.042641637316212	6.62563603420439	2.68261805920896e-06	-0.908100729344745	2
ENSG00000115902.10	SLC1A4	2	64988123	2_42	0	0.0356679584850261	4.9784184527226	1.68603679041377e-06	0.290761821670928	1
ENSG00000011523.13	CEP68	2	65053897	2_42	0	0.0349699215441603	4.79639453174217	1.59260088940032e-06	-0.347471345888901	1
ENSG00000138069.16	RAB1A	2	65129770	2_42	0	0.0678036562332831	10.9313267384651	7.03758066378571e-06	1.34256950300686	1
ENSG00000138071.13	ACTR2	2	65227510	2_42	0	0.0350192726746467	4.80938080913748	1.59916650478929e-06	-0.33602214749312	2
ENSG00000198369.9	SPRED2	2	65339373	2_42	0	0.0347572742173815	4.74023200584989	1.56438162214752e-06	0.348305086507501	1
ENSG00000243667.6	WDR92	2	68157965	2_45	0	0.0384400970713955	5.57716617874693	2.03561413333272e-06	-0.698778730335278	1
ENSG00000115946.7	PNO1	2	68157965	2_45	0	0.0384400970713955	5.57716617874693	2.03561413333272e-06	0.698778730335278	1
ENSG00000221823.10	PPP3R1	2	68255195	2_45	0	0.0573606368177815	9.28201342059644	5.05537705574172e-06	-1.27824368186632	1
ENSG00000119865.8	CNRIP1	2	68320518	2_45	0	0.035282465283059	4.78725825796966	1.60377402996498e-06	-0.326018987670431	1
ENSG00000169621.9	APLF	2	68467927	2_45	0	0.101825267249826	14.6642093668219	1.41778901781656e-05	1.77062441609067	2
ENSG00000198380.12	GFPT1	2	69387506	2_46	0	0.0368881606054358	5.30649301487947	1.8586259384388e-06	-0.649223948923311	1
ENSG00000169599.12	NFU1	2	69423598	2_46	0	0.0391483883883731	5.85482818347847	2.17633346316877e-06	0.5712128934143	2
ENSG00000087338.4	GMCL1	2	69829233	2_46	0	0.0347181070914124	4.74801992599825	1.56518604856688e-06	0.202459847949451	1
ENSG00000124380.10	SNRNP27	2	69893476	2_46	0	0.160349404620867	19.1313798818501	2.91280253482814e-05	-2.79931724893746	1
ENSG00000059728.10	MXD1	2	69897673	2_46	0	0.0793372689298161	12.4196492008791	9.35586555635429e-06	2.18332609283794	1
ENSG00000143977.13	SNRPG	2	70293743	2_46	0	0.0490097705189582	7.93119438535154	3.6907842606898e-06	-0.963385124636668	1
ENSG00000183733.6	FIGLA	2	70782927	2_47	0	0.0271899833416807	11.3699623628412	2.93538699216837e-06	1.5112597268575	1
ENSG00000075340.22	ADD2	2	70767997	2_47	0	0.0176266975603178	7.53160362163516	1.26053760214548e-06	0.976333627733428	1
ENSG00000116031.8	CD207	2	70833920	2_47	0	0.0129752072183563	4.84050665984868	5.96351781778712e-07	-0.296173471068427	2
ENSG00000116035.2	VAX2	2	70900154	2_47	0	0.0138358411075172	5.42944354390215	7.1327710529696e-07	0.42986436561717	2
ENSG00000144043.11	TEX261	2	70976212	2_47	0	0.0126589581741913	4.62588296465401	5.56019474052481e-07	0.11763773037806	2
ENSG00000124357.12	NAGK	2	71063957	2_47	0	0.0141568480097589	5.7072254380953	7.67165376142206e-07	0.604640959185008	1
ENSG00000124370.10	MCEE	2	71126347	2_47	0	0.0830220444581254	21.5171702606822	1.69619577469702e-05	2.64568138557886	2
ENSG00000124383.8	MPHOSPH10	2	71130504	2_47	0	0.0558668063113159	17.9201868791778	9.50591170969455e-06	2.3318581327618	1
ENSG00000124374.8	PAIP2B	2	71227813	2_47	0	0.027785994633759	11.4918592630584	3.03189141281884e-06	-1.84843307652565	1
ENSG00000135636.13	DYSF	2	71453820	2_47	0	0.0186583935840957	8.15109573834186	1.44406798864038e-06	1.15002849502439	1
ENSG00000144036.15	EXOC6B	2	72825144	2_47	0	0.017638729308474	7.25252727599053	1.21465813463531e-06	-0.0186792455320582	1
ENSG00000116096.5	SPR	2	72887223	2_47	0	0.0161590927525328	6.68898073291618	1.02629996850583e-06	0.107145560354654	1
ENSG00000135625.7	EGR4	2	73294038	2_48	0	0.0546599095241697	20.1975767064133	1.04825169048029e-05	-2.34811944450665	1
ENSG00000115297.10	TLX2	2	74513834	2_48	0	0.0140312126125164	6.41602724508753	8.54788757890589e-07	-0.670086497453614	1
ENSG00000214513.3	NOTO	2	73202614	2_48	0	0.0360797432093072	13.1575182497148	4.50749045482712e-06	0.648353787265957	1
ENSG00000144040.12	SFXN5	2	73076866	2_48	0	0.0132684250980254	6.61919941145067	8.33915870029122e-07	-0.961683115469541	1
ENSG00000135631.16	RAB11FIP5	2	73156338	2_48	0	0.0238368514852072	12.8887050483115	2.91712858270421e-06	2.06751255420515	1
ENSG00000135632.11	SMYD5	2	73214385	2_48	0	0.020724512136049	9.59283131457683	1.88768063387093e-06	-0.871991772638413	2
ENSG00000135617.3	PRADC1	2	73233389	2_48	0	0.0586450795850337	23.756864960376	1.32287285771867e-05	3.92142960668498	1
ENSG00000135624.15	CCT7	2	73233389	2_48	0	0.0586450795850337	23.756864960376	1.32287285771867e-05	-3.92142960668498	1
ENSG00000163013.11	FBXO41	2	73284340	2_48	0	0.0412637959508415	17.7890247383698	6.9697742738047e-06	2.25788803649838	1
ENSG00000144035.3	NAT8	2	73641993	2_48	0	0.0112713277418194	5.56885259467018	5.95988935798334e-07	1.29289202836883	1
ENSG00000144034.14	TPRKB	2	73737504	2_48	0	0.0113561891518031	10.0565586404784	1.08437477105027e-06	-2.58906213968384	1
ENSG00000144048.10	DUSP11	2	73780218	2_48	0	0.0114725201836504	9.81205334573731	1.06884844045677e-06	-2.51098990584535	1
ENSG00000114956.19	DGUOK	2	73938926	2_48	0	0.0662071181774985	21.0609026129319	1.32397279498203e-05	2.12123426791304	1
ENSG00000114978.17	MOB1A	2	74178740	2_48	0	0.0296528723840545	13.2339506473563	3.72609287759862e-06	-1.69425550968234	2
ENSG00000065911.11	MTHFD2	2	74198820	2_48	0	0.0184240048919951	9.08838863459746	1.58989457323702e-06	1.17026115758295	1
ENSG00000204843.12	DCTN1	2	74372241	2_48	0	0.0115222941264816	4.87514503335713	5.33364239575351e-07	0.41068896481697	1
ENSG00000239779.6	WBP1	2	74458316	2_48	0	0.0112967560673779	4.66755829718449	5.00657698717778e-07	0.0498561841000063	2
ENSG00000284308.1	C2orf81	2	74421241	2_48	0	0.0130999896432793	5.86584423376674	7.29623603861011e-07	0.572363745822563	1
ENSG00000005448.16	WDR54	2	74421241	2_48	0	0.0130999896432793	5.86584423376674	7.29623603861011e-07	-0.572363745822563	1
ENSG00000114993.16	RTKN	2	74442009	2_48	0	0.0325807266142765	14.4308050656661	4.46425221394618e-06	-1.69341956094051	2
ENSG00000115275.11	MOGS	2	74465064	2_48	0	0.0117152592158245	5.09753846761829	5.6703492765515e-07	0.433075581603115	1
ENSG00000135637.13	CCDC142	2	74483364	2_48	0	0.0170259881702742	8.10111847182972	1.30964837223801e-06	-0.938272064085466	1
ENSG00000115282.19	TTC31	2	74483364	2_48	0	0.0170259881702742	8.10111847182972	1.30964837223801e-06	0.938272064085466	1
ENSG00000179528.15	LBX2	2	74502935	2_48	0	0.0169901624344536	8.09261472776171	1.30552079173667e-06	0.933921216973346	2
ENSG00000115289.13	PCGF1	2	74508487	2_48	0	0.0180156748973466	8.57983609435128	1.46766495516771e-06	-0.977346777284318	1
ENSG00000115317.11	HTRA2	2	74530427	2_48	0	0.015291230452646	7.28096688810066	1.05713118938863e-06	-0.686021826990506	1
ENSG00000115325.13	DOK1	2	74548714	2_48	0	0.0111168283139276	4.54401515036515	4.79642950706387e-07	-0.0683786104533622	1
ENSG00000159399.9	HK2	2	74879314	2_48	0	0.0113139545932318	4.71008976795639	5.05988926533967e-07	0.228960267499522	1
ENSG00000115350.11	POLE4	2	74956893	2_48	0	0.0111946498342339	4.59349747475061	4.88260275966793e-07	0.0612524721536061	1
ENSG00000005436.13	GCFC2	2	75711125	2_49	0	0.0294222325882788	4.84712362845101	1.35411989195036e-06	-0.568235807282254	3
ENSG00000115363.13	EVA1A	2	75569824	2_49	0	0.0946517023877139	13.5064132387507	1.2138523388212e-05	-0.952447775862888	1
ENSG00000115364.13	MRPL19	2	75651385	2_49	0	0.0316938060028907	5.12315456205897	1.54173329167589e-06	-0.25651151154827	1
ENSG00000143954.12	REG3G	2	79026024	2_51	0	0.0140948816785658	4.65352588540796	6.22789045965252e-07	0.440931959677226	2
ENSG00000172023.7	REG1B	2	79088225	2_51	0	0.0193294298974496	7.53963230594329	1.38377859539943e-06	0.855607190174312	1
ENSG00000163541.11	SUCLG1	2	84459875	2_54	0	0.00980140204972357	8.50697695947896	7.91700387470216e-07	1.10152855157308	1
ENSG00000115423.18	DNAH6	2	84516948	2_54	0	0.0117848552329967	10.1925511856	1.1405243185135e-06	1.22326877370377	1
ENSG00000034510.5	TMSB10	2	84905643	2_54	0	0.00878947331932778	7.52630345080581	6.28119062021898e-07	0.862174814816698	2
ENSG00000186854.10	TRABD2A	2	84906846	2_54	0	0.00658895817881977	4.8981855157726	3.06442768715e-07	0.273498302239423	2
ENSG00000187627.14	RGPD1	2	86902981	2_54	0	0.00909682871252049	7.94312776306544	6.86086639532391e-07	0.995125624866331	1
ENSG00000152291.13	TGOLN2	2	85328087	2_54	0	0.00976632311485026	8.49431847242671	7.8769307091058e-07	-1.11327297904239	2
ENSG00000042493.15	CAPG	2	85417309	2_54	0	0.0686324168472534	26.3696230009759	1.71842511052992e-05	-2.57282756790679	2
ENSG00000152292.16	SH2D6	2	85418422	2_54	0	0.0529012992181035	23.9471363630082	1.2028662015574e-05	-2.43876929770475	1
ENSG00000115486.11	GGCX	2	85561147	2_54	0	0.00661320463555892	4.93284979954133	3.09747100788494e-07	-0.177637590000166	2
ENSG00000118640.10	VAMP8	2	85561147	2_54	0	0.00911126759666381	7.85431676441669	6.79492411834284e-07	-1.04524019529718	3
ENSG00000168899.4	VAMP5	2	85582093	2_54	0	0.00724677783410321	5.75664474891468	3.96106321476305e-07	0.503350570580935	1
ENSG00000168883.19	USP39	2	85600891	2_54	0	0.00651823966599285	4.80371507666512	2.97306881604725e-07	-0.384546899439657	1
ENSG00000168887.10	C2orf68	2	85596950	2_54	0	0.0740089006272793	27.0037243473443	1.89760150381611e-05	2.65419480436401	2
ENSG00000115525.17	ST3GAL5	2	85904899	2_54	0	0.0112466701595317	9.81342472515718	1.04795335098688e-06	-1.26736644893115	2
ENSG00000068654.15	POLR1A	2	86105686	2_54	0	0.00964405535806767	8.36786246165183	7.66252006388905e-07	-1.09856565767022	2
ENSG00000132300.18	PTCD3	2	86105686	2_54	0	0.00957085540369784	8.30000123751772	7.54269086906276e-07	-1.09668852599997	1
ENSG00000132305.20	IMMT	2	86195484	2_54	0	0.00695047689798656	5.41613003102197	3.57438297889339e-07	0.580134083667192	2
ENSG00000132313.14	MRPL35	2	86199443	2_54	0	0.00670355993745064	5.02444345466694	3.19809129025346e-07	-0.250341055464873	3
ENSG00000115561.15	CHMP3	2	86567210	2_54	0	0.00662122790608899	5.01535808629366	3.15310098178817e-07	-0.71768973837837	1
ENSG00000239305.6	RNF103	2	86630024	2_54	0	0.00882521612646914	7.78198307315099	6.52098240690879e-07	-1.42990329961269	1
ENSG00000153563.15	CD8A	2	86808016	2_54	0	0.00677148651082349	5.25374359415643	3.37792721843897e-07	-0.934347977559309	1
ENSG00000172116.21	CD8B	2	86861841	2_54	0	0.00658706702671474	4.86731408544738	3.04423974258101e-07	-0.122561861473597	1
ENSG00000172073.3	TEX37	2	88524586	2_55	0	0.132126275863358	20.144149322626	2.527176200112e-05	-2.43873768868032	1
ENSG00000172086.7	KRCC1	2	88056216	2_55	0	0.0323187987860207	6.97352790621691	2.13995751181873e-06	-0.778992707546161	1
ENSG00000115593.14	SMYD1	2	88087846	2_55	0	0.0299429843215683	6.27156419150188	1.78306982906863e-06	-0.649680415312655	1
ENSG00000163586.9	FABP1	2	88129052	2_55	0	0.0249334821553959	4.59099577849341	1.0868940857077e-06	0.184830464997486	1
ENSG00000144115.16	THNSL2	2	88170095	2_55	0	0.100310693425589	17.5159679009938	1.66831774831372e-05	2.03118845300217	2
ENSG00000153574.8	RPIA	2	88691440	2_55	0	0.0250787667841543	4.64427494815877	1.10591435753019e-06	-0.0394227071651882	1
ENSG00000168658.18	VWA3B	2	98111475	2_58	0	0.00531652732098353	4.7654362687371	2.40562602016242e-07	0.294148262798109	1
ENSG00000163060.7	TEKT4	2	94871756	2_58	0	0.00608777038105479	5.99792703451392	3.46702392263826e-07	-0.598170769628506	1
ENSG00000144029.11	MRPS5	2	95153064	2_58	0	0.0145899277768783	13.9628597852629	1.93430482752867e-06	-1.26023550195287	1
ENSG00000144026.11	ZNF514	2	95156702	2_58	0	0.00769430224380163	8.12961784175301	5.9393206100619e-07	0.867278869957635	2
ENSG00000275111.4	ZNF2	2	95164907	2_58	0	0.0066975455781757	6.86664995808954	4.36674652610978e-07	-0.814714624116132	1
ENSG00000233757.6	AC092835.2	2	95207631	2_58	0	0.0193257089743494	16.5325815488139	3.03370610538632e-06	1.8004254934224	1
ENSG00000186281.12	GPAT2	2	96008576	2_58	0	0.00724554384581688	7.58268291303304	5.21664497192383e-07	1.45359033197303	2
ENSG00000274286.1	ADRA2B	2	96082306	2_58	0	0.00626421932435828	6.25787171972556	3.72212546345924e-07	-0.429062817527625	2
ENSG00000158050.4	DUSP2	2	96082306	2_58	0	0.00675651889989093	6.94641377298676	4.45636794694617e-07	-0.517339903481691	2
ENSG00000188886.3	ASTL	2	96138165	2_58	0	0.00779973357947028	8.25369061184815	6.11259118287383e-07	-1.82619291345646	1
ENSG00000084090.13	STARD7	2	96210717	2_58	0	0.129987185031467	34.2598465721805	4.22847093139606e-05	3.48602767459409	1
ENSG00000135956.8	TMEM127	2	96247049	2_58	0	0.027669058533936	19.8201370755443	5.20713014768482e-06	-2.92220890196661	1
ENSG00000144021.2	CIAO1	2	96266108	2_58	0	0.181221214864365	37.4869038638985	6.45039049328637e-05	-3.95048633754043	2
ENSG00000144028.14	SNRNP200	2	96305671	2_58	0	0.00542537231925711	4.94982969458637	2.54986507624962e-07	0.397586465586698	2
ENSG00000198885.9	ITPRIPL1	2	96325607	2_58	0	0.00567609047529527	5.36082186898543	2.88920317042697e-07	-0.465196807286534	1
ENSG00000196843.15	ARID5A	2	96536506	2_58	0	0.00729469721516673	7.64411140606671	5.2945819504984e-07	-0.933600385529563	1
ENSG00000114988.11	LMAN2L	2	96739703	2_58	0	0.167674015897069	36.7269209934002	5.84719642843368e-05	-3.77183452900429	2
ENSG00000158158.11	CNNM4	2	96757889	2_58	0	0.0769858318952484	29.2973766485911	2.14159299800624e-05	-2.92157766799383	1
ENSG00000163126.14	ANKRD23	2	96859362	2_58	0	0.0122642999086052	12.378582315424	1.44148812130611e-06	-2.09167133839163	1
ENSG00000168754.14	FAM178B	2	96912413	2_58	0	0.0754867164766	29.1123760791771	2.08663066052241e-05	-3.31739242212807	1
ENSG00000144199.11	FAHD2B	2	97093461	2_58	0	0.00554384124851115	5.1463921808869	2.70901282339354e-07	-0.762389581155223	2
ENSG00000115073.7	ACTR1B	2	97658891	2_58	0	0.0505398696056505	25.3749791566433	1.21769131375724e-05	-2.89327765288903	3
ENSG00000228486.10	LINC01125	2	97665171	2_58	0	0.0755372912421453	29.1182011121183	2.08844645535753e-05	2.46439896241784	1
ENSG00000115085.13	ZAP70	2	97713589	2_58	0	0.0154185994674583	14.4671228039714	2.11799285934947e-06	-1.41623293541395	2
ENSG00000075568.16	TMEM131	2	97995531	2_58	0	0.00518643328003088	4.54006868620906	2.23577767596999e-07	-0.319884202295597	2
ENSG00000144191.11	CNGA3	2	98345664	2_58	0	0.00580826453951167	5.57022347987461	3.07196599966872e-07	-0.57968274106688	2
ENSG00000040933.15	INPP4A	2	98228602	2_58	0	0.00692594990330731	7.17201909769722	4.71648198562584e-07	-1.12532072848932	1
ENSG00000185674.9	LYG2	2	99256116	2_58	0	0.00533122910547323	4.79055054640998	2.42499121748054e-07	-0.276918638068537	1
ENSG00000196872.11	KIAA1211L	2	98949250	2_58	0	0.00541215378031679	4.92760250336574	2.53223024710775e-07	-0.311676115455477	1
ENSG00000273045.5	C2orf15	2	99141233	2_58	0	0.00521411030552876	4.58847811727955	2.27167540572367e-07	0.146332634871427	1
ENSG00000135951.14	TSGA10	2	99141233	2_58	0	0.00521411030552876	4.58847811727955	2.27167540572367e-07	0.146332634871427	1
ENSG00000144182.16	LIPT1	2	99155070	2_58	0	0.00549723953089687	5.06950625111006	2.64610894298515e-07	0.459298004679211	1
ENSG00000158411.11	MITD1	2	99180175	2_58	0	0.00585981392220614	5.65062965533353	3.14396763360055e-07	-0.626218538658155	1
ENSG00000185414.19	MRPL30	2	99178686	2_58	0	0.00530309226749903	4.74240673791829	2.38795082523308e-07	0.312304997099672	1
ENSG00000144214.9	LYG1	2	99306625	2_58	0	0.00528288304494462	4.70769057751803	2.36143667111183e-07	-0.0443653899384327	1
ENSG00000115514.11	TXNDC9	2	99340840	2_58	0	0.00518620651213964	4.53966687634616	2.23548205596869e-07	0.0802097751563431	2
ENSG00000135945.9	REV1	2	99490335	2_58	0	0.00531383026144516	4.76080961910729	2.40207127205146e-07	0.295998531333343	2
ENSG00000144218.18	AFF3	2	100112831	2_58	0	0.00690907630344295	7.14972472158505	4.69036571621599e-07	0.731580499169828	1
ENSG00000170500.12	LONRF2	2	100297738	2_58	0	0.00519581544997905	4.55650492195158	2.24793090178142e-07	0.0876314670541027	1
ENSG00000115526.10	CHST10	2	100417235	2_58	0	0.0184829653542856	16.1246065189807	2.82981583054946e-06	1.93088315248778	2
ENSG00000115539.13	PDCL3	2	100562583	2_58	0	0.0167836386098462	15.2429061419019	2.42913298818328e-06	1.77568607398278	3
ENSG00000071082.10	RPL31	2	101001757	2_58	0	0.0519977011914186	25.6393410148126	1.2658679359968e-05	-2.50820509111652	1
ENSG00000175874.9	CREG2	2	101387171	2_59	0	0.033937222609399	7.63506538663804	2.46029086826233e-06	0.911776009846188	2
ENSG00000163162.8	RNF149	2	101300903	2_59	0	0.113345258396254	18.8885757185574	2.03282486902248e-05	2.37560724725318	2
ENSG00000196460.12	RFX8	2	101419298	2_59	0	0.0322416454380776	7.16348716738291	2.19300227265025e-06	1.15048234962877	2
ENSG00000071054.16	MAP4K4	2	101698595	2_59	0	0.0242349126043021	4.5423875615198	1.04525689405706e-06	-0.0388121138710017	1
ENSG00000115590.13	IL1R2	2	101991888	2_59	0	0.0523786436926593	11.6440178978731	5.7910125963619e-06	1.35469611400558	1
ENSG00000115594.11	IL1R1	2	102064141	2_59	0	0.0264346749964219	5.33922934984889	1.34013931706463e-06	-0.410860917567756	1
ENSG00000115598.9	IL1RL2	2	102186984	2_60	0	0.0526228765533096	12.9200637003633	6.45560034528869e-06	-2.03508127784445	2
ENSG00000115602.16	IL1RL1	2	102310626	2_60	0	0.0214751132146295	4.66864908539272	9.51971815531866e-07	-0.259550536533227	1
ENSG00000115604.10	IL18R1	2	102311189	2_60	0	0.0220727585472903	4.92001245514832	1.03114611910737e-06	-0.520160484459961	1
ENSG00000115607.9	IL18RAP	2	102418659	2_60	0	0.0211829591965158	4.54322480388983	9.13793896972946e-07	-0.36006761477688	1
ENSG00000135973.2	GPR45	2	105181053	2_62	0	0.0292025991953122	4.70658314936214	1.30504245513808e-06	0.249227376208221	2
ENSG00000198914.3	POU3F3	2	104855039	2_62	0	0.0471974146533877	9.13198948278681	4.09242764037928e-06	-1.08027973179431	1
ENSG00000135972.8	MRPS9	2	105037988	2_62	0	0.0317415569902654	5.47283236560568	1.6494447333888e-06	-0.565908056360899	2
ENSG00000135966.12	TGFBRAP1	2	105330280	2_62	0	0.0330369970055009	5.84079607684758	1.83218787387298e-06	-0.944216785094998	2
ENSG00000071051.13	NCK2	2	105744677	2_63	0	0.0360003108739112	4.57810642294972	1.56491059875842e-06	-0.281104613640276	2
ENSG00000119147.9	C2orf40	2	106063072	2_63	0	0.0396794800066418	5.47519756308696	2.06282869250197e-06	-0.398954826849655	3
ENSG00000115652.14	UXS1	2	106193777	2_63	0	0.036644360355331	4.74147639217123	1.64974999079946e-06	0.253343510086358	2
ENSG00000144057.15	ST6GAL2	2	107062032	2_64	0	0.0231322948834962	4.61730055685497	1.0141548267808e-06	-0.32709159542153	1
ENSG00000196862.9	RGPD4	2	107826974	2_65	0	0.162879271800018	25.3631562222125	3.9225321559696e-05	-2.70449143102382	1
ENSG00000198203.9	SULT1C2	2	108287884	2_65	0	0.0664296801477143	17.0922007766332	1.07809627092449e-05	-1.9388879195087	2
ENSG00000198075.9	SULT1C4	2	108374341	2_65	0	0.0639715659462073	16.7803797448405	1.01926277507118e-05	2.25116782695007	1
ENSG00000135968.20	GCC2	2	108448548	2_65	0	0.0328050352751559	10.6729022724518	3.3244548466176e-06	1.71923500933099	1
ENSG00000169756.16	LIMS1	2	108534528	2_65	0	0.0330560398635086	10.6800561348634	3.35213696935523e-06	-1.44753902985746	1
ENSG00000153201.15	RANBP2	2	108719562	2_65	0	0.0268439789973139	8.6714949906336	2.21023404739818e-06	1.07676146695739	1
ENSG00000163006.11	CCDC138	2	108791703	2_65	0	0.0174463463050333	4.84540709040391	8.0266098946097e-07	0.337263150240385	1
ENSG00000172985.10	SH3RF3	2	109400396	2_65	0	0.0171594001199857	4.76066327997983	7.7565208281298e-07	-0.387649110182295	1
ENSG00000186522.14	SEPT10	2	109574715	2_65	0	0.0182670138559973	5.18375083064467	8.99102226109722e-07	0.179874494487457	1
ENSG00000198142.4	SOWAHC	2	109613671	2_65	0	0.0168664275699159	4.58141974149297	7.3370349073543e-07	-0.122427319848704	1
ENSG00000144130.11	NT5DC4	2	112719065	2_66	0	0.0633858126673933	17.5218850733938	1.05455755411395e-05	-1.97551517702301	2
ENSG00000125571.9	IL37	2	112913425	2_66	0	0.0167120992486758	5.24526151237879	8.32330000381071e-07	-0.406682901947712	1
ENSG00000136688.10	IL36G	2	112973583	2_66	0	0.0154689104467752	4.53898116879085	6.66677046845028e-07	0.042388656787455	1
ENSG00000144063.3	MALL	2	110117552	2_66	0	0.0696149210815964	18.3966224750365	1.21601190847489e-05	2.21660112447702	1
ENSG00000144061.12	NPHP1	2	110205149	2_66	0	0.0308361736812315	10.8581156688034	3.17915969363378e-06	1.3183370288194	1
ENSG00000169679.14	BUB1	2	110678318	2_66	0	0.0234527620624129	8.34615587791976	1.85856556277807e-06	0.970439048715674	1
ENSG00000153094.22	BCL2L11	2	111119720	2_66	0	0.0476421143163931	14.8701592066692	6.72673070915797e-06	-1.72517324769137	1
ENSG00000153208.16	MERTK	2	111919419	2_66	0	0.0193595084963953	6.58990220008028	1.21135292763695e-06	0.882557313133144	3
ENSG00000144152.12	FBLN7	2	112154676	2_66	0	0.0157436582092473	4.6998112830326	7.02560079834684e-07	-0.441738602475766	2
ENSG00000144161.12	ZC3H8	2	112251022	2_66	0	0.0286325032821807	10.1768574387647	2.76675310979809e-06	1.69336428661336	2
ENSG00000188177.13	ZC3H6	2	112291430	2_66	0	0.0503443925198772	15.3812081371258	7.35256632185752e-06	-2.01394407084765	1
ENSG00000125630.15	POLR1B	2	112544150	2_66	0	0.0239566740181331	8.54100596511431	1.94282169897998e-06	1.14639167547968	1
ENSG00000125611.15	CHCHD5	2	112584474	2_66	0	0.0181715624182415	6.01067494211716	1.03708155193264e-06	-0.880900258244134	2
ENSG00000144136.10	SLC20A1	2	112638910	2_66	0	0.0176916656357691	5.76593778626848	9.68581281369838e-07	0.38298690312211	1
ENSG00000169607.12	CKAP2L	2	112765001	2_66	0	0.0173433245485007	5.58413819015888	9.19572351882895e-07	0.506837849764176	1
ENSG00000136689.18	IL1RN	2	113106433	2_66	0	0.0301211695398523	10.6424736436281	3.04376984886849e-06	-1.2285290398425	1
ENSG00000125637.15	PSD4	2	113167161	2_67	0	0.0137063482792795	4.6328784024088	6.02934397908876e-07	0.213809194844586	2
ENSG00000144134.18	RABL2A	2	113627627	2_67	0	0.0265524254364109	10.6829583732975	2.69335209220896e-06	-1.59314351324489	2
ENSG00000115084.13	SLC35F5	2	113756721	2_67	0	0.0174441238862973	6.83561900026247	1.13220327655392e-06	1.09288265651384	3
ENSG00000115091.11	ACTR3	2	113792887	2_67	0	0.02457041270248	9.97137636082252	2.32629590760518e-06	1.54220502574338	1
ENSG00000088205.12	DDX18	2	117811620	2_69	0	0.0536739281412676	20.1175545135254	1.02526460371161e-05	-2.13421747634714	3
ENSG00000125633.10	CCDC93	2	118011713	2_69	0	0.0274046912815502	13.9168454402689	3.62128841132208e-06	1.67158615526813	3
ENSG00000125629.14	INSIG2	2	118088372	2_69	0	0.0134356082319108	7.39466793760366	9.43351197465909e-07	1.02427010636994	1
ENSG00000019169.10	MARCO	2	118970896	2_69	0	0.0114439972082925	5.93091976148673	6.44461812729647e-07	-0.765303041196335	1
ENSG00000115107.19	STEAP3	2	119219679	2_69	0	0.0413398838017756	17.7008199608447	6.94800357372406e-06	1.9948736451646	2
ENSG00000186132.14	C2orf76	2	119366701	2_69	0	0.0122621761862798	6.56076295321603	7.63869720738642e-07	-0.733273155746367	1
ENSG00000155368.16	DBI	2	119366701	2_69	0	0.01056611909067	5.20318368288689	5.22013885983534e-07	-0.468290544594449	3
ENSG00000171227.6	TMEM37	2	119429724	2_69	0	0.037925050054236	16.9053862639281	6.08763573411636e-06	1.85604042152251	1
ENSG00000080293.9	SCTR	2	119459477	2_69	0	0.0109260541999391	5.50858157531333	5.71479337403477e-07	-0.540936896701658	1
ENSG00000163075.12	CFAP221	2	119544252	2_69	0	0.00982941637447843	4.54441748767467	4.24134256877414e-07	0.0770743625141315	1
ENSG00000088179.8	PTPN4	2	119757894	2_69	0	0.00984759182370132	4.56125360786293	4.26492752754697e-07	-0.205926628923175	1
ENSG00000115109.13	EPB41L5	2	120013281	2_69	0	0.0117783964567612	6.19359104657888	6.92669542126252e-07	-0.763956157263606	1
ENSG00000144118.13	RALB	2	120241008	2_69	0	0.0150942578451273	8.45744837204377	1.21212809243891e-06	-1.14225766839302	2
ENSG00000163083.5	INHBB	2	120387375	2_69	0	0.0142950335022024	7.9606694654951	1.08051839865182e-06	0.943691633151807	1
ENSG00000074047.21	GLI2	2	120735869	2_70	0	0.0512271046039448	10.6467758172147	5.17863516666863e-06	1.38552948867475	1
ENSG00000074054.17	CLASP1	2	121649921	2_70	0	0.036514437248197	7.51806459508265	2.60656201110007e-06	1.29274726413444	1
ENSG00000155438.11	NIFK	2	121734427	2_70	0	0.027984044934221	5.07094355867959	1.34740037225344e-06	0.537414715259411	1
ENSG00000155052.14	CNTNAP5	2	124025355	2_72	0	0.0377307730316779	8.7877060073498	3.14824570189737e-06	-0.51209012433041	1
ENSG00000237524.8	AC114783.1	2	126899285	2_74	0	0.0903311907101154	18.085153016732	1.55116258016297e-05	2.22161339655633	1
ENSG00000136732.14	GYPC	2	126655559	2_74	0	0.0212309460174858	4.67790256369486	9.43013509607702e-07	-0.241479629924989	1
ENSG00000163161.12	ERCC3	2	127288972	2_75	0	0.0347177617029579	4.57037163891427	1.5066092543894e-06	0.0962644111125204	2
ENSG00000169967.16	MAP3K2	2	127407902	2_75	0	0.0358233175316325	4.85906743729376	1.65278409876555e-06	0.346906070747548	1
ENSG00000115718.17	PROC	2	127396231	2_75	0	0.0346456821369323	4.55123669884963	1.4971866157569e-06	-0.0954005070549136	1
ENSG00000169994.18	MYO7B	2	127621765	2_75	0	0.0481125013424345	7.58263995462036	3.46398312725146e-06	0.964110274345849	1
ENSG00000144230.16	GPR17	2	127648067	2_75	0	0.0352844714077064	4.71947039199783	1.58115439056917e-06	0.276352753068761	3
ENSG00000072163.19	LIMS2	2	127648067	2_75	0	0.0351114961767883	4.67421301561643	1.5583149359778e-06	0.226350319390563	1
ENSG00000136709.11	WDR33	2	127811674	2_75	0	0.0465034675083546	7.26778447937201	3.20911125727986e-06	1.02107642032553	1
ENSG00000144231.10	POLR2D	2	127857816	2_75	0	0.0521649495525813	8.33206474333403	4.12694636249132e-06	1.25516785877333	2
ENSG00000136715.17	SAP130	2	128028089	2_75	0	0.0715698618271569	11.2771516537312	7.66349708180402e-06	-1.43696192064449	1
ENSG00000136731.12	UGGT1	2	128091540	2_75	0	0.0406387714250752	6.02201005009729	2.32369670849626e-06	-0.664117506107265	1
ENSG00000136720.6	HS6ST1	2	128319352	2_75	0	0.0428053349143464	6.5016440767209	2.64252124231294e-06	-0.749719678969659	1
ENSG00000233087.7	WTH3DI	2	131364366	2_78	0	0.0369146434271974	6.96105352237784	2.439894497201e-06	1.50936389467554	1
ENSG00000163046.15	ANKRD30BL	2	132162676	2_78	0	0.0304929030239209	5.20215807975385	1.5061898425819e-06	0.512856886739358	1
ENSG00000152086.8	TUBA3E	2	130194011	2_78	0	0.0318262493159542	5.59563271288289	1.69095502953645e-06	0.538081185357195	2
ENSG00000173272.15	MZT2A	2	131487239	2_78	0	0.0292296204257463	4.81337174096722	1.33588777755451e-06	0.168465218646469	2
ENSG00000222014.5	RAB6C	2	130004164	2_78	0	0.0299596660585374	5.0400132424508	1.43372560886489e-06	0.281759864838676	1
ENSG00000152076.18	CCDC74B	2	130138964	2_78	0	0.0305336868247542	5.21444721960461	1.5117672037792e-06	0.423084542863313	1
ENSG00000136699.19	SMPD4	2	130182517	2_78	0	0.0300231223505884	5.05947282762711	1.44230968811909e-06	0.377580710671656	1
ENSG00000136718.9	IMP4	2	130342325	2_78	0	0.0677930840018046	12.5959072002834	8.10797199821254e-06	-1.57301860769803	2
ENSG00000072135.12	PTPN18	2	130356469	2_78	0	0.0580115331356057	11.1440181417527	6.1383768937321e-06	1.44746587090542	1
ENSG00000188219.14	POTEE	2	130313285	2_78	0	0.0287409628097508	4.65851393335841	1.27129432487666e-06	-0.175880874462546	1
ENSG00000163040.14	CCDC74A	2	131527737	2_78	0	0.0443958197437155	8.66426810914728	3.65234133941895e-06	1.56640592275984	2
ENSG00000150551.10	LYPD1	2	132647495	2_79	0	0.0384860875651784	13.0311575276518	4.76194258991664e-06	-1.58907247055076	1
ENSG00000152127.8	MGAT5	2	134107998	2_79	0	0.0428102019284899	12.8638983919813	5.22898353318802e-06	1.05741480742576	1
ENSG00000176601.12	MAP3K19	2	135046196	2_80	0	0.0333123282976979	6.45335338189254	2.04121068078261e-06	-1.3298619665572	1
ENSG00000115850.9	LCT	2	135836190	2_80	0	0.0298268599146623	5.43713165080041	1.53983710368598e-06	-1.31260916770654	1
ENSG00000152128.13	TMEM163	2	134722410	2_80	0	0.0279927385978485	4.85419643761576	1.29020919482696e-06	1.24378695311267	1
ENSG00000082258.12	CCNT2	2	134918197	2_80	0	0.103300887965182	16.9945750801052	1.66690850221787e-05	2.77387694321454	1
ENSG00000048991.16	R3HDM1	2	135530703	2_80	0	0.0320132897510271	6.08742495028992	1.85038168946679e-06	1.25475703583151	1
ENSG00000144224.16	UBXN4	2	135741596	2_80	0	0.0379822589843792	7.66173855573273	2.76315670725274e-06	-1.67939353725692	1
ENSG00000076003.4	MCM6	2	135876392	2_80	0	0.0297712755668285	5.41997891128464	1.53211878059073e-06	-1.0891654825278	1
ENSG00000150540.13	HNMT	2	137955809	2_82	0	0.105561314801685	21.5652716936256	2.16150936595328e-05	-2.63687006945685	2
ENSG00000144228.8	SPOPL	2	138501652	2_82	0	0.0299360900695571	8.33807400726623	2.37005387956622e-06	0.342632070362974	1
ENSG00000115919.14	KYNU	2	142868353	2_85	0	0.0631864761458315	14.7569343558236	8.8535547642364e-06	1.98484167693167	1
ENSG00000075884.13	ARHGAP15	2	143091525	2_85	0	0.0212936518494609	4.72587497311817	9.55497980987663e-07	0.373952427317223	1
ENSG00000121989.14	ACVR2A	2	147844091	2_88	0	0.0538392141043556	23.2922967029535	1.19071663834529e-05	2.57592705058078	2
ENSG00000115947.13	ORC4	2	148020703	2_88	0	0.00783539635217367	5.76886219519268	4.29188949661077e-07	0.761080717924761	2
ENSG00000204406.12	MBD5	2	148020703	2_88	0	0.0146377771754738	11.8669102600302	1.64933998127258e-06	-1.70137011904618	1
ENSG00000168280.16	KIF5C	2	148839931	2_88	0	0.00733458027016132	5.5716006853544	3.88018690632348e-07	-1.08145856864999	1
ENSG00000150556.16	LYPD6B	2	149034918	2_88	0	0.00941513497120283	7.36705528937564	6.58594161394874e-07	-0.997669054667262	2
ENSG00000184898.6	RBM43	2	151261518	2_90	0	0.0239427773419704	4.53891034626648	1.03186653559528e-06	-0.317382667581174	2
ENSG00000123609.10	NMI	2	151290144	2_90	0	0.0322260388896191	7.26672691547285	2.22353087011024e-06	-1.17442511847269	2
ENSG00000080345.17	RIF1	2	151408811	2_90	0	0.0510686481551061	11.5167855005252	5.58448381667093e-06	-1.81782411537018	2
ENSG00000182389.19	CACNB4	2	152081658	2_91	0	0.0562483733873295	12.1300366076414	6.47842560918921e-06	2.47506700346685	2
ENSG00000115145.9	STAM2	2	152175694	2_91	0	0.0287618549732261	5.93838676237092	1.62174574938983e-06	-0.755831291014262	1
ENSG00000157827.19	FMNL2	2	152333709	2_91	0	0.0933198172788051	16.867831013429	1.49461906612636e-05	-2.98687742632293	2
ENSG00000177917.10	ARL6IP6	2	152717752	2_91	0	0.221159615163241	25.2348657212104	5.2991256875358e-05	3.50819047109872	1
ENSG00000144278.14	GALNT13	2	153872281	2_92	0	0.0376930322703011	7.75830331809325	2.77667613638384e-06	-1.26322735369985	1
ENSG00000136542.8	GALNT5	2	157234370	2_94	0	0.0270596747520657	5.72269361633712	1.47034911376788e-06	0.553272343693209	2
ENSG00000123612.15	ACVR1C	2	157663140	2_94	0	0.0387355923896352	9.02252497932853	3.31845316018697e-06	1.18409401146611	1
ENSG00000115170.13	ACVR1	2	157876051	2_95	0	0.0350321670040284	8.32969162724039	2.77072436029494e-06	1.03435637445977	1
ENSG00000153237.17	CCDC148	2	158266093	2_95	0	0.0260916070178519	5.62165483055088	1.39271547720943e-06	0.831091172795587	1
ENSG00000144283.21	PKP4	2	158457154	2_95	0	0.0234127861705675	4.62833166089445	1.02890426615573e-06	-0.313402378158519	2
ENSG00000163331.11	DAPL1	2	158850614	2_96	0	0.0147134413950191	4.56166771669792	6.37287364108561e-07	0.0174789981497423	1
ENSG00000115183.14	TANC1	2	158968061	2_96	0	0.0146797406984506	4.54357368515081	6.3330564141284e-07	-0.0555550299332508	2
ENSG00000196151.10	WDSUB1	2	159285366	2_96	0	0.0146918429349241	4.55852272198882	6.3591313779926e-07	-0.119551799642	2
ENSG00000123636.17	BAZ2B	2	159618088	2_96	0	0.401926265072208	23.7093968432281	9.04824371932003e-05	-4.09584912804271	1
ENSG00000136536.14	MARCH7	2	159712247	2_96	0	0.0270993793169896	12.148291231511	3.12587736318555e-06	-2.39499314479936	2
ENSG00000241399.6	CD302	2	159798013	2_96	0	0.0248567556891819	9.88323555884538	2.33260384459309e-06	-1.56731283765882	2
ENSG00000054219.10	LY75	2	159904571	2_96	0	0.0151285036065617	5.25802347612127	7.55293749614375e-07	-0.968247616825608	1
ENSG00000153246.12	PLA2R1	2	160062090	2_96	0	0.0175352874430101	6.32914574770424	1.05379317832373e-06	-0.861412290733799	1
ENSG00000115221.10	ITGB6	2	160267510	2_96	0	0.0192428497943853	6.88451543757522	1.25788275956994e-06	-0.845325222474271	2
ENSG00000153250.19	RBMS1	2	160494127	2_96	0	0.0255676180107864	9.43933961561745	2.29154968349371e-06	-1.13993335621639	1
ENSG00000182263.13	FIGN	2	163614686	2_99	0	0.185458722743678	25.4523057865941	4.48199939427569e-05	2.64488966255741	2
ENSG00000115290.9	GRB14	2	164621693	2_100	0	0.0152475008039625	4.78445997495475	6.92674161251153e-07	0.237919804472147	1
ENSG00000169507.9	SLC38A11	2	164946589	2_100	0	0.0177352797802108	6.32537872679075	1.06517747617148e-06	0.906739342987606	2
ENSG00000178662.15	CSRNP3	2	165469352	2_100	0	0.0210581755730169	7.03585407604893	1.4068084319828e-06	0.264964846877864	2
ENSG00000123607.14	TTC21B	2	165954114	2_100	0	0.0289359643802556	11.1756140306259	3.07048338857247e-06	-1.72886879713495	1
ENSG00000169432.14	SCN9A	2	166342034	2_101	0	0.214445104501033	28.5866477368094	5.82072073268986e-05	3.20988008225441	1
ENSG00000136546.13	SCN7A	2	166494815	2_101	0	0.0782659682256259	18.8776499691146	1.40287277830685e-05	-2.61851071748733	1
ENSG00000198648.10	STK39	2	168277286	2_102	0	0.0610139153377095	19.798953239864	1.14701347989169e-05	-2.09595571992229	1
ENSG00000163072.15	NOSTRIN	2	168857840	2_102	0	0.0302047052198867	13.300282709232	3.81445829367733e-06	-1.65973244487405	1
ENSG00000152254.10	G6PC2	2	168900922	2_102	0	0.011911528478148	4.7860360714836	5.41303528009652e-07	0.199149840526136	2
ENSG00000152253.8	SPC25	2	168933210	2_102	0	0.0193011067035322	9.19458570264513	1.68504604855319e-06	-1.0127618865213	1
ENSG00000239474.6	KLHL41	2	169509786	2_104	0	0.00728745729914138	5.14777880537361	3.56199493245079e-07	-0.442482893158166	1
ENSG00000138399.17	FASTKD1	2	169574063	2_104	0	0.037113249998745	19.3497210780672	6.81869230118587e-06	-2.21053841165157	1
ENSG00000154479.12	CCDC173	2	169694622	2_104	0	0.0166820929507518	12.5475408700664	1.98749732332369e-06	-1.50233233660516	2
ENSG00000144362.11	PHOSPHO2	2	169693707	2_104	0	0.0493383299473874	21.8864031186331	1.02531246171466e-05	2.37798083866198	3
ENSG00000138382.14	METTL5	2	169825274	2_104	0	0.00693035595676794	4.74401881680062	3.12175877495142e-07	0.116297652879811	1
ENSG00000144357.16	UBR3	2	169826710	2_104	0	0.0070700238260788	4.90052041759687	3.28973168049104e-07	0.288747375092526	2
ENSG00000071909.18	MYO3B	2	170178516	2_104	0	0.00691921838072518	4.68092858952196	3.07529265039996e-07	0.137197139899212	2
ENSG00000115844.10	DLX2	2	172102574	2_104	0	0.683574551363953	22.2733942962196	0.000144567172880141	4.25949864192562	1
ENSG00000204335.3	SP5	2	170714891	2_104	0	0.00885634496244803	6.8210821659748	5.73594795562724e-07	-0.663292947549713	1
ENSG00000128683.13	GAD1	2	170813611	2_104	0	0.0179028760168807	12.9566011854639	2.20247654364429e-06	1.46696252153618	1
ENSG00000115806.12	GORASP2	2	170928918	2_104	0	0.00736013875464736	5.56468625934119	3.88887588017535e-07	-0.80610160273936	1
ENSG00000198586.13	TLK1	2	171149246	2_104	0	0.0131711831524666	10.611521280669	1.32708834495517e-06	1.33582485571856	1
ENSG00000115827.13	DCAF17	2	171438282	2_104	0	0.00763604366580972	5.85268360416195	4.24346717214049e-07	-0.682783159910068	1
ENSG00000071967.11	CYBRD1	2	171518723	2_104	0	0.00706470497774403	5.01406295480371	3.36342083172143e-07	-0.41733907715023	3
ENSG00000128708.12	HAT1	2	171922612	2_104	0	0.00878688881954448	6.77717550172527	5.65433141952947e-07	-0.37629248572542	1
ENSG00000115840.13	SLC25A12	2	171994938	2_104	0	0.24775118269369	20.6403323604524	4.85545372442785e-05	4.09664835233739	1
ENSG00000172878.13	METAP1D	2	171999243	2_104	0	0.0071015312198649	5.84006380061601	3.93792090678492e-07	-1.8039375482812	2
ENSG00000144355.14	DLX1	2	172084313	2_104	0	0.0218389476177621	13.5495696128151	2.80966540399068e-06	0.686498755498074	2
ENSG00000217236.1	SP9	2	174335141	2_105	0	0.763274901719183	22.1713390889786	0.000160683137394584	3.57018833300297	1
ENSG00000152256.13	PDK1	2	172555453	2_105	0	0.0167436674190322	14.8794982416503	2.3655725509435e-06	-1.65782298852114	1
ENSG00000091436.16	MAP3K20	2	173083843	2_105	0	0.399712071092782	25.2720205896477	9.59145795646282e-05	3.94177536976414	3
ENSG00000172845.14	SP3	2	173978771	2_105	0	0.009822995351771	10.8705663122693	1.01389622245523e-06	1.5255247876177	2
ENSG00000138430.15	OLA1	2	174248983	2_105	0	0.0115577244970579	13.3934704707091	1.46981562277993e-06	-2.12074054101211	1
ENSG00000138433.15	CIR1	2	174396697	2_105	0	0.00553183477272468	8.05629779374285	4.23157563520498e-07	1.04596760761979	1
ENSG00000144306.14	SCRN3	2	174395627	2_105	0	0.01325400855722	15.053545099841	1.89445123881758e-06	2.71517968858323	1
ENSG00000163328.13	GPR155	2	174487330	2_105	0	0.00546271816049426	5.60874535515857	2.90918884798539e-07	-0.0481019093197762	1
ENSG00000115935.17	WIPF1	2	174559701	2_105	0	0.0113668708847814	11.2019943971792	1.20902052797034e-06	-1.18740020553527	1
ENSG00000174279.4	EVX2	2	176081449	2_106	0	0.0208217055230443	4.67151806664276	9.23574066438945e-07	0.0646365878425696	1
ENSG00000128656.13	CHN1	2	175004641	2_106	0	0.0972015137622296	18.9495213084285	1.7489148637924e-05	2.45107512950824	2
ENSG00000115966.16	ATF2	2	175168771	2_106	0	0.0633038860958117	14.925110118391	8.97109203461963e-06	-2.12083959382426	1
ENSG00000154518.9	ATP5G3	2	175185320	2_106	0	0.0338907384089756	9.14218737126063	2.94190433435153e-06	-1.25761239134064	1
ENSG00000144320.13	LNPK	2	176007267	2_106	0	0.0356379353674399	9.60504759726562	3.25019527025329e-06	-1.50420031577046	1
ENSG00000128713.13	HOXD11	2	176103857	2_106	0	0.0336815411252452	9.08520632923551	2.90552185390421e-06	-1.26969824531398	1
ENSG00000128709.12	HOXD9	2	176122492	2_106	0	0.0347073427375427	9.36129461027498	3.08499649163415e-06	-1.01945855167856	1
ENSG00000175879.8	HOXD8	2	176130534	2_106	0	0.0281698261344875	7.44252038148957	1.99068065429405e-06	-0.98594175671418	1
ENSG00000128645.14	HOXD1	2	176188365	2_106	0	0.0288204833298719	7.6522269533865	2.09404735511947e-06	0.958632329436079	1
ENSG00000018510.13	AGPS	2	177391993	2_107	0	0.0685354349094064	10.737831491472	6.98761798792185e-06	1.57639734856009	2
ENSG00000128655.16	PDE11A	2	178108547	2_108	0	0.00781957241392717	4.65676501706748	3.45752020220684e-07	0.148203123419541	2
ENSG00000155636.14	RBM45	2	178112094	2_108	0	0.00779986833357416	4.6350432212153	3.43272060292683e-07	-0.118496615461626	1
ENSG00000079156.16	OSBPL6	2	178193688	2_108	0	0.00821099389770574	5.0799670320395	3.96053649904315e-07	-0.264799743461385	2
ENSG00000180228.12	PRKRA	2	178451344	2_108	0	0.00800715136800634	4.94487196812728	3.75950344140665e-07	-0.530728004752851	1
ENSG00000079150.17	FKBP7	2	178477603	2_108	0	0.0133824346113212	9.33995502363788	1.18679938259856e-06	1.17033104637525	1
ENSG00000116095.10	PLEKHA3	2	178478636	2_108	0	0.0100846521014492	7.07975257520101	6.77916801356285e-07	-0.948205506140057	2
ENSG00000163492.14	CCDC141	2	179050711	2_108	0	0.0125069357501485	8.73083612098774	1.0368218766998e-06	-0.983768963946802	1
ENSG00000187231.13	SESTD1	2	179264718	2_108	0	0.0228227786982833	14.9544789859282	3.24068786384063e-06	-1.98459477827634	1
ENSG00000144331.18	ZNF385B	2	179847629	2_108	0	0.0080323480405563	5.04117138856634	3.84477896703881e-07	-0.376034962554889	2
ENSG00000170035.15	UBE2E3	2	180991719	2_109	0	0.029138105735681	5.07672718688098	1.40456724930728e-06	0.218583084129266	1
ENSG00000150722.10	PPP1R1C	2	181990909	2_110	0	0.0366985965586607	10.9414881064127	3.81261757504533e-06	-1.53721658457278	1
ENSG00000077232.17	DNAJC10	2	182715440	2_110	0	0.03600278602398	10.765125074899	3.68004039758608e-06	-1.64421101185061	2
ENSG00000162998.4	FRZB	2	182830722	2_110	0	0.0235591838425391	6.8691754935673	1.53660502762696e-06	-0.803697942486925	2
ENSG00000061676.14	NCKAP1	2	183038483	2_110	0	0.0208797889322536	5.76328912918174	1.14259918126879e-06	0.8476931996795	1
ENSG00000162999.12	DUSP19	2	183077905	2_110	0	0.0185747220147042	4.69287830136367	8.27673426163309e-07	0.28791678357264	1
ENSG00000163002.12	NUP35	2	183117700	2_110	0	0.0216590288411247	6.09877968396086	1.25423617112529e-06	-0.781393992914775	2
ENSG00000188738.14	FSIP2	2	185740380	2_112	0	0.00879612607145308	7.74186431113527	6.46598060244489e-07	-1.11223919358349	1
ENSG00000138448.11	ITGAV	2	186591394	2_112	0	0.0212114058161628	15.9932042465261	3.22108609709493e-06	-2.03166636555611	1
ENSG00000144369.12	FAM171B	2	186559984	2_112	0	0.0172319713012306	13.5040270476533	2.20950840821325e-06	-1.85845616611764	1
ENSG00000163012.3	ZSWIM2	2	186852402	2_112	0	0.00625094684017991	4.57840650989139	2.71742491369611e-07	0.00902428633664649	1
ENSG00000003436.15	TFPI	2	187519755	2_112	0	0.0572491480940186	24.0072410505838	1.30499449119208e-05	-2.5333697360529	1
ENSG00000168542.14	COL3A1	2	188974074	2_112	0	0.00621791699966923	4.5398203332253	2.68028504390566e-07	0.0185713471896908	1
ENSG00000204262.11	COL5A2	2	189182368	2_113	0	0.0300530118224922	8.33507725276829	2.37845548926899e-06	-1.22185202453355	1
ENSG00000138449.10	SLC40A1	2	189577426	2_113	0	0.0296586233814986	8.21371246095819	2.31306523522552e-06	0.979475394166719	1
ENSG00000138381.9	ASNSD1	2	189661479	2_113	0	0.0244282927608712	6.43311911106052	1.49214870212634e-06	0.978507776291461	1
ENSG00000151687.14	ANKAR	2	189677460	2_113	0	0.0233858538437639	6.03337797536196	1.33971111790956e-06	-0.918259439713849	1
ENSG00000128699.13	ORMDL1	2	189782129	2_113	0	0.0215998955398843	5.30562391221871	1.08814183974094e-06	-0.630746897630988	2
ENSG00000064933.17	PMS1	2	189870029	2_113	0	0.118843771409327	21.1584380519862	2.38757721873626e-05	2.46914065300083	1
ENSG00000187699.10	C2orf88	2	190136339	2_113	0	0.0258490147981888	6.95156625700745	1.70617690278941e-06	0.744176863604927	1
ENSG00000198130.15	HIBCH	2	190344069	2_113	0	0.0208803500202079	4.99542113246415	9.90392352154378e-07	0.252489590376279	1
ENSG00000151689.12	INPP1	2	190343615	2_113	0	0.0210410115120753	5.06559420803589	1.01203237857522e-06	0.277238016011705	1
ENSG00000151690.14	MFSD6	2	190407424	2_113	0	0.0214444432652759	5.2394830202389	1.06684324015733e-06	0.547360254831278	1
ENSG00000189362.11	NEMP2	2	190534707	2_113	0	0.0507706301456961	13.1727254454311	6.35017348981924e-06	2.00409738718871	2
ENSG00000115419.12	GLS	2	190871204	2_113	0	0.0614354861527106	14.9441380730178	8.7174119110606e-06	2.15007217991793	3
ENSG00000115415.18	STAT1	2	191014413	2_113	0	0.0199214501008494	4.56512442787756	8.63517143262609e-07	-0.112226397249628	1
ENSG00000138378.17	STAT4	2	191151202	2_114	0	0.0137454203900331	5.62601906166213	7.34271417278011e-07	0.602583333500182	2
ENSG00000128641.18	MYO1B	2	191244832	2_114	0	0.0238386848629083	10.6737802097484	2.41600564686131e-06	-1.30338979736327	1
ENSG00000173559.12	NABP1	2	191677959	2_114	0	0.0124017184052196	4.66006987350798	5.48746409159814e-07	0.148866131401042	1
ENSG00000144339.11	TMEFF2	2	192202146	2_114	0	0.0190871410940249	8.51411988653204	1.54304304644676e-06	-0.944943825671484	1
ENSG00000196950.13	SLC39A10	2	195574859	2_116	0	0.0136295971658171	5.41372618434343	7.00610598935007e-07	-0.113671363723272	2
ENSG00000138411.10	HECW2	2	196593392	2_116	0	0.0176583776518501	8.38015113362204	1.4050767532338e-06	-2.2083886771507	2
ENSG00000187944.2	C2orf66	2	196766887	2_116	0	0.0137134615886924	5.66662201756022	7.37851111637619e-07	0.325703332360029	1
ENSG00000065413.18	ANKRD44	2	197313250	2_117	1	0.06995138120196	41.9587994948809	2.78687021994628e-05	6.51467992275261	1
ENSG00000115524.15	SF3B1	2	197428967	2_117	1	0.662271532000869	44.639303799841	0.000280705483535321	7.10942690458692	1
ENSG00000115520.8	COQ10B	2	197453059	2_117	0	0.0471313509015503	32.9406293950998	1.47414151706106e-05	-5.68925026009562	1
ENSG00000115541.10	HSPE1	2	197499794	2_117	0	0.0297489818351328	8.63798585578307	2.4399559839327e-06	0.9191833300696	1
ENSG00000144381.16	HSPD1	2	197518657	2_117	1	0.171339819030992	40.8152690698107	6.64015725338746e-05	-6.86665459284909	1
ENSG00000162944.10	RFTN2	2	197675986	2_117	0	0.0349520515169749	8.99676106060614	2.98576934689435e-06	-0.261679628872012	2
ENSG00000226124.6	FTCDNL1	2	199756040	2_118	0	0.00869722669973605	8.82176858810161	7.28507200130368e-07	-0.523110130816507	1
ENSG00000178074.5	C2orf69	2	199910402	2_118	0	0.00475308363762683	24.9882243696258	1.12773809210787e-06	6.63531013327766	2
ENSG00000162971.10	TYW5	2	199955071	2_118	0	0.00823681586223268	34.9707953711633	2.73503106808039e-06	-7.32487193905171	2
ENSG00000162972.10	MAIP1	2	199955089	2_118	1	0.487691209027171	45.1940278163497	0.000209277901845489	-8.05787700229327	2
ENSG00000196141.13	SPATS2L	2	200306290	2_118	0	0.0075481842414219	9.61040423395837	6.88781611808607e-07	-1.28832667336707	1
ENSG00000163535.17	SGO2	2	200509191	2_118	0	0.122916422858698	31.4885160246536	3.67501827881199e-05	-2.79354373448592	1
ENSG00000155729.12	KCTD18	2	200519526	2_118	0	0.00516101606913944	7.11553053243658	3.48690322816209e-07	-1.61715134777873	1
ENSG00000240344.8	PPIL3	2	200889218	2_119	0	0.0320057894386745	4.88540952796945	1.48465968470617e-06	-0.300639887956921	1
ENSG00000003402.19	CFLAR	2	201116120	2_119	0	0.0313003806992926	4.68047234680381	1.39103065295078e-06	-0.316739866946494	1
ENSG00000003400.14	CASP10	2	201183110	2_119	0	0.046987378346078	8.4270412808587	3.75970467538052e-06	1.46303231725139	1
ENSG00000155749.12	ALS2CR12	2	201319442	2_119	0	0.0342648349006327	5.51295922002978	1.79362157929548e-06	0.604252736636364	2
ENSG00000082146.12	STRADB	2	201387816	2_119	0	0.0506324069872191	9.11906283318892	4.38405686313873e-06	-1.20994643017031	1
ENSG00000115993.12	TRAK2	2	201451036	2_119	0	0.0530301871576383	9.54816634661432	4.80773512954311e-06	-1.25803304437011	1
ENSG00000155755.18	TMEM237	2	201643259	2_119	0	0.030948267447242	4.57646245006194	1.34481839634989e-06	-0.120538810796846	1
ENSG00000003393.14	ALS2	2	201780819	2_119	0	0.0546659444202308	9.8301495839588	5.10239855294676e-06	1.25014582917533	2
ENSG00000138395.14	CDK15	2	201790822	2_119	0	0.037623203807667	6.37428840137809	2.27711456402415e-06	-0.883695527592871	1
ENSG00000155760.2	FZD7	2	202034208	2_120	0	0.0168454723488767	5.46519224029216	8.74150143044276e-07	-0.0815439306374432	1
ENSG00000116030.16	SUMO1	2	202238678	2_120	0	0.0249377230413185	9.05615219928394	2.14436103387617e-06	-0.974447698522655	1
ENSG00000055044.10	NOP58	2	202260875	2_120	0	0.0833092119311617	20.2269771631755	1.6000052481188e-05	-2.88152993710292	2
ENSG00000163596.16	ICA1L	2	202871777	2_120	0	0.0373284077462476	12.7640685492087	4.52403535298731e-06	-1.54854315884316	1
ENSG00000138380.17	CARF	2	202912503	2_120	0	0.0291458702809208	10.4873305273589	2.9022804757358e-06	1.52956231498363	1
ENSG00000138442.9	WDR12	2	203014780	2_120	0	0.01522325874242	4.54005040799226	6.56244536209344e-07	0.102176689998098	2
ENSG00000144426.18	NBEAL1	2	203014780	2_120	0	0.106389418788459	22.5377476488755	2.27670281733875e-05	2.69889919472494	1
ENSG00000178562.17	CD28	2	203706103	2_120	0	0.0153395321388496	4.60954796587205	6.713791485602e-07	-0.391951032846075	1
ENSG00000163599.14	CTLA4	2	203874196	2_120	0	0.0173946443803427	5.75843355920672	9.51080574547864e-07	0.489010271411082	1
ENSG00000232125.2	DYTN	2	206718445	2_122	0	0.0426603050705653	17.5788835785065	7.12053529557187e-06	1.96832915229131	1
ENSG00000023228.13	NDUFS1	2	206163097	2_122	0	0.0108748724918899	5.6206137862347	5.80370480368606e-07	-0.757552899409217	1
ENSG00000183671.12	GPR1	2	206212739	2_122	0	0.0734267161454665	22.5802351637587	1.57427269589927e-05	-2.58207587126615	2
ENSG00000204186.7	ZDBF2	2	206342413	2_122	0	0.00972789324737078	4.71706482934286	4.35700479507535e-07	0.514638488519683	1
ENSG00000114948.12	ADAM23	2	206443099	2_122	0	0.0221288358478958	12.341727507509	2.59317554542554e-06	1.47675055527248	3
ENSG00000138400.12	MDH1B	2	206747102	2_122	0	0.00951903525762565	4.56894278278491	4.12958159473251e-07	0.0356738697411476	2
ENSG00000118246.13	FASTKD2	2	206765614	2_122	0	0.00979944798925014	4.85723093300405	4.5194726352333e-07	0.449113952649617	1
ENSG00000144401.14	METTL21A	2	207628851	2_122	0	0.61693479188205	21.2438748425168	0.000124442977503717	4.17285335745362	1
ENSG00000163249.11	CCNYL1	2	207712007	2_122	0	0.00956300736702831	4.61712979576795	4.19241214715954e-07	-0.253544359776461	1
ENSG00000118231.4	CRYGD	2	208124313	2_123	0	0.263458100436902	24.4541304446258	6.11731969347816e-05	-2.70642572952301	2
ENSG00000188674.10	C2orf80	2	208190440	2_123	0	0.212922781281769	22.2941655214439	4.50724067033361e-05	-2.64877766541323	1
ENSG00000115020.16	PIKFYVE	2	208266644	2_123	0	0.0337322361746761	4.84464929724491	1.55168968531632e-06	-0.251801275652239	1
ENSG00000144406.18	UNC80	2	209772425	2_124	0	0.0907864439175001	21.4051857484666	1.84517432489872e-05	-2.44811995411813	1
ENSG00000078018.19	MAP2	2	209423228	2_124	0	0.0200124153136272	7.40936446004403	1.40791962232885e-06	-0.914051719571603	1
ENSG00000197713.14	RPE	2	210002122	2_124	0	0.0146394740792516	4.55162254057443	6.32687291833083e-07	0.0940493129405679	1
ENSG00000115361.7	ACADL	2	210224164	2_124	0	0.0163634843800602	5.56859223546965	8.65204163239258e-07	-0.212325194005175	1
ENSG00000115365.11	LANCL1	2	210564791	2_124	0	0.0153976330820498	5.01275577204836	7.32871627907175e-07	-0.462503245143689	1
ENSG00000021826.14	CPS1	2	210477778	2_124	0	0.0146868085014283	4.58110092468323	6.38843806438963e-07	-0.0315459861174627	1
ENSG00000178568.14	ERBB4	2	212539139	2_125	0	0.0271991106898024	14.0892326401699	3.63864294910992e-06	3.41660814172673	1
ENSG00000030419.16	IKZF2	2	213152393	2_126	0	0.0228451680148887	4.55453303354459	9.87951464903311e-07	0.0339216705189243	1
ENSG00000144451.18	SPAG16	2	213286996	2_126	0	0.0435789181600547	10.0703239526491	4.16694034616812e-06	1.74208953809176	1
ENSG00000138376.10	BARD1	2	214730921	2_127	0	0.0189330879438964	6.25573850557798	1.12459833342949e-06	-0.699294030144065	3
ENSG00000138363.14	ATIC	2	215312057	2_127	0	0.0166054339397522	5.05634772242994	7.97231699056447e-07	-0.339724032667174	3
ENSG00000118242.15	MREG	2	215979196	2_127	0	0.0359723259918012	12.1453980425246	4.1483717663256e-06	-1.50407167913081	2
ENSG00000079246.15	XRCC5	2	216108211	2_127	0	0.0157263166570119	4.55933931278887	6.80810628569483e-07	0.293259128273945	1
ENSG00000138375.12	SMARCAL1	2	216402214	2_127	0	0.146848491518462	25.3494591588894	3.53456183965872e-05	-2.89100554304296	3
ENSG00000231672.6	DIRC3	2	217288117	2_129	0	0.0190903287884465	7.19197727109798	1.30364430338873e-06	0.829783575760931	2
ENSG00000163497.2	FEV	2	218984911	2_129	0	0.0152891007997257	5.4149790248848	7.86096964810043e-07	-0.690511618949879	1
ENSG00000171450.5	CDK5R2	2	218959212	2_129	0	0.04397325669827	14.9033232278468	6.22256079640135e-06	-1.828158884447	1
ENSG00000181378.13	CFAP65	2	219041992	2_129	0	0.0164753409327498	7.8963528998487	1.23525993800029e-06	-1.78716778115841	1
ENSG00000182698.11	RESP18	2	219332702	2_129	0	0.0147490236990074	4.87701599026403	6.82990793794434e-07	-0.387008840591396	1
ENSG00000127831.10	VIL1	2	218419492	2_129	0	0.0213042603645729	8.48919174470563	1.71723685613088e-06	1.41666684603265	1
ENSG00000188282.12	RUFY4	2	218034950	2_129	0	0.0518291556489571	16.5954680174939	8.16697140988227e-06	-1.95379704639719	1
ENSG00000163464.7	CXCR1	2	218186591	2_129	0	0.0143808980389889	4.58795483222419	6.26473258604441e-07	0.0520643511317387	1
ENSG00000179921.14	GPBAR1	2	218259499	2_129	0	0.0169977284916135	5.96722507828655	9.63076318664064e-07	-0.460193115295967	1
ENSG00000127837.9	AAMP	2	218270227	2_129	0	0.0169404731812087	5.93843633980511	9.55201594720595e-07	0.455107489552469	1
ENSG00000127838.13	PNKD	2	218270205	2_129	0	0.0175134379066382	6.1752209903171	1.02688381258367e-06	0.410618914999209	2
ENSG00000135926.14	TMBIM1	2	218292256	2_129	0	0.0308123616904389	11.2449238468318	3.28987125420178e-06	1.20100361150102	1
ENSG00000135913.10	USP37	2	218568666	2_129	0	0.0208967842326065	8.08740726422913	1.60467160980849e-06	1.21468614681585	2
ENSG00000144580.13	CNOT9	2	218568666	2_129	0	0.0224168551171864	8.78166349942916	1.86917030663882e-06	1.35366636757929	2
ENSG00000115556.13	PLCD4	2	218607602	2_129	0	0.0265412908390086	10.5514194593461	2.6590734027885e-06	-1.68134082313909	1
ENSG00000074582.12	BCS1L	2	218658716	2_129	0	0.0142930564336479	4.55227880105034	6.17804912788996e-07	-0.145207690822833	1
ENSG00000115568.15	ZNF142	2	218659366	2_129	0	0.0143416886924979	4.59671221194666	6.25957723776965e-07	0.220605703395482	1
ENSG00000163482.11	STK36	2	218672501	2_129	0	0.0327513377290005	12.4409900921835	3.86884547933165e-06	-1.82288324647266	1
ENSG00000187736.12	NHEJ1	2	219160400	2_129	0	0.0167934607443447	9.3701926035382	1.49412219805226e-06	2.47663329238331	2
ENSG00000213901.10	SLC23A3	2	219170383	2_129	0	0.0420495289085123	14.3275547280089	5.7204554465875e-06	3.38746158449453	2
ENSG00000115649.15	CNPPD1	2	219173034	2_129	0	0.209425118478176	19.7131795707496	3.91997091398032e-05	3.99081853554365	4
ENSG00000115657.12	ABCB6	2	219218557	2_129	0	0.0164132851764884	6.2547668631995	9.74774228889109e-07	0.978027998701837	1
ENSG00000198925.10	ATG9A	2	219229250	2_129	0	0.0143827892587561	4.61241059249986	6.29895454972368e-07	-0.212246780144245	1
ENSG00000163516.13	ANKZF1	2	219229829	2_129	0	0.0173281208048048	6.07239072910367	9.99099110578297e-07	-0.400926119907807	1
ENSG00000163521.15	GLB1L	2	219237061	2_129	0	0.014316287730081	4.64728623486731	6.31723797474365e-07	-0.379004600839191	1
ENSG00000115661.13	STK16	2	219243578	2_129	0	0.0151629594955277	5.41137802075352	7.79092897165484e-07	-0.78212176915972	1
ENSG00000054356.13	PTPRN	2	219309801	2_129	0	0.0157826428957442	6.83668108158911	1.02452473558946e-06	-1.48735393722976	1
ENSG00000123992.18	DNPEP	2	219399651	2_129	0	0.0145503292872825	4.67196946824684	6.4546130939746e-07	0.00356150287227463	1
ENSG00000175084.11	DES	2	219418233	2_129	0	0.0144264964497305	4.62362198883533	6.33345356034379e-07	0.127512781572069	2
ENSG00000072195.14	SPEG	2	219434819	2_129	0	0.0207857795742953	8.04334839517312	1.58745197194525e-06	-0.979754615648897	1
ENSG00000072182.12	ASIC4	2	219535229	2_129	0	0.0143196958813391	4.64120363073737	6.31047157328529e-07	-0.368149413741273	1
ENSG00000123989.13	CHPF	2	219543916	2_129	0	0.0153293160870305	5.45074373045576	7.93370302831008e-07	-0.764485200814802	1
ENSG00000188760.10	TMEM198	2	219543916	2_129	0	0.0153293160870305	5.45074373045576	7.93370302831008e-07	0.764485200814802	1
ENSG00000123999.4	INHA	2	219569323	2_129	0	0.0310901191518798	11.4482535146926	3.37955112946239e-06	-1.24191039060166	1
ENSG00000144589.21	STK11IP	2	219597918	2_130	0	0.0129197992882855	4.56055021256391	5.59461757633771e-07	0.0341883709083787	1
ENSG00000116106.11	EPHA4	2	221574191	2_130	0	0.015666250025851	6.30727753529973	9.38219362791155e-07	0.650330649715073	1
ENSG00000135903.18	PAX3	2	222241299	2_131	0	0.0261954446027393	7.87561532607563	1.95887925128372e-06	-0.826022486368081	1
ENSG00000116120.9	FARSB	2	222655568	2_131	0	0.0244223418389645	7.2328182699471	1.67722858626024e-06	0.856637091477084	1
ENSG00000124003.12	MOGAT1	2	222671822	2_131	0	0.0234710720694712	6.86864351607036	1.53073954105845e-06	0.797255331297767	1
ENSG00000123983.13	ACSL3	2	222860958	2_131	0	0.0181976004862485	4.53909748585811	7.84297865661909e-07	-0.0917617245538527	1
ENSG00000152049.6	KCNE4	2	223050132	2_131	0	0.0519514342210656	14.1878621936723	6.99861172346712e-06	-1.64922238227456	1
ENSG00000085449.14	WDFY1	2	223944812	2_131	0	0.0431284114327652	12.464948880661	5.1044782830431e-06	-1.54494266823208	1
ENSG00000036257.12	CUL3	2	224588962	2_132	0	0.0322357464473101	14.4207667035914	4.41391005367349e-06	-3.19791622653048	2
ENSG00000135905.18	DOCK10	2	225041976	2_133	0	0.0224228517158269	5.86034964793095	1.24770458191813e-06	0.632283486205805	1
ENSG00000144468.16	RHBDD1	2	226836102	2_133	0	0.0532654671589891	13.8299159961153	6.99459670998934e-06	1.86985986661035	1
ENSG00000042304.10	C2orf83	2	227610157	2_134	0	0.0156366017614399	4.5681523747665	6.78235244400765e-07	0.0366289792558081	2
ENSG00000168955.3	TM4SF20	2	227381483	2_134	0	0.0172454281358647	5.49392539601627	8.99609711547889e-07	0.428144554121895	2
ENSG00000173744.17	AGFG1	2	227472263	2_134	0	0.0641762863592927	17.3091022326617	1.05474268549115e-05	-1.84889110689306	2
ENSG00000135917.13	SLC19A3	2	227717537	2_134	0	0.039505947801608	13.1354288487924	4.92724478676132e-06	-1.47264395209122	2
ENSG00000123977.9	DAW1	2	227861983	2_134	0	0.0223632676023106	8.077836397519	1.71525111572003e-06	1.03706295249693	3
ENSG00000153827.13	TRIP12	2	229926194	2_136	0	0.00703740224262106	5.03963896450728	3.36751234839477e-07	0.290315016582406	1
ENSG00000135899.17	SP110	2	230220187	2_136	0	0.00882235110186536	7.09817740834794	5.94605036933613e-07	-0.996449909296546	1
ENSG00000185404.16	SP140L	2	230328083	2_136	0	0.0366217804882504	20.1216990171238	6.99683287240312e-06	2.19104925966923	2
ENSG00000067066.16	SP100	2	230415917	2_136	0	0.00729767094355027	5.37025620291339	3.72114573495714e-07	-0.367199460000497	1
ENSG00000135932.10	CAB39	2	230711387	2_136	0	0.0067626336062222	4.6771122231244	3.00324695685198e-07	-0.200571962319662	1
ENSG00000135898.9	GPR55	2	230960977	2_136	0	0.00670102182750032	4.59380420456814	2.92287949316108e-07	0.12390744712361	3
ENSG00000237412.6	PRSS56	2	232520686	2_136	0	0.00722836231074231	5.28338500833035	3.6261817607015e-07	0.46758603250174	1
ENSG00000135902.9	CHRND	2	232524616	2_136	0	0.0255871296653063	16.8257928769867	4.08784580095564e-06	-1.82930075094071	1
ENSG00000173699.15	SPATA3	2	230994829	2_136	0	0.00702738677046755	5.02668294242913	3.35407482186914e-07	0.361045346817423	2
ENSG00000177673.3	TEX44	2	231593169	2_136	0	0.012532436790631	10.29829577772	1.22545757501565e-06	-1.3071401754185	1
ENSG00000163283.6	ALPP	2	232378064	2_136	0	0.00666216205805814	4.54086728522893	2.87244286241e-07	0.0174749241773702	2
ENSG00000204128.5	C2orf72	2	231013406	2_136	0	0.00785408026144618	6.03930368726853	4.50380522636728e-07	0.64304531699536	1
ENSG00000135914.5	HTR2B	2	231129024	2_136	0	0.0110423043220045	9.14373015417636	9.58695104357323e-07	1.15963813334422	1
ENSG00000156966.6	B3GNT7	2	231398416	2_136	0	0.126527392638931	31.7258125162214	3.81148933423447e-05	2.94264860206386	1
ENSG00000115053.15	NCL	2	231462651	2_136	0	0.0122635845566788	10.1004498545025	1.17613058405197e-06	1.27975469351309	1
ENSG00000171596.6	NMUR1	2	231530546	2_136	0	0.0084535285245918	6.70915677955963	5.3852188810997e-07	-0.89598909767337	2
ENSG00000187514.16	PTMA	2	231707301	2_136	0	0.00800763636220547	6.21563205531348	4.72592731159139e-07	0.637220173351132	1
ENSG00000156973.13	PDE6D	2	231789271	2_136	0	0.00722782649748832	5.28271048425779	3.62545004810933e-07	0.427841062672651	1
ENSG00000221944.6	TIGD1	2	232546212	2_136	0	0.0117798941485187	9.7333994604703	1.08868773950881e-06	-1.18305464886515	2
ENSG00000135930.13	EIF4E2	2	232549061	2_136	0	0.00930414173783944	7.58260060884263	6.69872109289005e-07	0.912040723719501	1
ENSG00000115468.11	EFHD1	2	232613222	2_136	0	0.00787751257617897	6.06643279620641	4.53753400602561e-07	-0.610727707829174	1
ENSG00000188042.7	ARL4C	2	234498726	2_138	0	0.0288892673397978	4.8671421869972	1.3350820545488e-06	0.248981032365647	1
ENSG00000130147.15	SH3BP4	2	234951552	2_138	0	0.0442719734995659	8.79977524184749	3.69911521590999e-06	1.12927239886653	1
ENSG00000132321.16	IQCA1	2	236506648	2_139	0	0.0412113462402898	8.94161058133542	3.49888727105768e-06	1.08916345359879	1
ENSG00000115648.13	MLPH	2	237477123	2_141	0	0.0206652987713362	8.19975997124435	1.60894139329467e-06	1.05548194136678	2
ENSG00000124839.12	RAB17	2	237582615	2_141	0	0.0159282501869331	5.81883209033744	8.80037726985412e-07	0.623212812545992	2
ENSG00000124831.18	LRRFIP1	2	237627167	2_141	0	0.0155762446169129	5.61467533997329	8.30395151255935e-07	-0.611885792289124	1
ENSG00000177483.11	RBM44	2	237798821	2_141	0	0.013852944888496	4.54399823553925	5.97692295052586e-07	0.0540227331955755	1
ENSG00000132329.10	RAMP1	2	237849227	2_141	0	0.0142508948849084	4.80256097838993	6.498489496705e-07	-0.382974723180046	4
ENSG00000184182.18	UBE2F	2	237966849	2_141	0	0.0402758489809438	14.330283238906	5.4802058867841e-06	-1.88641848388054	2
ENSG00000132330.16	SCLY	2	238051863	2_141	0	0.0142290791545399	4.78857222950137	6.46964177925963e-07	-0.420610297191306	2
ENSG00000144488.14	ESPNL	2	238099977	2_141	0	0.0644333363401952	18.687245712026	1.14328185897457e-05	2.18239487248849	3
ENSG00000178752.15	ERFE	2	238164353	2_141	0	0.018626664592149	7.24942477831097	1.28214174055349e-06	-0.770717304584656	1
ENSG00000132323.8	ILKAP	2	238201873	2_141	0	0.0824736854248939	20.9963302952802	1.6442058715985e-05	2.87837113940859	2
ENSG00000204104.11	TRAF3IP1	2	238314837	2_141	0	0.0199226313786315	7.86479813967299	1.48775588412286e-06	1.10185509595048	3
ENSG00000065802.11	ASB1	2	238424179	2_141	0	0.0140756618017769	4.68959727951269	6.26760717949008e-07	-0.125401132395735	1
ENSG00000233608.3	TWIST2	2	238847617	2_141	0	0.0195338509828485	7.68444607195271	1.42527226547466e-06	0.887245324759159	1
ENSG00000178586.4	OR6B3	2	240048930	2_142	0	0.0266532181571495	8.42475538953767	2.13208419565477e-06	-1.02363196543226	1
ENSG00000182083.7	OR6B2	2	240032102	2_142	0	0.0174388464321595	4.53986941694948	7.51724164760435e-07	-0.05277954392311	1
ENSG00000068024.16	HDAC4	2	239154306	2_142	0	0.0180755561120931	4.86774312212672	8.35442791766429e-07	0.242261903438212	1
ENSG00000130414.11	NDUFA10	2	240026499	2_142	0	0.017714079580658	4.68303435352345	7.87668235413412e-07	0.142410768505963	2
ENSG00000063660.8	GPC1	2	240374378	2_142	0	0.0352175363205702	10.9854341629505	3.67344543792079e-06	1.94374910543945	1
ENSG00000142330.19	CAPN10	2	240587537	2_142	0	0.0175590779524629	4.60267914630811	7.67378813879864e-07	-0.045704173288407	1
ENSG00000178623.11	GPR35	2	240599114	2_142	0	0.0275685171138518	8.73465654108263	2.28642329266084e-06	1.08676148482277	2
ENSG00000172478.17	C2orf54	2	240893705	2_144	0	0.0520486475447302	10.1706335172411	5.02637459167001e-06	-1.43784012205793	2
ENSG00000185176.12	AQP12B	2	240682770	2_144	0	0.0313047206092414	5.47754464825535	1.62814528227159e-06	0.48133608871489	1
ENSG00000172482.4	AGXT	2	240868126	2_144	0	0.0471813350702545	9.26098059685457	4.14882003664446e-06	1.32195208521001	1
ENSG00000162804.13	SNED1	2	240960864	2_144	0	0.0336074802188486	6.13045460196283	1.95625754161696e-06	0.829415712741904	1
ENSG00000122085.16	MTERF4	2	241102313	2_144	0	0.137796187610286	19.3459117513325	2.53118449379845e-05	-2.46965342171859	1
ENSG00000115687.13	PASK	2	241150035	2_144	0	0.0333830480090203	6.0688020422397	1.92365132202784e-06	0.839412789670663	1
ENSG00000115685.14	PPP1R7	2	241147445	2_144	0	0.0284832775002195	4.60964725976566	1.24668016937306e-06	-0.140880949265644	2
ENSG00000146205.13	ANO7	2	241185208	2_144	0	0.0284058900397928	4.58466417534944	1.23655468613488e-06	0.317216647093191	3
ENSG00000168385.17	SEPT2	2	241315963	2_144	0	0.0315159920957813	5.53939144155916	1.65764082956016e-06	-0.562626825638063	1
ENSG00000115677.16	HDLBP	2	241314902	2_144	0	0.0506711413467245	9.92195712662745	4.77370337453693e-06	-1.59005142803715	2
ENSG00000006607.13	FARP2	2	241355535	2_144	0	0.177975612752265	21.8359002273035	3.69002233516746e-05	2.68115050856703	3
ENSG00000115694.14	STK25	2	241487277	2_144	0	0.048810408199564	9.57529747627606	4.43774263135731e-06	-1.36254080007384	3
ENSG00000176720.4	BOK	2	241555444	2_144	0	0.0308835992266272	5.3530329600835	1.56973095374148e-06	-0.433195221429088	3
ENSG00000168397.16	ATG4B	2	241632847	2_144	0	0.060934279328539	11.6352489469998	6.73185504276168e-06	1.43313311308432	2
ENSG00000168393.12	DTYMK	2	241687407	2_144	0	0.0685504758349387	12.7335413755039	8.28813992246978e-06	-1.68400991306657	1
ENSG00000168395.15	ING5	2	241687407	2_144	0	0.0986438058194038	16.1544773823103	1.51307386203172e-05	1.97383737985897	2
ENSG00000134121.9	CHL1	3	63682	3_1	0	0.0646477423890343	14.4323669793579	8.85907387669282e-06	-1.69211679303309	1
ENSG00000144619.14	CNTN4	3	2926336	3_4	0	0.003695465943236	4.59164406657307	1.61114569888171e-07	-0.134559031957963	2
ENSG00000072756.16	TRNT1	3	3129338	3_4	0	0.00406215319572067	5.45102627233292	2.10248046792709e-07	0.462248132747338	2
ENSG00000175928.5	LRRN1	3	3519444	3_4	0	0.00376907605523558	4.7702840726037	1.70716909500012e-07	0.220457739366639	5
ENSG00000170364.12	SETMAR	3	4301703	3_4	0	0.00375078951300623	4.72195478405253	1.68167440370248e-07	-0.230601763970654	2
ENSG00000144455.13	SUMF1	3	4368850	3_4	0	0.00384324331253039	4.94654973330141	1.80508499806392e-07	0.307569737859057	3
ENSG00000150995.18	ITPR1	3	4493696	3_4	0	0.00369665416328535	4.59161503469582	1.61165354775175e-07	-0.118392561992724	1
ENSG00000134107.4	BHLHE40	3	4978463	3_4	0	0.0169296882902978	18.3846334128674	2.95529836315956e-06	-1.90379133206035	1
ENSG00000134108.12	ARL8B	3	5133845	3_4	0	0.00711569999719142	10.5411867731309	7.12204207181695e-07	-1.21862556670588	1
ENSG00000134109.10	EDEM1	3	5185978	3_4	0	0.00496957190583003	7.27723774785804	3.43386280254098e-07	-0.827693742243938	1
ENSG00000071282.11	LMCD1	3	8598623	3_6	0	0.0230609507960228	4.75970234136879	1.04220799386639e-06	-0.353300720252105	1
ENSG00000125046.14	SSUH2	3	8672264	3_7	0	0.0754725763546099	15.5330882424259	1.11312614026034e-05	1.71085400920522	2
ENSG00000180914.10	OXTR	3	8769543	3_7	0	0.0337617329098734	8.07221251533598	2.58770469373242e-06	-1.10803781493381	2
ENSG00000070950.9	RAD18	3	8961362	3_7	0	0.0258762750975524	5.62821673457151	1.38283374667598e-06	-0.522894886298736	2
ENSG00000168137.15	SETD5	3	9398204	3_7	0	0.278935340052612	28.2631128714483	7.48550200321197e-05	3.25286938376084	1
ENSG00000132164.9	SLC6A11	3	10896899	3_9	0	0.00402519830082548	4.60967310415347	1.76179269889283e-07	0.0415257971531153	1
ENSG00000163705.12	FANCD2OS	3	10108209	3_9	0	0.00635762054223765	8.66347786712692	5.22979024053508e-07	-1.00330998130549	1
ENSG00000163719.19	MTMR14	3	9649842	3_9	0	0.00399492856187511	4.54289234426073	1.72321259230245e-07	-0.0239401389600048	1
ENSG00000144550.12	CPNE9	3	9711905	3_9	0	0.01320276329864	15.36242498146	1.9258480100584e-06	1.66386608082321	1
ENSG00000156983.15	BRPF1	3	9727078	3_9	0	0.006332515918964	8.74281821887624	5.25684456100973e-07	0.973368694714429	1
ENSG00000114026.21	OGG1	3	9756039	3_9	0	0.0263321264375255	21.619663477658	5.40545502412164e-06	-2.1979965931053	1
ENSG00000134072.10	CAMK1	3	9770367	3_9	0	0.0169686973069816	17.5992154060047	2.83556238311458e-06	1.91969454702108	1
ENSG00000214021.15	TTLL3	3	9810464	3_9	0	0.00585897636565569	8.01803801729464	4.46053810766043e-07	-1.01095656267622	1
ENSG00000156990.14	RPUSD3	3	9828730	3_9	0	0.0147222757685246	16.359762456032	2.28691139582273e-06	-1.84622860775299	2
ENSG00000163701.18	IL17RE	3	9902449	3_9	0	0.0043197285990032	5.27507081364091	2.16362580522339e-07	0.485250036628729	2
ENSG00000163702.18	IL17RC	3	9960088	3_9	0	0.00657958601471609	8.98049345516109	5.61043023441646e-07	-1.02441685666662	1
ENSG00000163703.17	CRELD1	3	9938785	3_9	0	0.00466242582104737	5.8933668297458	2.6089923545748e-07	0.557518807877488	1
ENSG00000125037.12	EMC3	3	10010880	3_9	0	0.00612837583805892	8.34029789132747	4.85315711268967e-07	-0.948444984452696	2
ENSG00000144554.10	FANCD2	3	10025967	3_9	0	0.0333427884833858	23.7259261847157	7.51142766050818e-06	-2.14073667577763	3
ENSG00000254999.3	BRK1	3	10115548	3_9	0	0.00832868631442263	11.2620884122895	8.90620802059033e-07	-1.3001697257395	2
ENSG00000134086.7	VHL	3	10128988	3_9	0	0.0306727049783633	22.8994693268158	6.66921767240643e-06	-2.15541374591409	1
ENSG00000157014.10	TATDN2	3	10248460	3_9	0	0.00515162767573307	6.83786774742196	3.3447415190776e-07	1.00484632557213	1
ENSG00000157017.15	GHRL	3	10297453	3_9	0	0.00720589997419374	9.82350071579285	6.72127875144077e-07	1.6043834417082	2
ENSG00000157087.17	ATP2B2	3	10403543	3_9	0	0.230484570401809	41.5264625519158	9.08791363450229e-05	3.9945745260486	2
ENSG00000157103.10	SLC6A1	3	10866007	3_9	0	0.00441728014266396	5.53160031397942	2.32008091913016e-07	0.579075946014718	4
ENSG00000197548.12	ATG7	3	11272355	3_9	0	0.00694401368455189	9.48773126336201	6.25561971630078e-07	-1.33365806027936	1
ENSG00000144559.10	TAMM41	3	11808893	3_9	0	0.00859467386513313	11.4871834668351	9.37433254775034e-07	-1.36071030083804	2
ENSG00000157152.16	SYN2	3	11999743	3_9	0	0.0173107572352239	17.5251579097772	2.88054989731211e-06	2.37568707312777	3
ENSG00000132170.19	PPARG	3	12288284	3_9	0	0.0439682142409681	26.3345174343339	1.09941482413766e-05	2.46868264655726	1
ENSG00000075975.15	MKRN2	3	12557101	3_9	0	0.00585685333211861	8.01192711491758	4.45552346414634e-07	0.953437031940159	1
ENSG00000132155.11	RAF1	3	12664356	3_9	0	0.00438159240400415	5.41650252310879	2.25345205107605e-07	-0.267814609181363	1
ENSG00000088726.15	TMEM40	3	12769053	3_9	0	0.0046331176446569	5.91036146569611	2.6000683637191e-07	-0.483931729903946	1
ENSG00000144712.11	CAND2	3	12798619	3_9	0	0.0166857425822814	17.4952075703249	2.77180092616668e-06	-1.89216242425772	1
ENSG00000144713.12	RPL32	3	12841494	3_9	0	0.00455319669632637	5.74246367531417	2.48263037991746e-07	-0.488567634544941	1
ENSG00000131379.9	C3orf20	3	14699272	3_10	0	0.0273908154676709	5.7561502570001	1.4970437104168e-06	0.555988726755316	3
ENSG00000163528.12	CHCHD4	3	14123707	3_10	0	0.0376158689227216	8.6738709449846	3.09800027079079e-06	-1.12491994848439	1
ENSG00000170876.7	TMEM43	3	14166025	3_10	0	0.0293750114918041	6.39838328080521	1.78461974593726e-06	-0.717068656667506	1
ENSG00000154767.14	XPC	3	14170048	3_10	0	0.0642233136049235	13.6306152546488	8.31200058990262e-06	-1.52794250612352	1
ENSG00000131389.16	SLC6A6	3	14402293	3_10	0	0.135370708519442	20.6804153501381	2.65816145238662e-05	-2.38839735891636	1
ENSG00000154781.15	CCDC174	3	14657507	3_10	0	0.156284476192989	22.0706136140323	3.27512323432546e-05	-2.46854421408718	3
ENSG00000177463.15	NR2C2	3	14967796	3_11	0	0.046379649499201	9.32685732749941	4.10733562903281e-06	1.05945547969986	1
ENSG00000131368.7	MRPS25	3	15065408	3_11	0	0.0291875761782202	5.0585479771354	1.40191377004711e-06	0.509784614902284	1
ENSG00000131381.12	RBSN	3	15099772	3_11	0	0.116465920163686	17.9571447092837	1.98579101585597e-05	2.20859913913692	2
ENSG00000131370.15	SH3BP5	3	15341941	3_11	0	0.0278501123878538	4.62775593105739	1.22375588962481e-06	-0.0821744993472971	1
ENSG00000206562.11	METTL6	3	15442762	3_11	0	0.0377778048487238	7.43261101383095	2.66609438459694e-06	-1.01196341627863	1
ENSG00000206561.12	COLQ	3	15520104	3_11	0	0.0301843616997657	5.36679035142558	1.53813347323575e-06	0.0178889199984394	1
ENSG00000131373.14	HACL1	3	15562882	3_11	0	0.0276663282814016	4.56703704101641	1.19972982823526e-06	0.316440985076484	3
ENSG00000169814.12	BTD	3	15603161	3_11	0	0.0280067856397801	4.67920861818551	1.24432283876767e-06	-0.127825014816293	1
ENSG00000206560.11	ANKRD28	3	15859466	3_11	0	0.0655314584597437	12.538043141112	7.80147983505436e-06	-1.79041384961328	2
ENSG00000131386.17	GALNT15	3	16074718	3_11	0	0.0276411160842712	4.55864114097302	1.19643298357517e-06	-0.057629461887133	2
ENSG00000092345.13	DAZL	3	16625381	3_12	0	0.0166778716161982	5.07603708362573	8.03827406519029e-07	0.381530578733085	1
ENSG00000154813.9	DPH3	3	16265727	3_12	0	0.0490305198831974	14.1508929219926	6.58791124761917e-06	1.77086350321555	1
ENSG00000154814.13	OXNAD1	3	16265068	3_12	0	0.0355459110983966	11.2401951261861	3.79368177029607e-06	1.46897341392023	2
ENSG00000131378.13	RFTN1	3	16459495	3_12	0	0.0334396711669552	12.1755178111345	3.86586634660498e-06	-1.77357571366161	3
ENSG00000182568.16	SATB1	3	18441823	3_13	0	0.0218070379456408	6.31203666157948	1.30696389024991e-06	-0.928856570558519	2
ENSG00000163576.17	EFHB	3	19903273	3_14	0	0.179216324004923	24.604124455788	4.18680637718714e-05	-3.23966145110295	1
ENSG00000144566.10	RAB5A	3	19946616	3_14	0	0.106583627217492	19.5896390574849	1.98250516210732e-05	-2.88217066402969	3
ENSG00000183977.13	PP2D1	3	19997391	3_14	0	0.0921478127232428	18.2120206412758	1.59345778249123e-05	-2.59109261901602	4
ENSG00000114166.7	KAT2B	3	20035250	3_14	0	0.0794163062240987	16.812917747704	1.267798310234e-05	2.07559081644908	2
ENSG00000129810.14	SGO1	3	20186513	3_15	0	0.0672507687731974	15.1059543477576	9.64590139329955e-06	-1.85154077485622	1
ENSG00000151789.10	ZNF385D	3	22372402	3_17	0	0.0226998273224666	5.1422158089475	1.10833296224735e-06	-0.350698003645578	1
ENSG00000182247.9	UBE2E2	3	23110561	3_17	0	0.0276572633608386	6.95370994922299	1.82609418523466e-06	0.826333857023248	3
ENSG00000174738.12	NR1D2	3	23944361	3_18	0	0.00606371187664656	4.6661927419551	2.68657288859598e-07	-0.121360752703813	1
ENSG00000197885.10	NKIRAS1	3	23946511	3_18	0	0.0068245081231525	8.33619753199061	5.40177821201255e-07	-2.17702821784738	1
ENSG00000151090.17	THRB	3	24495732	3_18	0	0.00640799333915976	6.89380763815224	4.19448464903703e-07	1.56980319441729	1
ENSG00000077097.15	TOP2B	3	25664786	3_19	0	0.0474992307142449	7.32005527241724	3.30140141500571e-06	-1.02281966446321	1
ENSG00000151093.7	OXSM	3	25782049	3_19	0	0.0689772127066541	10.788398504087	7.06577848402512e-06	1.80669055294383	1
ENSG00000151092.16	NGLY1	3	25788580	3_19	0	0.058796667165462	9.29982862350223	5.19188484657796e-06	1.24160420993882	1
ENSG00000033867.16	SLC4A7	3	27484816	3_20	0	0.0369176178782655	5.33061813410488	1.86856684830548e-06	0.419785348042454	1
ENSG00000187118.12	CMC1	3	28237631	3_21	0	0.0305598973125598	8.5662280377698	2.48564394681076e-06	-1.08934171056434	1
ENSG00000163512.13	AZI2	3	28348860	3_21	0	0.0402744969789238	11.1081602324814	4.24785474206189e-06	-1.51988591572188	1
ENSG00000206559.7	ZCWPW2	3	28348860	3_21	0	0.0402744969789238	11.1081602324814	4.24785474206189e-06	1.51988591572188	1
ENSG00000144642.21	RBMS3	3	28575079	3_21	0	0.0215262297121824	5.35177595019975	1.09386390239212e-06	-0.00535830737670334	1
ENSG00000163527.9	STT3B	3	31531565	3_23	0	0.0194179183082924	7.56100992973967	1.39405489226792e-06	-1.47770090635161	2
ENSG00000197385.5	ZNF860	3	31981522	3_23	0	0.0262824503197122	9.05557460193273	2.25984817022489e-06	-1.25154061560914	1
ENSG00000144645.13	OSBPL10	3	32078058	3_23	0	0.0238789856449202	8.27205628366181	1.87554181860207e-06	0.969382599051622	1
ENSG00000170293.8	CMTM8	3	32238503	3_23	0	0.019460592414985	6.33382556178981	1.17036022033845e-06	-0.648791641971617	1
ENSG00000153551.13	CMTM7	3	32410278	3_24	0	0.0291513682930868	4.94976519011833	1.3700642627228e-06	-0.284941968064663	1
ENSG00000091317.7	CMTM6	3	32502466	3_24	0	0.0282367834457008	4.65700586529282	1.24858871345479e-06	-0.170019340748223	1
ENSG00000144635.8	DYNC1LI1	3	32570569	3_24	0	0.0283770500785432	4.70250243889861	1.2670497655016e-06	0.228655077825894	1
ENSG00000183813.6	CCR4	3	32949797	3_24	0	0.0452079574118866	8.9929004723569	3.86022011017723e-06	-1.02252348810685	1
ENSG00000188167.8	TMPPE	3	33097052	3_24	0	0.134242670910657	19.2206209437954	2.44993969887048e-05	-2.75131201032741	1
ENSG00000170266.15	GLB1	3	33078157	3_24	0	0.0656640175755594	12.4589284422291	7.76793422020138e-06	-2.14564316757974	2
ENSG00000170275.14	CRTAP	3	33113385	3_24	0	0.0639025629072796	12.2055844600541	7.40583878139275e-06	-1.94232575753739	3
ENSG00000173705.8	SUSD5	3	33218930	3_25	0	0.0117784812602162	12.692671064222	1.41951412172684e-06	-1.90536755265353	1
ENSG00000153558.13	FBXL2	3	33277306	3_25	0	0.467929128633022	23.1822885190614	0.000102999184056322	3.84073968614743	3
ENSG00000153560.11	UBP1	3	33387790	3_25	0	0.0049486973723798	5.08639629521273	2.39000322651414e-07	-0.797694428789252	1
ENSG00000170248.13	PDCD6IP	3	33800205	3_25	0	0.00656208034658723	7.09451480396075	4.42040070677785e-07	-0.585604823341823	1
ENSG00000144681.10	STAC	3	36367864	3_26	0	0.0405078080519013	10.0397050807764	3.86150939354895e-06	-1.25778753764028	1
ENSG00000163673.7	DCLK3	3	36764355	3_27	0	0.0236882364115434	7.74924939070794	1.7429694029425e-06	1.16759486414241	2
ENSG00000168016.13	TRANK1	3	36856321	3_27	0	0.0180026909796507	9.84509100051701	1.68288546068904e-06	2.63770592839195	1
ENSG00000178567.7	EPM2AIP1	3	36991971	3_27	0	0.0432559064453423	17.6748520806687	7.2593644774556e-06	3.05736120062821	2
ENSG00000076242.14	MLH1	3	36993455	3_27	0	0.0179378313820177	11.1701031746354	1.9024993568654e-06	2.92720654795217	2
ENSG00000093167.17	LRRFIP2	3	37197556	3_27	0	0.0243843103291203	6.79143803008024	1.57242382599808e-06	-0.0957867284691196	1
ENSG00000144674.16	GOLGA4	3	37243661	3_27	0	0.0179630394910695	7.67691446093437	1.30937463331365e-06	2.04491437965682	1
ENSG00000198590.11	C3orf35	3	37386585	3_27	0	0.0179874368787141	8.18303745415816	1.39759461519231e-06	-2.18372763950559	2
ENSG00000144677.14	CTDSPL	3	37862772	3_27	0	0.0633419793779104	15.920144706513	9.57493949460962e-06	-2.66603328439291	1
ENSG00000187091.13	PLCD1	3	38029646	3_27	0	0.0732531914394269	17.5493127474245	1.22063005974046e-05	-1.8656065398524	1
ENSG00000008226.19	DLEC1	3	38039461	3_27	0	0.0179580657524099	4.62491771262268	7.88607611070883e-07	-0.0794673726090005	1
ENSG00000172936.12	MYD88	3	38137763	3_27	0	0.0251418515890435	8.04648813774399	1.92088352012152e-06	1.07832028706259	1
ENSG00000172939.8	OXSR1	3	38173945	3_27	0	0.0190689533697087	5.02133525114448	9.09166597901105e-07	0.196071771588251	1
ENSG00000172940.11	SLC22A13	3	38266019	3_27	0	0.0227705807317185	6.74662548359134	1.45867354337137e-06	0.849641885603893	1
ENSG00000093217.9	XYLB	3	38346523	3_28	0	0.0193715129757189	6.80543273676677	1.25174736099869e-06	0.77933265360207	1
ENSG00000114739.13	ACVR2B	3	38454574	3_28	0	0.122552669503859	20.4578932475067	2.38057068108673e-05	3.57104697063284	1
ENSG00000157036.12	EXOG	3	38491844	3_28	0	0.0941677229961532	19.6850927219338	1.76009832943339e-05	-3.38233793764699	2
ENSG00000168356.11	SCN11A	3	38955978	3_28	0	0.0190387715661015	6.53321130490688	1.18103569785976e-06	0.606847565886527	1
ENSG00000168026.18	TTC21A	3	39108012	3_28	0	0.0189374971542839	6.47715237310238	1.16467322426831e-06	-0.579381861127178	1
ENSG00000144655.14	CSRNP1	3	39154473	3_28	0	0.0151831234892637	4.56387501614598	6.57949049162629e-07	0.196731258632573	1
ENSG00000168334.8	XIRP1	3	39192679	3_28	0	0.0866494881961292	20.5876831212124	1.69383410774715e-05	-2.33988582515052	1
ENSG00000168329.13	CX3CR1	3	39384266	3_28	0	0.0159202226254407	4.96444333322294	7.50441928979795e-07	-0.407546151153981	1
ENSG00000144659.10	SLC25A38	3	39383433	3_28	0	0.0167231124688915	5.45556317626087	8.66271639964237e-07	0.50048840856285	1
ENSG00000168028.13	RPSA	3	39406253	3_28	0	0.0166788236329737	5.39855136820422	8.54948690098815e-07	0.534180136252663	3
ENSG00000168314.17	MOBP	3	39505347	3_28	0	0.0220584844227451	8.03729899742867	1.6833839869322e-06	-0.966909861078271	1
ENSG00000170011.13	MYRIP	3	39807367	3_28	0	0.0202208542257264	7.14275639883666	1.37139554407367e-06	0.955541839552933	1
ENSG00000114784.3	EIF1B	3	40309993	3_29	0	0.0267016865503844	6.66872637152735	1.69074841207396e-06	0.922964873633449	1
ENSG00000168032.8	ENTPD3	3	40387447	3_29	0	0.027374882115212	6.89725098938971	1.79277457560505e-06	-0.966478568662207	1
ENSG00000188846.13	RPL14	3	40457354	3_29	0	0.0285943824623488	7.29742504388565	1.98128869419462e-06	-1.01835852057549	1
ENSG00000177873.12	ZNF619	3	40477330	3_29	0	0.0328194977015867	8.56416904767913	2.66879096048449e-06	-1.18756045420034	1
ENSG00000172888.11	ZNF621	3	40528161	3_29	0	0.0238065133599137	5.61617248646995	1.26950269973534e-06	-0.298351914254116	1
ENSG00000182606.14	TRAK1	3	42014240	3_30	0	0.0318439422771063	4.79471156927803	1.44972861664163e-06	0.36564333315414	1
ENSG00000187094.11	CCK	3	42266417	3_30	0	0.0390801301712658	6.68055494633136	2.47893956321733e-06	0.773394007723639	2
ENSG00000114857.17	NKTR	3	42603651	3_31	0	0.0527038606645777	19.7202178797877	9.86850885329616e-06	2.27757394063643	1
ENSG00000157119.11	KLHL40	3	42685226	3_31	0	0.0133007395307063	7.11512730483213	8.98578163366077e-07	-0.873233194114315	1
ENSG00000010282.14	HHATL	3	42702091	3_31	0	0.0113678159189329	5.7661863913569	6.22390716223259e-07	0.876661983454361	2
ENSG00000181061.13	HIGD1A	3	42800848	3_31	0	0.010245344727855	4.72985865694526	4.60121085231712e-07	-0.379721733290249	1
ENSG00000144648.15	ACKR2	3	42804792	3_31	0	0.0242826193369086	12.2931320413844	2.83436303214352e-06	-1.4218226805569	1
ENSG00000180432.5	CYP8B1	3	42873893	3_31	0	0.0101196693791433	4.56279913547101	4.38424758297798e-07	0.193629704870829	1
ENSG00000182983.14	ZNF662	3	42905991	3_31	0	0.01011901273911	4.55971283489197	4.38099776514511e-07	-0.210318041859944	1
ENSG00000144649.8	FAM198A	3	42986457	3_31	0	0.0101335436784541	4.56029005561526	4.38784428730104e-07	0.15818310692331	1
ENSG00000144647.5	POMGNT2	3	43106160	3_31	0	0.0102381810765179	4.63438097357886	4.50517780294629e-07	0	1
ENSG00000163788.13	SNRK	3	43283602	3_31	0	0.04462349773645	17.5011079410156	7.41526282868339e-06	1.80364045840894	1
ENSG00000011198.7	ABHD5	3	43689274	3_31	0	0.0105373690715063	4.88916635480572	4.89175167897026e-07	0.0707836715866167	3
ENSG00000160746.12	ANO10	3	43364031	3_31	0	0.0194929807721845	10.9707736245696	2.03054633889481e-06	-1.77228123149601	2
ENSG00000179152.19	TCAIM	3	44336467	3_31	0	0.138759927166947	28.6795103366795	3.77861976632803e-05	-3.41396121291048	1
ENSG00000225873.3	LINC00694	3	44422957	3_31	0	0.0137200416486948	7.14051959828981	9.30213508439751e-07	0.902843445002734	2
ENSG00000178917.15	ZNF852	3	44510851	3_31	0	0.0112272408649986	5.38395232869169	5.73946804913611e-07	-0.172722045848976	1
ENSG00000144792.9	ZNF660	3	44590720	3_31	0	0.0195153982873473	10.1981286580127	1.88971061496352e-06	-1.62315774228878	1
ENSG00000186448.14	ZNF197	3	44584405	3_31	0	0.010759996400772	5.23059732828183	5.34393061263983e-07	-0.656290229002722	1
ENSG00000186446.11	ZNF501	3	44713292	3_31	0	0.0194307655503375	10.2092230789899	1.88356235495307e-06	0.994544269227858	1
ENSG00000163807.5	KIAA1143	3	44761331	3_31	0	0.122010175348811	26.4040405257553	3.05888985212833e-05	2.95024555301182	2
ENSG00000163808.16	KIF15	3	44761638	3_31	0	0.150660167109434	28.9337959113866	4.13905555282076e-05	-3.34775308757611	1
ENSG00000163810.11	TGM4	3	44875099	3_31	0	0.014230782654151	7.63256694721725	1.03132799064837e-06	0.535158028937249	2
ENSG00000075914.12	EXOSC7	3	44975427	3_31	0	0.0107414693473198	4.99876067819214	5.09827708458083e-07	-0.33642617669913	2
ENSG00000163812.13	ZDHHC3	3	44976413	3_31	0	0.0125181548658525	6.55241360795683	7.78823451732115e-07	-0.743383171662516	1
ENSG00000163815.5	CLEC3B	3	45000571	3_31	0	0.0310136816216198	14.1138306459434	4.15619219995394e-06	-1.67259817849906	1
ENSG00000283473.2	RP11-509I21.2	3	46611510	3_32	0	0.0263119307811304	4.60764060288183	1.1511415010478e-06	-0.181383580064494	2
ENSG00000163825.3	RTP3	3	46498374	3_32	0	0.0306652106922165	6.0136522410836	1.75098191194809e-06	0.769929811918066	1
ENSG00000163814.7	CDCP1	3	45177617	3_32	0	0.0278087207797738	5.11548126653976	1.35071868242245e-06	0.668703131975819	1
ENSG00000249992.1	TMEM158	3	45226648	3_32	0	0.0270906624763231	4.87530476466328	1.25406137458652e-06	0.398249939390283	1
ENSG00000011376.9	LARS2	3	45412034	3_32	0	0.0527351790574826	11.0180627349773	5.51700099883785e-06	1.36996900288002	2
ENSG00000144791.9	LIMD1	3	45599428	3_32	0	0.0264487792173748	4.65524535191615	1.16908369429291e-06	-0.301163671353339	2
ENSG00000163817.15	SLC6A20	3	45796521	3_32	0	0.0275404665903668	5.02645188953331	1.31440808154141e-06	0.321736486344799	2
ENSG00000163818.16	LZTFL1	3	45866656	3_32	0	0.0286658416544973	5.39421101568606	1.46821624818741e-06	0.578093279686548	2
ENSG00000172215.5	CXCR6	3	45940684	3_32	0	0.0295754311577129	5.68111934990143	1.59537357556885e-06	-0.558245563931172	1
ENSG00000173578.7	XCR1	3	46027727	3_32	0	0.0694820961483721	13.5855035221187	8.96284834451755e-06	-1.74128178550231	1
ENSG00000163823.3	CCR1	3	46208517	3_32	0	0.0261439108696541	4.54886777012592	1.12920102489616e-06	0.0288678125231579	1
ENSG00000121807.5	CCR2	3	46353822	3_32	0	0.028939956503501	5.48157990340181	1.50626373435608e-06	-0.524566096289128	1
ENSG00000160791.13	CCR5	3	46371068	3_32	0	0.0273435883308584	4.96059624090838	1.28791376105701e-06	-0.275378155154611	1
ENSG00000121797.9	CCRL2	3	46406413	3_32	0	0.0282976202442554	5.27547272091313	1.41745308176502e-06	-0.634535033325741	1
ENSG00000012223.12	LTF	3	46441370	3_32	0	0.0302463181169792	5.88726449994662	1.69076582259617e-06	0.637772370447354	3
ENSG00000241186.9	TDGF1	3	46575847	3_32	0	0.026495076207445	4.67128606792201	1.17516550215889e-06	0.332788269343125	1
ENSG00000163827.12	LRRC2	3	46560741	3_32	0	0.11369638073168	18.2292093829201	1.96794007713591e-05	2.2513278399464	1
ENSG00000261603.1	PRSS46	3	46730129	3_33	0	0.045631982806022	9.85822101075027	4.27135125677017e-06	-1.2819536858371	1
ENSG00000178038.16	ALS2CL	3	46669645	3_33	0	0.0309803168928476	6.28794655673729	1.84966080758286e-06	-0.724456481809609	2
ENSG00000181585.3	TMIE	3	46699412	3_33	0	0.0257232962810323	4.5803774204007	1.11872999358056e-06	-0.0990997569282383	2
ENSG00000188086.13	PRSS45	3	46738199	3_33	0	0.0268919082860608	4.98801792779091	1.27364097916197e-06	0.42457709478777	3
[truncated: 8,628 more rows]
