# Supplementary material for: Adjusting for genetic confounders in transcriptome-wide association studies improves discovery of risk genes of complex traits
Source: Nat Genet. 2024 Jan 26;56(2):336–47. doi: 10.1038/s41588-023-01648-9 (PMC10864181; doi:10.1038/s41588-023-01648-9)
Supplement: Supplementary file 5 — cTWAS results of all analyzed genes across all tissues for IBD, SCZ, and SBP. Results are stored separately for each combination of traits and tissues. Column legends for each set of results are the same as in Supplementary Table 1. [file 41588_2023_1648_MOESM5_ESM.zip › SCZ_Thyroid.csv]

id	genename	chrom	pos	region_tag	cs_index	PIP	tau2	PVE	z	num_eqtl
ENSG00000131591.17	C1orf159	1	1091327	1_1	0	0.0104295961998864	4.7302324273263	4.68432880880968e-07	0.0661677279160888	2
ENSG00000186891.13	TNFRSF18	1	1197558	1_1	0	0.0119241380802431	5.99795886120721	6.79090845445721e-07	-0.566427324831821	1
ENSG00000131584.18	ACAP3	1	1307327	1_1	0	0.0104642312673292	4.76160783987438	4.73105885421042e-07	0.172272514486247	1
ENSG00000127054.20	INTS11	1	1327764	1_1	0	0.015354500288136	8.39384417859502	1.22375361152705e-06	-0.990840391758164	1
ENSG00000169962.4	TAS1R3	1	1327764	1_1	0	0.015354500288136	8.39384417859502	1.22375361152705e-06	-0.990840391758164	1
ENSG00000235098.8	ANKRD65	1	1418223	1_1	0	0.0158980028693088	8.72373278553087	1.31686823577596e-06	1.01854887851932	1
ENSG00000215790.6	SLC35E2	1	1740343	1_1	0	0.015365196748599	8.40045293548985	1.22557029312318e-06	-1.11065944292359	1
ENSG00000169885.9	CALML6	1	1910480	1_1	0	0.0475200325189583	19.1647361227053	8.64722918939033e-06	2.24212516523426	3
ENSG00000178821.12	TMEM52	1	1919749	1_1	0	0.0113731778824301	5.55004405482364	5.99343305900538e-07	0.520858032067866	1
ENSG00000142609.17	CFAP74	1	1955806	1_1	0	0.0411894346817886	17.7928879542811	6.95872496812743e-06	1.92522048337557	1
ENSG00000197530.12	MIB2	1	2297717	1_2	0	0.0073376498462121	10.1070726704137	7.0417364767386e-07	-1.18606010465592	1
ENSG00000067606.16	PRKCZ	1	2061538	1_2	0	0.0076925810584918	8.89100925865431	6.49412345600936e-07	-0.247214975890105	1
ENSG00000162585.16	FAAP20	1	2189679	1_2	0	0.00494769738357703	7.55263550503017	3.54812614437691e-07	1.29962781618573	2
ENSG00000116151.13	MORN1	1	2367799	1_2	0	0.0070736240959044	8.23929861798265	5.53387846688257e-07	-0.777833222706753	1
ENSG00000157916.19	RER1	1	2409621	1_2	0	0.00796620422676786	9.22883569522609	6.98064812505518e-07	0.991033253925667	1
ENSG00000157911.9	PEX10	1	2413486	1_2	0	0.0267558438675454	20.0165470885048	5.08516691038004e-06	-1.62192627215592	1
ENSG00000149527.17	PLCH2	1	2416137	1_2	0	0.00472532486871979	4.86187957071829	2.18138973814883e-07	-0.540338104038275	5
ENSG00000157873.17	TNFRSF14	1	2553309	1_2	0	0.00626447071564928	7.55925394230018	4.49635626898496e-07	1.3747416398228	2
ENSG00000157870.14	FAM213B	1	2836128	1_2	0	0.0184262068027919	18.906094289785	3.30776888297026e-06	-2.52452309277111	1
ENSG00000142606.15	MMEL1	1	2632744	1_2	0	0.0401021392964385	25.5779040899875	9.73934819050516e-06	-3.09918323219623	1
ENSG00000215912.12	TTC34	1	2800905	1_2	0	0.0693042756672337	30.7881593204023	2.02600797663065e-05	3.34100989880601	2
ENSG00000142611.16	PRDM16	1	3093405	1_2	0	0.00485096743184565	4.9493402617487	2.27967568875837e-07	0.132235737106834	2
ENSG00000130762.14	ARHGEF16	1	3477557	1_2	0	0.0826364381059704	31.0380794216486	2.43536368812098e-05	2.66633533502625	1
ENSG00000162591.15	MEGF6	1	3563585	1_2	0	0.00480904949549588	4.88417711069153	2.23022175412405e-07	-0.167779726855144	1
ENSG00000158109.14	TPRG1L	1	3623460	1_2	0	0.0384628276097058	24.4229084588799	8.91940710782129e-06	2.26226820506435	1
ENSG00000235169.7	SMIM1	1	3773288	1_3	0	0.0181967191317777	8.16669561761875	1.41103198302786e-06	0.944065811970274	1
ENSG00000130764.9	LRRC47	1	3789974	1_3	0	0.0233752186660829	10.546711469933	2.34083145158253e-06	-1.22861931178523	2
ENSG00000116198.12	CEP104	1	3858039	1_3	0	0.0161266877451516	7.0206662859521	1.07503079204374e-06	-0.76939159296751	1
ENSG00000169598.15	DFFB	1	3872074	1_3	0	0.0127066213720525	4.76141721540377	5.74465198261534e-07	0.159194343560266	3
ENSG00000069424.14	KCNAB2	1	5993570	1_5	0	0.0150357563647856	4.80072137627804	6.85376450264293e-07	0.0685916883195751	1
ENSG00000131697.17	NPHP4	1	5999377	1_5	0	0.0182941227881825	6.59554904895174	1.14567105487194e-06	0.736561915319733	1
ENSG00000158286.12	RNF207	1	6206026	1_5	0	0.0661650051989248	19.087886640874	1.19917784123314e-05	1.93489410465774	1
ENSG00000116251.9	RPL22	1	6201811	1_5	0	0.0238097401070934	10.0201243071585	2.26529705837761e-06	1.49470127885714	2
ENSG00000116237.15	ICMT	1	6235565	1_5	0	0.0187556663642691	6.75471969373055	1.20292133310325e-06	-0.552791010294503	2
ENSG00000097021.19	ACOT7	1	6394534	1_5	0	0.0151727645231111	5.305329011273	7.64318614155938e-07	-0.916840089654716	1
ENSG00000187017.15	ESPN	1	6424818	1_5	0	0.0174318402905758	6.45603612977546	1.06857888228444e-06	-0.708330509429177	1
ENSG00000215788.9	TNFRSF25	1	6466259	1_5	0	0.0454724165082735	16.7387078235939	7.22715484499096e-06	2.17614202432327	1
ENSG00000162408.10	NOL9	1	6554170	1_5	0	0.0161108137880892	5.69796615707723	8.71635159493206e-07	-0.71151448165295	1
ENSG00000204859.12	ZBTB48	1	6580056	1_5	0	0.0470940993237766	17.2017693316085	7.69195990663956e-06	-2.20848645781369	1
ENSG00000162413.16	KLHL21	1	6591954	1_5	0	0.0151260197690973	5.03741275064309	7.23485110345147e-07	-0.488447258823754	1
ENSG00000171735.18	CAMTA1	1	6788383	1_5	0	0.0179688660655076	6.31891176276813	1.07810326007844e-06	0.595708537127909	1
ENSG00000049245.12	VAMP3	1	7781270	1_6	0	0.010007017567555	4.73340850953291	4.49755047658616e-07	0.220322284794005	1
ENSG00000116288.12	PARK7	1	7961718	1_6	0	0.0116621949669719	5.97189545371477	6.61286856032157e-07	0.33463325956571	1
ENSG00000116285.12	ERRFI1	1	8026467	1_6	0	0.0101119183453826	4.79615319835963	4.60494022994722e-07	-0.0614091559817941	1
ENSG00000142599.17	RERE	1	8416368	1_6	0	0.0544272057026426	31.6667652729113	1.63650425135878e-05	4.74103709090939	1
ENSG00000074800.13	ENO1	1	8879251	1_6	0	0.0130265331138584	11.684519401451	1.44523043451758e-06	-2.44868725137781	1
ENSG00000180758.11	GPR157	1	9128930	1_6	0	0.0126345280737695	6.95566081029941	8.344394289613e-07	-0.781461084331783	2
ENSG00000049239.12	H6PD	1	9199041	1_6	0	0.0720587710893886	23.4412562617507	1.60385510455306e-05	2.24923415314826	3
ENSG00000188807.12	TMEM201	1	9591207	1_7	0	0.0208361442400455	5.72026138293592	1.13169820225996e-06	0.546874641964325	2
ENSG00000171608.15	PIK3CD	1	9651429	1_7	0	0.0289046622330297	8.83591479861041	2.42502832159424e-06	-1.01066533581461	1
ENSG00000171603.16	CLSTN1	1	9824341	1_7	0	0.0385517193663708	11.5873868849847	4.24157017204557e-06	-1.41540131228769	1
ENSG00000178585.14	CTNNBIP1	1	9905367	1_7	0	0.0225451355819629	6.46970815647608	1.38495269150083e-06	0.522891789765015	1
ENSG00000162441.11	LZIC	1	9943171	1_7	0	0.0189823013611641	4.83500488028099	8.7145141115662e-07	-0.150182004129102	1
ENSG00000162444.11	RBP7	1	9991107	1_7	0	0.0205583168738253	5.59269148657104	1.0917062967249e-06	-0.508113971032764	3
ENSG00000130939.18	UBE4B	1	10033313	1_7	0	0.0296807887643262	9.08850650622625	2.56132894466763e-06	1.72794939323178	1
ENSG00000054523.17	KIF1B	1	10214383	1_7	0	0.0212996300439429	5.92936925086316	1.19916226511438e-06	0.907848728538039	1
ENSG00000142657.20	PGD	1	10398382	1_7	0	0.0402514457925656	12.0005717613256	4.58649389212472e-06	1.59616933633667	2
ENSG00000241563.3	CORT	1	10450625	1_7	0	0.0187943309703681	4.74050076289101	8.45957389079323e-07	0.382828428136786	1
ENSG00000160049.11	DFFA	1	10477033	1_7	0	0.0216729137948256	6.09453663010515	1.2541670654938e-06	0.557821064511164	1
ENSG00000142655.12	PEX14	1	10505890	1_7	0	0.0256634243860709	7.70256798820165	1.87692769653605e-06	0.821977289413672	1
ENSG00000009724.16	MASP2	1	11047382	1_8	0	0.0159283398406425	4.94220545966979	7.47461289845033e-07	-0.368645072490629	1
ENSG00000116649.9	SRM	1	11060463	1_8	0	0.0789553887331608	20.2750470184981	1.51999109262294e-05	2.16801086852193	1
ENSG00000171824.13	EXOSC10	1	11077721	1_8	0	0.0164908698803459	5.27142981135613	8.25409361196094e-07	0.254583201493267	1
ENSG00000120942.13	UBIAD1	1	11264136	1_8	0	0.0158869490772353	4.91752340699241	7.41795741971943e-07	0.110624534220272	1
ENSG00000132879.13	FBXO44	1	11666625	1_8	0	0.016622894921634	5.34708578758171	8.4395872675073e-07	-0.396518885380132	1
ENSG00000116661.9	FBXO2	1	11643786	1_8	0	0.0164754098010244	5.26253193867045	8.23243607745828e-07	0.324232565088895	3
ENSG00000116663.10	FBXO6	1	11663828	1_8	0	0.0170962460137437	5.61350088777026	9.112382705301e-07	-0.434762311664705	2
ENSG00000204518.2	AADACL4	1	12644463	1_9	0	0.0254314416352087	9.33281643705045	2.25362213971937e-06	1.05454123778743	1
ENSG00000177674.15	AGTRAP	1	11737129	1_9	0	0.0614908200331751	17.7941732898209	1.03892811048777e-05	-1.81371145077924	2
ENSG00000011021.21	CLCN6	1	11805747	1_9	0	0.0681487792648272	18.7894344049144	1.21581972480626e-05	-2.23692700564331	2
ENSG00000116685.15	KIAA2013	1	11926564	1_9	0	0.0173796367939474	5.71432353248679	9.42980948344318e-07	-0.560794735725463	2
ENSG00000083444.16	PLOD1	1	11935352	1_9	0	0.0395433899209063	13.5473298340169	5.08656968432421e-06	-1.58999509091054	2
ENSG00000116688.16	MFN2	1	11978002	1_9	0	0.0193106072235466	6.714588832729	1.23115505057485e-06	1.04415617625105	1
ENSG00000116691.10	MIIP	1	11962436	1_9	0	0.036576318913174	12.8007356774053	4.44561984143281e-06	1.74666261943137	1
ENSG00000162493.16	PDPN	1	13607561	1_10	0	0.0161490103844033	4.77324233305574	7.31908505704538e-07	-0.123205467065879	1
ENSG00000171729.13	TMEM51	1	15151905	1_11	0	0.00785769577938211	4.80828221793576	3.58742274729409e-07	-0.118217219318259	1
ENSG00000142621.19	FHAD1	1	15253804	1_11	0	0.00805855901605746	5.04692040716194	3.86172410703386e-07	0.257120052154767	2
ENSG00000215704.9	CELA2B	1	15466305	1_11	0	0.00819072287379097	5.2007247280884	4.0446737490879e-07	0.43429626969351	1
ENSG00000132906.17	CASP9	1	15525539	1_11	0	0.0118765200991384	8.71634301620741	9.82926214160656e-07	1.13762683455322	2
ENSG00000116138.12	DNAJC16	1	15527133	1_11	0	0.0107620965665503	7.78352932791579	7.95373006092084e-07	0.948659836406149	1
ENSG00000116771.5	AGMAT	1	15585235	1_11	0	0.0106741765744375	7.70588991200325	7.8100637672477e-07	0.937939967507674	1
ENSG00000197312.11	DDI2	1	15617889	1_11	0	0.00791595833056635	4.87811668218125	3.66651174422106e-07	-0.255327334611871	1
ENSG00000116786.11	PLEKHM2	1	15684135	1_11	0	0.0141275940251088	10.3606236577243	1.38979742193421e-06	1.23533788116235	2
ENSG00000162461.7	SLC25A34	1	15735091	1_11	0	0.00985806571893777	6.95316358814308	6.50835978716265e-07	-0.626015889318118	1
ENSG00000162458.12	FBLIM1	1	15754447	1_11	0	0.0198708494203701	13.5972141010973	2.5654512423274e-06	-1.36734313511261	1
ENSG00000065526.10	SPEN	1	15852422	1_11	0	0.0220157840596894	14.5715326568557	3.04604831455257e-06	1.55531583477798	1
ENSG00000186510.11	CLCNKA	1	16017999	1_11	0	0.0135499955508414	9.96499204926068	1.28207521916151e-06	1.16422776457204	3
ENSG00000184908.17	CLCNKB	1	16043396	1_11	0	0.00777838135132147	4.71237235719556	3.48037650389228e-07	0.00181938146012756	4
ENSG00000173641.17	HSPB7	1	16018713	1_11	0	0.0101500008823104	7.22934101805407	6.96726273873142e-07	0.783582251891042	2
ENSG00000185519.8	FAM131C	1	16042283	1_11	0	0.00788176972980925	4.83719319782322	3.6200500316985e-07	-0.105626453392863	3
ENSG00000142627.12	EPHA2	1	16156481	1_11	0	0.00829556888494243	5.32098842202729	4.19117586650986e-07	-0.497510375165982	1
ENSG00000142632.16	ARHGEF19	1	16201723	1_11	0	0.0148767696461106	10.8504698512534	1.53269090306657e-06	-1.57124052640193	1
ENSG00000132881.11	RSG1	1	16237140	1_11	0	0.00963823767631222	6.73990311293816	6.16806131124923e-07	-0.923291306527981	1
ENSG00000037637.10	FBXO42	1	16352086	1_11	0	0.0266889600268748	16.4035457947746	4.15687326018107e-06	-2.11697502171818	2
ENSG00000055070.16	SZRD1	1	16354595	1_11	0	0.0172599221184799	12.2597806165209	2.00918037401774e-06	1.74832696738215	1
ENSG00000157191.19	NECAP2	1	16439071	1_11	0	0.00866083400114848	5.72845479778521	4.71079930180029e-07	0.379420636794058	2
ENSG00000183888.4	C1orf64	1	16003338	1_11	0	0.0157609484282063	11.3978762250735	1.70570405224617e-06	1.4355271543898	1
ENSG00000058453.16	CROCC	1	16971088	1_12	0	0.0103887803444538	4.78389176182182	4.71892750576435e-07	0.409677662008073	1
ENSG00000117122.13	MFAP2	1	16980453	1_12	0	0.0222057077088603	11.9873948673704	2.52747475849826e-06	-2.02012722582083	2
ENSG00000117115.12	PADI2	1	17127016	1_12	0	0.0232613467009279	12.429501852996	2.74527575459433e-06	-1.50144118623119	1
ENSG00000179051.13	RCC2	1	17438641	1_12	0	0.0114943542245961	5.74114006150316	6.26585175562931e-07	-0.60068142374304	2
ENSG00000074964.16	ARHGEF10L	1	17592105	1_12	0	0.0125784832017509	6.5946627863562	7.87622771790133e-07	0.643367164042631	1
ENSG00000117154.11	IGSF21	1	18108097	1_12	0	0.0175378010827887	9.74586770900148	1.62290481455821e-06	-1.1371706323692	1
ENSG00000179023.8	KLHDC7A	1	18479494	1_13	0	0.00988608736176522	6.09506854222746	5.72137527150227e-07	0.946066607851352	2
ENSG00000169991.10	IFFO2	1	18949846	1_13	0	0.0128752958137047	8.18199349918426	1.00026193668515e-06	-0.896219167824771	2
ENSG00000127463.13	EMC1	1	19246729	1_13	0	0.00898049768021658	4.79871529941093	4.09187903438915e-07	0.181078582427645	1
ENSG00000053372.4	MRTO4	1	19253500	1_13	0	0.00926919210348387	5.09585482092365	4.48493678826086e-07	-0.305210200404216	2
ENSG00000053371.12	AKR7A2	1	19311815	1_13	0	0.0409542889245407	19.1220880237504	7.4358753277234e-06	1.972891206266	1
ENSG00000040487.12	PQLC2	1	19313560	1_13	0	0.0142750028092399	9.11802384081462	1.23587436091024e-06	1.07896883714967	2
ENSG00000077549.17	CAPZB	1	19393598	1_13	0	0.0275447743648642	15.2523264915681	3.98907966111666e-06	-1.87566603101205	2
ENSG00000173436.13	MINOS1	1	19548962	1_13	0	0.0089081433370396	4.73455545594583	4.00464295170136e-07	-0.0972535983072621	1
ENSG00000158747.13	NBL1	1	19595253	1_13	0	0.034596177643588	17.5232149514582	5.75624544092582e-06	-2.017776645502	2
ENSG00000162542.13	TMCO4	1	19777831	1_13	0	0.0100506530082488	5.85899099329944	5.59132203916782e-07	-0.538205071833376	1
ENSG00000169914.5	OTUD3	1	19882213	1_13	0	0.0228833961535406	13.6660151583566	2.96933894214631e-06	1.55445753992351	4
ENSG00000188257.10	PLA2G2A	1	19979786	1_13	0	0.0111741154316798	6.86581937352318	7.28455327795928e-07	0.692323770846785	1
ENSG00000127472.10	PLA2G5	1	20023881	1_13	0	0.00891424765536875	4.73763695350446	4.00999535737153e-07	0.0979889094377097	2
ENSG00000158816.15	VWA5B1	1	20223899	1_14	0	0.0160101363191824	4.90286431750172	7.45319186441612e-07	0.289298937669805	2
ENSG00000162545.5	CAMK2N1	1	20486995	1_14	0	0.0157867357197775	4.78243146693437	7.1686683820848e-07	-0.0105195652678857	1
ENSG00000090432.6	MUL1	1	20503268	1_14	0	0.0216941437434334	7.68628955695357	1.58327608293171e-06	0.907064830530941	1
ENSG00000183114.7	FAM43B	1	20550427	1_14	0	0.135334901952485	24.6843223427246	3.171965232929e-05	2.42502360414605	2
ENSG00000158825.5	CDA	1	20569329	1_14	0	0.0160688372183132	4.98163824980222	7.6007077723271e-07	-0.275376360230647	3
ENSG00000158828.7	PINK1	1	20632928	1_14	0	0.0163565625582836	5.09435184363161	7.91185596234906e-07	0.151739257466767	1
ENSG00000117245.12	KIF17	1	20684689	1_14	0	0.105280444351301	24.5618918123416	2.45531332166572e-05	-2.95145921039144	2
ENSG00000189410.11	SH2D5	1	20733077	1_14	0	0.0156629840722432	4.75858539550043	7.07700936745213e-07	0.259573896381876	2
ENSG00000127483.17	HP1BP3	1	20793534	1_14	0	0.0309124338629064	11.8776695650836	3.48627656123458e-06	-2.77275785483861	1
ENSG00000075151.20	EIF4G3	1	21176003	1_14	0	0.0274226249458207	9.90556456359783	2.57920376292899e-06	1.10828156299616	1
ENSG00000142794.18	NBPF3	1	21460257	1_15	0	0.0138862197019775	6.13784906407809	8.09277811972933e-07	-0.412284185508519	1
ENSG00000162551.13	ALPL	1	21496799	1_15	0	0.0140400208659489	6.52624180585125	8.70018146284392e-07	0.756006970578281	1
ENSG00000076864.19	RAP1GAP	1	21653456	1_15	0	0.0276205201909924	13.8789476945779	3.63986930085851e-06	1.59254657196066	1
ENSG00000090686.15	USP48	1	21782050	1_15	0	0.112124935881116	23.6929732013131	2.52243025981336e-05	2.2535352434158	3
ENSG00000187942.11	LDLRAD2	1	21811388	1_15	0	0.012638824431223	5.30838664542165	6.3703988705191e-07	-0.264657538903233	2
ENSG00000142798.17	HSPG2	1	21851385	1_15	0	0.0171579207441328	8.73542825040268	1.42313550947101e-06	1.15004853593368	2
ENSG00000142789.19	CELA3A	1	22001714	1_15	0	0.048739817423245	17.6823431782449	8.18316126514763e-06	-1.69371603991579	1
ENSG00000070831.15	CDC42	1	22052387	1_15	0	0.0261281221884536	14.4722172476973	3.5903820864969e-06	2.25545908545988	1
ENSG00000162552.14	WNT4	1	22143914	1_15	0	0.0122738590467324	5.04564753400191	5.88024522226328e-07	-0.252894735662887	3
ENSG00000133216.16	EPHB2	1	22826495	1_16	0	0.0269732866038359	12.1795171414353	3.11933009126898e-06	1.38028198808446	1
ENSG00000004487.15	KDM1A	1	23000786	1_16	0	0.0161403305868307	7.29847293815003	1.11851503067642e-06	-0.784165836663846	1
ENSG00000204219.9	TCEA3	1	23383982	1_16	0	0.0171447328020279	7.87123663145406	1.28135977580104e-06	0.99666811689063	2
ENSG00000088280.18	ASAP3	1	23484404	1_16	0	0.0122869165498414	4.71303016146672	5.49845309356683e-07	0.0738110579427618	2
ENSG00000007968.6	E2F2	1	23504335	1_16	0	0.0126182814193515	4.96508216130343	5.94872709143059e-07	0.297069969033814	1
ENSG00000117318.8	ID3	1	23559007	1_16	0	0.0205668970963211	9.5994315540021	1.87461327554966e-06	-1.05214588164669	1
ENSG00000188822.7	CNR2	1	23899554	1_17	0	0.0279935493878959	13.1502516948747	3.49534002054479e-06	1.51262573705802	1
ENSG00000197880.8	MDS2	1	23623920	1_17	0	0.0152868635610504	7.40013734144026	1.07412683370014e-06	0.776246434406278	1
ENSG00000142676.12	RPL11	1	23691734	1_17	0	0.0197994123306693	9.85499968565385	1.85270516241171e-06	-1.19988398651851	2
ENSG00000057757.9	PITHD1	1	23775590	1_17	0	0.0144538163913519	6.8688752049478	9.4268274205193e-07	-0.639084821391877	1
ENSG00000117308.14	GALE	1	23800401	1_17	0	0.0117368150336433	4.89617939502781	5.45638465703649e-07	0.21390897872192	1
ENSG00000179163.11	FUCA1	1	23868780	1_17	0	0.0144204871231751	6.84698332077647	9.37511487208756e-07	0.611729318222161	3
ENSG00000142677.3	IL22RA1	1	24143324	1_17	0	0.0127911490469675	5.7108787704603	6.93601298373689e-07	-0.476991662379219	2
ENSG00000185436.11	IFNLR1	1	24187118	1_17	0	0.0116399920413118	4.81774278050769	5.3246821647009e-07	0.15633887773288	1
ENSG00000001460.17	STPG1	1	24416496	1_17	0	0.0115156040593724	4.716018617962	5.15655473338641e-07	0.0447673758960826	2
ENSG00000001461.16	NIPAL3	1	24415622	1_17	0	0.0207954151337622	10.3213160852433	2.037980712883e-06	-1.56449773060047	2
ENSG00000117602.11	RCAN3	1	24515696	1_17	0	0.0202502667986891	10.0689107059775	1.9360235493289e-06	-1.25701793880788	1
ENSG00000184454.6	NCMAP	1	24555524	1_17	0	0.0133231178902316	6.09690941659854	7.71281670022271e-07	0.852600563744698	2
ENSG00000133226.16	SRRM1	1	24601070	1_17	0	0.173245089096097	30.922375864729	5.08664213310923e-05	-3.25433675056197	1
ENSG00000169504.14	CLIC4	1	24745089	1_17	0	0.0115334678763555	4.73069328861927	5.1806243070682e-07	0.11790012419173	2
ENSG00000175707.8	KDF1	1	26955015	1_18	0	0.0414155186168005	15.174794982939	5.96737503676523e-06	2.41180273419698	2
ENSG00000131910.4	NR0B2	1	26914363	1_18	0	0.0161382923056895	5.10206753058976	7.81809920165831e-07	-0.0129914107786767	1
ENSG00000183726.10	TMEM50A	1	25341420	1_18	0	0.0154297573750156	4.72126195449942	6.91694928329611e-07	0.0661558138687675	1
ENSG00000188672.17	RHCE	1	25382767	1_18	0	0.0179444290016784	6.14217318024221	1.0465237713294e-06	0.587753082958049	1
ENSG00000204178.9	TMEM57	1	25430369	1_18	0	0.0155309472818348	4.78685444715129	7.05903872695296e-07	-0.110037477685257	1
ENSG00000157978.11	LDLRAP1	1	25566751	1_18	0	0.0161105746625687	5.12226468678122	7.83556729883096e-07	0.310079989662479	1
ENSG00000117643.14	MAN1C1	1	25702121	1_18	0	0.0169507670293453	5.6174365028522	9.04117600618962e-07	0.459552992042092	1
ENSG00000162430.16	SELENON	1	25799884	1_18	0	0.0179683436638803	6.11600985852917	1.04345474647954e-06	0.507986617073141	2
ENSG00000127423.10	AUNIP	1	25858853	1_18	0	0.017151860126906	5.67988406776562	9.25013550080307e-07	-0.40451777932803	1
ENSG00000182749.5	PAQR7	1	25875935	1_18	0	0.0162473708925407	5.19761455407539	8.01834172852982e-07	-0.28411657594653	1
ENSG00000117632.22	STMN1	1	25829039	1_18	0	0.0159580632227438	5.05845764413187	7.66470944137071e-07	0.348095229092984	1
ENSG00000158008.9	EXTL1	1	26020058	1_18	0	0.0162610600607244	5.23283632010648	8.07947983148099e-07	0.373535379948005	1
ENSG00000158022.6	TRIM63	1	26078256	1_18	0	0.0158951859991703	4.9945302802019	7.53802652749742e-07	-0.322022501436677	1
ENSG00000197245.5	FAM110D	1	26157612	1_18	0	0.0177898997710538	5.97388120843339	1.00908437249294e-06	-0.473883110436085	3
ENSG00000236782.6	RP11-96L14.7	1	26172079	1_18	0	0.0227922089813583	8.46298007618783	1.83150088780213e-06	1.25561956563273	2
ENSG00000142675.17	CNKSR1	1	26177545	1_18	0	0.0279657952556319	10.7006270067754	2.84140929355254e-06	1.66269935499106	2
ENSG00000130695.14	CEP85	1	26234471	1_18	0	0.0323008809330018	11.7942288070497	3.61727321438968e-06	-1.35044679266736	1
ENSG00000169442.8	CD52	1	26317908	1_18	0	0.0233656245487273	8.9488599065651	1.98537477654303e-06	1.37107376060633	1
ENSG00000158062.20	UBXN11	1	26317588	1_18	0	0.020240983606178	7.15434773605355	1.37498846577372e-06	0.726398175773548	2
ENSG00000176092.14	AIM1L	1	26360502	1_18	0	0.0236116288099919	8.60048381239406	1.92817401929957e-06	0.926524152980318	1
ENSG00000117682.16	DHDDS	1	26432111	1_18	0	0.0176472732755192	5.97130321520713	1.00056229371757e-06	0.54382162045409	2
ENSG00000198830.10	HMGN2	1	26474738	1_18	0	0.0157221359916954	4.90172743436163	7.31742202826276e-07	0.0686010504262328	1
ENSG00000117676.13	RPS6KA1	1	26533204	1_18	0	0.0273696825553187	10.3419206674401	2.68762306234571e-06	-1.45754298819974	1
ENSG00000117713.18	ARID1A	1	26693642	1_18	0	0.0340129803910488	12.775470351881	4.12590271905044e-06	2.74676117984853	1
ENSG00000060642.10	PIGV	1	26787956	1_18	0	0.059539686668709	17.2097796601158	9.7292475037583e-06	3.10472486377496	1
ENSG00000204160.11	ZDHHC18	1	26828675	1_18	0	0.0681501058634032	17.2953240608383	1.11916117443172e-05	-3.18594038971019	2
ENSG00000090273.13	NUDC	1	26899598	1_18	0	0.0403326424693535	14.0675001799869	5.38729804209136e-06	-2.87721935033404	1
ENSG00000253368.3	TRNP1	1	26994239	1_18	0	0.027520843895755	10.4039443524116	2.71867419076361e-06	-1.35857757028373	1
ENSG00000188782.8	CATSPER4	1	26186065	1_18	0	0.0499970219168536	16.8965065938444	8.02118356302531e-06	2.42425768153952	1
ENSG00000162510.5	MATN1	1	30721937	1_20	0	0.00950852959986459	11.978519671341	1.08146858901143e-06	1.38844200323332	2
ENSG00000162511.7	LAPTM5	1	30757252	1_20	0	0.00570420352561341	7.51121428612406	4.06820249269324e-07	0.898948765331467	2
ENSG00000162512.15	SDC3	1	30855819	1_20	0	0.00471015046393752	5.82303917474829	2.60424530189208e-07	0.631863167090931	1
ENSG00000134644.15	PUM1	1	31067547	1_20	0	0.00587305055669507	8.41535081674492	4.692814219703e-07	1.43124462804025	1
ENSG00000060688.12	SNRNP40	1	31290693	1_20	0	0.00430783948707003	4.92689177875425	2.01525465286449e-07	0.219459465346942	1
ENSG00000121766.15	ZCCHC17	1	31287818	1_20	0	0.00993731825499689	11.7104813728693	1.10494673580409e-06	-2.90671698668423	1
ENSG00000121769.7	FABP3	1	31379028	1_20	0	0.0476017020680487	21.5710981663892	9.74971978386496e-06	-3.51632342625116	1
ENSG00000168528.11	SERINC2	1	31407154	1_20	0	0.00573210616605124	7.69937718481326	4.19051324900039e-07	0.938703204625069	2
ENSG00000142910.15	TINAGL1	1	31576075	1_20	0	0.00422438844324347	4.73805046064871	1.90046958824406e-07	-0.171114454227018	2
ENSG00000121764.11	HCRTR1	1	31616786	1_20	0	0.00604982113434305	8.39638240030533	4.82316524216119e-07	1.11735127914864	1
ENSG00000162517.12	PEF1	1	31644486	1_20	0	0.00438404933957914	5.07978711676521	2.11455186715064e-07	-0.361941062938144	2
ENSG00000084636.17	COL16A1	1	31699458	1_20	0	0.00488611748156032	6.05161485674696	2.80758285793706e-07	-0.562643564260507	2
ENSG00000121753.12	ADGRB2	1	31755314	1_20	0	0.00433022532044325	4.971076270039	2.04389376311528e-07	-0.256596868484523	3
ENSG00000134668.12	SPOCD1	1	31806536	1_20	0	0.00437520308709061	5.00488563917951	2.07916890741124e-07	0.0318827028556836	3
ENSG00000184007.18	PTP4A2	1	31945136	1_20	0	0.00836208388020199	11.313839437253	8.98301091754941e-07	-1.38529192455148	1
ENSG00000025800.13	KPNA6	1	32108863	1_21	0	0.0248137913928836	12.6896132452112	2.98977777704707e-06	-1.60312708411667	1
ENSG00000084652.15	TXLNA	1	32179560	1_21	0	0.0221747690725421	11.619792561854	2.44655440409004e-06	1.50994865460589	1
ENSG00000160051.11	IQCC	1	32205464	1_21	0	0.0211424508355512	11.1665674784367	2.24167382512688e-06	-1.46785544549792	1
ENSG00000084623.11	EIF3I	1	32222176	1_21	0	0.0192587674092256	10.2799312063605	1.87981925298749e-06	1.38181198006749	1
ENSG00000160055.19	TMEM234	1	32222176	1_21	0	0.0192587674092256	10.2799312063605	1.87981925298749e-06	-1.38181198006749	1
ENSG00000183615.5	FAM167B	1	32247598	1_21	0	0.0310218608493188	14.8178698137172	4.36466601572814e-06	1.70416575981636	1
ENSG00000162526.6	TSSK3	1	32366691	1_21	0	0.010724737396842	4.73041030982651	4.81706910045798e-07	0.108041527649329	1
ENSG00000225828.1	FAM229A	1	32366691	1_21	0	0.010724737396842	4.73041030982651	4.81706910045798e-07	0.108041527649329	1
ENSG00000160058.18	BSDC1	1	32366691	1_21	0	0.010724737396842	4.73041030982651	4.81706910045798e-07	0.108041527649329	1
ENSG00000176261.15	ZBTB8OS	1	32650758	1_21	0	0.0111384960378403	5.08872380181222	5.38186538902648e-07	-0.21095378691537	2
ENSG00000162520.14	SYNC	1	32701286	1_21	0	0.0118083185198686	5.64160830858592	6.32540571147569e-07	-0.376065119282304	1
ENSG00000162522.10	KIAA1522	1	32743022	1_21	0	0.0109060773648187	4.88911529033466	5.06286386011013e-07	0.353596095636861	2
ENSG00000160097.16	FNDC5	1	32872031	1_21	0	0.0153093670134474	8.1020070050199	1.17773408900066e-06	1.10209268375522	1
ENSG00000121905.9	HPCA	1	32925575	1_21	0	0.0125128219511451	6.19041223133259	7.35482311236973e-07	0.803280040761378	1
ENSG00000004455.16	AK2	1	33080995	1_21	0	0.0131407795523474	6.65426557074829	8.30268681022982e-07	1.10300715651031	1
ENSG00000116525.13	TRIM62	1	33182762	1_21	0	0.0108468918141567	4.83760790825293	4.98234011471243e-07	0.263927989348722	1
ENSG00000160094.14	ZNF362	1	33257610	1_21	0	0.0308531015533198	14.7657804925996	4.32566251782415e-06	2.04769874042647	1
ENSG00000184389.9	A3GALT2	1	33324895	1_21	0	0.0291711377002392	14.230999573394	3.94172361958565e-06	-2.06687672137028	1
ENSG00000189280.3	GJB5	1	34840893	1_22	0	0.00971720011761923	6.93031102807572	6.39427440106679e-07	-0.865352264961814	1
ENSG00000188910.7	GJB3	1	34815707	1_22	0	0.0095672629017135	6.76855909948585	6.14867205706207e-07	-0.830387701344924	1
ENSG00000197056.9	ZMYM1	1	35095909	1_22	0	0.0293267926429573	19.4379825992353	5.41268999682092e-06	-2.79836171073908	1
ENSG00000116819.6	TFAP2E	1	35573174	1_22	0	0.181819270865745	24.3102068677077	4.1968743114017e-05	4.23988844068056	1
ENSG00000126067.11	PSMB2	1	35641909	1_22	0	0.174945222697706	24.8681286239437	4.13088009665112e-05	-4.28515227822419	1
ENSG00000142686.7	C1orf216	1	35719866	1_22	0	0.13753761731672	23.7388024506301	3.10011425113654e-05	4.24773306986884	1
ENSG00000092853.13	CLSPN	1	35776326	1_22	0	0.0095729214329584	6.7530316584826	6.13819494302348e-07	0.740552928289098	1
ENSG00000134698.10	AGO4	1	35808004	1_22	0	0.0195363591782982	15.4497328611973	2.86590640142338e-06	3.01454968035453	3
ENSG00000092847.11	AGO1	1	35870261	1_22	0	0.0145107903433833	13.2391205400241	1.82409561980924e-06	-3.09002441255171	1
ENSG00000092850.11	TEKT2	1	36123815	1_22	0	0.0587037086243705	26.4712550856121	1.47549407078292e-05	3.675200078897	1
ENSG00000171812.12	COL8A2	1	36126011	1_22	0	0.0098804215459265	6.79421226955794	6.37399886968405e-07	1.01002072111278	1
ENSG00000214193.10	SH3D21	1	36307804	1_22	0	0.0641565578044024	24.0333216108137	1.46403766417513e-05	-1.87481550431983	1
ENSG00000142694.6	EVA1B	1	36323945	1_22	0	0.0177124039793789	13.1856970966692	2.21757338466291e-06	-1.70102442075969	1
ENSG00000196182.10	STK40	1	36386242	1_22	0	0.0113431210452292	7.62484719290305	8.21223007087823e-07	0.00627557426467335	1
ENSG00000116885.18	OSCP1	1	36399959	1_22	0	0.0104912269350302	7.45764221672001	7.42891214188185e-07	-0.759028312691803	2
ENSG00000119535.17	CSF3R	1	36483835	1_22	0	0.0135958629220695	9.91819678554682	1.28037414241065e-06	1.15824927860109	1
ENSG00000183317.16	EPHA10	1	37765311	1_23	0	0.024478524997221	9.29678841856317	2.16080506368971e-06	0.980557302606779	1
ENSG00000163875.15	MEAF6	1	37513172	1_23	0	0.0196884998873693	7.22658963097157	1.35096288512361e-06	-1.13791428429128	1
ENSG00000163877.10	SNIP1	1	37554146	1_23	0	0.0979165633355378	22.6530235273713	2.10610362232408e-05	2.48233591506468	1
ENSG00000163879.10	DNALI1	1	37556733	1_23	0	0.01519725597238	4.76929412300787	6.88203190289582e-07	0.245362041224838	2
ENSG00000169218.13	RSPO1	1	37635248	1_23	0	0.0190323308189851	6.90454465299365	1.24774091788896e-06	0.704357318831484	1
ENSG00000116922.14	C1orf109	1	37691932	1_23	0	0.0203204114485279	7.52666083347824	1.45221942089479e-06	-0.98497664595438	2
ENSG00000134690.10	CDCA8	1	37710278	1_23	0	0.0180316689859595	6.3917566667388	1.09434323148402e-06	0.539328134390382	1
ENSG00000196449.3	YRDC	1	37805518	1_23	0	0.021433279587973	8.03322182855606	1.63484199703422e-06	0.901384201052405	1
ENSG00000197982.13	C1orf122	1	37806988	1_23	0	0.0156275629306434	5.03414623263009	7.46989470484515e-07	-0.697797426102211	1
ENSG00000188786.9	MTF1	1	37861712	1_23	0	0.015915102910587	5.20708163823791	7.86866823680513e-07	-0.762659942696731	1
ENSG00000183431.11	SF3A3	1	37997832	1_23	0	0.0152903745857468	4.82709170742151	7.00811260812273e-07	0.418147259533003	1
ENSG00000183386.9	FHL3	1	37996149	1_23	0	0.0161684991175909	5.35651860452763	8.22336792672328e-07	0.197068866335976	1
ENSG00000183520.11	UTP11	1	38009833	1_23	0	0.0151260800520597	4.72476610145235	6.78584764976797e-07	0.0203261026758927	1
ENSG00000214114.8	MYCBP	1	38874886	1_24	0	0.0272014620982537	16.4925493307565	4.25968453183836e-06	1.72219985416966	1
ENSG00000131233.9	GJA9	1	38881233	1_24	0	0.0235500051779408	14.9441552211098	3.34164086706059e-06	1.95118702948354	1
ENSG00000158315.10	RHBDL2	1	38941917	1_24	0	0.00856276983397319	5.47894524584845	4.45459912580394e-07	-0.676557278207494	2
ENSG00000174574.15	AKIRIN1	1	38991334	1_24	0	0.0330072291765048	18.0683285973694	5.66271162431652e-06	-2.21213018299586	1
ENSG00000168653.10	NDUFS5	1	39026790	1_24	0	0.00840025697185753	5.30925452861882	4.23470844199438e-07	-0.640770737968257	3
ENSG00000127603.23	MACF1	1	39121606	1_24	0	0.0147724429492015	10.3642894169278	1.45374840122846e-06	-1.91523320297104	1
ENSG00000183682.7	BMP8A	1	39491596	1_24	0	0.0201885190183738	13.2806896383681	2.54578946942891e-06	-2.27269551682605	3
ENSG00000116983.12	HPCAL4	1	39684484	1_24	0	0.0164469530635023	11.6118504600088	1.81336105410445e-06	1.44021952104149	3
ENSG00000116985.11	BMP8B	1	39461648	1_24	0	0.0101337305314132	7.06821096358076	6.80105444882241e-07	1.06252401958844	1
ENSG00000043514.15	TRIT1	1	39883459	1_25	0	0.0139325303304741	13.148117084776	1.73936592104167e-06	-1.41126009415262	3
ENSG00000116990.10	MYCL	1	39893813	1_25	0	0.0543377121873405	25.5801930511953	1.31978310233052e-05	2.29405042894485	1
ENSG00000131236.16	CAP1	1	40039889	1_25	0	0.00690449896794054	6.33970914992109	4.15622355937953e-07	0.350637764109419	2
ENSG00000131238.16	PPT1	1	40096750	1_25	0	0.0136960427444388	12.303252733499	1.59997223013764e-06	-1.11397666637171	2
ENSG00000084073.8	ZMPSTE24	1	40257946	1_25	0	0.0135901793773872	12.8191015573534	1.65417012876599e-06	1.32395353778829	1
ENSG00000049089.13	COL9A2	1	40315366	1_25	0	0.0131846479555501	12.1119611808902	1.51628348640618e-06	1.0974646541778	1
ENSG00000084070.11	SMAP2	1	40361926	1_25	0	0.00617240050960144	5.66583698278641	3.32059240394515e-07	0.689036017174064	1
ENSG00000187815.9	ZFP69	1	40473715	1_25	0	0.0086016791711091	9.71457605979188	7.93422459120634e-07	-1.78968637924824	2
ENSG00000164002.11	EXO5	1	40523948	1_25	0	0.0122616005175071	11.5379787045876	1.34330395236481e-06	1.10847241666134	1
ENSG00000117016.9	RIMS3	1	40662507	1_25	0	0.0168258292184604	15.1251680974387	2.41642924578903e-06	1.60624972849859	1
ENSG00000066136.20	NFYC	1	40664752	1_25	0	0.00639280966104561	6.08379831680595	3.69286965718397e-07	-0.925439270265539	1
ENSG00000179862.6	CITED4	1	40806084	1_25	0	0.0392224060889178	22.866476483545	8.51590636415704e-06	2.15430109435046	3
ENSG00000171793.13	CTPS1	1	40979451	1_25	0	0.00880744810920941	10.3788037706711	8.67950166598802e-07	1.61372506504694	1
ENSG00000171790.15	SLFNL1	1	41015615	1_25	0	0.0530135632644907	25.1438608298233	1.26565796617424e-05	2.17652693072011	1
ENSG00000010803.16	SCMH1	1	41241979	1_25	0	0.115813528551476	29.9473682031238	3.29317911699239e-05	-2.16330927933842	1
ENSG00000186973.10	FAM183A	1	43145334	1_26	0	0.0194306997993745	7.16974379852292	1.32278565285636e-06	0.937767855402909	2
ENSG00000177181.14	RIMKLA	1	42380694	1_26	0	0.0158455704957862	5.23384839294491	7.87456215221196e-07	-0.362090958660529	1
ENSG00000066185.12	ZMYND12	1	42461691	1_26	0	0.0270526546205651	10.3177029149132	2.65027111637844e-06	-1.89671304494212	1
ENSG00000186409.14	CCDC30	1	42464495	1_26	0	0.0195152699990271	7.21107057672325	1.33620073764024e-06	1.47022731814612	2
ENSG00000171960.10	PPIH	1	42658184	1_26	0	0.0149989779152104	4.71319758447001	6.7123517802739e-07	-0.300914340589397	1
ENSG00000065978.18	YBX1	1	42684427	1_26	0	0.0161530654084094	5.4161864787474	8.30703340885218e-07	-0.420041790671561	1
ENSG00000117385.15	P3H1	1	42757636	1_26	0	0.0150211295049987	4.72719391169114	6.74222753401641e-07	-0.288380688757359	1
ENSG00000274386.5	TMEM269	1	42785692	1_26	0	0.0153386398518427	4.92550789368335	7.17356877918468e-07	-0.000930670079133312	1
ENSG00000177868.11	SVBP	1	42816309	1_26	0	0.0152330089635261	4.85998458314635	7.02939561306396e-07	-0.0382907604022957	2
ENSG00000164010.13	ERMAP	1	42813461	1_26	0	0.015515254767311	5.03410141078932	7.41614594968344e-07	0.338922966264092	2
ENSG00000164011.17	ZNF691	1	42845892	1_26	0	0.0157003035912306	5.14654276124708	7.67221973421726e-07	-0.374440053381215	1
ENSG00000117394.20	SLC2A1	1	42948529	1_26	0	0.018916691531137	6.9151486685272	1.24206435988608e-06	-0.776749016455985	1
ENSG00000243710.7	CFAP57	1	43172765	1_26	0	0.0407151801331936	14.2233305951889	5.49863714917754e-06	1.67677036222186	1
ENSG00000179178.10	TMEM125	1	43269525	1_26	0	0.0287505225444979	10.8979488805625	2.97500640896521e-06	1.2195872990749	1
ENSG00000117395.12	EBNA1BP2	1	43171021	1_26	0	0.0154761032215583	5.01013449520062	7.36221335399596e-07	0.222392503517584	1
ENSG00000066056.13	TIE1	1	43300755	1_27	0	0.0418609698346366	22.5871338592292	8.97775621576646e-06	3.18446978909538	1
ENSG00000117399.13	CDC20	1	43359194	1_27	0	0.015742076126448	13.4337494324523	2.00796735818466e-06	2.49172791644628	1
ENSG00000159479.16	MED8	1	43388718	1_27	0	0.0559486195920314	26.538628905669	1.40982515157652e-05	-3.55614117641896	2
ENSG00000198198.15	SZT2	1	43388718	1_27	0	0.00988715460825207	6.61341195777874	6.20860883368668e-07	1.33131456569817	1
ENSG00000126091.19	ST3GAL3	1	43705540	1_27	0	0.0355356232685407	27.4133500223976	9.24961050271143e-06	-4.17882000762841	1
ENSG00000117408.10	IPO13	1	43947230	1_27	0	0.0109343122696139	5.88906175918725	6.11413435974811e-07	0.117925035933132	1
ENSG00000132768.13	DPH2	1	43973302	1_27	0	0.0281760310611032	25.6391635326916	6.85932004099796e-06	4.13483374695594	1
ENSG00000159214.12	CCDC24	1	43990199	1_27	0	0.0108509217735858	11.7475934282421	1.21035546931907e-06	2.9157670539598	2
ENSG00000196517.11	SLC6A9	1	44030807	1_27	0	0.0494026759324452	21.6549305329229	1.01579171220267e-05	-2.73261763281892	2
ENSG00000178028.13	DMAP1	1	44215441	1_27	0	0.0108220930680112	5.81766308248875	5.97801812767297e-07	0.751915863747296	1
ENSG00000117419.14	ERI3	1	44354576	1_27	0	0.0324067966911907	17.1269081837388	5.27002251713015e-06	-2.19490502311186	1
ENSG00000198520.10	C1orf228	1	44672031	1_28	0	0.0269268404975478	8.63510009459301	2.20775140932667e-06	-1.19844855612362	2
ENSG00000142945.12	KIF2C	1	44720573	1_28	0	0.0381297535157648	11.9568022708727	4.32888892141052e-06	-1.77567513366097	2
ENSG00000188396.3	TCTEX1D4	1	44806240	1_28	0	0.0359850121345355	11.4028886147151	3.89613442307373e-06	-1.74472424234155	1
ENSG00000222009.8	BTBD19	1	44809879	1_28	0	0.058626804509641	16.091384151153	8.95750425301641e-06	-2.1538993731952	1
ENSG00000070785.16	EIF2B3	1	44987466	1_28	0	0.0332575716540599	10.6495084525177	3.36292742399328e-06	1.63016475535333	1
ENSG00000126107.14	HECTD3	1	45010991	1_28	0	0.0277778049046015	8.93159129796828	2.35572267383163e-06	-1.38048634517781	2
ENSG00000132781.17	MUTYH	1	45384647	1_28	0	0.0223086216072294	6.84413060902428	1.44973432829316e-06	0.780138103642189	1
ENSG00000132773.11	TOE1	1	45340760	1_28	0	0.022570178115726	6.95498998219548	1.49048940058909e-06	-0.691036603983979	1
ENSG00000070759.16	TESK2	1	45491131	1_28	0	0.0190284501772611	5.33282316774428	9.63513928782979e-07	-0.386657238845662	1
ENSG00000280670.2	CCDC163	1	45499635	1_28	0	0.025065091663826	7.95265143441901	1.89268631358524e-06	-1.03514097273097	1
ENSG00000132763.14	MMACHC	1	45499635	1_28	0	0.025065091663826	7.95265143441901	1.89268631358524e-06	-1.03514097273097	1
ENSG00000117450.13	PRDX1	1	45523019	1_28	0	0.0204691613465695	6.02614828457819	1.17121671067988e-06	-0.756514872932345	1
ENSG00000117448.13	AKR1A1	1	45548641	1_28	0	0.0178241523791715	4.71206766536766	7.97476329672801e-07	-0.182051024209127	2
ENSG00000132780.16	NASP	1	45583288	1_28	0	0.0315538026462098	10.1473196979434	3.04018803183599e-06	-1.01290994591509	1
ENSG00000159588.14	CCDC17	1	45609937	1_28	0	0.018042545285937	4.82767670000119	8.27053072462773e-07	-0.11721518818956	2
ENSG00000159592.10	GPBP1L1	1	45687531	1_28	0	0.0218221405633308	6.63450141040217	1.37468450165606e-06	0.900626793164081	2
ENSG00000159596.6	TMEM69	1	45688394	1_28	0	0.0846288804485667	19.6547713039838	1.57937037441725e-05	2.37085494646498	1
ENSG00000197429.10	IPP	1	45750903	1_28	0	0.0224960505848034	6.92369819725267	1.47891020413707e-06	0.826220394803921	3
ENSG00000086015.20	MAST2	1	45787339	1_28	0	0.0178336443268198	4.71711928226824	7.98756409418668e-07	0.0285453948418258	1
ENSG00000117461.14	PIK3R3	1	46132597	1_28	0	0.0187740305897763	5.20497891457551	9.27841711401482e-07	0.459979275167211	2
ENSG00000085998.13	POMGNT1	1	46207228	1_28	0	0.028772509532348	9.26697365513382	2.53170481616016e-06	1.03788394763187	1
ENSG00000171357.5	LURAP1	1	46212246	1_28	0	0.018118370740567	4.8674737304209	8.37375316828429e-07	-0.0512228925676626	1
ENSG00000085999.11	RAD54L	1	46254451	1_28	0	0.018401926275957	5.01490295363028	8.76240285931972e-07	-0.113642866088971	1
ENSG00000173660.11	UQCRH	1	46309111	1_28	0	0.0296939514019928	9.56760764006547	2.69754530372243e-06	1.14531526780609	1
ENSG00000117480.15	FAAH	1	46392457	1_28	0	0.0235454142850317	7.35739848774502	1.6448564865837e-06	-0.700203809105758	3
ENSG00000079277.19	MKNK1	1	46616841	1_29	0	0.0176589716364084	6.58868811838467	1.10474426597254e-06	0.747799779334023	1
ENSG00000142961.14	MOB3C	1	46615311	1_29	0	0.0161992999821223	5.7700416091553	8.87508639890944e-07	-0.582281381652784	2
ENSG00000123472.12	ATPAF1	1	46674003	1_29	0	0.0161759670870864	5.75636846191776	8.84130222574715e-07	0.597373260413717	1
ENSG00000159658.10	EFCAB14	1	46719483	1_29	0	0.0144890763168258	4.71204435339448	6.48257375231211e-07	0.0991816080995236	1
ENSG00000142973.13	CYP4B1	1	46821969	1_29	0	0.019250394893173	7.40795153298827	1.35405146660125e-06	-1.06106937077664	1
ENSG00000187048.12	CYP4A11	1	46949067	1_29	0	0.0294141036072501	11.4422859729573	3.19569859959694e-06	-1.39855111001121	1
ENSG00000186377.7	CYP4X1	1	47025974	1_29	0	0.0555090032124167	17.5290533064447	9.23887916878466e-06	2.15706003716662	1
ENSG00000186160.4	CYP4Z1	1	47065554	1_29	0	0.0622466624554187	18.6353274187447	1.10141375223685e-05	2.22899794611132	1
ENSG00000162365.11	CYP4A22	1	47137271	1_29	0	0.0162261482646225	5.78575066627105	8.91399837948427e-07	0.785751847684867	1
ENSG00000162367.11	TAL1	1	47227548	1_29	0	0.047843291712819	16.0983710511367	7.31308097666813e-06	-1.77225519495817	1
ENSG00000162368.13	CMPK1	1	47333764	1_29	0	0.0473043984672564	15.989506462323	7.18181113379003e-06	-1.93586693345344	1
ENSG00000269113.3	TRABD2B	1	47997102	1_30	0	0.017743968587573	6.25311363933379	1.05352410785301e-06	-0.682981320985534	1
ENSG00000117834.12	SLC5A9	1	48220046	1_30	0	0.0222855453665525	8.41818192118979	1.78130780216646e-06	0.92201366997427	2
ENSG00000132122.11	SPATA6	1	48472277	1_30	0	0.0195137707601328	7.15587361630492	1.325870955934e-06	0.784766796012156	1
ENSG00000186094.16	AGBL4	1	50003067	1_32	0	0.016173301191271	21.075296438322	3.23645641763329e-06	-4.03416208415916	1
ENSG00000123091.4	RNF11	1	51235789	1_32	0	0.0140633610667813	8.40024145103381	1.12170406363614e-06	-0.932194360122126	2
ENSG00000203995.9	ZYG11A	1	52841521	1_33	0	0.0145674722392518	9.38946844025603	1.29874115388405e-06	-1.16467570176026	1
ENSG00000085831.15	TTC39A	1	51288140	1_33	0	0.00901437443750486	4.82544213388014	4.13019068167911e-07	-0.215687650697862	2
ENSG00000085832.16	EPS15	1	51523919	1_33	0	0.0109608266940953	6.64814978370958	6.91897088965114e-07	0.679810553334676	3
ENSG00000117859.18	OSBPL9	1	51599048	1_33	0	0.0100815950086519	5.90039956491547	5.6481739876093e-07	-0.536088847168056	2
ENSG00000078618.21	NRDC	1	51826904	1_33	0	0.0107504533477808	6.49896064406159	6.63388720000832e-07	-0.629415266832554	1
ENSG00000154222.14	CC2D1B	1	52352516	1_33	0	0.0125161142781506	7.86805397213297	9.35048734896912e-07	-0.930542883174812	1
ENSG00000134744.13	ZCCHC11	1	52538149	1_33	0	0.0389749372784843	18.2835520503884	6.76617761818294e-06	-2.23053915152303	1
ENSG00000116157.5	GPX7	1	52602242	1_33	0	0.00922483948541242	5.04473206743528	4.41869799739866e-07	-0.52241610493326	2
ENSG00000162377.5	COA7	1	52689357	1_33	0	0.0091235426811187	4.96296116648595	4.29933990648979e-07	-0.346457660956154	1
ENSG00000162378.12	ZYG11B	1	52748212	1_33	0	0.00901539300224208	4.8594025347684	4.15972802436701e-07	-0.32653239337709	1
ENSG00000121310.16	ECHDC2	1	52927236	1_33	0	0.0281461160440013	15.4346366357361	4.12488913430204e-06	-1.58164913285367	2
ENSG00000116171.17	SCP2	1	52926925	1_33	0	0.0139798803147403	8.89131601550728	1.18023067032535e-06	-0.999629860727725	2
ENSG00000174348.13	PODN	1	53124129	1_33	0	0.0331468546676591	17.5630755912289	5.52764688030133e-06	1.97958321779032	1
ENSG00000157184.6	CPT2	1	53196294	1_33	0	0.0430360122159782	19.5872736392794	8.00393235361226e-06	2.98137635489442	2
ENSG00000162384.13	C1orf123	1	53211891	1_33	0	0.0285893698099418	13.4146321705914	3.64150363650449e-06	2.98949479971262	2
ENSG00000162385.10	MAGOH	1	53308862	1_33	0	0.0315290468595854	17.5313004523133	5.24834495025026e-06	2.31313317289772	1
ENSG00000143006.7	DMRTB1	1	53308862	1_33	0	0.0315290468595854	17.5313004523133	5.24834495025026e-06	2.31313317289772	1
ENSG00000157193.15	LRP8	1	53305892	1_33	0	0.0335187647791925	18.1012559405635	5.76095007576776e-06	2.32307630284639	1
ENSG00000174332.5	GLIS1	1	53738651	1_33	0	0.00927617443749795	5.08945646349007	4.48267968888369e-07	0.302753168134487	2
ENSG00000203985.10	LDLRAD1	1	54017963	1_34	0	0.0159555086518572	11.3526017122011	1.71990101255354e-06	-1.44114843565179	1
ENSG00000058799.14	YIPF1	1	53866090	1_34	0	0.00826135662138683	5.12026189560378	4.0164368402819e-07	-0.320543998850714	1
ENSG00000081870.11	HSPB11	1	53902580	1_34	0	0.0193981482923455	13.2069775320563	2.43254627566516e-06	1.43110680374597	1
ENSG00000116212.14	LRRC42	1	53902580	1_34	0	0.0160442540976373	11.4052170315768	1.7374826724142e-06	1.31934469570569	2
ENSG00000116205.12	TCEANC2	1	54093410	1_34	0	0.00881314106226239	5.7316675778229	4.79633062585209e-07	0.606942643681051	2
ENSG00000157211.11	CDCP2	1	54163013	1_34	0	0.00865093760231672	5.55598719574557	4.56374964865128e-07	-0.46073938151373	1
ENSG00000116221.15	MRPL37	1	54183963	1_34	0	0.100330093300264	29.0134419190804	2.76393525769871e-05	2.87931413405197	2
ENSG00000215883.10	CYB5RL	1	54154524	1_34	0	0.00869109544029634	5.59978929755451	4.62108122358915e-07	0.502244960805715	3
ENSG00000157216.15	SSBP3	1	54413433	1_34	0	0.00936563939424684	6.30678434938247	5.60844945342637e-07	-0.619274335047476	1
ENSG00000162390.17	ACOT11	1	54548340	1_34	0	0.00800888942060463	4.82681211656273	3.67054107518045e-07	0.109175248994702	1
ENSG00000184313.19	MROH7	1	54548340	1_34	0	0.016977179200569	11.941411535633	1.92494619673924e-06	1.26218261345191	3
ENSG00000243725.6	TTC4	1	54548340	1_34	0	0.00860514381449862	5.50579735244693	4.49858315115095e-07	-0.44104280241037	3
ENSG00000162396.5	PARS2	1	54764162	1_34	0	0.00886035164973553	5.78219566369182	4.86453283274326e-07	0.529111155386555	1
ENSG00000006555.10	TTC22	1	54801172	1_34	0	0.0115436659387835	8.28552345099691	9.08157341064822e-07	1.02345791676797	3
ENSG00000116133.11	DHCR24	1	54886940	1_34	0	0.0167113420068579	11.791652030396	1.87104132157663e-06	1.42185861401494	2
ENSG00000143001.4	TMEM61	1	55020244	1_34	0	0.0101272159929636	7.04643796445024	6.77574576492208e-07	0.722519362656493	1
ENSG00000162402.13	USP24	1	55216677	1_34	0	0.0263033313151796	16.1032748624054	4.02181748575982e-06	-2.03901552594281	1
ENSG00000173406.15	DAB1	1	58546732	1_38	0	0.0106426637710848	11.3483710613645	1.14678305280779e-06	-1.36144064055252	2
ENSG00000162600.11	OMA1	1	58547019	1_38	0	0.0173473527400132	15.9782193424084	2.63183698028884e-06	1.74800905615985	2
ENSG00000184292.6	TACSTD2	1	58577210	1_38	0	0.00542458970243764	4.97747591085319	2.56373692722475e-07	0.244154423132543	2
ENSG00000162601.9	MYSM1	1	58697614	1_38	0	0.00861371454125237	9.34733108771871	7.64496493592577e-07	-1.20463584984693	1
ENSG00000172456.17	FGGY	1	59208005	1_38	0	0.00553678469316798	5.17084384614151	2.71841936402877e-07	-0.370657540002244	3
ENSG00000134716.9	CYP2J2	1	59926822	1_38	0	0.0058156177281915	5.63487709113412	3.11155653424673e-07	-0.503013806578903	1
ENSG00000162604.12	TM2D1	1	61723869	1_39	0	0.0151585633915891	4.797841407583	6.90559857950569e-07	-0.0994331047296007	2
ENSG00000132849.19	PATJ	1	61742713	1_39	0	0.0181443035802416	6.50361036698028	1.12044931413525e-06	0.77190183951713	3
ENSG00000240563.1	L1TD1	1	62184373	1_39	0	0.0226744079682589	8.62140803414295	1.85614351798346e-06	1.10118309627187	3
ENSG00000162607.12	USP1	1	62436136	1_39	0	0.0886801763371794	21.7342423076262	1.83007315026422e-05	2.30823676768085	2
ENSG00000116641.17	DOCK7	1	62749542	1_39	0	0.0176779589859871	6.25645251965039	1.05016531875041e-06	0.838736087812662	1
ENSG00000125703.14	ATG4C	1	62784595	1_39	0	0.029978076352712	11.2809952459353	3.21106113691135e-06	1.35803202560767	2
ENSG00000187140.5	FOXD3	1	63322827	1_40	0	0.016482598262711	8.76145534956846	1.37119532011258e-06	0.877125728971683	1
ENSG00000088035.15	ALG6	1	63388609	1_40	0	0.0220772919708079	12.4703969905328	2.61410770572815e-06	1.86611869374142	1
ENSG00000203965.12	EFCAB7	1	63523814	1_40	0	0.0126692323104094	6.1542709201217	7.40328224882915e-07	0.229441988797293	1
ENSG00000079739.15	PGM1	1	63592459	1_40	0	0.0182810360223596	10.0958165786132	1.75242585834105e-06	1.26010818929664	2
ENSG00000158966.13	CACHD1	1	64464311	1_40	0	0.0114509677886541	5.42699940608957	5.90064332670356e-07	0.43460852530393	1
ENSG00000162437.14	RAVER2	1	64746662	1_41	0	0.0110239098351874	7.15059726112196	7.48471671265562e-07	-0.611450137770322	1
ENSG00000162434.11	JAK1	1	64880504	1_41	0	0.0224306219256077	14.2003617023204	3.02439226487047e-06	-2.14033484583124	2
ENSG00000162433.14	AK4	1	65148046	1_41	0	0.0106161739524654	6.96126815923372	7.0170373258307e-07	0.787640591622247	1
ENSG00000213625.8	LEPROT	1	65422548	1_41	0	0.00838730879570671	4.74753482367472	3.78083903839143e-07	-0.247072380942993	3
ENSG00000116678.19	LEPR	1	65422877	1_41	0	0.00950292193177082	5.97454637766231	5.39087789406076e-07	-0.618553080529873	1
ENSG00000184588.17	PDE4B	1	65792155	1_41	0	0.00849627803437148	4.81270723013678	3.88253657734404e-07	0.357712457424432	1
ENSG00000118473.21	SGIP1	1	66628605	1_42	0	0.0109278162596425	4.76608349956043	4.94529755229973e-07	0.133001067698808	1
ENSG00000152760.9	TCTEX1D1	1	66769562	1_42	0	0.0121442796431084	5.74031169570145	6.61918669849448e-07	-0.692534062973338	1
ENSG00000116704.7	SLC35D1	1	67049020	1_42	0	0.169664614239261	30.6086958725318	4.93098290660663e-05	-2.87917457350551	2
ENSG00000081985.10	IL12RB2	1	67307648	1_42	0	0.0110564261891501	4.87457467427984	5.11739447099978e-07	-0.0159696610814901	1
ENSG00000172380.5	GNG12	1	67835887	1_42	0	0.0346599221355602	16.2031263122894	5.33241322790593e-06	-1.93888721210408	1
ENSG00000172410.4	INSL5	1	66802959	1_42	0	0.0111581911209182	4.9673016394636	5.26273771324799e-07	0.288446738260366	1
ENSG00000116729.13	WLS	1	68253333	1_43	0	0.0216406339752977	7.66223031870811	1.57442718017424e-06	0.858436429881778	1
ENSG00000033122.18	LRRC7	1	69566573	1_44	0	0.0397289127666082	14.7614100244726	5.56841917976422e-06	1.8933477532729	1
ENSG00000118454.12	ANKRD13C	1	70354325	1_44	0	0.0183632009092128	7.40617944009533	1.29133824254308e-06	0.919767895750471	1
ENSG00000197568.13	HHLA3	1	70354325	1_44	0	0.0184894551190411	7.47131687588335	1.31165212078448e-06	1.20673796016652	2
ENSG00000116761.11	CTH	1	70412060	1_44	0	0.0228731296737956	9.49283456175264	2.06166881162628e-06	-1.02717791126525	2
ENSG00000050628.20	PTGER3	1	70561469	1_44	0	0.0228614088429898	9.48825396719297	2.05961804392524e-06	1.16744402073198	1
ENSG00000132485.13	ZRANB2	1	71081716	1_45	0	0.0177209423195215	9.76368912774076	1.6428509073324e-06	1.23779430301851	1
ENSG00000178965.13	ERICH3	1	74650165	1_47	0	0.0074191449004728	4.71360939478657	3.32051036899214e-07	-0.0331156256872416	2
ENSG00000162620.15	LRRIQ3	1	74198025	1_47	0	0.00765020080137324	5.00349457863428	3.63449156223387e-07	0.336003670034083	1
ENSG00000254685.6	FPGT	1	74198025	1_47	0	0.00765020080137324	5.00349457863428	3.63449156223387e-07	0.336003670034083	1
ENSG00000116783.14	TNNI3K	1	74234228	1_47	0	0.00841104459250874	5.89991274429589	4.71186589036854e-07	-0.440266251328018	2
ENSG00000116791.13	CRYZ	1	74708200	1_47	0	0.00745087395357003	4.75394491974509	3.36324696435892e-07	-0.22146078166245	3
ENSG00000162623.15	TYW3	1	74733103	1_47	0	0.023407218373484	15.6026800009699	3.46773901891694e-06	-1.61321951924909	2
ENSG00000137968.16	SLC44A5	1	75388518	1_47	0	0.0112315392615198	8.63587976277181	9.20965291909606e-07	0.925821966841557	2
ENSG00000137955.15	RABGGTB	1	75786199	1_47	0	0.0261881071367935	16.6713015402102	4.14544361690134e-06	-2.03897528311105	1
ENSG00000057468.6	MSH4	1	75795749	1_47	0	0.00778648865168397	5.17042779044205	3.82265873968633e-07	0.39924397886189	2
ENSG00000184005.10	ST6GALNAC3	1	76044116	1_47	0	0.0592649182742204	24.497178458987	1.37851390960791e-05	-2.35765936219556	2
ENSG00000162624.14	LHX8	1	75122320	1_47	0	0.00837408366543169	5.8582630300766	4.65804371028379e-07	-0.719699122075228	1
ENSG00000117069.14	ST6GALNAC5	1	76866942	1_48	0	0.00594446533438664	4.73935514527241	2.67503488182635e-07	0.111835768080947	1
ENSG00000142892.14	PIGK	1	77187104	1_48	0	0.00866677627753343	8.3751102040891	6.89200387763987e-07	-1.05619091644571	2
ENSG00000036549.12	ZZZ3	1	77684256	1_48	0	0.00693585644924821	6.11348312875729	4.0261153255817e-07	-0.683606892166876	1
ENSG00000077254.14	USP33	1	77760195	1_48	0	0.00977314418611841	9.30319829391543	8.63304452405916e-07	1.15653483147273	1
ENSG00000162614.18	NEXN	1	77888019	1_48	0	0.0209864202878458	16.5547043956372	3.29880917020728e-06	-1.70516237608038	1
ENSG00000162616.8	DNAJB4	1	77979050	1_48	0	0.0067948783104308	5.99623354442433	3.86863378105229e-07	0.639647395678221	2
ENSG00000137960.5	GIPC2	1	77979050	1_48	0	0.00652396566795499	5.62397203392177	3.48379198872411e-07	0.489058021478847	1
ENSG00000137965.10	IFI44	1	78661042	1_48	0	0.00595333323653557	4.73721494795026	2.67781568186306e-07	-0.155610986285476	1
ENSG00000162618.13	ADGRL4	1	79006491	1_48	0	0.015362894553261	13.5993019227251	1.9837505596079e-06	1.4305236697163	1
ENSG00000203943.8	SAMD13	1	84298566	1_51	0	0.0113194997097121	4.80825733431831	5.16787894757185e-07	0.192280361263543	1
ENSG00000117133.10	RPF1	1	84479257	1_52	0	0.212940050141549	33.8511339469844	6.84428318048116e-05	3.16259408791972	2
ENSG00000174021.10	GNG5	1	84497317	1_52	0	0.0107737747426176	4.89069069994654	5.00305740111271e-07	-0.0944501178570406	1
ENSG00000122432.17	SPATA1	1	84506653	1_52	0	0.0115575313108844	5.5554498377391	6.09651583259436e-07	-0.385553263500074	2
ENSG00000117151.12	CTBS	1	84570855	1_52	0	0.0105725776570049	4.71227175872034	4.7305170160829e-07	-0.00762163340788438	3
ENSG00000117155.16	SSX2IP	1	84690036	1_52	0	0.0131949235032114	6.81032326685048	8.53241559260837e-07	0.67484431002469	2
ENSG00000153898.12	MCOLN2	1	84928575	1_52	0	0.0314439456504855	15.0639692888794	4.49752778822335e-06	-1.88704914359006	2
ENSG00000055732.12	MCOLN3	1	85047715	1_52	0	0.0285733912110733	14.1506999850804	3.83916791606593e-06	-1.71339712118299	3
ENSG00000097096.8	SYDE2	1	85200644	1_52	0	0.0116108769999562	5.59905016525743	6.17272287599351e-07	-0.376859708447927	2
ENSG00000142867.12	BCL10	1	85244232	1_52	0	0.0124242181625387	6.24021410093856	7.36149389192835e-07	0.820669364132028	2
ENSG00000153904.18	DDAH1	1	85579421	1_52	0	0.0109281886476434	5.02539179734921	5.21453403879222e-07	-0.386701293731206	1
ENSG00000117174.10	ZNHIT6	1	85708260	1_52	0	0.0149158003323675	7.97216996627841	1.1290690616296e-06	-1.06187188813056	2
ENSG00000171502.14	COL24A1	1	86154916	1_53	0	0.0140255027951236	6.07863408094842	8.09509288942779e-07	0.344990873612372	1
ENSG00000122417.15	ODF2L	1	86397308	1_53	0	0.0121937377298337	4.75272924044219	5.50271880009721e-07	0.20622538042198	3
ENSG00000137975.7	CLCA2	1	86424561	1_53	0	0.0131453076778775	5.46449407955716	6.82052982203601e-07	-0.302033075793851	1
ENSG00000016602.9	CLCA4	1	86547045	1_53	0	0.0133722939233579	5.62670892033964	7.14426835906127e-07	0.989369549134128	1
ENSG00000097033.14	SH3GLB1	1	86704350	1_53	0	0.0140855799476852	6.1191497574426	8.18395460608027e-07	0.552166713429069	2
ENSG00000143013.12	LMO4	1	87331207	1_53	0	0.0145765533286661	6.44392118494391	8.91871862341254e-07	-0.649730754710201	1
ENSG00000065243.19	PKN2	1	88684130	1_54	0	0.0136328420621753	4.81805413184712	6.23670892216743e-07	0.187350486444304	1
ENSG00000137944.17	KYAT3	1	88992014	1_54	0	0.0139527825815554	5.03788563541858	6.67431236272399e-07	-0.220226993660753	3
ENSG00000213516.9	RBMXL1	1	88989432	1_54	0	0.0150997148744991	5.78673115343419	8.2965865732579e-07	0.543482659811066	2
ENSG00000117226.11	GBP3	1	89015900	1_54	0	0.0151883327151763	5.84221648991289	8.42529556608428e-07	-0.502279420527455	3
ENSG00000117228.9	GBP1	1	89047567	1_54	0	0.0136978755086569	4.86315061562988	6.32511362851044e-07	-0.232226559386118	1
ENSG00000213512.1	GBP7	1	89176923	1_54	0	0.0142413364464689	5.23189334287629	7.07468365786875e-07	0.437600666952709	2
ENSG00000197147.13	LRRC8B	1	89523775	1_54	0	0.0168061557423217	6.80226635071815	1.08547397112482e-06	0.910713145672119	3
ENSG00000171488.14	LRRC8C	1	89729340	1_55	0	0.0264924952987164	14.8820845602373	3.74355338353545e-06	-1.73310889665847	1
ENSG00000171492.14	LRRC8D	1	89823346	1_55	0	0.00957989524204461	5.23131117810093	4.75848507042898e-07	0.436324340107163	1
ENSG00000122482.20	ZNF644	1	91022402	1_55	0	0.00926492593234141	4.91506311470063	4.32382837791115e-07	0.167206527965415	1
ENSG00000162669.15	HFM1	1	91403932	1_55	0	0.0211027114879216	12.7177763167326	2.54827820866262e-06	-1.58688143046946	1
ENSG00000097046.12	CDC7	1	91500849	1_56	0	0.0176039485754017	6.23239146630271	1.04174688917911e-06	-0.630687159298576	2
ENSG00000230667.5	SETSIP	1	92085228	1_56	0	0.015915162588744	5.68433489673307	8.5899005004252e-07	0.941936518305948	1
ENSG00000284413.1	BTBD8	1	92080411	1_56	0	0.0151667670005576	4.76030731213283	6.85528322358659e-07	0.223846220718612	1
ENSG00000069712.12	KIAA1107	1	92114094	1_56	0	0.0246969598009174	10.4723376173887	2.45575211415222e-06	1.7018286573254	1
ENSG00000174842.16	GLMN	1	92299545	1_56	0	0.0248646227905818	11.3980291768024	2.69097111640211e-06	2.1918099781874	1
ENSG00000162676.11	GFI1	1	92487304	1_56	0	0.0174239579024729	8.13911358515104	1.34654638780756e-06	2.14973556618121	2
ENSG00000067208.14	EVI5	1	92636113	1_56	0	0.0187987575392689	6.42374994510241	1.14660853520644e-06	0.265007956933113	3
ENSG00000122406.12	RPL5	1	92831623	1_56	0	0.0155436604584546	5.5645258115506	8.21256573682078e-07	1.02843052590042	1
ENSG00000154511.11	FAM69A	1	92960610	1_56	0	0.0154481945897249	5.19372028380252	7.61822305672179e-07	0.722030535831374	3
ENSG00000143033.17	MTF2	1	93079600	1_57	0	0.0176120018084163	6.28242188303909	1.05058988554016e-06	0.66659629916946	1
ENSG00000117500.12	TMED5	1	93180650	1_57	0	0.017989890239213	6.48393040218303	1.10755232964896e-06	-0.699646319675296	1
ENSG00000122483.17	CCDC18	1	93179625	1_57	0	0.0163182449805754	5.55845060226753	8.61240800625044e-07	-0.460620789723622	2
ENSG00000137936.16	BCAR3	1	93847526	1_57	0	0.0154986661402083	5.06970457526755	7.46061059282917e-07	0.459514906524917	1
ENSG00000067334.13	DNTTIP2	1	93880063	1_57	0	0.0353688526482315	12.9217196485099	4.33948990875163e-06	-1.55248818244292	2
ENSG00000023909.9	GCLM	1	93909753	1_57	0	0.0156612987585069	5.16869635801578	7.68610283663682e-07	0.375275605940247	1
ENSG00000137962.12	ARHGAP29	1	94256104	1_58	0	0.00856496838610821	4.7778530111082	3.88558081179035e-07	-0.103365498617983	1
ENSG00000117528.11	ABCD3	1	94411329	1_58	0	0.0119218197130885	7.93925005105182	8.98709696023172e-07	-0.997976067985884	2
ENSG00000143036.16	SLC44A3	1	94820196	1_58	0	0.0173852698396368	11.5542045660209	1.9072994565282e-06	-1.27016664344497	3
ENSG00000117519.15	CNN3	1	94899861	1_58	0	0.00861436708907482	5.08466331768985	4.15894304325314e-07	-0.404371304578113	2
ENSG00000152078.9	TMEM56	1	95215892	1_58	0	0.00855276694481533	4.81509062934356	3.91028579833833e-07	0.0210359155142325	1
ENSG00000122481.16	RWDD3	1	95244202	1_58	0	0.0106621311826863	7.37634261582284	7.46762496613518e-07	0.907679151339414	1
ENSG00000188641.12	DPYD	1	97740933	1_60	0	0.00629366357128958	15.1657973951549	9.06287876672979e-07	2.98999514753834	2
ENSG00000162627.16	SNX7	1	98661649	1_60	0	0.078880207782131	31.0946325562942	2.32890016611548e-05	2.82506032916867	1
ENSG00000099260.10	PALMD	1	99650697	1_61	0	0.0165437926656726	4.79508431799338	7.53231933490007e-07	0.161170361936768	1
ENSG00000156869.12	FRRS1	1	99766518	1_61	0	0.0203863905873642	6.77806038168842	1.3120282037813e-06	0.716800465545609	2
ENSG00000162688.16	AGL	1	99851209	1_61	0	0.016689214829313	4.87811604534949	7.73010564605826e-07	-0.222569177357434	1
ENSG00000117620.14	SLC35A3	1	99969054	1_61	0	0.033988544077539	11.6475048946654	3.75891807198851e-06	-1.5736959940065	1
ENSG00000156875.13	MFSD14A	1	100038008	1_61	0	0.0344172119322826	11.767283754765	3.84546894980016e-06	-1.5857009293098	2
ENSG00000156876.9	SASS6	1	100132743	1_61	0	0.0616386182255885	17.3653442945914	1.01632752932093e-05	2.06357890908517	1
ENSG00000122435.9	TRMT13	1	100132743	1_61	0	0.0616386182255885	17.3653442945914	1.01632752932093e-05	-2.06357890908517	1
ENSG00000122477.12	LRRC39	1	100178174	1_61	0	0.0199799798564467	6.58673348860713	1.24957559412592e-06	-0.626302873622414	2
ENSG00000137992.14	DBT	1	100250235	1_61	0	0.0212049365208485	7.15213552044445	1.44002525398821e-06	0.57020056525842	1
ENSG00000079335.18	CDC14A	1	100344610	1_61	0	0.0164535540816644	4.74319516615485	7.41016902962627e-07	-0.0957380838470497	2
ENSG00000181656.6	GPR88	1	100566406	1_62	0	0.0152579285084892	5.64680931921011	8.18080602495095e-07	-0.425150667179422	1
ENSG00000162692.10	VCAM1	1	100721765	1_62	0	0.0138300414657027	4.71539990042005	6.19212063941393e-07	0.113632094080339	1
ENSG00000162694.13	EXTL2	1	100895622	1_62	0	0.0739087431919911	20.7445163458459	1.455782611944e-05	-1.86578168561671	1
ENSG00000117543.20	DPH5	1	101025552	1_62	0	0.0253714365506122	10.477697604507	2.52411021828416e-06	0.874987530442787	1
ENSG00000170989.8	S1PR1	1	101193699	1_62	0	0.0162848440302676	6.26459684062652	9.6866615832156e-07	0.771822242734744	2
ENSG00000118733.16	OLFM3	1	101794716	1_63	0	0.0484466055471844	17.1948950971248	7.90970489560778e-06	1.96066067070762	1
ENSG00000240038.6	AMY2B	1	103543968	1_65	0	0.0154204251757726	11.2117357238348	1.64159718015848e-06	-1.2745189701927	1
ENSG00000243480.7	AMY2A	1	103573791	1_65	0	0.010856191497124	8.15373804349852	8.40488250988483e-07	1.20759244163318	1
ENSG00000198890.7	PRMT6	1	107054342	1_66	0	0.0094333736923885	5.05586732520187	4.52855977304601e-07	-0.528200609706575	1
ENSG00000134215.15	VAV3	1	107965542	1_67	0	0.0155328719345542	5.58611435890431	8.23870553453683e-07	0.585174845968587	1
ENSG00000162636.15	FAM102B	1	108635180	1_67	0	0.0217260698037397	8.77209452192234	1.80959701008648e-06	-0.991185771878758	1
ENSG00000121940.15	CLCC1	1	108914819	1_67	0	0.0159552106279828	5.84054401851507	8.84816555549982e-07	-0.549044592184127	4
ENSG00000197780.9	TAF13	1	109075155	1_67	0	0.0176124316127213	6.77815625016812	1.13351766475271e-06	0.805643493605832	2
ENSG00000031698.12	SARS	1	109213564	1_67	0	0.015391842370262	5.49961978866025	8.03749414947418e-07	0.551707178312032	2
ENSG00000134222.16	PSRC1	1	109279887	1_67	0	0.0537299683301744	17.429585399615	8.89203243063279e-06	1.8954137986814	2
ENSG00000143028.8	SYPL2	1	109467180	1_67	0	0.0522352506782023	17.1578174034804	8.50987384076436e-06	1.75835110796493	2
ENSG00000162650.16	ATXN7L2	1	109480810	1_67	0	0.0152856297612302	5.43395779346621	7.88673037553656e-07	0.459839231075455	1
ENSG00000174151.14	CYB561D1	1	109494012	1_67	0	0.0187243043030426	7.35932476456909	1.30840156817172e-06	-0.924836551116725	1
ENSG00000181754.6	AMIGO1	1	109509517	1_67	0	0.0315062789986914	12.3124358683112	3.68331187091008e-06	-1.43361209983611	2
ENSG00000156097.12	GPR61	1	109532986	1_67	0	0.0242748959128032	9.82728840211684	2.26510570905718e-06	-1.19364640633245	1
ENSG00000168765.16	GSTM4	1	109655305	1_67	0	0.0155711749791033	5.60947061262371	8.29355366122615e-07	-0.404237037619887	2
ENSG00000213366.12	GSTM2	1	109667893	1_67	0	0.0163204381963877	6.05523141123845	9.38339410280699e-07	-0.573978013480699	1
ENSG00000134184.12	GSTM1	1	109612653	1_67	0	0.0142114291694271	4.74316161840036	6.40034043364306e-07	0.0621001985961123	6
ENSG00000134201.10	GSTM5	1	109711119	1_67	0	0.0222063378284435	8.97999148298497	1.89343440406872e-06	-1.00778796783513	3
ENSG00000134202.10	GSTM3	1	109724132	1_67	0	0.0151452764177892	5.34649054175571	7.6885316014343e-07	0.429065046892786	2
ENSG00000179902.12	C1orf194	1	109113015	1_67	0	0.0147343851867704	5.08571606299114	7.11510847363764e-07	0.363412601920463	2
ENSG00000168710.17	AHCYL1	1	109984850	1_68	0	0.0276875634334558	15.9438679660542	4.1915613255547e-06	1.69905233830182	1
ENSG00000143093.14	STRIP1	1	110032928	1_68	0	0.017158087752847	11.4827887327694	1.87074096283883e-06	-1.53814969464344	2
ENSG00000116396.14	KCNC4	1	110263681	1_68	0	0.165543251116394	32.5399173760543	5.1147607374721e-05	-3.42248465179586	1
ENSG00000134248.13	LAMTOR5	1	110407817	1_68	0	0.00837857478007653	4.7384347444118	3.76966234134403e-07	0.491297187386274	1
ENSG00000143125.5	PROK1	1	110450835	1_68	0	0.0130605310437708	8.85679548793958	1.09833506540728e-06	1.42369835715838	1
ENSG00000177301.14	KCNA2	1	110588818	1_68	0	0.0095181554506415	6.29023279834301	5.68482249903649e-07	-1.22799724470056	2
ENSG00000177272.8	KCNA3	1	110774507	1_68	0	0.537866139002596	27.2507865276186	0.000139171607269357	4.30379971618639	1
ENSG00000143119.12	CD53	1	110887675	1_68	0	0.0194287840489691	13.6244679233288	2.51340554382405e-06	2.46522874443967	1
ENSG00000121931.15	LRIF1	1	110964484	1_68	0	0.0174096684994192	12.0325714945965	1.98905297210815e-06	-1.81049277279264	1
ENSG00000156171.14	DRAM2	1	111139496	1_68	0	0.0633215114718901	24.8421931103891	1.49361478192371e-05	3.13272963253865	1
ENSG00000134255.13	CEPT1	1	111139496	1_68	0	0.0633215114718901	24.8421931103891	1.49361478192371e-05	3.13272963253865	1
ENSG00000162777.16	DENND2D	1	111197127	1_68	0	0.00957084064897074	6.14555450322625	5.58481198370107e-07	0.825974695600603	1
ENSG00000064886.13	CHI3L2	1	111226195	1_69	0	0.0100545606332457	8.72836003802898	8.33284198628545e-07	-1.01049969202002	1
ENSG00000134216.18	CHIA	1	111217140	1_69	0	0.0101618182174662	8.82876415299538	8.51860996293331e-07	-0.986780368479445	3
ENSG00000173947.13	PIFO	1	111308549	1_69	0	0.00665833696982221	4.83128631947461	3.05440022719327e-07	-0.185505561936449	2
ENSG00000085465.12	OVGP1	1	111425865	1_69	0	0.00698782064628445	5.28770755873757	3.50837957903309e-07	0.392020489787627	1
ENSG00000116459.10	ATP5F1	1	111448114	1_69	0	0.00712207709642199	5.4675626429482	3.69741190229532e-07	0.476671575014814	1
ENSG00000143110.11	C1orf162	1	111473751	1_69	0	0.00657550429113629	4.71299712493939	2.94254855002487e-07	-0.0298077123122156	1
ENSG00000121933.18	TMIGD3	1	111497300	1_69	0	0.0213524462702478	15.8691031910037	3.21734340989123e-06	1.73147457860523	1
ENSG00000197852.9	FAM212B	1	111759790	1_69	0	0.0119136795891017	10.334304072872	1.16902701817871e-06	-1.17198492679689	1
ENSG00000134245.17	WNT2B	1	112540817	1_69	0	0.0066006127290672	4.74900983077969	2.97635491934044e-07	0.0315459861174771	1
ENSG00000116489.12	CAPZA1	1	112628967	1_69	0	0.00803235685571924	6.60450711765786	5.03710268189347e-07	-0.614036916471721	1
ENSG00000007341.18	ST7L	1	112534134	1_69	0	0.00661350613391032	4.76744928432094	2.99374799036849e-07	-0.0525713878793636	1
ENSG00000155363.18	MOV10	1	112673095	1_69	0	0.141450306110671	34.1719840589587	4.58956456213437e-05	-3.37703443519094	1
ENSG00000155367.15	PPM1J	1	112712590	1_69	0	0.00734644947467644	5.76072086696556	4.01838667529546e-07	0.5756665321134	1
ENSG00000184599.13	FAM19A3	1	112720490	1_69	0	0.0214198606593216	15.8990816148343	3.23359836685973e-06	1.67697001857405	2
ENSG00000155380.11	SLC16A1	1	112950240	1_70	0	0.0186820702427303	6.30189814996125	1.11787637346046e-06	0.479548128399475	1
ENSG00000116793.15	PHTF1	1	113721110	1_70	0	0.0158438339755534	4.73817219646362	7.12801359960812e-07	0.0689913328297742	2
ENSG00000081019.13	RSBN1	1	113750904	1_70	0	0.0181640118886288	6.03495190316921	1.04083763569825e-06	-0.654672469833521	1
ENSG00000188761.11	BCL2L15	1	113891743	1_70	0	0.0164743861461222	5.10836460090806	7.99076805584428e-07	0.318928377170121	1
ENSG00000134262.12	AP4B1	1	113904943	1_70	0	0.017220646186425	5.52872199326881	9.04006583007544e-07	0.50303309138239	1
ENSG00000118655.4	DCLRE1B	1	113906130	1_70	0	0.0191478105300658	6.53579422206159	1.18826933124e-06	-0.769997153350327	1
ENSG00000163349.21	HIPK1	1	113946006	1_70	0	0.0439277739264827	14.4569498067438	6.02994381565496e-06	-1.55336550445242	1
ENSG00000116774.11	OLFML3	1	113988858	1_70	0	0.0158041194128672	4.7143693701035	7.07442758896668e-07	-0.054638947296666	1
ENSG00000197323.11	TRIM33	1	114510877	1_71	0	0.191115150860036	34.5310624722835	6.26617407636661e-05	3.32102357608023	2
ENSG00000116752.5	BCAS2	1	114581126	1_71	0	0.00791138375329159	6.3374005832241	4.7605924924723e-07	0.972592245781375	1
ENSG00000175984.14	DENND2C	1	114669904	1_71	0	0.0544157071070536	22.3367591705728	1.15409573363213e-05	-1.84485964080768	1
ENSG00000213281.4	NRAS	1	114716596	1_71	0	0.00732922900042599	4.8981153790588	3.40866796593463e-07	0.765576395476053	2
ENSG00000009307.15	CSDE1	1	114756865	1_71	0	0.00819244915287198	7.50670299658824	5.8392945750262e-07	-1.1738760738663	2
ENSG00000134198.9	TSPAN2	1	115089590	1_71	0	0.0191655652026449	12.1457389382054	2.21025799535197e-06	-1.00487831401054	2
ENSG00000173218.14	VANGL1	1	115642000	1_72	0	0.00776902110027189	6.24155972375836	4.60422807046145e-07	-0.638796609053045	1
ENSG00000118729.11	CASQ2	1	115768346	1_72	0	0.00975920699850108	8.39841694598831	7.78232490510826e-07	-1.14666605136044	1
ENSG00000163393.12	SLC22A15	1	115976190	1_72	0	0.00955990979764321	8.20322432992296	7.44621856129965e-07	-0.97640650760908	1
ENSG00000163399.15	ATP1A1	1	116374907	1_72	0	0.00972313434408612	8.36339431984098	7.72122586304151e-07	0.893219091837843	1
ENSG00000134247.9	PTGFRN	1	116909700	1_72	0	0.0107450230136498	9.30904054120845	9.49750800910422e-07	-0.946665608446716	2
ENSG00000134256.12	CD101	1	117001709	1_72	0	0.0067910766649395	4.96999134085102	3.20473159572008e-07	0.239716243209792	2
ENSG00000116830.11	TTF2	1	116931218	1_72	0	0.00745071758515525	5.8461103455675	4.13582836328812e-07	-0.53746841130945	3
ENSG00000134253.9	TRIM45	1	117122142	1_72	0	0.00661152042975655	4.71678879720212	2.96104611705014e-07	-0.096456179336169	1
ENSG00000198162.12	MAN1A2	1	117367404	1_72	0	0.0174079343533716	13.8814555078617	2.29445551767129e-06	1.69720907533165	3
ENSG00000183508.4	FAM46C	1	117590380	1_72	0	0.00668199465969876	4.81698142494238	3.0561769267678e-07	0.218436307524004	1
ENSG00000092607.13	TBX15	1	118967864	1_73	0	0.0114490626077879	9.92102516453878	1.07850925997687e-06	1.22070502911962	1
ENSG00000116874.11	WARS2	1	119057552	1_73	0	0.00658991740457404	4.72262701028465	2.95502401587443e-07	0.0994118313862612	1
ENSG00000116882.14	HAO2	1	119219552	1_73	0	0.00733949613964735	5.74413547288425	4.00302513614438e-07	0.528825289740885	1
ENSG00000143067.4	ZNF697	1	119647482	1_73	0	0.0115183705338292	9.99594430392263	1.09323183433127e-06	1.09737402159557	2
ENSG00000092621.11	PHGDH	1	119641589	1_73	0	0.0234648282982715	16.7385266369081	3.72934022200471e-06	1.74665756282363	3
ENSG00000134240.11	HMGCS2	1	119770631	1_73	0	0.0311912074811596	19.4478079434218	5.75970501354957e-06	1.92846505670245	2
ENSG00000117281.15	CD160	1	145720709	1_73	0	0.0152814062794483	12.622961541036	1.83156349112613e-06	1.52996799404061	1
ENSG00000265491.4	RNF115	1	145825142	1_73	0	0.0477757090815874	23.50831131627	1.0664143284581e-05	2.29743730660244	2
ENSG00000265241.6	RBM8A	1	145927840	1_73	0	0.0120998050173239	10.428383532657	1.19809916055205e-06	1.25287619097172	1
ENSG00000271601.3	LIX1L	1	145955867	1_73	0	0.0113626865583822	9.84792144246545	1.06248546879267e-06	1.21491902344771	1
ENSG00000272031.2	ANKRD34A	1	145963899	1_73	0	0.00660450784495648	4.74046941829894	2.97275560321423e-07	0.196446351889387	2
ENSG00000168509.19	HFE2	1	146036954	1_73	0	0.0295971141897812	18.917400152064	5.31628451427508e-06	-1.93138917103151	1
ENSG00000131791.7	PRKAB2	1	147170781	1_73	0	0.00735668726113281	6.02276169266816	4.20702768959632e-07	-1.07247231769244	1
ENSG00000131778.18	CHD1L	1	147238513	1_73	0	0.0295981049203304	19.1047428081075	5.36911242247568e-06	2.56364612775381	1
ENSG00000131781.12	FMO5	1	147223389	1_73	0	0.0269572180816162	18.5622145417424	4.75118845287128e-06	2.93987528189078	1
ENSG00000162836.11	ACP6	1	147646379	1_73	0	0.00665605215450282	4.86314930156167	3.07348937373748e-07	0.431482302109471	3
ENSG00000265107.2	GJA5	1	147779661	1_73	0	0.0112677363747036	9.84261195245538	1.05303895553252e-06	-1.21867710848053	1
ENSG00000159409.14	CELF3	1	151717266	1_74	0	0.041466632126671	12.1577256762305	4.78683547079543e-06	-1.70122937679202	1
ENSG00000143450.16	OAZ3	1	151763100	1_74	0	0.0335476944186495	10.1297968303268	3.22671650227699e-06	1.26511299715967	1
ENSG00000143436.10	MRPL9	1	151767944	1_74	0	0.0234205418068763	6.70415514546733	1.49086524491732e-06	0.984963460368419	1
ENSG00000182134.15	TDRKH	1	151775323	1_74	0	0.0239835639693864	6.93018930993135	1.57817883585613e-06	1.03640086347317	2
ENSG00000213171.2	LINGO4	1	151805451	1_74	0	0.0465583848163648	13.2690990915151	5.8659281572878e-06	-1.6006004475415	2
ENSG00000143365.17	RORC	1	151812518	1_74	0	0.0611851851018516	15.9013535254492	9.23799596293691e-06	2.02376546137542	2
ENSG00000159445.12	THEM4	1	151907622	1_74	0	0.0250139610325302	7.33057714935492	1.74107722478513e-06	-0.948507972690516	2
ENSG00000197747.8	S100A10	1	151974558	1_74	0	0.050231429241939	13.9991073996269	6.67687548941931e-06	1.71710592678828	1
ENSG00000159450.12	TCHH	1	152106838	1_74	0	0.0211803443514733	5.74806282250066	1.15598425657974e-06	0.435190218006934	2
ENSG00000197915.5	HRNR	1	152220349	1_74	0	0.0462227915833909	13.1995944426081	5.79314175075447e-06	-1.66827768420878	3
ENSG00000143631.10	FLG	1	152205063	1_74	0	0.0409999293677977	12.0492043912502	4.69071316374614e-06	1.66199158933051	4
ENSG00000163207.6	IVL	1	152908247	1_74	0	0.0380172696070685	11.3258289245644	4.08835234004348e-06	-1.46176646949048	2
ENSG00000169474.4	SPRR1A	1	152984963	1_74	0	0.0200690045261314	5.23587506101274	9.97728786130796e-07	0.457932658494602	1
ENSG00000169469.8	SPRR1B	1	153031427	1_74	0	0.0190646322349521	4.74818154827931	8.59514375536285e-07	0.026144872084875	1
ENSG00000241794.1	SPRR2A	1	153057485	1_74	0	0.0396469689938593	11.7277325318173	4.41490579062682e-06	1.37141157890082	1
ENSG00000203785.8	SPRR2E	1	153106201	1_74	0	0.021731528046415	5.99228521334125	1.23646018891209e-06	-0.676224321906254	2
ENSG00000163220.10	S100A9	1	153357702	1_75	0	0.0197991874712926	8.32567562775144	1.56517986079324e-06	0.862757267245095	2
ENSG00000143546.9	S100A8	1	153391654	1_75	0	0.0145888288795784	5.48490292789443	7.59778102851843e-07	0.358916544507465	1
ENSG00000197956.9	S100A6	1	153535924	1_75	0	0.0235038110792536	10.6788495992544	2.38319815724414e-06	1.37384613606373	2
ENSG00000196420.7	S100A5	1	153541765	1_75	0	0.013917681213984	5.06956199942079	6.69938166338764e-07	0.250805432491062	1
ENSG00000188015.9	S100A3	1	153549456	1_75	0	0.0135383935387273	4.83629060899287	6.21694349799622e-07	-0.173155433121186	1
ENSG00000196154.11	S100A4	1	153549456	1_75	0	0.0135383935387273	4.83629060899287	6.21694349799622e-07	-0.173155433121186	1
ENSG00000196754.10	S100A2	1	153547465	1_75	0	0.0163815669109857	6.53618439543233	1.01666326759258e-06	0.580548882418724	1
ENSG00000188643.10	S100A16	1	153613108	1_75	0	0.0152581271673879	5.83294685076915	8.45058250343251e-07	0.500778388958421	1
ENSG00000189334.8	S100A14	1	153616367	1_75	0	0.0137901917124481	5.22881213906662	6.84653352951106e-07	0.720193172538188	2
ENSG00000160678.11	S100A1	1	153628302	1_75	0	0.0134980221505434	5.1006806127365	6.53725857816941e-07	-0.734092115434386	2
ENSG00000189171.14	S100A13	1	153631636	1_75	0	0.0142760124849788	5.39811581351428	7.31722675602379e-07	-0.622447117957877	2
ENSG00000143553.10	SNAPIN	1	153659467	1_75	0	0.0183011809471808	8.0709373659269	1.40249231040459e-06	-1.19437251165379	1
ENSG00000143621.16	ILF2	1	153672987	1_75	0	0.0155603932798229	6.17756849676855	9.12715730670569e-07	-0.744998170981768	1
ENSG00000169418.9	NPR1	1	153678582	1_75	0	0.0608025347977957	20.5080872931011	1.18397965331189e-05	-2.60039888095979	1
ENSG00000143614.9	GATAD2B	1	153923736	1_75	0	0.0134366154260388	5.49020173233977	7.00447495098858e-07	1.031042020873	2
ENSG00000198837.9	DENND4B	1	153940147	1_75	0	0.0134332623199618	5.54173731482331	7.06846038268314e-07	1.04373722506586	1
ENSG00000143570.17	SLC39A1	1	153969609	1_75	0	0.0231933558933436	11.8878046768077	2.61795784822875e-06	1.97141847636774	1
ENSG00000143578.15	CREB3L4	1	153968263	1_75	0	0.181199809150612	19.7914277588908	3.40511871923996e-05	4.20896415805825	1
ENSG00000143543.14	JTB	1	153980122	1_75	0	0.0218455191427537	13.5482817884199	2.81024373003996e-06	-3.14864259704384	1
ENSG00000143552.9	NUP210L	1	154155344	1_75	0	0.0377611400155765	13.155598534827	4.71686129875534e-06	-0.822660059673873	1
ENSG00000143549.19	TPM3	1	154194640	1_75	0	0.0149334549235505	9.46451794011041	1.34201135638517e-06	2.53695235164502	1
ENSG00000143515.16	ATP8B2	1	154323116	1_75	0	0.0173012576949025	6.84654169555649	1.12472494914181e-06	0.446191897703673	2
ENSG00000169291.9	SHE	1	154502081	1_75	0	0.0213335078655981	9.17664255105487	1.85884631347644e-06	-1.65961115648208	2
ENSG00000160714.9	UBE2Q1	1	154559434	1_75	0	0.0209422420645605	9.14546471779194	1.8185546242133e-06	1.55999651266237	1
ENSG00000143603.18	KCNN3	1	154870871	1_76	1	0.33856852957932	27.2411370632126	8.75727959091571e-05	-4.56273985984814	1
ENSG00000163344.5	PMVK	1	154936792	1_76	1	0.187252603860209	25.5742465132493	4.54703303458934e-05	-4.42591706807242	1
ENSG00000163346.16	PBXIP1	1	154945876	1_76	0	0.0115815779099655	12.3360117601618	1.35656280311594e-06	0.625293554545434	1
ENSG00000163348.3	PYGO2	1	154934653	1_76	0	0.0121063605876223	15.4718267134916	1.7784947790761e-06	2.15920255276516	1
ENSG00000160691.18	SHC1	1	154974041	1_76	0	0.00481353034362531	6.33176285308079	2.8939148694377e-07	-1.28501917019682	1
ENSG00000163354.14	DCST2	1	155029453	1_76	0	0.0227387928176037	27.2607647874266	5.88576390123929e-06	-3.96206096354794	3
ENSG00000163357.10	DCST1	1	155033974	1_76	0	0.00973175232256063	15.6932442762394	1.45011077340819e-06	-2.80257009685713	1
ENSG00000143590.13	EFNA3	1	155078247	1_76	0	0.00893253623930046	13.2978484768243	1.12785576467422e-06	1.86849203520018	2
ENSG00000169242.11	EFNA1	1	155127376	1_76	0	0.00495587139085529	5.67678875583479	2.67128458449369e-07	0.0169342005548897	2
ENSG00000169241.17	SLC50A1	1	155135691	1_76	0	0.00468328004435881	4.96689764233307	2.20867967590642e-07	0.180494165330444	2
ENSG00000185499.16	MUC1	1	155194689	1_76	0	0.0129401622620027	13.8098892809504	1.69678695109848e-06	-2.36126741208859	1
ENSG00000169231.13	THBS3	1	155205298	1_76	0	0.00687131282852704	8.67577625445032	5.66037834697153e-07	-0.612593164881192	1
ENSG00000177628.15	GBA	1	155244216	1_76	0	0.010137360980274	10.0314531647479	9.65575323190352e-07	-1.39246401060366	2
ENSG00000143630.9	HCN3	1	155277916	1_76	0	0.0304908121860154	15.163034137318	4.38987852077616e-06	-2.4657281410912	1
ENSG00000160752.14	FDPS	1	155309691	1_76	0	0.0462521959171131	16.9030079305895	7.42324421650755e-06	2.65457999067497	1
ENSG00000116580.18	GON4L	1	155859720	1_76	0	0.0768640128850442	18.7132425968777	1.36574462113539e-05	-2.67224451535059	1
ENSG00000132718.8	SYT11	1	155859720	1_76	0	0.0768640128850442	18.7132425968777	1.36574462113539e-05	-2.67224451535059	1
ENSG00000143622.10	RIT1	1	155910600	1_76	0	0.0853680938924907	20.6093028956147	1.6705377092725e-05	-2.72648683969471	2
ENSG00000116584.17	ARHGEF2	1	155952404	1_76	0	0.00510669465983893	5.83189823742264	2.82779046181757e-07	-0.730033408456447	2
ENSG00000163479.13	SSR2	1	156020665	1_76	0	0.00569819422518669	8.31401175143257	4.49826750889187e-07	1.0028233105807	1
ENSG00000160803.7	UBQLN4	1	156061029	1_76	0	0.0497770943946806	23.9003271606056	1.12961586921249e-05	-2.83660292773841	1
ENSG00000116586.11	LAMTOR2	1	156055222	1_76	0	0.041440143104415	23.3666370608122	9.19421925662265e-06	-2.50635758253915	1
ENSG00000132698.14	RAB25	1	156068267	1_76	0	0.00466376131898005	4.80035262820844	2.12572389381708e-07	-0.947417168650016	1
ENSG00000196189.12	SEMA4A	1	156181635	1_76	0	0.00469011829792509	5.0280418415707	2.2391339603756e-07	-0.781499573281286	1
ENSG00000160785.13	SLC25A44	1	156193927	1_76	0	0.00482507689963274	5.33605079281349	2.44467758746571e-07	0.803950933867983	2
ENSG00000160783.19	PMF1	1	156212919	1_76	0	0.00554700703447753	6.2094286096134	3.27045179148973e-07	-0.192894922941588	1
ENSG00000242252.1	BGLAP	1	156240766	1_76	0	0.031501167593201	23.7142891007461	7.09306856678082e-06	2.51958599255919	2
ENSG00000160781.15	PAQR6	1	156248323	1_76	0	0.00562631149524873	6.6768149984389	3.56689653975255e-07	0.92372760772619	2
ENSG00000198952.8	SMG5	1	156246108	1_76	0	0.00500687671654365	5.4998454673038	2.61465734393281e-07	-0.48634121292555	2
ENSG00000198715.11	GLMP	1	156298013	1_76	0	0.0106208286591818	12.9707923584604	1.30804385967292e-06	-1.68318574113072	1
ENSG00000163468.14	CCT3	1	156364325	1_76	0	0.0133399856531046	15.1796193267137	1.92270935678564e-06	-1.8606195200188	1
ENSG00000183856.10	IQGAP3	1	156572426	1_77	0	0.0163392345941447	6.45427507834063	1.00132849693451e-06	-0.622213604360172	1
ENSG00000187862.11	TTC24	1	156580080	1_77	0	0.0363856306718132	14.0763984003505	4.8631633090683e-06	1.59063359885091	2
ENSG00000163382.11	NAXE	1	156590832	1_77	0	0.0206824933097913	8.6923058255095	1.70700694166961e-06	-1.06747430678449	1
ENSG00000132702.12	HAPLN2	1	156613824	1_77	0	0.025621890586063	10.7295229364143	2.61029133403085e-06	-1.28061643480135	2
ENSG00000132688.10	NES	1	156677793	1_77	0	0.0756273871773384	21.1262995808865	1.51705011301786e-05	-2.11743481537775	1
ENSG00000143320.8	CRABP2	1	156697607	1_77	0	0.015352925927776	5.86373795053737	8.54797227582078e-07	0.467664951471104	1
ENSG00000143303.11	RRNAD1	1	156728106	1_77	0	0.0141396630956557	5.08330268896088	6.82468214694046e-07	-0.287041851337937	1
ENSG00000143314.12	MRPL24	1	156765630	1_77	0	0.0500350804737372	17.1317298482239	8.13904063512608e-06	1.74787891133799	1
ENSG00000143294.14	PRCC	1	156750758	1_77	0	0.0706258360348464	20.4615311995449	1.37214222404618e-05	-2.08363355023177	1
ENSG00000198400.11	NTRK1	1	156815564	1_77	0	0.0137297556327577	4.80449974414228	6.26337448724059e-07	0.248366381800756	2
ENSG00000027869.11	SH2D2A	1	156815979	1_77	0	0.0163558317515967	6.4639110195192	1.00384208865102e-06	-0.762411663660113	1
ENSG00000187800.13	PEAR1	1	156893825	1_77	0	0.0148346728312569	5.5381471510385	7.80081287880644e-07	0.323053377012393	1
ENSG00000160838.13	LRRC71	1	156920880	1_77	0	0.0270592840029088	11.2494698428731	2.89031883780988e-06	-1.4580571365523	1
ENSG00000132694.18	ARHGEF11	1	157000104	1_77	0	0.0147735503115347	5.4989994312318	7.71375688490132e-07	-0.426606931724121	1
ENSG00000117036.11	ETV3	1	157138777	1_77	0	0.052795132576118	17.6486057187701	8.84711520068841e-06	1.78511110827909	1
ENSG00000143297.18	FCRL5	1	157552226	1_77	0	0.0307641845392581	12.4730695296448	3.64347796939735e-06	-1.56308990246269	1
ENSG00000158488.15	CD1E	1	158352293	1_78	0	0.0123633141003662	6.63071974001646	7.7838233594753e-07	-0.996928679519536	2
ENSG00000163554.12	SPTA1	1	158654738	1_78	0	0.0193668832279844	10.8872658348111	2.00205478735649e-06	1.27210257529533	1
ENSG00000163563.7	MNDA	1	158830693	1_78	0	0.0110940636177441	5.60505124150862	5.90428939535618e-07	-0.423825558702446	2
ENSG00000163564.14	PYHIN1	1	158930391	1_78	0	0.0236829449871037	12.7998553549691	2.87831396546286e-06	1.37299698512273	1
ENSG00000163565.18	IFI16	1	158999686	1_78	0	0.0246345536859993	13.1748009437672	3.08167019077069e-06	-1.62044130342539	1
ENSG00000163568.14	AIM2	1	159193329	1_78	0	0.228024461610663	34.999036619338	7.57765669877554e-05	-3.47656089967987	1
ENSG00000179639.10	FCER1A	1	159270137	1_78	0	0.0279388163089435	14.3733911976513	3.8129810327557e-06	-1.37650188156657	3
ENSG00000181036.13	FCRL6	1	159782276	1_78	0	0.0101351189748016	4.74943688355269	4.57054899239612e-07	-0.0549440958242937	2
ENSG00000158714.10	SLAMF8	1	159834301	1_78	0	0.0235740569003801	12.7559961736959	2.8552629144091e-06	1.38537614061008	2
ENSG00000188004.9	C1orf204	1	159854415	1_78	0	0.018664325990932	10.5363569116049	1.8672401693443e-06	-1.19037033945748	2
ENSG00000243284.1	VSIG8	1	159856126	1_78	0	0.0108049394366668	5.35509236773422	5.49397526644304e-07	-0.395138748183438	2
ENSG00000158710.14	TAGLN2	1	159922990	1_78	0	0.0300027806782037	15.0533143573453	4.28835801233869e-06	1.55851819762258	2
ENSG00000085552.16	IGSF9	1	159945134	1_79	0	0.00771822470967409	5.94590389971647	4.3574528950549e-07	0.351739898134745	2
ENSG00000162728.4	KCNJ9	1	160082306	1_79	0	0.0161059263891176	13.1552343119265	2.01178559656927e-06	1.71335401494304	1
ENSG00000162729.13	IGSF8	1	160099056	1_79	0	0.00722700175744651	5.40946702600838	3.71201767065568e-07	-0.523858558097964	3
ENSG00000162734.12	PEA15	1	160204111	1_79	0	0.383308047032393	24.1044324854977	8.77288112273334e-05	-3.96298210388411	1
ENSG00000132716.18	DCAF8	1	160262886	1_79	0	0.153593021777827	19.9921800485179	2.91560734687162e-05	3.68907047512228	1
ENSG00000122218.14	COPA	1	160342475	1_79	0	0.188258038167251	20.9913013118591	3.75223722777515e-05	-3.75278623146824	1
ENSG00000162736.15	NCSTN	1	160343943	1_79	0	0.0210119426508547	13.7028314411983	2.73384519642214e-06	0.356997227268544	2
ENSG00000162738.5	VANGL2	1	160400029	1_79	0	0.00746983982728466	6.68951751813826	4.74464235765089e-07	1.44172177660331	1
ENSG00000066294.14	CD84	1	160579090	1_79	0	0.00693279635306665	5.10698380470573	3.36178798462127e-07	-0.495918622631032	2
ENSG00000117091.9	CD48	1	160711718	1_79	0	0.00677745349286407	4.81014024588033	3.09543495039857e-07	0.147957439253608	1
ENSG00000122223.12	CD244	1	160862395	1_79	0	0.00674991437158345	4.78030879150352	3.0637379187201e-07	0.0674176141587439	1
ENSG00000179914.4	ITLN1	1	160889769	1_79	0	0.0231339047425253	16.3359720439876	3.58832128546085e-06	2.01388699457265	1
ENSG00000158769.17	F11R	1	161021085	1_79	0	0.00672289238779622	4.73862982982877	3.02486739318444e-07	-0.050230347357583	1
ENSG00000215845.10	TSTD1	1	161040984	1_79	0	0.00672892617238641	4.74412909901448	3.03109577275855e-07	0.0719529594515151	2
ENSG00000158773.14	USF1	1	161044937	1_79	0	0.0130588507099676	11.0541306702996	1.37065119117261e-06	-1.22123867329476	1
ENSG00000162755.13	KLHDC9	1	161098329	1_79	0	0.00780238933843791	6.11502108753334	4.53025839245838e-07	0.615935856860054	2
ENSG00000158793.13	NIT1	1	161118210	1_79	0	0.0126758413088359	10.7280590560547	1.29120543635817e-06	1.23246284750383	1
ENSG00000143224.17	PPOX	1	161165947	1_79	0	0.0131473552361081	11.0795665515103	1.38311587112181e-06	1.23579236694335	2
ENSG00000158850.14	B4GALT3	1	161177981	1_79	0	0.0177886418516457	13.9238042471208	2.35178760482021e-06	-1.69367002571772	2
ENSG00000158864.12	NDUFS2	1	161216523	1_79	0	0.0553478667404022	24.6233358898232	1.29403246694212e-05	-2.32364499003232	1
ENSG00000158869.10	FCER1G	1	161215268	1_79	0	0.0293879235167595	18.6235000174859	5.19669946379769e-06	-2.01874802588726	2
ENSG00000158859.9	ADAMTS4	1	161197908	1_79	0	0.0115414224269549	9.7930225937512	1.07318227265231e-06	-1.0747664153541	1
ENSG00000158882.14	TOMM40L	1	161224851	1_79	0	0.00724135182170971	5.41562219326209	3.7236204290691e-07	-0.375256508325795	1
ENSG00000248485.1	PCP4L1	1	161261431	1_79	0	0.00721437547254833	5.40799017397789	3.70452075304587e-07	0.394362563301685	2
ENSG00000158887.15	MPZ	1	161309728	1_79	0	0.0067271933915185	4.74212310488608	3.02903389856974e-07	0.0296092255560779	2
ENSG00000143252.14	SDHC	1	161309728	1_79	0	0.0071290719018311	5.29485432635797	3.58413539967787e-07	0.475749321107997	1
ENSG00000143226.13	FCGR2A	1	161505171	1_79	0	0.00703710966728799	5.20577471055898	3.47838048020262e-07	-0.2260839472291	1
ENSG00000162746.14	FCRLB	1	161721796	1_79	0	0.00928708833073977	7.81003590120215	6.88699873532664e-07	0.827307188048989	3
ENSG00000081721.11	DUSP12	1	161749589	1_79	0	0.00731363782063788	5.52402153185681	3.83606722472948e-07	0.368669513910761	1
ENSG00000118217.5	ATF6	1	161766683	1_79	0	0.00704425599827641	5.19129020933699	3.47222480448885e-07	0.39035372969372	2
ENSG00000198574.5	SH2D1B	1	162409891	1_80	0	0.00965514704437631	12.2740765951845	1.12523988644338e-06	1.37225848943891	1
ENSG00000117143.13	UAP1	1	162561114	1_80	0	0.00653101330079431	8.59101282397475	5.32748618666074e-07	-0.906324770526021	1
ENSG00000162733.16	DDR2	1	162631124	1_80	0	0.00449604881977306	5.11314922166379	2.18281476322993e-07	-0.281058741007541	1
ENSG00000132196.13	HSD17B7	1	162790775	1_80	0	0.0100438516654368	12.8015460041685	1.22084381733544e-06	1.46587329202689	2
ENSG00000143228.12	NUF2	1	163266611	1_80	0	0.0224085514355536	20.1691302962656	4.29139362363746e-06	-2.06337520176743	1
ENSG00000162763.3	LRRC52	1	165544202	1_81	0	0.0144256322955119	4.78248167061113	6.55066769595526e-07	-0.0354936197827798	1
ENSG00000162761.14	LMX1A	1	165356590	1_81	0	0.0226625267485503	9.07090625878302	1.95189479218427e-06	1.11435193053786	1
ENSG00000143149.12	ALDH9A1	1	165649480	1_81	0	0.0180910062178087	6.93017125663987	1.19043061294699e-06	-0.964920563793071	3
ENSG00000143183.16	TMCO1	1	165774286	1_81	0	0.0234963228679429	9.41461514438363	2.10038964953629e-06	-1.18412607599567	1
ENSG00000143179.14	UCK2	1	165825697	1_81	0	0.0284761205699319	11.2452897607596	3.04052704258732e-06	-1.31400894714837	1
ENSG00000143195.12	ILDR2	1	166966741	1_83	0	0.0174054356308669	20.1595519802219	3.33167914638398e-06	2.57312620788111	2
ENSG00000143194.12	MAEL	1	166975891	1_83	0	0.00843734268241547	13.4951358002882	1.08113603840526e-06	2.05676285203769	1
ENSG00000143157.11	POGK	1	166839016	1_83	0	0.0104579024583794	15.3653562830285	1.52575435581913e-06	-2.32482414335593	1
ENSG00000152382.5	TADA1	1	166862888	1_83	0	0.201079317731343	43.1847414136145	8.24508473371511e-05	-3.5523985925672	2
ENSG00000198842.9	DUSP27	1	167094415	1_83	0	0.00356758553812631	4.77898219746694	1.61885221658654e-07	0.235108891837289	1
ENSG00000143167.11	GPA33	1	167166436	1_83	0	0.00508037734938094	8.07355078730733	3.89455596848714e-07	0.875218954698043	1
ENSG00000143162.7	CREG1	1	167548592	1_83	0	0.00403644037744533	5.91429617630812	2.26672590537426e-07	0.511230240008864	3
ENSG00000198771.10	RCSD1	1	167627233	1_83	0	0.00480041163114253	7.56083474702302	3.44624081930495e-07	0.794799952327953	2
ENSG00000197965.11	MPZL1	1	167705500	1_83	0	0.00773190366437793	12.0625801403635	8.85572338908154e-07	-1.30312817369094	4
ENSG00000143199.17	ADCY10	1	167913803	1_83	0	0.00708610294966094	11.2298907195057	7.55579879525431e-07	-1.28928707627432	2
ENSG00000143164.15	DCAF6	1	167936173	1_83	0	0.00548699227734384	8.81876313582875	4.59451235515457e-07	1.04121050041795	1
ENSG00000143158.10	MPC2	1	167936749	1_83	0	0.00802032762074456	12.3403157367958	9.3975745031744e-07	1.52813459101864	1
ENSG00000143147.14	GPR161	1	168137980	1_83	0	0.00439135919867317	6.72603065022099	2.80449843012644e-07	-0.739564193842417	1
ENSG00000143155.12	TIPRL	1	168178854	1_83	0	0.00655923840624872	10.4710706521479	6.52141597600717e-07	-1.24012156275428	2
ENSG00000143178.12	TBX19	1	168282460	1_83	0	0.00580310433236575	9.32670918765128	5.13908985107717e-07	-1.01259172503159	1
ENSG00000143185.3	XCL2	1	168544200	1_83	0	0.00640274625920934	10.2781024912738	6.24851234145859e-07	1.15103386467447	1
ENSG00000143184.4	XCL1	1	168544200	1_83	0	0.00680222895971572	10.8526863821858	7.00948153208537e-07	-1.20862521379062	2
ENSG00000143196.4	DPT	1	168722662	1_83	0	0.00411501909952594	6.1095733492372	2.38715234072673e-07	0.576429165823414	2
ENSG00000143153.12	ATP1B1	1	168706050	1_83	0	0.00532510860432545	8.5299103957439	4.31290940223902e-07	1.00862083142617	2
ENSG00000143156.13	NME7	1	169363660	1_83	0	0.00354988243104004	4.71316090967028	1.58863319735498e-07	0.00685962274515711	1
ENSG00000117477.12	CCDC181	1	169447020	1_83	0	0.00516861405022362	8.25610550742816	4.0517881963028e-07	0.914650222352974	1
ENSG00000117479.12	SLC19A2	1	169486744	1_83	0	0.0110194828318581	15.4016422137948	1.61148267112301e-06	-1.59928455130512	1
ENSG00000007908.15	SELE	1	169764726	1_83	0	0.00426879079350517	6.47149286442301	2.62305106058635e-07	-0.497610350136303	1
ENSG00000000457.13	SCYL3	1	169891332	1_83	0	0.0102764755889749	14.6445696806765	1.4289538619658e-06	1.85052441567855	2
ENSG00000120370.12	GORAB	1	170532434	1_83	0	0.00792750130279651	12.2620582487901	9.22990208152929e-07	-1.45108471656795	1
ENSG00000283683.1	RP3-454G6.2	1	171601001	1_84	0	0.00845403023708002	4.71790907619982	3.78713477145289e-07	-0.0622900896217578	1
ENSG00000116132.11	PRRX1	1	170662279	1_84	0	0.00909050247356169	5.4043859927392	4.66478514926963e-07	-0.438343107335868	1
ENSG00000094963.13	FMO2	1	171141168	1_84	0	0.00929053118868406	5.61026367764947	4.94904286769059e-07	-0.482960290535121	2
ENSG00000076258.9	FMO4	1	171313714	1_84	0	0.00941138009695508	5.73251272548139	5.12266242903751e-07	-0.562068455620939	1
ENSG00000117523.15	PRRC2C	1	171486183	1_84	0	0.00871586636953503	5.00635150940743	4.14313704731529e-07	0.250260232626736	1
ENSG00000034971.16	MYOC	1	171647381	1_84	0	0.0206430165559945	13.1773279664295	2.58284243315268e-06	-1.85751263828804	2
ENSG00000117533.14	VAMP4	1	171742012	1_84	0	0.0181869037008975	11.9743691434361	2.06780131117825e-06	-1.35343045927042	2
ENSG00000010165.19	METTL13	1	171781417	1_84	0	0.0140936313417789	9.55576943381188	1.27875094083807e-06	1.29387699555815	1
ENSG00000197959.13	DNM3	1	171816691	1_84	0	0.00879510908443815	5.09194785840133	4.25228706079786e-07	-0.4362982300853	3
ENSG00000135845.9	PIGC	1	172380781	1_84	0	0.0136970392411873	9.2852977791448	1.2075911814415e-06	-1.08142710891033	3
ENSG00000094975.13	SUCO	1	172553751	1_84	0	0.0222372990539768	13.8847826776464	2.93169320251334e-06	1.61155628619031	1
ENSG00000120337.8	TNFSF18	1	173051434	1_84	0	0.00957154187123033	5.89215022880317	5.3549215354041e-07	-0.521752220200301	1
ENSG00000162753.11	SLC9C2	1	173560344	1_85	0	0.0557813429323451	22.2763684791808	1.17986075450015e-05	-4.35963234491787	2
ENSG00000117592.8	PRDX6	1	173560593	1_85	0	0.0221969123289286	12.4990338957528	2.63430714199217e-06	-2.39593276444595	1
ENSG00000183831.6	ANKRD45	1	173503917	1_85	0	0.0368194427578952	20.3273483865849	7.10649310032147e-06	-3.67651482802891	2
ENSG00000076321.10	KLHL20	1	173714815	1_85	0	0.105427299746309	29.807567724413	2.98385022236474e-05	-3.96053638005974	1
ENSG00000117593.9	DARS2	1	173823764	1_85	0	0.0249481666503216	11.5695505864414	2.74064334776454e-06	1.7111115041111	1
ENSG00000152061.23	RABGAP1L	1	174159319	1_85	0	0.0128895970295481	5.98720942259217	7.32759042032002e-07	-0.0984273428126081	2
ENSG00000120333.4	MRPS14	1	175022306	1_85	0	0.0546905435850911	20.6092727544632	1.07021812969768e-05	-3.38763038370741	2
ENSG00000120332.15	TNN	1	175068086	1_85	0	0.0217485317361484	10.1445309635657	2.09488077640526e-06	-1.36277920810317	1
ENSG00000152092.15	ASTN1	1	177165274	1_86	0	0.00498426079727077	9.10437777892156	4.30872151455799e-07	-1.2160987926206	1
ENSG00000116147.16	TNR	1	175744070	1_86	0	0.151845633994798	39.4547687011921	5.68851893081014e-05	-3.09599412070679	1
ENSG00000235750.9	KIAA0040	1	175145337	1_86	0	0.0166808903203761	19.9323430276053	3.15700286628684e-06	1.93903796917129	2
ENSG00000120341.18	SEC16B	1	177960805	1_87	0	0.032620468425583	15.2445645600056	4.72174592084377e-06	-1.6578478256045	1
ENSG00000075391.16	RASAL2	1	178093563	1_87	0	0.0706002554862653	23.1123060793678	1.549340771834e-05	2.30608294090732	3
ENSG00000116191.17	RALGPS2	1	178544276	1_87	0	0.0221027374662763	13.0529768898461	2.73938473337549e-06	-1.66835603425866	2
ENSG00000143340.6	FAM163A	1	179743263	1_89	0	0.00804513349229996	5.96929010955222	4.55987920256874e-07	0.680480029442467	3
ENSG00000162779.21	AXDND1	1	179358896	1_89	0	0.0100807146253534	8.37152986736276	8.01297058152515e-07	0.805264575168663	3
ENSG00000116199.11	FAM20B	1	179026365	1_89	0	0.00916817416070126	7.2098096421642	6.27630513918462e-07	-0.66236876203224	1
ENSG00000186283.13	TOR3A	1	179081800	1_89	0	0.00806419765778543	5.74998135941611	4.40275985215379e-07	-0.652915554894748	3
ENSG00000143322.19	ABL2	1	179229518	1_89	0	0.0135694204237145	10.3918396038973	1.33890921363005e-06	-1.47736553250469	1
ENSG00000057252.12	SOAT1	1	179293199	1_89	0	0.00881665718375624	6.69331996060911	5.60328790082259e-07	-1.05927728704206	2
ENSG00000162782.15	TDRD5	1	179591019	1_89	0	0.00720966411565305	4.99176461116672	3.41716954280517e-07	0.0745766454292556	2
ENSG00000169905.12	TOR1AIP2	1	179878267	1_89	0	0.00944558145462782	7.19505688857563	6.45298010897682e-07	0.832986813350841	1
ENSG00000135837.15	CEP350	1	179954679	1_89	0	0.015632729577379	12.1643035785825	1.80559133615454e-06	-1.23934819284041	1
ENSG00000116260.16	QSOX1	1	180154677	1_89	0	0.0259384888325209	16.6965439882031	4.11214720921115e-06	1.84884303497963	2
ENSG00000121454.5	LHX4	1	180270400	1_89	0	0.00905676108604869	6.9378775301383	5.9661880433286e-07	-1.39097161757434	2
ENSG00000230124.6	ACBD6	1	180270400	1_89	0	0.0198342569421739	14.3500132972722	2.70249958090458e-06	2.37493052445748	3
ENSG00000153029.14	MR1	1	181053759	1_89	0	0.00711961367577763	4.74059647083	3.20469582265752e-07	0.0775438495039739	1
ENSG00000198216.10	CACNA1E	1	181412848	1_90	0	0.0107315404742534	4.96689405323311	5.06109350382647e-07	-0.230654896020547	1
ENSG00000135821.17	GLUL	1	182336012	1_90	0	0.0109454018749668	5.15367388417929	5.35606750933966e-07	-0.339450181109198	1
ENSG00000203730.2	TEDDM1	1	182400603	1_90	0	0.0751629600274578	23.562096964918	1.68157100622611e-05	2.63999972763252	1
ENSG00000135828.11	RNASEL	1	182585422	1_90	0	0.0123085533519061	6.26501046340485	7.32194074508332e-07	0.717535184426694	1
ENSG00000143333.6	RGS16	1	182604092	1_90	0	0.0104888419321859	4.7503986016937	4.73102224197593e-07	-0.0147164691057836	2
ENSG00000135862.5	LAMC1	1	183023890	1_91	0	0.0206203046453243	12.3868121803441	2.42522494486326e-06	1.83690644788954	1
ENSG00000058085.14	LAMC2	1	183203980	1_91	0	0.010736610864199	6.19886332584783	6.31941200269494e-07	-0.668730158163429	1
ENSG00000157064.10	NMNAT2	1	183417693	1_91	0	0.020135652225583	12.1608180580418	2.3250156971773e-06	-1.64582804695966	2
ENSG00000116698.21	SMG7	1	183471970	1_91	0	0.114403325041441	28.9085750729869	3.14023919041362e-05	2.78216977587429	2
ENSG00000116701.14	NCF2	1	183591057	1_91	0	0.00995090578438684	5.4797075127536	5.17746759199831e-07	0.413641961928425	1
ENSG00000162704.15	ARPC5	1	183635770	1_91	0	0.0101226025641906	5.64156998600785	5.42237516914713e-07	-0.585113137320508	1
ENSG00000198756.10	COLGALT2	1	183966697	1_91	0	0.0114611418132069	6.81702247654443	7.41856675473277e-07	0.650867214763977	3
ENSG00000198860.11	TSEN15	1	184051811	1_91	0	0.00957475825286758	5.11513250015771	4.65031211382634e-07	-0.349766673432751	1
ENSG00000116667.12	C1orf21	1	184559445	1_91	0	0.0244096519092291	13.9912781671531	3.24277169928601e-06	2.03596633376694	1
ENSG00000116406.18	EDEM3	1	184755965	1_92	0	0.0397229166369407	16.5267581167222	6.23341722164719e-06	2.07148573536652	1
ENSG00000135842.16	FAM129A	1	184974052	1_92	0	0.0860636969947141	23.0150992807619	1.88074643536979e-05	-2.38603783987293	2
ENSG00000121481.10	RNF2	1	185064348	1_92	0	0.0238406365837602	11.4877221938157	2.60045395846823e-06	-1.69312934722675	1
ENSG00000121486.11	TRMT1L	1	185156912	1_92	0	0.0279300661261489	12.5691727746392	3.33331269817755e-06	1.57048836920264	1
ENSG00000116668.12	SWT1	1	185156912	1_92	0	0.0279300661261489	12.5691727746392	3.33331269817755e-06	-1.57048836920264	1
ENSG00000116679.15	IVNS1ABP	1	185317057	1_92	0	0.029964541092537	13.4762477416735	3.83419338791645e-06	1.59798421673623	2
ENSG00000116690.12	PRG4	1	186274450	1_92	0	0.01195788404956	4.73836031957982	5.37996954808974e-07	-0.112588242622383	1
ENSG00000047410.13	TPR	1	186353110	1_92	0	0.0126227879035126	5.19658002700475	6.2283111628127e-07	-0.141275228135402	3
ENSG00000116703.13	PDC	1	186257789	1_92	0	0.0145991487039029	6.58139843018874	9.12311422187646e-07	-0.739227856677362	2
ENSG00000150681.9	RGS18	1	192158507	1_96	0	0.105574945808132	29.5998890132567	2.96721042794327e-05	3.20624199230218	1
ENSG00000090104.11	RGS1	1	192575980	1_96	0	0.0155183273196459	12.2279769672367	1.80175989892203e-06	1.40033227755536	1
ENSG00000116747.12	TROVE2	1	193058704	1_96	0	0.0112124418575523	10.6418383268338	1.13295916649666e-06	1.66987037593828	1
ENSG00000116750.13	UCHL5	1	193058704	1_96	0	0.0112124418575523	10.6418383268338	1.13295916649666e-06	1.66987037593828	1
ENSG00000023572.8	GLRX2	1	193106314	1_96	0	0.0248638143568587	14.4635455119045	3.41460064328956e-06	3.34194554641616	1
ENSG00000134371.10	CDC73	1	193121735	1_96	0	0.186920548444332	20.9501045581665	3.71826756487835e-05	4.00142905920009	1
ENSG00000244414.6	CFHR1	1	196820070	1_98	0	0.034748289338817	15.221176648338	5.02202710129032e-06	-2.44003557971252	1
ENSG00000177888.7	ZBTB41	1	197200897	1_98	0	0.0430624241300481	17.2752918368107	7.06352137381169e-06	1.75979455075345	1
ENSG00000203724.10	C1orf53	1	197902889	1_99	0	0.0171463348822244	7.80513970237456	1.27071857744602e-06	0.783607194426285	1
ENSG00000081237.18	PTPRC	1	198634049	1_99	0	0.0130605200938607	5.22450628588231	6.47892756482913e-07	-0.544043089848083	1
ENSG00000116833.13	NR5A2	1	200025940	1_100	0	0.0107332215515494	4.75493403044663	4.84587253952652e-07	-0.15205906898649	1
ENSG00000118197.13	DDX59	1	200512628	1_101	0	0.00818235201921846	5.09627276449459	3.95938944387952e-07	-0.0766103755923455	2
ENSG00000118200.14	CAMSAP2	1	200672961	1_101	0	0.0082730681257106	5.15068708799061	4.04603060950305e-07	0.0551259238762768	1
ENSG00000232237.3	ASCL5	1	201109773	1_101	0	0.0084565895998513	5.2386623307908	4.20642410449289e-07	0.241216131304663	3
ENSG00000116857.16	TMEM9	1	201171082	1_101	0	0.00818568238215323	5.0299525567538	3.90945460670409e-07	0.335341996304468	1
ENSG00000118194.18	TNNT2	1	201378187	1_101	0	0.052555944510885	22.5543112454398	1.12550858380957e-05	-2.14154954811737	1
ENSG00000159166.13	LAD1	1	201400120	1_101	0	0.00914978650160503	5.93892990897929	5.1596062131029e-07	-0.375078939744377	1
ENSG00000159173.18	TNNI1	1	201406685	1_101	0	0.00941800704958806	6.24023396920619	5.58029657922319e-07	-0.494843999684758	1
ENSG00000174307.6	PHLDA3	1	201445972	1_101	0	0.0118130472088662	8.39472478736735	9.41598589211814e-07	0.891250100854663	2
ENSG00000134369.15	NAV1	1	201606677	1_101	0	0.0212087589756123	13.9375116535311	2.80671229400035e-06	1.43136110713846	2
ENSG00000198700.9	IPO9	1	201828710	1_102	0	0.0342319085841694	16.9056126702062	5.49489534064333e-06	2.35109709320547	1
ENSG00000198892.6	SHISA4	1	201888432	1_102	0	0.250002258358936	20.427232904481	4.84898531888587e-05	3.62413928519473	1
ENSG00000163431.12	LMOD1	1	201903136	1_102	0	0.0275841976535632	14.7833520391919	3.87195830372088e-06	-2.17275011660725	2
ENSG00000134375.10	TIMM17A	1	201956727	1_102	0	0.0116718751208442	5.62852548459988	6.2378175212916e-07	0.390336270551759	1
ENSG00000176393.10	RNPEP	1	201981821	1_102	0	0.0108346079813809	5.05503055910881	5.20037167833083e-07	0.432862035709699	3
ENSG00000163435.15	ELF3	1	202008921	1_102	0	0.0130143267564228	6.56667590809882	8.11455458435666e-07	0.507910939028586	1
ENSG00000170075.8	GPR37L1	1	202122918	1_102	0	0.0168772326605493	9.15481951617848	1.46706184070987e-06	0.986690290341055	2
ENSG00000143862.7	ARL8A	1	202146817	1_102	0	0.0260876866477561	13.1487647367024	3.25700121779902e-06	-1.52354826043244	1
ENSG00000143851.15	PTPN7	1	202161992	1_102	0	0.0173598459394743	9.49507883674349	1.56509908837074e-06	1.03236780208545	1
ENSG00000133067.17	LGR6	1	202220210	1_102	0	0.0121662554689885	6.0962753052764	7.04237098817662e-07	0.499332575182133	1
ENSG00000077157.21	PPP1R12B	1	202348568	1_102	0	0.0120589434950865	5.93712557865099	6.79802710611529e-07	-0.587630396971349	2
ENSG00000117139.16	KDM5B	1	202809133	1_102	0	0.0169969844609656	9.23062260543526	1.48970497910728e-06	-1.08800321017708	1
ENSG00000117153.15	KLHL12	1	202928138	1_102	0	0.0263963447252631	13.2810265239087	3.32868602167205e-06	1.52879915426539	1
ENSG00000159346.12	ADIPOR1	1	202958379	1_102	0	0.0315039356465024	15.0340097766104	4.49714651352306e-06	-1.68967327732818	2
ENSG00000163444.11	TMEM183A	1	203025140	1_102	0	0.0112902222513587	5.44039648617725	5.83217355669991e-07	0.40019068877923	1
ENSG00000163485.16	ADORA1	1	203090600	1_102	0	0.0188179518709043	10.233212781008	1.82844438365456e-06	1.19313759837216	2
ENSG00000133055.8	MYBPH	1	203175705	1_102	0	0.0105018888559831	4.71279914536504	4.69941442347897e-07	0.0323511379691661	1
ENSG00000133048.12	CHI3L1	1	203186952	1_102	0	0.0127223303912318	6.52554685285922	7.88280854607359e-07	-0.730541617111185	1
ENSG00000159388.5	BTG2	1	203305408	1_102	0	0.0179013597765801	9.76155635620178	1.65921430630785e-06	-1.06677941866594	1
ENSG00000122176.10	FMOD	1	203345466	1_102	0	0.0107603085231011	4.94248525002944	5.0497223799534e-07	0.204983585476455	1
ENSG00000188783.5	PRELP	1	203402861	1_104	0	0.00416549400451416	6.07847426829056	2.40413301820752e-07	-0.595553848407178	1
ENSG00000058668.14	ATP2B4	1	203480487	1_104	0	0.00408956751926992	5.87723992422446	2.2821710910827e-07	0.447608247195226	2
ENSG00000122188.12	LAX1	1	203764731	1_104	0	0.00442819219807156	6.58384863882882	2.76823972879715e-07	0.498819297618794	1
ENSG00000182004.12	SNRPE	1	203860891	1_104	0	0.00507336081778664	8.09703427562253	3.90048960616597e-07	1.27499980844112	2
ENSG00000143842.14	SOX13	1	204079965	1_104	0	0.00459090086744007	6.83365849212953	2.97884964576869e-07	0.305317000074223	1
ENSG00000143845.14	ETNK2	1	204151824	1_104	0	0.0049376059215428	7.74357677431268	3.63040795825667e-07	0.935360852318887	1
ENSG00000143850.13	PLEKHA6	1	204281864	1_104	0	0.00579614224160363	9.01582930904022	4.96183264980498e-07	-0.993197901825474	1
ENSG00000158615.8	PPP1R15B	1	204412128	1_104	0	0.00386270516000542	5.32844072134278	1.9542903842756e-07	-0.406516985964346	1
ENSG00000133056.13	PIK3C2B	1	204492494	1_104	0	0.0614970211124983	29.8967399802255	1.74572290563702e-05	-3.21981507802706	2
ENSG00000198625.12	MDM4	1	204517114	1_104	0	0.0587123886442035	29.4428830022913	1.64137373443888e-05	-3.21365570647681	1
ENSG00000170382.11	LRRN2	1	204652050	1_104	0	0.00602054588905154	9.64888846618629	5.51582595463403e-07	-0.879283802880431	3
ENSG00000186007.9	LEMD1	1	205457492	1_104	0	0.00467988688567123	7.48857092984166	3.32760448232826e-07	-1.01213049783338	1
ENSG00000184144.11	CNTN2	1	205028507	1_104	0	0.00536791855956165	8.32163031056727	4.24142442791402e-07	1.02706047173107	2
ENSG00000174529.7	TMEM81	1	205085278	1_104	0	0.016027822427052	21.9187483850813	3.33570526348123e-06	3.43406846382483	1
ENSG00000117222.13	RBBP5	1	205121305	1_104	0	0.135112278329375	21.4099233056875	2.7466753230109e-05	4.20270574882729	1
ENSG00000133059.16	DSTYK	1	205210869	1_104	0	0.00397590844398654	8.58596158903328	3.24132600140351e-07	-2.12541443172061	2
ENSG00000133069.15	TMCC2	1	205228311	1_104	0	0.0142745983356036	17.0267818328702	2.30777712843175e-06	-1.53067207054913	1
ENSG00000162873.14	KLHDC8A	1	205327435	1_104	0	0.00422448254981134	5.96833990498703	2.3940017641771e-07	-0.297864152202103	1
ENSG00000174514.12	MFSD4A	1	205583736	1_104	0	0.00364823790565716	4.82993022174748	1.67309809497505e-07	0.270201609380255	1
ENSG00000158715.5	SLC45A3	1	205680319	1_104	0	0.0419900908011086	27.410452450658	1.09284964327332e-05	2.42544546118433	2
ENSG00000069275.12	NUCKS1	1	205749839	1_104	0	0.0196788372417233	20.5995484372628	3.84905866945717e-06	-2.05802385381064	1
ENSG00000117280.12	RAB29	1	205775418	1_104	0	0.00361633124221139	4.73719377621578	1.62662240579374e-07	-0.0454928141291304	1
ENSG00000133065.10	SLC41A1	1	205813381	1_104	0	0.017346531843928	19.2410945069595	3.16912834061605e-06	1.84272508363847	2
ENSG00000162877.12	PM20D1	1	205813590	1_104	0	0.016812954157003	18.9472421843018	3.02473569804117e-06	-1.82357108701352	2
ENSG00000174502.18	SLC26A9	1	205943691	1_104	0	0.00360874326965643	4.71288762994069	1.61488079105144e-07	-0.00709924374664419	1
ENSG00000263961.6	C1orf186	1	206062725	1_104	0	0.0636847054404899	31.8771002063062	1.92757528336618e-05	-2.62839712353574	1
ENSG00000117322.17	CR2	1	207454573	1_105	0	0.0477260539479765	21.4816428004135	9.73465165673195e-06	-2.17585525972121	1
ENSG00000263528.7	IKBKE	1	206470191	1_105	0	0.0179431786081062	12.1468005836706	2.06946782496677e-06	1.43776879861909	4
ENSG00000266094.7	RASSF5	1	206542387	1_105	0	0.155512531198106	33.0557178218989	4.88100642725255e-05	2.97291748095035	1
ENSG00000143486.15	EIF2D	1	206606563	1_105	0	0.00888225735755088	5.48585928188707	4.62663684925941e-07	-0.423510825864914	1
ENSG00000143479.15	DYRK3	1	206637601	1_105	0	0.00944777787658535	6.06975007552298	5.44499995061891e-07	0.570748882792004	1
ENSG00000162894.11	FCMR	1	206923405	1_105	0	0.0207875802277329	13.5441605839278	2.67333527749954e-06	1.80660646366783	2
ENSG00000162896.5	PIGR	1	206946508	1_105	0	0.02505412979336	15.3198915120793	3.64445346819944e-06	1.95603579831865	1
ENSG00000182795.12	C1orf116	1	207002810	1_105	0	0.0185701073322422	12.4725756965207	2.19921636751462e-06	1.68770794399416	1
ENSG00000123843.12	C4BPB	1	207088956	1_105	0	0.0139421778627221	9.75408970654277	1.29126316088006e-06	-1.20765820358906	1
ENSG00000196352.14	CD55	1	207321071	1_105	0	0.00823121791300019	4.76601407988447	3.72491886172888e-07	0	1
ENSG00000117335.19	CD46	1	207751847	1_105	0	0.0790583582315174	26.3585228306407	1.97863759319245e-05	3.40557601998238	1
ENSG00000174059.16	CD34	1	207915947	1_105	0	0.0082239006468896	4.75759716421587	3.71503507438757e-07	0.281375385695765	1
ENSG00000143469.18	SYT14	1	209945496	1_106	0	0.0192972976765716	11.0980094162772	2.03347567674373e-06	1.31966479419336	1
ENSG00000008118.9	CAMK1G	1	209584155	1_106	0	0.0128298848445355	7.2265309248127	8.80339159410752e-07	0.918912284775697	1
ENSG00000123689.5	G0S2	1	209675087	1_106	0	0.028651101497123	14.8585974894966	4.04218827528499e-06	-1.67518323101852	2
ENSG00000009790.14	TRAF3IP3	1	209756234	1_106	0	0.011828210929099	6.45663487930877	7.25141374168155e-07	0.658084788902254	1
ENSG00000117595.10	IRF6	1	209780226	1_106	0	0.0106251905361855	5.44124257616791	5.48949269121982e-07	0.571281439686216	1
ENSG00000117597.17	DIEXF	1	209827828	1_106	0	0.0103854428650558	5.2252504589883	5.15263678549057e-07	0.489985609223068	2
ENSG00000082497.11	SERTAD4	1	210330676	1_106	0	0.0171633480781989	9.98545376055456	1.62729845431131e-06	1.12700356277419	1
ENSG00000054392.12	HHAT	1	210327250	1_106	0	0.0132491132813475	7.53114347173089	9.47425634697234e-07	0.920117050427617	2
ENSG00000143473.12	KCNH1	1	211134467	1_108	0	0.00386579667947096	5.06954577365615	1.86082466608044e-07	-0.334929492022758	1
ENSG00000117625.13	RCOR3	1	211235053	1_108	0	0.0154555147563833	18.0718130256175	2.65205542159964e-06	1.90254320679949	2
ENSG00000082512.14	TRAF5	1	211326378	1_108	0	0.00883240546664965	12.8708339520212	1.07940166123713e-06	-1.37428471270819	1
ENSG00000170385.9	SLC30A1	1	211578806	1_108	0	0.0214555246593363	21.2158769887823	4.32212700490196e-06	2.03712874429578	1
ENSG00000123684.12	LPGAT1	1	211818175	1_108	0	0.00377163473136843	4.83928268748123	1.73303771995425e-07	-0.214162576976004	3
ENSG00000143493.12	INTS7	1	212035474	1_108	0	0.00466331833856637	6.83182735760025	3.0250276118628e-07	-0.746186302523168	1
ENSG00000143476.17	DTL	1	212035474	1_108	0	0.00466331833856637	6.83182735760025	3.0250276118628e-07	0.746186302523168	1
ENSG00000066027.11	PPP2R5A	1	212285049	1_108	0	0.00657432680414183	10.0531599512015	6.2755425410195e-07	-1.19060814376079	2
ENSG00000065600.12	TMEM206	1	212414266	1_108	0	0.00415225931151575	5.74894151229199	2.26657322829657e-07	-0.486072823938101	2
ENSG00000117691.9	NENF	1	212216395	1_108	0	0.0116772065504339	15.4479568197838	1.71280296404033e-06	-1.69049952070799	1
ENSG00000162772.16	ATF3	1	212565261	1_108	0	0.00412379637291149	5.69188389641347	2.22869501576779e-07	0.425270300949922	1
ENSG00000123685.8	BATF3	1	212624749	1_108	0	0.00386299406436352	5.0652638213745	1.85790501874371e-07	0.281218509290275	2
ENSG00000185523.6	SPATA45	1	212823083	1_108	0	0.00518685673976715	7.8316109848929	3.85702768949526e-07	1.01785983932221	2
ENSG00000117697.14	NSL1	1	212799144	1_108	0	0.00420959467622373	5.93406767468143	2.37186612845765e-07	0.593274870663023	1
ENSG00000162769.12	FLVCR1	1	212858066	1_108	0	0.0195587855646955	20.2458459662283	3.75989061536788e-06	2.0409092503432	2
ENSG00000143494.15	VASH2	1	212950961	1_108	0	0.00375133761459145	4.79214370357033	1.70692084256546e-07	-0.117842664420948	1
ENSG00000174606.13	ANGEL2	1	212998282	1_108	0	0.00723815577014153	10.928108188224	7.51052520360474e-07	-1.22910597697701	3
ENSG00000152104.11	PTPN14	1	214552794	1_109	0	0.0643729665811801	22.8411652397122	1.39610851578192e-05	-2.56609825345361	1
ENSG00000082482.13	KCNK2	1	214856698	1_109	0	0.0126838579766266	7.33214161060718	8.83038444078464e-07	0.914689249525053	1
ENSG00000136636.12	KCTD3	1	215567710	1_109	0	0.0122274665602184	6.98510441268587	8.10973723634616e-07	0.721115568695982	1
ENSG00000092978.10	GPATCH2	1	217631213	1_110	0	0.116254020788185	30.2742721422644	3.34178949749708e-05	3.0381706149461	1
ENSG00000162814.10	SPATA17	1	217631425	1_110	0	0.00828050189297458	4.94848582711713	3.89068784621824e-07	0.37583404702349	1
ENSG00000067533.5	RRP15	1	218285209	1_110	0	0.00842839314869159	5.11587632766932	4.0941355693881e-07	0.279778088264724	1
ENSG00000136628.17	EPRS	1	220024785	1_112	0	0.0951757085588736	26.6872125525229	2.41171914026817e-05	2.54989917377455	1
ENSG00000162813.17	BPNT1	1	220091126	1_112	0	0.0105804227925282	5.65208743828434	5.67818176924989e-07	-0.604216796657894	1
ENSG00000067704.9	IARS2	1	220093626	1_112	0	0.0140859069611524	8.3623009225357	1.11842793042022e-06	-1.09754336497324	2
ENSG00000116141.15	MARK1	1	220337151	1_112	0	0.0115927538867152	6.51704914079159	7.17356451478623e-07	0.659578357377057	1
ENSG00000162817.6	C1orf115	1	220692391	1_112	0	0.0110458886613539	6.0595984032143	6.35538552711056e-07	-0.885567209747698	1
ENSG00000117791.15	MARC2	1	220771798	1_112	0	0.0144577424325822	8.60927524788094	1.18185575177147e-06	1.37224084252522	1
ENSG00000186205.12	MARC1	1	220786898	1_112	0	0.0680642641366307	23.4182122231469	1.51345770178312e-05	2.40735617134809	1
ENSG00000136630.12	HLX	1	220879423	1_112	0	0.00985666673559393	4.98157363568268	4.66223353517397e-07	-0.147078414653702	1
ENSG00000143507.17	DUSP10	1	221561711	1_112	0	0.0395693456211244	18.1943623617805	6.8358591375574e-06	-2.12980108445634	1
ENSG00000154305.16	MIA3	1	222620428	1_114	0	0.175931808603802	36.1819255213788	6.04412502681805e-05	3.3800671511001	1
ENSG00000186063.12	AIDA	1	222712777	1_114	0	0.0130063100858117	11.5432628492855	1.42554222468939e-06	-1.72550670562168	1
ENSG00000197520.10	FAM177B	1	222736869	1_114	0	0.0436809464164721	23.0010717017457	9.53976129935421e-06	-2.36549865956832	1
ENSG00000154309.8	DISP1	1	223054241	1_114	0	0.00725520523939927	6.2303349745541	4.291987974572e-07	0.401123571155117	1
ENSG00000143502.14	SUSD4	1	223364043	1_114	0	0.00618200270406488	4.72220998101751	2.77186377179707e-07	0.0336619897272501	2
ENSG00000203697.11	CAPN8	1	223666090	1_114	0	0.208248076699229	37.7164661864074	7.45777696425193e-05	-3.42007817919948	3
ENSG00000143753.12	DEGS1	1	224176179	1_114	0	0.0159184379979465	12.6544067210027	1.91266819336751e-06	1.14548652120689	1
ENSG00000143748.17	NVL	1	224313967	1_114	0	0.00647036602111073	6.70066358986619	4.11665109580167e-07	-1.21526415337202	2
ENSG00000143771.11	CNIH4	1	224356827	1_114	0	0.470666768039969	21.9369014095299	9.80361427983334e-05	-3.97001969389251	1
ENSG00000185842.15	DNAH14	1	224879711	1_115	0	0.0101601307576111	4.86393534057866	4.69228612932688e-07	0.227779006861956	3
ENSG00000143815.14	LBR	1	225438447	1_115	0	0.0184007464770596	10.4924809042229	1.83320497003356e-06	1.26317225420457	1
ENSG00000143742.12	SRP9	1	225777848	1_115	0	0.0123701681757642	6.72713320888972	7.9013814480653e-07	1.00196184012097	2
ENSG00000143819.12	EPHX1	1	225818396	1_115	0	0.0253548063086537	13.5402312377944	3.25974610616095e-06	-1.79325059321891	1
ENSG00000196187.11	TMEM63A	1	225868963	1_115	0	0.0599816785794793	21.7902527198991	1.24101856739647e-05	2.23944639986776	2
ENSG00000243709.1	LEFTY1	1	225912195	1_115	0	0.0106511795550687	5.31060501829228	5.37080153400938e-07	-0.345483790905785	2
ENSG00000143811.18	PYCR2	1	225924245	1_115	0	0.0112452775213066	5.82438729181714	6.21896081278178e-07	0.565464127084075	1
ENSG00000143768.12	LEFTY2	1	225941740	1_115	0	0.0152518743086961	8.71166960492173	1.26160095931516e-06	0.970914261117533	1
ENSG00000143751.9	SDE2	1	225999428	1_115	0	0.0169787907749068	9.72913156970542	1.56847727210514e-06	-1.44044281097676	2
ENSG00000163041.9	H3F3A	1	226084477	1_115	0	0.0753170092024995	23.9960320090547	1.71604983350372e-05	2.83895515088229	1
ENSG00000143799.12	PARP1	1	226408138	1_115	0	0.0136045112076341	7.62812848450972	9.85367738285815e-07	-0.790353736187311	1
ENSG00000203685.9	STUM	1	226550144	1_115	0	0.0657454872592994	22.6777389204728	1.4156734796195e-05	2.29448904747359	2
ENSG00000143772.9	ITPKB	1	226732730	1_116	0	0.0718962976903131	24.6418279940278	1.682196966418e-05	-2.69301406911246	2
ENSG00000143801.16	PSEN2	1	226870643	1_116	0	0.0547081767805736	21.9982755304753	1.14271591426823e-05	2.48888841213077	1
ENSG00000163050.16	COQ8A	1	226897761	1_116	0	0.0244958101622432	14.3092276452359	3.32816920152321e-06	-1.71627162131242	1
ENSG00000143776.18	CDC42BPA	1	227328090	1_116	0	0.188442021757424	34.2077081740969	6.12067233332838e-05	-3.69523858257195	1
ENSG00000181450.17	ZNF678	1	227565877	1_116	0	0.0167877079471028	10.7192855691394	1.70865602780442e-06	1.30068412835815	1
ENSG00000143740.14	SNAP47	1	227735217	1_116	0	0.00894064454227883	4.75187592264634	4.03395749381817e-07	-0.248299326430675	1
ENSG00000081692.12	JMJD4	1	227715988	1_116	0	0.0135570817440321	8.69272115650405	1.11897236271865e-06	1.15360037533137	1
ENSG00000162910.18	MRPL55	1	228109044	1_116	0	0.00891253346348253	4.72208186875939	3.9960607562451e-07	0.119749124531984	2
ENSG00000143774.16	GUK1	1	228140298	1_116	0	0.0544962628742197	21.9622776879953	1.13642687688866e-05	-2.09845359294878	1
ENSG00000162913.9	C1orf145	1	228213855	1_116	0	0.00905856893210633	4.87580556842226	4.19375803196993e-07	-0.182430531997549	1
ENSG00000154370.15	TRIM11	1	228425741	1_116	0	0.00991851414875677	5.73375183234409	5.39986504439554e-07	0.615759120639686	1
ENSG00000162931.11	TRIM17	1	228417087	1_116	0	0.0109128220671301	6.6378601937447	6.87800634277347e-07	0.796313626830326	1
ENSG00000181218.5	HIST3H2A	1	228455746	1_116	0	0.0106577709871238	6.41404360852345	6.49076206166734e-07	-0.750598222462414	2
ENSG00000196890.4	HIST3H2BB	1	228457362	1_116	0	0.0123138675099935	7.78147588040641	9.09816584283167e-07	0.837323089023891	1
ENSG00000168159.11	RNF187	1	228486873	1_116	0	0.0216242293849019	13.1236795715943	2.69459596109028e-06	1.4813838476216	1
ENSG00000168118.11	RAB4A	1	229267681	1_117	0	0.0140819848058981	4.75097772129864	6.35249397866346e-07	-0.162990619926301	1
ENSG00000154429.10	CCSAP	1	229313270	1_117	0	0.0157575230279393	5.81682754414865	8.70305113812206e-07	-0.601558451281597	1
ENSG00000069248.11	NUP133	1	229506638	1_117	0	0.0151854518848864	5.46613378064314	7.88143636627249e-07	-0.348191834678292	1
ENSG00000135776.4	ABCB10	1	229559119	1_117	0	0.0147942773320274	5.21870175295758	7.33083813274008e-07	0.273278435247765	1
ENSG00000135801.9	TAF5L	1	229602489	1_117	0	0.0176199965199726	6.87682453119094	1.15051201416706e-06	-0.80255288192198	1
ENSG00000135763.9	URB2	1	229581514	1_117	0	0.0247369742833425	10.1014085163656	2.37260755706406e-06	-1.21473024819075	1
ENSG00000143641.9	GALNT2	1	230101356	1_117	0	0.0301890020743997	11.9996970586001	3.43966728758851e-06	-1.78526427595918	2
ENSG00000177614.10	PGBD5	1	230398515	1_117	0	0.014564289296176	5.07015356519837	7.01144944829822e-07	0.131793465376045	2
ENSG00000135775.13	COG2	1	230561176	1_118	0	0.0246572567610587	10.578382073669	2.47663156257275e-06	1.19630063581658	1
ENSG00000135773.12	CAPN9	1	230747823	1_118	0	0.0152089804075362	5.9886210142052	8.64817217125339e-07	-0.541528569874225	2
ENSG00000119280.16	C1orf198	1	230869758	1_118	0	0.017506299052645	7.32322686450377	1.21729048709971e-06	0.813637603802744	1
ENSG00000143643.12	TTC13	1	230978849	1_118	0	0.0133733021847255	4.76947420970334	6.0562885611783e-07	0.165242518211576	1
ENSG00000173409.13	ARV1	1	230979465	1_118	0	0.0146299909695493	5.62065535441625	7.80779516113662e-07	-0.458009174981037	1
ENSG00000182118.7	FAM89A	1	231033999	1_118	0	0.0278010469290099	11.7214082111211	3.09412844671813e-06	-1.22725546129236	1
ENSG00000143633.12	C1orf131	1	231222555	1_118	0	0.0236558721742305	10.1839405239146	2.28745319189208e-06	-1.25970552438491	1
ENSG00000116906.11	GNPAT	1	231240905	1_118	0	0.0135442842095431	4.88991491542956	6.28861138409976e-07	0.622434047117906	2
ENSG00000116903.7	EXOC8	1	231337950	1_118	0	0.0132929260293001	4.71235193547664	5.94779104258723e-07	0.0853249901347598	1
ENSG00000010072.15	SPRTN	1	231344462	1_118	0	0.0376999644883244	14.6291002390126	5.23667900555378e-06	-2.39596162011207	1
ENSG00000116918.13	TSNAX	1	231548501	1_118	0	0.0361266436321156	14.2222639859527	4.87858355326141e-06	-1.98818014383564	1
ENSG00000162946.21	DISC1	1	231627073	1_118	0	0.0141111948856366	5.27845565990511	7.07242033765477e-07	0.463615489465571	1
ENSG00000116991.10	SIPA1L2	1	232561778	1_119	0	0.0172452817920303	8.64624065298851	1.41577751668751e-06	1.01820859402711	1
ENSG00000212916.4	MAP10	1	232801993	1_119	0	0.0121345495786453	5.31435463953771	6.12310334909265e-07	-0.357968648395971	2
ENSG00000135749.18	PCNX2	1	233295041	1_120	0	0.0252209109719518	9.023680501509	2.16093585681361e-06	1.04298306775108	2
ENSG00000135750.14	KCNK1	1	233600148	1_120	0	0.0165574277301684	5.02445555464717	7.8991302274553e-07	-0.197574323315298	3
ENSG00000183780.12	SLC35F3	1	233906954	1_120	0	0.040305370398051	13.5000159001125	5.16647810662576e-06	-1.3508332514608	1
ENSG00000059588.9	TARBP1	1	234414963	1_120	0	0.0161257282480234	4.7738361732916	7.30944233949413e-07	-0.111907620704514	2
ENSG00000152904.11	GGPS1	1	235326535	1_121	0	0.0293716437314615	11.9339451852926	3.32820207650358e-06	-1.42396740306422	1
ENSG00000116957.12	TBCE	1	235371963	1_121	0	0.0159379943914119	6.12123231649215	9.2633895752655e-07	-0.624948508948815	1
ENSG00000162885.12	B3GALNT2	1	235504861	1_121	0	0.0181774695944906	7.3688275851911	1.27183045041545e-06	0.810596609637462	1
ENSG00000168243.10	GNG4	1	235617054	1_121	0	0.0853802355375722	22.2115423417674	1.80066723332465e-05	-2.34702022365859	2
ENSG00000143669.13	LYST	1	235883940	1_122	0	0.0371394280491474	14.9837210485249	5.28387198570222e-06	-1.71353267261112	1
ENSG00000116962.14	NID1	1	236065637	1_122	0	0.0303200509173188	13.0454444503051	3.75565943117325e-06	-1.4015726556586	1
ENSG00000077585.13	GPR137B	1	236151286	1_122	0	0.0134934449858231	5.35112552525407	6.8559142679551e-07	-0.441606719400876	2
ENSG00000086619.13	ERO1B	1	236231626	1_122	0	0.0686749983559624	20.9007181659919	1.36287888650366e-05	2.33196060223185	3
ENSG00000119285.10	HEATR1	1	236604526	1_122	0	0.0128708555452367	4.9035744392509	5.99263167387468e-07	0.391691700574501	1
ENSG00000077522.12	ACTN2	1	236686652	1_122	0	0.0127605808578973	4.82206329343208	5.84252725628464e-07	0.150341840768172	2
ENSG00000198626.15	RYR2	1	237108839	1_122	0	0.0133245346510187	5.23176671267164	6.61908285848948e-07	0.394373385787093	1
ENSG00000133019.11	CHRM3	1	239287532	1_124	0	0.00776225838962563	4.85933396630969	3.58147760572553e-07	0.511236970079201	2
ENSG00000155816.19	FMN2	1	240012435	1_126	0	0.00796309260181971	5.03861094617803	3.80969307705787e-07	0.338581497730603	2
ENSG00000162843.17	WDR64	1	241656106	1_127	0	0.0251962548912266	11.643783555093	2.78565618747409e-06	1.31577570677126	1
ENSG00000203668.2	CHML	1	241640356	1_127	0	0.126830045070214	27.2826351682542	3.28553319282923e-05	2.69874898349015	1
ENSG00000054277.13	OPN3	1	241636236	1_127	0	0.0634847850065523	20.5021206464487	1.23585020738923e-05	2.32921105642413	1
ENSG00000174371.16	EXO1	1	241847755	1_127	0	0.0212102827941715	10.0055639527712	2.01504814897212e-06	1.10112376531596	1
ENSG00000143702.15	CEP170	1	243299221	1_128	0	0.0055845355178078	7.22119591252536	3.82907243344408e-07	0.349983039647729	1
ENSG00000054282.15	SDCCAG8	1	243248552	1_128	0	0.0138609233537517	13.1730324662856	1.73370547628769e-06	0.764455031122543	1
ENSG00000117020.16	AKT3	1	243851261	1_128	0	0.00741809096391766	7.19398013176139	5.06709195104563e-07	0.617994628977552	1
ENSG00000173728.10	C1orf100	1	244352788	1_129	0	0.0166219352261787	5.38933104806588	8.50577409306907e-07	-0.455492491078522	1
ENSG00000035687.9	ADSS	1	244313453	1_129	0	0.0206668195682059	7.45743666628631	1.46339180409296e-06	-1.01851409047899	2
ENSG00000179397.17	C1orf101	1	244450489	1_129	0	0.0417388768617061	14.1620920671297	5.6126190859499e-06	-2.22565726954198	3
ENSG00000121644.18	DESI2	1	244659267	1_129	0	0.0181446628555181	6.22123476811341	1.07182255086923e-06	0.745815663686877	1
ENSG00000203666.12	EFCAB2	1	244970187	1_129	0	0.0154890765539987	4.71978649413057	6.94137130653046e-07	-0.0977164330106867	1
ENSG00000162849.15	KIF26B	1	245298946	1_129	0	0.0194494129909787	6.8806117571747	1.27066465082773e-06	-0.79394931619601	1
ENSG00000162851.7	TFB2M	1	246551285	1_130	0	0.00666079711517664	5.03419866025699	3.18385992076054e-07	-0.414506644444333	1
ENSG00000162852.13	CNST	1	246551285	1_130	0	0.00756540183661225	6.23775113773655	4.48081941489226e-07	-0.739643349378736	2
ENSG00000143653.9	SCCPDH	1	246714915	1_130	0	0.0105446584310728	9.37816690019366	9.38961684347737e-07	1.14692931554962	4
ENSG00000153207.14	AHCTF1	1	246842237	1_130	0	0.00650722330294784	4.81378084090681	2.97426336079613e-07	-0.243659067123809	2
ENSG00000277462.1	ZNF670	1	247078021	1_130	0	0.00949493107585819	8.38596120357401	7.56035280130234e-07	0.922751824355868	2
ENSG00000188295.14	ZNF669	1	247104366	1_130	0	0.00648394979414979	4.77992650928117	2.94278314304343e-07	0.140980700947063	2
ENSG00000196418.12	ZNF124	1	247124746	1_130	0	0.00819671529044841	6.99545302366684	5.44443844002958e-07	0.723102583932965	1
ENSG00000196071.4	OR2L13	1	247956986	1_131	0	0.0147257727407988	4.721442441673	6.60161495706705e-07	-0.0370512983326053	1
ENSG00000177462.6	OR2T8	1	247880344	1_131	0	0.0263254121724839	10.2406636187936	2.55976842215483e-06	1.21567432206635	2
ENSG00000177212.3	OR2T33	1	247901690	1_131	0	0.0151020246240968	4.96064315990533	7.11329071500101e-07	0.323716724691156	1
ENSG00000162714.12	ZNF496	1	247323376	1_131	0	0.0148283024289912	4.78722279553707	6.74019516200311e-07	0.172157099378855	2
ENSG00000162711.16	NLRP3	1	247398213	1_131	0	0.0147264916154889	4.72190519660297	6.60258429583804e-07	0	1
ENSG00000169224.12	GCSAML	1	247518904	1_131	0	0.0248158269309727	9.67833512895827	2.28048281908298e-06	1.23879146582345	1
ENSG00000162722.8	TRIM58	1	247851213	1_131	0	0.0148803850051227	4.82046341838901	6.8108349540191e-07	0.29462628257344	3
ENSG00000238243.3	OR2W3	1	247856506	1_131	0	0.0147827850503073	4.75807558472608	6.67859327200677e-07	0.185587767145332	4
ENSG00000175137.10	SH3BP5L	1	248826595	1_131	0	0.0168647284542063	6.00774662645784	9.62029429697539e-07	0.541938630549722	2
ENSG00000171163.15	ZNF692	1	248860368	1_131	0	0.0576313563956059	17.7468360679591	9.71129564107697e-06	1.91557350030324	1
ENSG00000184731.5	FAM110C	2	47011	2_1	0	0.117306830376253	25.0229810059044	2.78714615580226e-05	-2.68098103761105	1
ENSG00000143727.15	ACP1	2	264227	2_1	0	0.0146647864189773	5.01852583867381	6.98794219053442e-07	-0.241419363568644	2
ENSG00000151353.14	TMEM18	2	677213	2_1	0	0.0148719014861801	5.15147765713998	7.27437553174611e-07	-0.264403007820353	2
ENSG00000171853.15	TRAPPC12	2	3379891	2_2	0	0.00778590126925505	5.75312696843719	4.25314557490083e-07	0.523245798409615	2
ENSG00000182551.13	ADI1	2	3519553	2_2	0	0.00698075688570177	4.72137039580681	3.12944975222439e-07	-0.118546742080479	1
ENSG00000171865.9	RNASEH1	2	3558529	2_2	0	0.00710979935220901	4.89447656347224	3.30415943147203e-07	-0.19452300158892	1
ENSG00000171863.12	RPS7	2	3575950	2_2	0	0.0167841690554387	13.026177236486	2.07593726507613e-06	1.44258655168201	2
ENSG00000118004.17	COLEC11	2	3578504	2_2	0	0.275482302118925	40.505933174272	0.00010595214227695	3.60077816971922	4
ENSG00000214866.8	DCDC2C	2	3701956	2_2	0	0.00714764602725115	4.94465210035977	3.35580080720063e-07	0.323637561147464	1
ENSG00000134321.11	RSAD2	2	6881760	2_5	0	0.0199798781252435	8.73307559701102	1.6567518001369e-06	0.948766803287256	1
ENSG00000151692.14	RNF144A	2	6996046	2_5	0	0.0131061467354688	4.73324257077521	5.89021550610033e-07	0.0123375903921431	1
ENSG00000115738.9	ID2	2	8678930	2_6	0	0.0108595880952502	5.89232446172788	6.07571512732217e-07	0.665289327329481	1
ENSG00000134313.15	KIDINS220	2	8837357	2_6	0	0.00969123381252557	4.71982793245661	4.34312805487439e-07	0.0345354077139062	1
ENSG00000143797.11	MBOAT2	2	9004209	2_6	0	0.0146178233268514	8.58798735703076	1.19198695302141e-06	1.15680546039975	1
ENSG00000119185.12	ITGB1BP1	2	9407999	2_6	0	0.0300104723310003	15.4082070132414	4.39058442280717e-06	-1.65484442107405	2
ENSG00000119203.13	CPSF3	2	9424985	2_6	0	0.0100770394642462	5.0904305482039	4.870627008133e-07	-0.289455870555302	2
ENSG00000151694.12	ADAM17	2	9553607	2_6	0	0.0119746118795518	6.69440264982876	7.61150738687997e-07	0.936015849108509	1
ENSG00000134308.13	YWHAQ	2	9633457	2_6	0	0.0190363051057696	11.1547291785923	2.01622541271116e-06	-1.22657565117838	1
ENSG00000115750.16	TAF1B	2	9843557	2_6	0	0.0126655360020753	7.22711936903595	8.69132917068503e-07	0.928424521319917	2
ENSG00000134317.17	GRHL1	2	9949726	2_6	0	0.0252173664583877	13.7381223196928	3.28945920911761e-06	1.59275667589732	2
ENSG00000205795.4	CYS1	2	10082702	2_6	0	0.0170082591565173	10.0395755745231	1.62133446507653e-06	-1.10888823401323	1
ENSG00000171848.13	RRM2	2	10121909	2_6	0	0.0101367224521994	5.15653602534305	4.96309980285136e-07	-0.305011834671482	1
ENSG00000115756.12	HPCAL1	2	10297545	2_7	0	0.00945661319744961	8.11252903256571	7.28432453275357e-07	0.869215161740282	1
ENSG00000115758.12	ODC1	2	10606197	2_7	0	0.00957142440338377	8.22668374525459	7.47650748763273e-07	-1.00887038631576	2
ENSG00000115761.15	NOL10	2	10684271	2_7	0	0.00671046222888216	4.86922542316705	3.10248516740493e-07	-0.202927631772281	3
ENSG00000162976.12	PQLC3	2	11155920	2_7	0	0.00701999640307549	5.29538083204788	3.5296487204363e-07	-0.445676440606632	1
ENSG00000134318.13	ROCK2	2	11347918	2_7	0	0.0179775404041739	14.199108654445	2.42375519415998e-06	-1.73828252338048	3
ENSG00000134324.11	LPIN1	2	11777152	2_7	0	0.0252721282412124	17.4367093012734	4.18411623432388e-06	-1.76888494686411	2
ENSG00000071575.11	TRIB2	2	12717952	2_8	0	0.0219705174328094	9.95485781782521	2.07669512550246e-06	1.13422989529084	1
ENSG00000162981.13	FAM84A	2	14612286	2_9	0	0.00789605537162275	5.23698484653199	3.9263489933882e-07	0.344953505606127	1
ENSG00000151779.12	NBAS	2	15563452	2_9	0	0.0198455561572801	14.7153771176594	2.7728863343784e-06	-2.52150632076428	1
ENSG00000079785.14	DDX1	2	15591874	2_9	0	0.00793805494525957	5.5693269140355	4.19772717405636e-07	0.820339858776491	1
ENSG00000214842.5	RAD51AP2	2	17515306	2_10	0	0.00780369886953791	4.84195981109676	3.58772444446379e-07	0.0914906492238711	1
ENSG00000178295.14	GEN1	2	17622424	2_10	0	0.00821602436394653	5.32874795556491	4.15704086977075e-07	-0.33068277127393	4
ENSG00000163029.15	SMC6	2	17800052	2_10	0	0.0185892869054748	13.0628501140722	2.30567489482997e-06	-1.76580676015576	1
ENSG00000170745.11	KCNS3	2	17870214	2_10	0	0.0607958854809022	24.394293139863	1.40818535494281e-05	-2.45986306928492	2
ENSG00000240857.1	RDH14	2	18560992	2_11	0	0.024188033738069	8.33916142540187	1.9152273866274e-06	0.944143737846797	1
ENSG00000143867.6	OSR1	2	19359082	2_11	0	0.0319871458010199	11.0030218741847	3.34183392146981e-06	1.26432831765748	1
ENSG00000118965.14	WDR35	2	19989328	2_12	0	0.0153935681236212	4.71315136451757	6.88887147559196e-07	0.147426752835454	1
ENSG00000132031.12	MATN3	2	20009334	2_12	0	0.0157698706996052	4.94219190868726	7.40022858130928e-07	0.188474266645256	1
ENSG00000115884.10	SDC1	2	20184576	2_12	0	0.0205095463087107	7.4368606726156	1.44824852690365e-06	-0.818763410930138	1
ENSG00000118960.12	HS1BP3	2	20637959	2_12	0	0.0169020483778124	5.59991991968472	8.98707888436796e-07	0.490266252698902	1
ENSG00000143869.6	GDF7	2	20668323	2_12	0	0.0401536104696089	13.8440392853326	5.27818759176217e-06	-1.48623938795544	2
ENSG00000118961.14	LDAH	2	20822730	2_12	0	0.0158901844193708	5.01427780762894	7.56544931475931e-07	0.297824667007234	1
ENSG00000084674.14	APOB	2	21044338	2_13	0	0.0142056354769885	10.1752141025428	1.37246607836301e-06	-1.11083827743125	2
ENSG00000119771.14	KLHL29	2	23386174	2_14	0	0.0134099258128437	6.39484986862638	8.14243171371969e-07	-0.642773832620473	1
ENSG00000173960.13	UBXN2A	2	23931322	2_14	0	0.0485872391641788	18.6626126743782	8.60978014620908e-06	2.75444175802677	1
ENSG00000205639.9	MFSD2B	2	24009112	2_14	0	0.0114708173049998	4.91556467278108	5.3538373604116e-07	0.195706077432291	1
ENSG00000163026.11	WDCP	2	24049526	2_14	0	0.0115051290160831	4.94387714538817	5.4007809108942e-07	-0.218013753988281	1
ENSG00000119782.13	FKBP1B	2	24049526	2_14	0	0.0152106105217908	7.58923791559458	1.09607989224365e-06	-1.28923272246527	2
ENSG00000219626.8	FAM228B	2	24077362	2_14	0	0.0114022652774586	4.85882272094505	5.26040995844572e-07	-0.287047126399657	2
ENSG00000115129.13	TP53I3	2	24084905	2_14	0	0.0113215293800472	4.7915857938785	5.15088392700319e-07	0.706309501597839	2
ENSG00000176732.6	PFN4	2	24123824	2_14	0	0.011443466745058	4.89299635012334	5.31654997401457e-07	0.195956507830153	1
ENSG00000186453.12	FAM228A	2	24174922	2_14	0	0.0183230521266331	9.35553791700502	1.62766107337754e-06	-0.807089342818378	1
ENSG00000198399.14	ITSN2	2	24360994	2_14	0	0.0259186993829107	12.6529632595959	3.11388699964375e-06	-1.93618925952792	1
ENSG00000173557.14	C2orf70	2	26541574	2_15	0	0.00877690883765858	5.21981437783276	4.3500479446759e-07	-0.175998369964837	1
ENSG00000084676.15	NCOA1	2	24491962	2_15	0	0.0107225161509197	6.59999497589896	6.71951164331505e-07	0.0261496670032376	2
ENSG00000115137.11	DNAJC27	2	24971258	2_15	0	0.00948617507494598	7.20424925084617	6.48899235430555e-07	1.43779243382652	2
ENSG00000084710.13	EFR3B	2	25041751	2_15	0	0.00835695118856794	5.14390878160038	4.08167593443479e-07	-0.399310571894487	1
ENSG00000138101.18	DTNB	2	25673919	2_15	0	0.0107275520506105	7.68368350219093	7.82649829185613e-07	1.24486369851978	1
ENSG00000143970.16	ASXL2	2	25881692	2_15	0	0.0173923056320064	12.3988270401625	2.04755302380307e-06	1.74221281415465	1
ENSG00000084731.14	KIF3C	2	25983137	2_15	0	0.00831704466564054	4.72197427724926	3.72897994396853e-07	0.205810623419592	1
ENSG00000084733.10	RAB10	2	26033971	2_15	0	0.0118302187479694	8.0993449764506	9.09787717072843e-07	1.10545136748033	1
ENSG00000157833.12	GAREM2	2	26164530	2_15	0	0.0135274885568353	9.17987888614832	1.17910240021179e-06	-0.928641275609394	1
ENSG00000138029.13	HADHB	2	26241540	2_15	0	0.00990637487665857	6.23608983016813	5.86576308154006e-07	-0.442207345433463	1
ENSG00000084754.10	HADHA	2	26244785	2_15	0	0.0115361514243221	8.0341729149384	8.80034137715459e-07	-1.19123512715179	1
ENSG00000173567.14	ADGRF3	2	26298662	2_15	0	0.0178853794136528	12.3113110955466	2.09073919010392e-06	-1.60996125062247	2
ENSG00000157856.10	DRC1	2	26401975	2_15	0	0.00834004270037125	4.73957333506498	3.75322774796169e-07	0.194985336444678	1
ENSG00000115155.16	OTOF	2	26556764	2_15	0	0.0305470153089531	16.8031028446755	4.87366489901267e-06	-1.7408114030156	1
ENSG00000157884.10	CIB4	2	26640078	2_15	0	0.00911576771704969	5.65633094900122	4.89582018855793e-07	-0.588432080532626	1
ENSG00000171303.6	KCNK3	2	26691919	2_16	0	0.0352458994951355	17.3522759002973	5.80714191680188e-06	-1.65944302624526	1
ENSG00000213699.8	SLC35F6	2	26779105	2_16	0	0.00902363051380406	4.8062865060766	4.11801910160823e-07	0.336109559302562	1
ENSG00000084764.10	MAPRE3	2	26971145	2_16	0	0.0369830535111451	19.603569076506	6.88391200142284e-06	-3.78637364457005	1
ENSG00000228474.5	OST4	2	27068793	2_16	0	0.0555326464824855	23.5465741640467	1.24157653860274e-05	3.8374477846966	2
ENSG00000138080.13	EMILIN1	2	27078536	2_16	0	0.0812597649829968	27.1436414575181	2.09431049357247e-05	-2.86775568536173	1
ENSG00000138030.12	KHK	2	27086791	2_16	0	0.0265486937799175	16.1091793610097	4.06082217570799e-06	-3.46753548032954	1
ENSG00000143994.13	ABHD1	2	27136537	2_16	0	0.0162345829705359	12.4116327010679	1.91323117496822e-06	-2.57883369919878	1
ENSG00000138085.16	ATRAID	2	27212297	2_16	0	0.0116154896734564	7.08474452571929	7.81374284334769e-07	1.39912582999037	2
ENSG00000138074.14	SLC5A6	2	27235922	2_16	0	0.0108197020901785	6.4020679467379	6.57707779722221e-07	-1.12871613442758	1
ENSG00000084774.13	CAD	2	27217854	2_16	0	0.0873677794662295	26.8849493180087	2.23027243488914e-05	-3.41534132638668	2
ENSG00000115194.10	SLC30A3	2	27274947	2_16	0	0.0338286931257703	18.3320720560843	5.88835754519441e-06	-3.10252450462458	2
ENSG00000138100.13	TRIM54	2	27282914	2_16	0	0.0223471546800289	14.2734638467555	3.02864946545933e-06	-2.82385144015992	1
ENSG00000163794.6	UCN	2	27308797	2_16	0	0.0257777546689496	15.6516520182243	3.83091632854361e-06	-2.93126217141768	2
ENSG00000115207.13	GTF3C2	2	27356305	2_16	0	0.0102078522416186	5.75021026887565	5.57333948450603e-07	-0.800226759246745	1
ENSG00000115216.13	NRBP1	2	27428508	2_16	0	0.0146006486588596	11.1175087626458	1.54126397581785e-06	-2.33498999134095	1
ENSG00000157992.12	KRTCAP3	2	27444317	2_16	0	0.0138479745156512	8.39757412295486	1.10417395362588e-06	1.15564268806813	1
ENSG00000115226.9	FNDC4	2	27512105	2_16	0	0.0130196040400791	9.51069044459828	1.17572897070238e-06	-1.48904757586123	2
ENSG00000084734.8	GCKR	2	27499104	2_16	0	0.0093196210276959	9.93312919215097	8.78985545585656e-07	-2.69640262879454	2
ENSG00000221843.4	C2orf16	2	27536773	2_16	0	0.0882384098040276	34.8596878069969	2.92064359212505e-05	-4.4158485473015	1
ENSG00000243943.9	ZNF512	2	27520287	2_16	0	0.0121006331532217	8.8926377752937	1.02172987982406e-06	2.06350791934254	2
ENSG00000198522.13	GPN1	2	27628084	2_16	0	0.0288042292784346	15.9196607426855	4.35399037265432e-06	-2.03668383663965	1
ENSG00000176714.9	CCDC121	2	27629397	2_16	0	0.0372630768980865	18.3936143789043	6.50793470285099e-06	-2.20227867540983	1
ENSG00000158019.20	BRE	2	27891044	2_16	0	0.0121867725914931	7.03895660090771	8.14506194350933e-07	0.065916062611275	1
ENSG00000171174.13	RBKS	2	27857994	2_16	0	0.0101480247296051	8.36877054714242	8.0638153467396e-07	1.98645863376386	3
ENSG00000163803.12	PLB1	2	28540507	2_17	0	0.0142282223481179	9.58949679446789	1.29551921417282e-06	-1.49085865760813	1
ENSG00000213639.9	PPP1CB	2	28751600	2_17	0	0.0104335683279623	9.65786608996449	9.56778573007032e-07	2.19992299701485	1
ENSG00000163806.15	SPDYA	2	28780892	2_17	1	0.104851454422593	22.5085688602986	2.24088587133576e-05	-4.00190277290972	2
ENSG00000171103.10	TRMT61B	2	28869813	2_17	1	0.0729162424197961	18.989257791589	1.31470909483992e-05	-3.88005802812778	1
ENSG00000115295.19	CLIP4	2	29097582	2_18	0	0.0135465115578181	5.03891798965204	6.4813005170739e-07	0.240528361985415	1
ENSG00000172954.13	LCLAT1	2	30481238	2_19	0	0.0176209275143633	4.84984884428888	8.1143617369142e-07	0.30961333124529	1
ENSG00000158089.14	GALNT14	2	31123401	2_19	0	0.0176795804880956	4.86535573926712	8.16740238094067e-07	-0.0230833382920414	1
ENSG00000013016.15	EHD3	2	31225609	2_19	0	0.0175931507206023	4.85337649483779	8.10746350837556e-07	0.275359301630091	3
ENSG00000158125.9	XDH	2	31415003	2_20	0	0.0233987505726931	9.1639367030346	2.03597361494003e-06	1.63121426070457	1
ENSG00000162959.13	MEMO1	2	32011261	2_20	0	0.0252419490280176	9.88553160164333	2.36930139960442e-06	1.25341098509258	1
ENSG00000162961.13	DPY30	2	32025292	2_20	0	0.0370206950420421	13.5402245302495	4.75957123317139e-06	2.05761259537412	2
ENSG00000021574.11	SPAST	2	32064971	2_20	0	0.02362282433985	9.25427017219019	2.07573253072753e-06	1.32234751613908	1
ENSG00000119820.10	YIPF4	2	32277426	2_20	0	0.0173408899178179	6.31700473845613	1.04011169771456e-06	-0.874087839814484	1
ENSG00000115760.13	BIRC6	2	32356560	2_20	0	0.0196574496328925	7.50759014601637	1.40128064680033e-06	0.891515290444169	1
ENSG00000018699.11	TTC27	2	32678481	2_20	0	0.0147892957642296	4.80735802273296	6.75073963071268e-07	-0.26637427292208	1
ENSG00000049323.15	LTBP1	2	32947291	2_20	0	0.0541212258016107	17.1859114610635	8.8315634059772e-06	1.89056704880261	1
ENSG00000152689.17	RASGRP3	2	33531453	2_21	0	0.00659220011832329	5.05259814769679	3.16258741213153e-07	0.252131764054496	1
ENSG00000119812.18	FAM98A	2	33614844	2_21	0	0.00643904223530245	4.83048280648117	2.95331119161345e-07	-0.296729905871539	1
ENSG00000150938.9	CRIM1	2	36446631	2_23	0	0.00536673559442713	4.72319924723503	2.40682139042782e-07	0.213556686286217	1
ENSG00000171055.14	FEZ2	2	36557844	2_23	0	0.0533565816113598	26.552050898343	1.34518949344501e-05	2.72551577544929	1
ENSG00000115808.11	STRN	2	36965464	2_23	0	0.00539945628561644	4.78057796344375	2.45091263920657e-07	0.204770925982708	1
ENSG00000008869.11	HEATR5B	2	37083508	2_23	0	0.0281604760228847	20.4325407224733	5.46335928428022e-06	-2.96736820453444	1
ENSG00000152133.14	GPATCH11	2	37097965	2_23	0	0.00634589728828661	6.30641259349784	3.7999056738539e-07	1.0653948759189	1
ENSG00000055332.16	EIF2AK2	2	37156629	2_23	0	0.0131205374336424	13.1778716323179	1.64170187477507e-06	-2.27176684584711	2
ENSG00000218739.9	CEBPZOS	2	37194828	2_23	0	0.00560121489436949	5.12708947115726	2.72678268772774e-07	0.584972801775962	2
ENSG00000115816.14	CEBPZ	2	37231568	2_23	0	0.0467386708286525	25.2794970478378	1.12186909287376e-05	3.4264398696915	1
ENSG00000003509.15	NDUFAF7	2	37231568	2_23	0	0.0467386708286526	25.2794970478379	1.12186909287376e-05	-3.4264398696915	1
ENSG00000115825.9	PRKD3	2	37301206	2_23	0	0.0122877185662312	12.5564211623514	1.46498955014379e-06	1.78249573145868	1
ENSG00000163171.7	CDC42EP3	2	37665808	2_23	0	0.00600229802321461	5.78032170799833	3.29432894295969e-07	0.430360616352353	1
ENSG00000115841.19	RMDN2	2	37931374	2_24	0	0.0421751536293292	17.3196198885885	6.9357339638315e-06	-2.02492971703581	3
ENSG00000119787.13	ATL2	2	38394314	2_24	0	0.0126435601549367	6.20103771783936	7.44442482847503e-07	-0.940768073615939	2
ENSG00000143891.16	GALM	2	38666042	2_24	0	0.0118531141195323	5.35388348181805	6.02557890319492e-07	-0.186916725850764	1
ENSG00000115875.18	SRSF7	2	38751622	2_24	0	0.0769754471539355	23.1141014465362	1.68937721415955e-05	-2.57326927341626	1
ENSG00000163214.20	DHX57	2	38875912	2_25	0	0.128273626251956	29.1924588874456	3.55553899685124e-05	-2.56689695677145	1
ENSG00000188010.12	MORN2	2	38877418	2_25	0	0.0463974960304878	20.5311279710485	9.04492041757496e-06	-2.3230901004599	2
ENSG00000214694.10	ARHGEF33	2	38882417	2_25	0	0.0248917568128382	14.5534737507278	3.4396924493927e-06	1.9286111272244	3
ENSG00000115904.12	SOS1	2	39124428	2_25	0	0.0413918516581066	18.8308944377346	7.40087723994165e-06	2.06656484152929	1
ENSG00000152154.10	TMEM178A	2	39643990	2_25	0	0.00954917195096683	5.21148162112617	4.72524488875949e-07	-0.506056774243175	1
ENSG00000138050.14	THUMPD2	2	39779290	2_25	0	0.112671312576946	17.7330559891139	1.8971179611215e-05	3.5136845740698	1
ENSG00000143924.18	EML4	2	42168854	2_26	0	0.00449369645304942	4.74626947688606	2.02513286555951e-07	-0.138087266540536	2
ENSG00000115944.14	COX7A2L	2	42350030	2_26	0	0.00455422024633678	4.87258054581077	2.10702871053743e-07	0.162153912784464	2
ENSG00000057935.13	MTA3	2	42502475	2_26	0	0.00505597228907717	5.85944010565265	2.8129253122626e-07	0.543653269104154	1
ENSG00000162881.6	OXER1	2	42764883	2_26	0	0.00743722130539803	9.50544249930841	6.71244036851178e-07	1.1590143417854	1
ENSG00000162882.14	HAAO	2	42757350	2_26	0	0.00820417988462296	10.43329254428	8.12744344007375e-07	-1.2552346784909	4
ENSG00000152518.7	ZFP36L2	2	43225947	2_27	0	0.0187998406051698	4.90178139754451	8.74994862751128e-07	-0.114119381052609	1
ENSG00000115970.18	THADA	2	43595379	2_27	0	0.094852113266905	20.4545527541491	1.8421898959916e-05	2.42218527773635	1
ENSG00000152527.13	PLEKHH2	2	43634978	2_27	0	0.018445531709732	4.72112402375546	8.26863811368986e-07	0.112064555018709	4
ENSG00000223658.7	C1GALT1C1L	2	43676123	2_27	0	0.0209679731558654	5.9387052132042	1.18234880543747e-06	0.76384546420337	1
ENSG00000138036.18	DYNC2LI1	2	43774000	2_27	0	0.0212090556176204	6.04736303586302	1.21782467353691e-06	0.563163916676135	3
ENSG00000138095.18	LRPPRC	2	43995523	2_27	0	0.0209993581152477	5.95291621302846	1.18695208214597e-06	0.570801796505132	2
ENSG00000138032.20	PPM1B	2	44170486	2_28	0	0.00862501929906645	4.7780473017647	3.91298260407271e-07	0.0311389798629829	1
ENSG00000143919.14	CAMKMT	2	44362007	2_28	0	0.011203377935569	7.25268613174295	7.71516585787579e-07	-0.79376219760172	1
ENSG00000170577.7	SIX2	2	45009664	2_28	0	0.0144421220087797	9.65810419412921	1.32440341769803e-06	1.12062896242128	1
ENSG00000068784.12	SRBD1	2	45622938	2_28	0	0.0187145121979508	12.1166697334303	2.15307510135801e-06	-1.42096027022057	1
ENSG00000171132.13	PRKCE	2	45660408	2_28	0	0.0127098389441392	8.44736781148616	1.01943337687665e-06	0.933289806483151	1
ENSG00000116016.13	EPAS1	2	46291755	2_29	0	0.0156985595198857	5.32627533825847	7.93927442763345e-07	0.420704050385468	1
ENSG00000250565.6	ATP6V1E2	2	46541996	2_29	0	0.0301309648361797	11.5260126001616	3.29753584721352e-06	1.4398718091522	2
ENSG00000119729.11	RHOQ	2	46541996	2_29	0	0.0391317749716417	14.0241916663479	5.21080453907878e-06	1.67233919042506	2
ENSG00000151665.12	PIGF	2	46621307	2_29	0	0.0622130554220746	18.4841713804882	1.09189006487537e-05	2.02268196111365	1
ENSG00000119878.5	CRIPT	2	46617108	2_29	0	0.0261949154188204	10.1915958123694	2.53487523773544e-06	1.36816102414911	1
ENSG00000068724.15	TTC7A	2	46914826	2_29	0	0.0167980448395625	5.96841276503749	9.51951852941729e-07	-0.315264818233913	1
ENSG00000180398.11	MCFD2	2	46897056	2_29	0	0.0684135532710872	19.4041832003941	1.26047695651465e-05	-2.08228929273892	3
ENSG00000119888.10	EPCAM	2	47349525	2_30	0	0.00830197137307187	4.86927881500329	3.83833849196364e-07	0.300911761089749	2
ENSG00000095002.13	MSH2	2	47386731	2_30	0	0.0339185339394974	17.7394600728112	5.71314000026592e-06	-1.80260753933596	1
ENSG00000116062.14	MSH6	2	47778682	2_30	0	0.0101521355399801	12.4805976542877	1.20306803211499e-06	-2.60831393399382	1
ENSG00000138081.20	FBXO11	2	47901270	2_30	0	0.0440995670885116	24.1309022367162	1.01042779210997e-05	-2.97865526433864	1
ENSG00000162869.15	PPP1R21	2	48440711	2_31	0	0.00912627815063594	5.77161128199882	5.00136063511173e-07	-0.620194505365541	2
ENSG00000243244.5	STON1	2	48512647	2_31	0	0.0123209121910112	8.32662732057589	9.74113105680799e-07	1.196952261826	3
ENSG00000242441.7	GTF2A1L	2	48595242	2_31	0	0.0247998835519535	16.8366302823278	3.96462589879245e-06	-2.7608444298341	1
ENSG00000068781.21	STON1-GTF2A1L	2	48595242	2_31	0	0.0247998835519535	16.8366302823278	3.96462589879245e-06	-2.7608444298341	1
ENSG00000138039.14	LHCGR	2	48727766	2_31	0	0.017691357576695	11.336531636906	1.90431488319204e-06	-1.07759923232676	1
ENSG00000178021.10	TSPYL6	2	54256518	2_35	0	0.0193208534433402	9.73027047963264	1.78504272679923e-06	-0.104618733448057	1
ENSG00000143942.4	CHAC2	2	53768243	2_35	0	0.00930111201467076	4.95514655392109	4.37611549280559e-07	-0.440758988496626	1
ENSG00000115239.21	ASB3	2	53787166	2_35	0	0.00947772222027932	5.41933109433706	4.87693601586139e-07	-0.866220610663635	1
ENSG00000119737.5	GPR75	2	53860333	2_35	0	0.0156449072488145	11.4200421580269	1.69643840881789e-06	-2.37093403742244	2
ENSG00000170634.12	ACYP2	2	53948303	2_35	0	0.00939361393745464	7.34126996756933	6.54788885907219e-07	1.58607009621945	1
ENSG00000177994.15	C2orf73	2	54330344	2_35	0	0.00932680293643451	4.93664977993859	4.37182244855391e-07	0.67457744850718	2
ENSG00000115306.15	SPTBN1	2	54501139	2_36	0	0.00780478297281828	8.53404682623356	6.32431145280214e-07	-1.85895461134014	2
ENSG00000214595.11	EML6	2	54710432	2_36	0	0.00671902381261325	6.37878070063016	4.06950183472644e-07	0.964438061834068	2
ENSG00000115310.17	RTN4	2	55002372	2_36	0	0.046405226736151	22.8208790725514	1.00553378119603e-05	-2.30530557409418	2
ENSG00000143947.13	RPS27A	2	55236440	2_36	0	0.00943224554094302	9.48913135415953	8.49843492116199e-07	-1.0653129975296	1
ENSG00000115355.15	CCDC88A	2	55466713	2_36	0	0.00928198843999317	10.7846870977734	9.50486535734406e-07	-1.2280394282902	1
ENSG00000163001.11	CFAP36	2	55520335	2_36	0	0.00558337639887052	6.27480776219268	3.3265551536182e-07	-1.28939483939289	2
ENSG00000275052.4	PPP4R3B	2	55616610	2_36	0	0.00553588280145323	6.39724905894175	3.36261807497375e-07	1.34547441691872	1
ENSG00000055813.5	CCDC85A	2	56184682	2_37	0	0.0138306134116787	4.76532152579686	6.25793499740284e-07	-0.152536404716869	3
ENSG00000115392.11	FANCL	2	58239240	2_39	0	0.00583539043770232	8.78277661286176	4.86630306910206e-07	-2.38570150751798	2
ENSG00000115421.12	PAPOLG	2	60743526	2_40	0	0.0293986575497172	16.9397554393605	4.72859405930343e-06	-2.45577067267975	1
ENSG00000162927.13	PUS10	2	61026898	2_40	0	0.00907338180105655	5.56703824247781	4.79612824731613e-07	-0.789371485018903	1
ENSG00000162929.13	KIAA1841	2	61065721	2_40	0	0.0093144967437252	5.61228634295942	4.96359813767342e-07	0.515047332514334	2
ENSG00000237651.6	C2orf74	2	61149774	2_40	0	0.00859429405259249	4.79692555311231	3.91444850375454e-07	-0.290665651586538	1
ENSG00000173209.22	AHSA2	2	61151633	2_40	0	0.111049748231086	28.2684430235914	2.98069036694072e-05	2.97966134066563	2
ENSG00000082898.16	XPO1	2	61538854	2_40	0	0.00881876455111341	5.13055800626267	4.29605414772976e-07	0.501009521599992	1
ENSG00000170264.12	FAM161A	2	61851166	2_40	0	0.0120779424923745	7.92174410313309	9.08471198816425e-07	0.801977489048273	3
ENSG00000115484.14	CCT4	2	61888641	2_40	0	0.00902752462498335	5.2542533066461	4.50377913667634e-07	-0.367934709210965	2
ENSG00000186889.9	TMEM17	2	62472655	2_41	0	0.0225327375833595	11.6033784691114	2.48253747816034e-06	-1.12034771633485	4
ENSG00000014641.17	MDH1	2	63584750	2_41	0	0.0105125926468463	5.38569931029601	5.37587714992148e-07	0.408594537114103	1
ENSG00000143951.15	WDPCP	2	63106966	2_41	0	0.0106175971334078	5.2974290548575	5.34058447248202e-07	-0.336422571742464	2
ENSG00000169764.15	UGP2	2	63841654	2_41	0	0.0113464112232649	5.91833172461206	6.37610147393067e-07	0.124068610104498	1
ENSG00000143952.19	VPS54	2	64036747	2_41	0	0.0227592414405095	12.4198113793445	2.6839237910717e-06	-1.37792327930042	1
ENSG00000119862.12	LGALSL	2	64429295	2_42	0	0.0179321325480802	4.89708004627587	8.33808926189043e-07	0.246699347327498	2
ENSG00000119844.15	AFTPH	2	64524123	2_42	0	0.0193207204261908	5.60527577733985	1.02829493729166e-06	-0.532679743947054	1
ENSG00000115902.10	SLC1A4	2	64988123	2_42	0	0.0197666319755078	5.82201338808059	1.09270586223313e-06	-0.559389598775456	2
ENSG00000011523.13	CEP68	2	65056838	2_42	0	0.0194598867846815	5.67344660438919	1.04829780854507e-06	0.558393336920783	1
ENSG00000138069.16	RAB1A	2	65131610	2_42	0	0.0178097717413165	4.8320862545549	8.17128631648681e-07	-0.136922596373538	1
ENSG00000138071.13	ACTR2	2	65323141	2_42	0	0.0689056773300417	17.7823290483027	1.16343210807172e-05	-1.81525138042429	1
ENSG00000197223.11	C1D	2	68041574	2_45	0	0.0222025539456516	6.52243933463362	1.37502431858223e-06	-0.640830933792185	2
ENSG00000243667.6	WDR92	2	68149942	2_45	0	0.028052569276943	8.74897563814905	2.33038269993223e-06	1.05098411500711	2
ENSG00000115946.7	PNO1	2	68158823	2_45	0	0.0442683370699082	13.1110501407424	5.51097046061311e-06	1.68101461063187	2
ENSG00000119865.8	CNRIP1	2	68320518	2_45	0	0.0188649443021526	4.97445330490404	8.91042220044756e-07	0.326018987670431	1
ENSG00000204923.3	FBXO48	2	68467123	2_45	0	0.037889095891429	11.6197648787824	4.18031472044708e-06	-1.39330220522687	1
ENSG00000163219.11	ARHGAP25	2	68679529	2_45	0	0.0183676390656653	4.72078584917151	8.23313114414275e-07	0.0549570593474243	1
ENSG00000169604.19	ANTXR1	2	69012709	2_46	0	0.0189636390952188	5.03742430983923	9.07042448406472e-07	-0.367599862441093	1
ENSG00000198380.12	GFPT1	2	69387506	2_46	0	0.0200399655821811	5.56179120141244	1.05830061576922e-06	-0.649223948923311	1
ENSG00000169599.12	NFU1	2	69423598	2_46	0	0.0302209053930312	9.47245125545528	2.71811136967293e-06	1.19567310436821	1
ENSG00000115977.18	AAK1	2	69586326	2_46	0	0.0226694884540712	6.73381715832636	1.44944064948542e-06	-0.838308923442643	1
ENSG00000087338.4	GMCL1	2	69829233	2_46	0	0.0186276544999997	4.86768391692546	8.60950020126595e-07	0.202459847949451	1
ENSG00000124380.10	SNRNP27	2	69891253	2_46	0	0.0357579169241345	11.0786840897383	3.76147159374079e-06	1.99215139041329	1
ENSG00000244617.2	ASPRV1	2	69929189	2_46	0	0.172055540040884	26.4423229538748	4.31982012169277e-05	-3.15768234531806	2
ENSG00000115998.7	C2orf42	2	70248695	2_46	0	0.0287752297203775	9.00471813709643	2.46029010199775e-06	1.03349342549727	2
ENSG00000116001.15	TIA1	2	70249121	2_46	0	0.033726983124086	10.5201387685786	3.36896392554828e-06	-1.23926817358091	1
ENSG00000116005.11	PCYOX1	2	70254392	2_46	0	0.0197536202854696	5.42500678641811	1.01752334933249e-06	-0.153748230439913	1
ENSG00000143977.13	SNRPG	2	70293983	2_46	0	0.0183705395179817	4.73569789164871	8.26044220966551e-07	-0.365986025570788	1
ENSG00000035141.7	FAM136A	2	70301469	2_46	0	0.0231900496425768	6.94959678646403	1.53023694405508e-06	-0.785566192352862	1
ENSG00000075340.22	ADD2	2	70669140	2_47	0	0.0145901513266957	11.7955094297997	1.63408218496595e-06	1.43851527159689	1
ENSG00000152672.7	CLEC4F	2	70820139	2_47	0	0.0074835033378946	5.62638058031571	3.99789569238478e-07	-0.456221640283606	1
ENSG00000116031.8	CD207	2	70874204	2_47	0	0.007009068719664	5.00314726294092	3.32966852585045e-07	0.271130081523407	1
ENSG00000116035.2	VAX2	2	70882105	2_47	0	0.00688728174765763	4.84436559345606	3.1679780028856e-07	0.212621941946583	2
ENSG00000144031.11	ANKRD53	2	70969216	2_47	0	0.00680737895334438	4.72080504873874	3.051359590158e-07	-0.0270917999193203	2
ENSG00000144043.11	TEX261	2	70990408	2_47	0	0.00689731474215771	4.8327945697385	3.16501502418172e-07	-0.150867776304234	2
ENSG00000124357.12	NAGK	2	71049106	2_47	0	0.00769934185022858	5.87779477636551	4.29700063699709e-07	0.707875390360537	3
ENSG00000124370.10	MCEE	2	71126820	2_47	0	0.00871568210646068	7.04379540819702	5.8291537629648e-07	-0.852626795049516	2
ENSG00000124383.8	MPHOSPH10	2	71130504	2_47	0	0.0385467173367938	20.9028459569185	7.65050698490173e-06	-2.3318581327618	1
ENSG00000124374.8	PAIP2B	2	71225275	2_47	0	0.00682076005875942	4.73288587648208	3.06518154057004e-07	-0.192662762010831	1
ENSG00000075292.18	ZNF638	2	71286557	2_47	0	0.00879944586516535	7.04559179509715	5.88667688230032e-07	1.07722699694858	1
ENSG00000135636.13	DYSF	2	71475893	2_47	0	0.0080428443253332	6.22617851206302	4.75476029873883e-07	-1.03177406962723	1
ENSG00000144036.15	EXOC6B	2	72833223	2_47	0	0.00715962676075677	5.12352921367392	3.4830282447197e-07	0.325961723763272	1
ENSG00000144040.12	SFXN5	2	72927484	2_47	0	0.00690068738009697	4.82042721217658	3.15845925955135e-07	0.114947564459136	1
ENSG00000135631.16	RAB11FIP5	2	73156970	2_48	0	0.0499031620345897	27.9382222817253	1.32380564906599e-05	3.99459359446681	2
ENSG00000135632.11	SMYD5	2	73214385	2_48	0	0.0125341404018939	10.3423059736174	1.23086191489267e-06	-0.954359886746165	2
ENSG00000135617.3	PRADC1	2	73231944	2_48	0	0.00668995629369262	6.13273853417593	3.8956069004616e-07	-1.07863542458344	1
ENSG00000135624.15	CCT7	2	73233389	2_48	0	0.0383117324446995	25.8172405358732	9.39158749568758e-06	-3.92142960668498	1
ENSG00000116127.17	ALMS1	2	73432606	2_48	0	0.00919810631613915	8.0834941346001	7.05984147590525e-07	1.03109139921013	2
ENSG00000144035.3	NAT8	2	73646375	2_48	1	0.0414206729270537	25.4926753048439	1.0026052202259e-05	5.10908932846196	1
ENSG00000144034.14	TPRKB	2	73737087	2_48	0	0.00668955400264804	4.96720961514897	3.15505582740003e-07	0.622096224142239	1
ENSG00000124356.15	STAMBP	2	73829414	2_48	0	0.0112745668908146	9.46477111259011	1.01322846061591e-06	-0.097058527551352	2
ENSG00000114956.19	DGUOK	2	73938926	2_48	0	0.044421097905866	23.0749126066805	9.73255238487871e-06	2.12123426791304	1
ENSG00000114978.17	MOB1A	2	74179099	2_48	0	0.0131787139157451	10.9162499825071	1.36597861288876e-06	-1.2282024533369	1
ENSG00000188687.17	SLC4A5	2	74343527	2_48	0	0.00656988684262971	4.77169361315386	2.97665043830302e-07	0.211624223125124	1
ENSG00000204843.12	DCTN1	2	74361478	2_48	0	0.00688000393642607	5.17862491253555	3.38298864235161e-07	0.422240871817304	1
ENSG00000284308.1	C2orf81	2	74421241	2_48	0	0.00785473729999464	6.22814249140952	4.64502014251656e-07	-0.572363745822563	1
ENSG00000005448.16	WDR54	2	74424186	2_48	0	0.00903193301179595	7.46752462530121	6.4040507966024e-07	-0.769525756801656	1
ENSG00000114993.16	RTKN	2	74442199	2_48	0	0.0193444845896866	15.0667951684891	2.76742234900779e-06	-1.64131593660465	1
ENSG00000239779.6	WBP1	2	74459202	2_48	0	0.00977462777750104	8.16401665667444	7.5770736235317e-07	-0.885541057307178	1
ENSG00000115275.11	MOGS	2	74459202	2_48	0	0.00930332941674661	7.90913041361502	6.9865783282886e-07	0.899693026222261	2
ENSG00000135637.13	CCDC142	2	74483364	2_48	0	0.0103439839130851	8.66102259355043	8.50656852376158e-07	-0.938272064085466	1
ENSG00000115282.19	TTC31	2	74492783	2_48	0	0.00777372487485395	6.10517489584073	4.50634743853197e-07	0.54549441568742	1
ENSG00000179528.15	LBX2	2	74499633	2_48	0	0.00817523384021579	6.54433000001584	5.07998899311313e-07	0.623969290437526	1
ENSG00000115289.13	PCGF1	2	74508487	2_48	0	0.0109724717446982	9.17801805752733	9.56204483645231e-07	0.977346777284318	1
ENSG00000115325.13	DOK1	2	74548714	2_48	0	0.00656056376898928	4.71583989127382	2.93763348440394e-07	0.0683786104533622	1
ENSG00000115318.11	LOXL3	2	74564146	2_48	0	0.00664140044077166	4.81910502973824	3.03894930293288e-07	-0.047688524339873	1
ENSG00000115350.11	POLE4	2	74959210	2_48	0	0.00660319715942492	4.76257639075043	2.9860262153618e-07	0.0604318440164072	1
ENSG00000115353.10	TACR1	2	75165705	2_48	0	0.0242324833646077	16.9400954380756	3.89772480390848e-06	-1.86335630193657	1
ENSG00000115363.13	EVA1A	2	75569460	2_49	0	0.0209426213960306	8.06989747271881	1.60470961731076e-06	1.19340397758537	2
ENSG00000115364.13	MRPL19	2	75651492	2_49	0	0.027128311550227	9.03554844286221	2.32741955966819e-06	-0.545129987789818	1
ENSG00000005436.13	GCFC2	2	75711125	2_49	0	0.0198234723386681	6.57130763760237	1.23688386774235e-06	0.18218826015016	1
ENSG00000143954.12	REG3G	2	79025824	2_51	0	0.068130578354899	26.1457862369336	1.69137995201755e-05	3.04312714314829	2
ENSG00000066032.18	CTNNA2	2	79184553	2_51	0	0.00774178480359389	5.41697900346316	3.98194854919371e-07	0.364281090540071	1
ENSG00000115386.5	REG1A	2	79120619	2_51	0	0.0158799715957442	12.2185261856037	1.84232371265352e-06	1.78318774248401	1
ENSG00000163541.11	SUCLG1	2	84460497	2_53	0	0.0564572186659846	24.0196153774684	1.28760580113426e-05	-2.32227629308365	1
ENSG00000115423.18	DNAH6	2	84482091	2_53	0	0.0299722305696681	17.9487672434139	5.10800233826039e-06	1.98100080379646	3
ENSG00000034510.5	TMSB10	2	84905643	2_53	0	0.0105550736525988	8.03881820890438	8.05658275649348e-07	-0.954158434732621	1
ENSG00000186854.10	TRABD2A	2	84906737	2_53	0	0.0100605597111568	7.58473639141956	7.24536103602997e-07	-0.888702955135327	1
ENSG00000152291.13	TGOLN2	2	85325138	2_54	0	0.0194589253753178	12.6476910631225	2.33683203789831e-06	-1.511083136081	3
ENSG00000042445.13	RETSAT	2	85343150	2_54	0	0.0422374750928176	20.0059765803358	8.02333824720775e-06	1.98804523657012	3
ENSG00000115459.17	ELMOD3	2	85355541	2_54	0	0.00981857314304624	6.11868663162402	5.70432141058315e-07	-0.572723434117776	1
ENSG00000042493.15	CAPG	2	85378082	2_54	0	0.0474081304493155	21.0625350791877	9.48114672351748e-06	-2.03331063427766	3
ENSG00000168906.12	MAT2A	2	85539177	2_54	0	0.0296508191949383	16.3635555212825	4.60693163702199e-06	-1.95951452272484	1
ENSG00000115486.11	GGCX	2	85588831	2_54	0	0.00916518102857722	5.45902619331049	4.75065642164069e-07	-0.300804846626293	1
ENSG00000118640.10	VAMP8	2	85523284	2_54	0	0.0267664898351772	15.5487195395504	3.95169528006036e-06	-1.58039653565144	1
ENSG00000168899.4	VAMP5	2	85582832	2_54	0	0.00850664372259402	4.79506296999665	3.87302192532758e-07	-0.318270591008456	3
ENSG00000168890.13	TMEM150A	2	85607518	2_54	0	0.0112928709447004	7.43649467776629	7.97388619960179e-07	0.678657115231521	1
ENSG00000168883.19	USP39	2	85600891	2_54	0	0.00844798296590243	4.71319675134013	3.78064584119221e-07	-0.0133572508605747	3
ENSG00000168878.16	SFTPB	2	85668215	2_54	0	0.0104219214292549	6.6301663583224	6.56099364299789e-07	0.637350918638488	1
ENSG00000115523.16	GNLY	2	85685839	2_54	0	0.0085547513654598	4.82699235534934	3.92086057872242e-07	-0.0828799020277977	2
ENSG00000115525.17	ST3GAL5	2	85905905	2_54	0	0.0366151690269974	18.3554297540345	6.38150328535626e-06	-2.10242940115977	1
ENSG00000068654.15	POLR1A	2	86105533	2_54	0	0.0119553159303127	7.97776991631071	9.0560739635047e-07	-1.11936396317232	2
ENSG00000132305.20	IMMT	2	86195484	2_54	0	0.00947339964114802	5.88589897604179	5.294391580496e-07	0.669730404221647	2
ENSG00000132313.14	MRPL35	2	86199115	2_54	0	0.0084820631510828	4.80320649129799	3.86838914400961e-07	0.0426937855111444	2
ENSG00000068615.17	REEP1	2	86338344	2_54	0	0.0280122993242908	15.7246938073161	4.18242683789438e-06	1.93652882303042	1
ENSG00000115561.15	CHMP3	2	86563593	2_54	0	0.00850871883535376	4.87254668052939	3.93656637201246e-07	-0.667226101342945	2
ENSG00000239305.6	RNF103	2	86623855	2_54	0	0.00997200861746528	6.16994351720309	5.84199566292782e-07	-0.54670801542195	1
ENSG00000153561.12	RMND5A	2	86721712	2_54	0	0.0814406406092714	16.8269518570078	1.3011999266375e-05	3.0766735781398	2
ENSG00000153563.15	CD8A	2	86772739	2_54	0	0.0108483272643813	7.8505981477447	8.08654341402991e-07	1.62451398586844	2
ENSG00000172116.21	CD8B	2	86815289	2_54	0	0.00948327350416278	5.69849967914776	5.13116760864639e-07	-0.363538258753993	1
ENSG00000172086.7	KRCC1	2	88056216	2_55	0	0.0174600909728663	7.28364637108264	1.20751560277721e-06	-0.778992707546161	1
ENSG00000115593.14	SMYD1	2	88067820	2_55	0	0.03547175104937	14.0329515941844	4.72638452531162e-06	-1.48718861912106	1
ENSG00000163586.9	FABP1	2	88129052	2_55	0	0.0135181943562297	4.85716378681391	6.23445983499412e-07	0.184830464997486	1
ENSG00000144115.16	THNSL2	2	88136482	2_55	0	0.0137262839285601	5.00191899925674	6.51909078898737e-07	-0.267723936743006	2
ENSG00000172071.11	EIF2AK3	2	88633362	2_55	0	0.015224883852446	5.98413064242648	8.65072390178376e-07	-0.838259214522765	1
ENSG00000153574.8	RPIA	2	88625104	2_55	0	0.0167451905793775	6.886927082282	1.09499711824273e-06	-0.814781164560484	3
ENSG00000144026.11	ZNF514	2	95196988	2_57	0	0.0187020595336009	10.725693490861	1.90463698707949e-06	0.96549196509057	3
ENSG00000233757.6	AC092835.2	2	95207631	2_57	0	0.0229728396784341	12.7727696952341	2.78610294971586e-06	1.62189623530136	2
ENSG00000115041.12	KCNIP3	2	95334108	2_57	0	0.014989288285946	8.83313481507953	1.25716785555986e-06	1.22727717712514	1
ENSG00000115042.9	FAHD2A	2	95406660	2_57	0	0.0147775860822665	9.18640150258916	1.2889804116179e-06	2.01241427180892	1
ENSG00000174501.14	ANKRD36C	2	95991827	2_57	0	0.0164506917965368	10.4367635256247	1.63022446413138e-06	-2.08467501311676	2
ENSG00000186281.12	GPAT2	2	96082306	2_57	0	0.0108942900206654	6.16893599781221	6.38126226087555e-07	0.362868060636164	1
ENSG00000158050.4	DUSP2	2	96145593	2_57	0	0.00949994765470508	4.74388844147411	4.27910631361823e-07	-0.115570432482433	1
ENSG00000084090.13	STARD7	2	96157242	2_57	0	0.00966134088899617	4.88102630269493	4.4776067717287e-07	0.274815883830164	2
ENSG00000135956.8	TMEM127	2	96266108	2_57	0	0.0856584491588271	26.4180723968248	2.14866510119603e-05	-3.55818555113168	1
ENSG00000144021.2	CIAO1	2	96266108	2_57	0	0.152854737478939	32.0091721119657	4.64569551272593e-05	-3.89408646723577	2
ENSG00000198885.9	ITPRIPL1	2	96325754	2_57	0	0.00954793292102984	4.78638276499544	4.33924510288363e-07	-0.141510208056652	1
ENSG00000114988.11	LMAN2L	2	96740159	2_57	0	0.0207880355263316	12.2669552803379	2.4212945761179e-06	2.02874857173964	1
ENSG00000168763.15	CNNM3	2	96819373	2_57	0	0.0197238300520646	11.774790304634	2.20516875431834e-06	-2.02845161851887	1
ENSG00000163126.14	ANKRD23	2	96855702	2_57	0	0.0244750222313744	13.8344010555142	3.21499908269678e-06	-2.19314252119909	1
ENSG00000144199.11	FAHD2B	2	97091610	2_57	0	0.0620167870234923	23.1000294225183	1.36025143368914e-05	-3.14614718349415	2
ENSG00000135976.17	ANKRD36	2	97109064	2_57	0	0.0133202764561899	7.54617290443375	9.54415287731129e-07	0.418171722267828	2
ENSG00000196912.12	ANKRD36B	2	97589819	2_57	0	0.0177167298147464	10.0326315904534	1.68770222771941e-06	-0.623101301837382	1
ENSG00000135940.6	COX5B	2	97648394	2_57	0	0.01928664724721	10.7675459025915	1.97183633891095e-06	-0.670046791949985	1
ENSG00000115073.7	ACTR1B	2	97658891	2_57	0	0.462060479209858	25.4718773442912	0.000111752481551852	-3.97776934548786	1
ENSG00000228486.10	LINC01125	2	97663592	2_57	0	0.0165103495952004	9.40092637864533	1.47375169515349e-06	-0.527079695451043	1
ENSG00000115085.13	ZAP70	2	97713755	2_57	0	0.0953289581947919	25.2547801675278	2.28594531116136e-05	-2.3116974667566	1
ENSG00000075568.16	TMEM131	2	97996336	2_57	0	0.025129046272827	14.1100674428533	3.36668506508071e-06	2.26108576641755	1
ENSG00000185674.9	LYG2	2	99254906	2_58	0	0.00776254613633964	5.83274622113649	4.29907153982536e-07	0.550936660492293	1
ENSG00000040933.15	INPP4A	2	98409213	2_58	0	0.00730026217186941	5.25235450881692	3.64074184222677e-07	0.27673950098232	1
ENSG00000071073.12	MGAT4A	2	98730777	2_58	0	0.0127050994348881	10.4946944868566	1.26603369788911e-06	1.23392444307567	1
ENSG00000273045.5	C2orf15	2	99141233	2_58	0	0.00691935818764822	4.74590285807039	3.11804267065197e-07	0.146332634871427	1
ENSG00000135951.14	TSGA10	2	99157239	2_58	0	0.00694215762680139	4.77699102196057	3.14880881295366e-07	0.260873665006462	1
ENSG00000144182.16	LIPT1	2	99155127	2_58	0	0.00721631310724546	5.14303894080119	3.5239730454032e-07	0.469393888984916	1
ENSG00000158411.11	MITD1	2	99180175	2_58	0	0.00759783760544985	5.63000818399959	4.06159326035269e-07	-0.626218538658155	1
ENSG00000144214.9	LYG1	2	99306625	2_58	0	0.00709738440580565	4.98597545623397	3.36005093628864e-07	-0.0443653899384327	1
ENSG00000115514.11	TXNDC9	2	99340840	2_58	0	0.00696862844500601	4.81295805083605	3.18461387205195e-07	0.310582217724994	2
ENSG00000135945.9	REV1	2	99490335	2_58	0	0.00707941875787799	4.96202668946491	3.33544739004625e-07	-0.344471736298297	2
ENSG00000144218.18	AFF3	2	100143348	2_58	0	0.00922280243588691	7.46268679206793	6.53514934998245e-07	-0.880170707823392	1
ENSG00000170500.12	LONRF2	2	100334113	2_58	0	0.0106883263929894	8.85805490807492	8.98970565948142e-07	-0.901804072904963	1
ENSG00000115526.10	CHST10	2	100416354	2_58	0	0.0181611387696935	13.8825316068117	2.39391730744947e-06	-1.97398032869803	2
ENSG00000115539.13	PDCL3	2	100562712	2_58	0	0.0150406445594622	12.0939254822333	1.72715428043538e-06	-1.42593548218626	3
ENSG00000071082.10	RPL31	2	101002915	2_58	0	0.0322804821473789	19.3573639476741	5.93312673363727e-06	-2.05527987878975	1
ENSG00000163162.8	RNF149	2	101300903	2_59	0	0.0734006684898613	21.6397093547568	1.50816492201281e-05	2.4203139187056	2
ENSG00000196460.12	RFX8	2	101413277	2_59	0	0.0133637003849667	5.35242223335333	6.79163742763518e-07	-0.188391964692484	2
ENSG00000115590.13	IL1R2	2	101991888	2_59	0	0.0285447406482403	12.5628235828671	3.4049501603006e-06	1.35469611400558	1
ENSG00000115594.11	IL1R1	2	102131624	2_60	0	0.0348325137893429	15.3947439039916	5.09160475245627e-06	-2.1228220627184	1
ENSG00000115598.9	IL1RL2	2	102186984	2_60	0	0.0118854353469047	5.17432136872714	5.83936858771662e-07	0.540782121953091	1
ENSG00000115602.16	IL1RL1	2	102310521	2_60	0	0.0113353235482162	4.72563795532772	5.08618044354911e-07	-0.123932150173691	2
ENSG00000115604.10	IL18R1	2	102377873	2_60	0	0.0113394604776945	4.72908927527396	5.0917526854344e-07	-0.39771168650954	1
ENSG00000115607.9	IL18RAP	2	102418584	2_60	0	0.0116912126346019	5.01830318006342	5.57075234461539e-07	-0.28597304838163	1
ENSG00000135953.10	MFSD9	2	102738292	2_60	0	0.068139596651609	21.8476069753934	1.4135163287436e-05	-2.62304179566153	1
ENSG00000135972.8	MRPS9	2	105037638	2_62	0	0.0153876772555268	4.92527933251897	7.19616862854577e-07	-0.291797094852062	1
ENSG00000135966.12	TGFBRAP1	2	105305728	2_62	0	0.0235593222381637	8.9707835217162	2.00673749707477e-06	-1.27806853737612	1
ENSG00000135974.9	C2orf49	2	105336368	2_62	0	0.039939066481706	14.0084831479445	5.31234679497914e-06	1.70559175585506	2
ENSG00000071051.13	NCK2	2	105744677	2_63	0	0.0751127896909268	17.9479157900674	1.28004521936402e-05	2.28073902187588	2
ENSG00000119147.9	C2orf40	2	106023484	2_63	0	0.0208469285981828	5.65588438800447	1.11954099010906e-06	-0.388436610932368	2
ENSG00000115665.8	SLC5A7	2	108028702	2_65	0	0.0448343772749031	19.3688814573191	8.24542565041417e-06	-1.90542985278407	1
ENSG00000198203.9	SULT1C2	2	108288295	2_65	0	0.0106848397192216	5.84755780969421	5.93252985676382e-07	0.532108173777419	2
ENSG00000198075.9	SULT1C4	2	108353242	2_65	0	0.00983752897267931	5.09459481805315	4.75875198224992e-07	-0.299790364512009	2
ENSG00000135968.20	GCC2	2	108432164	2_65	0	0.0276078256812998	14.9558999202906	3.92050625635075e-06	1.97951039760868	2
ENSG00000169756.16	LIMS1	2	108534035	2_65	0	0.0166321628166977	10.1201559505692	1.59820810782809e-06	-1.54845095153541	1
ENSG00000153201.15	RANBP2	2	108719562	2_65	0	0.0153002843675369	9.14987865737205	1.32926703304515e-06	1.07676146695739	1
ENSG00000163006.11	CCDC138	2	108786656	2_65	0	0.0127174804430059	7.45008676386409	8.99621458042677e-07	-0.986204218950588	1
ENSG00000186522.14	SEPT10	2	109574715	2_65	0	0.0125416391402103	13.8203685289409	1.64577826083572e-06	3.07479036969678	4
ENSG00000198142.4	SOWAHC	2	109689675	2_65	0	0.0115697541978174	6.42479604994913	7.05798734015264e-07	0.568150674293533	1
ENSG00000115008.5	IL1A	2	112782395	2_66	0	0.00987196193016204	6.7713088332419	6.34707296180463e-07	0.682537514591605	3
ENSG00000144063.3	MALL	2	110117552	2_66	0	0.0264744802449345	16.1304413173455	4.0548154161505e-06	2.21660112447702	1
ENSG00000144061.12	NPHP1	2	110177146	2_66	0	0.307004959325456	40.4477205882992	0.00011790625357506	-3.69574933558443	2
ENSG00000169679.14	BUB1	2	110678318	2_66	0	0.0122877556910573	8.84342155428455	1.03178757222962e-06	0.970439048715674	1
ENSG00000153093.18	ACOXL	2	110729249	2_66	0	0.0400947908968456	20.0957054545984	7.65047862783876e-06	1.93848299852915	1
ENSG00000153094.22	BCL2L11	2	111104726	2_66	0	0.00995624589801936	6.85175379669502	6.47731115598315e-07	-0.771774455870721	1
ENSG00000153208.16	MERTK	2	111893739	2_66	0	0.00828010278867197	5.1081000921479	4.01598908237997e-07	0.386018259980398	2
ENSG00000153214.9	TMEM87B	2	112055265	2_66	0	0.00818196638219737	4.99537968641107	3.8808208151054e-07	0.0619916506751448	2
ENSG00000144152.12	FBLN7	2	112116910	2_66	0	0.0121994408383846	8.77513800994729	1.01646230464889e-06	-1.07186573498397	4
ENSG00000144161.12	ZC3H8	2	112120827	2_66	0	0.010933260289675	7.73760023976734	8.03254879876451e-07	1.37695574977391	3
ENSG00000188177.13	ZC3H6	2	112277243	2_66	0	0.0115561974754606	8.26218234744538	9.06582073200625e-07	1.21300000128272	1
ENSG00000169629.11	RGPD8	2	112434559	2_66	0	0.0242412300551814	15.2922912997993	3.51985369518301e-06	-2.08487886161213	1
ENSG00000125630.15	POLR1B	2	112545778	2_66	0	0.0112036202953436	7.96886069212982	8.47719187423911e-07	1.05465897922197	1
ENSG00000125611.15	CHCHD5	2	112582142	2_66	0	0.0685245223439401	25.2583171800179	1.64341719361597e-05	-2.88612545386466	2
ENSG00000144136.10	SLC20A1	2	112646085	2_66	0	0.00794362046333985	4.71586232428562	3.55694377613406e-07	-0.135484514731225	2
ENSG00000169607.12	CKAP2L	2	112765001	2_66	0	0.00901244114852151	5.90957758176923	5.05703869882805e-07	0.506837849764176	1
ENSG00000136689.18	IL1RN	2	113109711	2_66	0	0.00966230450644601	6.56821269003073	6.02594723353841e-07	0.630468305018691	1
ENSG00000184492.6	FOXD4L1	2	113324598	2_67	0	0.0102515516959333	8.37025846150281	8.14752818382605e-07	-0.980774356028347	2
ENSG00000175497.16	DPP10	2	115161724	2_67	0	0.00716369519085436	4.98094436225444	3.38802172219329e-07	-0.204225001165648	1
ENSG00000125618.16	PAX8	2	113277580	2_67	0	0.0435487436861042	22.1299277904069	9.15067275429105e-06	-2.30423709178534	1
ENSG00000136682.14	CBWD2	2	113325543	2_67	0	0.0402471369617936	21.3739912398544	8.16804300167679e-06	-2.25823497897244	1
ENSG00000144134.18	RABL2A	2	113627627	2_67	0	0.0100118470279957	8.1463725591645	7.74418768827901e-07	-1.10564916135704	1
ENSG00000115084.13	SLC35F5	2	113756814	2_67	0	0.0140379261017083	11.3469216946796	1.51244087650528e-06	-1.60936878412125	1
ENSG00000115091.11	ACTR3	2	113819806	2_67	0	0.0164011071861664	12.8221958634833	1.99679265385793e-06	-1.68008280657937	1
ENSG00000088205.12	DDX18	2	117812637	2_69	0	0.00729261536899495	8.0398864383158	5.5671204737116e-07	0.859891252019932	2
ENSG00000125633.10	CCDC93	2	118013086	2_69	0	0.0142080723249495	14.3515228519475	1.936112294704e-06	1.61322172117054	3
ENSG00000125629.14	INSIG2	2	118088243	2_69	0	0.116036322751259	34.5480480930702	3.80640389957416e-05	-2.93590802996209	2
ENSG00000163064.6	EN1	2	118844728	2_69	0	0.00512780074534491	4.71267027160719	2.2945397872455e-07	0.0527729334558976	2
ENSG00000115107.19	STEAP3	2	119223670	2_69	0	0.097721764085427	32.8536764219654	3.04840503678978e-05	2.85990069704966	2
ENSG00000186132.14	C2orf76	2	119366128	2_69	0	0.00519750408389019	4.84017364214809	2.38865362728141e-07	0.295091997825551	1
ENSG00000155368.16	DBI	2	119366128	2_69	0	0.00592366939065825	6.0753768743463	3.41712945814373e-07	-0.600424517270424	4
ENSG00000171227.6	TMEM37	2	119422990	2_69	0	0.00572597949312637	5.75475429861713	3.12877239425953e-07	-0.432028659699407	2
ENSG00000144120.12	TMEM177	2	119679105	2_69	0	0.00586903495047708	5.98784891690144	3.33683649247715e-07	0.595388926152163	2
ENSG00000088179.8	PTPN4	2	119760017	2_69	0	0.00525468411020036	4.94350231073193	2.46648654939724e-07	-0.152186707634186	1
ENSG00000115109.13	EPB41L5	2	120013132	2_69	0	0.00819256221472331	9.13991862473508	7.10983421358651e-07	-1.12927870520597	1
ENSG00000144118.13	RALB	2	120246665	2_69	0	0.00643146013840457	6.85238830829957	4.1845517630128e-07	-0.856687522036772	1
ENSG00000115112.7	TFCP2L1	2	121285630	2_70	0	0.015721469577928	5.80969932110682	8.67249768640592e-07	0.610331126626383	1
ENSG00000074054.17	CLASP1	2	121651917	2_70	0	0.0199018008749445	8.04772006173219	1.52076684105177e-06	1.37132453874964	1
ENSG00000136732.14	GYPC	2	126607499	2_73	0	0.0437875630711529	14.4826081570023	6.0213649908803e-06	-1.68378406511843	1
ENSG00000136717.14	BIN1	2	127081898	2_74	0	0.0390201430009551	16.6835651788062	6.1812330185037e-06	-2.22689797975924	2
ENSG00000163161.12	ERCC3	2	127292424	2_75	0	0.0192045703136023	4.85836229856063	8.85914661991892e-07	0.168351666382859	2
ENSG00000169967.16	MAP3K2	2	127388145	2_75	0	0.0196295407976529	5.06625830275635	9.44267115264281e-07	-0.383809600285624	1
ENSG00000115718.17	PROC	2	127423296	2_75	0	0.0189953199694972	4.7543148607531	8.57495698890414e-07	-0.126094897759935	1
ENSG00000163166.14	IWS1	2	127526967	2_75	0	0.0297537181636314	9.02481550924741	2.54962890617859e-06	1.04860008185345	1
ENSG00000169994.18	MYO7B	2	127543509	2_75	0	0.0635017177972405	16.3014532924711	9.82899681596115e-06	-1.91967764753388	2
ENSG00000144230.16	GPR17	2	127635072	2_75	0	0.0194277751577756	4.96811585214579	9.16457184273051e-07	0.238354597836713	4
ENSG00000072163.19	LIMS2	2	127648067	2_75	0	0.0191125533638092	4.81274746973538	8.73391944794386e-07	0.137589642743122	2
ENSG00000144231.10	POLR2D	2	127843035	2_75	0	0.0209258461956068	5.67388831586069	1.12735633252389e-06	-0.460090237073401	1
ENSG00000136715.17	SAP130	2	128031630	2_75	0	0.0352452755642188	10.642302413847	3.56150782595367e-06	1.37573316235258	1
ENSG00000136731.12	UGGT1	2	128091310	2_75	0	0.0196422437423897	5.07240202416567	9.46024012211141e-07	0.274212260886362	1
ENSG00000136720.6	HS6ST1	2	128319304	2_75	0	0.0210890269639525	5.74771929917875	1.15093153384617e-06	-0.567159660187062	3
ENSG00000222014.5	RAB6C	2	129979968	2_78	0	0.0238594313171383	9.81670326151701	2.22394042071529e-06	1.07983904466912	2
ENSG00000136699.19	SMPD4	2	130182517	2_78	0	0.0149052616095198	5.34876078263813	7.56990056324286e-07	-0.377580710671656	1
ENSG00000136710.9	CCDC115	2	130343161	2_78	0	0.0329402178900894	12.8911239775092	4.03194546675126e-06	-1.50559778048525	1
ENSG00000136718.9	IMP4	2	130343161	2_78	0	0.0329402178900894	12.8911239775092	4.03194546675126e-06	1.50559778048525	1
ENSG00000072135.12	PTPN18	2	130356437	2_78	0	0.0424020993766799	15.3075105942345	6.16295965956733e-06	1.6814916837418	1
ENSG00000075886.10	TUBA3D	2	131475454	2_78	0	0.059051735380361	18.4943493583829	1.03697698811521e-05	2.61694353345911	2
ENSG00000163040.14	CCDC74A	2	131527737	2_78	0	0.0179428935229951	7.10834889665004	1.21104034805913e-06	1.41387475558652	2
ENSG00000183840.6	GPR39	2	132417951	2_79	0	0.0093011400136227	6.16258546576769	5.44247614491555e-07	0.654885537262627	1
ENSG00000150551.10	LYPD1	2	132769400	2_79	0	0.0316521685689953	17.5454460888855	5.27309118311802e-06	-1.95245007666766	1
ENSG00000152127.8	MGAT5	2	134119836	2_79	0	0.0138360086984808	10.4984409949327	1.37921837602666e-06	1.25565882270605	1
ENSG00000152128.13	TMEM163	2	134721005	2_80	0	0.016837515924555	6.40212517779305	1.02352764610119e-06	-1.4962238755724	3
ENSG00000082258.12	CCNT2	2	134918197	2_80	0	0.0463459184526032	16.0573904908126	7.06616637468246e-06	2.61977714281988	2
ENSG00000115839.17	RAB3GAP1	2	135052002	2_80	0	0.0208272949241656	8.42147284232152	1.66539906362523e-06	-1.57685144358472	1
ENSG00000121988.17	ZRANB3	2	135531995	2_80	0	0.0155575880702087	5.65212276570123	8.34932278537652e-07	-0.998162907800505	1
ENSG00000048991.16	R3HDM1	2	135530703	2_80	0	0.0164411301370443	6.17608047615077	9.6414423788197e-07	1.20037515507302	2
ENSG00000076003.4	MCM6	2	135789497	2_80	0	0.0141826956495589	4.77487756311117	6.43011026049803e-07	0.846586024520065	2
ENSG00000144229.11	THSD7B	2	136770634	2_81	0	0.0191003428083447	7.4733497838025	1.35535751530884e-06	-0.661019550614156	2
ENSG00000150540.13	HNMT	2	137964027	2_82	0	0.0125911995392894	7.68520336128191	9.18797632141876e-07	-1.22007529115889	1
ENSG00000144228.8	SPOPL	2	138501033	2_82	0	0.0147501214126154	8.21612326845226	1.15069423793355e-06	0.661464557700608	2
ENSG00000168702.17	LRP1B	2	142037753	2_85	0	0.0160612466613276	8.38403742498617	1.27858574128359e-06	-0.905173901055278	2
ENSG00000115919.14	KYNU	2	142877245	2_85	0	0.027794278599127	13.5974071906778	3.58846658390277e-06	1.78171378329522	2
ENSG00000075884.13	ARHGAP15	2	143394606	2_85	0	0.013755545953384	6.91483340813311	9.03143894733758e-07	0.783989038263624	1
ENSG00000121989.14	ACVR2A	2	147844091	2_88	0	0.00899573477380178	13.8592448222156	1.18378710748245e-06	1.74095028688943	1
ENSG00000135999.11	EPC2	2	148645644	2_88	0	0.00388437742684222	4.73722175035513	1.74719964612179e-07	-0.120287960474344	1
ENSG00000184898.6	RBM43	2	151261761	2_90	0	0.0139286600167877	5.50983740304251	7.28694543523041e-07	-0.7975646497169	1
ENSG00000123609.10	NMI	2	151253584	2_90	0	0.0197658747145472	8.83063459951761	1.65731610117939e-06	1.2974461640748	2
ENSG00000080345.17	RIF1	2	151388692	2_90	0	0.0220908305842059	9.88755494059958	2.07395033218266e-06	-1.39998195200793	2
ENSG00000162980.16	ARL5A	2	151449521	2_90	0	0.0143593993545539	5.79848783173186	7.90584728425902e-07	-0.209513160786189	1
ENSG00000182389.19	CACNB4	2	152099291	2_91	0	0.0602132157724685	19.3003984332467	1.10345720138599e-05	1.93400717771597	1
ENSG00000115145.9	STAM2	2	152168449	2_91	0	0.118631628863568	25.9221546337893	2.91990678503172e-05	-3.80726559895901	2
ENSG00000157827.19	FMNL2	2	152325882	2_91	0	0.0132251491112059	4.83383814472413	6.07001939302033e-07	0.367538853506714	2
ENSG00000177917.10	ARL6IP6	2	152719448	2_91	0	0.171675510896645	29.6390486573757	4.83136673763791e-05	3.61578385575459	1
ENSG00000144278.14	GALNT13	2	153881778	2_92	0	0.0181889273656258	7.2699895833814	1.25556232060028e-06	-0.949250196451013	1
ENSG00000115159.15	GPD2	2	156434411	2_93	0	0.00895580386436257	4.8029494646001	4.08422808782959e-07	0.132507936459907	1
ENSG00000115165.9	CYTIP	2	157489212	2_94	0	0.0131058088902847	5.11963538284941	6.37089224212043e-07	-0.327294410668887	1
ENSG00000115170.13	ACVR1	2	157876051	2_95	0	0.0191391321786976	8.88024909337982	1.6137817009244e-06	1.03435637445977	1
ENSG00000153237.17	CCDC148	2	158304321	2_95	0	0.0155403990466906	6.9035263990369	1.01866304971986e-06	0.877976729999343	2
ENSG00000144283.21	PKP4	2	158457358	2_95	0	0.0124879091279669	4.83103335810801	5.72831857519414e-07	-0.398742838533918	2
ENSG00000163331.11	DAPL1	2	158795222	2_96	0	0.00934678276084777	6.43864982594184	5.714185722882e-07	-0.710028773058057	2
ENSG00000115183.14	TANC1	2	158968808	2_96	0	0.016817053067993	11.85525617408	1.89303321572908e-06	-1.25936814386941	1
ENSG00000196151.10	WDSUB1	2	159285366	2_96	0	0.00792707851990782	4.9160593118854	3.7002210613418e-07	-0.12864901117635	2
ENSG00000123636.17	BAZ2B	2	159604708	2_96	0	0.0162764937607227	11.4562781736231	1.77052393906151e-06	-2.62263061749396	1
ENSG00000136536.14	MARCH7	2	159712477	2_96	0	0.0217827574798016	12.8158814947008	2.65068875680268e-06	-2.82882332392962	2
ENSG00000153246.12	PLA2R1	2	160005583	2_96	0	0.0223903970257179	15.8443490994272	3.36847705947939e-06	-2.2197158053155	2
ENSG00000153250.19	RBMS1	2	160494127	2_96	0	0.0139571061853071	10.099833495159	1.33846492096181e-06	-1.13993335621639	1
ENSG00000136560.13	TANK	2	161137402	2_97	0	0.161410251365613	26.6363988489359	4.08229156809042e-05	2.74965556955351	2
ENSG00000197635.9	DPP4	2	162074215	2_97	0	0.0368679554372339	12.2100135197607	4.27427632821133e-06	-1.73848606152261	2
ENSG00000115267.5	IFIH1	2	162294461	2_97	0	0.016776066327199	4.71225476258572	7.50613365690551e-07	0.00357858391925403	1
ENSG00000182263.13	FIGN	2	163614686	2_99	0	0.132103364323156	28.9160776518282	3.62702590329871e-05	2.6477337121303	1
ENSG00000115290.9	GRB14	2	164621693	2_100	0	0.00799533672232888	4.98155610499124	3.78180543312426e-07	0.237919804472147	1
ENSG00000082438.15	COBLL1	2	164706383	2_100	0	0.0156130529377111	11.193601079203	1.65941516372526e-06	-1.25194265346644	1
ENSG00000169507.9	SLC38A11	2	164957981	2_100	0	0.00838651529665124	5.47549795347345	4.36016135357561e-07	0.60564558034891	2
ENSG00000153253.16	SCN3A	2	164970433	2_100	0	0.0301876541765597	18.0497776757662	5.17366875975444e-06	2.28354210720297	2
ENSG00000136546.13	SCN7A	2	166494973	2_101	0	0.014361928472174	9.17029185058971	1.2505276935294e-06	-1.1325950655703	1
ENSG00000198648.10	STK39	2	168247489	2_102	0	0.0416318114994615	22.9431501969599	9.0693414630326e-06	-2.17687453970431	1
ENSG00000163072.15	NOSTRIN	2	168804475	2_102	0	0.00651476781808369	5.32850800777702	3.29611201195114e-07	-0.459673515069208	1
ENSG00000152254.10	G6PC2	2	168888041	2_102	0	0.00948169105014562	8.87652689396328	7.99146258064799e-07	1.08664130758171	2
ENSG00000152253.8	SPC25	2	168861031	2_102	0	0.0103501268812271	9.7057155259627	9.53829233054271e-07	1.22110917105142	2
ENSG00000138399.17	FASTKD1	2	169569626	2_103	0	0.0157930869507317	5.12515973791133	7.68549472808285e-07	-0.3616605106593	3
ENSG00000138398.15	PPIG	2	169584236	2_103	0	0.0264783139249764	10.0360087117886	2.52318301928005e-06	-1.57967441896795	1
ENSG00000154479.12	CCDC173	2	169694453	2_103	0	0.0228899038267977	8.64982101460498	1.87995946697926e-06	-1.020374858225	1
ENSG00000213160.9	KLHL23	2	169694539	2_103	0	0.0198248459115041	7.28326543844077	1.37098705871429e-06	0.838981322426983	1
ENSG00000144362.11	PHOSPHO2	2	169694446	2_103	0	0.0362580766949896	13.0360694114416	4.48795841661689e-06	1.90476664934982	3
ENSG00000138385.15	SSB	2	169791327	2_103	0	0.0152821198106652	4.81326509539458	6.98426611484389e-07	0.440746931106166	1
ENSG00000138382.14	METTL5	2	169824369	2_103	0	0.0213397356969007	7.98301020680563	1.61753288021889e-06	-1.20912549452133	1
ENSG00000144357.16	UBR3	2	169790872	2_103	0	0.0199778296620062	7.35628779999459	1.39541830088861e-06	1.15582564499647	3
ENSG00000071909.18	MYO3B	2	170139921	2_103	0	0.0184924258027184	6.62248843404745	1.16281999274562e-06	0.734901213484226	3
ENSG00000115844.10	DLX2	2	172103018	2_104	0	0.01021282541145	7.03519326429371	6.82211972730594e-07	0.118901802612735	1
ENSG00000204335.3	SP5	2	170714891	2_104	0	0.0101539053842943	7.01888421162702	6.76703756130746e-07	-0.663292947549713	1
ENSG00000204334.7	ERICH2	2	170783036	2_104	0	0.00808428664558325	5.02594001856446	3.85794828743264e-07	-0.192477515308611	1
ENSG00000128683.13	GAD1	2	170816965	2_104	0	0.0434283433984208	20.2905162943444	8.36688419227522e-06	-1.85740618226367	1
ENSG00000123600.19	METTL8	2	171443909	2_104	0	0.00790741419922625	5.13744645624182	3.85726248655037e-07	-0.515244848086134	1
ENSG00000115827.13	DCAF17	2	171435106	2_104	0	0.00790354496395762	5.27633085120051	3.95960027034125e-07	-0.783918290028428	1
ENSG00000071967.11	CYBRD1	2	171522308	2_104	0	0.00834421265411822	5.26971503145268	4.17512892848748e-07	-0.085914777292957	3
ENSG00000077380.15	DYNC1I2	2	171687403	2_104	0	0.120854316774719	19.8014528318309	2.27225265684664e-05	-4.11555350992753	1
ENSG00000128708.12	HAT1	2	171923576	2_104	0	0.0081243652758568	5.30941682264547	4.09575207172096e-07	0.478075244194741	1
ENSG00000115840.13	SLC25A12	2	171995491	2_104	0	0.00827287865116222	8.12976128974234	6.3860430897809e-07	2.39369201361508	1
ENSG00000144355.14	DLX1	2	172084313	2_104	0	0.0119168735485007	9.59084407373457	1.08521692445814e-06	-1.75089238286609	1
ENSG00000091436.16	MAP3K20	2	173039195	2_105	0	0.0878431985235827	33.9720675184119	2.83352804959875e-05	2.99388697117749	2
ENSG00000144354.13	CDCA7	2	173422791	2_105	0	0.00374128105864036	4.728749130643	1.67982486882933e-07	-0.0842051101809123	1
ENSG00000172845.14	SP3	2	173965538	2_105	0	0.00831300855846839	12.6512591462141	9.98594974817973e-07	-1.65551258904295	1
ENSG00000138430.15	OLA1	2	174241829	2_105	0	0.0115910071206321	13.2875948102442	1.46239584934783e-06	-0.228519816289797	1
ENSG00000138433.15	CIR1	2	174370882	2_105	0	0.00386475914847195	6.20828084931595	2.27819652943248e-07	1.16333782198563	1
ENSG00000144306.14	SCRN3	2	174391255	2_105	0	0.00380121511093567	5.63051330934624	2.03220648643265e-07	0.88671098077578	2
ENSG00000115935.17	WIPF1	2	174682550	2_105	0	0.011347024518317	14.3660071195511	1.54780222769007e-06	-1.52349828891491	1
ENSG00000128656.13	CHN1	2	175004641	2_106	0	0.011449898007945	5.14820743398597	5.59699671878346e-07	0.222560419952921	2
ENSG00000154518.9	ATP5G3	2	175185320	2_106	0	0.0189374149573136	9.91857460150436	1.78347635744848e-06	-1.25761239134064	1
ENSG00000144320.13	LNPK	2	175919410	2_106	0	0.0133176592736837	6.5794051565488	8.31978162312563e-07	-0.831757635036714	2
ENSG00000128652.11	HOXD3	2	176136650	2_106	0	0.028662239644661	13.8616717911966	3.77244686335588e-06	1.70666244447546	2
ENSG00000170166.5	HOXD4	2	176151087	2_106	0	0.0209887090478407	10.8956604899472	2.17138426392027e-06	-1.32502859730736	1
ENSG00000128645.14	HOXD1	2	176188365	2_106	0	0.102667201434706	26.1804762300156	2.55215274384582e-05	2.45214197348631	2
ENSG00000128654.13	MTX2	2	176269444	2_106	0	0.0599324980203192	20.9350812007006	1.1913364406998e-05	-2.43304791009234	1
ENSG00000116044.15	NFE2L2	2	177257999	2_107	0	0.044353495381517	12.5285597477983	5.27626252787778e-06	-1.55845306541478	1
ENSG00000196659.9	TTC30B	2	177553217	2_107	0	0.0198335094201362	4.84903708195619	9.13171752630774e-07	0.126173276956403	1
ENSG00000197557.6	TTC30A	2	177620970	2_107	0	0.0195523341492744	4.71340208194397	8.75045220057864e-07	-0.0078040614673532	1
ENSG00000155636.14	RBM45	2	178112094	2_108	0	0.00412364940240551	4.81684928632788	1.88600217256721e-07	-0.118496615461626	1
ENSG00000079156.16	OSBPL6	2	178194197	2_108	0	0.00426231908780994	5.12761528761503	2.07519441266902e-07	-0.677563766075484	2
ENSG00000180228.12	PRKRA	2	178461089	2_108	0	0.00496506498691884	6.48592310739529	3.05769476522306e-07	-0.572943864772577	1
ENSG00000079150.17	FKBP7	2	178477603	2_108	0	0.0069688457948236	9.56968979217202	6.3322216967607e-07	1.1401420383661	2
ENSG00000116095.10	PLEKHA3	2	178480456	2_108	0	0.00434747993328211	5.32401099809419	2.19772792673501e-07	-0.528298604162024	1
ENSG00000155657.26	TTN	2	178831108	2_108	0	0.00425653235395074	5.14755062211246	2.08043409166723e-07	-0.169049936337217	1
ENSG00000163492.14	CCDC141	2	179050711	2_108	0	0.00673637988714826	9.22811184302001	5.90251115817568e-07	0.983768963946802	1
ENSG00000144331.18	ZNF385B	2	179859783	2_108	0	0.00604229249643962	8.40955270928983	4.82471915852517e-07	-1.12782016576579	2
ENSG00000170035.15	UBE2E3	2	180961229	2_109	0	0.0151276472186809	4.94233534985436	7.09906242133468e-07	-0.0890268750330148	2
ENSG00000115252.18	PDE1A	2	182323987	2_110	0	0.0099711025571646	4.96579429143909	4.70142275372887e-07	0.156882622005954	1
ENSG00000162998.4	FRZB	2	182864785	2_110	0	0.00980147678080145	4.80345130299865	4.47035800281545e-07	-0.212325317742648	1
ENSG00000061676.14	NCKAP1	2	183037928	2_110	0	0.0120240538283763	6.73795223104171	7.69265465723558e-07	-0.803180921715422	1
ENSG00000162999.12	DUSP19	2	183079224	2_110	0	0.010382173360365	5.34807936782509	5.27209851513999e-07	0.411242866054106	1
ENSG00000163002.12	NUP35	2	183117127	2_110	0	0.0113774933557561	6.21460788291517	6.71363488639139e-07	0.789157623226709	2
ENSG00000170396.7	ZNF804A	2	184598393	2_112	0	0.009759616194984	14.82861888232	1.3741395487299e-06	-1.67691199399529	2
ENSG00000188738.14	FSIP2	2	185425362	2_112	0	0.0138053417030143	18.0658871903752	2.36812079446285e-06	1.76457385243906	1
ENSG00000065548.17	ZC3H15	2	186486293	2_112	0	0.00356404118627607	5.65621960657378	1.91410771534317e-07	-0.34992972714679	1
ENSG00000138448.11	ITGAV	2	186636955	2_112	0	0.00562973250889298	10.2196205486464	5.462858203846e-07	-1.29914053898898	1
ENSG00000144369.12	FAM171B	2	186692274	2_112	0	0.0034179148138801	5.11229680854841	1.65910812917921e-07	-0.491593366564656	3
ENSG00000003436.15	TFPI	2	187564818	2_112	0	0.00416278604043929	7.03211551555025	2.77950514659309e-07	0.80041301391074	1
ENSG00000144366.15	GULP1	2	188329302	2_112	0	0.0800255063392378	32.8125895874433	2.49325290647064e-05	3.38399559583126	1
ENSG00000168542.14	COL3A1	2	188974074	2_112	0	0.0032488082525165	4.71358490876373	1.45402813864001e-07	0.0185713471896908	1
ENSG00000204262.11	COL5A2	2	189180039	2_113	0	0.0258213054618213	12.8060919186619	3.13972930746815e-06	-1.68095170356328	2
ENSG00000115368.9	WDR75	2	189442861	2_113	0	0.0159874205273859	8.2505563518111	1.2524460584259e-06	1.13409931299889	2
ENSG00000138449.10	SLC40A1	2	189584239	2_113	0	0.0118779564142888	5.43485458417544	6.12952827330879e-07	0.442731054695576	1
ENSG00000138381.9	ASNSD1	2	189661498	2_113	0	0.0132258664767809	6.45296411732354	8.10365196786679e-07	0.896490272477098	1
ENSG00000151687.14	ANKAR	2	189672029	2_113	0	0.0163151402050804	8.44303958187756	1.3079376225847e-06	0.904198905270034	1
ENSG00000128694.11	OSGEPL1	2	189761107	2_113	0	0.0176513768794651	9.18995390381486	1.54024326194143e-06	-1.30124907273421	2
ENSG00000128699.13	ORMDL1	2	189784079	2_113	0	0.0135696609683683	6.69611240579845	8.62758266894263e-07	-0.927020258266338	3
ENSG00000064933.17	PMS1	2	189784079	2_113	0	0.0111058609018472	4.79851135503386	5.06006567205419e-07	-0.245958917972159	1
ENSG00000187699.10	C2orf88	2	190271278	2_113	0	0.011770315133691	5.34864293903473	5.97763088266298e-07	0.22227220645378	1
ENSG00000151689.12	INPP1	2	190342721	2_113	0	0.0201044750365625	10.425762313714	1.99020564550407e-06	1.46208215856982	2
ENSG00000151690.14	MFSD6	2	190398202	2_113	0	0.0177486237109639	9.24218422795184	1.55753100257622e-06	1.43673628078767	2
ENSG00000138386.16	NAB1	2	190639338	2_113	0	0.0122065927008723	5.69330618330499	6.59866971467003e-07	-0.78301725199857	2
ENSG00000138378.17	STAT4	2	191152153	2_114	0	0.0100947186840098	8.95522459515019	8.58357289733633e-07	1.03264147288175	2
ENSG00000118997.13	DNAH7	2	196068464	2_116	0	0.0951015647940172	25.3452791806835	2.28866453049263e-05	2.80321520924893	3
ENSG00000081320.10	STK17B	2	196209816	2_116	0	0.0111280624771318	4.7975887155312	5.06920630528625e-07	0.130958005327466	2
ENSG00000138411.10	HECW2	2	196593392	2_116	0	0.0110353128575044	4.71840190977702	4.94398310467685e-07	-0.727357404969092	1
ENSG00000144395.17	CCDC150	2	196640040	2_116	0	0.0211070998550652	10.8689741011238	2.17828406990768e-06	2.07427810448296	1
ENSG00000119041.10	GTF3C3	2	196796242	2_116	0	0.0469103660356353	18.4945485531531	8.23777552072999e-06	-3.0224120829086	1
ENSG00000187944.2	C2orf66	2	196810956	2_116	0	0.101087101024902	25.9464213294611	2.49040858558452e-05	-3.51401079388016	2
ENSG00000197121.14	PGAP1	2	196969995	2_116	0	0.0656466120790968	21.7355592532569	1.35481667580165e-05	-3.25895955180787	1
ENSG00000226124.6	FTCDNL1	2	199760858	2_118	0	0.00391772399330459	13.4391517959021	4.99922970816652e-07	-3.31660621996244	3
ENSG00000162971.10	TYW5	2	199955035	2_118	0	0.00270477562435767	24.3649643224463	6.25740724165831e-07	-6.26148959157986	2
ENSG00000162972.10	MAIP1	2	199955071	2_118	1	0.0271782836851261	41.0204197096863	1.05856985866879e-05	7.5834044676737	2
ENSG00000196141.13	SPATS2L	2	200305923	2_118	0	0.00569904776111507	13.3411482606151	7.21926367053711e-07	1.60362158348541	2
ENSG00000163535.17	SGO2	2	200509191	2_118	0	0.0034175686754232	8.99369103508064	2.91845237831387e-07	-1.68280045860995	2
ENSG00000155729.12	KCTD18	2	200519526	2_118	0	0.00286453823929489	7.58104928058517	2.06196524413825e-07	-1.61715134777873	1
ENSG00000138356.13	AOX1	2	200586283	2_118	0	0.00825216067261503	16.1414849685757	1.26476127020345e-06	-1.3774166223787	1
ENSG00000013441.15	CLK1	2	200864612	2_119	0	0.0163144180878744	4.72592093364985	7.32074763685233e-07	0.183794900477321	1
ENSG00000240344.8	PPIL3	2	200889218	2_119	0	0.0169373318657543	5.08142830420801	8.17199695592474e-07	-0.300639887956921	1
ENSG00000155744.9	FAM126B	2	201075522	2_119	0	0.02432410569076	8.5207516083415	1.96794149799666e-06	1.03498922995484	1
ENSG00000119013.8	NDUFB3	2	201074667	2_119	0	0.023132881057338	8.04296615000906	1.76662089382969e-06	0.97493753028233	1
ENSG00000003402.19	CFLAR	2	201116120	2_119	0	0.0165645303519957	4.8702583781415	7.65999570128432e-07	-0.316739866946494	1
ENSG00000003400.14	CASP10	2	201183110	2_119	0	0.0267459415324182	9.42453362553834	2.39339927950548e-06	1.45135245427221	2
ENSG00000064012.21	CASP8	2	201230407	2_119	0	0.0343431415294546	11.8100879364504	3.85115100435652e-06	-1.48064906285397	2
ENSG00000155749.12	ALS2CR12	2	201357784	2_119	0	0.0164816061540367	4.82264466091458	7.54713628459162e-07	-0.161455227416754	1
ENSG00000155755.18	TMEM237	2	201643776	2_119	0	0.0167445584725188	4.97281592215718	7.90630347914254e-07	0.254036946703812	1
ENSG00000003393.14	ALS2	2	201773008	2_119	0	0.0327537054879081	11.3573818361446	3.5321249907404e-06	1.34145485694191	1
ENSG00000155760.2	FZD7	2	202030416	2_120	0	0.0212794778106624	13.7102125842085	2.77014531670872e-06	-1.25829405394207	1
ENSG00000116030.16	SUMO1	2	202238678	2_120	0	0.0138919287356178	9.66319271461605	1.27461957642556e-06	-0.974447698522655	1
ENSG00000055044.10	NOP58	2	202264235	2_120	0	0.0290935609035864	16.6878449105239	4.6099321317717e-06	-2.35435645697382	1
ENSG00000204217.13	BMPR2	2	202379787	2_120	0	0.00847500343837571	4.9854686212695	4.01183688516429e-07	-0.0811395190739732	1
ENSG00000163596.16	ICA1L	2	202871777	2_120	0	0.0213845095624894	13.757122566767	2.79334319946607e-06	-1.54854315884316	1
ENSG00000138380.17	CARF	2	202912503	2_120	0	0.00839459530446729	4.89534262170892	3.90193700848443e-07	0.0773479676506434	2
ENSG00000144426.18	NBEAL1	2	203016111	2_120	0	0.0203877277190447	13.3034203348594	2.57531012285759e-06	1.7132156150724	1
ENSG00000118257.16	NRP2	2	205685554	2_121	0	0.0287260790064786	13.3087172920326	3.63002776738845e-06	-1.49458350609098	1
ENSG00000023228.13	NDUFS1	2	206158029	2_122	0	0.0089704391327573	8.62175291233761	7.34356042820767e-07	-1.22051308336993	2
ENSG00000183671.12	GPR1	2	206216562	2_122	0	0.0788743603243224	28.7674612967181	2.15444188831286e-05	-3.15119314918594	2
ENSG00000114948.12	ADAM23	2	206444237	2_122	0	0.00637246018613424	5.57700202958825	3.37446812430363e-07	0.380812155017588	1
ENSG00000138400.12	MDH1B	2	206734770	2_122	0	0.00680928459323393	6.0298695632983	3.89858314025877e-07	0.332670345136904	2
ENSG00000118246.13	FASTKD2	2	206765614	2_122	0	0.00597361702449406	5.03603081234631	2.85642714412622e-07	-0.449113952649616	1
ENSG00000163249.11	CCNYL1	2	207676904	2_122	0	0.015676903250846	13.4028068459248	1.99504838881615e-06	-1.36347041628971	2
ENSG00000138413.13	IDH1	2	208266212	2_123	0	0.01936399006421	4.97730750922245	9.15138277930661e-07	-0.215068204124125	1
ENSG00000115020.16	PIKFYVE	2	208265568	2_123	0	0.0202056383876827	5.38144194184143	1.03244905791182e-06	0.250981651765772	2
ENSG00000144406.18	UNC80	2	209772425	2_124	0	0.0562947013663072	23.574761191211	1.26012091099454e-05	-2.44811995411813	1
ENSG00000078018.19	MAP2	2	209423138	2_124	0	0.0155614146862977	11.2991663095526	1.66952479682858e-06	1.80111883158202	2
ENSG00000144445.16	KANSL1L	2	210170701	2_124	0	0.00817505295136012	5.20477611311486	4.04008054887942e-07	-0.64428386562617	1
ENSG00000115365.11	LANCL1	2	210477778	2_124	0	0.00779742825059937	4.75765832236843	3.52242725930371e-07	-0.0315459861174627	1
ENSG00000021826.14	CPS1	2	210477778	2_124	0	0.00779742825059937	4.75765832236843	3.52242725930371e-07	-0.0315459861174627	1
ENSG00000178568.14	ERBB4	2	212538367	2_125	0	0.00934670326601594	10.1284800393209	8.98876711134829e-07	-2.57916975270271	2
ENSG00000144451.18	SPAG16	2	213283575	2_126	0	0.0121321188449444	4.79732024436012	5.52627844640372e-07	-0.240815740346192	2
ENSG00000030419.16	IKZF2	2	213152393	2_126	0	0.0120099956328025	4.729277545622	5.39305747063476e-07	0.0339216705189243	1
ENSG00000138376.10	BARD1	2	214784306	2_128	0	0.00614250493690982	4.79198799309636	2.79485082371551e-07	-0.147957564142869	5
ENSG00000138363.14	ATIC	2	215312057	2_128	0	0.00632421948504747	5.06742485866228	3.04292780248067e-07	0.300856566938603	3
ENSG00000118242.15	MREG	2	216033935	2_128	0	0.00923468462918176	8.64621693148177	7.5813333521075e-07	-1.09023432738978	1
ENSG00000163449.10	TMEM169	2	216096798	2_128	0	0.0109289543323585	10.240131807629	1.06262873281784e-06	-1.11071038252557	1
ENSG00000115425.13	PECR	2	216041307	2_128	0	0.00743203293842265	6.59278542935975	4.65236697116871e-07	0.751781288526878	1
ENSG00000079246.15	XRCC5	2	216106078	2_128	0	0.0126489201994493	11.6240599660995	1.39607481061932e-06	-1.26299901030466	1
ENSG00000138375.12	SMARCAL1	2	216412329	2_128	0	0.0101360970958876	9.52736834659832	9.16940415023137e-07	-1.22111118063737	3
ENSG00000115457.9	IGFBP2	2	216535725	2_128	0	0.0183389511384865	15.1463641419099	2.63742600433174e-06	-1.68506380474017	1
ENSG00000118245.2	TNP1	2	216766812	2_128	0	0.0151923622676041	13.360439797389	1.92727398409055e-06	-1.55747022526903	2
ENSG00000181378.13	CFAP65	2	219040186	2_130	0	0.00345523939440118	6.72081194036611	2.20494257189795e-07	1.0572992661207	2
ENSG00000243910.7	TUBA4B	2	219262078	2_130	0	0.00477838933957764	9.40076325638233	4.26522597544489e-07	1.13786068219502	1
ENSG00000231672.6	DIRC3	2	217756535	2_130	0	0.00431853375079094	8.23718202094625	3.37763236757864e-07	0.907698518593335	1
ENSG00000188282.12	RUFY4	2	218034950	2_130	0	0.0207670205001316	23.1697734834198	4.56870773195071e-06	-2.17041817981824	2
ENSG00000163466.15	ARPC2	2	218217396	2_130	0	0.0031890275208315	5.4518530827183	1.65082032703989e-07	-0.507548463294364	1
ENSG00000179921.14	GPBAR1	2	218259499	2_130	0	0.00356215318325726	6.27138203145144	2.12115910544799e-07	0.460193115295967	1
ENSG00000127837.9	AAMP	2	218270205	2_130	0	0.00586256000584717	10.8594402820282	6.04494201212558e-07	1.09172933340978	1
ENSG00000127838.13	PNKD	2	218270227	2_130	0	0.00300624735355959	4.79478450255547	1.36864621638238e-07	-0.0396401736691688	2
ENSG00000135926.14	TMBIM1	2	218292881	2_130	0	0.0105377411078557	16.3775833318565	1.63868221124059e-06	1.58739257602019	2
ENSG00000158428.3	CATIP	2	218358943	2_130	0	0.00317717432322273	5.23750113364043	1.58001995097251e-07	0.0945770323802704	2
ENSG00000135913.10	USP37	2	218568666	2_130	0	0.00574213029875503	11.0420926690203	6.02035121028146e-07	1.40429782188809	2
ENSG00000144580.13	CNOT9	2	218568272	2_130	0	0.00417899996227844	8.16198710837775	3.2386623196441e-07	1.20246844234723	2
ENSG00000115556.13	PLCD4	2	218607602	2_130	0	0.00688426087395766	12.9579386436141	8.47014090766788e-07	1.68134082313909	1
ENSG00000074582.12	BCS1L	2	218658710	2_130	0	0.00481400438803392	9.54615659989638	4.36347440710611e-07	-1.35481606147422	2
ENSG00000115568.15	ZNF142	2	218658710	2_130	0	0.00465689420651239	9.22353864029877	4.07841429362032e-07	1.31007887736029	2
ENSG00000163481.7	RNF25	2	218672452	2_130	0	0.00305808303491506	4.94244045434879	1.43511966658329e-07	0.102314382830177	1
ENSG00000163482.11	STK36	2	218673296	2_130	0	0.00725411079930682	13.4616703655771	9.27215180459574e-07	-1.72170766338902	1
ENSG00000135929.8	CYP27A1	2	218780754	2_130	0	0.00501456701684522	9.71387731048903	4.62512474286062e-07	1.27794186185008	1
ENSG00000187736.12	NHEJ1	2	219160400	2_130	0	0.00387981459438513	9.58567426068193	3.53127090275315e-07	2.35047575457035	2
ENSG00000213901.10	SLC23A3	2	219170383	2_130	0	0.0261188754943088	17.2309494894429	4.27327735395168e-06	3.51778417117048	2
ENSG00000115649.15	CNPPD1	2	219177636	2_130	0	0.00300303647704536	4.83422855267445	1.37843148199316e-07	-0.249115854334742	2
ENSG00000144567.10	FAM134A	2	219176369	2_130	0	0.238506430057148	23.8164086877702	5.39353824882937e-05	-4.16920644062651	1
ENSG00000115657.12	ABCB6	2	219218557	2_130	0	0.00337374357737785	6.39503545467626	2.04857762132947e-07	-0.978027998701837	1
ENSG00000198925.10	ATG9A	2	219229829	2_130	0	0.00369961483208903	6.51140734098084	2.28732972297861e-07	-0.400926119907807	1
ENSG00000163516.13	ANKZF1	2	219229829	2_130	0	0.00341638552713908	5.81316641223121	1.8857192120623e-07	-0.223120966858306	2
ENSG00000163521.15	GLB1L	2	219248662	2_130	0	0.00798807145654479	16.4312350015809	1.24626255067423e-06	-2.56266400044019	1
ENSG00000127824.13	TUBA4A	2	219278362	2_130	0	0.00392314274497863	7.00767122218093	2.61038896622559e-07	0.434970379060179	1
ENSG00000054356.13	PTPRN	2	219309183	2_130	0	0.00358165494068852	7.82137806168707	2.65989454581689e-07	1.52272224791145	1
ENSG00000123992.18	DNPEP	2	219400887	2_130	0	0.00309834412845189	5.03803089003134	1.48213538303878e-07	0.108154537016608	1
ENSG00000175084.11	DES	2	219417599	2_130	0	0.00352357830430194	6.21223750156762	2.07840115475935e-07	0.480015629810545	2
ENSG00000072195.14	SPEG	2	219434550	2_130	0	0.00298681070163642	4.79604081603184	1.36015363326392e-07	0.2552494298985	2
ENSG00000144591.18	GMPPA	2	219498443	2_130	0	0.0375189945495736	28.7197475772595	1.02312620142457e-05	-2.48416953600545	1
ENSG00000123999.4	INHA	2	219572251	2_130	0	0.0030172625491639	4.95154130918306	1.41857043932054e-07	0.429402761429517	2
ENSG00000124006.14	OBSL1	2	219572251	2_130	0	0.00303282566594776	5.01076730200005	1.44294267642735e-07	0.459247945915873	2
ENSG00000144589.21	STK11IP	2	219562958	2_130	0	0.0104440173849994	16.2859368471669	1.61501934676706e-06	-1.55614354233666	2
ENSG00000114923.16	SLC4A3	2	219575996	2_130	0	0.00305272406197521	4.91440951768115	1.42447978361014e-07	0.0102061750786705	1
ENSG00000116106.11	EPHA4	2	221268534	2_130	0	0.0127139364562806	18.5023003259055	2.2335884714729e-06	-1.91729399391087	1
ENSG00000163082.9	SGPP2	2	222426422	2_131	0	0.014710884829702	8.71967998250379	1.21797041317221e-06	1.08603116795061	3
ENSG00000116120.9	FARSB	2	222652621	2_131	0	0.016419715372519	9.761855799186	1.52193256357136e-06	1.05114273719802	1
ENSG00000123983.13	ACSL3	2	222860958	2_131	0	0.00963543569158709	4.71266584901954	4.31156960103367e-07	-0.0917617245538527	1
ENSG00000171951.4	SCG2	2	223601626	2_131	0	0.0508175621568181	20.5420306595239	9.9118471663687e-06	2.03698918735254	1
ENSG00000152056.16	AP1S3	2	223751889	2_131	0	0.010218673351638	5.26872551801564	5.11207818682861e-07	0.31632860431588	2
ENSG00000135900.3	MRPL44	2	223956499	2_131	0	0.010085813187046	5.14488898349891	4.92701999237177e-07	0.401030287249344	1
ENSG00000135919.12	SERPINE2	2	224042630	2_132	0	0.0177582727173135	9.14800934166991	1.54249838308652e-06	-0.919187220722345	1
ENSG00000124019.9	FAM124B	2	224402283	2_132	0	0.0107440203239666	5.31965499318388	5.42684834152358e-07	1.05226423558329	1
ENSG00000036257.12	CUL3	2	224584259	2_132	0	0.0108395349783907	6.2286101862566	6.41060768156336e-07	-1.34431056058285	2
ENSG00000135905.18	DOCK10	2	225041976	2_133	0	0.0117977747568006	6.15823570518844	6.89848627481535e-07	0.632283486205805	1
ENSG00000169047.5	IRS1	2	226663658	2_133	0	0.0148459084187139	8.33562517908535	1.17501213488128e-06	-0.947274826446221	1
ENSG00000081052.11	COL4A4	2	227107819	2_133	0	0.0138784173795996	7.69686331140402	1.0142642430486e-06	0.974471617228	3
ENSG00000169031.18	COL4A3	2	227198236	2_133	0	0.0109915682136263	5.48811286309496	5.72769772487022e-07	-0.406174365202047	3
ENSG00000153820.12	SPHKAP	2	228133061	2_134	0	0.13592574797387	22.5404122158367	2.9091156213344e-05	3.78472357508485	1
ENSG00000168958.19	MFF	2	227325204	2_134	0	0.00808224277872027	4.8546918886113	3.72555483959442e-07	0.36805225406143	2
ENSG00000168955.3	TM4SF20	2	227381529	2_134	0	0.00830329191077928	5.15248285728642	4.06222765617798e-07	0.203168403397416	2
ENSG00000173744.17	AGFG1	2	227467843	2_134	0	0.184642007931552	33.0264479018268	5.7901495047761e-05	-3.31461629138753	3
ENSG00000135917.13	SLC19A3	2	227717801	2_134	0	0.0108894133860511	7.69081446874386	7.95196054098776e-07	0.864539133716617	1
ENSG00000153823.18	PID1	2	229272166	2_135	0	0.00842464728202375	7.6367341754797	6.10881253109563e-07	-0.995936261503747	1
ENSG00000153832.11	FBXO36	2	229970300	2_135	0	0.0285501889134941	19.2149758714494	5.20890247724141e-06	-1.49042487644935	1
ENSG00000163053.10	SLC16A14	2	230068255	2_135	0	0.00625888790438878	4.82808817560258	2.86925907096617e-07	0.137621322279903	2
ENSG00000067066.16	SP100	2	230415917	2_135	0	0.00681393354234383	5.63091467676441	3.64312637821466e-07	-0.367199460000497	1
ENSG00000135916.15	ITM2C	2	230862833	2_135	0	0.0110442535726185	10.1982466863067	1.06944703089394e-06	-1.14616789412178	2
ENSG00000135898.9	GPR55	2	230943497	2_135	0	0.0066053991657159	5.33722528277273	3.34743381283967e-07	0.386202881203698	1
ENSG00000204128.5	C2orf72	2	231040159	2_136	0	0.0198054179977484	9.04533547058057	1.70100694966396e-06	1.23213997216606	3
ENSG00000135914.5	HTR2B	2	231133296	2_136	0	0.0272111485123432	12.0675351570553	3.11790473932808e-06	-1.56008673327019	2
ENSG00000156966.6	B3GNT7	2	231394665	2_136	0	0.0129569576199039	5.02034057774363	6.1763744187421e-07	0.223907833264938	1
ENSG00000115053.15	NCL	2	231448447	2_136	0	0.020762995351396	9.49398245338324	1.87169822391074e-06	-1.14988547604723	1
ENSG00000171596.6	NMUR1	2	231524502	2_136	0	0.0152896896396849	6.58934356321083	9.56617273502621e-07	-0.750748060537294	1
ENSG00000156973.13	PDE6D	2	231703982	2_136	0	0.0125780005312705	4.73915830589238	5.65991907264564e-07	-0.0304329270258091	2
ENSG00000163273.3	NPPC	2	231914513	2_136	0	0.0165251927095429	7.32638076236453	1.14956468943164e-06	0.821313216456136	1
ENSG00000171551.11	ECEL1	2	232487967	2_136	0	0.0125653678581541	4.72964029146461	5.64287871959209e-07	0.0123593925974298	1
ENSG00000221944.6	TIGD1	2	232550122	2_136	0	0.0125776572262292	4.73889999833412	5.65945610516955e-07	-0.0498250068541032	2
ENSG00000115468.11	EFHD1	2	232623867	2_136	0	0.024168824391845	10.9384813404308	2.51020940988573e-06	-1.33866387944027	2
ENSG00000157985.18	AGAP1	2	235432074	2_139	0	0.0247165919239105	10.1832468141468	2.38985886520564e-06	1.1900810533482	1
ENSG00000132321.16	IQCA1	2	236491462	2_139	0	0.027456160443092	11.1843196799797	2.91572642454617e-06	1.73743050100715	1
ENSG00000144476.5	ACKR3	2	236866851	2_140	0	0.0161908961189728	5.04524909469112	7.75623388086419e-07	-0.315021108011293	1
ENSG00000198612.10	COPS8	2	237094670	2_140	0	0.0167188734482097	5.34967528379725	8.49242713105277e-07	-0.513987025784764	1
ENSG00000115648.13	MLPH	2	237484645	2_140	0	0.017264559673781	5.6544381984012	9.26920238686685e-07	-0.619501961958177	2
ENSG00000124839.12	RAB17	2	237603586	2_140	0	0.0228172711853172	8.30371938894507	1.79901077825572e-06	-1.03238049533549	1
ENSG00000124831.18	LRRFIP1	2	237652440	2_140	0	0.0162067772298075	5.05454860452559	7.77815218963336e-07	0.146846460487214	1
ENSG00000177483.11	RBM44	2	237779250	2_140	0	0.0176876339254196	5.88421097591956	9.88223947302467e-07	-0.503416169208172	1
ENSG00000132329.10	RAMP1	2	237876644	2_141	0	0.112957917761559	22.7328552215968	2.4381928925792e-05	-2.21398522554108	1
ENSG00000184182.18	UBE2F	2	237966682	2_141	0	0.0319087680127912	10.4951588151118	3.17977542194879e-06	-1.60082202183672	2
ENSG00000132330.16	SCLY	2	238060509	2_141	0	0.0259067532948938	8.50821563082282	2.09290190971616e-06	-1.32684373664235	3
ENSG00000144488.14	ESPNL	2	238099901	2_141	0	0.0224232166669714	7.13396193034203	1.51888921227126e-06	0.759615387503294	3
ENSG00000168427.8	KLHL30	2	238124882	2_141	0	0.0175989192019652	4.83232873247285	8.07495042823872e-07	-0.0897319423701439	3
ENSG00000178752.15	ERFE	2	238086035	2_141	0	0.0337216770512989	11.0223810334825	3.52924641132056e-06	2.19351937663923	3
ENSG00000144485.10	HES6	2	238086035	2_141	0	0.0173880919371238	4.71794894669934	7.7893740898863e-07	0.466244360082281	3
ENSG00000132323.8	ILKAP	2	238205452	2_141	0	0.126245109632747	23.8330775152348	2.85688057482726e-05	3.22563410439065	1
ENSG00000132326.11	PER2	2	238289924	2_141	0	0.0245173471445831	7.98329364121181	1.8584589676858e-06	-0.739570520165613	1
ENSG00000204104.11	TRAF3IP1	2	238318981	2_141	0	0.0173780617281801	4.71248906297239	7.77587172465369e-07	-0.13436013570623	2
ENSG00000065802.11	ASB1	2	238406886	2_141	0	0.018147934017737	5.12397512311024	8.82940831032971e-07	0.578396106825179	2
ENSG00000178602.7	OTOS	2	240137054	2_142	0	0.0122670547185618	7.44141837479851	8.66749144375743e-07	-0.842640940214784	1
ENSG00000068024.16	HDAC4	2	239397060	2_142	0	0.0191831024178348	11.6814320217518	2.12770947853396e-06	-1.35972638344223	2
ENSG00000130414.11	NDUFA10	2	239975535	2_142	0	0.00927034721606124	4.7903841351973	4.21661294665586e-07	0.086453790556659	3
ENSG00000188542.9	DUSP28	2	240564697	2_142	0	0.00920623315848934	4.72473625791934	4.1300654781494e-07	-0.00487719989649368	1
ENSG00000144504.15	ANKMY1	2	240500603	2_142	0	0.00924013010992464	4.75950336232205	4.17577530208317e-07	0.179673816085338	2
ENSG00000142330.19	CAPN10	2	240586423	2_142	0	0.0281665538459512	15.3357467228841	4.10143694181417e-06	-1.57551959948021	3
ENSG00000178623.11	GPR35	2	240602223	2_142	0	0.00930876123622382	4.82950221342253	4.26866091214843e-07	-0.242105384415995	2
ENSG00000172478.17	C2orf54	2	240897157	2_143	0	0.0143660238809639	5.53983686028076	7.55667869038887e-07	-0.489671089440153	2
ENSG00000185176.12	AQP12B	2	240682770	2_143	0	0.0146328095362116	5.71425238985534	7.93934245452773e-07	0.48133608871489	1
ENSG00000226321.5	CROCC2	2	240915926	2_143	0	0.0187782279190106	8.080743818261	1.44079881097667e-06	-0.919190877061782	1
ENSG00000162804.13	SNED1	2	240996851	2_143	0	0.023596428281735	10.2516542239739	2.29687635223937e-06	-1.30335374682325	1
ENSG00000122085.16	MTERF4	2	241094178	2_143	0	0.016221556278275	6.6916787045704	1.03068271997496e-06	-0.619569874033595	2
ENSG00000115687.13	PASK	2	241149230	2_143	0	0.0157090666269877	6.38721179881595	9.52706429179074e-07	0.78234132753578	2
ENSG00000115685.14	PPP1R7	2	241149230	2_143	0	0.0147700742731404	5.80277662429755	8.13796708362462e-07	0.637196835308578	1
ENSG00000146205.13	ANO7	2	241217672	2_144	0	0.043709742145261	17.6679008376248	7.33264389620597e-06	-1.82157538251878	1
ENSG00000168385.17	SEPT2	2	241315963	2_144	0	0.0123327107958425	5.62250841446101	6.58394293689005e-07	-0.562626825638063	1
ENSG00000115677.16	HDLBP	2	241316415	2_144	0	0.016683154802932	8.48652773865562	1.34432913655185e-06	1.15160159640839	2
ENSG00000006607.13	FARP2	2	241357676	2_144	0	0.0175440555037608	8.96399534516467	1.49323792581536e-06	1.2122386903626	1
ENSG00000115694.14	STK25	2	241475116	2_144	0	0.0499255776230624	18.9453004174995	8.98094406071239e-06	2.04834870109714	1
ENSG00000176720.4	BOK	2	241650446	2_144	0	0.0112613511445075	4.76198529591238	5.09185405744989e-07	0.295249135617712	1
ENSG00000168397.16	ATG4B	2	241631424	2_144	0	0.0142718213585374	7.00610696277507	9.49409474083546e-07	0.904216748007185	2
ENSG00000168393.12	DTYMK	2	241682911	2_144	0	0.0359573519380326	15.7977698074203	5.39362662414248e-06	-2.00047428865824	1
ENSG00000168395.15	ING5	2	241669569	2_144	0	0.140002929808778	29.030396418997	3.85911292672652e-05	2.87283337673783	2
ENSG00000134115.12	CNTN6	3	1092103	3_1	0	0.012258445222856	5.19306063342239	6.0444415307714e-07	0.291718017807974	1
ENSG00000144619.14	CNTN4	3	2421168	3_2	0	0.0258485569650949	30.0175078061777	7.36729961144501e-06	4.04431428921552	1
ENSG00000091181.19	IL5RA	3	3126901	3_4	0	0.00468426037075398	4.9354399465205	2.19515047320706e-07	0.239872661515992	1
ENSG00000072756.16	TRNT1	3	3063657	3_4	0	0.00519200386369689	5.90720597471755	2.91215521035216e-07	-0.558611169361502	2
ENSG00000175928.5	LRRN1	3	3801193	3_4	0	0.00931529817118548	11.4315554411453	1.01111251158118e-06	1.2731177997763	1
ENSG00000170364.12	SETMAR	3	4212383	3_4	0	0.00485979543833592	5.28279894314774	2.4376955701357e-07	0.375335727108315	3
ENSG00000144455.13	SUMF1	3	4368850	3_4	0	0.00532917675907296	6.15347677834823	3.11370947365774e-07	0.555775463197801	3
ENSG00000134107.4	BHLHE40	3	4977455	3_4	0	0.00459178810258065	4.74718846019196	2.06973959743041e-07	0.055483376683044	1
ENSG00000134108.12	ARL8B	3	5132114	3_4	0	0.00942950486398342	11.546826868877	1.03382954598122e-06	1.25425588305834	1
ENSG00000196277.15	GRM7	3	6769634	3_5	0	0.0648016638707424	17.7317574044605	1.09102658915038e-05	1.81181293981411	1
ENSG00000071282.11	LMCD1	3	8452941	3_6	0	0.014680494515302	6.83053836502496	9.52122913502999e-07	-0.77968277223248	1
ENSG00000182533.6	CAV3	3	8733693	3_7	0	0.0131302813400588	4.80060582773204	5.98504577763037e-07	0.0769160424047758	1
ENSG00000125046.14	SSUH2	3	8652064	3_7	0	0.0147939022699892	5.93117632871975	8.33145739124872e-07	-0.508052103108798	1
ENSG00000180914.10	OXTR	3	8780666	3_7	0	0.0310715386401507	12.9870801600548	3.8315251240612e-06	-1.53208186502748	1
ENSG00000070950.9	RAD18	3	8961362	3_7	0	0.0159972868153173	6.67277740135941	1.01356210661344e-06	-0.685624481380845	3
ENSG00000196220.15	SRGAP3	3	9020283	3_7	0	0.0141850556170613	5.53279506702488	7.45200305204716e-07	0.4032518664585	1
ENSG00000168137.15	SETD5	3	9397385	3_7	0	0.013225008698478	4.86870405709079	6.11373682612097e-07	-0.0748059519681246	1
ENSG00000144550.12	CPNE9	3	9703359	3_8	0	0.0155449509605938	12.4284942168792	1.83444741749189e-06	-1.34839893284595	1
ENSG00000134072.10	CAMK1	3	9770367	3_8	0	0.0266621508442561	17.4487519097834	4.4173005133277e-06	-1.91969454702108	1
ENSG00000171148.13	TADA3	3	9792302	3_8	0	0.0135549117111474	11.0901398662689	1.42735208370412e-06	1.33905895264062	1
ENSG00000214021.15	TTLL3	3	9807893	3_8	0	0.0519162068952339	23.7809025947148	1.17227279217476e-05	-2.33712220074379	1
ENSG00000156990.14	RPUSD3	3	9846429	3_8	0	0.00683446636745733	4.75715013257443	3.08708697335927e-07	-0.0882005856507654	1
ENSG00000171135.13	JAGN1	3	9900550	3_8	0	0.00705667986734304	5.07339702189979	3.3993561046999e-07	0.216029542890386	1
ENSG00000163701.18	IL17RE	3	9901671	3_8	0	0.0069576568034605	4.90590090510205	3.24100104535657e-07	0.388539955783725	2
ENSG00000163702.18	IL17RC	3	9889345	3_8	0	0.00693651821098518	4.91902242429595	3.2397964855365e-07	-0.194525481843866	4
ENSG00000125037.12	EMC3	3	10010880	3_8	0	0.00795715397716024	6.16499049743996	4.65787222087957e-07	0.668922022784775	1
ENSG00000144554.10	FANCD2	3	10025967	3_8	0	0.00681026560110942	4.73390444190667	3.06112407942195e-07	-0.0078271197706794	1
ENSG00000254999.3	BRK1	3	10115684	3_8	0	0.0412491861391576	21.4990239905093	8.42037678644423e-06	2.05255636631234	1
ENSG00000134086.7	VHL	3	10137026	3_8	0	0.00764176069904732	5.8457736535097	4.24163042983314e-07	-0.624695827531232	2
ENSG00000134070.4	IRAK2	3	10202858	3_8	0	0.00968609012973198	8.00553142724464	7.36268244181369e-07	-0.897950963686206	2
ENSG00000157014.10	TATDN2	3	10248460	3_8	0	0.00857950429849375	6.86738555012126	5.59436789975875e-07	1.00484632557213	1
ENSG00000157017.15	GHRL	3	10292337	3_8	0	0.00947229594218379	7.69432261694835	6.9202701249903e-07	1.37773058038297	2
ENSG00000157103.10	SLC6A1	3	10978347	3_9	0	0.00855949695291269	6.08617778749601	4.94641184099176e-07	0.483048622831439	3
ENSG00000197548.12	ATG7	3	11230319	3_9	0	0.00753902251101002	4.88593855685785	3.49752186402734e-07	0.340724881765025	3
ENSG00000144559.10	TAMM41	3	11808333	3_9	0	0.0135599595827191	10.4410309616517	1.3443092143975e-06	-1.21163629120625	2
ENSG00000157152.16	SYN2	3	11999743	3_9	0	0.0323704487883553	18.7133179236881	5.75170910489144e-06	2.85024587913519	1
ENSG00000157150.4	TIMP4	3	12159406	3_9	0	0.063541443104894	25.1916900305399	1.51988865986031e-05	2.71069818028239	1
ENSG00000132170.19	PPARG	3	12103739	3_9	0	0.0512218180848799	23.1117935172992	1.12405104840427e-05	-2.95815613147316	1
ENSG00000154743.17	TSEN2	3	12484699	3_9	0	0.00901848687725904	6.58016199983154	5.63465928385645e-07	0.639921074293151	1
ENSG00000075975.15	MKRN2	3	12565272	3_9	0	0.0210703794418451	14.6232945058138	2.92560021959537e-06	1.7448430561971	1
ENSG00000225526.4	MKRN2OS	3	12561203	3_9	0	0.0227217098539715	15.3406925034292	3.30965992538706e-06	1.79450667172783	2
ENSG00000132155.11	RAF1	3	12664356	3_9	0	0.00818225691174801	5.65990842018555	4.39723739445527e-07	-0.267814609181363	1
ENSG00000144712.11	CAND2	3	12771480	3_9	0	0.0135878178369279	10.4605419744664	1.34958828333796e-06	-1.72178109857186	3
ENSG00000131379.9	C3orf20	3	14673353	3_10	0	0.0542891748760921	18.241625613476	9.40316757775688e-06	2.05122793473502	2
ENSG00000144711.13	IQSEC1	3	13073352	3_10	0	0.0247781500071843	10.7348702121877	2.52559129897303e-06	1.36184937838419	1
ENSG00000163528.12	CHCHD4	3	14124463	3_10	0	0.0201817075421936	8.78355053720601	1.68316003080166e-06	-1.12428239661362	1
ENSG00000170876.7	TMEM43	3	14127579	3_10	0	0.0214925739058919	9.38164046205115	1.91454073367459e-06	-1.06943895669762	1
ENSG00000154767.14	XPC	3	14177502	3_10	0	0.0269919946235033	11.5498880831406	2.96012568641824e-06	1.40614739378687	3
ENSG00000131389.16	SLC6A6	3	14283713	3_10	0	0.0133217702881736	4.84280847065147	6.12571279322055e-07	-0.0317911462515037	2
ENSG00000144596.12	GRIP2	3	14534964	3_10	0	0.0291380844486361	12.2791564765369	3.39724546963813e-06	-1.45833599212031	2
ENSG00000154781.15	CCDC174	3	14653937	3_10	0	0.0436658071677156	16.147767468327	6.69501225299643e-06	-1.89204463701209	2
ENSG00000177463.15	NR2C2	3	14974764	3_11	0	0.0274164010711153	10.4802900811996	2.72823103560455e-06	-1.04908702129897	1
ENSG00000131368.7	MRPS25	3	15063435	3_11	0	0.0282254696997984	10.7575053898044	2.88303654100289e-06	-1.14958410542887	2
ENSG00000131381.12	RBSN	3	15100839	3_11	0	0.0156463255918319	5.14921317935219	7.64980971399915e-07	-0.401502495408594	1
ENSG00000131375.9	CAPN7	3	15206289	3_11	0	0.0224686497470514	8.58588639113617	1.83172177681321e-06	-1.15632903459886	2
ENSG00000131370.15	SH3BP5	3	15340705	3_11	0	0.0465706615492576	15.5478427394678	6.8751146246685e-06	-1.60923529231533	1
ENSG00000206562.11	METTL6	3	15441199	3_11	0	0.0210901951706763	7.98394734273888	1.5988055953471e-06	1.10923305231873	2
ENSG00000206561.12	COLQ	3	15451300	3_11	0	0.0165128592170201	5.66055008910109	8.87520335671176e-07	0.551282700369247	3
ENSG00000131373.14	HACL1	3	15601536	3_11	0	0.0210304669236407	7.956984557946	1.5888936417118e-06	1.1409958283442	2
ENSG00000169814.12	BTD	3	15659677	3_11	0	0.0162897441745288	5.53153958105088	8.55574210169193e-07	-0.698442159313703	1
ENSG00000206560.11	ANKRD28	3	15857377	3_11	0	0.0263240669893374	10.0931371544858	2.5227636167346e-06	-1.4033204844075	1
ENSG00000131386.17	GALNT15	3	16088510	3_11	0	0.0201048949739825	7.52899634044819	1.43726315239759e-06	0.714583660654896	1
ENSG00000154813.9	DPH3	3	16265068	3_12	0	0.0552887748484834	22.0957360580537	1.15995952830974e-05	-2.33288317700998	2
ENSG00000154814.13	OXNAD1	3	16265263	3_12	0	0.0146471464550699	9.98934453821548	1.38927241726386e-06	1.38001507435793	2
ENSG00000131378.13	RFTN1	3	16373308	3_12	0	0.0143582692617279	8.9527024882734	1.22054456927373e-06	0.943464462384881	2
ENSG00000154822.17	PLCL2	3	16807327	3_12	0	0.00953862093570212	17.0521712705612	1.54441024212911e-06	3.8015252440746	1
ENSG00000182568.16	SATB1	3	18440698	3_13	0	0.016704466144133	10.0113871901466	1.58790404654105e-06	-1.33780369637722	1
ENSG00000163576.17	EFHB	3	19946047	3_15	0	0.0113272828946528	8.53316614216102	9.17768917747498e-07	0.952886508067221	1
ENSG00000183977.13	PP2D1	3	20012089	3_15	0	0.00842054761357336	5.7275263585909	4.57936045220296e-07	0.527850970198952	1
ENSG00000114166.7	KAT2B	3	20015964	3_15	0	0.00760033690008555	4.75861006136927	3.4340796105645e-07	0.0756053948121249	2
ENSG00000182247.9	UBE2E2	3	23202760	3_17	0	0.0251191978206683	12.4275630468319	2.96407465582519e-06	1.65326610721303	1
ENSG00000151090.17	THRB	3	24489809	3_18	0	0.00442585268677065	8.35713368259049	3.51197730329047e-07	1.18970109486099	1
ENSG00000077097.15	TOP2B	3	25587398	3_19	0	0.0193903424913129	4.94724840034007	9.10849435729826e-07	0.125628708719792	1
ENSG00000033867.16	SLC4A7	3	27488077	3_20	0	0.0247514951606657	7.57039253470928	1.77916912766285e-06	-1.08544399857524	1
ENSG00000163512.13	AZI2	3	28348860	3_21	0	0.0229572643856838	12.2865523921306	2.67822814385668e-06	-1.51988591572188	1
ENSG00000144642.21	RBMS3	3	28575079	3_21	0	0.0112910782046699	5.55453833010216	5.95498648626256e-07	-0.00535830737670335	1
ENSG00000163527.9	STT3B	3	31531565	3_23	0	0.0935799415960291	23.0670097634177	2.04961110774574e-05	-3.51264594478353	1
ENSG00000197385.5	ZNF860	3	32066459	3_23	0	0.0131306942647985	9.16041436003663	1.14208967413463e-06	1.33940542691424	2
ENSG00000152642.10	GPD1L	3	32066459	3_23	0	0.0734253839243494	25.2806104186951	1.76250833270153e-05	2.68898596141221	3
ENSG00000144645.13	OSBPL10	3	32053239	3_23	0	0.0181489164119826	12.2912581946961	2.11809014198556e-06	-1.23222576024077	2
ENSG00000170293.8	CMTM8	3	32238241	3_23	0	0.0371749876728502	18.9540298507709	6.69036466751403e-06	2.02318967374893	3
ENSG00000153551.13	CMTM7	3	32391850	3_24	0	0.016436679717072	5.68971184079737	8.87977090427264e-07	0.511400619541409	2
ENSG00000091317.7	CMTM6	3	32503449	3_24	0	0.0154312638285077	5.09103457989434	7.45941793068663e-07	-0.104812723514857	1
ENSG00000188167.8	TMPPE	3	33097285	3_24	0	0.0153586123144099	5.046214434315	7.35893685334163e-07	-0.056904892778883	2
ENSG00000170266.15	GLB1	3	33088568	3_24	0	0.0191980787886346	7.1638383163168	1.30587299821198e-06	-1.13103666001791	2
ENSG00000170275.14	CRTAP	3	33113772	3_24	0	0.0195940628273796	7.35769496245722	1.36887462123361e-06	-1.07287271006734	3
ENSG00000173705.8	SUSD5	3	33175242	3_24	0	0.0180227925722545	6.56393228656459	1.12326848268176e-06	0.590524519894241	1
ENSG00000153558.13	FBXL2	3	33392636	3_25	0	0.00364427208674012	5.30356694140696	1.83516976819984e-07	-0.442164015153084	1
ENSG00000170248.13	PDCD6IP	3	33797856	3_25	0	0.0288611083634781	24.5883358138624	6.7381323648519e-06	-2.23699694729348	2
ENSG00000144681.10	STAC	3	36380288	3_26	0	0.0174792469163862	8.10490686045825	1.34514202936119e-06	-1.33465807441738	1
ENSG00000163673.7	DCLK3	3	36772454	3_27	0	0.00996798780431074	4.93344034930417	4.66933223524549e-07	0.430468081198309	1
ENSG00000178567.7	EPM2AIP1	3	36984376	3_27	0	0.00995110679881284	11.4635379575745	1.08314714016663e-06	2.79556942751784	2
ENSG00000076242.14	MLH1	3	36993455	3_27	0	0.0107120130523973	7.67397283015638	7.80528467312116e-07	-1.61366211709586	1
ENSG00000093167.17	LRRFIP2	3	37182608	3_27	0	0.0103965089713259	6.98500691590933	6.89527783152213e-07	1.50793347507349	1
ENSG00000144674.16	GOLGA4	3	37243088	3_27	0	0.0115074585088035	5.87457035432203	6.41878640017925e-07	-0.143634425778073	1
ENSG00000198590.11	C3orf35	3	37386585	3_27	0	0.0249134301176795	12.2831589013566	2.905634563069e-06	0.817042865757801	2
ENSG00000144668.11	ITGA9	3	37452932	3_27	0	0.0388334915210585	15.6560469883054	5.77279257082029e-06	0.857743743799045	1
ENSG00000136059.14	VILL	3	37984896	3_27	0	0.00998933979301464	4.80030451277134	4.5530557822988e-07	-0.256700216657569	1
ENSG00000187091.13	PLCD1	3	38046981	3_27	0	0.0224089122659927	12.7194117097135	2.70635770787529e-06	-1.56365216591735	1
ENSG00000008226.19	DLEC1	3	38045533	3_27	0	0.010269713131886	5.02438525425993	4.89935198402244e-07	0.30497013886839	1
ENSG00000172936.12	MYD88	3	38137763	3_27	0	0.0137226218793594	8.24248696070291	1.07397151396035e-06	1.07832028706259	1
ENSG00000172940.11	SLC22A13	3	38266019	3_27	0	0.0126083534239196	7.04263652210644	8.43123210722972e-07	0.849641885603893	1
ENSG00000144671.10	SLC22A14	3	38284699	3_27	0	0.0105222266472124	5.23295410287093	5.22819737413053e-07	-0.220832231592451	1
ENSG00000114739.13	ACVR2B	3	38454810	3_28	0	0.049386453026493	20.2887128415021	9.5139251003138e-06	3.32630668943155	2
ENSG00000157036.12	EXOG	3	38495746	3_28	0	0.058674992844743	24.7298209441402	1.3777531542084e-05	-2.79011268929583	1
ENSG00000114745.13	GORASP1	3	39105193	3_28	0	0.00845983642849213	4.88646618895346	3.92513195008485e-07	0.238000461861037	3
ENSG00000168026.18	TTC21A	3	39107217	3_28	0	0.00833010577222415	4.7750709196572	3.77683262411137e-07	-0.287044139586617	3
ENSG00000168334.8	XIRP1	3	39192679	3_28	0	0.0550477132423353	22.6962271131823	1.18628857537114e-05	-2.33988582515052	1
ENSG00000168329.13	CX3CR1	3	39384266	3_28	0	0.00874018679875677	5.18043788874541	4.2991696430802e-07	-0.407546151153981	1
ENSG00000144659.10	SLC25A38	3	39383433	3_28	0	0.00858514187488169	5.0436713906159	4.11141822468328e-07	-0.274829461411697	2
ENSG00000168028.13	RPSA	3	39406713	3_28	0	0.00893392142153149	5.38645754680469	4.56922733659663e-07	0.474550402942441	3
ENSG00000170011.13	MYRIP	3	39813087	3_28	0	0.00832602614471933	4.74203296765329	3.74886443607002e-07	-0.339519447262857	1
ENSG00000114784.3	EIF1B	3	40309993	3_29	0	0.0144904375356006	7.2206135289184	9.93465972668534e-07	-0.922964873633449	1
ENSG00000188846.13	RPL14	3	40457354	3_29	0	0.0156435548963833	7.94661306347963	1.18036116996962e-06	-1.01835852057549	1
ENSG00000177842.11	ZNF620	3	40507337	3_29	0	0.0123848054343242	5.73283826323963	6.74149589592205e-07	0.529043074717524	1
ENSG00000172888.11	ZNF621	3	40528161	3_29	0	0.0125513886577153	5.8593837413393	6.9829851148187e-07	-0.298351914254116	1
ENSG00000168036.16	CTNNB1	3	40971946	3_29	0	0.0189249894633798	9.75372397414726	1.7526835245585e-06	1.13462234046995	1
ENSG00000168038.10	ULK4	3	41963289	3_30	0	0.0205601569649104	6.88935509962999	1.34493839833076e-06	-0.995013344958611	1
ENSG00000008324.11	SS18L2	3	42583724	3_31	0	0.0263145765331372	19.132146865095	4.78032570809134e-06	2.17929568411449	1
ENSG00000114857.17	NKTR	3	42603651	3_31	0	0.0313486791858264	20.7932281460886	6.18925766145794e-06	2.27757394063643	1
ENSG00000157119.11	KLHL40	3	42682956	3_31	0	0.0113966176406139	11.3115618901531	1.2240409595721e-06	-1.63451711505134	1
ENSG00000244607.5	CCDC13	3	42770079	3_31	0	0.00578862852458018	4.79807232277227	2.63718056843068e-07	-0.289068098579039	1
ENSG00000181061.13	HIGD1A	3	42800848	3_31	0	0.00584841669584524	4.92269123714874	2.7336209973444e-07	-0.379721733290249	1
ENSG00000180432.5	CYP8B1	3	42869129	3_31	0	0.00651135548098092	5.85635948510358	3.62073324901003e-07	-0.712425412547035	1
ENSG00000182983.14	ZNF662	3	42874386	3_31	0	0.00578750240173487	4.78052344197604	2.6270239562075e-07	-0.278397744596317	2
ENSG00000144649.8	FAM198A	3	43047594	3_31	0	0.0122710197900953	11.8704895277263	1.38307802951868e-06	-1.43529960140101	1
ENSG00000144647.5	POMGNT2	3	43106046	3_31	0	0.005783820692567	4.79890659531111	2.63544838182045e-07	0.207742252583565	1
ENSG00000011198.7	ABHD5	3	43690090	3_31	0	0.0094038440468015	9.08368881125317	8.11082559018406e-07	-1.02514675194672	1
ENSG00000160746.12	ANO10	3	43690879	3_31	0	0.00658775627125419	6.04808607779318	3.78314409579247e-07	-1.35447932188741	1
ENSG00000179152.19	TCAIM	3	44291832	3_31	0	0.00578142480678268	4.77719284582599	2.62243692679724e-07	0.0418381409085103	2
ENSG00000225873.3	LINC00694	3	44439661	3_31	0	0.0294285787457684	19.5790097694786	5.47088276235088e-06	2.26959777015543	1
ENSG00000178917.15	ZNF852	3	44510929	3_31	0	0.00730092397062243	7.32263641885231	5.07624639269181e-07	-1.41086035550825	1
ENSG00000196345.12	ZKSCAN7	3	44555404	3_31	0	0.00646941457749162	5.94772898673712	3.6535373449711e-07	-0.816427705782781	2
ENSG00000144792.9	ZNF660	3	44578138	3_31	0	0.0108306401583765	10.4931257706707	1.07908685465658e-06	-1.59352571871293	2
ENSG00000186448.14	ZNF197	3	44584132	3_31	0	0.00579602607628105	4.8092554401414	2.64670521074803e-07	-0.40887358443169	1
ENSG00000196653.11	ZNF502	3	44721338	3_31	0	0.00694032580222115	6.45618244549001	4.25454429539885e-07	-0.747861346350425	1
ENSG00000186446.11	ZNF501	3	44721338	3_31	0	0.00694032580222115	6.45618244549001	4.25454429539885e-07	-0.747861346350425	1
ENSG00000163807.5	KIAA1143	3	44761638	3_31	0	0.103625033594531	31.6174077028748	3.11091640116826e-05	-3.34775308757611	1
ENSG00000163808.16	KIF15	3	44761638	3_31	0	0.103625033594531	31.6174077028748	3.11091640116826e-05	-3.34775308757611	1
ENSG00000169964.7	TMEM42	3	44866369	3_31	0	0.0106591897209469	10.1781012172812	1.03012126962154e-06	1.00077858623612	1
ENSG00000163810.11	TGM4	3	44874111	3_31	0	0.00621508353166589	5.29553564707429	3.12503051629172e-07	-0.308041581250723	1
ENSG00000075914.12	EXOSC7	3	44976704	3_31	0	0.00624645195083207	5.34356595583007	3.1692899589049e-07	-0.317877588692747	2
ENSG00000163812.13	ZDHHC3	3	44903571	3_31	0	0.00610728601269828	5.49183750958801	3.18466191974008e-07	0.658907834100573	1
ENSG00000173585.15	CCR9	3	45922676	3_32	0	0.0308485109319121	11.9630731852386	3.50408281522719e-06	-1.57852150455968	1
ENSG00000183625.14	CCR3	3	46162887	3_32	0	0.0145246016660026	4.80175346131701	6.62218769099098e-07	0.139036285582058	1
ENSG00000283473.2	RP11-509I21.2	3	46611510	3_32	0	0.0153491252646487	5.32524288569556	7.76104940439625e-07	-0.347131407358312	3
ENSG00000163825.3	RTP3	3	46496528	3_32	0	0.0642103796873913	19.0022529838512	1.15853119030835e-05	2.11362821112055	1
ENSG00000163814.7	CDCP1	3	45147206	3_32	0	0.0354297641043267	13.2856821757598	4.46940300283169e-06	1.51308555563751	2
ENSG00000249992.1	TMEM158	3	45226648	3_32	0	0.0149367406844536	5.0670146833578	7.18630095231909e-07	-0.398249939390283	1
ENSG00000011376.9	LARS2	3	45469534	3_32	0	0.0316668617150324	12.2128996148824	3.67215673715845e-06	1.38004871629617	1
ENSG00000144791.9	LIMD1	3	45554458	3_32	0	0.0149462487177785	5.07305262152414	7.19944418235041e-07	-0.490320742788949	3
ENSG00000211456.10	SACM1L	3	45689783	3_32	0	0.0147271509679702	4.9330411912222	6.8981221020476e-07	-0.340715968733784	4
ENSG00000163818.16	LZTFL1	3	45912847	3_32	0	0.0182587541023176	6.97227081097381	1.20876752570631e-06	-0.797297128900639	2
ENSG00000172215.5	CXCR6	3	45940684	3_32	0	0.0165310188989711	6.02880988176405	9.46299493854282e-07	0.558245563931172	1
ENSG00000163820.14	FYCO1	3	45921260	3_32	0	0.0257538309486266	10.242340071844	2.50460030316389e-06	-1.41555089971189	1
ENSG00000121807.5	CCR2	3	46352479	3_32	0	0.0151356729964001	5.19244152870123	7.4622663771957e-07	0.461827182448684	2
ENSG00000160791.13	CCR5	3	46365087	3_32	0	0.0143882619883374	4.71234898449256	6.43788448027447e-07	-0.14709612481246	2
ENSG00000121797.9	CCRL2	3	46406497	3_32	0	0.015174828393213	5.21695727608372	7.51689468080427e-07	-0.589046873448492	1
ENSG00000012223.12	LTF	3	46485204	3_32	0	0.016489848522261	6.00515721697975	9.40239397447336e-07	0.727432187216489	1
ENSG00000241186.9	TDGF1	3	46569680	3_32	0	0.0148994056404218	5.04327713058004	7.13475680563384e-07	0.369227930509663	2
ENSG00000163827.12	LRRC2	3	46579124	3_32	0	0.0348783568020123	13.1356800659204	4.3501674564296e-06	-1.62557402285362	2
ENSG00000261603.1	PRSS46	3	46716355	3_33	0	0.0127948171730933	4.74703901952604	5.7670575180288e-07	0.182281582000767	4
ENSG00000188086.13	PRSS45	3	46716355	3_33	0	0.0134827227193577	5.24318651952061	6.71228375097994e-07	0.423792758954433	2
ENSG00000178038.16	ALS2CL	3	46683058	3_33	0	0.0150969901170154	6.31507285432843	9.05244995822448e-07	0.571545127873039	2
ENSG00000181585.3	TMIE	3	46694155	3_33	0	0.0462904707416789	16.9947195245631	7.46969717346349e-06	1.75058791695902	3
ENSG00000178055.11	PRSS42	3	46832552	3_33	0	0.0135964754497004	5.32279646430038	6.87169063698629e-07	0.44092512818212	1
ENSG00000160796.16	NBEAL2	3	46964742	3_33	0	0.016179300315966	6.97169971852504	1.07101562371819e-06	0.82799500578125	3
ENSG00000181555.20	SETD2	3	47163449	3_33	0	0.0202744517122255	9.11370260604535	1.75445150312245e-06	-1.1150157403248	2
ENSG00000114648.11	KLHL18	3	47281510	3_33	0	0.018697039033951	8.34434841964578	1.48136698489341e-06	-1.02452928338529	1
ENSG00000114650.18	SCAP	3	47476776	3_33	0	0.0410157328842609	15.833988867395	6.16649250723935e-06	1.68320722744514	2
ENSG00000163832.15	ELP6	3	47513447	3_33	0	0.0130189896640189	4.91157776806082	6.07149586931093e-07	-0.15896997026746	1
ENSG00000173473.10	SMARCC1	3	47781357	3_34	0	0.012442010333481	4.71963494339511	5.5756610205264e-07	0.303797327569106	1
ENSG00000047849.21	MAP4	3	48132720	3_34	0	0.0308816992018977	13.357571160116	3.91675207120004e-06	-2.341689788295	1
ENSG00000164045.11	CDC25A	3	48187406	3_34	0	0.0453349776013494	17.0317372410394	7.3314478658405e-06	-2.65065379532632	2
ENSG00000164048.13	ZNF589	3	48241205	3_34	0	0.0592308735039888	19.6060121925454	1.10264268984819e-05	-2.83678287858647	3
ENSG00000172113.8	NME6	3	48301516	3_34	0	0.0157460361373548	6.95169097427408	1.03934348636171e-06	0.761901841061527	1
ENSG00000164049.14	FBXW12	3	48372047	3_34	0	0.0234171147605666	10.7212752474743	2.38384068107757e-06	-1.79147738926159	1
ENSG00000164051.13	CCDC51	3	48440237	3_34	0	0.0270910600115231	12.1088347233234	3.11476830322612e-06	-1.917523085771	1
ENSG00000232112.3	TMA7	3	48440024	3_34	0	0.0274313521131389	12.2277843190423	3.18487492374682e-06	1.92784946991879	1
ENSG00000213689.11	TREX1	3	48465783	3_34	0	0.0235454888954085	10.7732926938289	2.40853836466258e-06	1.75771276989322	2
ENSG00000114268.11	PFKFB4	3	48556239	3_34	0	0.0125084096995868	4.77004610277934	5.66528902366939e-07	0.150121664908992	2
ENSG00000114270.17	COL7A1	3	48595323	3_34	0	0.0168799662494266	7.61135235123957	1.21991844510357e-06	0.782867330915396	1
ENSG00000010256.10	UQCRC1	3	48804552	3_34	0	0.016213981331213	7.22944320812973	1.11299167484836e-06	-0.547328383238943	1
ENSG00000183396.3	TMEM89	3	48621034	3_34	0	0.0250724781940281	11.3713423185842	2.70711305113591e-06	1.68427531167833	2
ENSG00000068745.14	IP6K2	3	48694054	3_34	0	0.0124614143943578	4.73439419453929	5.60182000839324e-07	-0.117333918333342	2
ENSG00000114302.15	PRKAR2A	3	48847779	3_34	0	0.0353925672976373	14.6599740435808	4.92654738904128e-06	-1.9197133996349	1
ENSG00000177479.19	ARIH2	3	48919714	3_34	0	0.0331853678977069	14.0445191405188	4.42538345415316e-06	-2.39856815268025	1
ENSG00000178252.17	WDR6	3	49007280	3_34	0	0.041811738763604	16.2556606998011	6.45357335507575e-06	2.43482262774833	2
ENSG00000178057.14	NDUFAF3	3	49023895	3_34	0	0.0151258691406345	6.57065784762254	9.43683992964372e-07	-1.36577502746997	1
ENSG00000198218.10	QRICH1	3	49072486	3_34	0	0.0160814796993413	7.15163892794623	1.09201595393747e-06	1.46153267728304	1
ENSG00000172046.18	USP19	3	49120338	3_34	0	0.0424646037604698	16.4041849583664	6.61422752303014e-06	2.55340855652	1
ENSG00000185909.14	KLHDC8B	3	49171432	3_34	0	0.0402375097210742	15.887853884571	6.07007040702854e-06	2.39097372107209	1
ENSG00000173421.16	CCDC36	3	49199006	3_34	0	0.0541310820745216	18.7375043387616	9.63065558815405e-06	-2.62914077106781	2
ENSG00000188315.7	C3orf62	3	49277527	3_34	0	0.0295159996188893	12.9261116786641	3.62262013503076e-06	-1.82547547637834	1
ENSG00000114316.12	USP4	3	49340655	3_35	0	0.0244867417284598	14.199050724224	3.30132064674009e-06	1.79713470334737	1
ENSG00000233276.3	GPX1	3	49359318	3_35	0	0.0257050529056067	14.6074954622069	3.56526371251294e-06	1.82713898528239	1
ENSG00000067560.10	RHOA	3	49412205	3_35	0	0.0277238826789752	15.25952298595	4.01691282591393e-06	1.87717498800544	1
ENSG00000145022.4	TCTA	3	49412205	3_35	0	0.0277238826789752	15.25952298595	4.01691282591393e-06	-1.87717498800544	1
ENSG00000145020.15	AMT	3	49422917	3_35	0	0.0267608099316292	14.9514257295641	3.79908716606597e-06	-1.85050273597713	1
ENSG00000145029.13	NICN1	3	49428588	3_35	0	0.0186993674532546	11.6714302971953	2.0722797986318e-06	-1.30826191324178	2
ENSG00000173402.11	DAG1	3	49470414	3_35	0	0.013332018432572	13.7470391840304	1.74021325694357e-06	2.76369476653775	1
ENSG00000164061.4	BSN	3	49553337	3_35	0	0.00785651976218349	8.0039027519709	5.97075714934334e-07	1.3464767457645	1
ENSG00000173531.15	MST1	3	49685714	3_35	0	0.0150889955401671	15.176299488241	2.17432077417259e-06	2.39825493245414	4
ENSG00000176095.11	IP6K1	3	49787936	3_35	0	0.0245680988160268	15.8811822325999	3.70468917379597e-06	0.0650215874411494	2
ENSG00000164068.15	RNF123	3	49687375	3_35	0	0.0228108987060403	15.9617790512644	3.45717280148302e-06	-0.200425637277841	2
ENSG00000187492.8	CDHR4	3	50006221	3_35	1	0.0304585262680253	19.0747354980144	5.51651505176614e-06	-2.19484550258115	1
ENSG00000185614.4	FAM212A	3	49803410	3_35	0	0.00758093215185163	5.09946696639229	3.67066532623375e-07	0.442902039803491	1
ENSG00000164078.12	MST1R	3	49904003	3_35	1	0.0452634571000867	20.1173239631383	8.6460019196534e-06	-2.82510604748884	1
ENSG00000164077.13	MON1A	3	49932877	3_35	0	0.0229524243963251	13.172838975032	2.87081591617185e-06	0.93282733494245	1
ENSG00000004534.14	RBM6	3	49937901	3_35	1	0.358863531465801	24.281958265321	8.27390312576985e-05	3.30195004558023	1
ENSG00000003756.16	RBM5	3	50235280	3_35	0	0.00773781044981514	5.72323396086236	4.2049126976488e-07	0.273409777428929	1
ENSG00000012171.19	SEMA3B	3	50267465	3_35	0	0.00938262821253233	6.36613566695332	5.67149814025756e-07	-0.251832072674534	1
ENSG00000179564.3	LSMEM2	3	50278688	3_35	0	0.0644768079202487	21.9212298324531	1.3420411755661e-05	-1.44369136796776	1
ENSG00000243477.5	NAT6	3	50295266	3_35	0	0.141335410321691	27.6074078885227	3.70487886386244e-05	2.31836756263284	3
ENSG00000186792.16	HYAL3	3	50295266	3_35	0	0.0546991236272183	19.8365274792403	1.03025187424911e-05	-1.91826312812743	2
ENSG00000068028.17	RASSF1	3	50341515	3_35	0	0.0872575127458328	24.5710224762368	2.03574536821662e-05	1.6007138152246	1
ENSG00000007402.11	CACNA2D2	3	50504484	3_35	0	0.00940292362021988	6.59031935118877	5.88392007938672e-07	-0.235943577704452	1
ENSG00000114735.9	HEMK1	3	50569633	3_35	0	0.00832691776381844	5.76370914173163	4.55704932089176e-07	-0.0587563431017551	1
ENSG00000088543.14	C3orf18	3	50572377	3_35	0	0.00832453739746519	5.76110393714212	4.55368742051914e-07	0.0587563431017802	1
ENSG00000114738.10	MAPKAPK3	3	50611291	3_35	0	0.0196066107132116	12.5801779788119	2.34199901568091e-06	1.22213716540621	1
ENSG00000088538.12	DOCK3	3	50673652	3_35	0	0.00765806495764609	5.8762315819383	4.27282735720911e-07	-0.419809758546366	1
ENSG00000145050.15	MANF	3	51384757	3_35	0	0.0262861043905769	16.5179664843392	4.12268549846551e-06	2.20316363127078	1
ENSG00000164080.13	RAD54L2	3	51535000	3_35	0	0.00974841222486844	6.7467749983804	6.24492905986139e-07	-1.37439601185678	2
ENSG00000164081.12	TEX264	3	51616494	3_35	0	0.0109484100190306	7.57236292860457	7.87190548199455e-07	0.766187932396626	2
ENSG00000041880.14	PARP3	3	51940709	3_36	0	0.00611890335160292	5.28752221060756	3.07201403142497e-07	-0.789506448457871	1
ENSG00000162244.10	RPL29	3	51993314	3_36	0	0.00747838544615109	6.521503946671	4.63076778915298e-07	-0.518269283397423	1
ENSG00000164087.7	POC1A	3	52154292	3_36	0	0.00639664474304624	5.50789840439832	3.34530368728302e-07	0.776324893461403	2
ENSG00000239732.3	TLR9	3	51991368	3_36	0	0.015670883698917	12.418547782704	1.84782865238799e-06	-0.881608258315034	2
ENSG00000247596.8	TWF2	3	52220261	3_36	0	0.0091534265273403	8.70457644713738	7.56534504647723e-07	-1.22602279281218	1
ENSG00000164088.17	PPM1M	3	52245578	3_36	0	0.00651293080982829	5.16504781887658	3.19409778706372e-07	0.369867127295306	3
ENSG00000168237.17	GLYCTK	3	52286212	3_36	0	0.112120119560708	42.6960137130291	4.54535992163776e-05	5.61554835661715	2
ENSG00000164091.11	WDR82	3	52288401	3_36	0	0.0181477132224944	24.4479928236805	4.21271921826995e-06	4.49896757685959	1
ENSG00000010318.20	PHF7	3	52414035	3_36	0	0.0088613498748894	10.0541962601405	8.45949892439179e-07	-2.0187822155446	1
ENSG00000010319.6	SEMA3G	3	52444898	3_36	0	0.00829710159327413	7.00992237485952	5.52251638895297e-07	-0.0439601980042745	1
ENSG00000114854.7	TNNC1	3	52454186	3_36	0	0.00632040055959737	5.88118604137611	3.52944905400879e-07	-1.1771006285495	2
ENSG00000010322.15	NISCH	3	52443064	3_36	0	0.0123923000837739	12.269368004646	1.44368189817341e-06	-1.84037535323857	1
ENSG00000010327.10	STAB1	3	52495250	3_36	0	0.0064154270437784	6.16731484380495	3.75680875410113e-07	1.33316466088419	1
ENSG00000168268.10	NT5DC2	3	52532666	3_36	0	0.0132079113291614	21.7125719848009	2.72296972505445e-06	4.62660678705082	4
ENSG00000163938.16	GNL3	3	52685800	3_36	0	0.10806445304188	36.8755693427677	3.7837200019314e-05	5.99069023986454	1
ENSG00000163939.18	PBRM1	3	52642063	3_36	0	0.00904680829706639	17.6799393266523	1.51870546147846e-06	-4.4564398514951	2
ENSG00000114902.13	SPCS1	3	52704149	3_36	0	0.0113109911143784	20.4572029110446	2.19707210877401e-06	-4.6553019638972	1
ENSG00000114904.12	NEK4	3	52766268	3_36	0	0.025292359301803	28.9124640959127	6.9433945784605e-06	5.25872573223095	1
ENSG00000162267.12	ITIH3	3	52794612	3_36	0	0.0276801733743983	29.6747905402975	7.79926837771691e-06	4.96009474697284	1
ENSG00000055955.15	ITIH4	3	52830677	3_36	0	0.00744333480600112	10.42102630267	7.36504565154264e-07	-2.72949563681465	3
ENSG00000272573.5	MUSTN1	3	52837085	3_36	0	0.00624180680941144	7.7388801094694	4.58654689269687e-07	2.16200999116551	1
ENSG00000213533.11	TMEM110	3	52852225	3_36	0	0.0294415892740706	30.4024364633479	8.49898447829352e-06	-5.46829913597848	1
ENSG00000163935.13	SFMBT1	3	53082835	3_36	0	0.0335770279310771	17.6144216248168	5.61575349784692e-06	0.787989386604775	1
ENSG00000163933.9	RFT1	3	53088241	3_36	0	0.0100803351247898	8.27472671673669	7.9200154171896e-07	0.0603313884481138	2
ENSG00000163932.13	PRKCD	3	53155654	3_36	0	0.00662866619857094	5.95367020014002	3.7472124815423e-07	-0.0138058661161252	2
ENSG00000157388.15	CACNA1D	3	53453024	3_36	0	0.00626417248930145	7.16050862376882	4.25897388199723e-07	1.81275836231694	1
ENSG00000272886.5	DCP1A	3	53421542	3_36	0	0.555686080793865	27.6866692169163	0.000146082309836727	5.57821462590446	1
ENSG00000016391.10	CHDH	3	53843122	3_36	0	0.00633402810829886	5.24323009108997	3.15337993270308e-07	0.203306498353477	1
ENSG00000056736.9	IL17RB	3	53847444	3_36	0	0.00661291306356449	5.36241714157677	3.36705960688725e-07	-0.426356085181946	2
ENSG00000113812.13	ACTR8	3	53881903	3_36	0	0.033908346764383	19.7390730430604	6.35522259776654e-06	2.00998119826028	2
ENSG00000157445.14	CACNA2D3	3	54074281	3_37	0	0.017787831830783	8.38390603373176	1.41601160877635e-06	-0.779573450008629	2
ENSG00000180376.16	CCDC66	3	56557027	3_39	0	0.0126958929597266	5.08146845558213	6.12561761430126e-07	-0.295829373340555	1
ENSG00000163946.13	FAM208A	3	56652301	3_39	0	0.0189971934582146	8.90359614539386	1.60602497624206e-06	-1.35145219541092	1
ENSG00000157500.10	APPL1	3	57219295	3_39	0	0.0185556509763607	8.68015225728501	1.52932903879536e-06	1.38553755085531	1
ENSG00000174844.14	DNAH12	3	57544056	3_39	0	0.0191104840846041	8.9599404226199	1.62582653340814e-06	-1.13239935482025	2
ENSG00000168374.10	ARF4	3	57598389	3_39	0	0.0131259801936349	5.39704665429183	6.72644063582275e-07	0.548049431961366	1
ENSG00000174839.12	DENND6A	3	57692733	3_39	0	0.0189313584134465	8.87051050441349	1.59451198911196e-06	-1.20486725883487	1
[truncated: 8,353 more rows]
