# Supplementary material for: Adjusting for genetic confounders in transcriptome-wide association studies improves discovery of risk genes of complex traits
Source: Nat Genet. 2024 Jan 26;56(2):336–47. doi: 10.1038/s41588-023-01648-9 (PMC10864181; doi:10.1038/s41588-023-01648-9)
Supplement: Supplementary file 5 — cTWAS results of all analyzed genes across all tissues for IBD, SCZ, and SBP. Results are stored separately for each combination of traits and tissues. Column legends for each set of results are the same as in Supplementary Table 1. [file 41588_2023_1648_MOESM5_ESM.zip › SCZ_Uterus.csv]

id	genename	chrom	pos	region_tag	cs_index	PIP	tau2	PVE	z	num_eqtl
ENSG00000235098.8	ANKRD65	1	1409623	1_1	0	0.01081019188707	7.77673987226987	7.98230599470798e-07	0.86704644925565	1
ENSG00000008128.22	CDK11A	1	1742672	1_1	0	0.00798903711263044	4.8877025516232	3.70763184644754e-07	-0.033625776574167	1
ENSG00000169885.9	CALML6	1	1915022	1_1	0	0.0960686330720513	28.9052631834912	2.63667096092395e-05	2.91631877292658	2
ENSG00000178821.12	TMEM52	1	1919475	1_1	0	0.0140875136380346	10.3095184213855	1.37901860425414e-06	1.35103001398966	2
ENSG00000162585.16	FAAP20	1	2212668	1_2	0	0.00577244005061151	8.69867706338983	4.76771224938255e-07	-0.711958398261654	2
ENSG00000116151.13	MORN1	1	2351215	1_2	0	0.00405100684520787	5.47971001166315	2.10774442801815e-07	-0.133648083554442	1
ENSG00000149527.17	PLCH2	1	2416137	1_2	0	0.00380817174055847	5.80456569546336	2.09886088300943e-07	0.987326750384718	4
ENSG00000157870.14	FAM213B	1	2586971	1_2	0	0.0232839099931077	20.8562894265728	4.61094937046397e-06	2.06984788173963	1
ENSG00000142606.15	MMEL1	1	2632744	1_2	0	0.0374385119893373	27.7915384511928	9.87935438868105e-06	-3.09918323219623	1
ENSG00000215912.12	TTC34	1	2801460	1_2	0	0.00617168750970831	11.0945064769512	6.50143632144341e-07	1.84020981923789	1
ENSG00000130762.14	ARHGEF16	1	3454845	1_2	0	0.00661062735860984	9.93643532713731	6.23692732682269e-07	-1.05210778530031	1
ENSG00000116213.15	WRAP73	1	3656168	1_2	0	0.03635821743858	26.2131784489695	9.04939746106014e-06	-2.3551879995874	1
ENSG00000235169.7	SMIM1	1	3772844	1_3	0	0.0111358530568036	5.46814629239415	5.7817726889237e-07	0.440042795535788	2
ENSG00000130764.9	LRRC47	1	3796513	1_3	0	0.01926913657596	10.7022628165116	1.95810178585978e-06	-1.22336120137442	1
ENSG00000116198.12	CEP104	1	3857574	1_3	0	0.0139495471815001	7.6188963039944	1.00913569820474e-06	0.905757540882187	1
ENSG00000169598.15	DFFB	1	3856947	1_3	0	0.0103447332628768	4.77136657632	4.68661715294974e-07	-0.0427028461870253	2
ENSG00000198912.10	C1orf174	1	3891607	1_3	0	0.0286225246191177	14.453804273054	3.92814493861825e-06	-1.55369198656738	1
ENSG00000162592.9	CCDC27	1	3746564	1_3	0	0.023261417126701	12.5040784265447	2.76175567390987e-06	-1.39118481930572	1
ENSG00000116254.17	CHD5	1	6120384	1_5	0	0.0155269388372071	7.84890902368955	1.15715765918106e-06	1.20665116214856	1
ENSG00000116251.9	RPL22	1	6209280	1_5	0	0.0114208108139892	4.81719481345334	5.22382409641093e-07	-0.140008853262353	1
ENSG00000187017.15	ESPN	1	6424818	1_5	0	0.0134983289426267	6.62043246168711	8.48523282917416e-07	-0.708330509429177	1
ENSG00000215788.9	TNFRSF25	1	6466259	1_5	0	0.0369554013996402	17.4052444963247	6.1073871211052e-06	2.17614202432327	1
ENSG00000171680.21	PLEKHG5	1	6520337	1_5	0	0.0116065191379252	5.49961032770288	6.06081890271507e-07	0.891621278027068	1
ENSG00000173662.20	TAS1R1	1	6554687	1_5	0	0.0115957563711817	5.45553068435768	6.00666597270342e-07	-0.86135671244782	1
ENSG00000204859.12	ZBTB48	1	6579787	1_5	0	0.0305645299229466	15.9971407668187	4.64255955913537e-06	-2.14633571777501	2
ENSG00000041988.15	THAP3	1	6625382	1_5	0	0.0154989316901756	8.59877778888169	1.26542347527371e-06	-1.30058842811624	1
ENSG00000007923.15	DNAJC11	1	6701642	1_5	1	0.149388748322324	32.0745652143418	4.54962983569122e-05	-4.91692799881972	1
ENSG00000116288.12	PARK7	1	7954508	1_6	0	0.00993688965353567	6.98767997909321	6.59296652865319e-07	0.484600165271514	1
ENSG00000162426.14	SLC45A1	1	8317768	1_6	0	0.0586064866709035	30.1068249301513	1.67535960991676e-05	-3.94157979865204	1
ENSG00000074800.13	ENO1	1	8879251	1_6	0	0.00983311520954011	11.9271003025434	1.11358506039471e-06	-2.44868725137781	1
ENSG00000142583.17	SLC2A5	1	9088125	1_6	0	0.00817229726175839	5.51600326437202	4.28021975097113e-07	0.417149345925377	1
ENSG00000180758.11	GPR157	1	9128930	1_6	0	0.00884810973170125	6.36940318046684	5.35114398927225e-07	-0.661932166142599	1
ENSG00000049239.12	H6PD	1	9235385	1_6	0	0.00822653157176767	5.61326651437285	4.38459847331268e-07	0.458888757790823	1
ENSG00000171603.16	CLSTN1	1	9824341	1_7	0	0.0305264258402496	11.8169203458918	3.42513475948084e-06	-1.41540131228769	1
ENSG00000162444.11	RBP7	1	9991107	1_7	0	0.0149906946875548	4.98835798577709	7.1003011410215e-07	0.272330187144278	1
ENSG00000130939.18	UBE4B	1	10033313	1_7	0	0.0229213739471377	9.06028801702616	1.97187802376638e-06	1.72794939323178	1
ENSG00000054523.17	KIF1B	1	10210333	1_7	0	0.0233670216873481	9.24525456077949	2.05125490255026e-06	1.76110637124826	2
ENSG00000142657.20	PGD	1	10398423	1_7	0	0.0274581302658284	10.7967231459908	2.81488283661577e-06	1.45930751807861	1
ENSG00000175279.21	CENPS	1	10429947	1_7	0	0.0223807213246571	8.83115605429641	1.8766748573441e-06	1.02075777037263	1
ENSG00000160049.11	DFFA	1	10475753	1_7	0	0.0146489581668197	4.76757066366678	6.63133967692242e-07	-0.076822790050755	1
ENSG00000120948.16	TARDBP	1	11012522	1_8	0	0.0430610464261794	16.7035074578253	6.8295116705734e-06	-1.81278151043235	1
ENSG00000116649.9	SRM	1	11060199	1_8	0	0.0130934867716246	5.25644791825751	6.5349922409691e-07	0.376138527185532	2
ENSG00000198793.12	MTOR	1	11262571	1_8	0	0.0128705040387483	5.09211375786371	6.222874597538e-07	-0.171470436821062	1
ENSG00000116661.9	FBXO2	1	11656698	1_8	0	0.0127030449763925	4.9668283717468	5.9907939949792e-07	-0.216711007517256	1
ENSG00000116663.10	FBXO6	1	11664651	1_8	0	0.0136940739460555	5.68559165829782	7.39274507641682e-07	-0.43201285707836	1
ENSG00000204518.2	AADACL4	1	12644197	1_9	0	0.0236814428847574	10.9141818177756	2.45412534753329e-06	-1.20227418153218	1
ENSG00000116685.15	KIAA2013	1	11926172	1_9	0	0.0131651677059913	5.28579799622514	6.60745713745957e-07	0.367088842654101	2
ENSG00000162494.5	LRRC38	1	13497666	1_10	0	0.0126445116553753	5.40588384285371	6.49032086239472e-07	0.336773138123511	1
ENSG00000142621.19	FHAD1	1	15246763	1_11	0	0.0127883616354875	12.3182916359104	1.49576300510286e-06	-1.32230387085996	1
ENSG00000215704.9	CELA2B	1	15466305	1_11	0	0.00610150913885244	5.24986916942412	3.04146724349313e-07	0.434296269693509	1
ENSG00000132906.17	CASP9	1	15526209	1_11	0	0.00881330644415357	8.76000588167315	7.33061929468592e-07	1.11750741029512	2
ENSG00000116138.12	DNAJC16	1	15527155	1_11	0	0.00831151702926025	8.20017436976536	6.47143782802638e-07	1.06229606977204	1
ENSG00000197312.11	DDI2	1	15608432	1_11	0	0.00709461251574728	6.68886255784049	4.5058668051965e-07	-0.736056314987375	2
ENSG00000116786.11	PLEKHM2	1	15684135	1_11	0	0.00935221045556189	9.32691900014539	8.28227932464902e-07	1.0746705724195	1
ENSG00000162461.7	SLC25A34	1	15735883	1_11	0	0.00678423148064855	6.26191570547982	4.03371557172409e-07	-0.476250083251818	1
ENSG00000162458.12	FBLIM1	1	15756481	1_11	0	0.00596307779458771	5.03092614849222	2.84849731311691e-07	-0.275272675787668	1
ENSG00000233954.6	UQCRHL	1	15809022	1_11	0	0.00848435262044589	8.39672108954543	6.76434632059458e-07	-1.10019479677428	1
ENSG00000186510.11	CLCNKA	1	16019124	1_11	0	0.00676892371252469	6.24036660537907	4.01076411344667e-07	0.523783635728462	1
ENSG00000173641.17	HSPB7	1	16019240	1_11	0	0.00993255905692514	9.90214660759078	9.33873183788397e-07	1.19277908890087	2
ENSG00000184908.17	CLCNKB	1	16044169	1_11	0	0.00856212514804922	8.48386745479386	6.89720037290936e-07	1.08237737245495	2
ENSG00000185519.8	FAM131C	1	16073889	1_11	0	0.00894292962823506	8.89947141991565	7.55686080601557e-07	1.16975741817124	1
ENSG00000142627.12	EPHA2	1	16156481	1_11	0	0.00624714222024003	5.47491644592654	3.24755328449403e-07	-0.497510375165982	1
ENSG00000142632.16	ARHGEF19	1	16213082	1_11	0	0.0331646755038032	21.466507598228	6.75981084615315e-06	2.68574583490765	1
ENSG00000037637.10	FBXO42	1	16352086	1_11	0	0.0186342108439223	15.9235751142472	2.817403065648e-06	-2.25195951841177	2
ENSG00000055070.16	SZRD1	1	16352086	1_11	0	0.0104523256257426	10.3895684935957	1.03111674173473e-06	1.59526714470699	1
ENSG00000187144.11	SPATA21	1	16437144	1_11	0	0.0101150672089507	10.0761422688968	9.67743939847321e-07	-1.51075631608525	1
ENSG00000157191.19	NECAP2	1	16440864	1_11	0	0.0100858242049044	10.0484755336719	9.62296642168458e-07	-1.50744939335364	1
ENSG00000219481.10	NBPF1	1	16228610	1_11	0	0.0700968654102957	28.7355429481783	1.91256146767905e-05	3.11668077895811	1
ENSG00000183888.4	C1orf64	1	16004406	1_11	0	0.00950036237717411	9.47707141566016	8.54892921657551e-07	1.09495673226134	1
ENSG00000058453.16	CROCC	1	16974953	1_12	0	0.0244495198011504	15.9014939672051	3.69152368654033e-06	2.17484132487802	1
ENSG00000117122.13	MFAP2	1	16980428	1_12	0	0.0132348257584496	10.0170655008073	1.25879827298431e-06	-1.70306525469221	1
ENSG00000159363.17	ATP13A2	1	17011965	1_12	0	0.0108702844098477	8.13486509642775	8.39631375775392e-07	-1.51281695502098	1
ENSG00000179051.13	RCC2	1	17438988	1_12	0	0.0080507417030008	5.26638571608021	4.02574214365395e-07	-0.370861328953872	2
ENSG00000117154.11	IGSF21	1	18107880	1_12	0	0.00854705088842644	5.8376291550038	4.73751053529115e-07	0.442520072743011	1
ENSG00000142623.9	PADI1	1	17205087	1_12	0	0.0085527741142889	5.84401405935425	4.74586795897999e-07	0.411652735715636	2
ENSG00000158748.3	HTR6	1	19665573	1_13	0	0.0113995582331856	9.87728475141099	1.06911147865954e-06	-1.29825157364415	1
ENSG00000159423.16	ALDH4A1	1	18902055	1_13	0	0.0073400832579017	5.6832004975035	3.96087704124879e-07	-0.519950663038488	1
ENSG00000169991.10	IFFO2	1	18956450	1_13	0	0.00667098939145716	4.76457004315526	3.01794529071415e-07	-0.134082893780673	1
ENSG00000127481.14	UBR4	1	19206809	1_13	0	0.0077619826440356	6.22241552445406	4.58594744533604e-07	0.647434571563866	2
ENSG00000053372.4	MRTO4	1	19251698	1_13	0	0.00672376176317746	4.83771706060586	3.08851829631905e-07	-0.191804909117405	1
ENSG00000053371.12	AKR7A2	1	19311815	1_13	0	0.0320147551132561	19.690778536618	5.98563828442607e-06	1.972891206266	1
ENSG00000040487.12	PQLC2	1	19312389	1_13	0	0.0148481176947655	12.2823108475488	1.7316052054549e-06	1.43370496048775	2
ENSG00000077549.17	CAPZB	1	19485158	1_13	0	0.00689109774447783	5.09276373864561	3.33226349840856e-07	0.218798909096594	1
ENSG00000173436.13	MINOS1	1	19596564	1_13	0	0.0187054875359914	14.495579524076	2.57455403743497e-06	1.806342418535	1
ENSG00000158747.13	NBL1	1	19639639	1_13	0	0.00718334452363734	5.46201219413893	3.72543301076817e-07	0.342034789491016	1
ENSG00000169914.5	OTUD3	1	19882976	1_13	0	0.00947786901292247	8.12218336751243	7.30938586530511e-07	0.938076693010807	2
ENSG00000188257.10	PLA2G2A	1	19979930	1_13	0	0.00828499147976247	6.80820616366963	5.35577299782271e-07	0.659238143536746	1
ENSG00000090432.6	MUL1	1	20508105	1_14	0	0.0208335682521468	10.1621257033327	2.01022939504431e-06	-1.17254286180101	1
ENSG00000183114.7	FAM43B	1	20552199	1_14	0	0.0760950921265797	21.7544991353838	1.57182116625328e-05	2.17296606810006	1
ENSG00000158825.5	CDA	1	20594902	1_14	0	0.012161168435744	4.80036180501458	5.54302288908775e-07	-0.0772303403954599	1
ENSG00000158828.7	PINK1	1	20633253	1_14	0	0.0212136864326871	9.92361607979398	1.99886514931086e-06	-1.05313847315299	1
ENSG00000189410.11	SH2D5	1	20731767	1_14	0	0.0203730164736476	9.06640892526352	1.75383218814656e-06	-0.687978119930023	1
ENSG00000117298.14	ECE1	1	21345450	1_14	0	0.0121785571150977	4.95394234611671	5.72854306073828e-07	0.447781517188904	1
ENSG00000187980.6	PLA2G2C	1	20176690	1_14	0	0.0122412022516324	4.86615761906606	5.65597709824623e-07	-0.125760974921641	1
ENSG00000076864.19	RAP1GAP	1	21669538	1_15	0	0.0123568241480072	7.77121853872462	9.1178697752287e-07	-0.854329820030605	1
ENSG00000090686.15	USP48	1	21782877	1_15	0	0.0129752470633946	7.68345058151365	9.46606179328534e-07	-0.806737183480597	2
ENSG00000162552.14	WNT4	1	22143622	1_15	0	0.0186403029074981	16.279709987131	2.88135670451721e-06	-3.37128900104489	2
ENSG00000173369.15	C1QB	1	22652153	1_15	0	0.00922258773671292	4.82102101974912	4.22171797177818e-07	-0.178201021693545	1
ENSG00000169641.13	LUZP1	1	23177591	1_16	0	0.0121417713114145	6.81080711757806	7.85195906376754e-07	0.716347821368361	1
ENSG00000125945.14	ZNF436	1	23369659	1_16	0	0.0112626017266175	6.09207600267402	6.51480522858405e-07	-0.542713739567953	1
ENSG00000204219.9	TCEA3	1	23424647	1_16	0	0.0104140899630413	5.34335103472783	5.28363037465252e-07	0.446658448220498	1
ENSG00000088280.18	ASAP3	1	23484404	1_16	0	0.0103683052905985	5.3012386747772	5.21894272568961e-07	0.361702714647638	1
ENSG00000117318.8	ID3	1	23559007	1_16	0	0.016510410665821	9.75265950574068	1.52889737294386e-06	-1.05214588164669	1
ENSG00000179546.4	HTR1D	1	23195342	1_16	0	0.0136073390571492	7.90101411032653	1.0208300375485e-06	-1.01423001405286	1
ENSG00000142676.12	RPL11	1	23691734	1_17	0	0.0313140661106689	16.9227744418125	5.03162686005103e-06	-1.74650749799735	1
ENSG00000117308.14	GALE	1	23800401	1_17	0	0.00897327417366134	4.94150621210786	4.21024801763179e-07	0.21390897872192	1
ENSG00000142677.3	IL22RA1	1	24143324	1_17	0	0.0112981738311079	7.14311673699788	7.66290421300236e-07	-0.766882940742212	2
ENSG00000185436.11	IFNLR1	1	24187118	1_17	0	0.00887512632157217	4.83645507329827	4.07567079930598e-07	0.115094241258291	2
ENSG00000158055.15	GRHL3	1	24318866	1_17	0	0.00882525803061163	4.78263395514546	4.00766998235091e-07	0.0878788171790553	1
ENSG00000001460.17	STPG1	1	24417389	1_17	0	0.0476841737295377	20.9893640823027	9.5032234126459e-06	2.22612866444085	1
ENSG00000001461.16	NIPAL3	1	24415329	1_17	0	0.0139464973874543	9.15750754016568	1.21266217535952e-06	1.11855152255452	2
ENSG00000117602.11	RCAN3	1	24502439	1_17	0	0.0124666117213386	8.08422327893505	9.56938725451396e-07	0.894988960256039	1
ENSG00000169504.14	CLIC4	1	24745089	1_17	0	0.00930458237458664	5.28783878311366	4.67167355447455e-07	-0.262473595019952	1
ENSG00000188672.17	RHCE	1	25430369	1_18	0	0.0121838681223769	4.82492836743476	5.58178952588735e-07	-0.110037477685257	1
ENSG00000204178.9	TMEM57	1	25430369	1_18	0	0.0121838681223769	4.82492836743476	5.58178952588735e-07	-0.110037477685257	1
ENSG00000157978.11	LDLRAP1	1	25566751	1_18	0	0.0126494102770063	5.17130456975311	6.21108957349785e-07	0.310079989662479	1
ENSG00000117640.17	MTFR1L	1	25818183	1_18	0	0.0136829194709029	5.96251549682597	7.74650291375457e-07	-0.615087213641124	1
ENSG00000158006.13	PAFAH2	1	25998029	1_18	0	0.018257890363386	8.73593460238598	1.51445846096653e-06	1.09697377672811	1
ENSG00000158008.9	EXTL1	1	26019793	1_18	0	0.0146196800110452	6.59420429556392	9.15372080068025e-07	-0.736156266261956	2
ENSG00000158022.6	TRIM63	1	26067014	1_18	0	0.0185554830380692	8.74098654418575	1.54003330443637e-06	0.956416457130774	1
ENSG00000175087.9	PDIK1L	1	26110771	1_18	0	0.0124713201918566	5.03473108046346	5.96191946147401e-07	0.313714834541182	1
ENSG00000197245.5	FAM110D	1	26159601	1_18	0	0.0121211593870417	4.79289960646412	5.51619856587108e-07	0.301198169321343	1
ENSG00000236782.6	RP11-96L14.7	1	26170849	1_18	0	0.0127683229881514	5.39851673496368	6.54494059220236e-07	0.764679040508907	1
ENSG00000142675.17	CNKSR1	1	26170849	1_18	0	0.0127683229881514	5.39851673496368	6.54494059220236e-07	0.764679040508906	1
ENSG00000130695.14	CEP85	1	26169879	1_18	0	0.0163165170172446	7.79759105836499	1.20805111374434e-06	-1.06438975663289	2
ENSG00000169442.8	CD52	1	26317369	1_18	0	0.0142539556246128	6.57088317290787	8.89316898926525e-07	0.897143558309177	2
ENSG00000158062.20	UBXN11	1	26317588	1_18	0	0.013262400162113	5.54607628569454	6.9840182144065e-07	0.261412969564284	2
ENSG00000176092.14	AIM1L	1	26360390	1_18	0	0.0155990779634777	7.63263107024954	1.13050007720698e-06	-1.39111548653529	1
ENSG00000176083.17	ZNF683	1	26374140	1_18	0	0.0497454406928047	18.2725730906341	8.63078676945135e-06	-2.20658381660131	1
ENSG00000117682.16	DHDDS	1	26432111	1_18	0	0.013227845585439	5.56049528712943	6.98393181001438e-07	0.295694888183468	2
ENSG00000117676.13	RPS6KA1	1	26529971	1_18	0	0.0133863302543257	5.72396480006165	7.27538342712173e-07	0.617345524410407	1
ENSG00000117713.18	ARID1A	1	26693642	1_18	0	0.0263389397096921	12.9422532374289	3.23672333056274e-06	2.74676117984853	1
ENSG00000060642.10	PIGV	1	26787521	1_18	0	0.0456968242703497	17.2026377231378	7.4641173685478e-06	3.09207077771821	1
ENSG00000142751.14	GPN2	1	26890178	1_18	0	0.0354819408631459	15.1626571626362	5.10834334845718e-06	-2.95522531070365	1
ENSG00000253368.3	TRNP1	1	26990468	1_18	0	0.0956225697255731	25.1384000470441	2.28241935024196e-05	-2.58529830710087	1
ENSG00000174950.10	CD164L2	1	27383368	1_19	0	0.00544789088915487	6.23050212949967	3.22291496099064e-07	0.647043038162792	1
ENSG00000090020.10	SLC9A1	1	27166703	1_19	0	0.0145584648228565	15.6203851647477	2.15925889155177e-06	-1.82733212224774	2
ENSG00000186501.14	TMEM222	1	27325296	1_19	0	0.0125600534190496	14.207410438873	1.69435266581788e-06	1.63137798614376	1
ENSG00000142765.17	SYTL1	1	27342119	1_19	0	0.229623398159772	42.7829296700657	9.32790377150252e-05	3.61214318446576	1
ENSG00000126705.13	AHDC1	1	27604387	1_19	0	0.0565256337487614	28.6950978769541	1.54010576822345e-05	2.69677297082544	1
ENSG00000126709.14	IFI6	1	27671883	1_19	0	0.00547584115914435	6.27931944514056	3.26483183018251e-07	0.787179633591158	1
ENSG00000130775.15	THEMIS2	1	27872858	1_19	0	0.00491030873366161	5.23966864541065	2.4429243539616e-07	-0.298326773916128	1
ENSG00000117748.9	RPA2	1	27914572	1_19	0	0.00854320107520068	10.524191627734	8.53702930455146e-07	1.15753495118573	1
ENSG00000130768.14	SMPDL3B	1	27935089	1_19	0	0.00475997794232208	4.94315387409836	2.23411984714979e-07	-0.157478463721161	1
ENSG00000158161.15	EYA3	1	28088507	1_19	0	0.00942976160264097	11.4673325594004	1.02674008482262e-06	-1.40992457826689	1
ENSG00000169403.11	PTAFR	1	28193492	1_19	0	0.00580286171125855	6.83258878310106	3.76465256064792e-07	0.722160786184153	1
ENSG00000126698.10	DNAJC8	1	28232721	1_19	0	0.0317046228532604	23.0933328997968	6.9519494294693e-06	2.06330086711634	1
ENSG00000130770.17	ATPIF1	1	28236497	1_19	0	0.00473789332626584	4.89881094272341	2.20380596594764e-07	0.136696916444229	1
ENSG00000204138.12	PHACTR4	1	28366038	1_19	0	0.00501334676552956	5.43770801691179	2.58845742403757e-07	-0.577023875308151	1
ENSG00000180098.9	TRNAU1AP	1	28553045	1_19	0	0.0166556495999054	16.9092118121252	2.67412889490247e-06	1.64174100431463	1
ENSG00000159023.19	EPB41	1	28886822	1_19	0	0.0173343262961361	17.2920751590253	2.84610867224837e-06	-1.89347087613793	1
ENSG00000116353.15	MECR	1	29230712	1_19	0	0.00915340204637505	11.1830633168056	9.71942826950665e-07	-1.30737295043462	1
ENSG00000060656.19	PTPRU	1	29236440	1_19	0	0.0131788738282512	14.6676668283048	1.83542538298348e-06	-1.67721805830603	1
ENSG00000134644.15	PUM1	1	31066204	1_20	0	0.0114808134441009	16.9516238870327	1.84791233617793e-06	1.81861228176842	1
ENSG00000121766.15	ZCCHC17	1	31296178	1_20	0	0.0310556972553564	20.9477759178059	6.1769857676411e-06	-3.44943336991756	1
ENSG00000168528.11	SERINC2	1	31410942	1_20	0	0.00501103653124135	9.29401860184351	4.42209942610707e-07	-1.10878211099512	1
ENSG00000142910.15	TINAGL1	1	31576228	1_20	0	0.00320135654295817	4.94185876234676	1.50217929349342e-07	-0.327121969868888	1
ENSG00000162517.12	PEF1	1	31645212	1_20	0	0.00318052115084089	4.83776050219703	1.46096579881315e-07	-0.22670458276454	1
ENSG00000084636.17	COL16A1	1	31703950	1_20	0	0.0032797673567968	5.181091372971	1.6134729445728e-07	-0.481020203850001	1
ENSG00000134668.12	SPOCD1	1	31815803	1_20	0	0.00324194465497452	4.97784834026917	1.53230300803371e-07	0.0829224329743919	1
ENSG00000184007.18	PTP4A2	1	31944881	1_20	0	0.00530482962280954	9.79620417352819	4.9343126617314e-07	-1.18930929691094	2
ENSG00000025800.13	KPNA6	1	32108863	1_21	0	0.0197204336533754	13.3769058531594	2.50477966126093e-06	-1.60312708411667	1
ENSG00000084623.11	EIF3I	1	32222176	1_21	0	0.0151378951652071	10.8423341494608	1.55842417915914e-06	1.38181198006749	1
ENSG00000160055.19	TMEM234	1	32222176	1_21	0	0.0151378951652071	10.8423341494608	1.55842417915914e-06	-1.38181198006749	1
ENSG00000183615.5	FAM167B	1	32247598	1_21	0	0.0245696375522654	15.4881279509634	3.613225565604e-06	1.70416575981636	1
ENSG00000176261.15	ZBTB8OS	1	32650758	1_21	0	0.00802995252058314	4.78086284767934	3.64516053042073e-07	-0.0918335764830099	1
ENSG00000162521.18	RBBP4	1	32650943	1_21	0	0.00839569888406344	5.20617198226872	4.15023569587116e-07	0.230091879795816	1
ENSG00000162522.10	KIAA1522	1	32743022	1_21	0	0.00829281109474633	5.088424630805	4.00666023216546e-07	-0.169524304164364	1
ENSG00000116497.17	S100PBP	1	32817174	1_21	0	0.0190176982908862	13.0288539627751	2.352672987904e-06	1.44867943864329	1
ENSG00000160097.16	FNDC5	1	32872031	1_21	0	0.0115079614128366	8.21909733622837	8.98090117488598e-07	1.10209268375522	1
ENSG00000004455.16	AK2	1	33080995	1_21	0	0.00983520998333287	6.71779405486178	6.27346846259431e-07	1.10300715651031	1
ENSG00000160094.14	ZNF362	1	33257610	1_21	0	0.0235808594351922	15.0933280136327	3.37941896255836e-06	2.04769874042647	1
ENSG00000184389.9	A3GALT2	1	33314567	1_21	0	0.0216130899014656	14.2564057590453	2.92566303330882e-06	-2.04581584944984	2
ENSG00000121903.14	ZSCAN20	1	33468801	1_21	0	0.00802057872088635	4.76971051798348	3.63241218835585e-07	0.102724625441525	1
ENSG00000121904.17	CSMD2	1	34165500	1_21	0	0.0108274837525184	7.63639035354987	7.85078452695166e-07	0.791410278747278	1
ENSG00000273274.1	ZBTB8B	1	32465491	1_21	0	0.0403264331033125	20.2654844480627	7.75968688069485e-06	-2.10520467907136	1
ENSG00000188910.7	GJB3	1	34780696	1_22	0	0.00859121180270606	8.149272521103	6.64768854960864e-07	-1.00237572934772	1
ENSG00000197056.9	ZMYM1	1	35059408	1_22	0	0.0145514272336335	14.8714008465066	2.05473050456842e-06	-2.33180879682983	2
ENSG00000116819.6	TFAP2E	1	35573174	1_22	0	0.161782744530354	24.453526680812	3.75639364578515e-05	4.23988844068056	1
ENSG00000126067.11	PSMB2	1	35641909	1_22	0	0.152433430692195	25.369098183473	3.67183071238907e-05	-4.28515227822419	1
ENSG00000142686.7	C1orf216	1	35718988	1_22	0	0.145915641578481	24.3735610565173	3.37690024413111e-05	4.29172216111813	2
ENSG00000134698.10	AGO4	1	35807900	1_22	0	0.00638213830982004	5.34959232385911	3.24178565031813e-07	-0.760503437128681	2
ENSG00000092847.11	AGO1	1	35870261	1_22	0	0.0110041155947497	13.3365350903958	1.39346335638876e-06	-3.09002441255171	1
ENSG00000142694.6	EVA1B	1	36323945	1_22	0	0.0149908950689645	14.2971322766961	2.03504443444669e-06	-1.70102442075969	1
ENSG00000181817.5	LSM10	1	36397922	1_22	0	0.00613334417296796	5.01439184044344	2.92020271706279e-07	0.426744049964244	1
ENSG00000116885.18	OSCP1	1	36446312	1_22	0	0.00888336683462121	8.5208549874466	7.18717413909302e-07	1.11688747705683	1
ENSG00000116898.11	MRPS15	1	36464072	1_22	0	0.0106094032717046	10.0432364488088	1.01172397537453e-06	-1.20581470516362	2
ENSG00000163874.10	ZC3H12A	1	37474837	1_23	0	0.0122631016796795	5.10377848922354	5.94277849597498e-07	-0.477755368369683	1
ENSG00000163877.10	SNIP1	1	37553609	1_23	0	0.0172451358153929	8.36773909174526	1.3701627177208e-06	1.07888382819571	1
ENSG00000163879.10	DNALI1	1	37556733	1_23	0	0.0136113440821221	6.10168546704769	7.8858448102765e-07	0.707398164186123	1
ENSG00000116922.14	C1orf109	1	37691932	1_23	0	0.0124458081625027	5.24520032150855	6.19844252410727e-07	0.356614179702218	2
ENSG00000134690.10	CDCA8	1	37691932	1_23	0	0.0120664399898065	4.94910001428379	5.67025753678439e-07	0.250826977901441	1
ENSG00000196449.3	YRDC	1	37812907	1_23	0	0.181370799215398	31.439814377332	5.41433018173576e-05	3.46725936583351	1
ENSG00000197982.13	C1orf122	1	37806988	1_23	0	0.0132043659361571	5.81129198957269	7.28597447655446e-07	-0.697797426102211	1
ENSG00000188786.9	MTF1	1	37861775	1_23	0	0.0321851919026148	14.362697301155	4.38924180934732e-06	-2.62401815212626	1
ENSG00000204084.12	INPP5B	1	37897131	1_23	0	0.0795784837243856	23.1674223011852	1.75053489292508e-05	-2.96602409485692	3
ENSG00000183431.11	SF3A3	1	37990434	1_23	0	0.0119876095107986	4.88650138517473	5.56196191339098e-07	0.643799400115017	1
ENSG00000183386.9	FHL3	1	37983893	1_23	0	0.0176739633376939	8.60331082984085	1.44376649945301e-06	1.42411580508054	1
ENSG00000183520.11	UTP11	1	37996149	1_23	0	0.0122944922441728	5.12801283671535	5.98628098226471e-07	0.197068866335976	1
ENSG00000185668.7	POU3F1	1	38047752	1_23	0	0.0988755217132916	25.3139029485114	2.37654091478541e-05	-2.27053117297403	1
ENSG00000131233.9	GJA9	1	38882116	1_24	0	0.0287035657350895	19.5770828352423	5.3355749640391e-06	2.37551724646893	1
ENSG00000174574.15	AKIRIN1	1	38991334	1_24	0	0.025236955845879	18.406954846135	4.41078929251408e-06	-2.21213018299586	1
ENSG00000168653.10	NDUFS5	1	39026790	1_24	0	0.0069454814435832	6.26487009968543	4.13153867561332e-07	0.712938591339204	1
ENSG00000183682.7	BMP8A	1	39491596	1_24	0	0.0112583086907021	10.6587752048001	1.1394042948066e-06	-1.90882618503002	2
ENSG00000090621.13	PABPC4	1	39577125	1_24	0	0.00744765770660016	6.92776080852861	4.89902876764852e-07	0.733790443017797	1
ENSG00000163909.7	HEYL	1	39640423	1_24	0	0.0148658289228136	13.5086283317635	1.90676767278024e-06	-1.57455535803555	1
ENSG00000116983.12	HPCAL4	1	39691815	1_24	0	0.00613727179407686	5.15078168989303	3.00155217368617e-07	0.226633949535794	1
ENSG00000116985.11	BMP8B	1	39788667	1_25	0	0.0059115226423101	8.17523011445116	4.58877475148345e-07	0.847967438072633	2
ENSG00000043514.15	TRIT1	1	39880989	1_25	0	0.0894953910898542	33.136158257395	2.81578974388126e-05	-2.72483513685657	2
ENSG00000168389.17	MFSD2A	1	39952892	1_25	0	0.0045180877997244	5.6235638635301	2.41247984986292e-07	0.450715103200348	1
ENSG00000131236.16	CAP1	1	40039889	1_25	0	0.00489554528673275	6.13624846934114	2.85234074634004e-07	0.278575322360443	2
ENSG00000131238.16	PPT1	1	40097321	1_25	0	0.0199640886901797	19.2117115469437	3.64177361147509e-06	-1.83205595062516	2
ENSG00000084073.8	ZMPSTE24	1	40255385	1_25	0	0.0118497443633547	14.4702315091319	1.62810292886091e-06	-1.53510980490852	2
ENSG00000049089.13	COL9A2	1	40296176	1_25	0	0.00426233407956877	5.03466514038464	2.03758377552539e-07	-0.33037928749929	1
ENSG00000187801.14	ZFP69B	1	40449693	1_25	0	0.00512107871207856	6.84184534820252	3.32684142919669e-07	0.692860725869596	1
ENSG00000187815.9	ZFP69	1	40476891	1_25	0	0.00623540162767933	8.78836035564042	5.20319000229712e-07	-1.1323783077809	1
ENSG00000164002.11	EXO5	1	40508753	1_25	0	0.02145187080817	19.5538496668335	3.98285817101816e-06	1.76547266500714	1
ENSG00000117010.15	ZNF684	1	40531781	1_25	0	0.00569386462609112	7.91150758560388	4.2772416092901e-07	-1.01940115147451	1
ENSG00000171793.13	CTPS1	1	40979451	1_25	0	0.00584821964522664	9.60791039177937	5.33519154396981e-07	1.61372506504694	1
ENSG00000171790.15	SLFNL1	1	41023050	1_25	0	0.00415058600048279	4.87236279585581	1.92019985280316e-07	-0.0394440408155169	2
ENSG00000010803.16	SCMH1	1	41242427	1_25	0	0.0327285839112442	23.4324171313894	7.28184954450288e-06	-2.31833010562749	1
ENSG00000204060.6	FOXO6	1	41366515	1_25	1	0.798309146876461	27.1894638070853	0.000206095801817948	4.54782248119419	1
ENSG00000186973.10	FAM183A	1	43145334	1_26	0	0.011898359109027	5.68357409596033	6.42104916695147e-07	-0.392352362646882	2
ENSG00000177181.14	RIMKLA	1	42382252	1_26	0	0.114069563156931	27.6050582188051	2.98989435038716e-05	-3.18575371308224	1
ENSG00000066185.12	ZMYND12	1	42452404	1_26	0	0.0190654281284536	10.1982927184417	1.84616890613553e-06	-1.88107105209645	1
ENSG00000186409.14	CCDC30	1	42463308	1_26	0	0.0114765131423712	5.3384684950353	5.81733453383156e-07	0.938805178349925	1
ENSG00000171960.10	PPIH	1	42658184	1_26	0	0.0108090524118066	4.76556235994419	4.89101704555437e-07	-0.300914340589397	1
ENSG00000117385.15	P3H1	1	42766833	1_26	0	0.0115993616643403	5.44024830510132	5.99170204852775e-07	0.668351194584854	2
ENSG00000164008.14	C1orf50	1	42767127	1_26	0	0.0112837890221472	5.17651385848414	5.54612604202094e-07	0.592043155708627	1
ENSG00000274386.5	TMEM269	1	42784154	1_26	0	0.0197164918931584	10.5203993207548	1.96951487799285e-06	-1.14897620935331	1
ENSG00000177868.11	SVBP	1	42816309	1_26	0	0.011023406903125	4.95324923026837	5.18445866403074e-07	-0.0388146182812962	2
ENSG00000164010.13	ERMAP	1	42816759	1_26	0	0.010894782606138	4.84108433226811	5.00793419719723e-07	-0.121015155020479	1
ENSG00000117394.20	SLC2A1	1	42959411	1_26	0	0.181202360026518	32.3008975143054	5.55745348427318e-05	3.04598934487486	1
ENSG00000243710.7	CFAP57	1	43171878	1_26	0	0.010964951805798	4.90245420028974	5.10408230656763e-07	0.15306443172853	1
ENSG00000179178.10	TMEM125	1	43269525	1_26	0	0.0211409949682242	11.1898874332267	2.24620059173969e-06	1.2195872990749	1
ENSG00000117395.12	EBNA1BP2	1	43271335	1_26	0	0.0144569895133659	7.54716506939124	1.03599846430649e-06	-0.741288666205013	1
ENSG00000253313.5	C1orf210	1	43285671	1_26	0	0.0219683775269731	11.5584451051424	2.41098659008491e-06	1.22878025954287	1
ENSG00000066056.13	TIE1	1	43300755	1_27	0	0.0320415252560472	21.081261476235	6.41367830779277e-06	2.83422987490162	2
ENSG00000117400.16	MPL	1	43337449	1_27	0	0.0406271263904194	25.4540735308572	9.81907995299155e-06	3.46320473756727	1
ENSG00000117399.13	CDC20	1	43359194	1_27	0	0.0126444357812018	13.6199376808896	1.63520411847907e-06	2.49172791644628	1
ENSG00000159479.16	MED8	1	43388718	1_27	0	0.0370541036894181	24.1694505935235	8.50355426810885e-06	-3.34332956762013	3
ENSG00000198198.15	SZT2	1	43389819	1_27	0	0.00750665784010385	5.37557084575365	3.8314980377818e-07	-0.7793178926352	1
ENSG00000126091.19	ST3GAL3	1	43705540	1_27	0	0.0286831554610576	27.8054327470639	7.57275632034425e-06	-4.17882000762841	1
ENSG00000117408.10	IPO13	1	43947230	1_27	0	0.00878833034681337	5.98434491020516	4.99367629276611e-07	0.117925035933132	1
ENSG00000117410.13	ATP6V0B	1	43974113	1_27	0	0.00805195595264063	9.55661630226571	7.30639145465456e-07	-2.46662659572044	1
ENSG00000159214.12	CCDC24	1	43991070	1_27	0	0.0158500561668635	21.0575722554303	3.16910407514724e-06	-3.77745267650283	2
ENSG00000196517.11	SLC6A9	1	44031577	1_27	0	0.00752852821542949	4.83423183963802	3.45569141121579e-07	0.142954327490309	1
ENSG00000198520.10	C1orf228	1	44674693	1_28	0	0.0163636883459964	6.25366345437891	9.71657264553104e-07	-0.605255272390058	1
ENSG00000142945.12	KIF2C	1	44739744	1_28	0	0.0257347658906291	10.5991839063962	2.58994204659061e-06	-1.18001380209076	1
ENSG00000188396.3	TCTEX1D4	1	44806240	1_28	0	0.029678822669989	11.9716133838119	3.37362455318009e-06	1.74472424234155	1
ENSG00000117425.13	PTCH2	1	44842737	1_28	0	0.0441909448424226	15.8172382751318	6.63683989608429e-06	-2.08063248801166	1
ENSG00000126107.14	HECTD3	1	45011467	1_28	0	0.0165470330755009	6.36042314371093	9.99317610789857e-07	0.631603814334067	1
ENSG00000132781.17	MUTYH	1	45340760	1_28	0	0.0178482397974663	7.0858363109617	1.20083656776276e-06	0.691036603983979	1
ENSG00000070759.16	TESK2	1	45491131	1_28	0	0.0158473973418318	5.94656095384698	8.94790199709788e-07	-0.732379627100509	2
ENSG00000132763.14	MMACHC	1	45499635	1_28	0	0.0198246659010277	8.0930010785093	1.52339621449423e-06	-1.03514097273097	1
ENSG00000117450.13	PRDX1	1	45523019	1_28	0	0.0160949060147934	6.09500948553629	9.31451459664833e-07	-0.756514872932345	1
ENSG00000117448.13	AKR1A1	1	45550079	1_28	0	0.0172740902608963	6.77243965069691	1.11080474194925e-06	0.643196594533702	1
ENSG00000159592.10	GPBP1L1	1	45688394	1_28	0	0.0680340149978921	20.0188211930475	1.29318899075933e-05	-2.37085494646498	1
ENSG00000197429.10	IPP	1	45750903	1_28	0	0.0166882504322288	6.44182018615911	1.0207439232231e-06	0.848437826971284	1
ENSG00000086015.20	MAST2	1	45778084	1_28	0	0.0193212887957794	7.84628458778017	1.43945318458738e-06	1.06677218999657	1
ENSG00000117461.14	PIK3R3	1	46132601	1_28	0	0.0140180633818676	4.77214174327667	6.35182831277735e-07	0.0765097752166059	1
ENSG00000117472.9	TSPAN1	1	46174934	1_28	0	0.0143112330218957	4.97026418545876	6.75388907294887e-07	-0.262459850995741	1
ENSG00000085998.13	POMGNT1	1	46217808	1_28	0	0.0141369385553201	4.85296616566608	6.51418413709611e-07	0.150631212940481	1
ENSG00000171357.5	LURAP1	1	46204587	1_28	0	0.0255000553160957	10.5109865810777	2.54496609548435e-06	-1.1047157717174	1
ENSG00000117480.15	FAAH	1	46396235	1_28	0	0.0291581155050356	11.8011301787249	3.2672355802543e-06	-1.42628913559995	1
ENSG00000079277.19	MKNK1	1	46616841	1_29	0	0.0141592650430754	6.66423067339631	8.9595898529037e-07	0.747799779334023	1
ENSG00000142961.14	MOB3C	1	46617353	1_29	0	0.0139539671452851	6.52443740044226	8.64446582039543e-07	-0.72403571676859	1
ENSG00000186118.8	TEX38	1	46668649	1_29	0	0.0125268524926558	5.49213474964401	6.53251693714081e-07	0.51594222698465	1
ENSG00000123472.12	ATPAF1	1	46674003	1_29	0	0.0129629122579248	5.81947220271138	7.16281239210581e-07	0.597373260413717	1
ENSG00000159658.10	EFCAB14	1	46719483	1_29	0	0.0116020503219949	4.75867442364148	5.24225489746088e-07	0.0991816080995236	1
ENSG00000162365.11	CYP4A22	1	47137271	1_29	0	0.0131537800765398	5.95931887911325	7.44294137201878e-07	0.785751847684867	1
ENSG00000162366.7	PDZK1IP1	1	47190903	1_29	0	0.0141178590857141	6.63619847480849	8.89581220040042e-07	0.692661491744479	1
ENSG00000123473.15	STIL	1	47314279	1_29	0	0.0130508588957667	5.88416223842467	7.29157134520966e-07	0.676589930336713	1
ENSG00000269113.3	TRABD2B	1	47997102	1_30	0	0.0144854627903827	6.32127751201326	8.69430013748372e-07	-0.682981320985534	1
ENSG00000117834.12	SLC5A9	1	48254629	1_30	0	0.0144014474073993	6.26559208866587	8.56772773325914e-07	0.602737230116658	1
ENSG00000132122.11	SPATA6	1	48471902	1_30	0	0.0126507985980299	5.02533632801479	6.03643420622099e-07	0.234685483825224	2
ENSG00000162373.12	BEND5	1	48777294	1_31	0	0.0079422275731873	6.55039831096918	4.93977801332526e-07	-1.353828552932	1
ENSG00000123091.4	RNF11	1	51235789	1_32	0	0.0107959897312265	8.03386267775279	8.23539176314618e-07	-0.852892934955086	2
ENSG00000085831.15	TTC39A	1	51344853	1_33	0	0.0224460311411269	16.1622155243397	3.4445925005121e-06	-1.75571347591345	2
ENSG00000085832.16	EPS15	1	51534159	1_33	0	0.0102461260334231	8.57657631719489	8.34393758723586e-07	0.962148663329979	1
ENSG00000117859.18	OSBPL9	1	51577175	1_33	0	0.00699692419209186	4.94544648271323	3.28556506348315e-07	0.12383664037192	2
ENSG00000198841.3	KTI12	1	52034079	1_33	0	0.00690210774132949	4.82351307005273	3.16113170599659e-07	-0.439042665615536	2
ENSG00000116157.5	GPX7	1	52601914	1_33	0	0.00698786462576695	4.95161945943632	3.28540671688167e-07	-0.453944302250489	2
ENSG00000182183.14	FAM159A	1	52633413	1_33	0	0.00687966128718232	4.79286718237163	3.13083260308482e-07	0.0480044447255314	1
ENSG00000162377.5	COA7	1	52698548	1_33	0	0.00728571382848986	5.30580213835703	3.67046051108632e-07	0.307853712608984	1
ENSG00000121310.16	ECHDC2	1	52926925	1_33	0	0.0146399058250295	12.0546005939893	1.67567004172457e-06	1.41902841755628	2
ENSG00000116171.17	SCP2	1	52926925	1_33	0	0.0116395916857516	9.7256533641296	1.07486501866371e-06	-1.08186845107538	2
ENSG00000174348.13	PODN	1	53062324	1_33	0	0.00719889702057008	5.25828698123583	3.59424471434333e-07	-0.442229790935746	1
ENSG00000162383.11	SLC1A7	1	53143039	1_33	0	0.0119152709912363	9.82524885861229	1.11159063699178e-06	-0.946582881919336	1
ENSG00000157184.6	CPT2	1	53196294	1_33	0	0.0304550598965148	19.1741842862494	5.54464508350461e-06	2.94434179686421	2
ENSG00000162384.13	C1orf123	1	53211891	1_33	0	0.064594328244339	18.6213671820897	1.14209793588775e-05	3.48630791583625	2
ENSG00000174332.5	GLIS1	1	53737935	1_33	0	0.0103911686729635	8.72633119756788	8.60980833001685e-07	1.0069312178821	1
ENSG00000058799.14	YIPF1	1	53889432	1_34	0	0.0080469546906673	7.45807297916839	5.69843477307375e-07	-0.789297243123724	2
ENSG00000081870.11	HSPB11	1	53945795	1_34	0	0.00708307776463668	6.2401167349342	4.19674054710018e-07	-0.433456727403898	1
ENSG00000116205.12	TCEANC2	1	54047650	1_34	0	0.00973907394369522	9.28095243469406	8.5823773741814e-07	1.143172643571	2
ENSG00000116221.15	MRPL37	1	54183963	1_34	0	0.00881602873815068	8.32973526113641	6.97270983529555e-07	-0.923174119926458	1
ENSG00000215883.10	CYB5RL	1	54154524	1_34	0	0.0063050241761401	5.12969619198195	3.07097158194231e-07	0.327814317716003	2
ENSG00000157216.15	SSBP3	1	54413433	1_34	0	0.00717568820232639	6.36410530994378	4.336090259113e-07	-0.619274335047476	1
ENSG00000162390.17	ACOT11	1	54495159	1_34	0	0.00668291642364494	5.6851193576713	3.60747237184178e-07	0.453886206342211	2
ENSG00000006555.10	TTC22	1	54801441	1_34	0	0.00610596334588087	4.82361206466889	2.79655884669449e-07	0.168158228572076	1
ENSG00000169174.10	PCSK9	1	55040188	1_34	0	0.00651278101369068	5.43903877243594	3.3634581410441e-07	0.520366503975382	1
ENSG00000162402.13	USP24	1	55214518	1_34	0	0.0207118062954065	16.5045598484919	3.24578179012997e-06	-2.07245676562058	1
ENSG00000162409.10	PRKAA2	1	56647328	1_36	0	0.0172284818526894	12.2438495800035	2.00291441440351e-06	1.24747972619262	1
ENSG00000173406.15	DAB1	1	58547019	1_37	0	0.0346716233425473	14.719452530427	4.84577483377457e-06	1.8151427162595	1
ENSG00000162600.11	OMA1	1	58546732	1_37	0	0.0150114630364587	6.67612600845708	9.51579205859341e-07	0.792194416024411	2
ENSG00000184292.6	TACSTD2	1	58592422	1_37	0	0.0188735171408926	8.86997302445402	1.58954393281574e-06	1.2043163429405	1
ENSG00000172456.17	FGGY	1	59296555	1_37	0	0.0126479757166678	5.03656498571354	6.04857209923509e-07	0.297921386038999	1
ENSG00000134709.10	HOOK1	1	59814713	1_38	0	0.0329414102757358	20.6174770378529	6.44874351919401e-06	-2.14069520450527	2
ENSG00000134716.9	CYP2J2	1	59926822	1_38	0	0.0068965201003991	5.63437825963773	3.68955002191869e-07	0.503013806578903	1
ENSG00000132849.19	PATJ	1	61742665	1_39	0	0.0167770639078455	8.49332468973992	1.35297908344109e-06	-1.05389884330587	2
ENSG00000240563.1	L1TD1	1	62194418	1_39	0	0.0144579700124847	7.06853493520338	9.70362769188277e-07	0.837173224254874	3
ENSG00000125703.14	ATG4C	1	62784304	1_39	0	0.0212343396339192	10.7528879109575	2.16800996929998e-06	1.28360170721803	2
ENSG00000203965.12	EFCAB7	1	63523814	1_40	0	0.00950520869507987	6.25775040754275	5.64777375049041e-07	0.229441988797293	1
ENSG00000185483.11	ROR1	1	63771066	1_40	0	0.0148329174072527	10.7610341869939	1.51557693188537e-06	-1.33893326430954	1
ENSG00000162434.11	JAK1	1	64966741	1_41	0	0.00810521264812458	7.11248261516246	5.47372567386211e-07	-0.667145796882811	1
ENSG00000162433.14	AK4	1	65147235	1_41	0	0.00959723614382413	8.48112319028251	7.7285309274772e-07	0.772651238899213	1
ENSG00000184588.17	PDE4B	1	65791733	1_41	0	0.0127110201907078	16.0624593279088	1.9386073114707e-06	2.73894732586743	2
ENSG00000118473.21	SGIP1	1	66533102	1_42	0	0.0134722926439067	9.36863282312824	1.19843676357786e-06	-1.20994846150469	1
ENSG00000116704.7	SLC35D1	1	67054400	1_42	0	0.00993162279020299	6.27524739711907	5.91763896612068e-07	0.573873933481032	1
ENSG00000142864.14	SERBP1	1	67407261	1_42	0	0.0120233467544267	8.11234291394621	9.26123852002427e-07	-1.13388998542017	1
ENSG00000172380.5	GNG12	1	67833367	1_42	0	0.0149517852973613	10.4772661757926	1.48743647205375e-06	1.30892169561576	1
ENSG00000116729.13	WLS	1	68232448	1_43	0	0.0138021142849002	5.17660610791023	6.78403588268761e-07	-0.341936283098425	1
ENSG00000033122.18	LRRC7	1	69568154	1_44	0	0.0104150869702556	4.80449204667017	4.75124883818257e-07	-0.200798988663012	1
ENSG00000118454.12	ANKRD13C	1	70354325	1_44	0	0.0138998284077587	7.56478533588288	9.98397406998816e-07	0.919767895750472	1
ENSG00000116761.11	CTH	1	70411075	1_44	0	0.010402392063488	4.79283534398702	4.73394408780032e-07	-0.0611836541645443	1
ENSG00000050628.20	PTGER3	1	71047847	1_45	0	0.0330839034833613	18.0882699933925	5.68213010731668e-06	1.97199654436026	2
ENSG00000132485.13	ZRANB2	1	71080715	1_45	0	0.024842491094923	15.329194803951	3.61586229713337e-06	1.91290444618983	1
ENSG00000172260.14	NEGR1	1	72282161	1_46	0	0.00786985563220721	11.0958287426788	8.29132440082202e-07	-1.4914608013024	2
ENSG00000116791.13	CRYZ	1	74706968	1_47	0	0.013294323785216	13.0707597126451	1.6499260500452e-06	-1.51613936942648	1
ENSG00000162623.15	TYW3	1	74733103	1_47	0	0.0192664593137554	16.6250070706351	3.04131318784336e-06	-1.67648409655425	2
ENSG00000137968.16	SLC44A5	1	75603291	1_47	0	0.00771623988009551	7.87187816957025	5.76741869987003e-07	0.827580285672462	2
ENSG00000117054.13	ACADM	1	75726384	1_47	0	0.00557243797808604	4.76586624211982	2.52164815568722e-07	0.155989153557524	1
ENSG00000137955.15	RABGGTB	1	75784030	1_47	0	0.00649705546077961	6.23045236499574	3.84355898907336e-07	0.51495415774362	1
ENSG00000057468.6	MSH4	1	75797873	1_47	0	0.00588864420927482	5.29235980164955	2.95911657070799e-07	0.366206989405509	2
ENSG00000162624.14	LHX8	1	75121865	1_47	0	0.0263860741352101	19.645445823255	4.92191448671319e-06	2.2391484520248	1
ENSG00000117069.14	ST6GALNAC5	1	76867670	1_48	0	0.00456932968926804	5.11798728612465	2.22049139328374e-07	0.182504879680302	2
ENSG00000142892.14	PIGK	1	77221177	1_48	0	0.00765169104450936	9.95333055504375	7.23141440884461e-07	1.15508500646025	1
ENSG00000077254.14	USP33	1	77759973	1_48	0	0.00532698544906951	6.55542108246776	3.31573261159814e-07	0.744536409532699	1
ENSG00000162614.18	NEXN	1	77888019	1_48	0	0.00741360502150179	9.91777458038871	6.98137672869714e-07	-1.28351555886647	2
ENSG00000162613.16	FUBP1	1	77979050	1_48	0	0.00441698561319726	4.86232742547255	2.03923643488926e-07	-0.188809817236555	2
ENSG00000162616.8	DNAJB4	1	77979050	1_48	0	0.00502792993593071	6.03344539822994	2.88039468415311e-07	-0.510879508878285	2
ENSG00000137960.5	GIPC2	1	77979050	1_48	0	0.00481696580654589	5.69329495108156	2.60396201085667e-07	0.489058021478847	1
ENSG00000137959.15	IFI44L	1	78619516	1_48	0	0.0047750756441135	5.57188217213082	2.52626890484173e-07	-0.387883360594386	1
ENSG00000137965.10	IFI44	1	78646006	1_48	0	0.00931744417374714	11.7270489086423	1.03748764246451e-06	-1.38744021135281	1
ENSG00000162618.13	ADGRL4	1	79000017	1_48	0	0.025519945595354	21.3630801734302	5.17655712959916e-06	2.03385127657772	2
ENSG00000203943.8	SAMD13	1	84298566	1_51	0	0.0091104979722586	4.85295076851246	4.19802864999369e-07	0.192280361263543	1
ENSG00000171517.5	LPAR3	1	84893414	1_52	0	0.0178830939652382	12.3568309272279	2.09820133865225e-06	1.53667894114903	1
ENSG00000117133.10	RPF1	1	84479656	1_52	0	0.0456454964473642	21.3834225183456	9.26771241946896e-06	2.15941806026769	2
ENSG00000117151.12	CTBS	1	84574852	1_52	0	0.00821639309389322	4.91782370474395	3.83664451704766e-07	-0.214849729646286	2
ENSG00000117155.16	SSX2IP	1	84690036	1_52	0	0.0111742744301623	7.85557036130657	8.33478598365795e-07	-0.873197799947058	1
ENSG00000153898.12	MCOLN2	1	84996982	1_52	0	0.0284984697869563	16.8330007487725	4.5549171391662e-06	-2.0145703465537	1
ENSG00000055732.12	MCOLN3	1	85048087	1_52	0	0.0101439250220295	6.93089800468883	6.67564041236041e-07	-0.736819603762246	2
ENSG00000097096.8	SYDE2	1	85200644	1_52	0	0.00825194432694132	4.95904538696284	3.88554344442475e-07	-0.0464306307393355	1
ENSG00000142867.12	BCL10	1	85276340	1_52	0	0.0118493739939514	8.41646470014693	9.46940104625335e-07	1.04162585768097	2
ENSG00000117174.10	ZNHIT6	1	85707615	1_52	0	0.0124875311847815	8.91814593931084	1.05742252537626e-06	-1.17486674535928	2
ENSG00000171502.14	COL24A1	1	86083886	1_53	0	0.0226878164793469	13.7475416848087	2.96152322287844e-06	-1.92391062333086	1
ENSG00000122417.15	ODF2L	1	86396707	1_53	0	0.00922760561876579	5.13363054571842	4.49791280392136e-07	0.495738792991587	1
ENSG00000137975.7	CLCA2	1	86424561	1_53	0	0.00961993677425044	5.53140720335577	5.05248747307354e-07	-0.302033075793851	1
ENSG00000016602.9	CLCA4	1	86547045	1_53	0	0.0294722306964575	16.2637569724243	4.55125617161746e-06	-1.82559505403096	2
ENSG00000097033.14	SH3GLB1	1	86703725	1_53	0	0.00985392459162282	5.76102083059747	5.39021485742947e-07	0.555127464676351	1
ENSG00000183291.15	SELENOF	1	86914303	1_53	0	0.00999289328447972	5.89483780611988	5.59320202870094e-07	-0.431095932222901	1
ENSG00000153936.16	HS2ST1	1	86914948	1_53	0	0.0186423035446996	11.862712924353	2.09981480088323e-06	-1.61096989032353	1
ENSG00000143013.12	LMO4	1	87331207	1_53	0	0.0106897062314122	6.53904848295924	6.63709027096943e-07	-0.649730754710201	1
ENSG00000065243.19	PKN2	1	88684130	1_54	0	0.010046269217434	4.86649891437059	4.64214647449792e-07	0.187350486444304	1
ENSG00000137947.11	GTF2B	1	88891161	1_54	0	0.0182542930788324	10.5818082250106	1.83409700757081e-06	1.38467792234583	1
ENSG00000137944.17	KYAT3	1	88993078	1_54	0	0.0121868085939516	6.71300894596001	7.76791765072442e-07	-0.636385156342408	1
ENSG00000213516.9	RBMXL1	1	88993078	1_54	0	0.0121868085939516	6.71300894596001	7.76791765072442e-07	-0.636385156342408	1
ENSG00000117226.11	GBP3	1	89015900	1_54	0	0.0109616731575258	5.69995438672049	5.93260762643e-07	-0.449305602948585	1
ENSG00000117228.9	GBP1	1	89064901	1_54	0	0.0124582809080068	6.9237313206336	8.19022291764165e-07	0.664858046115477	1
ENSG00000213512.1	GBP7	1	89184141	1_54	0	0.0102829937179131	5.08906506019283	4.96883951879203e-07	0.339581584116585	1
ENSG00000197147.13	LRRC8B	1	89524961	1_54	0	0.00993558328093502	4.76063455510811	4.4911298251366e-07	0.0354352259367778	2
ENSG00000122482.20	ZNF644	1	91022402	1_55	0	0.00690948164980287	4.96668488037226	3.25843806768886e-07	0.167206527965415	1
ENSG00000097046.12	CDC7	1	91486826	1_56	0	0.0114195587346491	4.92964309914926	5.34517830870246e-07	-0.11678472578394	2
ENSG00000172031.6	EPHX4	1	92029879	1_56	0	0.0135688623885913	7.37786851814879	9.50542952238753e-07	1.217024988029	1
ENSG00000284413.1	BTBD8	1	92080411	1_56	0	0.0113218906844434	4.81068265818022	5.17157780944037e-07	0.223846220718612	1
ENSG00000069712.12	KIAA1107	1	92163769	1_56	0	0.0113569196226025	5.04242948443942	5.43748137615787e-07	0.570366522327631	1
ENSG00000162676.11	GFI1	1	92487304	1_56	0	0.203292663505278	20.1256270911851	3.88479873913386e-05	3.94828939838327	1
ENSG00000067208.14	EVI5	1	92792120	1_56	0	0.0141711490062793	9.89981898024454	1.33207818135777e-06	-2.45715438471184	2
ENSG00000122406.12	RPL5	1	92831623	1_56	0	0.011491389815224	5.62222043022183	6.1344809615446e-07	1.02843052590042	1
ENSG00000154511.11	FAM69A	1	92962430	1_56	0	0.0134584460452698	6.72224051787155	8.59026104873818e-07	0.822010501220791	1
ENSG00000143033.17	MTF2	1	93079600	1_57	0	0.0143225522553387	6.3674539305348	8.65931670308461e-07	0.666596299169461	1
ENSG00000117500.12	TMED5	1	93180650	1_57	0	0.0145526961361162	6.52005046869282	9.00931590640048e-07	-0.699646319675296	1
ENSG00000122483.17	CCDC18	1	93179625	1_57	0	0.0144682744489184	6.46435393227006	8.880537688432e-07	-0.689685657201832	1
ENSG00000117505.12	DR1	1	93345343	1_57	0	0.0124936268585109	5.06019611100198	6.00279173946968e-07	-0.290373819069614	1
ENSG00000137936.16	BCAR3	1	93847253	1_57	0	0.0164723305023257	7.70669769699722	1.20537108135789e-06	0.922492109870087	2
ENSG00000067334.13	DNTTIP2	1	93879711	1_57	0	0.0168345433338313	7.91509663578938	1.26518769162592e-06	0.949143588306891	2
ENSG00000143036.16	SLC44A3	1	94818674	1_58	0	0.012293208096268	10.7091121326102	1.25001750861624e-06	-1.0207845914923	2
ENSG00000172339.9	ALG14	1	95073027	1_58	0	0.0657044961271243	27.6534891112314	1.72521180444974e-05	3.05460409311904	2
ENSG00000117569.18	PTBP2	1	96721522	1_59	0	0.0037470937210613	15.9564111713518	5.67710819715953e-07	-3.18288864196539	1
ENSG00000188641.12	DPYD	1	97921165	1_60	0	0.00307003658932892	37.3174148448113	1.08780862713626e-06	-6.04755323549216	2
ENSG00000162627.16	SNX7	1	98661649	1_60	0	0.0629301593482524	32.1381537922766	1.92033568744812e-05	2.82506032916867	1
ENSG00000156869.12	FRRS1	1	99766518	1_61	0	0.0131608059666082	4.81118937205542	6.01218498207609e-07	0.0731437090061989	1
ENSG00000117620.14	SLC35A3	1	99969054	1_61	0	0.0227831388747025	10.0711725248881	2.17866767566431e-06	-1.37983763671133	2
ENSG00000156875.13	MFSD14A	1	100038319	1_61	0	0.0203238001857944	8.97455166667975	1.73186914706591e-06	-1.07931554268406	1
ENSG00000156876.9	SASS6	1	100132743	1_61	0	0.0516544417175918	17.974530010726	8.81581793083947e-06	2.06357890908517	1
ENSG00000122435.9	TRMT13	1	100132743	1_61	0	0.0516544417175918	17.974530010726	8.81581793083947e-06	-2.06357890908517	1
ENSG00000122477.12	LRRC39	1	100178174	1_61	0	0.0143333946941686	5.62799019990629	7.65948886896539e-07	-0.382960393719822	1
ENSG00000137992.14	DBT	1	100250235	1_61	0	0.0168227876846314	7.16166628736491	1.14395631725367e-06	0.57020056525842	1
ENSG00000079335.18	CDC14A	1	100344610	1_61	0	0.0248319100112741	10.8986901622383	2.56969647495642e-06	1.26411047637742	1
ENSG00000181656.6	GPR88	1	100538206	1_62	0	0.0114512022412016	5.16608027440012	5.61706735946733e-07	0.397397160412926	1
ENSG00000162694.13	EXTL2	1	100895622	1_62	0	0.0549407876484427	20.2603876972309	1.05691492256659e-05	-1.86578168561671	1
ENSG00000162695.11	SLC30A7	1	100895622	1_62	0	0.0549407876484427	20.2603876972309	1.05691492256659e-05	1.86578168561671	1
ENSG00000170989.8	S1PR1	1	101236803	1_62	0	0.0745724431619443	23.2471968558819	1.64606265425643e-05	-2.14833468865659	1
ENSG00000060718.20	COL11A1	1	103107935	1_64	0	0.0189273798464559	8.88571425745953	1.596909255379e-06	1.10490560237349	1
ENSG00000134215.15	VAV3	1	107965542	1_67	0	0.0114795525043886	5.65342950961696	6.16217938866175e-07	0.585174845968587	1
ENSG00000085491.15	SLC25A24	1	108200420	1_67	0	0.0303850907915003	14.9905695117608	4.32489997560862e-06	1.92155906652189	1
ENSG00000116266.10	STXBP3	1	108746614	1_67	0	0.0236680027128726	12.5867709213196	2.82861171226284e-06	1.56796664071072	1
ENSG00000121957.12	GPSM2	1	108875057	1_67	0	0.0111284078373565	5.35641397569481	5.65984535096071e-07	-0.430282497566056	1
ENSG00000121940.15	CLCC1	1	108963213	1_67	0	0.0124898497351215	6.46008383656362	7.66112880941214e-07	-0.60965135287516	1
ENSG00000197780.9	TAF13	1	109075155	1_67	0	0.0111270872302085	5.35527990555408	5.65797552662251e-07	-0.3717173616206	1
ENSG00000215717.5	TMEM167B	1	109089398	1_67	0	0.0129592178478856	6.81299053097843	8.38328001733144e-07	-0.660138088114515	1
ENSG00000116299.16	KIAA1324	1	109073519	1_67	0	0.0129920459290176	6.83719501237327	8.4343750950838e-07	-0.759077955789919	1
ENSG00000031698.12	SARS	1	109213564	1_67	0	0.0109995254889108	5.2450527346343	5.47798963570247e-07	-0.325599971427187	1
ENSG00000134222.16	PSRC1	1	109279544	1_67	0	0.0474174902606195	19.2930738416455	8.68635125034314e-06	1.96619633942395	2
ENSG00000143028.8	SYPL2	1	109466812	1_67	0	0.0109492583834632	5.20126665644078	5.40743391848134e-07	-0.36104695275553	1
ENSG00000162650.16	ATXN7L2	1	109473620	1_67	0	0.0104626304401206	4.76672595102047	4.73541958970542e-07	-0.0912787481265176	2
ENSG00000174151.14	CYB561D1	1	109494012	1_67	0	0.0134568645498462	7.17353396588258	9.16588569120216e-07	-0.924836551116725	1
ENSG00000181754.6	AMIGO1	1	109509517	1_67	0	0.026724196409319	13.7544730769168	3.49016540395958e-06	-1.48670656861468	2
ENSG00000156097.12	GPR61	1	109539929	1_67	0	0.071474395726125	23.2946421805894	1.58089830182298e-05	-2.26336990202619	1
ENSG00000168765.16	GSTM4	1	109713885	1_67	0	0.0161000225513659	8.89046121109213	1.35908986109333e-06	0.994588532958387	1
ENSG00000134184.12	GSTM1	1	109711080	1_67	0	0.0112621698841787	5.47064224355227	5.85002585716119e-07	0.410987062172374	1
ENSG00000134201.10	GSTM5	1	109713885	1_67	0	0.0161000225513659	8.89046121109213	1.35908986109333e-06	0.994588532958387	1
ENSG00000213366.12	GSTM2	1	109667893	1_67	0	0.0120437061671032	6.11218636911179	6.98962918666855e-07	-0.573978013480699	1
ENSG00000134202.10	GSTM3	1	109669671	1_67	0	0.0152729624295923	8.38536429611076	1.2160253124152e-06	0.972604920033313	2
ENSG00000168710.17	AHCYL1	1	109984850	1_68	0	0.0208831360329313	15.8928671024541	3.15134075517811e-06	1.69905233830182	1
ENSG00000197106.6	SLC6A17	1	110150825	1_68	0	0.00652021258132807	4.75917914424302	2.94639660201366e-07	0.0818591591386535	1
ENSG00000168679.17	SLC16A4	1	110395158	1_68	0	0.0125045222766886	10.9795702330412	1.30361648120483e-06	-1.2091118772602	1
ENSG00000134248.13	LAMTOR5	1	110407655	1_68	0	0.00858279600877521	7.38294125345676	6.01666179790639e-07	-0.640307033664569	2
ENSG00000121931.15	LRIF1	1	110964484	1_68	0	0.014571872175058	12.4437330876295	1.72172361736338e-06	-1.81049277279264	1
ENSG00000156171.14	DRAM2	1	111139496	1_68	0	0.0569044037817957	25.5745782820479	1.3818208939695e-05	3.13272963253865	1
ENSG00000134255.13	CEPT1	1	111139496	1_68	0	0.0569044037817958	25.5745782820479	1.3818208939695e-05	3.13272963253865	1
ENSG00000156150.6	ALX3	1	110070303	1_68	0	0.0659388872978013	27.0133789505769	1.69128938087971e-05	2.61799154904302	1
ENSG00000162777.16	DENND2D	1	111205506	1_69	0	0.00505549786837023	4.76547410860333	2.28753339389446e-07	-0.097559083344655	1
ENSG00000173947.13	PIFO	1	111346062	1_69	0	0.00876703221764175	10.0191458448905	8.34028128291522e-07	1.11243886943855	1
ENSG00000282608.1	ADORA3	1	111503935	1_69	0	0.00763957328747578	8.70470433043518	6.31423181964786e-07	-1.07318803897116	1
ENSG00000197852.9	FAM212B	1	111755756	1_69	0	0.0188882028983977	17.3628779170215	3.11393646856958e-06	-2.02634851011162	1
ENSG00000143079.14	CTTNBP2NL	1	112363677	1_69	0	0.00514798089240232	4.93835761255839	2.413886574878e-07	-0.0723985135937751	2
ENSG00000184599.13	FAM19A3	1	112720490	1_69	0	0.0120959687759514	13.0952931691028	1.50401885039022e-06	1.48043222707121	1
ENSG00000155380.11	SLC16A1	1	112956760	1_70	0	0.0186581086604254	9.03855562515347	1.60126809270412e-06	0.965857307932725	1
ENSG00000081019.13	RSBN1	1	113810702	1_70	0	0.0119795389100444	4.79592144134292	5.45518596214168e-07	-0.142221854420301	1
ENSG00000134262.12	AP4B1	1	113904943	1_70	0	0.0131065403632814	5.6559595825428	7.03868878650235e-07	0.50303309138239	1
ENSG00000163349.21	HIPK1	1	113929596	1_70	0	0.0133747232131372	5.84976885646546	7.42883831026564e-07	0.56280235098325	2
ENSG00000134200.3	TSHB	1	115020165	1_71	0	0.00791857141289754	7.18577160386352	5.40278448147179e-07	-0.0600090904788611	2
ENSG00000197323.11	TRIM33	1	114510877	1_71	0	0.165880603336716	35.6392579821817	5.6133439835139e-05	3.32304165701377	2
ENSG00000175984.14	DENND2C	1	114669904	1_71	0	0.0404562251808366	22.7072197877429	8.72261528858956e-06	-2.01475222461823	2
ENSG00000213281.4	NRAS	1	114716596	1_71	0	0.00604969117888454	5.04955158379287	2.90057043181547e-07	0.272784804344052	1
ENSG00000134198.9	TSPAN2	1	115089590	1_71	0	0.0145300869734197	11.8386551122365	1.63330758682387e-06	-0.891994693556076	1
ENSG00000173218.14	VANGL1	1	115641042	1_72	0	0.0048985185084085	4.81968138249905	2.24171541966269e-07	0.13560717472265	2
ENSG00000118729.11	CASQ2	1	115768346	1_72	0	0.00722525902956461	8.52745529967328	5.85019402221586e-07	-1.14666605136044	1
ENSG00000163393.12	SLC22A15	1	115976190	1_72	0	0.00707621402148728	8.3285157503332	5.59584875621313e-07	-0.97640650760908	1
ENSG00000116815.15	CD58	1	116571486	1_72	0	0.00680935908099478	7.96163863176448	5.14761544245089e-07	-0.839569823619215	1
ENSG00000134247.9	PTGFRN	1	116909700	1_72	0	0.0133156694122254	14.3692950968889	1.81675291210319e-06	-1.50506369392329	2
ENSG00000134256.12	CD101	1	117001709	1_72	0	0.00675991655003749	7.89209140214303	5.06559935469295e-07	0.879092233474633	2
ENSG00000116830.11	TTF2	1	117060534	1_72	0	0.00509191961297006	5.18894690243697	2.50875448671443e-07	-0.320667373853802	1
ENSG00000134253.9	TRIM45	1	117122142	1_72	0	0.00486958709322871	4.7631950393489	2.20235791471016e-07	-0.096456179336169	1
ENSG00000198162.12	MAN1A2	1	117329919	1_72	0	0.0100461479356493	11.6751824049642	1.11368056377789e-06	1.66745366784222	2
ENSG00000183508.4	FAM46C	1	117605765	1_72	0	0.0141812033602415	14.9719470872496	2.01599181852164e-06	1.56227220581936	1
ENSG00000196505.10	GDAP2	1	117937968	1_72	0	0.00706772241484355	8.31708441291015	5.58146223164805e-07	1.0856707496525	1
ENSG00000092607.13	TBX15	1	118988874	1_73	0	0.0159131097244464	15.7969674034168	2.38685576638442e-06	1.79214520803765	2
ENSG00000116874.11	WARS2	1	119041773	1_73	0	0.00508825788428047	4.90387186577286	2.36922128074213e-07	-0.132330817496166	2
ENSG00000143067.4	ZNF697	1	119647482	1_73	0	0.0107671912479399	12.0594612350465	1.23289965119793e-06	1.34010771187393	1
ENSG00000198483.12	ANKRD35	1	145876257	1_73	0	0.0232178950306408	19.4206831268255	4.28138952754488e-06	-1.9483220276553	1
ENSG00000168509.19	HFE2	1	146036954	1_73	0	0.0236758031977166	19.6083563804554	4.40801749648068e-06	-1.93138917103151	1
ENSG00000131791.7	PRKAB2	1	147171976	1_73	0	0.0903962970373411	32.6232928128256	2.80011476427993e-05	-3.79474713095537	2
ENSG00000131778.18	CHD1L	1	147243554	1_73	0	0.00667956009240334	7.49963423712199	4.75647634382554e-07	-0.728320164052593	1
ENSG00000116128.10	BCL9	1	147541592	1_73	0	0.0202957997414762	18.1288977332987	3.49361436723763e-06	1.67517173343513	1
ENSG00000162836.11	ACP6	1	147664166	1_73	0	0.00599311308236072	6.46522775287641	3.67903312123333e-07	0.844926108476391	1
ENSG00000265107.2	GJA5	1	147773193	1_73	0	0.0148467825785549	15.132994429564	2.1333131853835e-06	-1.75246924781484	2
ENSG00000143376.12	SNX27	1	151573960	1_74	0	0.0844319560969551	21.8019454109069	1.74783123280152e-05	2.37460427834233	2
ENSG00000143450.16	OAZ3	1	151762965	1_74	0	0.0183599971876881	7.01836354686815	1.2235053360553e-06	0.674878248151461	2
ENSG00000143436.10	MRPL9	1	151763100	1_74	0	0.0249608765182322	9.96703118405932	2.36223470478621e-06	-1.26511299715967	1
ENSG00000182134.15	TDRKH	1	151789389	1_74	0	0.0278282170457934	11.0130927379594	2.90999387623564e-06	1.66425163135155	1
ENSG00000143365.17	RORC	1	151831413	1_74	0	0.0327216512497165	12.5738580852615	3.9066199427387e-06	1.46346230086405	1
ENSG00000197747.8	S100A10	1	151994269	1_74	0	0.0187806571144032	7.23558702672755	1.29027401745565e-06	-0.646184316297151	1
ENSG00000197915.5	HRNR	1	152230440	1_74	0	0.0204967247143697	8.07439703236902	1.5714188762319e-06	-1.00062974410037	3
ENSG00000143631.10	FLG	1	152205063	1_74	0	0.0250343542928692	9.9952813702395	2.37590359748087e-06	1.40658625542035	2
ENSG00000143536.7	CRNN	1	152414760	1_74	0	0.0748318064208862	20.614099039038	1.46469764791419e-05	-2.45783448718072	1
ENSG00000198854.5	C1orf68	1	152719996	1_74	0	0.0182879742598664	6.98067918563725	1.21216203558099e-06	-0.89631969510795	1
ENSG00000163207.6	IVL	1	152908247	1_74	0	0.0301940253847663	11.7988637580946	3.38266195544264e-06	1.48218712878394	2
ENSG00000241794.1	SPRR2A	1	153057485	1_74	0	0.0285066203200769	11.2449620213672	3.04369493207998e-06	1.28774631356799	2
ENSG00000203785.8	SPRR2E	1	153106201	1_74	0	0.0149823881033697	5.07048522398608	7.21319978523718e-07	0.441832736786182	2
ENSG00000163220.10	S100A9	1	153357702	1_75	0	0.0127018970690811	6.92534952493716	8.35233073483749e-07	0.649430664481592	2
ENSG00000143546.9	S100A8	1	153391654	1_75	0	0.0110309987380406	5.59036612453206	5.85534492346019e-07	0.358916544507465	1
ENSG00000143556.8	S100A7	1	153460264	1_75	0	0.0113802776983956	6.27936931547844	6.78525670644419e-07	0.738331309250055	2
ENSG00000197956.9	S100A6	1	153535924	1_75	0	0.0193410751862543	11.6974149738778	2.14816633903594e-06	1.44789305246776	2
ENSG00000196420.7	S100A5	1	153541765	1_75	0	0.0104486834909298	5.10277797910027	5.06250707648314e-07	0.250805432491062	1
ENSG00000188015.9	S100A3	1	153549456	1_75	0	0.0101689414449628	4.87850876058147	4.71042651067159e-07	-0.173155433121186	1
ENSG00000196154.11	S100A4	1	153549874	1_75	0	0.010342672603728	5.01642349398662	4.92633983174319e-07	-0.23345128339077	1
ENSG00000196754.10	S100A2	1	153567710	1_75	0	0.0122426436299807	6.57276091976589	7.64047642432993e-07	0.638499522438334	1
ENSG00000188643.10	S100A16	1	153613108	1_75	0	0.0116964773781534	6.00818057501624	6.67260564951273e-07	-0.500778388958421	1
ENSG00000160678.11	S100A1	1	153627648	1_75	0	0.011413464484139	5.78790525519043	6.27243691179831e-07	-0.488471215159689	2
ENSG00000169418.9	NPR1	1	153678582	1_75	0	0.0420403569364223	19.7099630108363	7.86773277292807e-06	-2.60039888095979	1
ENSG00000143554.13	SLC27A3	1	153774305	1_75	0	0.0144970703107393	7.88141112105819	1.08487980373557e-06	0.664676077358508	1
ENSG00000143578.15	CREB3L4	1	153966654	1_75	0	0.1586450440958	20.2219573705793	3.0461206239759e-05	4.23050466469319	1
ENSG00000143552.9	NUP210L	1	154155260	1_75	0	0.0281542838855794	13.1742045316974	3.52181293180743e-06	-0.822660059674025	1
ENSG00000143515.16	ATP8B2	1	154325898	1_75	0	0.190854039269201	33.9627276531015	6.15462101178736e-05	3.57080963749234	1
ENSG00000163239.12	TDRD10	1	154502081	1_75	0	0.0579824282380848	22.4142239216713	1.23400665608032e-05	-2.9861639876183	1
ENSG00000160714.9	UBE2Q1	1	154559434	1_75	0	0.0158352220236893	9.29038081321658	1.39686703946056e-06	1.55999651266237	1
ENSG00000160710.15	ADAR	1	154628057	1_75	0	0.010547709711295	5.25762866613552	5.26557102681219e-07	0.614865123155609	2
ENSG00000143603.18	KCNN3	1	154870871	1_76	1	0.372393710119634	27.7883873251822	9.82569043683512e-05	-4.56273985984814	1
ENSG00000163348.3	PYGO2	1	154981990	1_76	0	0.00419649679854917	5.98583169106233	2.38511209177892e-07	0.239752229832126	1
ENSG00000160691.18	SHC1	1	154974041	1_76	0	0.00363723376038572	6.45953981876689	2.23084907664167e-07	-1.28501917019682	1
ENSG00000163354.14	DCST2	1	155033615	1_76	0	0.0172750590606732	26.2858506276907	4.31160506326925e-06	-3.70279502278638	1
ENSG00000163357.10	DCST1	1	155033615	1_76	0	0.00361680960821154	6.50472890309164	2.23384093844482e-07	0.803113442020884	2
ENSG00000143590.13	EFNA3	1	155081243	1_76	0	0.0113606336557353	18.5924426015719	2.00556342849033e-06	2.30078017175125	1
ENSG00000169242.11	EFNA1	1	155127376	1_76	0	0.00470222108964769	8.03252997042178	3.5863510349745e-07	0.585498282008929	1
ENSG00000169241.17	SLC50A1	1	155135811	1_76	0	0.00351889265468752	5.02255178295738	1.67813864456564e-07	0.144498093703564	1
ENSG00000185499.16	MUC1	1	155197995	1_76	0	0.00572418663124019	10.5375018631899	5.72728567689666e-07	1.17662376661246	1
ENSG00000169231.13	THBS3	1	155205298	1_76	0	0.00513927483754295	8.66023269544356	4.22599327550465e-07	-0.612593164881192	1
ENSG00000160767.20	FAM189B	1	155255194	1_76	0	0.0047657084339312	9.15561957788386	4.14297778539155e-07	-2.00890655599013	1
ENSG00000116521.10	SCAMP3	1	155262283	1_76	0	0.0122934914123073	11.8909529211434	1.38799946467106e-06	2.00810481914978	1
ENSG00000143630.9	HCN3	1	155277916	1_76	0	0.0273491543121288	15.6362029169385	4.06043531429679e-06	-2.4657281410912	1
ENSG00000160753.15	RUSC1	1	155321640	1_76	0	0.00537390852319786	8.10028270781945	4.13321353271646e-07	-0.0422516797508579	1
ENSG00000116580.18	GON4L	1	155859720	1_76	0	0.0737511890916828	19.3430954044062	1.3545417561944e-05	-2.67224451535059	1
ENSG00000132718.8	SYT11	1	155859720	1_76	0	0.0737511890916827	19.3430954044062	1.3545417561944e-05	-2.67224451535059	1
ENSG00000143622.10	RIT1	1	155910600	1_76	0	0.0322840102275768	16.3567971921568	5.01398628764304e-06	-2.25159184247044	1
ENSG00000163479.13	SSR2	1	156020665	1_76	0	0.00430156635516754	8.41928030946087	3.43873724471614e-07	1.0028233105807	1
ENSG00000116586.11	LAMTOR2	1	156055222	1_76	0	0.03226484913309	23.8242528788064	7.29871365619622e-06	-2.50635758253915	1
ENSG00000196189.12	SEMA4A	1	156147070	1_76	0	0.00412075733567152	6.72854750216247	2.63266597143416e-07	-1.15567411132575	1
ENSG00000160785.13	SLC25A44	1	156193927	1_76	0	0.00387246763386839	6.10440437388417	2.24454588597496e-07	0.951590210991111	2
ENSG00000242252.1	BGLAP	1	156240766	1_76	0	0.0247829925182353	24.3736461074255	5.73550474868912e-06	2.55785403622198	1
ENSG00000160781.15	PAQR6	1	156225891	1_76	0	0.00437114941143546	7.02925538824398	2.91744293977784e-07	0.883754791119127	2
ENSG00000198952.8	SMG5	1	156282500	1_76	0	0.00976167892526725	15.119294444357	1.40137201563256e-06	-1.80716674538865	1
ENSG00000163468.14	CCT3	1	156351363	1_76	0	0.0176456364986666	20.908819121283	3.50319434313726e-06	-2.19144270726683	1
ENSG00000183856.10	IQGAP3	1	156572426	1_77	0	0.0127587229195069	6.52849573621036	7.90892992456087e-07	-0.622213604360172	1
ENSG00000187862.11	TTC24	1	156579671	1_77	0	0.0302721293610494	14.8193542071069	4.25960811641649e-06	1.609300426656	2
ENSG00000160818.16	GPATCH4	1	156601175	1_77	0	0.0133265309251229	6.94507748224686	8.78803147083475e-07	0.693643587310132	1
ENSG00000132702.12	HAPLN2	1	156619658	1_77	0	0.0218566718977308	11.6866584001985	2.42533525355588e-06	-1.33804441127533	1
ENSG00000132692.18	BCAN	1	156640896	1_77	0	0.0112988271705494	5.36638216859259	5.75721383372698e-07	-0.329918801939459	1
ENSG00000132688.10	NES	1	156678139	1_77	0	0.035822024209846	16.443168809196	5.59284824217706e-06	1.66251865597322	2
ENSG00000143320.8	CRABP2	1	156705979	1_77	0	0.0125001057960341	6.33260732593466	7.51611894822574e-07	0.637690166284275	1
ENSG00000143303.11	RRNAD1	1	156728106	1_77	0	0.0109699810572963	5.08401409212829	5.29553716227756e-07	-0.287041851337937	1
ENSG00000198400.11	NTRK1	1	156815564	1_77	0	0.0121097377139607	6.02915374714364	6.9324778779556e-07	0.594289784609388	2
ENSG00000027869.11	SH2D2A	1	156815979	1_77	0	0.0131941231354706	6.84954160350906	8.58103034032428e-07	-0.762411663660114	1
ENSG00000187800.13	PEAR1	1	156893251	1_77	0	0.0120114671518289	5.95122005413968	6.78733779540099e-07	-0.423708727093116	1
ENSG00000132694.18	ARHGEF11	1	157045234	1_77	0	0.0152010183190271	8.20483010257855	1.18423985162842e-06	1.01273896134958	1
ENSG00000143297.18	FCRL5	1	157552226	1_77	0	0.0240659389051765	12.6116816262924	2.88186216515591e-06	-1.56308990246269	1
ENSG00000160856.20	FCRL3	1	157700967	1_77	0	0.0108890852664496	5.01326622404623	5.18333840151268e-07	0.398402644059789	1
ENSG00000158473.6	CD1D	1	158180329	1_78	0	0.00835310456210725	5.41310545100995	4.29330559239625e-07	0.536854648916171	1
ENSG00000158488.15	CD1E	1	158353463	1_78	0	0.0113726817012578	8.3615383781711	9.02914169541686e-07	-0.989906120833895	1
ENSG00000163554.12	SPTA1	1	158654738	1_78	0	0.0151082937180432	11.0790963678049	1.5893412527327e-06	1.27210257529533	1
ENSG00000163565.18	IFI16	1	159000007	1_78	0	0.0201377578011792	13.8333397782166	2.64506016098999e-06	-1.62966879340973	1
ENSG00000163568.14	AIM2	1	159202320	1_78	0	0.0138221436947467	10.2273195546062	1.34225375050665e-06	-1.38492839636765	1
ENSG00000179639.10	FCER1A	1	159289239	1_78	0	0.00796003282352242	4.95287506363601	3.74342924071368e-07	0.448434141711312	2
ENSG00000158714.10	SLAMF8	1	159826640	1_78	0	0.0176390776268285	12.5628219474446	2.1040713984599e-06	1.3651084674303	2
ENSG00000188004.9	C1orf204	1	159854415	1_78	0	0.0194452221489201	13.4975947276011	2.49210702780433e-06	-1.45541554287488	1
ENSG00000243284.1	VSIG8	1	159856126	1_78	0	0.00853889365559868	5.62318125398044	4.5591206378677e-07	-0.445043378620105	2
ENSG00000213085.9	CFAP45	1	159899758	1_78	0	0.00798784584113954	4.98616969154711	3.78176141151946e-07	-0.219617705951935	1
ENSG00000085552.16	IGSF9	1	159945134	1_79	0	0.00532635480613619	4.7911006824694	2.42305229369655e-07	0.144730212295036	1
ENSG00000143315.6	PIGM	1	160036682	1_79	0	0.0116482560794469	12.2624899853741	1.35624132172364e-06	-1.39961143407928	1
ENSG00000162728.4	KCNJ9	1	160081123	1_79	0	0.0111630461149619	11.8557224376818	1.25663206952307e-06	-1.52291227606109	1
ENSG00000162729.13	IGSF8	1	160102029	1_79	0	0.0160803771647752	15.3483501648845	2.34344802890657e-06	-1.79563374110657	1
ENSG00000018625.14	ATP1A2	1	160116165	1_79	0	0.00533257208468507	4.80222783152941	2.43151465834059e-07	0.134741805452437	1
ENSG00000132681.16	ATP1A4	1	160151660	1_79	0	0.0597275266877612	28.0082578724469	1.58839321820987e-05	2.45603438967643	1
ENSG00000122218.14	COPA	1	160342475	1_79	0	0.215629244170472	40.8873454455296	8.3713205668134e-05	-3.75278623146824	1
ENSG00000162736.15	NCSTN	1	160342835	1_79	0	0.00531565613688656	4.77193409502158	2.40851143745795e-07	-0.308129736511864	2
ENSG00000162738.5	VANGL2	1	160402319	1_79	0	0.0128388518355865	13.1927950111761	1.6082753227915e-06	1.9402131444905	1
ENSG00000066294.14	CD84	1	160579090	1_79	0	0.00576369871027238	5.54381222448953	3.0339413365505e-07	-0.530455863360476	1
ENSG00000117091.9	CD48	1	160709737	1_79	0	0.00574009555565358	5.50465345750905	3.00017440958438e-07	0.386269794132049	2
ENSG00000122223.12	CD244	1	160862395	1_79	0	0.00535572849047994	4.84355375103445	2.4630888185862e-07	0.0674176141587438	1
ENSG00000215845.10	TSTD1	1	161038782	1_79	0	0.0119027151424745	12.469138283475	1.40922350462719e-06	-1.30733173576609	1
ENSG00000162755.13	KLHDC9	1	161098329	1_79	0	0.00569698355432791	5.43274114551458	2.93874142700366e-07	-0.459027118750887	1
ENSG00000158793.13	NIT1	1	161118210	1_79	0	0.0100590043465838	10.8603026958149	1.0372759834256e-06	1.23246284750383	1
ENSG00000158796.16	DEDD	1	161132100	1_79	0	0.007130242837456	7.57397142259525	5.12773272252191e-07	-0.866715816935331	1
ENSG00000143222.11	UFC1	1	161153113	1_79	0	0.00783391478244355	8.4724033979433	6.30206481531865e-07	-0.983454497034605	1
ENSG00000143224.17	PPOX	1	161165947	1_79	0	0.00896028601922239	9.75527745435091	8.2996331289861e-07	1.13169812929952	2
ENSG00000158850.14	B4GALT3	1	161177981	1_79	0	0.00702271420752765	7.42895124670822	4.95370226051464e-07	-0.819237444421455	1
ENSG00000158864.12	NDUFS2	1	161196933	1_79	0	0.0198464329381205	17.3655473583747	3.27241469721927e-06	-1.80046134125719	1
ENSG00000158869.10	FCER1G	1	161215268	1_79	0	0.00861593531645588	9.38097807504143	7.67446213369488e-07	-1.15067690838799	1
ENSG00000158887.15	MPZ	1	161312076	1_79	0	0.0054516949797111	5.01294079888973	2.5949053520667e-07	-0.274455760532333	1
ENSG00000143226.13	FCGR2A	1	161505171	1_79	0	0.00563054200086977	5.32085617436879	2.84465183258044e-07	-0.2260839472291	1
ENSG00000173110.7	HSPA6	1	161524532	1_79	0	0.00863964185676647	9.40713526362823	7.71703598396346e-07	-1.26768410098034	1
ENSG00000203747.10	FCGR3A	1	161551141	1_79	0	0.00656290954381988	6.78274674203709	4.22668046550717e-07	-0.572593030933666	1
ENSG00000162746.14	FCRLB	1	161721643	1_79	0	0.00709323591474187	7.52431861004846	5.06767760484973e-07	-0.821545246458027	1
ENSG00000081721.11	DUSP12	1	161749589	1_79	0	0.00576607391485351	5.54773354806568	3.03733850795298e-07	-0.368669513910761	1
ENSG00000118217.5	ATF6	1	161766262	1_79	0	0.00792396738293577	8.58154514252056	6.45662505977362e-07	0.979738243892755	1
ENSG00000239887.4	C1orf226	1	162366749	1_79	0	0.00531810321369741	4.77631175449749	2.41183073085454e-07	0.0741751251314247	1
ENSG00000198574.5	SH2D1B	1	162416212	1_80	0	0.00351424764815889	5.74023093019131	1.91539841682464e-07	0.468724046827297	1
ENSG00000117143.13	UAP1	1	162561114	1_80	0	0.00365976006822599	6.17104049235507	2.14441288035538e-07	-0.488967801891654	2
ENSG00000162733.16	DDR2	1	162631124	1_80	0	0.00327327909772068	5.14727471372634	1.5997708587959e-07	0.281058741007541	1
ENSG00000132196.13	HSD17B7	1	162790761	1_80	0	0.0393813982286946	28.7313386464134	1.07434653988671e-05	2.43759045218079	2
ENSG00000185860.13	CCDC190	1	162868003	1_80	0	0.00317324924760243	4.81539430922548	1.45088649315965e-07	0.0498095868344744	2
ENSG00000117152.13	RGS4	1	163068894	1_80	0	0.0739198268951119	34.4484407703701	2.41784194397185e-05	-2.94740501850388	1
ENSG00000143228.12	NUF2	1	163266611	1_80	0	0.0172322760258241	20.8442854705902	3.41057066019375e-06	-2.06337520176743	1
ENSG00000185630.18	PBX1	1	164547061	1_80	0	0.00739077176595648	13.073438195689	9.17438594548655e-07	1.45844874340527	1
ENSG00000162761.14	LMX1A	1	165357021	1_81	0	0.0205654016464958	11.1216655314987	2.17172295935414e-06	-1.31046344075781	1
ENSG00000143198.12	MGST3	1	165630412	1_81	0	0.0938165338824605	25.8580882937392	2.30342032372931e-05	-2.86678883882717	1
ENSG00000143149.12	ALDH9A1	1	165698544	1_81	0	0.0106421868121906	4.81362070461426	4.86407364187826e-07	-0.296837200088459	1
ENSG00000188859.6	FAM78B	1	166167240	1_81	0	0.0122900415085052	6.19008695602301	7.22349699299069e-07	-0.650454355251058	1
ENSG00000152382.5	TADA1	1	166876513	1_82	0	0.0117183479615767	13.0830916784689	1.4557076729667e-06	1.25144723786674	1
ENSG00000198842.9	DUSP27	1	167094415	1_82	0	0.00475696967277517	4.82448483312279	2.17910784841422e-07	0.235108891837289	1
ENSG00000143167.11	GPA33	1	167166436	1_82	0	0.00689542223902839	8.30239649699584	5.43577825657689e-07	0.875218954698043	1
ENSG00000143162.7	CREG1	1	167553767	1_82	0	0.00551877700064396	6.21215935196406	3.2552386254918e-07	0.583990111788823	2
ENSG00000198771.10	RCSD1	1	167630346	1_82	0	0.00551080481779831	6.22759773046774	3.2586144416312e-07	0.572129195467135	1
ENSG00000197965.11	MPZL1	1	167720961	1_82	0	0.00480283877594467	4.87802299013645	2.22453502411524e-07	0.158744688118998	2
ENSG00000143199.17	ADCY10	1	167913803	1_82	0	0.00522827955813521	5.69111873705289	2.82523023185532e-07	-0.464389832463699	1
ENSG00000143164.15	DCAF6	1	167936173	1_82	0	0.00723920364188135	8.78497478868391	6.03849498510002e-07	1.04121050041795	1
ENSG00000143158.10	MPC2	1	167936173	1_82	0	0.00688000838935565	8.22071181088202	5.37026588288264e-07	1.13745446330439	2
ENSG00000143155.12	TIPRL	1	168178854	1_82	0	0.00476419404255868	4.8034730628413	2.17291229890234e-07	-0.203991333290758	2
ENSG00000143178.12	TBX19	1	168281906	1_82	0	0.00796277488108477	9.66810848000552	7.30976389147065e-07	-1.03743208432551	1
ENSG00000143185.3	XCL2	1	168543891	1_82	0	0.00812575531487292	9.8898073172579	7.63042921165209e-07	1.11247279533088	2
ENSG00000143184.4	XCL1	1	168576583	1_82	0	0.00785577566521067	9.57755607730189	7.1439955149413e-07	-1.07755071583233	1
ENSG00000143196.4	DPT	1	168728704	1_82	0	0.00981998350510538	11.7123527602648	1.09207458280423e-06	1.27224623610759	1
ENSG00000143156.13	NME7	1	169330256	1_83	0	0.0129986717047011	6.85906407038031	8.46566798195793e-07	0.84142908995908	2
ENSG00000117477.12	CCDC181	1	169464882	1_83	0	0.013304910405722	7.0818602931803	8.94657292263469e-07	0.851668638064185	1
ENSG00000117479.12	SLC19A2	1	169486744	1_83	0	0.0290719359396922	14.5819974421327	4.02520837378641e-06	-1.59928455130512	1
ENSG00000171806.11	METTL18	1	169794673	1_83	0	0.0163714634668471	9.06753208241029	1.40952895252135e-06	1.74232033486343	1
ENSG00000000457.13	SCYL3	1	169894240	1_83	0	0.0176698456371084	9.798871366651	1.64401663976343e-06	1.83353189052491	1
ENSG00000075945.12	KIFAP3	1	170085160	1_83	0	0.0411883784852894	17.9451260186485	7.01808468089319e-06	-1.91336084764055	1
ENSG00000120370.12	GORAB	1	170532026	1_83	0	0.0109742995578107	5.24009784422967	5.46026353090777e-07	-0.262678875037137	1
ENSG00000116132.11	PRRX1	1	170662622	1_84	0	0.00725153695174419	6.15162780394794	4.23562509102959e-07	-0.624283489094267	1
ENSG00000007933.12	FMO3	1	171092246	1_84	0	0.00632677125276104	4.84971128040984	2.91336845677737e-07	-0.1819191675073	1
ENSG00000094963.13	FMO2	1	171147265	1_84	0	0.0107606407767643	9.92137313092763	1.01369502149826e-06	-1.21535531673321	1
ENSG00000010932.16	FMO1	1	171248552	1_84	0	0.00697527479948279	5.78090314006174	3.82872709234163e-07	-0.462952825142211	1
ENSG00000076258.9	FMO4	1	171314704	1_84	0	0.00726645247178037	6.17123981319398	4.25786862592651e-07	-0.647060320596271	1
ENSG00000117523.15	PRRC2C	1	171484568	1_84	0	0.0101435837394127	9.35690228615145	9.01199432965679e-07	1.44114446439472	1
ENSG00000034971.16	MYOC	1	171652917	1_84	0	0.00730225026018971	6.21813844387693	4.31136207198161e-07	-0.949270127324402	2
ENSG00000010165.19	METTL13	1	171781437	1_84	0	0.0938187368857131	30.85917898092	2.7489785158473e-05	3.21618351606616	1
ENSG00000197959.13	DNM3	1	171843411	1_84	0	0.0101570755739951	9.36966214276285	9.03628691076959e-07	-1.42380688270288	1
ENSG00000094975.13	SUCO	1	172532059	1_84	0	0.00948698369419954	8.717551061698	7.85271888714947e-07	0.993677629108776	2
ENSG00000117593.9	DARS2	1	173823764	1_85	0	0.0168436815725084	10.4098552360847	1.66486532988207e-06	1.7111115041111	1
ENSG00000117601.13	SERPINC1	1	173916899	1_85	0	0.242525405452996	27.5615348867806	6.34684709482079e-05	-5.07603766445048	2
ENSG00000152061.23	RABGAP1L	1	174159002	1_85	0	0.0231165687842818	18.256616622283	4.00720042079481e-06	-4.56013806282487	2
ENSG00000120333.4	MRPS14	1	175023749	1_85	0	0.0120748751360718	10.4078294192119	1.19327409060672e-06	-2.4038731843813	1
ENSG00000152092.15	ASTN1	1	177165470	1_86	0	0.00406728382524613	9.54665276957784	3.68682906957454e-07	-1.23984398748372	1
ENSG00000143207.19	RFWD2	1	176207359	1_86	0	0.00289311782427515	5.56347250649874	1.52830299411461e-07	-0.300103450559523	1
ENSG00000075391.16	RASAL2	1	178093905	1_87	0	0.014376515674137	10.7115836562186	1.46219307552799e-06	1.57083731460002	1
ENSG00000116191.17	RALGPS2	1	178725006	1_87	0	0.0633283906757483	25.1223228187324	1.51062142667631e-05	-2.29402007298957	1
ENSG00000143340.6	FAM163A	1	179743345	1_89	0	0.00550859070244358	5.05429740321919	2.64361796490229e-07	-0.514472684877156	1
ENSG00000116199.11	FAM20B	1	179026365	1_89	0	0.00691000615233894	7.28289361730351	4.77837024083227e-07	-0.66236876203224	1
ENSG00000186283.13	TOR3A	1	179086126	1_89	0	0.00559279073748409	5.28914462794575	2.80873915991461e-07	0.322049555173928	1
ENSG00000143322.19	ABL2	1	179229827	1_89	0	0.00548028962725777	4.9675978376078	2.58492137163924e-07	0.0518392836725793	1
ENSG00000057252.12	SOAT1	1	179295239	1_89	0	0.00537584701523763	4.80372222126868	2.45200970064357e-07	-0.0693760199948962	1
ENSG00000169905.12	TOR1AIP2	1	179878267	1_89	0	0.00714304461448201	7.29837922527144	4.95002263806021e-07	0.832986813350841	1
ENSG00000135837.15	CEP350	1	179954679	1_89	0	0.0133727251111548	13.4616224480182	1.7092859392269e-06	-1.37349416114224	2
ENSG00000230124.6	ACBD6	1	180502528	1_89	0	0.00783272521248324	8.40905376062415	6.2539933728297e-07	-1.20927880708874	1
ENSG00000153029.14	MR1	1	181033343	1_89	0	0.00650772136502431	6.30894143981738	3.89836808509341e-07	-0.247375679200309	1
ENSG00000135821.17	GLUL	1	182392371	1_90	0	0.161940223425443	34.6417172217974	5.32661788748256e-05	-3.36519200599672	1
ENSG00000203730.2	TEDDM1	1	182400603	1_90	0	0.0509995558755344	23.1841355891766	1.12267667293927e-05	2.63999972763252	1
ENSG00000135828.11	RNASEL	1	182589684	1_90	0	0.00782375301789273	5.17443421598637	3.84392936755453e-07	0.353514712085755	1
ENSG00000143333.6	RGS16	1	182604092	1_90	0	0.0652086776492165	25.5802147694096	1.58382420772912e-05	-2.28616985571111	1
ENSG00000135862.5	LAMC1	1	183023026	1_91	0	0.0163630186475878	12.9981995809193	2.01950077031135e-06	1.86088568755297	1
ENSG00000058085.14	LAMC2	1	183186264	1_91	0	0.00925341601472029	7.54581198020443	6.62987688920146e-07	0.979741446627652	2
ENSG00000116698.21	SMG7	1	183471970	1_91	0	0.0557875960064288	24.8260747667318	1.31505253566516e-05	2.4440085584479	2
ENSG00000116701.14	NCF2	1	183590569	1_91	0	0.00776996346236258	5.87721403879797	4.33598609372991e-07	0.520876730963176	1
ENSG00000162704.15	ARPC5	1	183635770	1_91	0	0.00762044537256523	5.6917034723069	4.11831931745329e-07	-0.585113137320508	1
ENSG00000143344.15	RGL1	1	183710777	1_91	0	0.0087656451514323	7.02855300084251	5.8498833564462e-07	-0.915374599186113	1
ENSG00000198860.11	TSEN15	1	184051811	1_91	0	0.00721447239538342	5.16912222644365	3.54094168243231e-07	-0.349766673432751	1
ENSG00000135842.16	FAM129A	1	184974052	1_92	0	0.0210252367172962	12.1177404088804	2.41913405662333e-06	-1.15695661051775	2
ENSG00000121486.11	TRMT1L	1	185156912	1_92	0	0.0217896045726267	13.0238451514494	2.694548281065e-06	1.57048836920264	1
ENSG00000116668.12	SWT1	1	185156912	1_92	0	0.0217896045726267	13.0238451514494	2.694548281065e-06	-1.57048836920264	1
ENSG00000116679.15	IVNS1ABP	1	185317057	1_92	0	0.0115386272446735	7.134758953716	7.81683321441023e-07	0.77872697013571	1
ENSG00000047410.13	TPR	1	186376149	1_92	0	0.028622907156895	15.4849438678345	4.20843645586469e-06	1.54589671764443	1
ENSG00000157181.15	C1orf27	1	186376034	1_92	0	0.0293003069408956	15.7057646320292	4.36946888907801e-06	1.56167852188309	1
ENSG00000262180.1	OCLM	1	186410133	1_92	0	0.0105690946206822	6.23050831921558	6.25257144654637e-07	0.522479496769093	1
ENSG00000116703.13	PDC	1	186466092	1_92	0	0.00982652574612475	5.59512757749964	5.22044334236814e-07	-0.512044124771116	1
ENSG00000150681.9	RGS18	1	192158507	1_96	0	0.0850300623180672	30.4814155173484	2.4609626663847e-05	3.20624199230218	1
ENSG00000090104.11	RGS1	1	192575969	1_96	0	0.00788963273715293	8.62752683985645	6.46309445644591e-07	0.927344386068348	1
ENSG00000127074.14	RGS13	1	192635184	1_96	0	0.00682722316025786	7.51254338717256	4.86999470226804e-07	-1.02185133315048	1
ENSG00000023572.8	GLRX2	1	193105978	1_96	0	0.014393658463541	13.2045158200436	1.80464204495083e-06	3.13840479091714	1
ENSG00000000971.15	CFH	1	196650372	1_98	0	0.0874674815476906	26.4327942120471	2.19526570956164e-05	-3.14841344500944	1
ENSG00000116785.13	CFHR3	1	196756809	1_98	0	0.00952411674675335	5.02267868593389	4.54210848917223e-07	0.229840326847103	1
ENSG00000177888.7	ZBTB41	1	197200897	1_98	0	0.0354131785623433	17.6209674710482	5.92505048988276e-06	1.75979455075345	1
ENSG00000203724.10	C1orf53	1	197902889	1_99	0	0.0127100797456978	7.93497887383227	9.576161175377e-07	0.783607194426285	1
ENSG00000151414.14	NEK7	1	198156887	1_99	0	0.0108143863270573	6.39056620196998	6.56203609608411e-07	-0.629938147289265	1
ENSG00000163362.10	C1orf106	1	200891082	1_101	0	0.00599614579545027	5.14000591758274	2.92639671008785e-07	-0.304838761449455	1
ENSG00000118193.11	KIF14	1	200619379	1_101	0	0.0201962861670048	15.5876521873313	2.98916314634802e-06	1.54937522267376	1
ENSG00000118197.13	DDX59	1	200667218	1_101	0	0.00620874207993061	5.23114125729718	3.08387994931941e-07	-0.32635062709857	1
ENSG00000118200.14	CAMSAP2	1	200740480	1_101	0	0.00607121336478356	5.03411864397876	2.90199285888736e-07	0.272719982886899	1
ENSG00000232237.3	ASCL5	1	201127255	1_101	0	0.00596759928205703	4.87590165178124	2.76281615645478e-07	0.021699941118105	2
ENSG00000116857.16	TMEM9	1	201156198	1_101	0	0.0112106968566403	10.5192899501502	1.119738038875e-06	-1.02743979142172	1
ENSG00000118194.18	TNNT2	1	201378187	1_101	0	0.0410684498883188	23.2500417515368	9.06628662312529e-06	-2.14154954811737	1
ENSG00000159173.18	TNNI1	1	201429100	1_101	0	0.013432848215872	12.7484853021429	1.62601329351071e-06	-1.41385195918577	1
ENSG00000174307.6	PHLDA3	1	201469408	1_101	0	0.00651349101136367	5.73004635715797	3.54380119657092e-07	0.427634369559903	1
ENSG00000198700.9	IPO9	1	201828710	1_102	0	0.0266493675875251	17.3557145148551	4.39164070577222e-06	2.35109709320547	1
ENSG00000198892.6	SHISA4	1	201887834	1_102	0	0.34595167759219	24.7637493105899	8.13446952797339e-05	3.81087988403919	2
ENSG00000176393.10	RNPEP	1	201979953	1_102	0	0.0080276047388278	4.77667374453574	3.64090172501087e-07	0.170377615844425	2
ENSG00000143862.7	ARL8A	1	202144707	1_102	0	0.0221813026963807	14.3033563007718	3.0124677232914e-06	-1.59662671334843	1
ENSG00000077157.21	PPP1R12B	1	202348568	1_102	0	0.00822961741369721	4.98114602059874	3.89230008462826e-07	0.166639351346056	1
ENSG00000117139.16	KDM5B	1	202808933	1_102	0	0.00859528394039388	5.41457877630034	4.41898270000682e-07	-0.404758013256187	2
ENSG00000117153.15	KLHL12	1	202928138	1_102	0	0.0208091489095352	13.6677000674265	2.70051848643102e-06	1.53265324194375	2
ENSG00000159346.12	ADIPOR1	1	202958379	1_102	0	0.0190781988890369	12.9316868045304	2.34255581028471e-06	-1.48282660672997	1
ENSG00000143847.15	PPFIA4	1	203026759	1_102	0	0.0104918325715774	7.40078642546285	7.37270096982083e-07	0.755590514865299	1
ENSG00000133055.8	MYBPH	1	203175705	1_102	0	0.0080225906591247	4.75908550699377	3.62522977405419e-07	0.0323511379691661	1
ENSG00000133048.12	CHI3L1	1	203186284	1_102	0	0.0316130232897944	17.8515882459315	5.35846365273222e-06	1.78158561734464	1
ENSG00000133063.15	CHIT1	1	203274047	1_102	0	0.0122706405806471	8.81110417022371	1.02658512686773e-06	1.00629342221151	1
ENSG00000174567.7	GOLT1A	1	204213637	1_103	0	0.00902628400417416	5.02612040624846	4.30763879165706e-07	0.0617083496649434	2
ENSG00000188783.5	PRELP	1	203475432	1_103	0	0.0106297051866981	6.67555464931466	6.737611602946e-07	0.711862967574607	1
ENSG00000188770.9	OPTC	1	203494364	1_103	0	0.0112654329706454	7.18187926838142	7.68216064691873e-07	0.731064882444581	1
ENSG00000058668.14	ATP2B4	1	203626383	1_103	0	0.0122816608834484	7.93841669506662	9.25738637272958e-07	-0.752539869737838	1
ENSG00000122188.12	LAX1	1	203764731	1_103	0	0.0111529389726991	6.93192705089655	7.34075460622603e-07	0.498819297618794	1
ENSG00000257315.2	ZBED6	1	203794846	1_103	0	0.00875892319529426	4.79195832199003	3.98530117333806e-07	0.158539022759553	2
ENSG00000182004.12	SNRPE	1	203861428	1_103	0	0.0138489600241021	9.89605084374616	1.30129714323784e-06	1.63871905263745	2
ENSG00000143842.14	SOX13	1	204072756	1_103	0	0.0673376822927705	25.2781619826909	1.61622214677038e-05	2.62254547415625	1
ENSG00000143845.14	ETNK2	1	204151824	1_103	0	0.011563503333161	7.6104156727528	8.35593792121173e-07	0.935360852318887	1
ENSG00000158615.8	PPP1R15B	1	204412128	1_103	0	0.009311644741819	5.34165901501814	4.7228043715019e-07	-0.406516985964346	1
ENSG00000163531.15	NFASC	1	204828332	1_104	0	0.00892124239365744	5.03318325547631	4.26349226474126e-07	0.131090365735337	1
ENSG00000184144.11	CNTN2	1	205043070	1_104	0	0.00869722604905599	4.86318922101296	4.01605195450751e-07	0.221130322294959	1
ENSG00000174529.7	TMEM81	1	205084022	1_104	0	0.0247687535850559	19.8416868628448	4.66638041567105e-06	3.45996536588908	2
ENSG00000133059.16	DSTYK	1	205211346	1_104	0	0.00938086735829669	5.57243525817696	4.96347025386485e-07	0.356473989022173	2
ENSG00000117266.15	CDK18	1	205504902	1_104	0	0.0275657799711136	15.594906048868	4.08178800217706e-06	-1.71733092630242	2
ENSG00000117280.12	RAB29	1	205775418	1_104	0	0.00863826862199557	4.78924279661469	3.92817616866205e-07	-0.0454928141291304	1
ENSG00000133065.10	SLC41A1	1	205813269	1_104	0	0.0166501908003025	11.0811632092575	1.75187035191923e-06	1.25187930107691	2
ENSG00000263528.7	IKBKE	1	206470936	1_105	0	0.0165325420671681	14.6176552171714	2.29464099015596e-06	-1.65844151235163	1
ENSG00000266094.7	RASSF5	1	206509762	1_105	0	0.00641931697737708	5.46986899447852	3.33398117133676e-07	0.401459382477468	1
ENSG00000143486.15	EIF2D	1	206602743	1_105	0	0.00686367613931582	6.01309133004134	3.91878990158677e-07	-0.490099426319868	1
ENSG00000136634.5	IL10	1	206771607	1_105	0	0.0103264645889358	10.0347370948413	9.83909277323527e-07	-1.15620815379011	1
ENSG00000162894.11	FCMR	1	206923405	1_105	0	0.00975810016962753	9.44282776935041	8.74912733415577e-07	-1.26662008760609	1
ENSG00000123843.12	C4BPB	1	207087851	1_105	0	0.00662029726684188	5.62698071327055	3.53712423675317e-07	0.0504999604079085	2
ENSG00000123838.10	C4BPA	1	207104083	1_105	0	0.0105209168748551	10.2589381597155	1.0248336998675e-06	1.30484251071856	1
ENSG00000196352.14	CD55	1	207321071	1_105	0	0.00712782051566929	6.54728578033724	4.43113977734457e-07	-0.827013648896935	2
ENSG00000117335.19	CD46	1	207751561	1_105	0	0.301166368104581	24.2056431766923	6.92182309117136e-05	3.96164432744972	2
ENSG00000174059.16	CD34	1	207911570	1_105	0	0.0211494037394155	16.3465071683765	3.2826191138575e-06	1.67121927389821	1
ENSG00000076356.6	PLXNA2	1	208244589	1_106	0	0.0177818128770687	13.2706503250931	2.24060674184675e-06	-1.36796849337185	1
ENSG00000008118.9	CAMK1G	1	209584155	1_106	0	0.00954366414826613	7.31636075461675	6.62991035052101e-07	0.918912284775697	1
ENSG00000123689.5	G0S2	1	209675255	1_106	0	0.0189207672778026	13.8659214675112	2.49106395088272e-06	-1.5705790240272	1
ENSG00000009790.14	TRAF3IP3	1	209756234	1_106	0	0.00879773158766839	6.53894695324152	5.46230465453397e-07	0.658084788902254	1
ENSG00000162757.4	C1orf74	1	209785254	1_106	0	0.00761696056088312	5.16283182805866	3.73393782798714e-07	-0.410840736823295	1
ENSG00000117595.10	IRF6	1	209804499	1_106	0	0.00962135441023571	7.39381918609328	6.75464354000304e-07	0.804516675424344	1
ENSG00000117597.17	DIEXF	1	209827703	1_106	0	0.00730443473053488	4.76290076445764	3.30335723826844e-07	-0.000784759956362939	2
ENSG00000143473.12	KCNH1	1	211134467	1_107	0	0.00708478416611091	5.02513268230786	3.3804269412846e-07	-0.334929492022758	1
ENSG00000082512.14	TRAF5	1	211326569	1_107	0	0.00690650273496163	4.78188943801135	3.13584880855215e-07	-0.00774996134964568	1
ENSG00000117650.12	NEK2	1	211675781	1_107	0	0.00711761621549267	5.06925763770075	3.4259129837833e-07	0.21722717663794	1
ENSG00000143476.17	DTL	1	212035474	1_107	0	0.0083638202422136	6.6095698710771	5.24898443571277e-07	0.746186302523168	1
ENSG00000066027.11	PPP2R5A	1	212285049	1_107	0	0.00778712653314884	5.9274108638887	4.38267897330583e-07	-0.618768750373079	1
ENSG00000065600.12	TMEM206	1	212414848	1_107	0	0.00765740863752817	5.76704339351924	4.19307315886496e-07	-0.458554449411043	1
ENSG00000162772.16	ATF3	1	212565261	1_107	0	0.00774162117493049	5.87145846435896	4.31593907740426e-07	0.425270300949922	1
ENSG00000123685.8	BATF3	1	212700127	1_108	0	0.00911667073421651	7.58768342420496	6.56814707969664e-07	0.767499769091212	1
ENSG00000117697.14	NSL1	1	212792127	1_108	0	0.0103174632557078	8.68640895978892	8.50962848389384e-07	-1.11396715432456	1
ENSG00000143494.15	VASH2	1	212950961	1_108	0	0.0068401628732836	4.87280201956211	3.16477330210126e-07	-0.117842664420948	1
ENSG00000174606.13	ANGEL2	1	213010891	1_108	0	0.0147334978821932	11.99505288091	1.67805205394788e-06	-1.40597417500558	2
ENSG00000136643.11	RPS6KC1	1	213051377	1_108	0	0.0172400350706908	13.5466684532528	2.21752254339333e-06	1.55129619135281	1
ENSG00000117724.12	CENPF	1	214602949	1_109	0	0.00832397462115897	6.20116810133701	4.90119123958581e-07	0.623542198906478	1
ENSG00000136636.12	KCTD3	1	215567710	1_109	0	0.00912686627351145	7.08062923250665	6.13607893592778e-07	0.721115568695982	1
ENSG00000092978.10	GPATCH2	1	217631425	1_110	0	0.00618773316777799	5.0211788637543	2.95008592990736e-07	0.37583404702349	1
ENSG00000162814.10	SPATA17	1	217631425	1_110	0	0.00618773316777799	5.0211788637543	2.95008592990736e-07	0.37583404702349	1
ENSG00000067533.5	RRP15	1	218284885	1_110	0	0.00755949590602578	6.93212529526581	4.97572806069424e-07	-0.688704341924177	1
ENSG00000143353.11	LYPLAL1	1	219173128	1_111	0	0.0116098235382602	4.76201786565426	5.2494528101833e-07	0.01823558272073	1
ENSG00000162813.17	BPNT1	1	220090248	1_112	0	0.00773399677650155	5.30651246596316	3.89682203481118e-07	-0.32615132261075	1
ENSG00000067704.9	IARS2	1	220093626	1_112	0	0.00829446775143716	5.97449575196801	4.70529846235183e-07	0.586197063046977	2
ENSG00000116141.15	MARK1	1	220528008	1_112	0	0.0109846602582239	8.6583415578679	9.0306443735012e-07	0.988207559133948	1
ENSG00000117791.15	MARC2	1	220747806	1_112	0	0.00750664848483351	5.02167774043792	3.57925232169054e-07	0.50326521221955	2
ENSG00000186205.12	MARC1	1	220786898	1_112	0	0.054319424244663	24.0399543108367	1.23989866597605e-05	-2.40735617134809	1
ENSG00000154305.16	MIA3	1	222618304	1_114	0	0.00510103203434154	5.44677397672741	2.63812154988743e-07	0.692059949385258	1
ENSG00000162819.11	BROX	1	222712777	1_114	0	0.0116040091981789	13.1346938973431	1.44718954784589e-06	1.72550670562168	1
ENSG00000186063.12	AIDA	1	222712777	1_114	0	0.0116040091981789	13.1346938973431	1.44718954784589e-06	-1.72550670562168	1
ENSG00000197520.10	FAM177B	1	222736869	1_114	0	0.0379226907001129	24.4245640779744	8.79474723232602e-06	-2.36549865956832	1
ENSG00000143502.14	SUSD4	1	223364043	1_114	0	0.0196760452417241	18.0056398094137	3.36390534852744e-06	-1.76803055606398	1
ENSG00000203697.11	CAPN8	1	223666090	1_114	0	0.168982164472035	38.4248461468819	6.16524589472363e-05	-3.36415469209904	2
ENSG00000162909.17	CAPN2	1	223701253	1_114	0	0.0116944335498155	13.1494219334775	1.46010217645169e-06	1.96853715049708	1
ENSG00000143756.11	FBXO28	1	224114047	1_114	0	0.0115495154461864	12.3151321246137	1.3505175629527e-06	1.10816379176999	1
ENSG00000143748.17	NVL	1	224330652	1_114	0	0.00753081807907652	9.82084398823058	7.02244530454023e-07	1.50532990832924	1
ENSG00000143771.11	CNIH4	1	224356827	1_114	0	0.416349462169633	22.5246722170796	8.90458911404353e-05	-3.97001969389251	1
ENSG00000185155.11	MIXL1	1	226223616	1_115	0	0.0740316543820979	26.7329228683483	1.87914934428383e-05	-3.10077399009504	1
ENSG00000185842.15	DNAH14	1	224895916	1_115	0	0.0390902010210875	20.5182112064375	7.61561177246788e-06	-2.27476090990958	1
ENSG00000143815.14	LBR	1	225463472	1_115	0	0.00760716077539025	4.81862861355148	3.48051449706431e-07	0.190602505713795	1
ENSG00000243709.1	LEFTY1	1	225896277	1_115	0	0.0110179958412432	8.35719777155691	8.74300407256698e-07	-0.848484724192638	1
ENSG00000143811.18	PYCR2	1	225924542	1_115	0	0.0100400484691514	7.4689281651373	7.12018845691985e-07	-0.787075673291291	1
ENSG00000143768.12	LEFTY2	1	225941740	1_115	0	0.0118622504462751	9.06320801258214	1.02081356740478e-06	0.970914261117533	1
ENSG00000143751.9	SDE2	1	225999428	1_115	0	0.0117952239749918	9.00906069807818	1.00898126377379e-06	-1.23821638879942	1
ENSG00000163041.9	H3F3A	1	226062051	1_115	0	0.0381253178820529	20.275957019333	7.33993530759141e-06	2.58272398262209	2
ENSG00000182827.8	ACBD3	1	226185741	1_115	0	0.0146637643304217	11.0915118503927	1.54430691659771e-06	-1.89131555581783	1
ENSG00000183814.15	LIN9	1	226309688	1_115	0	0.0141562440703593	10.7546246438829	1.4455752230759e-06	-1.27272662793282	1
ENSG00000203685.9	STUM	1	226549501	1_115	0	0.00824383622011715	5.58601963450764	4.37249387466906e-07	0.614667949846722	1
ENSG00000143772.9	ITPKB	1	226738931	1_116	0	0.038732744895388	21.3659209834082	7.85773340649621e-06	-2.02717391935601	1
ENSG00000163050.16	COQ8A	1	226897945	1_116	0	0.0193302713774516	14.6755852117346	2.69358556719407e-06	-1.66312927248147	1
ENSG00000143776.18	CDC42BPA	1	227318333	1_116	0	0.0524979335954455	24.3142646319374	1.21199476829178e-05	-2.93534799695253	1
ENSG00000081692.12	JMJD4	1	227731489	1_116	0	0.00807476546162445	6.32446760184741	4.84898996890942e-07	0.73764375520501	1
ENSG00000143816.7	WNT9A	1	227947502	1_116	0	0.00831663304978403	6.60628572337312	5.21677720649094e-07	-0.809218911717184	1
ENSG00000162910.18	MRPL55	1	228109044	1_116	0	0.00685490003376088	4.76105770539796	3.09886008331624e-07	0.0942460107078903	1
ENSG00000143774.16	GUK1	1	228140298	1_116	0	0.0439668036122555	22.5928475619605	9.43177131922694e-06	-2.09845359294878	1
ENSG00000162931.11	TRIM17	1	228417087	1_116	0	0.00850109747009886	6.81577807319984	5.50158507898312e-07	0.796313626830326	1
ENSG00000168159.11	RNF187	1	228486817	1_116	0	0.0068535580461363	4.75918919212425	3.09703748464347e-07	-0.012021428544461	2
ENSG00000143632.14	ACTA1	1	229433845	1_117	0	0.0106787616623069	4.7803745776905	4.84708034445279e-07	-0.00393029791240893	1
ENSG00000069248.11	NUP133	1	229508410	1_117	0	0.0121314710910115	5.99981626154443	6.91112606850747e-07	-0.45739421367615	1
ENSG00000135775.13	COG2	1	230643327	1_118	0	0.0123345741070731	6.63804830164939	7.77431196025609e-07	0.588497227745749	1
ENSG00000135744.7	AGT	1	230714053	1_118	0	0.0106900162191181	5.26983314573319	5.34900034181564e-07	0.348087562199937	1
ENSG00000135773.12	CAPN9	1	230755502	1_118	0	0.0102200807128263	4.84017929485764	4.69692009514003e-07	-0.111368400913794	1
ENSG00000143643.12	TTC13	1	230978849	1_118	0	0.0101911488046657	4.81309929435818	4.6574195408606e-07	-0.165242518211576	1
ENSG00000173409.13	ARV1	1	230979465	1_118	0	0.0112082815701638	5.72240391386145	6.08996698805204e-07	-0.458009174981037	1
ENSG00000116906.11	GNPAT	1	231240905	1_118	0	0.010260680979702	4.8781192228828	4.75254231251564e-07	0.559726932458954	2
ENSG00000116903.7	EXOC8	1	231337950	1_118	0	0.0101333781385665	4.7587697959388	4.57874378706743e-07	0.0853249901347598	1
ENSG00000162946.21	DISC1	1	231627073	1_118	0	0.0107357046192317	5.31063243621364	5.41345080389871e-07	0.463615489465571	1
ENSG00000116991.10	SIPA1L2	1	232562054	1_119	0	0.0359057506688141	18.7584770614682	6.3952714663756e-06	-1.87829273634163	2
ENSG00000212916.4	MAP10	1	232805608	1_119	0	0.012338458314645	8.50083061832762	9.95909001539084e-07	-0.95282498931759	1
ENSG00000135749.18	PCNX2	1	233295495	1_120	0	0.0219005816113624	10.5832352057171	2.20075396736599e-06	1.18130689041894	1
ENSG00000135750.14	KCNK1	1	233534121	1_120	0	0.0325135280343122	14.3852108370759	4.44096883562885e-06	1.60409447882467	1
ENSG00000059588.9	TARBP1	1	234478952	1_121	0	0.0132475284306687	6.23811910820603	7.84667960271341e-07	-0.664938111277828	1
ENSG00000173726.10	TOMM20	1	235128439	1_121	0	0.0115095759433553	4.89300951319058	5.34727820350053e-07	-0.156111639091162	1
ENSG00000188739.14	RBM34	1	235160983	1_121	0	0.0152164451303203	7.56446972701907	1.09292180388115e-06	-0.814057667009549	1
ENSG00000162885.12	B3GALNT2	1	235504442	1_121	0	0.0115136564337158	4.89639412687837	5.35287412796876e-07	0.298408174781341	1
ENSG00000168243.10	GNG4	1	235651207	1_121	0	0.0869966975863859	24.442562130891	2.01904915203249e-05	-2.58895216436504	1
ENSG00000143669.13	LYST	1	235883940	1_122	0	0.0284907253058835	15.3502796843574	4.15257222749683e-06	-1.71353267261112	1
ENSG00000116962.14	NID1	1	236065381	1_122	0	0.0215942272354116	12.6857537232135	2.60106580595474e-06	-1.36676588786864	1
ENSG00000077585.13	GPR137B	1	236142585	1_122	0	0.0094373591266057	4.76097702545257	4.26622704406795e-07	0.029255305144615	1
ENSG00000086619.13	ERO1B	1	236286202	1_122	0	0.00950044500886027	4.82462726308469	4.35216259340133e-07	0.153497882571723	1
ENSG00000119285.10	HEATR1	1	236604526	1_122	0	0.0096256164777957	4.94968173243452	4.52379821526862e-07	0.391691700574501	1
ENSG00000077522.12	ACTN2	1	236686652	1_122	0	0.00961277740733346	4.93692954678915	4.50612476584931e-07	0.254522425271812	1
ENSG00000133019.11	CHRM3	1	239386955	1_124	0	0.00579405532034016	5.10880763051561	2.81060350862943e-07	0.406214243354805	1
ENSG00000117009.11	KMO	1	241532492	1_127	0	0.0100221251517333	4.80046920188779	4.5681557880287e-07	0.0919029463886786	1
ENSG00000203668.2	CHML	1	241647829	1_127	0	0.00998177476713036	4.76191913830524	4.51322701701992e-07	0.0305499830929248	1
ENSG00000054277.13	OPN3	1	241676920	1_127	0	0.0100872107402605	4.86232594168714	4.65706778154102e-07	-0.135120655548718	2
ENSG00000174371.16	EXO1	1	241847755	1_127	0	0.0175432586766264	10.1578939318584	1.69204277384992e-06	1.10112376531596	1
ENSG00000143702.15	CEP170	1	243254761	1_128	2	0.0806008392942522	25.5376780766462	1.95442211835024e-05	-5.05381718306444	2
ENSG00000054282.15	SDCCAG8	1	243256404	1_128	2	0.783434274254818	30.1874495103283	0.000224556890547941	-5.38784019545258	2
ENSG00000117020.16	AKT3	1	243851261	1_128	0	0.00579370460706463	7.29732030408287	4.01436774957663e-07	0.617994628977552	1
ENSG00000179456.10	ZBTB18	1	244073712	1_129	0	0.0861366227282536	24.2973074521031	1.98720826954005e-05	-2.2998736595378	1
ENSG00000173728.10	C1orf100	1	244352788	1_129	0	0.0122724494810511	5.45932878769835	6.36162258564309e-07	-0.455492491078522	1
ENSG00000203666.12	EFCAB2	1	244970187	1_129	0	0.0114150334688088	4.76674263744791	5.16649829503654e-07	-0.0977164330106867	1
ENSG00000162849.15	KIF26B	1	245155106	1_129	0	0.0123799778930733	5.54277123719376	6.51544706344797e-07	0.431789025686359	1
ENSG00000197472.14	ZNF695	1	247007327	1_130	0	0.00481998558352637	4.86327960687865	2.22572946636025e-07	0.148945912101188	1
ENSG00000143653.9	SCCPDH	1	246723717	1_130	0	0.00562703167397538	6.33974692101876	3.38726112626146e-07	0.657391532880948	2
ENSG00000277462.1	ZNF670	1	247078730	1_130	0	0.0121340647748492	13.6781201623578	1.57590531578857e-06	1.49894076711462	1
ENSG00000188295.14	ZNF669	1	247104366	1_130	0	0.00478772359953628	4.79924210339984	2.18172056802594e-07	0.119658383887012	1
ENSG00000162714.12	ZNF496	1	247330860	1_131	0	0.0114866004907936	5.0019139257766	5.45538150693451e-07	0.302683674005877	1
ENSG00000162722.8	TRIM58	1	247683459	1_131	0	0.0254913312380436	12.6427823137717	3.06007854052331e-06	1.67377723530016	3
ENSG00000238243.3	OR2W3	1	247895495	1_131	0	0.011198619141881	4.75915596446462	5.06048112220614e-07	0.0108207181830004	1
ENSG00000175137.10	SH3BP5L	1	248826595	1_131	0	0.0127724981622503	6.01676204864695	7.2968611452022e-07	0.538437180403125	2
ENSG00000184731.5	FAM110C	2	47011	2_1	0	0.0305744129427853	13.7806287963442	4.00059472673869e-06	1.61045389947357	2
ENSG00000035115.21	SH3YL1	2	267367	2_1	0	0.018701431756994	9.05625919585841	1.60812979096636e-06	1.13592918880859	1
ENSG00000151353.14	TMEM18	2	677295	2_1	0	0.0156931834716888	7.37558274524912	1.09901795734648e-06	-0.80035713826162	1
ENSG00000172554.11	SNTG2	2	950636	2_1	0	0.017275275054434	8.29583803780611	1.36076343939437e-06	1.28868391720921	1
ENSG00000171853.15	TRAPPC12	2	3379591	2_2	0	0.00623181633187309	5.95908169754201	3.5260736669618e-07	0.551357044415039	3
ENSG00000182551.13	ADI1	2	3515500	2_2	0	0.00850674068353963	8.92948253712957	7.21251755460195e-07	0.953583190870299	1
ENSG00000171865.9	RNASEH1	2	3558879	2_2	0	0.0093722128324909	9.85492523412836	8.7698642912452e-07	1.13153052983885	1
ENSG00000118004.17	COLEC11	2	3608153	2_2	0	0.00580053546973114	5.27487894694244	2.90521301489562e-07	-0.339621035138572	2
ENSG00000134321.11	RSAD2	2	6881760	2_5	0	0.0162720225546114	8.85031125020096	1.36740599212481e-06	0.948766803287256	1
ENSG00000134326.11	CMPK2	2	6869802	2_5	0	0.0121808175542588	6.07851637090859	7.03026063109942e-07	0.540578234872214	1
ENSG00000151692.14	RNF144A	2	6917071	2_5	0	0.0191949146813439	10.4337879604062	1.90162811393333e-06	-1.37107393803797	1
ENSG00000115738.9	ID2	2	8678930	2_6	0	0.00812326091446824	5.96802029193116	4.60318141003416e-07	0.665289327329481	1
ENSG00000134313.15	KIDINS220	2	8837357	2_6	0	0.00723618858333097	4.76579540849391	3.27448245555696e-07	0.0345354077139062	1
ENSG00000143797.11	MBOAT2	2	9004209	2_6	0	0.0109538627126213	8.70095396542444	9.0496453793366e-07	1.15680546039975	1
ENSG00000119203.13	CPSF3	2	9424405	2_6	0	0.00909740078150778	6.93095412809662	5.986979196485e-07	0.772770787434534	1
ENSG00000134330.18	IAH1	2	9474089	2_6	0	0.00821943411679205	5.96694580246046	4.65684098651632e-07	-0.595221417738265	1
ENSG00000151694.12	ADAM17	2	9555777	2_6	0	0.0241842317059215	16.2137683786765	3.72317677221421e-06	1.86596627544631	1
ENSG00000115750.16	TAF1B	2	9843557	2_6	0	0.0088721685918115	6.69186502937433	5.63734164475746e-07	0.736218996858584	2
ENSG00000134317.17	GRHL1	2	9950796	2_6	0	0.00881195480294517	6.62717730543925	5.54495783120024e-07	-0.617885134794282	1
ENSG00000172059.10	KLF11	2	10042369	2_6	0	0.0111297662313451	8.86360818286317	9.36685913533343e-07	-0.950333678897963	1
ENSG00000205795.4	CYS1	2	10080534	2_6	0	0.0075143987397569	5.12500666497283	3.65667251794732e-07	-0.268976706858029	1
ENSG00000171848.13	RRM2	2	10121909	2_6	0	0.00730337693014038	4.86038947785631	3.37048333466956e-07	-0.136468968486636	2
ENSG00000115758.12	ODC1	2	10448012	2_7	0	0.00810896352216073	9.64893515246273	7.4292013880832e-07	-1.08950402496325	1
ENSG00000115761.15	NOL10	2	10689644	2_7	0	0.00614002596015473	6.99425457608955	4.07764149234897e-07	-0.730545715985512	1
ENSG00000143882.10	ATP6V1C2	2	10722013	2_7	0	0.00543125659792798	5.82417146312732	3.0035292814689e-07	-0.410298469414473	1
ENSG00000150873.11	C2orf50	2	11132658	2_7	0	0.00536405656771244	5.70541954951423	2.90588438881547e-07	0.434907608017869	1
ENSG00000162976.12	PQLC3	2	11154764	2_7	0	0.0105878604687845	12.1970663639292	1.226199099772e-06	1.41254590056904	1
ENSG00000134318.13	ROCK2	2	11347918	2_7	0	0.00739069722321484	8.76347827045702	6.14977634584499e-07	0.994554987322111	2
ENSG00000169016.16	E2F6	2	11466058	2_7	0	0.0130514981440902	14.1974967500796	1.75942006574746e-06	-1.63625485466288	2
ENSG00000134324.11	LPIN1	2	11677579	2_7	0	0.015162901735118	15.6327258863644	2.25068351532481e-06	-1.59076470694611	1
ENSG00000079785.14	DDX1	2	15591459	2_9	0	0.00574275843445393	5.15795260323861	2.81251788077652e-07	0.497309263329986	2
ENSG00000214842.5	RAD51AP2	2	17539655	2_10	0	0.00622140867720977	5.54466636911747	3.27537889639574e-07	-0.274457692353996	1
ENSG00000178295.14	GEN1	2	17753408	2_10	0	0.0261960088392887	19.3038478731363	4.80149423191632e-06	-2.06288453301915	2
ENSG00000183891.5	TTC32	2	19901956	2_12	0	0.0155284266066761	7.6571343098572	1.12899265223494e-06	-0.849231115372345	2
ENSG00000118965.14	WDR35	2	19989254	2_12	0	0.0121513791791302	5.31021865410423	6.12682356198475e-07	0.443370378074993	2
ENSG00000068697.6	LAPTM4A	2	20052246	2_12	0	0.0190280274650296	9.60493774261124	1.73534456756021e-06	-1.08099178729251	1
ENSG00000115884.10	SDC1	2	20225748	2_12	0	0.0136868159092873	6.44858766598351	8.38039387941444e-07	0.634555777357919	1
ENSG00000055917.15	PUM2	2	20352364	2_12	0	0.0121837878228186	5.33569261777984	6.17263399825377e-07	0.281982424201121	1
ENSG00000084674.14	APOB	2	21044375	2_13	0	0.0168123913207214	14.6294348672319	2.3353632217561e-06	-1.71015876352793	2
ENSG00000119771.14	KLHL29	2	23385024	2_14	0	0.0321438693001688	17.7495251967905	5.41729256219912e-06	-1.75518330802702	1
ENSG00000173960.13	UBXN2A	2	23927186	2_14	0	0.00848202707776802	4.97835485520788	4.00943245073123e-07	0.231502586262573	2
ENSG00000205639.9	MFSD2B	2	24011570	2_14	0	0.0572756415863837	23.3459427347499	1.26963467647674e-05	2.9824837393449	1
ENSG00000163026.11	WDCP	2	24049787	2_14	0	0.0087783734203859	5.30636069072559	4.42291114970338e-07	-0.322061935247517	1
ENSG00000119782.13	FKBP1B	2	24049526	2_14	0	0.00950541047457021	6.06648002370925	5.47526374989431e-07	-0.787714660479986	2
ENSG00000219626.8	FAM228B	2	24119662	2_14	0	0.00944694853873795	6.00744292359014	5.38863291636392e-07	-0.71753259751796	1
ENSG00000115129.13	TP53I3	2	24086212	2_14	0	0.0127491683143776	8.87324208565903	1.07414171218867e-06	0.946169753832691	1
ENSG00000176732.6	PFN4	2	24123648	2_14	0	0.00852735313575126	5.02927827104436	4.07208946572816e-07	0.239430737604012	1
ENSG00000186453.12	FAM228A	2	24152593	2_14	0	0.00960326647058352	6.16415984330354	5.62069822276479e-07	0.025716177122276	2
ENSG00000198399.14	ITSN2	2	24359729	2_14	0	0.00834459066107007	4.82236377485696	3.82087123947986e-07	0.0471332019485077	1
ENSG00000084676.15	NCOA1	2	24492374	2_15	0	0.00816088690154293	8.13098198310557	6.30053973324672e-07	1.49195564025626	2
ENSG00000115137.11	DNAJC27	2	24971717	2_15	0	0.0125081736561508	13.0545526053548	1.55043402828703e-06	2.12386692659833	1
ENSG00000084710.13	EFR3B	2	25041751	2_15	0	0.00628820858423684	5.20107527357899	3.10539947421916e-07	-0.399310571894487	1
ENSG00000115138.10	POMC	2	25166290	2_15	0	0.0131537333531033	14.7483993300461	1.84200717989815e-06	2.40301787804495	1
ENSG00000119772.16	DNMT3A	2	25343038	2_15	0	0.0125017393026835	11.0601504477867	1.31289160016984e-06	1.08441742466551	1
ENSG00000138101.18	DTNB	2	25673259	2_15	0	0.00988095498396413	9.34978604289823	8.77198721961806e-07	1.16619756408619	2
ENSG00000157833.12	GAREM2	2	26164530	2_15	0	0.0102413560643151	9.3211795996901	9.06412191836689e-07	-0.928641275609394	1
ENSG00000138029.13	HADHB	2	26243662	2_15	0	0.00847975513451937	7.87462383742388	6.34031048043105e-07	-1.15921651289711	1
ENSG00000084754.10	HADHA	2	26244798	2_15	0	0.0106942102310478	9.94954360456191	1.01029748960446e-06	-1.28760050781484	1
ENSG00000173567.14	ADGRF3	2	26301625	2_15	0	0.0168091869643776	14.4536795748288	2.30686684419096e-06	-1.75612161431427	1
ENSG00000157856.10	DRC1	2	26401975	2_15	0	0.00627650549122349	4.78527807216788	2.85182248969721e-07	0.194985336444678	1
ENSG00000138080.13	EMILIN1	2	27078189	2_16	0	0.0721042813844935	32.3052772718085	2.21172905164413e-05	-4.07222811083717	2
ENSG00000138030.12	KHK	2	27086538	2_16	0	0.0781163820112243	29.720105540439	2.20439727094213e-05	-4.2367582700443	1
ENSG00000138073.13	PREB	2	27134751	2_16	0	0.00695331709878844	4.90408442675758	3.23778025584189e-07	0.0297603825961417	1
ENSG00000138085.16	ATRAID	2	27212297	2_16	0	0.00912745509448976	7.36894058836984	6.38634177579413e-07	1.42207852960344	2
ENSG00000138074.14	SLC5A6	2	27212506	2_16	0	0.00873037168545865	6.95776608280793	5.76766402736388e-07	-1.34916509221876	1
ENSG00000084774.13	CAD	2	27217854	2_16	0	0.0758264767659037	28.3608648909852	2.0419154016571e-05	-3.43585591042984	2
ENSG00000115194.10	SLC30A3	2	27275976	2_16	0	0.0272772766252684	19.171434395431	4.96538596733091e-06	3.02905037350113	2
ENSG00000163794.6	UCN	2	27308797	2_16	0	0.007575308586241	5.50896902044774	3.96248887388039e-07	0.724794410176926	1
ENSG00000115207.13	GTF3C2	2	27356305	2_16	0	0.00784265144194851	5.81160497722884	4.32769252688989e-07	-0.800226759246745	1
ENSG00000163795.13	ZNF513	2	27380806	2_16	0	0.00988186532342539	9.22321783147104	8.65403790987413e-07	-1.85202232876719	1
ENSG00000115241.10	PPM1G	2	27408324	2_16	0	0.0224775680896123	18.1496557690356	3.87360302466361e-06	-3.01828466073624	1
ENSG00000138002.14	IFT172	2	27489541	2_16	0	0.010224877568124	8.12388737366418	7.88713740983922e-07	1.10367989612783	1
ENSG00000221843.4	C2orf16	2	27536773	2_16	0	0.0692283585255148	35.3488121233098	2.32357264581891e-05	-4.4158485473015	1
ENSG00000198522.13	GPN1	2	27628084	2_16	0	0.0169708240392066	17.8599617576845	2.87793414550811e-06	-3.34038781277316	2
ENSG00000176714.9	CCDC121	2	27629397	2_16	0	0.0308222880336797	19.3144243946653	5.65254516699048e-06	-2.20227867540983	1
ENSG00000158019.20	BRE	2	27889824	2_16	0	0.00692313049018922	5.15464891051782	3.3884337946625e-07	-0.834857006409238	1
ENSG00000171174.13	RBKS	2	27891044	2_16	0	0.00927793645280428	7.04836979078497	6.20922605962593e-07	0.065916062611275	1
ENSG00000213639.9	PPP1CB	2	28751273	2_17	0	0.0118244312906781	14.0037568482559	1.57225223289053e-06	3.17011653682166	2
ENSG00000171103.10	TRMT61B	2	28869984	2_17	1	0.0606198505689519	19.3425305327365	1.11333419787679e-05	-3.87006171461085	1
ENSG00000115295.19	CLIP4	2	29097582	2_18	0	0.00996013293070652	5.07304508417505	4.79767973203543e-07	0.227531497316193	2
ENSG00000172954.13	LCLAT1	2	30447348	2_19	0	0.016561880587331	7.24052317170187	1.13861524297394e-06	1.00936118738182	2
ENSG00000214711.9	CAPN14	2	31234951	2_19	0	0.0130262567677018	4.92000147160628	6.0853037910532e-07	-0.142986305990977	1
ENSG00000013016.15	EHD3	2	31234492	2_19	0	0.0167910822484727	7.39948507685677	1.17971631175913e-06	0.799423355975158	1
ENSG00000277893.1	SRD5A2	2	31581917	2_20	0	0.0256098357177709	12.8292155376424	3.11963864018397e-06	1.51936867151257	1
ENSG00000162961.13	DPY30	2	32037132	2_20	0	0.0127762801550736	6.16137454431715	7.47445330508886e-07	-0.662485270722775	1
ENSG00000152683.14	SLC30A6	2	32164985	2_20	0	0.0151230433661015	7.77535484052546	1.11649507624617e-06	-1.05706750162519	1
ENSG00000091106.18	NLRC4	2	32264782	2_20	0	0.0139078583447509	6.97339124840988	9.20877130836232e-07	-0.847339915119547	1
ENSG00000119820.10	YIPF4	2	32277438	2_20	0	0.0118469492546387	5.43910400568514	6.1183073307558e-07	0.49533995761184	1
ENSG00000115760.13	BIRC6	2	32356560	2_20	0	0.0147358541590202	7.52700980311904	1.05316203034882e-06	0.891515290444169	1
ENSG00000152689.17	RASGRP3	2	33436636	2_21	0	0.00557694601744641	6.43747449527178	3.40886151928624e-07	0.647989465808225	1
ENSG00000119812.18	FAM98A	2	33600209	2_21	0	0.00655280558043325	7.97588430451933	4.9625343416647e-07	0.925448613011688	1
ENSG00000205221.12	VIT	2	36696897	2_23	0	0.00564857349468984	7.91262507942103	4.24381817894716e-07	-0.916576142685382	1
ENSG00000008869.11	HEATR5B	2	37084196	2_23	0	0.00951075235182719	12.8866448125787	1.16372972766663e-06	-2.15116830687831	1
ENSG00000055332.16	EIF2AK2	2	37156687	2_23	0	0.0100450902193715	13.408912017604	1.2789241246553e-06	-2.29386263576271	2
ENSG00000115816.14	CEBPZ	2	37231568	2_23	0	0.038726416324664	26.3626635196251	9.69379861835616e-06	3.4264398696915	1
ENSG00000115825.9	PRKD3	2	37324522	2_23	0	0.00507142734902599	6.88290425903178	3.31435736531089e-07	-0.587251008843369	1
ENSG00000115841.19	RMDN2	2	37923332	2_24	0	0.014831753899018	9.5189240182853	1.34053379690707e-06	-1.12384031100985	1
ENSG00000138061.11	CYP1B1	2	38180824	2_24	0	0.0106673591673486	6.2878786412837	6.36881253605966e-07	-0.600399833924776	1
ENSG00000143889.15	HNRNPLL	2	38603270	2_24	0	0.0297771923259593	15.9676088469517	4.51461820032065e-06	-1.8087898520309	1
ENSG00000143891.16	GALM	2	38666042	2_24	0	0.00967153437451895	5.43635388708572	4.99229794441589e-07	-0.186916725850764	1
ENSG00000152147.10	GEMIN6	2	38751622	2_24	0	0.0630559180204146	23.3440578197862	1.39765376872734e-05	2.57326927341626	1
ENSG00000163214.20	DHX57	2	38875912	2_25	0	0.0887688473771493	28.0431533133933	2.36365901028372e-05	-2.56689695677145	1
ENSG00000188010.12	MORN2	2	38875912	2_25	0	0.0887688473771493	28.0431533133933	2.36365901028372e-05	-2.56689695677145	1
ENSG00000214694.10	ARHGEF33	2	38882417	2_25	0	0.0262482385355263	17.603074629534	4.3871864432925e-06	2.09226532510492	2
ENSG00000138050.14	THUMPD2	2	39779302	2_25	0	0.0800008838748193	17.3738748054925	1.3197414884159e-05	3.46198841177402	1
ENSG00000162878.12	PKDCC	2	42047712	2_26	0	0.00328876314139626	4.76189177971181	1.48699502159498e-07	-0.0704915955345093	1
ENSG00000143924.18	EML4	2	42168854	2_26	0	0.00329868130897415	4.79058826913837	1.50046753474217e-07	-0.13446336689592	2
ENSG00000115944.14	COX7A2L	2	42429316	2_26	0	0.00328938860014838	4.76370392430978	1.48784380477285e-07	0	1
ENSG00000171126.7	KCNG3	2	42494311	2_26	0	0.0041289721689407	6.93043159163573	2.71706253067959e-07	-0.853629547182157	1
ENSG00000057935.13	MTA3	2	42494666	2_26	0	0.00537252020416945	9.44078525805301	4.81596778728374e-07	-1.05167732280076	1
ENSG00000162881.6	OXER1	2	42764883	2_26	0	0.00362727081555803	5.69557706462437	1.96162103954439e-07	0.528980395566384	2
ENSG00000162882.14	HAAO	2	42792590	2_26	0	0.0127780544358183	17.7152323167886	2.14935911133037e-06	-1.83971796633299	2
ENSG00000152518.7	ZFP36L2	2	43226582	2_27	0	0.0168987446319036	5.71425903709828	9.1687844649985e-07	-0.345469219776044	1
ENSG00000152527.13	PLEKHH2	2	43710361	2_27	0	0.0154243703170616	4.83974026358425	7.08805200097959e-07	0.220290976122808	1
ENSG00000223658.7	C1GALT1C1L	2	43676123	2_27	0	0.018411891122498	6.53628281449368	1.14268527247301e-06	0.899691644375312	2
ENSG00000138036.18	DYNC2LI1	2	43774046	2_27	0	0.0198390264857217	7.25230391604461	1.36613541344226e-06	0.778811189796567	1
ENSG00000138095.18	LRPPRC	2	43995742	2_27	0	0.015425571783372	4.84048592377935	7.08969626119563e-07	-0.0611299792970435	2
ENSG00000138079.13	SLC3A1	2	44276503	2_28	0	0.025382092469631	18.0552361490785	4.35138982412251e-06	-1.85610850165757	1
ENSG00000138078.15	PREPL	2	44361802	2_28	0	0.00642422931010245	4.90572771368684	2.99241532935005e-07	-0.186555015536092	1
ENSG00000143919.14	CAMKMT	2	44362007	2_28	0	0.00829366302530954	7.34373929534929	5.78310441342896e-07	-0.79376219760172	1
ENSG00000068784.12	SRBD1	2	45611701	2_28	0	0.00835093054007574	7.40944962402165	5.87513997136246e-07	0.78211618424796	2
ENSG00000250565.6	ATP6V1E2	2	46541996	2_29	0	0.0252223394545339	11.9335534095093	2.85793629762675e-06	1.45500543386377	2
ENSG00000119729.11	RHOQ	2	46550507	2_29	0	0.0386836006996373	16.0565075432818	5.89760085108934e-06	1.79448376706164	1
ENSG00000119878.5	CRIPT	2	46616492	2_29	0	0.0146523503411887	6.72356937579681	9.35415541858583e-07	-0.71978101353013	1
ENSG00000171150.7	SOCS5	2	46698591	2_29	0	0.0150266528854622	6.96507998859503	9.93769719403108e-07	0.731569193233999	1
ENSG00000068724.15	TTC7A	2	46916048	2_29	0	0.013516663848305	5.95138585694098	7.63809434852806e-07	0.548553195933663	1
ENSG00000119888.10	EPCAM	2	47345021	2_30	0	0.262738738862301	40.8583307868197	0.000101930024335325	-3.60218052109581	1
ENSG00000095002.13	MSH2	2	47403074	2_30	0	0.0235133683201348	17.1174262970629	3.82164823881579e-06	-1.96597889944224	1
ENSG00000116062.14	MSH6	2	47695630	2_30	0	0.00624285592985296	5.33014598476652	3.15951057444896e-07	0.487710582936331	1
ENSG00000242441.7	GTF2A1L	2	48595242	2_31	0	0.0233389340680589	20.0968364605473	4.45354774235435e-06	-3.06527818593348	2
ENSG00000138039.14	LHCGR	2	48595242	2_31	0	0.017658632224791	16.7193222078338	2.80332290696669e-06	-2.7608444298341	1
ENSG00000068781.21	STON1-GTF2A1L	2	48595242	2_31	0	0.017658632224791	16.7193222078338	2.80332290696669e-06	-2.7608444298341	1
ENSG00000170802.15	FOXN2	2	48303842	2_31	0	0.00697984548937081	12.2621582768434	8.12662319248147e-07	-3.10817316015719	1
ENSG00000243244.5	STON1	2	48519851	2_31	0	0.0749383757135526	26.7871459770765	1.90602291111105e-05	2.33539130807535	1
ENSG00000115239.21	ASB3	2	53787166	2_35	0	0.00704160945517018	5.50884474110247	3.68323868816458e-07	-0.866220610663635	1
ENSG00000119737.5	GPR75	2	53860333	2_35	0	0.00724095448895601	6.57068389181905	4.51755853908905e-07	-1.23664087850832	1
ENSG00000177994.15	C2orf73	2	54317092	2_35	0	0.0289146072409541	18.2530472213373	5.01129618256667e-06	-1.77214386900179	1
ENSG00000115306.15	SPTBN1	2	54456574	2_35	0	0.00845364474887978	7.3319608383128	5.88520407145931e-07	1.1296256764248	1
ENSG00000115310.17	RTN4	2	55113533	2_36	0	0.00562083504471533	7.54000049472833	4.02410784651626e-07	0.727353544422663	1
ENSG00000085760.14	MTIF2	2	55265299	2_36	0	0.00426846575920548	5.79072084177513	2.34693913996037e-07	-0.652884123282223	1
ENSG00000115355.15	CCDC88A	2	55419625	2_36	0	0.0122615621729151	13.7318716445685	1.59872194610956e-06	1.34525001470174	1
ENSG00000163001.11	CFAP36	2	55520335	2_36	0	0.00432879800625385	6.21898077586954	2.55613585365418e-07	-0.867257751549204	1
ENSG00000115380.19	EFEMP1	2	55923714	2_36	0	0.00906344356743904	13.3836330935745	1.15176706043527e-06	-1.69342571857549	1
ENSG00000055813.5	CCDC85A	2	56183655	2_37	0	0.162286795644761	30.9763787375744	4.77321753736252e-05	2.94691155687879	1
ENSG00000115421.12	PAPOLG	2	60755661	2_40	0	0.029213842582511	19.7021706732677	5.46512573902474e-06	2.58769929481903	1
ENSG00000162928.8	PEX13	2	61017528	2_40	0	0.00650409755396408	4.93915529384074	3.05026186077577e-07	0.446036604943991	1
ENSG00000162929.13	KIAA1841	2	61065721	2_40	0	0.00679372745377671	5.4528015554237	3.5174279446133e-07	0.793750337203312	2
ENSG00000237651.6	C2orf74	2	61145372	2_40	0	0.00648936596716687	4.81498585656083	2.96684378263504e-07	-0.280298718007239	1
ENSG00000115464.14	USP34	2	61471028	2_40	0	0.0107552267249472	9.79366307050411	1.00014305998039e-06	1.65720773362398	1
ENSG00000082898.16	XPO1	2	61538854	2_40	0	0.00665117565363127	5.14407704821817	3.24865265420081e-07	0.501009521599992	1
ENSG00000170264.12	FAM161A	2	61853338	2_40	0	0.00645767462396518	4.76301853652349	2.9204906983406e-07	-0.0762584900838704	2
ENSG00000186889.9	TMEM17	2	62511324	2_41	0	0.12109644392244	32.1467915328957	3.69629326245245e-05	2.83827819526689	1
ENSG00000014641.17	MDH1	2	63588667	2_41	0	0.00722291385806051	4.77172199450805	3.27254001414234e-07	0.290259916100626	1
ENSG00000143952.19	VPS54	2	64018703	2_41	0	0.0184974921555352	13.8094202019162	2.42541295749477e-06	-1.6612538148513	2
ENSG00000197329.11	PELI1	2	64144184	2_41	0	0.0119982840878391	9.54348716121831	1.08723551671075e-06	-0.919598751625986	1
ENSG00000119862.12	LGALSL	2	64453888	2_42	0	0.0145502647571931	4.87311660056538	6.73248036716412e-07	0.179312605984804	1
ENSG00000119844.15	AFTPH	2	64524123	2_42	0	0.0157770335473302	5.6482296921481	8.46126106990705e-07	-0.532679743947054	1
ENSG00000138069.16	RAB1A	2	65129770	2_42	0	0.0310389660744022	12.1476585504277	3.58011699453225e-06	1.34256950300686	1
ENSG00000138071.13	ACTR2	2	65228167	2_42	0	0.0143812555649789	4.76127041654714	6.50155212540477e-07	0.0216658617364898	1
ENSG00000143971.7	ETAA1	2	67397170	2_44	0	0.0256479269182316	12.1627769675355	2.96198194787312e-06	-1.69043066537633	1
ENSG00000197223.11	C1D	2	68110613	2_45	0	0.0141274332844776	5.11851670859639	6.86601562089855e-07	0.251379851607804	2
ENSG00000243667.6	WDR92	2	68157965	2_45	0	0.0156626489262729	6.10623820001127	9.08105596260592e-07	-0.698778730335278	1
ENSG00000119865.8	CNRIP1	2	68320518	2_45	0	0.0140057950804131	5.03575021829079	6.6968310861891e-07	0.326018987670431	1
ENSG00000115956.9	PLEK	2	68365452	2_45	0	0.0268858710751407	11.2920648989546	2.8826696390495e-06	1.54752335848663	1
ENSG00000204923.3	FBXO48	2	68467123	2_45	0	0.0285806760478725	11.8804741074664	3.22406408933548e-06	-1.39330220522687	1
ENSG00000169621.9	APLF	2	68467927	2_45	0	0.0218419637974124	9.29511881485494	1.92772031985708e-06	1.11839469674078	1
ENSG00000163219.11	ARHGAP25	2	68679529	2_45	0	0.0136314739767569	4.77648786563377	6.18228318432574e-07	-0.0591119180147024	2
ENSG00000169604.19	ANTXR1	2	69008747	2_46	0	0.0193734966979984	7.81537856438844	1.43765748315375e-06	-0.935520962051167	2
ENSG00000087338.4	GMCL1	2	69829233	2_46	0	0.0144991307992941	5.03830052171209	6.93622916030074e-07	0.202459847949451	1
ENSG00000059728.10	MXD1	2	69897673	2_46	0	0.0374682091658171	14.1625818962092	5.03851745015269e-06	2.18332609283794	1
ENSG00000244617.2	ASPRV1	2	69963740	2_46	0	0.0475851900063898	16.4781122693779	7.44520502938691e-06	-2.03760391349971	1
ENSG00000115998.7	C2orf42	2	70248695	2_46	0	0.0273831592109363	11.1393972562227	2.89629397236003e-06	1.28698321127175	1
ENSG00000116001.15	TIA1	2	70249121	2_46	0	0.0259788306874341	10.6329003710121	2.62282153530145e-06	-1.23926817358091	1
ENSG00000143977.13	SNRPG	2	70293366	2_46	0	0.0143937817092867	4.96845919944754	6.7903793414559e-07	-0.0134812094560569	2
ENSG00000152672.7	CLEC4F	2	70818493	2_47	0	0.00652916494587441	7.09028986901094	4.39560873438868e-07	0.662484082548256	2
ENSG00000163235.15	TGFA	2	70554042	2_47	0	0.010201824389015	11.2953456426826	1.09414471087443e-06	-1.22901549696259	1
ENSG00000116031.8	CD207	2	70881936	2_47	0	0.00620232717382785	6.61363750466407	3.89486541835441e-07	0.589394981465834	1
ENSG00000116035.2	VAX2	2	70900566	2_47	0	0.00749333256489648	8.37765920334585	5.96067021079361e-07	-0.887296383263217	1
ENSG00000116039.11	ATP6V1B1	2	70935632	2_47	0	0.00623167835102589	6.61303610370738	3.91294118023755e-07	0.704419013096604	1
ENSG00000144031.11	ANKRD53	2	70979137	2_47	0	0.00516630404421148	4.87585242067898	2.39181679104542e-07	0.187959084737334	1
ENSG00000144043.11	TEX261	2	70976212	2_47	0	0.00510168102070663	4.76454089530001	2.30797848971046e-07	-0.0529562341695777	2
ENSG00000124357.12	NAGK	2	71063957	2_47	0	0.00560076436634815	5.72943121592273	3.04688602077354e-07	0.48163400644917	2
ENSG00000124374.8	PAIP2B	2	71227813	2_47	0	0.0125470643700621	13.024047953317	1.55162050199438e-06	1.84843307652564	1
ENSG00000135636.13	DYSF	2	71453820	2_47	0	0.00783278803730136	8.84538383710435	6.57855416022045e-07	1.15002849502439	1
ENSG00000135631.16	RAB11FIP5	2	73156338	2_48	0	0.0419687462258794	29.1047687218556	1.15981185785001e-05	3.75964653509735	2
ENSG00000135617.3	PRADC1	2	73233389	2_48	0	0.029140672523178	25.9864809279125	7.19025741801125e-06	-3.92142960668498	1
ENSG00000135624.15	CCT7	2	73233389	2_48	0	0.029140672523178	25.9864809279125	7.19025741801125e-06	-3.92142960668498	1
ENSG00000144035.3	NAT8	2	73641993	2_48	0	0.00510564460342755	5.7503011589768	2.7876520709103e-07	1.19402906801133	2
ENSG00000144034.14	TPRKB	2	73737087	2_48	0	0.00503158929899128	6.62048230528816	3.16294915602737e-07	-1.32583325168324	2
ENSG00000144048.10	DUSP11	2	73780218	2_48	0	0.00520197405553158	10.526122465328	5.19916974970892e-07	2.51098990584535	1
ENSG00000124356.15	STAMBP	2	73828835	2_48	0	0.00549229272289686	5.92928654926265	3.09209986578605e-07	0.861509837638798	1
ENSG00000163017.13	ACTG2	2	73892213	2_48	0	0.00506815596850108	4.81269615500716	2.31598537216637e-07	-0.0367080293064636	2
ENSG00000163170.11	BOLA3	2	74147757	2_48	0	0.0139918698041961	14.1829964128824	1.88426137262795e-06	-1.70731846359312	1
ENSG00000114978.17	MOB1A	2	74178825	2_48	0	0.0100257676215149	10.9470909977093	1.04211046995396e-06	-1.213631748788	1
ENSG00000188687.17	SLC4A5	2	74361478	2_48	0	0.005289894832331	5.2642308757985	2.64410905126225e-07	-0.422240871817304	1
ENSG00000284308.1	C2orf81	2	74421241	2_48	0	0.00606332772895257	6.35797763983381	3.66039063822564e-07	-0.572363745822563	1
ENSG00000005448.16	WDR54	2	74421241	2_48	0	0.00606332772895257	6.35797763983382	3.66039063822564e-07	-0.572363745822563	1
ENSG00000114993.16	RTKN	2	74442009	2_48	0	0.0104304628403372	11.8888906433841	1.17744955343484e-06	-1.34691260533246	2
ENSG00000239779.6	WBP1	2	74458316	2_48	0	0.00675917685082417	7.42747986579088	4.76686321130446e-07	0.628004582005425	1
ENSG00000115275.11	MOGS	2	74465064	2_48	0	0.00750440776724493	8.45809534364392	6.02679469729197e-07	0.935940334339315	2
ENSG00000115282.19	TTC31	2	74483364	2_48	0	0.00804074539586708	8.88271749569837	6.78171535789938e-07	0.938272064085466	1
ENSG00000179528.15	LBX2	2	74505288	2_48	0	0.00790885874042957	8.72962985775393	6.55551846799333e-07	0.918177085354124	1
ENSG00000115289.13	PCGF1	2	74508487	2_48	0	0.00853969226579221	9.41621494208996	7.63512200326655e-07	0.977346777284318	1
ENSG00000115325.13	DOK1	2	74548714	2_48	0	0.00502798694175799	4.76165348606582	2.27326112811821e-07	0.0683786104533622	1
ENSG00000115350.11	POLE4	2	74958729	2_48	0	0.00564408365272795	5.9257830929147	3.17567894228257e-07	-0.576592706504261	1
ENSG00000115353.10	TACR1	2	75180968	2_48	0	0.00633931853465464	6.93233646438063	4.17272346959782e-07	-0.802574416970386	1
ENSG00000115363.13	EVA1A	2	75569460	2_49	0	0.0165690110326783	8.39457395302916	1.32066492377727e-06	1.0570138197891	1
ENSG00000005436.13	GCFC2	2	75711125	2_49	0	0.0198369650873581	8.97983609637285	1.69137939510764e-06	0.444610612778312	2
ENSG00000143954.12	REG3G	2	79025824	2_51	0	0.0528593398351117	26.7889113359682	1.34454145361725e-05	3.02325668622719	2
ENSG00000163541.11	SUCLG1	2	84459875	2_53	0	0.00821510137755144	8.50887384107921	6.63716185393392e-07	1.10152855157308	1
ENSG00000115423.18	DNAH6	2	84516948	2_53	0	0.010156300537819	10.5351196991182	1.01595018768056e-06	1.22326877370377	1
ENSG00000034510.5	TMSB10	2	84905643	2_53	0	0.00793223100200813	8.17430635187109	6.15663858639775e-07	-0.95415843473262	1
ENSG00000152291.13	TGOLN2	2	85328087	2_54	0	0.00817566352736399	6.8255953783643	5.29859769340827e-07	-0.771367848820413	2
ENSG00000042445.13	RETSAT	2	85347333	2_54	0	0.00874701592380878	7.49342215396242	6.2235404113761e-07	0.856619060741755	1
ENSG00000042493.15	CAPG	2	85420466	2_54	0	0.00730149211174103	5.70659786086616	3.9562733118738e-07	0.384479715188086	2
ENSG00000168899.4	VAMP5	2	85584469	2_54	0	0.114802741638305	32.3237508389431	3.52347672415364e-05	-2.92594264923591	1
ENSG00000168883.19	USP39	2	85591150	2_54	0	0.0089465308350849	7.63398952688369	6.48490502069733e-07	0.691303734590807	1
ENSG00000115525.17	ST3GAL5	2	85904899	2_54	0	0.0138631592098912	11.9019482691617	1.56667050042042e-06	1.55622513499703	2
ENSG00000068654.15	POLR1A	2	86105686	2_54	0	0.00907308587198874	7.78587706705407	6.70748886402414e-07	-1.07225096862482	2
ENSG00000132300.18	PTCD3	2	86105686	2_54	0	0.00911062673875973	7.82904871669995	6.77258783659195e-07	1.09668852599997	1
ENSG00000132305.20	IMMT	2	86195896	2_54	0	0.00712872251150443	5.59302520933368	3.78578445443218e-07	0.590974606017863	1
ENSG00000132313.14	MRPL35	2	86210775	2_54	0	0.00748067562988264	6.1091533877661	4.33929573929213e-07	0.643387196942351	1
ENSG00000115561.15	CHMP3	2	86565206	2_54	0	0.00663863619484861	4.95694962188646	3.1245736888183e-07	-0.749393119686817	1
ENSG00000172116.21	CD8B	2	86861841	2_54	0	0.00749521721383017	5.8141159787067	4.13776013281751e-07	-0.122561861473597	1
ENSG00000172086.7	KRCC1	2	88056216	2_55	0	0.0139505812826548	7.42424735131036	9.8342701282772e-07	-0.778992707546161	1
ENSG00000115593.14	SMYD1	2	88067820	2_55	0	0.028653628331207	14.3313209554008	3.89908984362875e-06	-1.48718861912106	1
ENSG00000163586.9	FABP1	2	88128319	2_55	0	0.0276843666122526	14.000047045281	3.68011579208058e-06	1.57082182102521	1
ENSG00000144115.16	THNSL2	2	88153919	2_55	0	0.0106230843295413	4.81807785002293	4.85983851830538e-07	0.0956741852649904	3
ENSG00000153574.8	RPIA	2	88691440	2_55	0	0.0106711240616681	4.86120337472857	4.92551171696464e-07	-0.0394227071651883	1
ENSG00000168658.18	VWA3B	2	98087196	2_57	0	0.0251800998030781	16.083600390433	3.84536986102973e-06	1.33509450373722	1
ENSG00000144026.11	ZNF514	2	95156702	2_57	0	0.00873645554442781	5.94628516260261	4.93262841846298e-07	0.48252198026489	1
ENSG00000155066.15	PROM2	2	95274094	2_57	0	0.00954599192068994	6.79287263586341	6.15703937600675e-07	0.908771919380053	1
ENSG00000115041.12	KCNIP3	2	95295669	2_57	0	0.0114511048781228	8.53192224602203	9.27666082257423e-07	1.1389473010979	1
ENSG00000174501.14	ANKRD36C	2	95991827	2_57	0	0.0121209224736225	9.07564954637547	1.04450563578291e-06	-2.02681704208799	1
ENSG00000186281.12	GPAT2	2	96082306	2_57	0	0.00949266446789654	6.73937723276231	6.07442666905882e-07	0.362868060636164	1
ENSG00000188886.3	ASTL	2	96138165	2_57	0	0.0101775693866335	7.40506680435325	7.15600193831649e-07	-1.82619291345646	1
ENSG00000158050.4	DUSP2	2	96145593	2_57	0	0.0128419777691809	9.6282167373848	1.1740191163747e-06	0.74827760225862	2
ENSG00000084090.13	STARD7	2	96208677	2_57	0	0.00817242269107243	5.3090267861492	4.11967669103449e-07	-0.58342331970253	1
ENSG00000135956.8	TMEM127	2	96266108	2_57	0	0.0996269224173369	29.4725468779756	2.78799363950455e-05	-3.55818555113168	1
ENSG00000144021.2	CIAO1	2	96275729	2_57	0	0.0691651552055637	25.8750958748101	1.69928694253602e-05	-3.30339846527334	1
ENSG00000144028.14	SNRNP200	2	96305617	2_57	0	0.0796473335655924	27.2605377201954	2.06159359366663e-05	3.34008950796575	1
ENSG00000198885.9	ITPRIPL1	2	96325754	2_57	0	0.00771528083664619	4.75944381897881	3.48662580847162e-07	-0.141510208056652	1
ENSG00000114988.11	LMAN2L	2	96739703	2_57	0	0.0099501843969706	7.18913892921539	6.79212081516293e-07	-0.698758007179658	2
ENSG00000168754.14	FAM178B	2	96990429	2_57	0	0.0707862339752503	26.1008768157873	1.75428964967195e-05	3.36613634454904	1
ENSG00000144199.11	FAHD2B	2	97095539	2_57	0	0.0151075332596686	11.1833350539207	1.60421396419534e-06	-2.06788095015412	1
ENSG00000115073.7	ACTR1B	2	97658891	2_57	0	0.181305056085641	35.5114398998235	6.11329839412006e-05	-3.54076646450202	2
ENSG00000115085.13	ZAP70	2	97712734	2_57	0	0.0127182133217996	9.53569041801567	1.15153102895007e-06	1.72995816206584	1
ENSG00000144191.11	CNGA3	2	98347995	2_57	0	0.00802101637181274	5.13048541430381	3.90737646968964e-07	-0.621985680313326	1
ENSG00000185674.9	LYG2	2	99254907	2_58	0	0.00518837975509456	4.76201061134769	2.34595410560985e-07	-0.0868261625918314	1
ENSG00000115446.11	UNC50	2	98608705	2_58	0	0.019311439925755	17.3246226055096	3.17669732318004e-06	1.81048389682253	1
ENSG00000273045.5	C2orf15	2	99141233	2_58	0	0.00520584544201508	4.79406200335741	2.36969424304638e-07	-0.146332634871427	1
ENSG00000135951.14	TSGA10	2	99155127	2_58	0	0.00543734218845082	5.20902758000814	2.68930908501701e-07	0.469393888984916	1
ENSG00000144182.16	LIPT1	2	99155070	2_58	0	0.00542121671221019	5.18069870004636	2.66675120811418e-07	0.459298004679211	1
ENSG00000115514.11	TXNDC9	2	99340840	2_58	0	0.00527617608791875	4.9220473720803	2.46582622611267e-07	-0.199241876655023	1
ENSG00000135945.9	REV1	2	99490335	2_58	0	0.00567200829841974	5.61205752795185	3.0224308161712e-07	0.623062815332629	1
ENSG00000115526.10	CHST10	2	100417235	2_58	0	0.0160625870795852	15.5589295635884	2.37297196092094e-06	-2.0779193424532	2
ENSG00000115539.13	PDCL3	2	100562880	2_58	0	0.00539342601118442	5.13167726231808	2.62797637892763e-07	-0.438815422418022	1
ENSG00000158435.7	CNOT11	2	101252764	2_59	0	0.0420838241033277	18.3952549182439	7.35052576307231e-06	1.93783083401852	1
ENSG00000163162.8	RNF149	2	101308564	2_59	0	0.0250783960475455	13.4020414240186	3.19130350630613e-06	1.78315399197972	1
ENSG00000196460.12	RFX8	2	101471908	2_59	0	0.0107411023145223	5.27670849511845	5.38157445355744e-07	-0.272751541115776	1
ENSG00000115590.13	IL1R2	2	101991888	2_59	0	0.0236594926733748	12.842231667619	2.88498344110042e-06	1.35469611400558	1
ENSG00000115594.11	IL1R1	2	102064141	2_59	0	0.011169894789012	5.65090414438241	5.99327795396261e-07	-0.410860917567756	1
ENSG00000115598.9	IL1RL2	2	102186984	2_60	0	0.00947472225024937	5.19988850193416	4.67797520728569e-07	0.540782121953091	1
ENSG00000115602.16	IL1RL1	2	102310521	2_60	0	0.00913729783275696	4.85348722979343	4.21084319357613e-07	-0.235256507409818	1
ENSG00000115604.10	IL18R1	2	102311266	2_60	0	0.00924227051405369	4.96258743981367	4.35496074445043e-07	0.235564351561913	1
ENSG00000115607.9	IL18RAP	2	102418289	2_60	0	0.00953624793678765	5.2617348119541	4.7643525080633e-07	0.680738872463361	1
ENSG00000071051.13	NCK2	2	105744677	2_63	0	0.0505383983927217	17.1121901059394	8.21153725807513e-06	2.13797215210653	2
ENSG00000144057.15	ST6GAL2	2	106880542	2_64	0	0.0114942124604113	6.08361347136436	6.63954364561445e-07	0.890216410916901	2
ENSG00000115665.8	SLC5A7	2	108028702	2_65	0	0.0349934897492016	20.0071097791387	6.64766318167304e-06	-1.90542985278407	1
ENSG00000198203.9	SULT1C2	2	108287884	2_65	0	0.0239475674921843	16.5131128444385	3.75480814626414e-06	-1.7760486626576	2
ENSG00000153201.15	RANBP2	2	108719562	2_65	0	0.0115150582902221	9.34832685680972	1.02210950333478e-06	1.07676146695739	1
ENSG00000163006.11	CCDC138	2	108786314	2_65	0	0.01024848250551	8.19727179304887	7.97675578381397e-07	1.01465354532169	2
ENSG00000186522.14	SEPT10	2	109614275	2_65	0	0.00936783119022322	14.0873819880042	1.25304521901113e-06	3.13705395743188	1
ENSG00000198142.4	SOWAHC	2	109614115	2_65	1	0.0749921381716573	21.548594741163	1.53437702409307e-05	4.20027399153819	1
ENSG00000144061.12	NPHP1	2	110205149	2_66	0	0.0129505478970184	11.6703677487747	1.43506007051336e-06	1.3183370288194	1
ENSG00000169679.14	BUB1	2	110678318	2_66	0	0.00974718172969635	8.9536528052103	8.28660637659188e-07	0.970439048715674	1
ENSG00000153093.18	ACOXL	2	110732979	2_66	0	0.00919121286502489	8.39255992935746	7.32427550781468e-07	0.923913686114453	1
ENSG00000153094.22	BCL2L11	2	111119720	2_66	0	0.0212507269824281	16.4158308053361	3.31233349127338e-06	-1.72517324769137	1
ENSG00000153107.11	ANAPC1	2	111884332	2_66	0	0.0930764486364356	30.7591331991431	2.71838705758875e-05	-3.23682345576128	1
ENSG00000153208.16	MERTK	2	111898815	2_66	0	0.0123547594251388	11.219885673672	1.31619465120662e-06	1.39526655782733	2
ENSG00000153214.9	TMEM87B	2	112055265	2_66	0	0.00628492725829544	4.76398665499736	2.84294323725751e-07	0.45419941731473	1
ENSG00000144161.12	ZC3H8	2	112259159	2_66	0	0.0139423976555861	12.3764659323363	1.63844366204682e-06	1.94817041325439	1
ENSG00000169629.11	RGPD8	2	112434543	2_66	0	0.0167228255963997	14.1177111285781	2.24166829054447e-06	-2.09404427664107	2
ENSG00000114999.7	TTL	2	112482606	2_66	0	0.148340297374798	35.4254533479371	4.98967155117836e-05	-3.54378898691282	1
ENSG00000125611.15	CHCHD5	2	112584474	2_66	0	0.00796291403955463	7.02262740443015	5.30968859580489e-07	-0.869532925917132	1
ENSG00000144136.10	SLC20A1	2	112650733	2_66	0	0.00632855338736849	4.82997784192826	2.902331285483e-07	-0.0332986561168557	1
ENSG00000169607.12	CKAP2L	2	112765001	2_66	0	0.0070784111751997	5.89857445466298	3.96442539144628e-07	0.506837849764176	1
ENSG00000125538.11	IL1B	2	112836810	2_66	0	0.0063016101225275	4.7892723536151	2.86561909104636e-07	-0.0401824670263902	1
ENSG00000136689.18	IL1RN	2	113111989	2_66	0	0.00665428929516099	5.30888249837511	3.3543022064799e-07	-0.340437811479749	1
ENSG00000125618.16	PAX8	2	113230915	2_67	0	0.00607644422821074	6.13191518486971	3.53787962484849e-07	0.553786026765338	1
ENSG00000144134.18	RABL2A	2	113636968	2_67	0	0.00530133967232427	4.83022370783361	2.43136563251672e-07	-0.172669686796514	1
ENSG00000115091.11	ACTR3	2	113889855	2_67	0	0.00538225804366133	4.97470462175073	2.54231413103715e-07	-0.285251979344647	1
ENSG00000088205.12	DDX18	2	117832335	2_69	0	0.0190430736919566	20.0507828710963	3.62548221382582e-06	1.90759837350786	1
ENSG00000125633.10	CCDC93	2	118013874	2_69	0	0.00584694295865817	8.76220308104315	4.86451524022847e-07	1.12921387485985	1
ENSG00000125629.14	INSIG2	2	118087695	2_69	0	0.138281246693667	39.4045985900305	5.17377563046481e-05	-3.20050949505318	2
ENSG00000115107.19	STEAP3	2	119224095	2_69	0	0.00449269557700693	6.24954221026039	2.66595364955231e-07	0.656423701927791	1
ENSG00000186132.14	C2orf76	2	119366128	2_69	0	0.00388765869585017	4.87060089848567	1.79791051263919e-07	0.251567227917425	2
ENSG00000155368.16	DBI	2	119366701	2_69	0	0.00482854457213477	6.93694868760385	3.18040277376203e-07	-0.733273155746368	1
ENSG00000144120.12	TMEM177	2	119679105	2_69	0	0.00403584484998865	5.22719467970274	2.00309032909535e-07	-0.20196370242914	1
ENSG00000088179.8	PTPN4	2	119804923	2_69	0	0.00509303377965786	7.44549885342152	3.60054094901913e-07	0.849925646062538	1
ENSG00000115109.13	EPB41L5	2	120013132	2_69	0	0.00620850073224544	9.33462042206966	5.50276284449503e-07	-1.12927870520597	1
ENSG00000226479.3	TMEM185B	2	120223118	2_69	0	0.0079510685340678	11.6957404606801	8.82979490301156e-07	-1.30109928540756	1
ENSG00000074047.21	GLI2	2	120735869	2_70	0	0.0213157557912064	11.7208184656996	2.37222605905842e-06	1.38552948867475	1
ENSG00000115112.7	TFCP2L1	2	121285630	2_70	0	0.0116051326358222	5.89687030186686	6.49784101382535e-07	0.610331126626383	1
ENSG00000136732.14	GYPC	2	126655525	2_74	0	0.0348780034510968	17.8138066477498	5.8993715199433e-06	1.80779994660641	1
ENSG00000136717.14	BIN1	2	127107516	2_74	0	0.0108304612974489	6.59029219279143	6.77718001983585e-07	0.951058285808478	1
ENSG00000186684.12	CYP27C1	2	127420839	2_75	0	0.017460819900103	6.74175783882061	1.11772554960932e-06	0.733972556437329	1
ENSG00000163161.12	ERCC3	2	127296307	2_75	0	0.0144213828590423	4.90988103827984	6.72318827222181e-07	0.166951108464918	2
ENSG00000169967.16	MAP3K2	2	127388669	2_75	0	0.0145183374857698	4.97402471172915	6.85681169671306e-07	-0.189171564085678	1
ENSG00000163166.14	IWS1	2	127526497	2_75	0	0.052041063694317	17.2706318788453	8.53398330435529e-06	-2.02536862677209	1
ENSG00000144230.16	GPR17	2	127647285	2_75	0	0.0145464543873058	4.99254736965277	6.89567429965605e-07	0.267612981544275	3
ENSG00000072163.19	LIMS2	2	127680943	2_75	0	0.0142464348793335	4.79304608885649	6.48358485525153e-07	-0.112529664764808	1
ENSG00000144231.10	POLR2D	2	127857926	2_75	0	0.0290235922456584	11.6228078281652	3.20301976067067e-06	-1.37064726548652	1
ENSG00000136715.17	SAP130	2	128028089	2_75	0	0.0316956702676463	12.4714285942129	3.75330227015959e-06	1.43696192064449	1
ENSG00000136731.12	UGGT1	2	128091085	2_75	0	0.0143052710412203	4.83249534316538	6.56394497516243e-07	-0.0114146312196662	2
ENSG00000233087.7	WTH3DI	2	131364366	2_78	0	0.0153525611755961	7.38000647958484	1.07580851282897e-06	-1.50936389467554	1
ENSG00000222014.5	RAB6C	2	129979968	2_78	0	0.0278006816804206	13.0792914193698	3.45252679841391e-06	1.38521045025993	1
ENSG00000136699.19	SMPD4	2	130182517	2_78	0	0.0124023744885748	5.3376669105211	6.28570082222951e-07	-0.377580710671656	1
ENSG00000152082.13	MZT2B	2	130181715	2_78	0	0.012351332790552	5.29822136747151	6.21357178332803e-07	-0.367662701604701	1
ENSG00000136718.9	IMP4	2	130342325	2_78	0	0.0133813443035196	6.06453983449435	7.7053965673274e-07	0.798235069749441	1
ENSG00000072135.12	PTPN18	2	130356437	2_78	0	0.0379842423561074	16.0895570177632	5.80289820510384e-06	1.6814916837418	1
ENSG00000075886.10	TUBA3D	2	131475490	2_78	0	0.0401072990179444	16.6154817167773	6.32752324903602e-06	2.47249545424232	1
ENSG00000173272.15	MZT2A	2	131487239	2_78	0	0.0345329249433832	15.1695221258836	4.9739642701165e-06	2.44500452872394	2
ENSG00000163040.14	CCDC74A	2	131527737	2_78	0	0.0264590419755838	12.6033453833184	3.16633856064492e-06	2.15745739555917	1
ENSG00000183840.6	GPR39	2	132417191	2_79	0	0.00798250267048228	7.51408093802382	5.69524403748601e-07	-0.867604053329158	1
ENSG00000176771.16	NCKAP5	2	133568916	2_79	0	0.00738992095179569	6.58409630512306	4.61990839494384e-07	0.530135995090483	1
ENSG00000152127.8	MGAT5	2	134119836	2_79	0	0.0102976097574234	10.6479770083571	1.04112033971475e-06	1.25565882270605	1
ENSG00000152128.13	TMEM163	2	134719225	2_80	0	0.0278865975796209	13.4546854944561	3.56259518737784e-06	-2.18714562881884	2
ENSG00000082258.12	CCNT2	2	134918338	2_80	0	0.0263603552807564	12.9127401632675	3.23196811895235e-06	2.35750082863044	1
ENSG00000115839.17	RAB3GAP1	2	135052002	2_80	0	0.0165262657265605	8.43149432961824	1.32305129002886e-06	1.57685144358472	1
ENSG00000076003.4	MCM6	2	135876201	2_80	0	0.0122000056059173	5.52619114031324	6.40152328103383e-07	1.22547137536807	2
ENSG00000150540.13	HNMT	2	137963983	2_82	0	0.00771694621561769	5.21940383874978	3.8244040620996e-07	0.387157173834978	1
ENSG00000144228.8	SPOPL	2	138501652	2_82	0	0.0122662590457034	8.94145305044732	1.04140013446687e-06	-0.342632070362974	1
ENSG00000115919.14	KYNU	2	142877384	2_85	0	0.0139669839599385	9.99369096052728	1.32533585281022e-06	1.41419238198255	2
ENSG00000075884.13	ARHGAP15	2	143091525	2_85	0	0.0082818515516998	4.99785469050707	3.93014400422968e-07	-0.373952427317223	1
ENSG00000121989.14	ACVR2A	2	147844091	2_88	0	0.0158098199265851	22.4710939996024	3.37325005874666e-06	2.33688325469738	2
ENSG00000204406.12	MBD5	2	148020703	2_88	0	0.00618299847775339	13.3918571728689	7.86207794623324e-07	-1.70137011904618	1
ENSG00000150556.16	LYPD6B	2	149038442	2_88	0	0.0171589849536367	22.770282605127	3.70985906123768e-06	-2.44065436336167	1
ENSG00000187123.14	LYPD6	2	149338730	2_88	0	0.00455127903764996	9.33600014775039	4.03451848382549e-07	1.05672725541413	1
ENSG00000184898.6	RBM43	2	151261518	2_90	0	0.0102254389900766	4.78079158598847	4.64172246783994e-07	-0.274666581556072	2
ENSG00000123609.10	NMI	2	151289140	2_90	0	0.0228602953085324	12.486370549483	2.71028806180276e-06	1.74414505416078	2
ENSG00000123610.4	TNFAIP6	2	151357910	2_90	0	0.022417748322307	12.2986233093251	2.61785679617263e-06	1.61132899328473	1
ENSG00000080345.17	RIF1	2	151409797	2_90	0	0.0829702444669462	24.9936542217483	1.96901726286179e-05	-2.72510565413834	1
ENSG00000183091.19	NEB	2	151734675	2_91	0	0.0165472967440128	9.87289364969191	1.55120398168909e-06	1.23250140327742	1
ENSG00000182389.19	CACNB4	2	152099342	2_91	0	0.0340958316223061	16.821592847605	5.44585158615743e-06	1.75464159695676	1
ENSG00000115145.9	STAM2	2	152176179	2_91	0	0.0944835376548657	26.7578146428106	2.40051367037535e-05	-3.66389795230919	1
ENSG00000157827.19	FMNL2	2	152335141	2_91	0	0.0106567894650431	5.66238949732383	5.72958969426416e-07	-0.472548249675581	2
ENSG00000177917.10	ARL6IP6	2	152717752	2_91	0	0.119528022274457	29.1070550997797	3.30343220561567e-05	3.50819047109872	1
ENSG00000144278.14	GALNT13	2	153872211	2_92	0	0.0108314987553985	5.2982594665786	5.44902968324735e-07	-0.57175054467873	1
ENSG00000115165.9	CYTIP	2	157488690	2_94	0	0.0125492952155417	6.86859458081771	8.18435795500782e-07	-0.717608737646518	1
ENSG00000115170.13	ACVR1	2	157876051	2_95	0	0.0155036054541067	9.00882120933775	1.32616655876641e-06	1.03435637445977	1
ENSG00000153237.17	CCDC148	2	158456264	2_95	0	0.0840618568859436	25.3695140752856	2.0249230534786e-05	2.87109113814591	2
ENSG00000144283.21	PKP4	2	158457154	2_95	0	0.0131019057246715	7.39766926146312	9.20294396456352e-07	-1.11933636010898	2
ENSG00000163331.11	DAPL1	2	158795222	2_96	0	0.00758042312773333	7.3763847509085	5.30926504157373e-07	-0.847864314643758	1
ENSG00000115183.14	TANC1	2	158968061	2_96	0	0.0113030660245295	11.3636346228113	1.21958176589249e-06	-1.29222925750821	1
ENSG00000196151.10	WDSUB1	2	159287223	2_96	0	0.00590857521287236	5.07639874064049	2.84797316409397e-07	0.437910803745373	1
ENSG00000136536.14	MARCH7	2	159712509	2_96	0	0.00832495998997762	8.74782769962929	6.91480236983534e-07	1.17487579155303	1
ENSG00000241399.6	CD302	2	159798279	2_96	0	0.0182900562835733	16.5853204695451	2.88029059485634e-06	1.86507275863245	1
ENSG00000054219.10	LY75	2	159904571	2_96	0	0.00597278117712885	5.56919444507117	3.15839455300059e-07	-0.968247616825608	1
ENSG00000153246.12	PLA2R1	2	160062090	2_96	0	0.00668914691961864	6.47407451055305	4.11193106303267e-07	-0.861412290733799	1
ENSG00000153250.19	RBMS1	2	160494127	2_96	0	0.0103667597581225	10.2537416137239	1.00930587298789e-06	-1.13993335621639	1
ENSG00000197635.9	DPP4	2	162074215	2_97	0	0.0297948929019476	12.042104194835	3.40676052335976e-06	-1.69853106482734	1
ENSG00000115290.9	GRB14	2	164621693	2_100	0	0.00593369263083121	5.03672414603784	2.83772697438941e-07	0.237919804472147	1
ENSG00000082438.15	COBLL1	2	164843369	2_100	0	0.00610087135783288	5.31466863866159	3.07868642340181e-07	0.450062542692426	1
ENSG00000169507.9	SLC38A11	2	164970433	2_100	0	0.00682661147855412	6.54101591200899	4.23982361099961e-07	0.853620846148236	1
ENSG00000123607.14	TTC21B	2	165954060	2_100	0	0.0203771248250433	14.3686741524392	2.78007811366174e-06	2.74738306235924	2
ENSG00000169432.14	SCN9A	2	166375953	2_101	0	0.00709051508881686	4.81677119718104	3.24288239930407e-07	0.386221242635265	1
ENSG00000198648.10	STK39	2	168247489	2_102	0	0.0322642828615638	23.5982265195298	7.22934213959025e-06	-2.17687453970431	1
ENSG00000172292.14	CERS6	2	168456065	2_102	0	0.00614989711644076	7.7221545920805	4.50924402842303e-07	-0.985107341115183	1
ENSG00000163072.15	NOSTRIN	2	168786836	2_102	0	0.00483861481637804	5.4348316163335	2.49691949935539e-07	-0.476888945405897	2
ENSG00000152254.10	G6PC2	2	168888041	2_102	0	0.00700817342983562	8.96878796245477	5.96809866274569e-07	1.079254556236	2
ENSG00000163093.11	BBS5	2	169478998	2_103	0	0.0211406730138871	10.7971489324833	2.16733127351326e-06	1.6371197445297	1
ENSG00000239474.6	KLHL41	2	169509786	2_103	0	0.0118388854274193	5.24307947736894	5.89378997127028e-07	-0.442482893158166	1
ENSG00000138399.17	FASTKD1	2	169574063	2_103	0	0.040535223398532	17.0682434326375	6.56929547240251e-06	-2.21053841165157	1
ENSG00000138398.15	PPIG	2	169584491	2_103	0	0.0127811327251441	5.97553708615706	7.25176442794149e-07	0.659050353316222	1
ENSG00000154479.12	CCDC173	2	169694453	2_103	0	0.0118074325044641	5.21763687468958	5.84960740146036e-07	-0.298775119079769	2
ENSG00000144362.11	PHOSPHO2	2	169693707	2_103	0	0.0287479101807318	13.7518582625749	3.75374756594939e-06	1.89944777447643	2
ENSG00000138382.14	METTL5	2	169824369	2_103	0	0.0159539651752473	8.09809207998017	1.2267293248063e-06	-1.20912549452133	1
ENSG00000144357.16	UBR3	2	169827007	2_103	0	0.0134110225449572	6.43579610765912	8.19523791702883e-07	0.740349694290009	1
ENSG00000128683.13	GAD1	2	170813611	2_104	0	0.0142123672728973	12.8015184106026	1.72752882985093e-06	-1.46696252153618	1
ENSG00000115806.12	GORASP2	2	170928386	2_104	0	0.00591966913543018	4.91525885318805	2.76274769041068e-07	-0.149216139744786	1
ENSG00000198586.13	TLK1	2	171242112	2_104	0	0.0233037907825108	17.943934544476	3.97046750260674e-06	1.99020284041868	1
ENSG00000071967.11	CYBRD1	2	171523139	2_104	0	0.00596068966059071	5.06270114402511	2.86534024229963e-07	-0.612875892932328	1
ENSG00000128708.12	HAT1	2	171922612	2_104	0	0.0075553519531445	6.96614274554502	4.99740407133035e-07	-0.37629248572542	1
ENSG00000172878.13	METAP1D	2	171999243	2_104	0	0.0308364661647855	19.3531587016536	5.66648648365204e-06	-3.55963955491735	2
ENSG00000144355.14	DLX1	2	172084313	2_104	0	0.00906014438125946	9.81640252680459	8.44471260348751e-07	-1.75089238286609	1
ENSG00000152256.13	PDK1	2	172555453	2_105	0	0.00911145187683227	15.8865631857161	1.37440566621952e-06	-1.65782298852114	1
ENSG00000091428.17	RAPGEF4	2	172735564	2_105	0	0.0148716942626936	20.3893907865602	2.87913543725009e-06	2.13002445057542	1
ENSG00000091436.16	MAP3K20	2	173075527	2_105	0	0.0323432087751536	27.6968600992565	8.50571914208848e-06	2.5367442126795	1
ENSG00000138430.15	OLA1	2	174248967	2_105	0	0.00645322009354943	18.1150522518492	1.10997568494779e-06	-2.98548564483179	2
ENSG00000144306.14	SCRN3	2	174395627	2_105	0	0.00293540700509221	5.91719536707248	1.64923153981311e-07	0.877106693330374	2
ENSG00000163328.13	GPR155	2	174487330	2_105	0	0.00291879118002936	5.12106054477797	1.41925467161305e-07	-0.0481019093197762	1
ENSG00000115935.17	WIPF1	2	174683404	2_105	0	0.00576831027577618	11.9077238151542	6.52190942137704e-07	1.25360023996788	1
ENSG00000128656.13	CHN1	2	175004641	2_106	0	0.0162735803218617	11.2951991939736	1.74531733734553e-06	1.3267545014174	1
ENSG00000115966.16	ATF2	2	175168771	2_106	0	0.0284210080017817	16.6489858024412	4.49287831816718e-06	-2.12083959382426	1
ENSG00000154518.9	ATP5G3	2	175185320	2_106	0	0.0141573127190051	9.96116873395085	1.33902448596933e-06	-1.25761239134064	1
ENSG00000144320.13	LNPK	2	176002028	2_106	0	0.00994938590512295	6.58805254383505	6.22372976336826e-07	-0.588819702865953	2
ENSG00000128714.5	HOXD13	2	176092437	2_106	0	0.00892016635478876	5.54484250132619	4.69634037134513e-07	-0.270186759670983	1
ENSG00000128713.13	HOXD11	2	176103857	2_106	0	0.0139861211511089	9.8447313041715	1.30737010501773e-06	1.26969824531398	1
ENSG00000128709.12	HOXD9	2	176122492	2_106	0	0.0143444270736688	10.0867279770398	1.37382340985e-06	-1.01945855167856	1
ENSG00000175879.8	HOXD8	2	176129895	2_106	0	0.0118788046731422	8.2822893016033	9.34158423633196e-07	-0.949997124435451	1
ENSG00000128645.14	HOXD1	2	176188221	2_106	0	0.012798766991547	8.9958285797815	1.09321781545911e-06	1.04033678999122	1
ENSG00000128654.13	MTX2	2	176269444	2_106	0	0.0480817557949405	21.729720459851	9.92046100992117e-06	2.43304791009234	1
ENSG00000196659.9	TTC30B	2	177553217	2_107	0	0.0165522839909507	4.89854495280071	7.69878911498467e-07	-0.126173276956403	1
ENSG00000197557.6	TTC30A	2	177618742	2_107	0	0.0259872149103244	9.22814114994004	2.27704368945764e-06	-1.13438992296152	1
ENSG00000128655.16	PDE11A	2	178108391	2_108	0	0.0207995809423002	22.6841390412389	4.47996150795344e-06	2.73862974847653	2
ENSG00000155636.14	RBM45	2	178112094	2_108	0	0.00302872485664674	4.85546992329284	1.39633134387072e-07	-0.118496615461626	1
ENSG00000079156.16	OSBPL6	2	178194574	2_108	0	0.00440131000807753	8.52187191556745	3.56134755213182e-07	-0.927966320277174	1
ENSG00000180228.12	PRKRA	2	178451344	2_108	0	0.0031148746685199	5.19906730833265	1.53767096400001e-07	0.530728004752851	1
ENSG00000079150.17	FKBP7	2	178471873	2_108	0	0.00682008909663678	12.1168223145203	7.84650370811686e-07	1.34200500336792	2
ENSG00000163492.14	CCDC141	2	179049620	2_108	0	0.0033355718296465	5.72342771179305	1.81269149095834e-07	0.346129243385141	1
ENSG00000187231.13	SESTD1	2	179264718	2_108	0	0.00951227024064083	16.3569531284425	1.47735200508214e-06	1.98459477827634	1
ENSG00000170035.15	UBE2E3	2	180968140	2_109	0	0.0204341569868309	9.75618759492586	1.89292873875014e-06	0.989221526763399	1
ENSG00000077232.17	DNAJC10	2	182715440	2_110	0	0.0553077247307187	24.5218174155228	1.28776270676872e-05	-2.1758465487966	1
ENSG00000162998.4	FRZB	2	182866860	2_110	0	0.0106713405101435	8.68801785558753	8.80312927469011e-07	0.965641762597783	1
ENSG00000061676.14	NCKAP1	2	183038483	2_110	0	0.00815137408398603	6.11463786439221	4.73259087912478e-07	-0.847693199679499	1
ENSG00000162999.12	DUSP19	2	183074996	2_110	0	0.00756604065528876	5.40319959044243	3.88165629521326e-07	0.41042211387519	1
ENSG00000163002.12	NUP35	2	183117127	2_110	0	0.0104393094222413	8.47790755179401	8.40345431800204e-07	-1.0986410706365	1
ENSG00000188738.14	FSIP2	2	185738225	2_112	0	0.00486949744508325	11.7311638585647	5.42403695827245e-07	1.55706346441698	1
ENSG00000065548.17	ZC3H15	2	186486293	2_112	0	0.00266163017318177	5.70262987241537	1.44118685646409e-07	-0.34992972714679	1
ENSG00000138448.11	ITGAV	2	186590551	2_112	0	0.00787964603858649	15.7677186994589	1.17970377511667e-06	1.73034106417678	1
ENSG00000168542.14	COL3A1	2	188974074	2_112	0	0.00242800265124321	4.7596789392042	1.0972970511645e-07	0.0185713471896908	1
ENSG00000204262.11	COL5A2	2	189180361	2_113	0	0.0111217149634603	7.58150587457055	8.00616678352926e-07	-1.01966845068366	1
ENSG00000138381.9	ASNSD1	2	189661498	2_113	0	0.0099381945067315	6.50613150111507	6.1394253920939e-07	0.896490272477098	1
ENSG00000128694.11	OSGEPL1	2	189763842	2_113	0	0.0107158669977027	7.22614483536968	7.35243804116654e-07	-1.03203512513976	1
ENSG00000128699.13	ORMDL1	2	189784856	2_113	0	0.0109583769659749	7.44005875242295	7.7414087295668e-07	-1.06413031545327	1
ENSG00000064933.17	PMS1	2	189784079	2_113	0	0.00835293694291639	4.8462298716574	3.84362146345658e-07	-0.245958917972159	1
ENSG00000198130.15	HIBCH	2	190344069	2_113	0	0.0086865620745703	5.22024816856315	4.30562769525492e-07	0.252489590376279	1
ENSG00000151689.12	INPP1	2	190343621	2_113	0	0.00957754858617854	6.15298417336078	5.59548271618816e-07	0.865219148839088	1
ENSG00000151690.14	MFSD6	2	190407424	2_113	0	0.00892196510737242	5.47562203076029	4.63864759106734e-07	-0.547360254831278	1
ENSG00000138386.16	NAB1	2	190646582	2_113	0	0.0154370078045419	10.7185323463901	1.57107111305246e-06	-1.42414690071564	1
ENSG00000138378.17	STAT4	2	191152153	2_114	0	0.00500044538162159	5.24059072787349	2.48820597639187e-07	-0.335306070465945	1
ENSG00000173559.12	NABP1	2	191677959	2_114	0	0.00482790443675907	4.8938338092172	2.24339257869322e-07	-0.148866131401042	1
ENSG00000118997.13	DNAH7	2	196068464	2_116	0	0.0218662640454184	13.4752900840909	2.79775775335023e-06	1.81442866496558	1
ENSG00000138411.10	HECW2	2	196593392	2_116	0	0.0200256068685621	12.6318691258732	2.40187665099854e-06	2.61432132174129	2
ENSG00000115524.15	SF3B1	2	197443536	2_117	0	0.0403555439818508	41.3953916823353	1.5861804721723e-05	5.90734940288795	1
ENSG00000115520.8	COQ10B	2	197453059	2_117	0	0.0290964360069854	37.0969508899228	1.02488563932369e-05	-5.68925026009562	1
ENSG00000115541.10	HSPE1	2	197499794	2_117	0	0.0108884591821596	8.3764813323937	8.6601506938881e-07	-0.9191833300696	1
ENSG00000162944.10	RFTN2	2	197675986	2_117	0	0.040388977258531	23.1425694145892	8.87507083110027e-06	2.84039216463932	1
ENSG00000115896.15	PLCL1	2	197804386	2_117	0	0.00905311456809576	7.5304977673844	6.47320107131927e-07	-1.11182214658106	1
ENSG00000226124.6	FTCDNL1	2	199851396	2_118	1	0.757994852197038	51.6424214815454	0.000371680905809084	-8.31350935719993	1
ENSG00000162971.10	TYW5	2	199955035	2_118	0	0.00234246028919083	26.1840207941486	5.82379355111567e-07	-6.2781657269306	2
ENSG00000162972.10	MAIP1	2	199955035	2_118	0	0.00234352468422028	14.8836058530906	3.31188379070275e-07	4.56529209241489	2
ENSG00000196141.13	SPATS2L	2	200305923	2_118	0	0.00474671710657726	14.5753089495848	6.56913996891726e-07	1.82084287266848	1
ENSG00000163535.17	SGO2	2	200510401	2_118	0	0.00218007012441557	5.67123524777124	1.17393897835115e-07	-0.553558005319093	1
ENSG00000155729.12	KCTD18	2	200519526	2_118	0	0.00217467359287715	7.55186004979804	1.55935648487435e-07	-1.61715134777873	1
ENSG00000138356.13	AOX1	2	200586283	2_118	0	0.00643336546715922	16.3835963922632	1.00079438707401e-06	-1.3774166223787	1
ENSG00000013441.15	CLK1	2	200864612	2_119	0	0.0132249049437445	4.76968867656735	5.98935408561288e-07	0.183794900477321	1
ENSG00000240344.8	PPIL3	2	200868155	2_119	0	0.0143808411552976	5.5716377433426	7.60789583564734e-07	-0.337790420103799	2
ENSG00000003402.19	CFLAR	2	201116120	2_119	0	0.0134187436351811	4.90891856020344	6.25453575697908e-07	-0.316739866946494	1
ENSG00000003400.14	CASP10	2	201183110	2_119	0	0.0204687165732559	8.9546995598523	1.74035974182263e-06	1.46303231725139	1
ENSG00000064012.21	CASP8	2	201233408	2_119	0	0.0132123585985051	4.7606067298601	5.97227855270403e-07	-0.00403710284360712	1
ENSG00000155749.12	ALS2CR12	2	201357198	2_119	0	0.0132982880681453	4.82263472795567	6.08944205736873e-07	-0.0868351054129116	2
ENSG00000155755.18	TMEM237	2	201643412	2_119	0	0.014854980591122	5.88218770389174	8.29675688625385e-07	-0.549047952675181	2
ENSG00000003393.14	ALS2	2	201780819	2_119	0	0.0132329814413474	4.77552992914334	6.00035121488757e-07	-0.0513010791168802	1
ENSG00000138395.14	CDK15	2	201790822	2_119	0	0.0164640997907913	6.86721486712073	1.07353454164607e-06	-0.883695527592871	1
ENSG00000155760.2	FZD7	2	202034208	2_120	0	0.00675564017009356	5.75007082325537	3.68839224391528e-07	0.0815439306374432	1
ENSG00000116030.16	SUMO1	2	202238678	2_120	0	0.0104798866323084	9.94304341356414	9.89403214590791e-07	0.974447698522655	1
ENSG00000055044.10	NOP58	2	202294887	2_120	0	0.00642046640158844	5.26448942157869	3.20937327453652e-07	0.317991602630378	1
ENSG00000138439.11	FAM117B	2	202634789	2_120	0	0.0350140162411065	21.5186464495046	7.15408796473141e-06	-2.52109326098725	1
ENSG00000163596.16	ICA1L	2	202871777	2_120	0	0.0160724443481339	14.0347514767432	2.14182534846698e-06	-1.54854315884316	1
ENSG00000138380.17	CARF	2	202919479	2_120	0	0.0278751372064313	19.3203795722332	5.11363899291985e-06	-2.5014797158147	1
ENSG00000138443.15	ABI2	2	203326184	2_120	0	0.00692052336154025	5.98020780610196	3.92963860204276e-07	-0.92507255892536	1
ENSG00000023228.13	NDUFS1	2	206158029	2_122	0	0.0113261883151015	13.7053605151082	1.47391228584356e-06	-1.96043760047962	2
ENSG00000183671.12	GPR1	2	206217980	2_122	0	0.0257474710549256	21.4393431373	5.24135349004206e-06	-2.27860336224954	1
ENSG00000114948.12	ADAM23	2	206444237	2_122	0	0.00470439490201779	5.61877113560175	2.5098196211407e-07	0.380812155017588	1
ENSG00000138400.12	MDH1B	2	206765180	2_122	0	0.00487208462746802	5.83421939966719	2.69895085839023e-07	-0.551800726644018	1
ENSG00000118246.13	FASTKD2	2	206765614	2_122	0	0.00441515534873005	5.08501533682621	2.13174696279483e-07	-0.449113952649617	1
ENSG00000163249.11	CCNYL1	2	207712007	2_122	0	0.00433616695273198	4.81034409424349	1.98052138216906e-07	-0.253544359776461	1
ENSG00000163251.3	FZD5	2	207769445	2_122	0	0.0168757701187832	17.3786268586441	2.78468744038616e-06	-1.77954295544498	1
ENSG00000138413.13	IDH1	2	208266212	2_123	0	0.0163882816103014	5.04425369634502	7.84924230326307e-07	-0.215068204124125	1
ENSG00000115020.16	PIKFYVE	2	208266212	2_123	0	0.0163882816103014	5.04425369634502	7.84924230326307e-07	0.215068204124125	1
ENSG00000144406.18	UNC80	2	209772130	2_124	0	0.0405481407826592	23.4819613025396	9.04071357933431e-06	-2.37881780432174	2
ENSG00000197713.14	RPE	2	210002122	2_124	0	0.00575873437207009	4.77154020397718	2.60905377811558e-07	0.0940493129405679	1
ENSG00000115365.11	LANCL1	2	210477778	2_124	0	0.00578042976773485	4.80741194661169	2.63857148084452e-07	-0.0315459861174627	1
ENSG00000021826.14	CPS1	2	210477778	2_124	0	0.00578042976773485	4.80741194661169	2.63857148084452e-07	-0.0315459861174627	1
ENSG00000178568.14	ERBB4	2	212538367	2_125	0	0.00706129437026737	10.8138944030144	7.25043123385095e-07	2.69382214361033	1
ENSG00000030419.16	IKZF2	2	213152393	2_126	0	0.00887448137898528	4.77619018445746	4.02459321810707e-07	0.0339216705189243	1
ENSG00000138376.10	BARD1	2	214809224	2_127	0	0.00614484012691308	5.20554214277036	3.03720391967493e-07	-0.331935635544199	2
ENSG00000138363.14	ATIC	2	215312057	2_127	0	0.00621992560146756	5.32141928121141	3.14275166859891e-07	0.38104777542391	2
ENSG00000118242.15	MREG	2	216033935	2_127	0	0.00849932962604583	8.30172757144674	6.69962580901259e-07	-1.09023432738978	1
ENSG00000163449.10	TMEM169	2	216078577	2_127	0	0.00738515215883229	6.96011282328524	4.88059897098324e-07	-0.637315822308958	1
ENSG00000115425.13	PECR	2	216082628	2_127	0	0.0129509320749192	12.3272603989134	1.51588059112563e-06	-1.46646205659565	1
ENSG00000138375.12	SMARCAL1	2	216412329	2_127	0	0.015702046589413	14.1711745864722	2.11280544240768e-06	-1.78912306948996	1
ENSG00000197756.9	RPL37A	2	216498338	2_127	0	0.0856713378529403	30.5971332276623	2.48893573565628e-05	-2.93958505297908	1
ENSG00000115457.9	IGFBP2	2	216632342	2_127	0	0.235379051611173	40.8680897064977	9.13375889807608e-05	-3.71893275549493	1
ENSG00000181378.13	CFAP65	2	219041992	2_129	0	0.0105563154357931	7.95149770020277	7.97000682792342e-07	-1.78716778115841	1
ENSG00000231672.6	DIRC3	2	217756535	2_129	0	0.0140426806505701	8.21709875819183	1.09563506461843e-06	0.907698518593335	1
ENSG00000188282.12	RUFY4	2	218034950	2_129	0	0.0525093609826952	20.9858280408677	1.04630967177376e-05	-2.16598467817807	2
ENSG00000163466.15	ARPC2	2	218217396	2_129	0	0.0104238804835251	5.46217936321337	5.40620832732424e-07	-0.507548463294364	1
ENSG00000179921.14	GPBAR1	2	218259499	2_129	0	0.0117187038657833	6.32169365445107	7.03413052533408e-07	0.460193115295967	1
ENSG00000127837.9	AAMP	2	218270205	2_129	0	0.0185588877184275	10.5950040023485	1.86702643096029e-06	1.09172933340978	1
ENSG00000127838.13	PNKD	2	218270227	2_129	0	0.0116786053027057	6.29078983173735	6.97579250338355e-07	0.455107489552469	1
ENSG00000135926.14	TMBIM1	2	218292881	2_129	0	0.0208148499815786	11.6490215751621	2.30229055355373e-06	1.19141219364903	2
ENSG00000018280.16	SLC11A1	2	218381984	2_129	0	0.0101822963763755	5.11568909656738	4.94592211688806e-07	-0.221682519996153	1
ENSG00000135913.10	USP37	2	218568272	2_129	0	0.0130399165247395	7.66804332389357	9.49416480104618e-07	1.28629586064997	2
ENSG00000144580.13	CNOT9	2	218568272	2_129	0	0.0124509060419067	7.27648359538396	8.60240543512041e-07	1.28151770225268	1
ENSG00000115556.13	PLCD4	2	218607609	2_129	0	0.00978143328903236	4.773220688915	4.43313960979616e-07	-0.18992212992336	1
ENSG00000115568.15	ZNF142	2	218658710	2_129	0	0.0121639255271794	7.07961604777909	8.17675253671823e-07	1.17458438175097	2
ENSG00000163482.11	STK36	2	218672501	2_129	0	0.0222423527929866	12.8799538827069	2.72014734628994e-06	-1.82288324647266	1
ENSG00000163501.6	IHH	2	219055690	2_129	0	0.0110446778501274	9.83279323753209	1.03116308395007e-06	-2.40664413972714	1
ENSG00000187736.12	NHEJ1	2	219160659	2_129	0	0.0193010847451133	11.0605232137748	2.02700484128411e-06	-1.05799736349078	1
ENSG00000213901.10	SLC23A3	2	219170383	2_129	0	0.0262150328056042	15.3285652478697	3.81548112227491e-06	3.36501863773796	2
ENSG00000115649.15	CNPPD1	2	219177821	2_129	0	0.0256622226089541	16.7988378900666	4.09327482013162e-06	-3.26046312866714	2
ENSG00000115657.12	ABCB6	2	219218557	2_129	0	0.0108247426219934	6.30324766281816	6.47857285864601e-07	-0.978027998701837	1
ENSG00000198925.10	ATG9A	2	219229250	2_129	0	0.009978017789261	4.93652098527543	4.67694925920911e-07	0.204105050275851	2
ENSG00000163516.13	ANKZF1	2	219229829	2_129	0	0.0115029841304514	6.08507731125431	6.64620936059631e-07	-0.335813114760647	2
ENSG00000127824.13	TUBA4A	2	219270486	2_129	0	0.0106378781479016	5.40707478225216	5.46153579351963e-07	-0.0532756248596967	2
ENSG00000054356.13	PTPRN	2	219309183	2_129	0	0.0111021313788706	7.5391876525114	7.94745929548041e-07	-1.52272224791145	1
ENSG00000123992.18	DNPEP	2	219399651	2_129	0	0.00997578307322333	4.91119892468498	4.65191658615859e-07	0.00356150287227463	1
ENSG00000175084.11	DES	2	219418182	2_129	0	0.0117973484918212	6.8406209260464	7.66262072627794e-07	0.87498714692173	1
ENSG00000072195.14	SPEG	2	219434550	2_129	0	0.012850192703737	7.38300613685016	9.00824660470171e-07	0.939170850144341	1
ENSG00000144591.18	GMPPA	2	219498443	2_129	0	0.0945768331761144	26.4541264705892	2.37561243664782e-05	-2.48416953600545	1
ENSG00000123989.13	CHPF	2	219543916	2_129	0	0.0103868307323968	5.6049335693116	5.52778216931277e-07	-0.764485200814802	1
ENSG00000144589.21	STK11IP	2	219597918	2_130	0	0.00495929429303677	4.78281447927638	2.25216815280664e-07	0.0341883709083787	1
ENSG00000116106.11	EPHA4	2	221574191	2_130	0	0.00608977031107849	6.72872615158693	3.8907306205313e-07	-0.650330649715073	1
ENSG00000163082.9	SGPP2	2	222426505	2_131	0	0.00956216274830801	7.47182328097748	6.78391065528242e-07	0.832010337490787	1
ENSG00000123983.13	ACSL3	2	222860739	2_131	0	0.00908558967991124	6.9834429148888	6.02448744542841e-07	-0.760917061811378	1
ENSG00000085449.14	WDFY1	2	223944812	2_131	0	0.0182904078881451	13.6779775550999	2.3754323911171e-06	1.54494266823208	1
ENSG00000135900.3	MRPL44	2	223956499	2_131	0	0.00754520856043162	5.20945122822173	3.73216316321328e-07	0.401030287249344	1
ENSG00000124019.9	FAM124B	2	224402283	2_132	0	0.00861734540393366	5.36662236415995	4.39108590786393e-07	1.05226423558329	1
ENSG00000036257.12	CUL3	2	224605478	2_132	0	0.00867632458075718	6.49571284262162	5.35130870373327e-07	1.65841213871267	1
ENSG00000135905.18	DOCK10	2	225041976	2_133	0	0.00878328041613197	6.2395197426389	5.20361681399087e-07	0.632283486205805	1
ENSG00000168958.19	MFF	2	227325269	2_134	0	0.00606808887176202	4.79655949894044	2.76362533643488e-07	0.176168486787753	1
ENSG00000173744.17	AGFG1	2	227472263	2_134	0	0.0973750010028982	31.0843929455324	2.87400329881473e-05	-2.68792922333383	1
ENSG00000135917.13	SLC19A3	2	227717801	2_134	0	0.0203513241579293	16.3536256227368	3.16012396936644e-06	1.60566527771601	2
ENSG00000163053.10	SLC16A14	2	230068255	2_135	0	0.00458681124461902	4.77960171494472	2.08161291430798e-07	0.0428306209956007	2
ENSG00000079263.18	SP140	2	230203425	2_135	0	0.0216968375382683	19.6350914165258	4.04507670591358e-06	-2.10999802198724	1
ENSG00000185404.16	SP140L	2	230326798	2_135	0	0.0173255829275482	17.4769120474467	2.87508012871023e-06	1.89902612892533	1
ENSG00000135932.10	CAB39	2	230712812	2_135	0	0.00594277640819707	7.24968047045554	4.09077556227712e-07	-0.758452235128893	1
ENSG00000135916.15	ITM2C	2	230864420	2_135	0	0.00484319914242337	5.29823217356851	2.43646798452182e-07	0.350897144976347	1
ENSG00000204128.5	C2orf72	2	231038211	2_136	0	0.00954268491916033	4.90677356936518	4.44594410662143e-07	0.36568873885324	1
ENSG00000135914.5	HTR2B	2	231125386	2_136	0	0.00939598239570738	4.75876259553599	4.2455467795635e-07	-0.0238149046562954	1
ENSG00000135931.17	ARMC9	2	231198864	2_136	0	0.0205936877967365	12.2701245999088	2.39927757114243e-06	-1.50832822312025	1
ENSG00000115053.15	NCL	2	231483954	2_136	0	0.00940322215458256	4.76612144186206	4.25538832237113e-07	-0.226467112946482	1
ENSG00000171596.6	NMUR1	2	231524502	2_136	0	0.0108051906155749	6.09415377343131	6.25234937641717e-07	-0.645955015160316	2
ENSG00000187514.16	PTMA	2	231707301	2_136	0	0.011213887776519	6.44906819932709	6.86673949850657e-07	-0.637220173351132	1
ENSG00000144524.17	COPS7B	2	231781537	2_136	0	0.00995359623325953	5.30958915736567	5.01808870629053e-07	0.541446500314736	1
ENSG00000221944.6	TIGD1	2	232550122	2_136	0	0.0113694079546486	6.58074960792135	7.1041253099994e-07	-0.712483391894438	1
ENSG00000204120.14	GIGYF2	2	232697500	2_137	0	0.0102546118922967	17.6778731545229	1.72126064187397e-06	-3.4301869700911	1
ENSG00000182600.9	C2orf82	2	232856815	2_137	0	0.0366872303826918	21.2274570817651	7.39452523212954e-06	-2.7532264615721	1
ENSG00000066248.14	NGEF	2	233012355	2_137	0	0.00838684712499693	4.86361956260735	3.87307333463722e-07	0.24181814920471	3
ENSG00000077044.10	DGKD	2	233354365	2_137	0	0.0296197042570713	16.9357765749947	4.76302905025902e-06	1.73249804161138	1
ENSG00000085982.13	USP40	2	233574735	2_137	0	0.032229578696042	17.4371172625603	5.33613383320799e-06	-1.75791831514979	1
ENSG00000123485.11	HJURP	2	233854579	2_137	0	0.00848180938482801	4.9533023093513	3.98915342233484e-07	0.227023632127183	1
ENSG00000188042.7	ARL4C	2	234498502	2_138	0	0.0309223559925373	13.9824516126819	4.10537938828858e-06	-1.44265279344024	1
ENSG00000132321.16	IQCA1	2	236506648	2_139	0	0.0178504782239446	9.72789812950743	1.64879349897951e-06	1.08916345359879	1
ENSG00000163359.15	COL6A3	2	237311587	2_140	0	0.0118991968358307	4.99712203409411	5.64592364993187e-07	0.28194606306286	1
ENSG00000115648.13	MLPH	2	237487170	2_140	0	0.0184707607324148	9.20736088032166	1.61479480997947e-06	-1.07012980735335	1
ENSG00000124839.12	RAB17	2	237601116	2_140	0	0.0120584623216435	5.12427339577214	5.86707473259258e-07	0.169538053619405	1
ENSG00000124831.18	LRRFIP1	2	237627174	2_140	0	0.0131043569546974	5.91992397982936	7.36595804861057e-07	-0.668260721102623	1
ENSG00000177483.11	RBM44	2	237775396	2_140	0	0.0120337056592111	5.10461933452529	5.83257245428088e-07	0.428247163985963	2
ENSG00000132329.10	RAMP1	2	237858483	2_141	0	0.0136444688350647	4.78584266251244	6.2002963461302e-07	-0.0947273011488489	1
ENSG00000184182.18	UBE2F	2	237966682	2_141	0	0.015492258647728	6.00177802473677	8.82860456004407e-07	-0.668168470169856	2
ENSG00000132330.16	SCLY	2	238061377	2_141	0	0.0142092383383745	5.17402725589754	6.98066678519284e-07	0.404213511501701	1
ENSG00000144488.14	ESPNL	2	238127296	2_141	0	0.0243016250906987	10.3206139098183	2.38143232820842e-06	1.28497724903647	2
ENSG00000132323.8	ILKAP	2	238203982	2_141	0	0.0257211393993397	10.8662942110519	2.65380531491961e-06	1.96929952955663	1
ENSG00000204104.11	TRAF3IP1	2	238320731	2_141	0	0.0144188108984216	5.31411712768912	7.27541825293044e-07	0.25757279864941	2
ENSG00000065802.11	ASB1	2	238435429	2_141	0	0.0156246343804091	6.08318559099006	9.02481539028395e-07	-0.610129588257889	1
ENSG00000130414.11	NDUFA10	2	240027895	2_142	0	0.00693385666759228	4.80377794282048	3.16267947724591e-07	-0.15608779415023	1
ENSG00000172478.17	C2orf54	2	240896529	2_143	0	0.0106934090449812	5.03113999909943	5.10834216116301e-07	-0.284138588322216	1
ENSG00000226321.5	CROCC2	2	240905833	2_143	0	0.0105270253308792	4.88124763711547	4.87903468753763e-07	0.18759288334216	1
ENSG00000122085.16	MTERF4	2	241094178	2_143	0	0.0130586555086131	6.94197477954794	8.60753690685324e-07	-0.646695204251758	2
ENSG00000115687.13	PASK	2	241150035	2_143	0	0.0127111104199734	6.68394977040181	8.06703731300758e-07	0.839412789670663	1
ENSG00000115685.14	PPP1R7	2	241149230	2_143	0	0.012570944267096	6.57788046866565	7.85147541419465e-07	-0.81680727864482	2
ENSG00000146205.13	ANO7	2	241217826	2_144	0	0.0408352785322853	19.3367829981784	7.49751153315648e-06	-1.90639803860165	1
ENSG00000115677.16	HDLBP	2	241317232	2_144	0	0.0124335034482607	7.90886807724285	9.33695460512334e-07	-0.985848441043871	1
ENSG00000006607.13	FARP2	2	241354886	2_144	0	0.0920628610317456	27.2791966275053	2.38458847317238e-05	2.81653241406039	3
ENSG00000115694.14	STK25	2	241509731	2_144	0	0.0120987227657842	7.64780718204526	8.7856490687004e-07	-0.862327319918004	1
ENSG00000176720.4	BOK	2	241551706	2_144	0	0.0107373384329333	6.50646419613322	6.63344424273587e-07	0.727447084816966	1
ENSG00000168397.16	ATG4B	2	241647930	2_144	0	0.00980550705143635	5.6388826480751	5.25001458135575e-07	-0.361087062988877	1
ENSG00000168393.12	DTYMK	2	241683277	2_144	0	0.0322354971491834	17.0524760080198	5.21938359770448e-06	-1.95538243972928	1
ENSG00000168395.15	ING5	2	241687407	2_144	0	0.0263983552061182	15.1284889911549	3.7920130093655e-06	1.68400991306657	1
ENSG00000113851.14	CRBN	3	3178805	3_3	0	0.0227955491892133	15.5676257485063	3.36953396864106e-06	1.6466140435956	1
ENSG00000144455.13	SUMF1	3	4467058	3_4	0	0.00749618627482462	4.76483478600547	3.39145152060057e-07	0.0281780186940346	1
ENSG00000134107.4	BHLHE40	3	4978463	3_4	0	0.0295091511936449	17.8914604761054	5.01302543026374e-06	-1.90379133206035	1
ENSG00000071282.11	LMCD1	3	8502071	3_6	0	0.0112420378608148	7.27412448122654	7.76467297349252e-07	-0.690161643930824	1
ENSG00000182533.6	CAV3	3	8733693	3_7	0	0.0104337870137003	4.8515239405329	4.80637379055701e-07	0.0769160424047758	1
ENSG00000180914.10	OXTR	3	8769960	3_7	0	0.0210063148609158	11.5522726863981	2.30417096232017e-06	-1.41175086689888	1
ENSG00000070950.9	RAD18	3	8963418	3_7	0	0.0133482736123258	7.20717625535797	9.13456015389353e-07	-0.781334173732017	2
ENSG00000168137.15	SETD5	3	9397385	3_7	0	0.0105140458731443	4.92475154574952	4.91644957802548e-07	0.0748059519681246	1
ENSG00000163719.19	MTMR14	3	9649842	3_8	0	0.00512779158649857	4.76873521117764	2.32183295297254e-07	0.0239401389600048	1
ENSG00000144550.12	CPNE9	3	9702857	3_8	0	0.00576067088867871	5.86621521295541	3.20869511422515e-07	0.436766550991366	1
ENSG00000114026.21	OGG1	3	9749660	3_8	0	0.00561633804753325	5.66003503389516	3.01835109964456e-07	0.406002895388766	1
ENSG00000171148.13	TADA3	3	9793221	3_8	0	0.0244216079927951	19.5503422003878	4.53342062461184e-06	1.96663070578702	1
ENSG00000241553.12	ARPC4	3	9792302	3_8	0	0.0105001263913126	11.4710883528358	1.14365899039756e-06	1.33905895264062	1
ENSG00000171135.13	JAGN1	3	9890513	3_8	0	0.0170973412386297	16.2224345892525	2.63355266805104e-06	-1.57517782029964	1
ENSG00000163701.18	IL17RE	3	9902449	3_8	0	0.00620618228613057	6.5848625721054	3.88032980607348e-07	-0.765795275255612	1
ENSG00000163702.18	IL17RC	3	9923774	3_8	0	0.00843895637595704	9.75714019599949	7.81823434437956e-07	-1.18241958995349	1
ENSG00000125037.12	EMC3	3	10010880	3_8	0	0.00606013685453777	6.33709055754704	3.64644562547087e-07	-0.668922022784775	1
ENSG00000144554.10	FANCD2	3	10025967	3_8	0	0.00512848649235975	4.78231768497297	2.32876162190291e-07	-0.0078271197706794	1
ENSG00000254999.3	BRK1	3	10115548	3_8	0	0.0278837127045949	20.6771731698497	5.4744332043074e-06	1.94233323654459	2
ENSG00000134086.7	VHL	3	10140878	3_8	0	0.00578260410281062	5.87694661655024	3.22680411865611e-07	0.407303552750347	1
ENSG00000134070.4	IRAK2	3	10164461	3_8	0	0.0056016236094758	5.58295325515849	2.96944518170641e-07	-0.321229170707974	1
ENSG00000157017.15	GHRL	3	10288892	3_8	0	0.0051495505751753	4.80373238166576	2.3487972472887e-07	0.621164027838277	2
ENSG00000157087.17	ATP2B2	3	10708383	3_8	0	0.00653298008619019	7.49064670423824	4.64652250816333e-07	1.36630327508446	1
ENSG00000157103.10	SLC6A1	3	10992288	3_9	0	0.0112356506952778	11.3434613585276	1.21015561917049e-06	1.17149452897403	1
ENSG00000197548.12	ATG7	3	11271528	3_9	0	0.00643779925587962	6.02488352573799	3.68284535205353e-07	0.735137955596015	1
ENSG00000144559.10	TAMM41	3	11844977	3_9	0	0.010451495734048	10.651942375307	1.05707220318318e-06	-1.26757773036298	1
ENSG00000154743.17	TSEN2	3	12484507	3_9	0	0.00567192561056618	4.81648782643172	2.59393082433376e-07	-0.179806399097222	2
ENSG00000225526.4	MKRN2OS	3	12557284	3_9	0	0.0246603062441819	18.8768166049462	4.4200239122774e-06	-1.95474074946761	2
ENSG00000132155.11	RAF1	3	12664356	3_9	0	0.00628310345040073	5.79270036668793	3.45583239912214e-07	0.267814609181363	1
ENSG00000088726.15	TMEM40	3	12769053	3_9	0	0.00668705425082572	6.38730043618012	4.05554838992948e-07	-0.483931729903946	1
ENSG00000131379.9	C3orf20	3	14674864	3_10	0	0.0403681580650446	18.249518433307	6.99500032973169e-06	1.9503913138721	1
ENSG00000163528.12	CHCHD4	3	14124463	3_10	0	0.015413738931645	8.9892988285191	1.31562226135452e-06	-1.12428239661362	1
ENSG00000154767.14	XPC	3	14179885	3_10	0	0.0118165892366273	6.446195385179	7.23257591349083e-07	0.767743623429467	1
ENSG00000131389.16	SLC6A6	3	14402293	3_10	0	0.0703762023398018	23.6588924400415	1.58094817742073e-05	-2.38839735891636	1
ENSG00000131368.7	MRPS25	3	15064685	3_11	0	0.0119868927322344	5.15508544518826	5.86732146992675e-07	-0.293282861997505	1
ENSG00000131375.9	CAPN7	3	15206289	3_11	0	0.0159255911552478	7.87436691568115	1.19071714337101e-06	-1.03175591327476	1
ENSG00000206561.12	COLQ	3	15521671	3_11	0	0.0115589674266829	4.80744835675511	5.27631923898978e-07	-0.103179718599758	1
ENSG00000131373.14	HACL1	3	15601668	3_11	0	0.0123350670995879	5.42897781443927	6.35853373813427e-07	0.628322811174071	1
ENSG00000206560.11	ANKRD28	3	15857778	3_11	0	0.0216470185688404	10.8177480552211	2.22347550299482e-06	-1.46266992359616	1
ENSG00000131386.17	GALNT15	3	16093021	3_11	0	0.0129202936896481	5.87224444844871	7.20400338891386e-07	0.41550782665559	1
ENSG00000154813.9	DPH3	3	16264511	3_12	0	0.00629701097510149	4.79376143048822	2.86621169598763e-07	0.247764816508775	1
ENSG00000154814.13	OXNAD1	3	16265536	3_12	0	0.00861092593045532	7.73248905696613	6.32217574655725e-07	1.0178189563314	1
ENSG00000131378.13	RFTN1	3	16514065	3_12	0	0.00746420359533195	6.08255230966658	4.31088786518999e-07	-0.399603356720543	2
ENSG00000163576.17	EFHB	3	19946616	3_14	0	0.0440031749389807	19.8900213990416	8.31029920015664e-06	2.20929030693862	1
ENSG00000144566.10	RAB5A	3	19946616	3_14	0	0.0440031749389807	19.8900213990416	8.31029920015664e-06	2.20929030693862	1
ENSG00000183977.13	PP2D1	3	20012243	3_14	0	0.00953645430762595	5.20259924449506	4.71090886420331e-07	0.305321380980371	1
ENSG00000114166.7	KAT2B	3	20035250	3_14	0	0.0420477004744382	19.4496839561439	7.76519194544546e-06	2.17383865232119	1
ENSG00000129810.14	SGO1	3	20186513	3_15	0	0.0291706125065503	16.8589926395452	4.66954501166901e-06	-1.85154077485622	1
ENSG00000197885.10	NKIRAS1	3	23946351	3_18	0	0.0024965145114475	8.00702001582656	1.89802708586961e-07	2.05802872687422	2
ENSG00000077092.18	RARB	3	25174179	3_18	0	0.00279632182462741	6.6873090031238	1.77556240276709e-07	0.517693367269578	1
ENSG00000163512.13	AZI2	3	28348860	3_21	0	0.018448398903898	12.2099009838933	2.13879036753414e-06	-1.51988591572188	1
ENSG00000206559.7	ZCWPW2	3	28348860	3_21	0	0.018448398903898	12.2099009838933	2.13879036753414e-06	1.51988591572188	1
ENSG00000144642.21	RBMS3	3	28575079	3_21	0	0.00932309458357416	5.67949401128628	5.02767426784263e-07	-0.00535830737670335	1
ENSG00000197385.5	ZNF860	3	31981522	3_23	0	0.0105732296826767	9.79438196627954	9.83291081575231e-07	-1.25154061560914	1
ENSG00000170293.8	CMTM8	3	32238447	3_23	0	0.0176834866649621	14.6395204304987	2.45805811270784e-06	1.50423063535276	1
ENSG00000091317.7	CMTM6	3	32502466	3_24	0	0.0121964960418662	4.89847928622204	5.67275140294828e-07	-0.170019340748223	1
ENSG00000144635.8	DYNC1LI1	3	32562090	3_24	0	0.0120288496528584	4.76610712232166	5.44358856072322e-07	0.018358716813888	2
ENSG00000188167.8	TMPPE	3	33097285	3_24	0	0.0137299995058457	6.03161675647855	7.86324228393068e-07	1.00819855842855	1
ENSG00000170266.15	GLB1	3	33097052	3_24	0	0.0135662845197448	5.91674719633196	7.62151540067621e-07	0.440996474615241	2
ENSG00000170275.14	CRTAP	3	33113900	3_24	0	0.0176259064242968	8.42390465273998	1.40981555988903e-06	1.0566640960329	1
ENSG00000173705.8	SUSD5	3	33218930	3_25	0	0.0093843503475759	16.9825973737907	1.51323271964407e-06	-1.90536755265353	1
ENSG00000153558.13	FBXL2	3	33277306	3_25	0	0.0219023502912977	24.129171163342	5.01799843386881e-06	2.53478646630118	1
ENSG00000170248.13	PDCD6IP	3	33797374	3_25	0	0.00423482435677613	9.72208491262879	3.90923887527736e-07	-1.08392711683861	2
ENSG00000144681.10	STAC	3	36380288	3_26	0	0.0141061770460691	8.02426541439413	1.07476128107344e-06	-1.33465807441738	1
ENSG00000163673.7	DCLK3	3	36764355	3_27	0	0.0109032418057945	9.21317851418751	9.53811439071544e-07	1.31549883042738	1
ENSG00000168016.13	TRANK1	3	36945441	3_27	0	0.00928101145642524	10.7318155254809	9.45727253083333e-07	-2.31360395411749	2
ENSG00000178567.7	EPM2AIP1	3	36993455	3_27	0	0.00818265203092994	7.8421406532746	6.09292885768393e-07	-1.61366211709586	1
ENSG00000076242.14	MLH1	3	36993455	3_27	0	0.00818265203092994	7.8421406532746	6.09292885768393e-07	-1.61366211709586	1
ENSG00000198590.11	C3orf35	3	37386585	3_27	0	0.00862180950716196	5.82160672845096	4.76583150442626e-07	-0.127522858999875	1
ENSG00000136059.14	VILL	3	37987123	3_27	0	0.00750361644251341	4.79814772606623	3.41854765291013e-07	-0.0949849972661335	1
ENSG00000187091.13	PLCD1	3	38029646	3_27	0	0.0356411715853904	19.7786982397453	6.6934045243778e-06	-1.8656065398524	1
ENSG00000144671.10	SLC22A14	3	38281798	3_27	0	0.007681474491672	4.93901139151823	3.60231774416764e-07	-0.165279923147757	1
ENSG00000093217.9	XYLB	3	38346523	3_28	0	0.0081048764923205	7.30342397664999	5.62043993446518e-07	0.77933265360207	1
ENSG00000168356.11	SCN11A	3	38950616	3_28	0	0.00780353001209921	6.74942347487001	5.00098071084858e-07	0.691058726754666	1
ENSG00000114745.13	GORASP1	3	39108012	3_28	0	0.0079751335587589	6.99755844301044	5.2988532984133e-07	-0.579381861127178	1
ENSG00000168026.18	TTC21A	3	39107217	3_28	0	0.00863129625719761	7.72811621477987	6.33354797468787e-07	0.720143100273699	2
ENSG00000144655.14	CSRNP1	3	39154473	3_28	0	0.00623127917458699	4.77127374339277	2.82298740134232e-07	0.196731258632573	1
ENSG00000168334.8	XIRP1	3	39192679	3_28	0	0.0433762285634731	23.3452044872341	9.61494640706512e-06	-2.33988582515052	1
ENSG00000168329.13	CX3CR1	3	39282501	3_28	0	0.00858000212410392	7.86209313464738	6.40505666601885e-07	0.807621588711758	1
ENSG00000144659.10	SLC25A38	3	39383433	3_28	0	0.0068929740345498	5.75077625630407	3.76383442651868e-07	0.50048840856285	1
ENSG00000168028.13	RPSA	3	39407090	3_28	0	0.00660264928247079	5.28950736743532	3.31612469133679e-07	0.395812929953762	1
ENSG00000114784.3	EIF1B	3	40309786	3_29	0	0.0287571281929242	16.2515412656228	4.43749079462307e-06	-1.70424547355139	1
ENSG00000168032.8	ENTPD3	3	40387447	3_29	0	0.0116343508200913	7.5728863205372	8.36567501982569e-07	0.966478568662207	1
ENSG00000177873.12	ZNF619	3	40477330	3_29	0	0.0141974496282418	9.47763620062539	1.277637844938e-06	-1.18756045420034	1
ENSG00000114812.12	VIPR1	3	42488258	3_30	0	0.0122127667611854	4.88913649379859	5.66948514616323e-07	-0.287767376729086	1
ENSG00000157119.11	KLHL40	3	42685226	3_31	0	0.00595002460888494	7.70647271788622	4.35383337312932e-07	-0.873233194114315	1
ENSG00000244607.5	CCDC13	3	42770079	3_31	0	0.00442861013834528	4.85008234673183	2.03945421034828e-07	0.289068098579039	1
ENSG00000144648.15	ACKR2	3	42804792	3_31	0	0.0113555098613476	13.5090478351408	1.45656132768717e-06	-1.4218226805569	1
ENSG00000182983.14	ZNF662	3	42905991	3_31	0	0.00441656214474373	4.79105535086188	2.00915263259732e-07	0.223817053163309	2
ENSG00000240747.7	KRBOX1	3	42809057	3_31	0	0.0044919155429185	4.91808746606762	2.09761232935128e-07	-0.145697964308204	1
ENSG00000144649.8	FAM198A	3	42963597	3_31	0	0.00938587046358841	11.9357653133983	1.06370750598519e-06	-1.22701157746045	1
ENSG00000144647.5	POMGNT2	3	43106046	3_31	0	0.00442295498645451	4.84384014113139	2.03422842304313e-07	0.207742252583565	1
ENSG00000011198.7	ABHD5	3	43690029	3_31	0	0.00464903108693182	5.19216937425557	2.29196878306932e-07	0.0596755024792888	2
ENSG00000160746.12	ANO10	3	43691692	3_31	0	0.00553168434951001	6.75729535888085	3.54917725191684e-07	-0.139145502515291	1
ENSG00000179152.19	TCAIM	3	44338372	3_31	0	0.0167048907246623	16.9388126169558	2.68672984458286e-06	2.09058041457784	1
ENSG00000144792.9	ZNF660	3	44578138	3_31	0	0.00856310522753701	10.8889665288469	8.8535071123307e-07	-1.60364863094644	2
ENSG00000186448.14	ZNF197	3	44584405	3_31	0	0.00467067950588562	5.43101462760084	2.40856536558805e-07	-0.656290229002722	1
ENSG00000196653.11	ZNF502	3	44710169	3_31	0	0.00526323767445791	6.43825898023703	3.21750196763141e-07	-0.713824176870009	2
ENSG00000186446.11	ZNF501	3	44749186	3_31	0	0.00459006664046868	5.08584896907198	2.21656181197889e-07	-0.192018728869029	1
ENSG00000163807.5	KIAA1143	3	44761638	3_31	0	0.0880955529252296	32.8933413393269	2.75143574018336e-05	-3.34775308757611	1
ENSG00000163808.16	KIF15	3	44761638	3_31	0	0.0880955529252296	32.8933413393268	2.75143574018336e-05	-3.34775308757611	1
ENSG00000163810.11	TGM4	3	44875099	3_31	0	0.02229931387512	19.3146769080612	4.08955774672315e-06	-1.64541982071741	1
ENSG00000163814.7	CDCP1	3	45145928	3_32	0	0.0134582675987333	6.55516159702093	8.3766420674194e-07	0.657527491245858	1
ENSG00000249992.1	TMEM158	3	45226624	3_32	0	0.0163932546839122	8.44402435685679	1.3143531194963e-06	1.5005731637717	2
ENSG00000144791.9	LIMD1	3	45557163	3_32	0	0.0111762473913457	4.77806399957357	5.07043670701275e-07	-0.0473168925989386	2
ENSG00000211456.10	SACM1L	3	45689445	3_32	0	0.0120516476576826	5.49912123409504	6.29270129894169e-07	-0.388832493177445	1
ENSG00000163817.15	SLC6A20	3	45796686	3_32	0	0.0129427540237623	6.18146333510987	7.59653235470028e-07	-0.606148550186113	1
ENSG00000172215.5	CXCR6	3	45940684	3_32	0	0.0128500623738607	6.11269337937013	7.45822093062834e-07	0.558245563931172	1
ENSG00000163820.14	FYCO1	3	45995913	3_32	0	0.0111706577650128	4.7732830625419	5.06282985882639e-07	-0.101530299461908	1
ENSG00000173578.7	XCR1	3	46027727	3_32	0	0.0322114897248306	14.9338861576633	4.56752616380259e-06	-1.74128178550231	1
ENSG00000163823.3	CCR1	3	46208883	3_32	0	0.0115254468906838	5.07221204927464	5.55076155948663e-07	0.284572805608211	1
ENSG00000121807.5	CCR2	3	46354094	3_32	0	0.0112389886817915	4.8315842496038	5.15601518224987e-07	0.273452151895399	1
ENSG00000160791.13	CCR5	3	46370170	3_32	0	0.0172323945586874	8.92236868676073	1.45990027923373e-06	-1.27032559501323	2
ENSG00000121797.9	CCRL2	3	46406413	3_32	0	0.0120673701744644	5.51161218066853	6.31522289088419e-07	-0.664516334983842	2
ENSG00000178038.16	ALS2CL	3	46693690	3_33	0	0.0127413317198873	6.8780111320652	8.32099179691224e-07	-0.743911574172855	1
ENSG00000181585.3	TMIE	3	46700908	3_33	0	0.0128284207598406	6.94317681268526	8.45724316480521e-07	0.755124720363466	2
ENSG00000188086.13	PRSS45	3	46744963	3_33	0	0.0119408139224246	6.25736838314525	7.09452054797853e-07	0.657007368594206	3
ENSG00000178055.11	PRSS42	3	46834226	3_33	0	0.0116964630429941	6.05965239940876	6.7297613269408e-07	0.613347872290446	1
ENSG00000160801.13	PTH1R	3	46877889	3_33	0	0.0131860008016597	7.20620714082826	9.02229942990631e-07	-0.724621738751339	2
ENSG00000160796.16	NBEAL2	3	46979634	3_33	0	0.0115085213408929	5.90476247750725	6.4523713881099e-07	0.578971665049819	2
ENSG00000181555.20	SETD2	3	47164415	3_33	0	0.0102101193618453	4.76047950745017	4.61507662419385e-07	-0.0408462051120243	1
ENSG00000114650.18	SCAP	3	47476755	3_33	0	0.0132094405159929	7.22320039805064	9.05965134100022e-07	0.750024519775829	1
ENSG00000163832.15	ELP6	3	47513447	3_33	0	0.0104174377913914	4.95258936981356	4.89881042806919e-07	-0.15896997026746	1
ENSG00000114646.9	CSPG5	3	47580720	3_33	0	0.014835479964912	8.33431860153706	1.17400270261775e-06	0.937422337538824	1
ENSG00000164045.11	CDC25A	3	48188134	3_34	0	0.0370482372697498	17.7080916289793	6.22926356619852e-06	-2.6664228210338	1
ENSG00000164048.13	ZNF589	3	48245275	3_34	0	0.0310724670920555	16.0108951464431	4.72377003505768e-06	-2.55024293654069	1
ENSG00000172113.8	NME6	3	48301771	3_34	0	0.0255976719490558	14.1451927400821	3.43800683090058e-06	2.41700312866817	1
ENSG00000164049.14	FBXW12	3	48372047	3_34	0	0.0183315803081814	10.9403454568424	1.90426917850086e-06	-1.79147738926159	1
ENSG00000164051.13	CCDC51	3	48440237	3_34	0	0.0212552737605853	12.359968017665	2.49448815860108e-06	-1.917523085771	1
ENSG00000232112.3	TMA7	3	48440237	3_34	0	0.0212552737605853	12.359968017665	2.49448815860108e-06	1.917523085771	1
ENSG00000164053.19	ATRIP	3	48446507	3_34	0	0.0204740425051825	12.0005621460865	2.33293472592585e-06	-1.8859977712815	1
ENSG00000213689.11	TREX1	3	48465783	3_34	0	0.0179046989680614	10.7144813254011	1.82152683045844e-06	1.72837935598944	2
ENSG00000114268.11	PFKFB4	3	48562408	3_34	0	0.0100336362337863	5.17246786638159	4.92780540859318e-07	0.431265925626234	1
ENSG00000145040.3	UCN2	3	48563473	3_34	0	0.014765164947993	8.86753686423214	1.24319341881536e-06	-1.17096499281183	1
ENSG00000114270.17	COL7A1	3	48595323	3_34	0	0.0131450128551358	7.75498040109252	9.67919226188186e-07	0.782867330915396	1
ENSG00000183396.3	TMEM89	3	48621576	3_34	0	0.0131295500729577	7.7438560646547	9.6539381642892e-07	1.2063476188563	1
ENSG00000213672.7	NCKIPSD	3	48683607	3_34	0	0.0131155658138612	7.73369221941639	9.63099843216753e-07	-1.43731212764529	1
ENSG00000114302.15	PRKAR2A	3	48847779	3_34	0	0.0286631757971054	15.2346236503877	4.14623042493973e-06	-1.9197133996349	1
ENSG00000178467.17	P4HTM	3	48987668	3_34	0	0.0244235238479228	13.6942618090321	3.17573567550271e-06	-2.31651949768749	1
ENSG00000178252.17	WDR6	3	49007280	3_34	0	0.0355659682149191	17.3147231905413	5.84719511047413e-06	2.48941244168702	2
ENSG00000178149.16	DALRD3	3	49023895	3_34	0	0.0119038165933372	6.80642853768169	7.69312719271342e-07	-1.36577502746997	1
ENSG00000185909.14	KLHDC8B	3	49128636	3_34	0	0.0126932817018406	7.42059522919304	8.94355244492695e-07	1.44161581203914	1
ENSG00000173421.16	CCDC36	3	49199961	3_34	0	0.0606027791505384	22.485540945508	1.29387784804213e-05	-2.839468265046	1
ENSG00000188315.7	C3orf62	3	49277527	3_34	0	0.0237159390295096	13.4121894307661	3.0202118041767e-06	-1.82547547637834	1
ENSG00000114316.12	USP4	3	49340655	3_35	0	0.0135833891109312	14.0343879996423	1.81008520037339e-06	1.79713470334737	1
ENSG00000233276.3	GPX1	3	49359318	3_35	0	0.0140739896198915	14.4104771804616	1.92571930966691e-06	1.82713898528239	1
ENSG00000067560.10	RHOA	3	49413016	3_35	0	0.00634822849986771	14.9668044627077	9.02150578648552e-07	-1.35085205437018	1
ENSG00000145022.4	TCTA	3	49412704	3_35	0	0.00896506459085711	8.59697058326108	7.31806496179514e-07	-0.731320324375073	1
ENSG00000145020.15	AMT	3	49422974	3_35	0	0.015351131502695	15.2367078286569	2.22089961398673e-06	-1.88902257136927	1
ENSG00000145029.13	NICN1	3	49428588	3_35	0	0.00799033028514828	11.3276644937492	8.5941416153367e-07	-0.665719754454262	2
ENSG00000173540.12	GMPPB	3	49739385	3_35	0	0.00778391170823523	8.20134299147411	6.06150228209691e-07	0.250848602230082	1
ENSG00000187492.8	CDHR4	3	49794828	3_35	0	0.00728558049781092	34.0936820410443	2.35849773995707e-06	-1.58062440859173	1
ENSG00000185614.4	FAM212A	3	49803410	3_35	0	0.00650803211397566	6.64101431844044	4.10375571638111e-07	-0.442902039803491	1
ENSG00000183763.8	TRAIP	3	49856597	3_35	0	0.00895310245118508	23.5567128359044	2.00256046860934e-06	-3.20017972979481	1
ENSG00000164078.12	MST1R	3	49904003	3_35	0	0.00975787530410099	50.6727107668209	4.69490488789584e-06	-2.82510604748884	1
ENSG00000164077.13	MON1A	3	49931139	3_35	1	0.325337885720408	59.4577302138132	0.00018367090371538	3.27166451063619	1
ENSG00000004534.14	RBM6	3	49940636	3_35	1	0.239109695736374	59.0291151965242	0.000134017297842992	3.22116904749149	1
ENSG00000001617.11	SEMA3F	3	50148075	3_35	0	0.0120371932053012	49.1275697862089	5.61497606509347e-06	0.00828524975617886	1
ENSG00000188338.14	SLC38A3	3	50204954	3_35	2	0.614384234018114	49.5929909321402	0.000289306213054846	1.40197800435299	1
ENSG00000012171.19	SEMA3B	3	50267465	3_35	0	0.00670190233683055	6.23924957654962	3.9703413772714e-07	-0.251832072674534	1
ENSG00000179564.3	LSMEM2	3	50278688	3_35	0	0.013549353225097	17.8903356076561	2.30162438010276e-06	-1.44369136796776	1
ENSG00000243477.5	NAT6	3	50298716	3_35	0	0.0233798659946558	29.1724527424877	6.47608230174131e-06	2.14475195533111	2
ENSG00000186792.16	HYAL3	3	50295266	3_35	0	0.0148513939494486	19.9685926169243	2.81586657143122e-06	-2.25009218213336	1
ENSG00000068028.17	RASSF1	3	50334001	3_35	0	0.00942177650589815	15.1874229319673	1.35867092582036e-06	-1.82710511909971	1
ENSG00000007402.11	CACNA2D2	3	50504484	3_35	0	0.00632766777829386	9.64552732696522	5.7951814952326e-07	0.235943577704452	1
ENSG00000114735.9	HEMK1	3	50569633	3_35	0	0.00629740829502767	8.52743145250556	5.09891163564522e-07	-0.0587563431017551	1
ENSG00000114738.10	MAPKAPK3	3	50611291	3_35	0	0.0113658913857203	11.3723296969919	1.22729888659689e-06	-1.2221371654062	1
ENSG00000145050.15	MANF	3	51384757	3_35	0	0.0237482098469584	16.8933505851619	3.80929028954844e-06	2.20316363127078	1
ENSG00000164082.14	GRM2	3	51707122	3_35	0	0.00770909139123133	6.80678125875782	4.9824435332882e-07	0.763253441713186	1
ENSG00000173389.15	IQCF1	3	51902933	3_36	0	0.0241173546628658	19.3104315009232	4.42200312577851e-06	-1.74668560193056	1
ENSG00000164087.7	POC1A	3	52154292	3_36	0	0.0132614182996049	16.831060327548	2.11933127698493e-06	2.54241109255105	1
ENSG00000247596.8	TWF2	3	52239405	3_36	0	0.0673312378964766	42.7564739841084	2.7334798623583e-05	-5.64416621672404	1
ENSG00000164088.17	PPM1M	3	52245578	3_36	0	0.00514851638654412	7.44138122329969	3.63775168220819e-07	2.01470280728342	2
ENSG00000114841.17	DNAH1	3	52309726	3_36	0	0.0091293844544672	10.8169175042807	9.37653568324829e-07	1.4441914978293	1
ENSG00000010319.6	SEMA3G	3	52444898	3_36	0	0.00683743878997745	7.12900029056801	4.62827846336716e-07	0.0439601980042745	1
ENSG00000114854.7	TNNC1	3	52454186	3_36	0	0.00514352743582835	6.08219945939712	2.97042858671732e-07	-1.26556115532215	1
ENSG00000010322.15	NISCH	3	52455611	3_36	0	0.00535336156761768	5.40941721587095	2.7496312336593e-07	-0.480562710016923	1
ENSG00000010327.10	STAB1	3	52495250	3_36	0	0.00513690312940751	6.12690575882193	2.98840856891294e-07	1.33316466088419	1
ENSG00000168268.10	NT5DC2	3	52534789	3_36	0	0.0103698840639105	24.2103563962442	2.38381462784146e-06	4.94856545581708	3
ENSG00000163938.16	GNL3	3	52681295	3_36	0	0.00514738964583794	5.88792345893958	2.87770715813364e-07	0.991115562259173	1
ENSG00000163939.18	PBRM1	3	52686064	3_36	0	0.202987909773664	38.9529316594603	7.50771394928714e-05	6.18759906619317	1
ENSG00000016864.18	GLT8D1	3	52705620	3_36	0	0.0339975217317895	19.3783940472246	6.2555059225175e-06	0.807738688610408	1
ENSG00000114904.12	NEK4	3	52771077	3_36	0	0.0103985012994936	24.2839506537168	2.39765939753425e-06	4.88529121107082	1
ENSG00000055955.15	ITIH4	3	52830844	3_36	0	0.00919466510894373	15.695276312986	1.37025778585088e-06	-3.088770285561	2
ENSG00000213533.11	TMEM110	3	52897955	3_36	0	0.00857886813409747	22.7898162338654	1.85638569162579e-06	-4.89505062939419	1
ENSG00000163935.13	SFMBT1	3	53069139	3_36	0	0.0114059011698229	11.1605377724256	1.2086821895057e-06	0.694531112539241	1
ENSG00000163933.9	RFT1	3	53088241	3_36	0	0.0176465312223436	14.8328126902466	2.48530823082105e-06	-0.983904840768266	1
ENSG00000163931.15	TKT	3	53255618	3_36	0	0.0057338371079444	7.63050214359942	4.15428097221934e-07	1.80593539980734	1
ENSG00000016391.10	CHDH	3	53846340	3_36	0	0.00675840606089451	7.69929671156029	4.94074835830857e-07	0.84044410480347	1
ENSG00000056736.9	IL17RB	3	53846762	3_36	0	0.00572417182735663	6.0969650153699	3.31378068073448e-07	0.531085533021615	1
ENSG00000180376.16	CCDC66	3	56557037	3_39	0	0.0105266074704859	6.28441116240675	6.28131273759432e-07	-0.517491761307869	2
ENSG00000163946.13	FAM208A	3	56682894	3_39	0	0.031785902674479	16.8838155791918	5.09568467663688e-06	-2.45168377764981	2
ENSG00000163947.11	ARHGEF3	3	57078950	3_39	0	0.00897644070738413	4.76243007547804	4.05910397041261e-07	0.152972175315573	1
ENSG00000144730.17	IL17RD	3	57170597	3_39	0	0.0442209195668537	20.0755931861252	8.42933963368578e-06	-2.11737069908027	1
ENSG00000174844.14	DNAH12	3	57544056	3_39	0	0.00910200908231085	4.89512438200075	4.23056520101142e-07	0.325751647696332	2
ENSG00000174840.8	PDE12	3	57556472	3_39	0	0.00917370681202212	4.97006637820907	4.32916802350772e-07	-0.229034265613696	1
ENSG00000168374.10	ARF4	3	57598389	3_39	0	0.0101376653024713	5.92468345766283	5.70296225876623e-07	0.680354367368921	2
ENSG00000174839.12	DENND6A	3	57692733	3_39	0	0.0136150719238463	8.74484210169091	1.13049672588922e-06	-1.20486725883487	1
ENSG00000163687.13	DNASE1L3	3	58219538	3_40	0	0.00367233052131022	4.98243032755661	1.73732229649137e-07	0.272953886193594	1
ENSG00000163686.14	ABHD6	3	58237077	3_40	0	0.00590939516759736	9.51850813971591	5.34083689431753e-07	1.22103361046833	1
ENSG00000163684.11	RPP14	3	58305894	3_40	0	0.00594499159533646	9.57580073270126	5.40534902623727e-07	-1.21104746490799	2
ENSG00000168297.15	PXK	3	58332748	3_40	0	0.00382378513793535	5.3676456626172	1.94883341028303e-07	0.61089171765101	2
ENSG00000168291.12	PDHB	3	58434315	3_40	0	0.0326017530931584	25.8746023356771	8.00962225575309e-06	-2.96176275122069	1
ENSG00000168301.12	KCTD6	3	58491865	3_40	0	0.0090326527638237	13.5686650723803	1.1637235806551e-06	1.5292768226701	1
ENSG00000168306.12	ACOX2	3	58548942	3_40	0	0.00624081342028293	10.0390949778999	5.94885192137836e-07	-1.08617195884866	1
ENSG00000168309.16	FAM107A	3	58627651	3_40	0	0.00432347810527611	6.53845128832157	2.68414240561658e-07	-0.670431462875935	1
ENSG00000144724.19	PTPRG	3	61561600	3_41	0	0.00382699675383236	8.42275680816286	3.06062239723112e-07	0.990716736410407	1
ENSG00000163618.17	CADPS	3	62875160	3_42	0	0.00846765711336872	7.64052688109871	6.14304884204224e-07	-1.07260140372964	1
ENSG00000163632.12	C3orf49	3	63819161	3_43	0	0.0972030479362874	27.1793884950853	2.50851649553424e-05	1.79176751594533	1
ENSG00000144741.17	SLC25A26	3	66134027	3_44	0	0.0112502116392266	4.98467157265023	5.32469379824451e-07	0.180332532390904	1
ENSG00000172340.14	SUCLG2	3	67654746	3_45	0	0.0256854103620382	17.690058739536	4.31432820651306e-06	2.49546197513741	1
ENSG00000183662.10	FAM19A1	3	68003750	3_45	0	0.0069210101577909	5.13836455230826	3.37669470185136e-07	-0.323588342168613	1
ENSG00000163378.13	EOGT	3	69012875	3_46	0	0.0129731881040417	5.9006682230943	7.26850859280881e-07	0.573086899147744	1
ENSG00000144747.15	TMF1	3	69052218	3_46	0	0.0605762647970353	20.7537264745945	1.19370215010756e-05	-2.13433029270932	1
ENSG00000187098.14	MITF	3	69739170	3_47	0	0.0101640396080102	5.37224963762209	5.18465581390734e-07	-0.568386531182106	1
ENSG00000170837.2	GPR27	3	71752739	3_48	0	0.00541247623372176	11.560341908546	5.94106191094617e-07	-1.53367589520156	1
ENSG00000144736.13	SHQ1	3	72861639	3_49	0	0.00806807733350012	5.12017851335212	3.92240606610936e-07	-0.306613955274939	1
ENSG00000172986.12	GXYLT2	3	72887991	3_49	0	0.016306777940257	11.8488251660857	1.83459770254171e-06	1.297895282146	1
ENSG00000163605.14	PPP4R2	3	72996720	3_49	0	0.0202654536123886	13.9325050831551	2.68091433057073e-06	2.0056050052268	1
ENSG00000255423.1	EBLN2	3	73062217	3_49	0	0.0171926716224877	12.3556726094982	2.01700584752909e-06	1.92375068730688	1
ENSG00000121440.14	PDZRN3	3	73685292	3_49	0	0.0422145886042582	21.0024946487901	8.41842487762594e-06	2.16480893067089	1
ENSG00000113805.8	CNTN3	3	74521451	3_50	0	0.0143872038478731	6.05680973544278	8.2740420755804e-07	-0.543282468292197	1
ENSG00000227124.8	ZNF717	3	75775725	3_51	0	0.0202360961685399	12.3153230763264	2.36630074744279e-06	-1.36734167388595	1
ENSG00000114480.12	GBE1	3	81761728	3_54	0	0.015711414342231	8.73246193791526	1.30271489901392e-06	1.01334217378245	1
ENSG00000175161.13	CADM2	3	84951736	3_56	0	0.0190442359987497	8.05183011325764	1.45598048670425e-06	1.60533286221973	1
ENSG00000206538.8	VGLL3	3	86991242	3_57	0	0.0101328657567054	7.17338728588528	6.90166641872546e-07	-0.767071648934171	1
ENSG00000083937.8	CHMP2B	3	87227121	3_57	0	0.00788905566907139	4.78253359497551	3.58245255036802e-07	0.222213884555196	2
ENSG00000163320.10	CGGBP1	3	88147061	3_58	0	0.0118393753321628	5.09616554712543	5.72887983699413e-07	-0.54315899380082	2
ENSG00000179021.9	C3orf38	3	88150148	3_58	0	0.0182103305411422	9.21845117479062	1.59394446315272e-06	1.33646011690685	1
ENSG00000184500.14	PROS1	3	93969667	3_59	0	0.0657321225048653	22.7326527020342	1.41881303506587e-05	2.7662756938579	2
ENSG00000178750.2	STX19	3	94032097	3_59	0	0.022100362237899	12.1868871716036	2.55734652238785e-06	-1.96603590486996	1
ENSG00000178694.9	NSUN3	3	94062771	3_59	0	0.0156191958345371	8.85847695585208	1.31375725297848e-06	1.44674229145779	1
ENSG00000080200.9	CRYBG3	3	97822174	3_61	0	0.0420808647008066	22.3647978913618	8.93607962672364e-06	-2.59124387421956	1
ENSG00000231861.2	OR5K2	3	98504835	3_62	0	0.0172844979891841	7.53158820688115	1.23606336255151e-06	-0.835086071340012	1
ENSG00000080822.16	CLDND1	3	98523270	3_62	0	0.0161247348349508	6.86609790606342	1.05123538318316e-06	0.711768809543744	1
ENSG00000057019.15	DCBLD2	3	98901528	3_62	0	0.0156517115623419	6.58085409854176	9.78005945652511e-07	-0.68536941778131	1
ENSG00000144810.15	COL8A1	3	99638945	3_62	0	0.0652786724717234	20.3676099426172	1.26243428329053e-05	-1.99766986963033	1
ENSG00000036054.12	TBC1D23	3	100261437	3_63	0	0.0112025092502204	5.65414623777829	6.01422601367384e-07	0.737891802593788	1
ENSG00000114021.11	NIT2	3	100334239	3_63	0	0.0155821617717331	8.81159827725255	1.30370639229452e-06	1.30809368033776	1
ENSG00000181458.10	TMEM45A	3	100492758	3_63	0	0.0526499744642439	20.5443194619322	1.02703991250878e-05	-2.06650240223453	1
ENSG00000114354.13	TFG	3	100709274	3_63	0	0.0115163406560402	5.91823100876514	6.4714829732885e-07	0.445621160676302	1
ENSG00000154175.16	ABI3BP	3	100992739	3_64	0	0.00926403050165725	5.96703830921436	5.24875376489481e-07	0.516262990708012	1
ENSG00000081148.11	IMPG2	3	101320263	3_64	0	0.00828024326350874	4.89479368252561	3.84835283769136e-07	0.136119315768206	1
ENSG00000138468.15	SENP7	3	101513077	3_64	0	0.0143644763212807	10.1610870137139	1.38588554479734e-06	-1.31124599316087	3
ENSG00000114391.12	RPL24	3	101687152	3_64	0	0.00875639537954243	5.42874684258825	4.51359252636257e-07	-0.37889360702055	1
ENSG00000144815.15	NXPE3	3	101779081	3_64	0	0.00816378274320406	4.75953874275598	3.68938265573999e-07	-0.0267395346481987	2
ENSG00000114423.18	CBLB	3	105869225	3_66	0	0.0656843058100259	29.2626108941555	1.82503872345801e-05	-2.8464469900663	1
ENSG00000114439.18	BBX	3	107518849	3_67	0	0.604221093188995	26.419839753186	0.000151573562520634	4.25286519401586	1
ENSG00000114446.4	IFT57	3	108222767	3_67	0	0.0086943372030438	10.4426498301096	8.62074089104245e-07	-1.31432691491193	1
ENSG00000163507.13	KIAA1524	3	108588823	3_67	0	0.00501982104898813	5.03092995116606	2.39791565210583e-07	0	1
ENSG00000198919.12	DZIP3	3	108590476	3_67	0	0.0200288580496293	18.3808173184322	3.49557322496673e-06	1.82782789396202	1
ENSG00000163519.13	TRAT1	3	108822296	3_67	0	0.00639638101594031	7.39324379016257	4.49021100150159e-07	0.901247729645336	1
ENSG00000177707.10	NECTIN3	3	111070094	3_69	0	0.0171721109263896	13.0519506205991	2.12812191517772e-06	-1.63492720794859	1
ENSG00000177494.5	ZBED2	3	111595007	3_69	0	0.00937716572288661	7.26392830385482	6.46756105361033e-07	0.742451086463571	1
ENSG00000240891.7	PLCXD2	3	111674240	3_69	0	0.00758046896091436	5.23269564882825	3.7663349995114e-07	0.475290472738064	1
ENSG00000144824.20	PHLDB2	3	111732257	3_69	0	0.00787527522435738	5.59693774457958	4.18517491332519e-07	-0.459247256491979	2
ENSG00000144834.13	TAGLN3	3	111998904	3_69	0	0.0136423164341654	10.8483287553861	1.40523304338131e-06	-1.20665328441694	1
ENSG00000174500.12	GCSAM	3	112132970	3_69	0	0.0107127213403712	8.53631934093977	8.68296116256565e-07	-1.00564834520064	2
ENSG00000091972.18	CD200	3	112332846	3_69	0	0.00755264611819406	5.1975935470431	3.72733860565388e-07	0.303573969261959	1
ENSG00000144848.10	ATG3	3	112562284	3_69	0	0.0112834620317583	9.03251384582738	9.67717076195184e-07	-1.18733956703733	1
ENSG00000138459.8	SLC35A5	3	112562284	3_69	0	0.0112834620317583	9.03251384582737	9.67717076195183e-07	-1.18733956703733	1
ENSG00000091986.15	CCDC80	3	112649146	3_69	0	0.00856509899549629	6.39872248891551	5.20382950324444e-07	0.704774188627369	1
ENSG00000163606.10	CD200R1	3	112975136	3_69	0	0.00755265554327822	5.19760532117396	3.72735170063397e-07	0.329673978766445	1
ENSG00000163608.14	NEPRO	3	113020058	3_69	0	0.00725317238936485	4.81138730443102	3.31356667910895e-07	0.0888286898540977	1
ENSG00000144857.14	BOC	3	113211082	3_70	0	0.0156251304556135	5.41563338764597	8.03471184239583e-07	0.349493752103609	1
ENSG00000206530.10	CFAP44	3	113440894	3_70	0	0.0147813644535375	4.88404693198895	6.85475205661998e-07	-0.0711293491644085	1
ENSG00000163611.11	SPICE1	3	113515598	3_70	0	0.0146462467004601	4.79612820204941	6.66982632164016e-07	-0.055879666909672	1
ENSG00000121579.12	NAA50	3	113746012	3_70	0	0.0171935718641731	6.33205931685462	1.03373323565342e-06	-0.680877561478998	1
ENSG00000114573.9	ATP6V1A	3	113746914	3_70	0	0.0172111724439891	6.34186483378374	1.03639386686722e-06	0.6827087574597	1
ENSG00000178075.19	GRAMD1C	3	113827178	3_70	0	0.0156848936519612	5.45219648876459	8.11989613322213e-07	-0.547182144667202	1
ENSG00000184307.14	ZDHHC23	3	113948387	3_70	0	0.0160756467737917	5.68789914120401	8.68195915977789e-07	-0.473920823880539	1
ENSG00000163617.10	CCDC191	3	114056663	3_70	0	0.0218175544398268	8.61675697432711	1.78503735716724e-06	1.08003582989171	2
ENSG00000181847.11	TIGIT	3	114277147	3_71	0	0.00934756676769488	4.888821846259	4.33910524537794e-07	-0.157227903507382	1
ENSG00000144847.12	IGSF11	3	119145876	3_74	0	0.0109019154370611	8.61117178263484	8.91379124065133e-07	-1.10223113802361	3
ENSG00000121578.12	B4GALT4	3	119240363	3_74	0	0.0123980267426843	9.84083811317293	1.15846269486265e-06	1.08139819540548	1
ENSG00000176142.12	TMEM39A	3	119467987	3_74	0	0.0289608401896055	17.9794248507721	4.9440670142258e-06	1.98032435337821	1
ENSG00000163389.10	POGLUT1	3	119469366	3_74	0	0.0134426801565328	10.6147690168856	1.35485809481254e-06	-1.18603713179942	2
ENSG00000113845.9	TIMMDC1	3	119498467	3_74	0	0.0638397407854822	25.6401418366892	1.55420726614371e-05	-2.50253399307261	1
ENSG00000144843.11	ADPRH	3	119579733	3_74	0	0.00795559400703694	5.60133760055209	4.23118249932043e-07	0.463002438594191	2
ENSG00000175697.10	GPR156	3	120284297	3_74	0	0.0817591418907341	28.0658879254459	2.17877562542583e-05	2.947629008042	1
ENSG00000163428.3	LRRC58	3	120349385	3_74	0	0.00885151032949305	6.62037592025868	5.56413204231914e-07	-0.636971834714369	2
ENSG00000163430.11	FSTL1	3	120450401	3_74	0	0.00729811516887968	4.7778630471681	3.31086754205048e-07	-0.17624262191333	1
ENSG00000065518.7	NDUFB4	3	120596154	3_74	0	0.00728442475621094	4.75994286102565	3.29226206488965e-07	0.066780138284947	1
ENSG00000145103.12	ILDR1	3	122021982	3_75	0	0.0163656018372819	5.75227986847902	8.93859757915455e-07	0.531665519433941	1
ENSG00000051341.13	POLQ	3	121546329	3_75	0	0.0150987778410304	4.980609201095	7.14038548399374e-07	0.1207236262452	1
ENSG00000173226.16	IQCB1	3	121841048	3_75	0	0.0179364079483767	6.63060627904689	1.1292396282312e-06	-0.965319281035988	1
ENSG00000145088.8	EAF2	3	121835057	3_75	0	0.0168886424972022	6.05370797631385	9.70763875068137e-07	-0.570809546566712	1
ENSG00000121552.3	CSTA	3	122325535	3_76	0	0.0425099575520072	18.2405319119213	7.3625043895802e-06	-1.86986242958506	1
ENSG00000114023.15	FAM162A	3	122384273	3_76	0	0.0136427291237683	7.29456243840283	9.44926217964114e-07	-0.714655268886299	1
ENSG00000196981.3	WDR5B	3	122416408	3_76	0	0.0164523971694346	9.14274819266204	1.42824706589383e-06	-1.00073570686337	1
ENSG00000114030.12	KPNA1	3	122514800	3_76	0	0.0137593985393725	7.41245474723371	9.68409189523655e-07	0.754982808321147	1
ENSG00000138496.16	PARP9	3	122564248	3_76	0	0.0160819453652802	8.83687883342822	1.34938189672035e-06	1.30414072518029	1
ENSG00000173200.12	PARP15	3	122577800	3_76	0	0.0214334211702621	11.5196749739903	2.34438600678006e-06	-1.23013483768442	2
ENSG00000173193.13	PARP14	3	122684633	3_76	0	0.0169563643556561	9.59576339014296	1.54493306285659e-06	1.75698378609282	2
ENSG00000169087.10	HSPBAP1	3	122793842	3_76	0	0.0109935244564719	5.20793173164077	5.43625257405466e-07	0.542204031345031	1
ENSG00000138463.8	DIRC2	3	122795125	3_76	0	0.0126205146716867	6.67192610074363	7.99513295380129e-07	1.258324458299	2
ENSG00000082684.14	SEMA5B	3	123028920	3_76	0	0.0108965527249587	5.11860965687394	5.29588484443397e-07	-0.169522376599413	1
ENSG00000206527.9	HACD2	3	123585113	3_76	0	0.0116243250046568	5.77687845157085	6.37614772721264e-07	0.51176223448513	1
ENSG00000114491.13	UMPS	3	124730083	3_77	0	0.0172541754522823	14.0732444869206	2.30560995803369e-06	-1.8858156187772	2
ENSG00000082781.11	ITGB5	3	124901003	3_77	0	0.0075435265338194	5.67942205190501	4.06795333611581e-07	0.665631358885312	1
ENSG00000163885.11	CFAP100	3	126401701	3_78	0	0.00881351606053837	5.73639444949759	4.80049038248259e-07	0.400171752134093	1
ENSG00000114520.10	SNX4	3	125520927	3_78	0	0.00918634941941454	8.02296704976067	6.99802300647097e-07	2.17178793379901	1
ENSG00000144909.7	OSBPL11	3	125594988	3_78	0	0.0107682804059417	7.81900871691496	7.9945762699864e-07	0.92013027927614	1
ENSG00000189366.9	ALG1L	3	125930349	3_78	0	0.0149337232754759	11.3097316431885	1.60368030801259e-06	-1.83271758682058	2
ENSG00000114544.16	SLC41A3	3	126101864	3_78	0	0.00800421295805265	4.83159002257311	3.67202904220338e-07	-0.342137127121974	1
ENSG00000144908.13	ALDH1L1	3	126198474	3_78	0	0.0125245006535992	8.89807217733063	1.05816584820022e-06	-0.703991148227742	1
ENSG00000070476.14	ZXDC	3	126475233	3_78	0	0.0103039541785835	7.23717520408862	7.08060556460527e-07	-1.0182471389812	2
ENSG00000197763.14	TXNRD3	3	126655652	3_79	0	0.010783888600284	8.9850495153795	9.20011517897114e-07	1.21992955844885	1
ENSG00000114554.11	PLXNA1	3	126987682	3_79	0	0.0146287562796298	11.9019956554141	1.65319692440291e-06	1.35268532527444	1
ENSG00000163870.14	TPRA1	3	127601686	3_79	0	0.00769972341518155	5.76714962143256	4.21632170939438e-07	-0.697355403996672	1
ENSG00000114631.10	PODXL2	3	127628671	3_79	0	0.122301600197391	32.5457453976906	3.77940783318562e-05	-2.92911724034217	1
ENSG00000114626.17	ABTB1	3	127672535	3_79	0	0.0527179024836744	24.2516256548116	1.21393763301709e-05	-2.52871738878582	1
ENSG00000187715.13	KBTBD12	3	127915675	3_79	0	0.010330837256465	8.5748091905691	8.41118880466869e-07	0.904271000983165	1
ENSG00000058262.9	SEC61A1	3	128050756	3_79	0	0.00699985562634642	4.85751915995432	3.22850156876239e-07	0.240918651513806	1
ENSG00000175792.11	RUVBL1	3	128153759	3_79	0	0.00862175802396947	6.84721489701254	5.60540743084384e-07	0.911027960035745	2
ENSG00000132394.10	EEFSEC	3	128153663	3_79	0	0.0114435343281295	9.55271893664338	1.03796945515915e-06	1.65212181121181	1
ENSG00000170893.3	TRH	3	129954133	3_80	0	0.00745210934197116	4.97555768820191	3.52061375356215e-07	0.390270775564213	1
ENSG00000114656.10	KIAA1257	3	129002467	3_80	0	0.0159800465629546	11.7598680624136	1.7843411307808e-06	1.16140898459807	1
ENSG00000172780.16	RAB43	3	129122809	3_80	0	0.0264961199163044	17.0087664923287	4.27910059637632e-06	-2.27401691106735	2
ENSG00000240682.9	ISY1	3	129161573	3_80	0	0.0181349141202618	13.3888669462315	2.30545540399096e-06	1.99729986975197	1
ENSG00000181789.14	COPG1	3	129249799	3_80	0	0.0458448194414454	22.2966122430487	9.70569287717663e-06	2.93168996365934	1
ENSG00000183624.13	HMCES	3	129278028	3_80	0	0.0165703936766928	12.5854430389253	1.98015292495666e-06	2.04391153923557	1
ENSG00000172771.11	EFCAB12	3	129428575	3_80	0	0.00739429808832504	4.88365824786359	3.4287799660277e-07	0.10906700826398	1
ENSG00000163913.11	IFT122	3	129442145	3_80	0	0.00731656604118736	4.7937089230302	3.33024629385097e-07	0.06888699309563	1
ENSG00000251287.8	ALG1L2	3	130096756	3_80	0	0.0113594939776875	9.02725212028345	9.73670370643447e-07	-0.923889222400814	1
ENSG00000196455.7	PIK3R4	3	130746630	3_81	0	0.0691906208829016	22.6814376836672	1.49009927633432e-05	3.16458289408438	2
ENSG00000017260.19	ATP2C1	3	130850713	3_81	0	0.0111017655575556	5.04150362796089	5.31434240445012e-07	0.380826184007991	1
ENSG00000114670.13	NEK11	3	131029889	3_81	0	0.0158395039348478	8.44212045501273	1.26966900402242e-06	-0.950188968519648	1
ENSG00000198585.11	NUDT16	3	131381465	3_81	0	0.0108434268542327	4.81640659258526	4.95891989849242e-07	0.0372596101846957	1
ENSG00000114686.8	MRPL3	3	131502955	3_81	0	0.0108261832294402	4.80120244137423	4.93540490248135e-07	0.186723268458026	1
ENSG00000014257.15	ACPP	3	132316910	3_82	0	0.0111104698538699	7.49676146947846	7.90867110164396e-07	-1.02207755751503	2
ENSG00000081307.12	UBA5	3	132654315	3_82	0	0.00835247148705498	4.77058001680181	3.78341153146199e-07	-0.0962176043080101	1
ENSG00000091513.14	TF	3	133745652	3_83	0	0.00729335498216899	4.80163906467232	3.32517311332394e-07	0.191498149495479	2
ENSG00000154917.10	RAB6B	3	133895902	3_83	0	0.0458843425247598	22.9512798949804	9.99928206083399e-06	2.32044275303912	1
ENSG00000174640.12	SLCO2A1	3	134051958	3_83	0	0.00727651752126002	4.77311201369689	3.29778700683664e-07	-0.0205251819486896	1
ENSG00000163785.12	RYK	3	134251127	3_83	0	0.00801377022784433	5.7140075527235	4.34785541006221e-07	0.534006318866162	1
ENSG00000182923.16	CEP63	3	134486229	3_83	0	0.00922389092422748	6.97658610967798	6.11018717590063e-07	0.789858189376724	1
ENSG00000129055.12	ANAPC13	3	134486229	3_83	0	0.00922389092422748	6.97658610967798	6.11018717590063e-07	0.789858189376724	1
ENSG00000154928.16	EPHB1	3	134798535	3_83	0	0.00818099406849793	5.89050347668007	4.57568259966825e-07	-0.575709319285047	1
ENSG00000174579.3	MSL2	3	136195634	3_84	0	0.0626136354587751	46.7904256982145	2.78178341558794e-05	6.17340467436222	1
ENSG00000118007.12	STAG1	3	136752490	3_84	0	0.0110568943564688	12.3584908740088	1.29746603618849e-06	2.52617150426812	1
ENSG00000168917.8	SLC35G2	3	136818202	3_84	0	0.03227552464336	29.1193427152941	8.92385027636226e-06	-4.33179945559001	1
ENSG00000158092.6	NCK1	3	136862055	3_84	0	0.00869761993457951	5.8490489080767	4.83039977793145e-07	0.733772761565784	1
ENSG00000183770.5	FOXL2	3	138946954	3_85	0	0.00750648389738451	4.96069380417477	3.53570787148379e-07	-0.469696143256326	1
ENSG00000066405.12	CLDN18	3	137998902	3_85	0	0.00814702338161988	5.74246169552606	4.44216275484792e-07	0.565080845118492	1
ENSG00000158163.14	DZIP1L	3	138116190	3_85	0	0.00806783803935496	5.64922003431996	4.32755960857334e-07	-0.683325443648075	1
ENSG00000118017.3	A4GNT	3	138124252	3_85	0	0.00761965019337041	5.10352010840364	3.69234489649135e-07	0.413070210918	1
ENSG00000138231.12	DBR1	3	138174902	3_85	0	0.0451918520297374	22.19171704806	9.52244434115468e-06	1.83633732418303	1
ENSG00000114098.17	ARMC8	3	138187696	3_85	0	0.0078372825159545	5.37238853402064	3.99788514086808e-07	0.429764655125222	1
ENSG00000158220.13	ESYT3	3	138434098	3_85	0	0.00763750243807981	5.12582433575976	3.71717046103553e-07	-0.136996318857038	1
ENSG00000114107.8	CEP70	3	138593825	3_85	0	0.00889386204846343	6.58009397855147	5.55673751031748e-07	-0.725539166794679	1
ENSG00000158234.12	FAIM	3	138609174	3_85	0	0.0152722995450272	11.749713793038	1.70384121057762e-06	-2.16669892905962	1
ENSG00000051382.8	PIK3CB	3	138834445	3_85	0	0.0266694653873479	17.0977249732187	4.32962251823667e-06	-2.75818725387334	1
ENSG00000114115.9	RBP1	3	139539666	3_85	0	0.0107763094168071	8.41448551615969	8.60983872703418e-07	-0.830521170651655	1
ENSG00000163864.15	NMNAT3	3	139677916	3_85	0	0.00763338981449757	5.12069608199627	3.71145191851801e-07	0.331739794895782	1
ENSG00000158258.16	CLSTN2	3	139935130	3_85	0	0.00781157684582345	5.34099783650544	3.96148949213231e-07	-0.526183645156001	1
ENSG00000155893.12	PXYLP1	3	141228805	3_86	0	0.0419875200903764	16.3778032468632	6.5293999398384e-06	1.96568535770183	1
ENSG00000114124.2	GRK7	3	141778308	3_87	0	0.0156899299187193	10.5512776655786	1.57189471055163e-06	-1.04837763768141	2
ENSG00000069849.10	ATP1B3	3	141875705	3_87	0	0.010579663486691	6.92958940371043	6.96108205550771e-07	-0.801719424853396	1
ENSG00000175054.14	ATR	3	142579130	3_87	0	0.00857332090761476	4.89132332480628	3.98173954371194e-07	-0.0792219738466987	1
ENSG00000120756.12	PLS1	3	142596272	3_87	0	0.00889501803621462	5.24901472876181	4.43324794286755e-07	0.378330464859416	2
ENSG00000163710.7	PCOLCE2	3	142885073	3_87	0	0.012105909946687	8.07306213187069	9.27968278570003e-07	-0.929723085137786	1
ENSG00000181744.8	C3orf58	3	143971850	3_88	0	0.0147226655925677	6.0989966585751	8.52593936975531e-07	0.650861043666927	1
ENSG00000188313.12	PLSCR1	3	146544557	3_90	0	0.0153586000811528	4.78765258607861	6.98186837929683e-07	-0.0604509868404041	2
ENSG00000144891.17	AGTR1	3	148697697	3_91	0	0.00566891834391348	4.80669885281228	2.58728643730183e-07	-0.163762535686638	1
ENSG00000153002.11	CPB1	3	148791560	3_91	0	0.00698594825061361	6.79992003935747	4.51051952213883e-07	-0.695599280821299	2
ENSG00000071794.15	HLTF	3	149086082	3_91	0	0.00752808621855228	7.5132839840802	5.37046370199052e-07	1.0003609834249	2
ENSG00000047457.13	CP	3	149222231	3_91	0	0.0279971891141049	20.0929409703578	5.34140287705477e-06	-2.27699802697901	2
ENSG00000169903.6	TM4SF4	3	149473596	3_92	0	0.0270592913269871	9.68598642420169	2.48861475191055e-06	-1.12268049435764	2
ENSG00000114744.8	COMMD2	3	149752844	3_92	0	0.0329458490171809	11.5822779780638	3.62319813840283e-06	-1.36338478844382	2
ENSG00000082996.19	RNF13	3	149812838	3_92	0	0.0203261434963592	6.93675481484366	1.33877849717591e-06	-0.725786439033014	1
ENSG00000070087.13	PFN2	3	150050137	3_92	0	0.0162502256247815	4.7910332782586	7.3924088709944e-07	-0.0731708839284715	1
ENSG00000144895.11	EIF2A	3	150546641	3_93	0	0.0132274541804878	6.71620574839307	8.43524409916615e-07	0.823384591072299	1
ENSG00000198843.12	SELENOT	3	150602535	3_93	0	0.0159467199338749	8.50593205732832	1.28792529572137e-06	-1.04935314691436	2
ENSG00000120742.10	SERP1	3	150603228	3_93	0	0.0109219908819925	4.88462736472837	5.06559710016277e-07	0.22741699361418	2
ENSG00000174946.6	GPR171	3	151203001	3_93	0	0.0118659195186301	5.67715702259366	6.39631291182154e-07	-0.480655948395051	1
ENSG00000174944.8	P2RY14	3	151278646	3_93	0	0.01123153832083	5.15179010466499	5.49407774373019e-07	-0.332226975194621	1
ENSG00000169313.9	P2RY12	3	151383958	3_93	0	0.0112687792125225	5.18344183402327	5.54616130087553e-07	0.454568077597334	1
ENSG00000152580.8	IGSF10	3	151461048	3_93	0	0.0109583090857056	4.91635841260401	5.11545747748948e-07	-0.0282981325512447	1
ENSG00000198829.6	SUCNR1	3	151873953	3_94	0	0.0166346644991804	13.443320008155	2.12333236569986e-06	1.57152941154099	1
ENSG00000169860.6	P2RY1	3	152834408	3_94	0	0.0207925115334229	15.5827440106333	3.0764388287232e-06	1.87845150422154	1
ENSG00000114790.12	ARHGEF26	3	154120764	3_95	0	0.0150739981548103	6.12952758444355	8.77309552951641e-07	0.335897449663172	1
ENSG00000174953.13	DHX36	3	154324761	3_95	0	0.0129273019729227	5.09478061946185	6.25360978689089e-07	0.146459658603833	1
ENSG00000240045.1	RP11-451G4.2	3	155293692	3_96	0	0.0196869211604876	9.53075775071431	1.7815689287493e-06	-1.07971836671853	2
ENSG00000114805.16	PLCH1	3	155745426	3_96	0	0.0120328079098285	4.81576479844208	5.50211481024777e-07	-0.552913923146186	1
ENSG00000163655.15	GMPS	3	155870359	3_96	0	0.0228147385024379	10.9463048937014	2.37126686528185e-06	1.74920795542413	1
ENSG00000114850.6	SSR3	3	156554757	3_97	0	0.0456038871759755	16.0750314140151	6.96067072062712e-06	-1.90379753928784	1
ENSG00000163659.12	TIPARP	3	156672810	3_97	0	0.0291679637662166	11.7570615648309	3.25613423840336e-06	1.35745152091214	1
ENSG00000197980.12	LEKR1	3	156826795	3_97	0	0.0198023379635848	8.03493339990948	1.51076232647698e-06	0.988777630500742	1
ENSG00000163661.3	PTX3	3	157437072	3_97	0	0.0199899938662926	8.12542444181309	1.54225474043248e-06	-0.787066561636695	1
ENSG00000197415.11	VEPH1	3	157533569	3_97	0	0.0144006476884057	4.98257975795758	6.81292615447776e-07	-0.247764816508657	1
ENSG00000168779.19	SHOX2	3	158106687	3_98	0	0.0133217952057129	7.92056278810132	1.00188111602078e-06	0.780938466586641	1
ENSG00000174891.12	RSRC1	3	158106120	3_98	0	0.0137013477933298	8.18939269994286	1.06539924417548e-06	1.01638693668453	2
ENSG00000168827.14	GFM1	3	158644249	3_98	0	0.0107824092529285	5.89803738213902	6.03838402203744e-07	-0.603902602780055	3
ENSG00000079257.7	LXN	3	158672751	3_98	0	0.0104495961983232	5.59837123407645	5.55467429730979e-07	-0.452443443320232	1
ENSG00000118849.9	RARRES1	3	158733133	3_98	0	0.00958320264111478	4.77131158019209	4.34156039203919e-07	0.0722952673200926	1
ENSG00000118855.18	MFSD1	3	158732628	3_98	0	0.00969913294720703	4.88619725248501	4.49988385253516e-07	-0.24216743573391	1
ENSG00000151967.18	SCHIP1	3	159839749	3_99	0	0.0114982795608594	10.4809451657124	1.14427578929907e-06	-1.05066558639726	1
ENSG00000168811.6	IL12A	3	159988493	3_99	0	0.0092176859043277	8.77751234001932	7.68229094472536e-07	-0.943090819558465	1
ENSG00000180044.5	C3orf80	3	160224658	3_99	0	0.00642599897961038	5.18651035687739	3.164559739174e-07	-0.0425412934234312	1
ENSG00000068885.14	IFT80	3	160379318	3_99	0	0.00609589014381518	4.90463576920738	2.83884244331592e-07	-0.387297100866116	1
ENSG00000113810.15	SMC4	3	160397216	3_99	0	0.00609648742114588	4.9093797944834	2.84186674288306e-07	-0.475018045407186	2
ENSG00000186432.8	KPNA4	3	160566027	3_99	0	0.00650918410707757	5.43272523611528	3.35769847177508e-07	-0.370744135576715	1
ENSG00000163590.13	PPM1L	3	160755120	3_99	0	0.0138974899715261	13.1381788277445	1.7336799835042e-06	-1.78354720358598	1
ENSG00000169255.13	B3GALNT1	3	161105484	3_99	0	0.0145723768293752	14.2862310096735	1.9767213747362e-06	-3.83839078473101	2
ENSG00000196542.8	SPTSSB	3	161372828	3_99	0	0.00643263116447634	6.19476528933901	3.78364954298585e-07	1.3073229626284	2
ENSG00000114200.9	BCHE	3	165837337	3_102	0	0.011559601664207	9.91260772919546	1.08799822255492e-06	-1.50825791217253	1
ENSG00000114209.14	PDCD10	3	167735203	3_103	0	0.194257271677728	32.9199845557187	6.07203553378042e-05	-3.35744120937297	1
ENSG00000163536.12	SERPINI1	3	167735915	3_103	0	0.0112475539099199	5.04751632722335	5.39055166274004e-07	0.215750470801634	1
ENSG00000173905.8	GOLIM4	3	168096432	3_103	0	0.0336408134223166	15.5610490411914	4.97053065430637e-06	2.0803416366704	1
ENSG00000188306.6	LRRIQ4	3	169822202	3_104	0	0.00557935560350575	7.3257455852858	3.88090731699442e-07	0.83056876055538	1
ENSG00000184378.2	ACTRT3	3	169769649	3_104	0	0.0237177076466266	20.6033459703324	4.63989191084759e-06	2.17977330011415	1
ENSG00000173889.15	PHC3	3	170181879	3_104	0	0.00484120412080313	6.01279394606911	2.76393046100855e-07	-0.791668928688787	1
ENSG00000136603.13	SKIL	3	170358045	3_104	0	0.00430860913372977	4.82308942904314	1.97314867038595e-07	0.198907049994984	1
ENSG00000163577.7	EIF5A2	3	170909984	3_104	0	0.00553597545233597	6.85016079917949	3.60074460479802e-07	0.278336438354371	1
ENSG00000075651.15	PLD1	3	171811311	3_105	0	0.0307081357428051	13.7670983025977	4.01414690234064e-06	-1.57534352242276	1
ENSG00000121858.10	TNFSF10	3	172523969	3_105	0	0.0127810531994967	5.35515745882738	6.49884657636437e-07	-0.363048818955663	1
ENSG00000144959.9	NCEH1	3	172711343	3_106	0	0.0108907136047643	4.76026730196875	4.92249262878764e-07	0.294932290447822	1
ENSG00000197584.11	KCNMB2	3	178273180	3_109	0	0.0236770898544116	17.8244491274487	4.00720753903408e-06	2.02186863391729	1
ENSG00000172667.10	ZMAT3	3	179072373	3_110	0	0.0173270392721232	6.455850137655	1.06212393769432e-06	0.661589595129295	1
ENSG00000121879.3	PIK3CA	3	179144367	3_110	0	0.0165296843524223	6.00440854261735	9.42393303447205e-07	0.607250491063637	2
ENSG00000171121.16	KCNMB3	3	179266891	3_110	0	0.0145174896023548	4.7612733928349	6.56314561370793e-07	-0.0152924984833082	1
ENSG00000121864.9	ZNF639	3	179323100	3_110	0	0.0158597400390285	5.6080584650054	8.4451232817428e-07	-0.566707415298487	1
ENSG00000171109.18	MFN1	3	179352666	3_110	0	0.0147095975276941	4.88712995746062	6.82577667063394e-07	0.274265371117656	1
ENSG00000114450.9	GNB4	3	179451170	3_110	0	0.0159642409109073	5.67096563657027	8.59612427312374e-07	-0.538878470661069	2
ENSG00000058056.8	USP13	3	179652271	3_110	0	0.0161327419482248	5.77152990209923	8.84090113342734e-07	0.319088377865431	1
ENSG00000114757.18	PEX5L	3	180037536	3_111	0	0.00485421788672347	5.75331109749252	2.65176186761359e-07	0.773408660675261	1
ENSG00000145075.11	CCDC39	3	180871053	3_111	1	0.335866405732191	45.8677987319014	0.000146275591056906	-6.79744885270909	1
ENSG00000205981.6	DNAJC19	3	180990173	3_111	1	0.119478927308227	43.5498437289788	4.94055015588912e-05	6.53142695060581	1
ENSG00000058063.15	ATP11B	3	182795563	3_112	0	0.0122432865060346	8.13754514523603	9.45994954983153e-07	-1.10680159102152	1
ENSG00000078070.12	MCCC1	3	183116069	3_112	0	0.00972238324276797	5.93368342549875	5.47765285174036e-07	-0.632475189385736	2
ENSG00000078081.7	LAMP3	3	183164163	3_112	0	0.0105676484407774	6.73035630697294	6.75326528544588e-07	0.712193345015034	1
ENSG00000163888.3	CAMK2N2	3	184260993	3_113	0	0.0139014195510183	6.76826545602407	8.93375279979251e-07	0.589106085245229	1
ENSG00000145191.12	EIF2B5	3	184134987	3_113	0	0.0939699963173589	25.2741653268154	2.25508766087959e-05	2.4405658401618	1
ENSG00000161202.17	DVL3	3	184158034	3_113	0	0.0132658793718504	6.32041693896525	7.96121163448916e-07	0.745902387985193	1
ENSG00000161203.13	AP2M1	3	184175079	3_113	0	0.0266831028273944	13.0232668941747	3.29954205060735e-06	1.55108412375481	1
ENSG00000145198.14	VWA5B2	3	184230365	3_113	0	0.0120847896811328	5.42844129413102	6.22890401792189e-07	-0.300835580024331	2
ENSG00000114859.15	CLCN2	3	184355763	3_113	0	0.0121022276109642	5.44219885783291	6.2537011034793e-07	0.473841686934457	2
ENSG00000163882.9	POLR2H	3	184362172	3_113	0	0.0116300156563232	5.06160055553321	5.58940482224363e-07	0.334285015058853	1
ENSG00000090534.17	THPO	3	184378790	3_113	0	0.0128652783480959	6.02706445108662	7.36245103260062e-07	-0.500571224649453	1
ENSG00000177383.4	MAGEF1	3	184711930	3_113	0	0.0125424131614635	5.78388612569871	6.88808080929847e-07	0.378748301698943	1
ENSG00000156931.15	VPS8	3	184815795	3_113	0	0.0447283123681812	18.0087744072666	7.64828507051338e-06	-2.84947324577824	1
ENSG00000187068.2	C3orf70	3	185153374	3_113	0	0.0216813959915076	11.0284026303857	2.27037319910344e-06	-1.21730709840646	1
ENSG00000073803.13	MAP3K13	3	185283295	3_113	0	0.0162911371865799	8.28732590007703	1.28192676606137e-06	1.22775738761037	2
ENSG00000163904.12	SENP2	3	185574805	3_114	0	0.0125936023998416	8.23069725092663	9.84201453233438e-07	0.89556966994434	1
ENSG00000244405.7	ETV5	3	186110676	3_114	0	0.0237698163128089	14.3193261513039	3.2318098742826e-06	-2.07703874977372	1
ENSG00000213139.7	CRYGS	3	186546503	3_114	0	0.00891025065107232	4.92371417232507	4.1656248133893e-07	-0.186240474685318	1
ENSG00000090520.11	DNAJB11	3	186568197	3_114	0	0.00946459908692376	5.50026412481862	4.94291524844735e-07	0.416722312374636	1
ENSG00000156976.16	EIF4A2	3	186783242	3_114	0	0.0133980461091329	8.82310797629025	1.12243308353933e-06	0.966628852655529	1
ENSG00000163918.10	RFC4	3	186807308	3_114	0	0.00919887403647757	5.22821964773287	4.56652556775972e-07	0.293230180783993	1
ENSG00000073849.14	ST6GAL1	3	186930256	3_114	0	0.00928749555513175	5.31980938192123	4.69128790793042e-07	-0.401146505822171	2
ENSG00000127241.16	MASP1	3	187310112	3_115	0	0.0210492634736572	14.8468714929986	2.96735325220435e-06	1.62351108258722	1
ENSG00000136514.2	RTP4	3	187368612	3_115	0	0.00805733631754457	5.65859317450556	4.32909742789964e-07	-0.553841475528815	2
ENSG00000188001.9	TPRG1	3	188946721	3_115	0	0.00781550221496064	5.37006074895686	3.98504734973561e-07	-0.385049278606096	1
ENSG00000113946.3	CLDN16	3	190322608	3_116	0	0.012478048765816	5.50642807625449	6.52400141105622e-07	0.425892466396871	2
ENSG00000163347.5	CLDN1	3	190322418	3_116	0	0.0117506448008498	4.93199592932027	5.50277562474407e-07	-0.19242707472337	1
ENSG00000188729.6	OSTN	3	191198981	3_117	0	0.0151827136622211	17.1850532730175	2.47740882958507e-06	-1.81836723457177	1
ENSG00000152492.13	CCDC50	3	191344994	3_117	0	0.00520269736415202	6.99043469271379	3.45326688220996e-07	-0.939605173478594	1
ENSG00000188958.9	UTS2B	3	191321896	3_117	0	0.0061331522079231	8.60179552886298	5.00922171328254e-07	-0.841405462253305	1
ENSG00000127252.5	HRASLS	3	193241004	3_118	0	0.00979996123646021	4.75945400633416	4.42872678637935e-07	-0.00278588740934841	1
ENSG00000127249.14	ATP13A4	3	193585312	3_118	0	0.0101358833564736	5.08150839731053	4.89048181603151e-07	0.447781995674897	1
ENSG00000178732.5	GP5	3	194398379	3_119	0	0.0158441892451512	6.12593879325375	9.21594917720861e-07	-0.592702969158076	1
ENSG00000145014.17	TMEM44	3	194633780	3_119	0	0.0167216942118726	6.64234345559342	1.05462728227526e-06	-0.562826555506767	1
ENSG00000041802.10	LSG1	3	194656983	3_119	0	0.0259612167947753	10.8647436528654	2.6781933324949e-06	-1.17694024352855	1
ENSG00000173950.15	XXYLT1	3	195271242	3_120	0	0.0115090715455626	5.01710268037791	5.48265193983016e-07	0.0614251329243029	1
ENSG00000189058.8	APOD	3	195583476	3_120	0	0.0138785272658077	6.6280655614636	8.73428935360846e-07	-0.490978658095553	1
ENSG00000145113.21	MUC4	3	195809930	3_120	0	0.0115235294148182	5.05243563305421	5.52819941833075e-07	-0.477285226132018	1
ENSG00000061938.16	TNK2	3	195912286	3_120	0	0.0247984943342945	12.3031549391917	2.89693801680143e-06	1.53797811521062	1
ENSG00000163958.13	ZDHHC19	3	196211608	3_120	0	0.0171802159648541	9.32483432130564	1.52113283082203e-06	-1.27691559714346	2
ENSG00000163959.9	SLC51A	3	196211306	3_120	0	0.0205296466584844	12.2202371858421	2.38209186946401e-06	-2.3494054744828	2
ENSG00000161217.11	PCYT1A	3	196288901	3_121	0	0.0127814924044973	16.729727532382	2.03033560630139e-06	2.69842903352786	1
ENSG00000213123.10	TCTEX1D2	3	196317854	3_121	0	0.011694126562742	15.0943706587857	1.67602385982244e-06	2.00121360937914	1
ENSG00000145107.15	TM4SF19	3	196338325	3_121	0	0.0076381379950331	10.1291999947856	7.34615425088408e-07	1.22512551311192	1
ENSG00000174004.5	NRROS	3	196639393	3_121	0	0.00470610391345772	5.14073098620046	2.29712055035145e-07	0.33679416768222	1
ENSG00000114503.10	NCBP2	3	196943041	3_121	0	0.00716131929465269	9.00772724986207	6.12499391893181e-07	-1.37517205269239	1
ENSG00000270170.1	NCBP2-AS2	3	196943079	3_121	0	0.0898729682713826	32.707011476597	2.79104825831097e-05	3.02699219096069	1
ENSG00000119227.7	PIGZ	3	196948008	3_121	0	0.00457659429743573	4.87744331896795	2.11949327557063e-07	-0.438219072257587	2
ENSG00000161267.11	BDH1	3	197573800	3_122	0	0.0126995803185745	6.89449507830466	8.3136020436152e-07	-0.74117364088835	1
ENSG00000186001.12	LRCH3	3	197791099	3_122	0	0.0101794561192732	4.77962567966829	4.61972216266305e-07	-0.0611211956872692	1
ENSG00000185621.11	LMLN	3	197960381	3_122	0	0.0101626537674101	4.76383928044778	4.59686370903158e-07	0.0517962841548672	2
ENSG00000186777.11	ZNF732	4	305472	4_1	0	0.0263620914342945	15.0506935810278	3.76733094373805e-06	1.73476794701693	1
ENSG00000215375.6	MYL5	4	674564	4_1	0	0.0570755984172285	22.5223045243063	1.22056439398758e-05	2.40895893830843	1
ENSG00000169026.12	MFSD7	4	689228	4_1	0	0.027417677919794	15.4279363516298	4.01639026430494e-06	-1.95291290025613	1
ENSG00000185619.18	PCGF3	4	705427	4_2	0	0.0200983230766822	10.630589172453	2.02868470426176e-06	0.38609151796852	3
ENSG00000178950.16	GAK	4	932335	4_2	0	0.0332972967392287	16.6846756178089	5.27502036730622e-06	-1.96879486970068	2
ENSG00000127419.16	TMEM175	4	930142	4_2	0	0.0160749465878223	9.78050680780453	1.49282292236171e-06	-1.1004298168082	1
ENSG00000145214.13	DGKQ	4	979248	4_2	0	0.0107119287847052	5.60942853766412	5.70536840980185e-07	-0.282524279142357	2
ENSG00000127415.12	IDUA	4	986676	4_2	0	0.00985136669863773	4.92230681354231	4.60428886072735e-07	0.290099729007687	2
ENSG00000145217.13	SLC26A1	4	991939	4_2	0	0.0108171965567183	6.22390972353784	6.3925686806414e-07	-1.13615979193054	1
ENSG00000178222.12	RNF212	4	1113528	4_2	0	0.0127413089901995	7.17937846101654	8.68556935465872e-07	-0.471986820523184	1
ENSG00000159674.11	SPON2	4	1209371	4_2	0	0.0131081429799981	7.41660125195027	9.23088832262263e-07	-0.842365946990258	1
ENSG00000090316.15	MAEA	4	1330529	4_2	0	0.0205204121937105	12.4023513903403	2.41650394710326e-06	-1.97919884344276	1
ENSG00000163945.15	UVSSA	4	1347765	4_2	0	0.0106245632254323	5.51559718867779	5.56417811362956e-07	-0.401242915052597	1
ENSG00000179979.8	CRIPAK	4	1347765	4_2	0	0.0143492408291007	8.17759509735919	1.11417119063104e-06	-1.02202758781428	3
ENSG00000174137.12	FAM53A	4	1684252	4_3	0	0.0124643734781732	4.78971525801711	5.66862263146186e-07	0.0389280462309045	1
ENSG00000168936.10	TMEM129	4	1721552	4_3	0	0.0124741719137692	4.79723159527142	5.6819813925047e-07	0.0643480669757016	2
ENSG00000013810.18	TACC3	4	1721538	4_3	0	0.0124276649415913	4.76150369701336	5.61863808319853e-07	-0.0590151699574257	2
ENSG00000123933.16	MXD4	4	2258837	4_3	0	0.01251709635539	4.83009011787885	5.74058597872221e-07	-0.222911017233576	1
ENSG00000063978.15	RNF4	4	2462452	4_3	0	0.0125693429868021	4.86993343659338	5.81209894675535e-07	0.267978464826623	1
ENSG00000125386.15	FAM193A	4	2535746	4_3	0	0.0133766135777086	5.46546196962234	6.94177375104922e-07	0.452448514870115	1
ENSG00000125388.19	GRK4	4	2959836	4_4	0	0.0364488183778589	16.9174214929708	5.85483985091797e-06	2.24177894121036	1
ENSG00000197386.10	HTT	4	3074423	4_4	0	0.0482036800274359	19.62493118061	8.98226232164088e-06	1.91089964131149	1
ENSG00000175920.16	DOK7	4	3463346	4_4	0	0.0427562088873014	18.4621451854528	7.4951227335964e-06	-2.00437892926557	1
ENSG00000132406.11	TMEM128	4	4248128	4_5	0	0.0255995438498421	13.8351940307236	3.36290715984525e-06	-1.40391600287321	1
ENSG00000168826.15	ZBTB49	4	4303930	4_5	0	0.011546283982248	6.77095781062817	7.42317568823307e-07	0.843507192936945	2
ENSG00000168824.14	NSG1	4	4348438	4_5	0	0.00956953301637609	4.79884644239955	4.36038658833831e-07	-0.0444120704251451	1
ENSG00000168818.9	STX18	4	4542773	4_5	1	0.0745592612109569	19.3681858652437	1.37115937361996e-05	-3.92022277577302	1
ENSG00000170891.10	CYTL1	4	5019359	4_6	0	0.0123548045074677	5.0632639725473	5.93969089334456e-07	-0.254852143999441	1
ENSG00000152969.17	JAKMIP1	4	6177984	4_7	0	0.0189275372488728	13.5856224161349	2.44158049270319e-06	1.48811719077975	1
ENSG00000178988.10	MRFAP1L1	4	6709977	4_7	0	0.00774621174257117	5.0397392423303	3.70676306979203e-07	0.258770328507522	1
ENSG00000173013.5	CCDC96	4	7042630	4_8	0	0.0149514568540553	5.93336350719751	8.4232921701219e-07	-0.637776418196006	1
ENSG00000173011.11	TADA2B	4	7051260	4_8	0	0.0134315242013758	4.9072004893136	6.25830172745578e-07	0.114000330178314	1
ENSG00000109519.12	GRPEL1	4	7067723	4_8	0	0.0136557149105331	5.06562433493158	6.56817654737884e-07	-0.416689686032195	1
ENSG00000196526.10	AFAP1	4	8003845	4_9	0	0.0259092456408055	12.8624931093254	3.16429758942137e-06	-1.47725087679218	1
ENSG00000087008.15	ACOX3	4	8366706	4_10	0	0.00940077072349477	4.8097332600184	4.29320720281434e-07	0.155481446824502	2
ENSG00000109684.14	CLNK	4	10685077	4_11	0	0.0102458552466054	4.75949503757806	4.63027186254596e-07	0.0250828850962161	1
ENSG00000109667.11	SLC2A9	4	10054458	4_11	0	0.0103627535911217	4.86791202117252	4.78977694018781e-07	0.0536189828581012	1
ENSG00000071127.16	WDR1	4	10117109	4_11	0	0.0334418865836107	16.1073334940053	5.11460168129778e-06	2.28362124640986	1
ENSG00000178163.7	ZNF518B	4	10457345	4_11	0	0.0168656522062712	9.52839466775648	1.52587962694383e-06	-0.956463251681672	1
ENSG00000002587.9	HS3ST1	4	11430092	4_12	0	0.0107566736449219	9.03022415103946	9.22303634072271e-07	-0.927886978721484	1
ENSG00000038219.12	BOD1L1	4	13578908	4_13	0	0.0928144073682302	31.497349705952	2.77579126704631e-05	-2.68426495854109	1
ENSG00000137449.15	CPEB2	4	15002486	4_14	0	0.0122214026713526	6.17871677082954	7.16996008740645e-07	-0.639341518637328	2
ENSG00000163145.12	C1QTNF7	4	15354540	4_15	0	0.0466606447009452	19.1729870585172	8.49450176601617e-06	1.94840689406292	1
ENSG00000109743.10	BST1	4	15703416	4_15	0	0.0152619776015763	8.41449590485376	1.21937226332093e-06	1.11071038252607	1
ENSG00000007062.11	PROM1	4	16084206	4_16	0	0.00885393066206241	4.76261739370329	4.00386298389462e-07	-0.0957096276730263	2
ENSG00000137440.4	FGFBP1	4	15938065	4_16	0	0.00917552815221134	5.10339849881085	4.44618931215861e-07	0.182800200604827	1
ENSG00000137441.7	FGFBP2	4	15969718	4_16	0	0.0393437944099342	19.0756803741317	7.1261289320862e-06	-1.86591440300765	1
ENSG00000169744.12	LDB2	4	16898323	4_16	0	0.0137199897055875	8.94978221595549	1.16590630158339e-06	-1.00862813840927	2
ENSG00000163257.10	DCAF16	4	17810031	4_17	0	0.0147829409253433	10.0593595860647	1.41198008419815e-06	-1.40878073156573	3
ENSG00000178177.15	LCORL	4	18022222	4_17	0	0.0536314939408405	22.4695312471422	1.14422466143929e-05	2.6649499958836	1
ENSG00000163138.18	PACRGL	4	20691491	4_19	0	0.00844050558103471	5.0989561147557	4.08645887161231e-07	0.577798685535123	2
ENSG00000153012.11	LGI2	4	25030513	4_21	0	0.0198981380263646	15.8171816047818	2.98840143907047e-06	-1.78455370017807	2
ENSG00000109618.11	SEPSECS	4	25160758	4_21	0	0.0542359349535883	25.4950321902809	1.31292552793607e-05	2.61353354696701	1
ENSG00000038210.12	PI4K2B	4	25257157	4_21	0	0.00789049744976544	6.96780302406025	5.2203262492466e-07	0.712945735541644	1
ENSG00000053900.10	ANAPC4	4	25384846	4_21	0	0.010156947422544	9.37958399894475	9.04574161326808e-07	-1.1014271956872	1
ENSG00000091490.10	SEL1L3	4	25862384	4_22	0	0.0585525416749882	26.3184362475245	1.4631984420552e-05	2.46267806892382	1
ENSG00000168214.20	RBPJ	4	26163543	4_22	0	0.0225376169437047	17.1800966725009	3.67646971895252e-06	-1.51763369104593	1
ENSG00000181826.9	RELL1	4	37686821	4_31	0	0.00903735803354988	7.47697316349273	6.41600519243889e-07	-0.735319874207776	1
ENSG00000169299.13	PGM2	4	37826564	4_31	0	0.132044874064492	33.495819238404	4.19961567160604e-05	-3.23970403449383	1
ENSG00000250254.1	PTTG2	4	37960128	4_31	0	0.106285600551542	31.3232532750533	3.16110331146347e-05	2.87336261818246	1
ENSG00000109787.12	KLF3	4	38664197	4_31	0	0.0477020783877117	23.4605057652961	1.0626055233023e-05	2.26847289808989	1
ENSG00000174123.10	TLR10	4	38782646	4_31	0	0.00700016519949931	5.03815780827483	3.34870933354898e-07	0.251799557450503	1
ENSG00000174130.12	TLR6	4	38857071	4_31	0	0.0251702473584456	17.287673062091	4.1316299894108e-06	-1.93056564630986	1
ENSG00000121895.7	TMEM156	4	39033194	4_32	0	0.014241298425327	4.77200761861033	6.45279862744866e-07	-0.235157437956241	2
ENSG00000157796.17	WDR19	4	39181936	4_32	0	0.0237436312281468	9.67366012227081	2.18089802853859e-06	-1.01763899313947	1
ENSG00000035928.15	RFC1	4	39366034	4_32	0	0.0221646623207603	9.01261091079648	1.8967458313508e-06	1.17584335028169	2
ENSG00000163682.15	RPL9	4	39458104	4_32	0	0.0180401845598928	7.03706791630284	1.20539702587025e-06	-0.911686158580931	2
ENSG00000121897.14	LIAS	4	39458104	4_32	0	0.0170597008407754	6.5014330933352	1.05312010870521e-06	-0.828957826304903	1
ENSG00000121892.14	PDS5A	4	39978257	4_32	0	0.0154574697598299	5.55659714135977	8.15538960862587e-07	-0.463648038996077	1
ENSG00000078177.13	N4BP2	4	40057142	4_32	0	0.0210448295054929	8.51485251455526	1.70145292764041e-06	1.14487080926047	1
ENSG00000163694.14	RBM47	4	40630445	4_33	0	0.00800812598517808	4.99673679417793	3.79939780118799e-07	-0.211207676713545	1
ENSG00000179299.16	NSUN7	4	40752137	4_33	0	0.00885854082863646	5.96052586623071	5.01353631346479e-07	-0.544918963743307	1
ENSG00000163697.16	APBB2	4	41217043	4_33	0	0.00898812994274867	6.09924199872055	5.20526212392662e-07	0.556726557696485	1
ENSG00000154277.12	UCHL1	4	41256670	4_33	0	0.00816310376958585	5.17975515033918	4.01478178405073e-07	0.308456188988654	1
ENSG00000064042.17	LIMCH1	4	41359205	4_33	0	0.00781299414894732	4.76121240622136	3.53209562199272e-07	0.108115344864359	1
ENSG00000109133.12	TMEM33	4	41935083	4_33	0	0.01176775777994	8.67440087222671	9.69238386130236e-07	-1.16275593421131	1
ENSG00000014824.13	SLC30A9	4	41990441	4_33	0	0.0109496103416413	7.98547388606235	8.30226812565135e-07	0.75216323347955	1
ENSG00000124406.16	ATP8A1	4	42654769	4_34	0	0.0136685237734293	8.29042377552127	1.07595904278011e-06	-0.944001920665661	2
ENSG00000163281.11	GNPDA2	4	44726425	4_35	0	0.0139767096185237	7.02683521695281	9.325284886208e-07	0.482937322931661	1
ENSG00000169019.10	COMMD8	4	47463352	4_37	0	0.203113308805845	35.2755763766443	6.80314764607524e-05	-3.37392585669272	1
ENSG00000163293.11	NIPAL1	4	48016153	4_37	0	0.00905465024925778	4.86452030408342	4.18224140069964e-07	-0.160932682749038	1
ENSG00000198515.13	CNGA1	4	48009322	4_37	0	0.0101721013759682	5.97634210635102	5.77222865638067e-07	-0.639778230698661	3
ENSG00000109171.14	SLAIN2	4	48341676	4_38	0	0.0116812185976557	7.15877486478546	7.94006856254031e-07	1.35061857837075	1
ENSG00000145248.6	SLC10A4	4	48482870	4_38	0	0.0109592355091898	6.12040717615936	6.36880529972709e-07	0.906296524772524	1
ENSG00000075539.13	FRYL	4	48780630	4_38	0	0.0186175021845596	12.4360176609433	2.19836671765352e-06	-2.22136035231026	1
ENSG00000109180.14	OCIAD1	4	48805678	4_38	0	0.0106302364405984	4.84343992504557	4.88870958326863e-07	0.458532348424239	1
ENSG00000109184.14	DCUN1D4	4	51842716	4_38	0	0.0144264805512795	7.27085045553901	9.95962539054057e-07	-0.712535091475027	2
ENSG00000145216.15	FIP1L1	4	53377468	4_39	0	0.00776270406508883	6.28293787754169	4.63098306108106e-07	-0.591039258987309	1
ENSG00000072201.13	LNX1	4	53705395	4_39	0	0.007664680070535	6.10086070945412	4.43999558412266e-07	0.39958321552981	1
ENSG00000157404.15	KIT	4	54658137	4_40	0	0.0140692932484852	6.51852043275485	8.70800580287042e-07	0.565279285022641	1
ENSG00000128052.8	KDR	4	55125660	4_40	0	0.0826069029379658	23.636528279189	1.85394747084966e-05	-2.41487710646524	1
ENSG00000134851.12	TMEM165	4	55395832	4_40	0	0.0138656594927563	6.3789783841694	8.39825501685806e-07	-0.868815230358052	2
ENSG00000134852.14	CLOCK	4	55546706	4_40	0	0.0136378812000426	6.22045758427245	8.05502018118571e-07	0.734731342259752	1
ENSG00000174799.10	CEP135	4	55949714	4_41	0	0.0060556577114439	6.54673524136704	3.76429363918474e-07	0.675176856868479	1
ENSG00000109265.13	KIAA1211	4	56048955	4_41	0	0.00527948592827743	5.23833796120904	2.62592638995847e-07	-0.382740654292329	1
ENSG00000157426.13	AASDH	4	56387660	4_41	0	0.00699580920954634	7.92385241482434	5.26346490616173e-07	0.997577705961033	1
ENSG00000128059.8	PPAT	4	56435515	4_41	0	0.00602171383200389	6.49311194005678	3.71253365827205e-07	-0.799482385415056	1
ENSG00000174780.15	SRP72	4	56466348	4_41	0	0.00957346263145475	10.9191272057045	9.92554513681545e-07	-1.44196424786929	1
ENSG00000171476.21	HOPX	4	56681900	4_41	0	0.00677908313329312	7.62351555628469	4.90708575210384e-07	-0.791641155172034	1
ENSG00000128040.10	SPINK2	4	56821978	4_41	0	0.0115650660718563	12.7254871809909	1.39739740637612e-06	1.33531145779985	2
ENSG00000084092.6	NOA1	4	56978736	4_41	0	0.0139496532026551	14.5188206217706	1.92305695688541e-06	-1.47359158326554	1
ENSG00000163453.11	IGFBP7	4	57110321	4_41	0	0.0140757431984826	14.6049465272462	1.95195006309546e-06	1.58236572154826	1
ENSG00000145242.13	EPHA5	4	65670619	4_45	0	0.138611299264666	39.3467268892924	5.17850788653107e-05	3.5857827948884	1
ENSG00000145241.10	CENPC	4	67544291	4_47	0	0.0114184337036234	4.92863882822004	5.34356289609892e-07	-0.348450243393757	2
ENSG00000033178.12	UBA6	4	67700749	4_47	0	0.0136520534862238	6.63750242690183	8.60399344338138e-07	0.606537602563351	1
ENSG00000109163.6	GNRHR	4	67749782	4_47	0	0.155173965993544	30.3416734417495	4.47049678387099e-05	-3.45667841226639	1
ENSG00000171234.13	UGT2B7	4	69051298	4_48	0	0.0113529168045815	5.31318635844804	5.72743146420345e-07	0.394322716285378	1
ENSG00000185873.7	TMPRSS11B	4	68245974	4_48	0	0.0180205259545122	9.73619821044027	1.66592047465309e-06	1.09171155056486	1
ENSG00000173597.8	SULT1B1	4	69787749	4_48	0	0.0135000374349314	6.97000078396052	8.93439597267022e-07	-0.762115567416395	1
ENSG00000171195.10	MUC7	4	70430333	4_49	0	0.0152091283514197	4.88888961393967	7.06011789383877e-07	0.279422432720995	1
ENSG00000132467.3	UTP3	4	70688558	4_49	0	0.0217282446432397	8.30905166603816	1.71424739695964e-06	-0.950904436241532	1
ENSG00000018189.12	RUFY3	4	70704417	4_49	0	0.0239291011674708	9.2358348151472	2.09845634799091e-06	-1.12962960064193	1
ENSG00000080493.15	SLC4A4	4	71186607	4_49	0	0.0194489377882262	7.2455201092245	1.33802075473945e-06	0.716949900992937	1
ENSG00000145321.12	GC	4	71804474	4_50	0	0.0077896526804444	5.62854974527392	4.16305357206628e-07	0.291089245248533	1
ENSG00000156140.9	ADAMTS3	4	72569687	4_50	0	0.0748467360385315	26.3493348095986	1.8725780087781e-05	2.68445134294405	1
ENSG00000132466.18	ANKRD17	4	73259275	4_50	0	0.00763946587250419	5.7305437572191	4.15677220077928e-07	-0.331462599278402	1
ENSG00000169435.13	RASSF6	4	73621117	4_50	0	0.00992718940900195	8.04214283950509	7.58045872709468e-07	-1.07272382031511	1
ENSG00000163735.6	CXCL5	4	73998280	4_51	0	0.0181818048602043	15.6997429244912	2.71035969358013e-06	-1.71978305811049	1
ENSG00000163734.4	CXCL3	4	74038579	4_51	0	0.00591111437613801	4.95908741211327	2.78335449726237e-07	-0.0695615166736358	1
ENSG00000124882.3	EREG	4	74365213	4_51	0	0.00660502824656817	6.01810403014034	3.77425958619255e-07	0.289033570288494	1
ENSG00000174808.11	BTC	4	74794551	4_51	0	0.00666055689606604	6.09802356437787	3.85653287226212e-07	-0.535205661529418	1
ENSG00000174792.10	C4orf26	4	75556365	4_51	0	0.00600673831812526	5.11219011589457	2.91570180393524e-07	-0.12329797444224	1
ENSG00000138769.10	CDKL2	4	75635522	4_51	0	0.00634339489258406	5.63247477870358	3.39248862908874e-07	0.487487191859612	1
ENSG00000156194.17	PPEF2	4	75902072	4_51	0	0.00960927932754374	9.59765317630335	8.75695799958092e-07	1.05366546495194	1
ENSG00000138744.14	NAAA	4	75917068	4_51	0	0.00650478151078004	5.87219693012494	3.62685941802313e-07	0.639281695158736	2
ENSG00000138755.5	CXCL9	4	76007275	4_51	0	0.0136491740248312	12.9532516776631	1.67873664839686e-06	1.61407329362318	1
ENSG00000156219.16	ART3	4	76010577	4_51	0	0.0309290267715499	20.8054524846853	6.10999446336848e-06	-2.30868975210033	2
ENSG00000138750.14	NUP54	4	76147943	4_51	0	0.00588542898775402	4.91755054863307	2.74804824889105e-07	-0.110634027541661	2
[truncated: 6,070 more rows]
