# Supplementary material for: Adjusting for genetic confounders in transcriptome-wide association studies improves discovery of risk genes of complex traits
Source: Nat Genet. 2024 Jan 26;56(2):336–47. doi: 10.1038/s41588-023-01648-9 (PMC10864181; doi:10.1038/s41588-023-01648-9)
Supplement: Supplementary file 5 — cTWAS results of all analyzed genes across all tissues for IBD, SCZ, and SBP. Results are stored separately for each combination of traits and tissues. Column legends for each set of results are the same as in Supplementary Table 1. [file 41588_2023_1648_MOESM5_ESM.zip › SCZ_Vagina.csv]

id	genename	chrom	pos	region_tag	cs_index	PIP	tau2	PVE	z	num_eqtl
ENSG00000131591.17	C1orf159	1	1118005	1_1	0	0.0212869727402268	6.70113243433897	1.35443916005263e-06	-0.683537966137048	1
ENSG00000235098.8	ANKRD65	1	1422081	1_1	0	0.0259784867023865	8.59005098378037	2.11888305185211e-06	0.999932755820527	1
ENSG00000008130.15	NADK	1	1759611	1_1	0	0.0172322291977987	4.70066361509694	7.69126956428184e-07	-0.31940651521042	2
ENSG00000169885.9	CALML6	1	1914918	1_1	0	0.135048397926422	24.511385482303	3.1430746314419e-05	2.71601259567123	2
ENSG00000178821.12	TMEM52	1	1918989	1_1	0	0.0207144122777354	6.44284363596826	1.2672071185973e-06	0.873928869950432	2
ENSG00000162585.16	FAAP20	1	2212668	1_2	0	0.0081755220547578	5.32338827261484	4.13238745787061e-07	0.20731138283892	1
ENSG00000116151.13	MORN1	1	2391287	1_2	0	0.023422710327876	16.1727347394558	3.59681422939906e-06	2.09166552159675	1
ENSG00000157916.19	RER1	1	2398369	1_2	0	0.0239568936546967	16.5288655198189	3.75985371438011e-06	2.07298550879366	1
ENSG00000157911.9	PEX10	1	2413486	1_2	0	0.0415641731656501	19.4024171339164	7.65724211992516e-06	-1.62192627215592	1
ENSG00000149527.17	PLCH2	1	2425928	1_2	0	0.00777068176857876	4.94007178541361	3.64493493594484e-07	-0.36013177384955	2
ENSG00000157870.14	FAM213B	1	2586971	1_2	0	0.0429983835678772	19.5293964040818	7.97330444398708e-06	2.06984788173963	1
ENSG00000142606.15	MMEL1	1	2632557	1_2	0	0.102737182083975	28.8374242935614	2.81307631219778e-05	-3.36599371881643	2
ENSG00000215912.12	TTC34	1	2800905	1_2	0	0.0758649797211932	27.2638695233044	1.96393105500175e-05	3.41420789168759	2
ENSG00000235169.7	SMIM1	1	3772081	1_3	0	0.02224536650614	4.69749176849182	9.92208606787788e-07	0.0379842048440725	2
ENSG00000130764.9	LRRC47	1	3774700	1_3	0	0.0232678715717771	5.12356236522508	1.1319469711165e-06	-0.367208132977405	1
ENSG00000116198.12	CEP104	1	3857169	1_3	0	0.0310934511327551	7.87700583040201	2.32555969406969e-06	0.962624865476917	1
ENSG00000169598.15	DFFB	1	3857154	1_3	0	0.0260788212905956	6.20567077530427	1.53664690876614e-06	-0.607279037559158	1
ENSG00000198912.10	C1orf174	1	3891607	1_3	0	0.0575152987529185	13.7573954456862	7.51306243111987e-06	-1.55369198656738	1
ENSG00000196581.10	AJAP1	1	4654263	1_4	0	0.0143163103410932	7.27697201015996	9.89188834205917e-07	0.7649726464686	1
ENSG00000069424.14	KCNAB2	1	5991819	1_5	0	0.127585032176988	20.8590726733246	2.52692365807198e-05	2.3838341316191	1
ENSG00000131697.17	NPHP4	1	5991819	1_5	0	0.127585032176987	20.8590726733246	2.52692365807196e-05	-2.3838341316191	1
ENSG00000116251.9	RPL22	1	6209280	1_5	0	0.022376260944288	4.75615467278595	1.01051062543585e-06	-0.140008853262353	1
ENSG00000116237.15	ICMT	1	6236178	1_5	0	0.0282528708631931	6.73749263681126	1.80741667530282e-06	-0.529190480852741	1
ENSG00000097021.19	ACOT7	1	6394534	1_5	0	0.0228951566791226	5.29834038433953	1.15181007272049e-06	-0.916840089654716	1
ENSG00000069812.11	HES2	1	6422396	1_5	0	0.0245480566079895	5.51172807624607	1.28470169224191e-06	-0.342235786572589	2
ENSG00000187017.15	ESPN	1	6424818	1_5	0	0.0318697128994708	9.01823431206614	2.7289593268549e-06	1.5472263922261	2
ENSG00000171680.21	PLEKHG5	1	6520369	1_5	0	0.0225831667005313	5.34367517679048	1.14583553913814e-06	0.873246385425453	1
ENSG00000162408.10	NOL9	1	6554687	1_5	0	0.0226359798599436	5.34832948473726	1.14951554815753e-06	-0.86135671244782	1
ENSG00000204859.12	ZBTB48	1	6579883	1_5	0	0.0586994803935197	15.9151514117008	8.87038415324093e-06	-2.273858874839	2
ENSG00000041988.15	THAP3	1	6625791	1_5	0	0.0313662838552138	9.23497510124054	2.7504021194985e-06	-1.52159867565176	1
ENSG00000007923.15	DNAJC11	1	6701642	1_5	1	0.255952251369922	30.2286496737775	7.3464089138381e-05	-4.91692799881972	1
ENSG00000049245.12	VAMP3	1	7771004	1_6	0	0.0220214714381469	8.10495379759833	1.69470563969418e-06	1.21176355545735	2
ENSG00000116288.12	PARK7	1	7954388	1_6	0	0.0177289322805485	6.06271032731777	1.02057939601586e-06	-0.836368847726714	1
ENSG00000162426.14	SLC45A1	1	8317768	1_6	0	0.10991202132147	28.395073615353	2.96336802506256e-05	-3.94157979865204	1
ENSG00000142583.17	SLC2A5	1	9088655	1_6	0	0.0173666221412476	5.43355759877399	8.95977341960657e-07	-0.417149345925481	1
ENSG00000180758.11	GPR157	1	9128930	1_6	0	0.0187388225756349	6.24452962781364	1.11106489644596e-06	-0.661932166142598	1
ENSG00000049239.12	H6PD	1	9221777	1_6	0	0.027481175132983	9.68389941165283	2.52687038969428e-06	-1.05105350515274	1
ENSG00000171621.13	SPSB1	1	9292749	1_6	0	0.0212807839350532	7.33101248303767	1.48132031254584e-06	-0.77673631140119	1
ENSG00000171608.15	PIK3CD	1	9651286	1_7	0	0.052162361571469	9.26144182296058	4.58704758011351e-06	1.04748346307185	1
ENSG00000171603.16	CLSTN1	1	9824341	1_7	0	0.064335325815763	11.2796909060153	6.89039470498484e-06	-1.41540131228769	1
ENSG00000162444.11	RBP7	1	9997145	1_7	0	0.0440200173069113	7.63536552947578	3.19137206130118e-06	-1.03686870211188	1
ENSG00000130939.18	UBE4B	1	10033313	1_7	0	0.0499776012871764	8.85081718462145	4.20006658233825e-06	1.72794939323178	1
ENSG00000054523.17	KIF1B	1	10210438	1_7	0	0.0418102489327279	7.1429726026898	2.83569249926998e-06	0.488487161690498	2
ENSG00000142657.20	PGD	1	10398376	1_7	0	0.0693688871558962	12.0071992493134	7.90867705220364e-06	1.64873366529942	2
ENSG00000175279.21	CENPS	1	10429947	1_7	0	0.0481187712359228	8.4876470630578	3.87792350176162e-06	1.02075777037263	1
ENSG00000241563.3	CORT	1	10449352	1_7	0	0.032485199128793	4.73632559415048	1.4609134247211e-06	0.388988594236128	1
ENSG00000175262.14	C1orf127	1	10982502	1_8	0	0.0278660276893356	4.90497614947999	1.29780475509353e-06	0.343569523605867	1
ENSG00000120948.16	TARDBP	1	11012522	1_8	0	0.0854570147052522	15.6582226742304	1.27053776688678e-05	-1.81278151043235	1
ENSG00000009724.16	MASP2	1	11047382	1_8	0	0.0277801665958868	4.87565821881621	1.28607263319963e-06	-0.368645072490629	1
ENSG00000116649.9	SRM	1	11060199	1_8	0	0.0291583582536193	5.33578565107419	1.4772664651678e-06	0.449465230063618	2
ENSG00000171824.13	EXOSC10	1	11099932	1_8	0	0.030694136410657	5.8238698210257	1.69732291464395e-06	0.553956755364374	1
ENSG00000198793.12	MTOR	1	11262099	1_8	0	0.0278929074738865	4.91413341856793	1.30148188114519e-06	-0.0921963225793748	1
ENSG00000177674.15	AGTRAP	1	11737177	1_9	0	0.0298957469312847	5.52806680779952	1.56920646333209e-06	-0.429281340239046	1
ENSG00000011021.21	CLCN6	1	11805747	1_9	0	0.0896106511150807	16.0755383452515	1.36779986150842e-05	-2.13008263555228	1
ENSG00000116685.15	KIAA2013	1	11926801	1_9	0	0.0397435182990487	8.24077118510779	3.1097935812834e-06	1.05020549579237	2
ENSG00000116688.16	MFN2	1	11980422	1_9	0	0.0275291601551678	4.74427462233636	1.24010991376969e-06	-0.218148133439007	1
ENSG00000028137.18	TNFRSF1B	1	12166660	1_9	0	0.0518513359954043	10.7860616039015	5.31031451690144e-06	-1.25841041515427	1
ENSG00000162493.16	PDPN	1	13583417	1_10	0	0.0422961620579018	9.40255638357277	3.7761071094984e-06	1.16229589802878	2
ENSG00000171729.13	TMEM51	1	15152787	1_11	0	0.013202369061322	5.07409487015211	6.36074300004832e-07	0.325303605885475	1
ENSG00000142621.19	FHAD1	1	15247273	1_11	0	0.0197615385582604	8.88789218392641	1.66769615919713e-06	-1.0569515424843	1
ENSG00000132906.17	CASP9	1	15526794	1_11	0	0.0176202822274936	7.802395227932	1.30538375174814e-06	1.03680234271588	1
ENSG00000116138.12	DNAJC16	1	15527155	1_11	0	0.0179806994282341	7.99397273702559	1.36479254279378e-06	1.06229606977204	1
ENSG00000116786.11	PLEKHM2	1	15684135	1_11	0	0.0201073018720098	9.05212640543115	1.72823105468766e-06	-1.0746705724195	1
ENSG00000162461.7	SLC25A34	1	15735883	1_11	0	0.0147587033977651	6.12675023632379	8.58570135495262e-07	-0.476250083251818	1
ENSG00000116809.11	ZBTB17	1	15976487	1_11	0	0.0226179504140235	10.166954895332	2.18344140302923e-06	-1.14096611009942	1
ENSG00000186510.11	CLCNKA	1	16018653	1_11	0	0.0132068735942171	5.0773040848563	6.36693758408812e-07	0.220554113622643	2
ENSG00000173641.17	HSPB7	1	16059273	1_11	0	0.0127993328131246	4.78133746349639	5.81077588704222e-07	-0.0729421262333616	1
ENSG00000132881.11	RSG1	1	16237140	1_11	0	0.0153599221628151	6.50421258944905	9.48595673145516e-07	-0.923291306527981	1
ENSG00000055070.16	SZRD1	1	16352086	1_11	0	0.0532913194941124	18.3355738639335	9.27787201514249e-06	2.46597776201442	2
ENSG00000187144.11	SPATA21	1	16437144	1_11	0	0.0223062094523472	10.035475134439	2.12550001236843e-06	1.51075631608525	1
ENSG00000157191.19	NECAP2	1	16439071	1_11	0	0.0153960425876143	6.52636338881205	9.5406453480314e-07	0.582380280675187	2
ENSG00000117122.13	MFAP2	1	16980428	1_12	0	0.0251575159987396	8.86452132716482	2.11748549259687e-06	-1.70306525469221	1
ENSG00000117118.9	SDHB	1	17052140	1_12	0	0.204509474772492	29.2880757868626	5.68724149363662e-05	-3.43336042041605	1
ENSG00000159339.13	PADI4	1	17308916	1_12	0	0.0213026872842635	7.28751130182942	1.47404597830768e-06	0.820920542838527	1
ENSG00000074964.16	ARHGEF10L	1	17538019	1_12	0	0.0200986845093495	6.73640792202038	1.28556312834435e-06	0.66618617365195	1
ENSG00000117154.11	IGSF21	1	18108097	1_12	0	0.0173270768894774	5.33197710783997	8.77224950345397e-07	-0.438955655474864	2
ENSG00000142623.9	PADI1	1	17233181	1_12	0	0.0271841956084279	9.6002467989651	2.47797135221188e-06	-1.23663246652254	1
ENSG00000158748.3	HTR6	1	19665573	1_13	0	0.0241934836856542	9.67941153317717	2.2235390437974e-06	-1.29825157364415	1
ENSG00000179023.8	KLHDC7A	1	18486532	1_13	0	0.015273850423462	5.23580969865192	7.59328644513959e-07	-0.0675439299491726	1
ENSG00000169991.10	IFFO2	1	18956450	1_13	0	0.0142916885077012	4.70185447629515	6.38043255509513e-07	-0.134082893780673	1
ENSG00000127481.14	UBR4	1	19214169	1_13	0	0.0150023772961535	5.17362387219574	7.36974280930773e-07	0.388514418033801	1
ENSG00000053372.4	MRTO4	1	19251533	1_13	0	0.0209666843897862	8.25894774262398	1.64418950902347e-06	1.00355206719498	1
ENSG00000162482.4	AKR7A3	1	19288862	1_13	0	0.0152733968442167	5.30783652103099	7.69751548357668e-07	-0.417531421566568	1
ENSG00000040487.12	PQLC2	1	19312089	1_13	0	0.0417388800132527	14.7920206859417	5.86226833555586e-06	1.66144438788664	2
ENSG00000158747.13	NBL1	1	19640599	1_13	0	0.0441386451476307	15.4064304273811	6.4568161722197e-06	-1.67622768645111	2
ENSG00000169914.5	OTUD3	1	19906593	1_13	0	0.0175733310041444	6.65718009577756	1.11081514439413e-06	0.742218019339414	1
ENSG00000188257.10	PLA2G2A	1	19979786	1_13	0	0.0188757462353543	7.32177150473408	1.31225337469956e-06	0.769298299141174	2
ENSG00000117215.14	PLA2G2D	1	20119239	1_13	0	0.0149902097705155	5.16925420847144	7.35754618793624e-07	0.356558761294419	1
ENSG00000090432.6	MUL1	1	20508296	1_14	0	0.0734868128076338	14.010957520579	9.77630236588711e-06	1.76101810769922	1
ENSG00000183114.7	FAM43B	1	20552663	1_14	0	0.121543616970157	18.7861716516071	2.16804273871376e-05	2.09473059019697	2
ENSG00000158828.7	PINK1	1	20633253	1_14	0	0.0430299645269621	9.28963122139583	3.79548132252058e-06	1.05313847315299	1
ENSG00000117298.14	ECE1	1	21345480	1_14	0	0.0464187630605284	9.44547668227924	4.16308080393158e-06	-0.83104537902949	1
ENSG00000076864.19	RAP1GAP	1	21669538	1_15	0	0.0254696370789826	7.58378475648397	1.83402880260513e-06	0.854329820030605	1
ENSG00000142798.17	HSPG2	1	21847243	1_15	0	0.0263494906376061	7.96584551008463	1.99297339190444e-06	1.03032281709836	1
ENSG00000142789.19	CELA3A	1	22001714	1_15	0	0.0747787638759374	17.1865883791945	1.22029646806882e-05	-1.69371603991579	1
ENSG00000070831.15	CDC42	1	22052387	1_15	0	0.0418550100326638	14.302162963247	5.68390184313694e-06	2.25545908545988	1
ENSG00000162552.14	WNT4	1	22144389	1_15	0	0.0191139026764962	4.78012570472859	8.67533161488066e-07	0.279617941049858	1
ENSG00000184677.16	ZBTB40	1	22453334	1_15	0	0.0218875910888411	5.97330570879629	1.2413953246622e-06	-0.576574774373939	1
ENSG00000173369.15	C1QB	1	22653162	1_15	0	0.0347056888822115	10.2363918107764	3.37322233104715e-06	1.14903441971651	1
ENSG00000169641.13	LUZP1	1	23178302	1_16	0	0.0248542705689125	6.09691355025864	1.43882659197286e-06	-0.719709994426914	1
ENSG00000125945.14	ZNF436	1	23383241	1_16	0	0.0240021067857344	5.76592321872552	1.31406126981328e-06	0.508500914329828	1
ENSG00000204219.9	TCEA3	1	23424647	1_16	0	0.0227365155824565	5.25223460576574	1.13387563338375e-06	0.446658448220498	1
ENSG00000088280.18	ASAP3	1	23484404	1_16	0	0.0217169130133413	4.81734820856237	9.9335281718533e-07	0.280863474617933	2
ENSG00000007968.6	E2F2	1	23531510	1_16	0	0.0245581709008045	5.98319130343135	1.39516734615046e-06	-0.543401439879383	1
ENSG00000197880.8	MDS2	1	23581212	1_16	0	0.0407982083852764	10.8139762860017	4.18913061385266e-06	1.29211411115606	1
ENSG00000142676.12	RPL11	1	23691734	1_17	0	0.0630029402979339	16.0783871898506	9.61835268623808e-06	-1.74650749799735	1
ENSG00000117308.14	GALE	1	23800401	1_17	0	0.0194428209275475	4.86505280120657	8.98140397813505e-07	0.21390897872192	1
ENSG00000158055.15	GRHL3	1	24318866	1_17	0	0.0191515607197308	4.7221521676716	8.58700164900312e-07	-0.0878788171790553	1
ENSG00000001460.17	STPG1	1	24417003	1_17	0	0.0427415040268811	12.3540377227596	5.01367432989205e-06	1.5500308509883	2
ENSG00000001461.16	NIPAL3	1	24415622	1_17	0	0.0333104181127845	9.97568999660169	3.15515301040965e-06	1.30035900738033	2
ENSG00000117602.11	RCAN3	1	24502439	1_17	0	0.0266428981508371	7.8520058150737	1.98636691933752e-06	0.89498896025604	1
ENSG00000188672.17	RHCE	1	25432164	1_18	0	0.0275644872317301	5.1949430223401	1.3596530565417e-06	-0.329750172596639	1
ENSG00000204178.9	TMEM57	1	25430369	1_18	0	0.0263260392009608	4.75483209478154	1.18855177767528e-06	-0.110037477685257	1
ENSG00000117640.17	MTFR1L	1	25818183	1_18	0	0.0296175748018671	5.9011888195666	1.65953494448675e-06	-0.615087213641124	1
ENSG00000158008.9	EXTL1	1	26019793	1_18	0	0.0320946115930064	6.66524035997462	2.03116561772361e-06	-0.773593993957885	2
ENSG00000158022.6	TRIM63	1	26067014	1_18	0	0.0334096445856238	6.95393888149345	2.20597264001259e-06	0.758124282680859	2
ENSG00000175087.9	PDIK1L	1	26110771	1_18	0	0.0269474319745073	4.96334440906215	1.26995751751128e-06	0.313714834541182	1
ENSG00000197245.5	FAM110D	1	26159601	1_18	0	0.0262213022120485	4.73468568753259	1.17880727218379e-06	0.301198169321343	1
ENSG00000142669.14	SH3BGRL3	1	26279800	1_18	0	0.0396702466365654	8.54488549820135	3.2186113978129e-06	-0.946026910661618	1
ENSG00000158062.20	UBXN11	1	26317908	1_18	0	0.0382326399665711	8.58662940137123	3.11712632625952e-06	-1.37107376060633	1
ENSG00000176092.14	AIM1L	1	26360390	1_18	0	0.0649376680013653	13.7070252678806	8.45156816623897e-06	-1.96903104335263	2
ENSG00000060642.10	PIGV	1	26787956	1_18	0	0.0933879100102439	16.5801588361047	1.47020108750802e-05	3.10472486377496	1
ENSG00000142751.14	GPN2	1	26890178	1_18	0	0.0718496652005911	14.4565229572682	9.86247682679484e-06	2.95522531070365	1
ENSG00000090273.13	NUDC	1	26899598	1_18	0	0.0638320769143198	13.5353663719533	8.20363610511043e-06	-2.87721935033404	1
ENSG00000174950.10	CD164L2	1	27383368	1_19	0	0.00975390395956643	5.93100956945407	5.49293546437688e-07	0.647043038162792	1
ENSG00000090020.10	SLC9A1	1	27166703	1_19	0	0.0185135760169638	12.5613453264719	2.20812607129807e-06	1.84050243807933	2
ENSG00000142765.17	SYTL1	1	27342119	1_19	0	0.72508913982545	23.7786438262271	0.000163710252740982	4.01664769645373	2
ENSG00000142748.12	FCN3	1	27375143	1_19	0	0.0094712709973086	5.63829460751717	5.07053079155119e-07	-0.634560344025999	1
ENSG00000158195.10	WASF2	1	27489587	1_19	0	0.012474903939482	8.00190943237138	9.47825172347252e-07	0.734402269281007	1
ENSG00000126705.13	AHDC1	1	27604387	1_19	0	0.0926155930533575	27.2519902426343	2.39651269318245e-05	2.69677297082544	1
ENSG00000126709.14	IFI6	1	27671883	1_19	0	0.0100117964456663	6.07955330107828	5.7793777066574e-07	0.787179633591158	1
ENSG00000130775.15	THEMIS2	1	27871748	1_19	0	0.00975575055034583	5.83791566564767	5.40774121878642e-07	-0.645232877575873	1
ENSG00000117748.9	RPA2	1	27914481	1_19	0	0.0147447309557576	10.0049932341128	1.40071909313857e-06	1.28476369197479	2
ENSG00000130768.14	SMPDL3B	1	27935391	1_19	0	0.0111720827713249	7.37061626558635	7.81871427436947e-07	1.10662217562172	1
ENSG00000158161.15	EYA3	1	28088507	1_19	0	0.0168773284731861	11.0147448812207	1.76512531009616e-06	-1.40992457826689	1
ENSG00000169403.11	PTAFR	1	28193650	1_19	0	0.0422652188455297	19.4896430407245	7.82139832068095e-06	1.89705793872938	1
ENSG00000126698.10	DNAJC8	1	28232721	1_19	0	0.056540129217256	22.2615830678308	1.19511648838359e-05	2.06330086711634	1
ENSG00000130770.17	ATPIF1	1	28235495	1_19	0	0.0209148653862588	12.9139706371712	2.56455646212931e-06	1.40561817609632	2
ENSG00000180198.15	RCC1	1	28318402	1_19	0	0.0151082144549195	10.0796561362828	1.4459599170019e-06	-1.22277328393614	1
ENSG00000180098.9	TRNAU1AP	1	28553045	1_19	0	0.0279144621742851	15.87641538029	4.20803278258554e-06	1.64174100431463	1
ENSG00000159023.19	EPB41	1	28886806	1_19	0	0.0304609444668734	16.6022205835973	4.80183177826905e-06	-1.83004151780839	1
ENSG00000116353.15	MECR	1	29230712	1_19	0	0.0159824259289789	10.583981946317	1.60616141106612e-06	-1.30737295043462	1
ENSG00000162510.5	MATN1	1	30719281	1_20	0	0.0177306672512935	13.527904304876	2.27747175067032e-06	-1.70746588052528	1
ENSG00000162511.7	LAPTM5	1	30757348	1_20	0	0.00979349830390597	8.0913635771192	7.52414169171494e-07	0.971907123884356	2
ENSG00000162512.15	SDC3	1	30910550	1_20	0	0.0245945788455525	16.5429390909575	3.863220150494e-06	1.79666122252177	1
ENSG00000134644.15	PUM1	1	31066204	1_20	0	0.0232058165320762	16.1106260469684	3.5498227488448e-06	1.81861228176842	1
ENSG00000168528.11	SERINC2	1	31409127	1_20	0	0.0279633749356558	16.6163629196989	4.41187248514469e-06	-3.02525242368463	1
ENSG00000142910.15	TINAGL1	1	31576075	1_20	0	0.00770361236429595	6.08600476917412	4.45168172477391e-07	-0.740113985845188	2
ENSG00000162517.12	PEF1	1	31645212	1_20	0	0.00683186171792105	4.77420432754125	3.0969733358839e-07	-0.22670458276454	1
ENSG00000084636.17	COL16A1	1	31703950	1_20	0	0.00704564508285532	5.11063091551497	3.418949427466e-07	-0.481020203850001	1
ENSG00000134668.12	SPOCD1	1	31815803	1_20	0	0.00696432405427283	4.91470480541173	3.2499284923735e-07	0.0829224329743919	1
ENSG00000184007.18	PTP4A2	1	31944881	1_20	0	0.011418608953228	9.68921578380762	1.05050766344541e-06	-1.20524333244254	2
ENSG00000160051.11	IQCC	1	32205429	1_21	0	0.0351527603457258	11.8992421525828	3.97169721876129e-06	-1.56677888479158	1
ENSG00000084623.11	EIF3I	1	32222176	1_21	0	0.0287089052831617	9.9722354195504	2.71835737595912e-06	1.38181198006749	1
ENSG00000160055.19	TMEM234	1	32222176	1_21	0	0.0287089052831617	9.9722354195504	2.71835737595912e-06	-1.38181198006749	1
ENSG00000183615.5	FAM167B	1	32246914	1_21	0	0.0678069581632201	18.1984530358251	1.17167221522961e-05	-1.99580624313167	1
ENSG00000116478.11	HDAC1	1	32291652	1_21	0	0.0220456826530326	7.46592832594997	1.56280490119619e-06	-0.953241359284909	1
ENSG00000162526.6	TSSK3	1	32366691	1_21	0	0.0164878982751745	4.71597794548553	7.38302708303726e-07	0.108041527649329	1
ENSG00000225828.1	FAM229A	1	32366691	1_21	0	0.0164878982751745	4.71597794548553	7.38302708303726e-07	0.108041527649329	1
ENSG00000176261.15	ZBTB8OS	1	32650758	1_21	0	0.016474648009047	4.70837547142429	7.36520144573064e-07	-0.0918335764830099	1
ENSG00000162521.18	RBBP4	1	32651632	1_21	0	0.0166195202917324	4.79116981088526	7.56062058652303e-07	0.031374045829447	1
ENSG00000116497.17	S100PBP	1	32817174	1_21	0	0.0355959518912579	12.0186491770576	4.06212858110151e-06	1.44867943864329	1
ENSG00000134684.10	YARS	1	32817927	1_21	0	0.0361571368784771	12.167758594919	4.17736106858042e-06	-1.4613826010786	1
ENSG00000160097.16	FNDC5	1	32871796	1_21	0	0.0319124896605063	10.9783241524213	3.32655059917423e-06	-1.4017775443759	2
ENSG00000004455.16	AK2	1	33080995	1_21	0	0.0201559924966856	6.61690007968266	1.26635701738926e-06	1.10300715651031	1
ENSG00000160094.14	ZNF362	1	33257610	1_21	0	0.0481297973577012	14.9011091989256	6.80973210798977e-06	2.04769874042647	1
ENSG00000184389.9	A3GALT2	1	33321277	1_21	0	0.0187589103061905	5.93680068211124	1.05744423081957e-06	-0.673694638645534	1
ENSG00000121903.14	ZSCAN20	1	33468801	1_21	0	0.0164717213445089	4.70669550973117	7.36126558515573e-07	0.102724625441525	1
ENSG00000273274.1	ZBTB8B	1	32465491	1_21	0	0.0743237586087347	19.0864401594361	1.3469454139938e-05	-2.10520467907136	1
ENSG00000163866.8	SMIM12	1	34850449	1_22	0	0.0143465500677988	5.85037660459401	7.96945639617983e-07	0.679044204511712	1
ENSG00000197056.9	ZMYM1	1	35059408	1_22	0	0.0253770929625441	13.1842446300164	3.17683398485396e-06	-2.41544210521897	2
ENSG00000116819.6	TFAP2E	1	35573174	1_22	0	0.308611845773343	23.1757421693659	6.79115494792449e-05	4.23988844068056	1
ENSG00000142686.7	C1orf216	1	35718988	1_22	0	0.191464503872842	21.7999880964648	3.96316290218528e-05	4.14534827765337	1
ENSG00000134698.10	AGO4	1	35807900	1_22	0	0.0128123077827635	4.71625087189355	5.73748625604615e-07	-0.248547662804724	2
ENSG00000092847.11	AGO1	1	35870261	1_22	0	0.023186550629958	13.1250784344842	2.88958483491272e-06	-3.09002441255171	1
ENSG00000142694.6	EVA1B	1	36323945	1_22	0	0.0305839739089924	13.7729721697082	3.99962230091375e-06	-1.70102442075969	1
ENSG00000181817.5	LSM10	1	36397328	1_22	0	0.0162229758261989	6.94052161694473	1.06910418364292e-06	-0.799859222957283	1
ENSG00000116885.18	OSCP1	1	36439159	1_22	0	0.0128519093439329	4.77507868219011	5.82700757075276e-07	0.272915052185602	1
ENSG00000189433.5	GJB4	1	34759991	1_22	0	0.0137590191488015	5.37393581753853	7.02065039384938e-07	0.459205110559197	1
ENSG00000163875.15	MEAF6	1	37325389	1_23	0	0.0310386675333664	6.25503135241973	1.84344403196547e-06	-0.569668096715278	1
ENSG00000163877.10	SNIP1	1	37554146	1_23	0	0.14525741569227	21.2141965304658	2.92591899200838e-05	-2.48233591506468	1
ENSG00000163879.10	DNALI1	1	37556733	1_23	0	0.0293789546660288	5.73242195756617	1.59908624183791e-06	0.707398164186123	1
ENSG00000116922.14	C1orf109	1	37692275	1_23	0	0.0405809699619473	8.81007354243324	3.39468400262092e-06	-1.31589698631079	1
ENSG00000134690.10	CDCA8	1	37692275	1_23	0	0.0405809699619473	8.81007354243324	3.39468400262092e-06	-1.31589698631079	1
ENSG00000196449.3	YRDC	1	37805518	1_23	0	0.0367316883057832	7.85881476658894	2.74091356139721e-06	0.901384201052405	1
ENSG00000197982.13	C1orf122	1	37806988	1_23	0	0.0278383462557684	5.22059817833608	1.37994283741387e-06	-0.697797426102211	1
ENSG00000188786.9	MTF1	1	37859751	1_23	0	0.175043850881956	23.091870000876	3.83798576598383e-05	-3.29390330252111	2
ENSG00000204084.12	INPP5B	1	37897131	1_23	0	0.164583430071567	22.4704818273633	3.51152602072605e-05	-2.89784161252533	1
ENSG00000183431.11	SF3A3	1	37990434	1_23	0	0.0263544570951523	4.70027296475327	1.17618205990519e-06	0.643799400115017	1
ENSG00000183386.9	FHL3	1	37997832	1_23	0	0.0268008083404362	4.8596327415889	1.23665551674199e-06	0.418147259533003	1
ENSG00000116954.7	RRAGC	1	38859391	1_24	0	0.0131048749438989	5.07401418045067	6.31367110070223e-07	-0.208655340369713	1
ENSG00000158315.10	RHBDL2	1	38941917	1_24	0	0.0159321830307102	6.83818763918313	1.03445998847116e-06	-1.08274233068181	1
ENSG00000174574.15	AKIRIN1	1	38991344	1_24	0	0.107779151216139	24.6417201405994	2.52175666197558e-05	-3.01784799932707	1
ENSG00000168653.10	NDUFS5	1	39026790	1_24	0	0.0153273092959837	6.50134543395215	9.46164305305987e-07	0.712938591339204	1
ENSG00000183682.7	BMP8A	1	39491437	1_24	0	0.0129440944732848	4.93442180476816	6.06464441139744e-07	-0.444769286028659	2
ENSG00000090621.13	PABPC4	1	39570256	1_24	0	0.0163518252783564	6.96235362800043	1.08098511224286e-06	1.47837251772097	1
ENSG00000163909.7	HEYL	1	39640423	1_24	0	0.0304029300608923	12.9459421800709	3.73720137747632e-06	-1.57455535803555	1
ENSG00000116983.12	HPCAL4	1	39691882	1_24	0	0.0128578220407661	4.88987820901818	5.96984217442183e-07	0.139443164827651	1
ENSG00000084072.16	PPIE	1	39739151	1_25	0	0.00953867663274055	4.80282533943169	4.34993048067484e-07	0.23200585268995	1
ENSG00000116985.11	BMP8B	1	39789001	1_25	0	0.0119988243835282	6.95580905426206	7.92471669490931e-07	0.692773769521593	1
ENSG00000043514.15	TRIT1	1	39883661	1_25	0	0.0738063954965016	23.7886397638685	1.6670975091968e-05	-2.2763503709168	1
ENSG00000131236.16	CAP1	1	40039999	1_25	0	0.0101151081485206	5.27996019127692	5.07105797248804e-07	0.108153876827824	1
ENSG00000131238.16	PPT1	1	40097347	1_25	0	0.0282042655300646	14.8046387260177	3.96469702904803e-06	-1.63139940886362	2
ENSG00000084073.8	ZMPSTE24	1	40257946	1_25	0	0.022699236692087	12.7339722480002	2.74455886066792e-06	1.32395353778829	1
ENSG00000187815.9	ZFP69	1	40476891	1_25	0	0.0141021493069217	8.58981349517521	1.15018166341529e-06	-1.1323783077809	1
ENSG00000164002.11	EXO5	1	40508257	1_25	0	0.017930809481293	10.2826401545574	1.75066049085685e-06	0.985178461942098	2
ENSG00000117010.15	ZNF684	1	40531781	1_25	0	0.0129001856015637	7.73596128106668	9.47562015346576e-07	-1.01940115147451	1
ENSG00000171790.15	SLFNL1	1	41023050	1_25	0	0.0106279065761161	5.79610770284991	5.84899933259232e-07	0.266853725867128	1
ENSG00000010803.16	SCMH1	1	41242427	1_25	0	0.0722060401882938	22.7241931586794	1.55797110129527e-05	-2.31833010562749	1
ENSG00000127129.9	EDN2	1	41484842	1_25	0	0.0284834638689588	13.9674589021674	3.77752721264221e-06	1.88555289546379	1
ENSG00000186973.10	FAM183A	1	43145334	1_26	0	0.0265662957601751	5.97203495247256	1.50643619170027e-06	-0.508696779369045	1
ENSG00000127124.14	HIVEP3	1	42035651	1_26	0	0.0232676568386374	4.71400562409438	1.04145412177249e-06	-0.238154633470906	1
ENSG00000177181.14	RIMKLA	1	42382252	1_26	0	0.195666791581353	25.4271381389718	4.72402299583022e-05	-3.18575371308224	1
ENSG00000066185.12	ZMYND12	1	42464495	1_26	0	0.0367617115349234	9.06253834169624	3.16331890362161e-06	-1.80166772078707	1
ENSG00000186409.14	CCDC30	1	42464495	1_26	0	0.0367617115349234	9.06253834169624	3.16331890362161e-06	1.80166772078708	1
ENSG00000164007.10	CLDN19	1	42740306	1_26	0	0.0253460101123035	5.5256472755779	1.32981172946524e-06	0.405384116518476	1
ENSG00000117385.15	P3H1	1	42766833	1_26	0	0.0242134961149498	5.0919140910845	1.17067397844749e-06	0.29428932093238	1
ENSG00000177868.11	SVBP	1	42813461	1_26	0	0.028782152894708	6.7331622927965	1.84009292406e-06	-1.04048218257926	2
ENSG00000164010.13	ERMAP	1	42816784	1_26	0	0.033630640898147	8.21425632540391	2.62301510401823e-06	1.18690496734773	1
ENSG00000243710.7	CFAP57	1	43229982	1_26	0	0.0408368448288833	10.0657723562622	3.90298319181472e-06	1.26660438761605	1
ENSG00000179178.10	TMEM125	1	43269525	1_26	0	0.0436071778676184	10.693175573143	4.42753574116219e-06	1.2195872990749	1
ENSG00000117395.12	EBNA1BP2	1	43222406	1_26	0	0.0233020512935007	4.72800803467758	1.04609170075524e-06	0.0638027460804022	1
ENSG00000253313.5	C1orf210	1	43286030	1_26	0	0.0243670734949818	5.15189680322292	1.19197713631758e-06	0.352972523475052	1
ENSG00000066056.13	TIE1	1	43300755	1_27	0	0.0667651161684291	21.4524796862362	1.3599548969335e-05	3.18446978909538	1
ENSG00000117400.16	MPL	1	43337551	1_27	0	0.0875437874117597	24.9304515930156	2.07230117770763e-05	3.50199870645541	1
ENSG00000117399.13	CDC20	1	43359194	1_27	0	0.0272374809133863	13.1612692985569	3.4037849305473e-06	-2.49172791644628	1
ENSG00000198198.15	SZT2	1	43389819	1_27	0	0.0164292600891099	5.25765868470691	8.20177386494401e-07	-0.7793178926352	1
ENSG00000142949.16	PTPRF	1	43524227	1_27	0	0.023455063875871	8.76910919442809	1.95294267162117e-06	-1.10300230967405	1
ENSG00000126091.19	ST3GAL3	1	43705540	1_27	0	0.060601917138854	26.8204662382808	1.54329903017312e-05	-4.17882000762841	1
ENSG00000117407.16	ARTN	1	43933936	1_27	0	0.0314921739069515	16.1725509582757	4.8359139681446e-06	2.93745882862046	1
ENSG00000117408.10	IPO13	1	43947230	1_27	0	0.0191645706920374	5.88700907014996	1.07125089243581e-06	0.117925035933132	1
ENSG00000117410.13	ATP6V0B	1	43974045	1_27	0	0.0170122445597215	5.83702246175569	9.42866875747502e-07	-1.01860511591536	2
ENSG00000159214.12	CCDC24	1	43991070	1_27	0	0.0164874556648539	5.73122659745795	8.97219320826634e-07	1.279244060939	2
ENSG00000178028.13	DMAP1	1	44213884	1_27	0	0.200479484991091	28.8068709372286	5.48357037704895e-05	3.482595959337	1
ENSG00000198520.10	C1orf228	1	44674693	1_28	0	0.0322459266865452	6.10499027446025	1.86920629723615e-06	-0.605255272390058	1
ENSG00000142945.12	KIF2C	1	44739744	1_28	0	0.11497666879622	18.3779279383997	2.00633598599877e-05	-2.23063549622682	2
ENSG00000142937.11	RPS8	1	44775441	1_28	0	0.0395819164279302	8.05890294377975	3.02879681366424e-06	-1.3463844350574	1
ENSG00000188396.3	TCTEX1D4	1	44806240	1_28	0	0.0550137776519681	11.2116283216643	5.85649202989563e-06	1.74472424234155	1
ENSG00000126107.14	HECTD3	1	45011467	1_28	0	0.0326757061604014	6.23102852474205	1.93322373337464e-06	0.631603814334067	1
ENSG00000162415.6	ZSWIM5	1	45297978	1_28	0	0.0299896249784842	5.4149077608167	1.5419116679008e-06	0.703093563739483	1
ENSG00000070759.16	TESK2	1	45491131	1_28	0	0.0299121059788654	5.39027523767487	1.53092998504135e-06	-0.386657238845662	1
ENSG00000280670.2	CCDC163	1	45499668	1_28	0	0.0323346004579193	6.13113466827797	1.88237328711584e-06	-0.771798716546526	1
ENSG00000117450.13	PRDX1	1	45523019	1_28	0	0.0321862601557866	6.08736817463597	1.86036210080793e-06	-0.756514872932345	1
ENSG00000117448.13	AKR1A1	1	45550079	1_28	0	0.0341515324631664	6.65165266898797	2.15693549116628e-06	-0.643196594533702	1
ENSG00000159588.14	CCDC17	1	45624129	1_28	0	0.0365943604096235	7.31004330082786	2.53998707875623e-06	0.85730423328912	2
ENSG00000159592.10	GPBP1L1	1	45688394	1_28	0	0.123400715203977	19.0771131654331	2.23525836859953e-05	-2.37085494646498	1
ENSG00000197429.10	IPP	1	45750903	1_28	0	0.0332497272722881	6.3968000181503	2.01952046201851e-06	0.848437826971284	1
ENSG00000117461.14	PIK3R3	1	46132597	1_28	0	0.032047144781145	6.04611832330397	1.83976935823749e-06	0.761901435731882	1
ENSG00000085998.13	POMGNT1	1	46217808	1_28	0	0.0280335835350743	4.77378719265204	1.27068841075485e-06	0.150631212940481	1
ENSG00000171357.5	LURAP1	1	46182221	1_28	0	0.0417649815783706	8.57165699927801	3.39918244432061e-06	0.828373572155557	1
ENSG00000132128.16	LRRC41	1	46309111	1_28	0	0.0450609828516764	9.29800937832256	3.97821304194268e-06	-1.14531526780609	1
ENSG00000173660.11	UQCRH	1	46301079	1_28	0	0.0321039506421045	6.06299649135379	1.84817543156606e-06	0.69414029082172	1
ENSG00000117480.15	FAAH	1	46386389	1_28	0	0.0367382869393692	7.34745930953933	2.56302881168647e-06	0.588165598574291	2
ENSG00000142961.14	MOB3C	1	46617353	1_29	0	0.0295487659046256	6.42611828448127	1.80295737541134e-06	-0.72403571676859	1
ENSG00000186118.8	TEX38	1	46668649	1_29	0	0.0265436351474413	5.40708725950477	1.36276563765617e-06	-0.51594222698465	1
ENSG00000123472.12	ATPAF1	1	46673431	1_29	0	0.0254545996030505	5.00937811926754	1.21073049513129e-06	0.378445423364562	1
ENSG00000187048.12	CYP4A11	1	46932824	1_29	0	0.0264353019259733	5.36825487066841	1.34745663914712e-06	-0.504332545173996	1
ENSG00000186377.7	CYP4X1	1	47023329	1_29	0	0.0536424021153528	12.1211408523206	6.17375103683142e-06	-1.36091547418981	1
ENSG00000162368.13	CMPK1	1	47333764	1_29	0	0.0761171860591035	15.4973740530107	1.12005213184882e-05	-1.93586693345344	1
ENSG00000269113.3	TRABD2B	1	47997102	1_30	0	0.0306478931823078	6.1884546671126	1.80086117853758e-06	-0.682981320985534	1
ENSG00000117834.12	SLC5A9	1	48222704	1_30	0	0.0284894361210378	5.49412751415797	1.48620933606259e-06	0.41539626850487	2
ENSG00000132122.11	SPATA6	1	48472277	1_30	0	0.0335934019385429	7.06182125714567	2.25251713771094e-06	0.784766796012156	1
ENSG00000162373.12	BEND5	1	48777294	1_31	0	0.0169158582915834	6.43804716345935	1.03405964309623e-06	-1.353828552932	1
ENSG00000123091.4	RNF11	1	51235789	1_32	0	0.024904444616898	8.81998371600324	2.08565293660291e-06	-1.01132797433487	2
ENSG00000085831.15	TTC39A	1	51345495	1_33	0	0.0168967666257109	6.07379883851943	9.74454143697912e-07	-0.605802589034631	2
ENSG00000085832.16	EPS15	1	51534159	1_33	0	0.0219013627700253	8.43300730290188	1.75368267706495e-06	0.962148663329979	1
ENSG00000117859.18	OSBPL9	1	51576459	1_33	0	0.0154053698320119	5.1719459580369	7.56525382505721e-07	-0.378757274188278	2
ENSG00000198841.3	KTI12	1	52033817	1_33	0	0.0146958352443277	4.7054664931017	6.56590139675336e-07	-0.0792304973832795	2
ENSG00000154222.14	CC2D1B	1	52352516	1_33	0	0.0205958597058428	7.82339695867442	1.52993397314776e-06	-0.930542883174812	1
ENSG00000116157.5	GPX7	1	52602758	1_33	0	0.0152673664211661	5.07993590498735	7.3641013746444e-07	-0.537389832926348	1
ENSG00000182183.14	FAM159A	1	52632940	1_33	0	0.0155244865767386	5.1708946124048	7.62219981389774e-07	0.254596066185329	2
ENSG00000121310.16	ECHDC2	1	52926925	1_33	0	0.0175258984083494	6.44923662369987	1.07321318177681e-06	0.776494099691112	2
ENSG00000116171.17	SCP2	1	52926925	1_33	0	0.0234227320722659	9.03765700062448	2.00997567829493e-06	-1.02202472620291	2
ENSG00000162383.11	SLC1A7	1	53142753	1_33	0	0.0147783638359713	4.81246706634295	6.75291870858216e-07	0.293551300009738	1
ENSG00000157184.6	CPT2	1	53196294	1_33	0	0.240079583292271	20.9885321239197	4.78447943013263e-05	3.74752709555537	1
ENSG00000174332.5	GLIS1	1	53737935	1_33	0	0.0293347497281229	11.196637543299	3.11865550171083e-06	1.2728374230156	2
ENSG00000203985.10	LDLRAD1	1	54017963	1_34	0	0.0868204269773728	23.0278403207486	1.89833355078349e-05	-2.36294503730333	2
ENSG00000058799.14	YIPF1	1	53889688	1_34	0	0.01641196318631	7.10364496212599	1.10697848047844e-06	-0.716825229478812	2
ENSG00000116209.11	TMEM59	1	54053622	1_34	0	0.0151463668011116	6.34499646610243	9.12509199067057e-07	0.764261448612247	1
ENSG00000116221.15	MRPL37	1	54183963	1_34	0	0.018203009882385	8.08342229307408	1.39712694776124e-06	-0.923174119926458	1
ENSG00000157216.15	SSBP3	1	54413433	1_34	0	0.0171737554723898	7.53275224901394	1.22833366716667e-06	0.933592332432128	2
ENSG00000162390.17	ACOT11	1	54542139	1_34	0	0.0127657047882647	4.72966435199872	5.73287556402466e-07	-0.159518319797867	1
ENSG00000243725.6	TTC4	1	54715730	1_34	0	0.0184200896052502	8.19560949404004	1.43340987532859e-06	1.0128220186177	1
ENSG00000162396.5	PARS2	1	54764162	1_34	0	0.0264206580612607	11.61452462497	2.91368411534994e-06	1.2832721522125	2
ENSG00000006555.10	TTC22	1	54801441	1_34	0	0.0128051123809947	4.75876719504686	5.78595764518563e-07	0.168158228572076	1
ENSG00000116133.11	DHCR24	1	54886940	1_34	0	0.0268032797312422	11.7510559780275	2.9906268683089e-06	-1.37531960197501	1
ENSG00000143001.4	TMEM61	1	54968291	1_34	0	0.0271016341309167	11.8561848767785	3.0509692998249e-06	-1.33767671759768	2
ENSG00000162402.13	USP24	1	55214518	1_34	0	0.0376956201816598	14.9964565055663	5.36756042181402e-06	-1.98617425737004	2
ENSG00000162600.11	OMA1	1	58546315	1_37	0	0.0448195408427713	10.147888565185	4.31857522944987e-06	1.34178468671401	2
ENSG00000172456.17	FGGY	1	59296796	1_37	0	0.0566064136386318	12.3872620546183	6.65791678263783e-06	1.45914702402475	1
ENSG00000134709.10	HOOK1	1	59814713	1_38	0	0.0458402341195603	16.1011590466328	7.00811732366665e-06	-1.92870656434414	1
ENSG00000134716.9	CYP2J2	1	59926822	1_38	0	0.0150397953159377	5.51374711796284	7.87383240072946e-07	-0.503013806578903	1
ENSG00000132849.19	PATJ	1	61742713	1_39	0	0.034124187838217	7.93745136186091	2.57182135274932e-06	-1.01251422825307	1
ENSG00000240563.1	L1TD1	1	62184373	1_39	0	0.0290297881120504	6.39902762656143	1.76382400085679e-06	0.789006206896493	3
ENSG00000132854.18	KANK4	1	62318984	1_39	0	0.0735744602886469	15.3093882915848	1.06950377039317e-05	1.68674039394522	1
ENSG00000125703.14	ATG4C	1	62784595	1_39	0	0.0393091486827163	9.28621739004105	3.46601055930752e-06	1.0410145799317	1
ENSG00000187140.5	FOXD3	1	63322827	1_40	0	0.0263955107868037	8.66395631078152	2.17141943692085e-06	0.877125728971683	1
ENSG00000088035.15	ALG6	1	63373549	1_40	0	0.0220479471276894	7.12470921113961	1.49153242548632e-06	0.827668061159665	1
ENSG00000203965.12	EFCAB7	1	63523814	1_40	0	0.020443622053224	6.12909637616687	1.18973897949202e-06	0.229441988797293	1
ENSG00000079739.15	PGM1	1	63592409	1_40	0	0.0180107571373803	5.24984719194124	8.97792616479724e-07	0.600630155591208	1
ENSG00000162437.14	RAVER2	1	64745289	1_41	0	0.0144828504788239	5.3391546104846	7.3421616349505e-07	0.415077522682189	1
ENSG00000162434.11	JAK1	1	64966741	1_41	0	0.0174526775893862	6.97040398865149	1.15509422398551e-06	-0.66714579688281	1
ENSG00000162433.14	AK4	1	65147680	1_41	0	0.0159232056128518	6.50512761745411	9.83521189070838e-07	0.840790913301072	1
ENSG00000116675.15	DNAJC6	1	65248258	1_41	0	0.0135552128529426	4.74100449859566	6.1020267300198e-07	0.0940772366018938	1
ENSG00000184588.17	PDE4B	1	65791733	1_41	0	0.0207415442499014	10.3829887645698	2.04484723320376e-06	-1.64252881812675	2
ENSG00000118473.21	SGIP1	1	66533081	1_42	0	0.0297463893572171	9.3014062452524	2.627122160893e-06	1.28168087180806	2
ENSG00000198160.14	MIER1	1	66922613	1_42	0	0.0179929911380999	4.70725481300983	8.042081518379e-07	-0.126010398775159	1
ENSG00000081985.10	IL12RB2	1	67307648	1_42	0	0.0183477604264615	4.87219316218924	8.48799188090279e-07	-0.0159696610814901	1
ENSG00000172380.5	GNG12	1	67833608	1_42	0	0.21010344490866	18.1083986810953	3.61252297297476e-05	-3.46969324581287	1
ENSG00000024526.16	DEPDC1	1	68497714	1_43	0	0.0274130416968943	4.69942275484967	1.22320469368985e-06	-0.233500642652639	1
ENSG00000033122.18	LRRC7	1	69567941	1_44	0	0.127257433026097	21.586074587419	2.6082801051148e-05	2.20916437025229	1
ENSG00000197568.13	HHLA3	1	70354325	1_44	0	0.0444416658288804	11.3693954112091	4.79761172393476e-06	1.5607754866949	2
ENSG00000050628.20	PTGER3	1	71047606	1_45	0	0.0307911331643456	9.92179457806146	2.9007700305966e-06	1.29124466168371	2
ENSG00000132485.13	ZRANB2	1	71081716	1_45	0	0.0291797464279082	9.41066832616163	2.60735026751879e-06	1.23779430301851	1
ENSG00000178965.13	ERICH3	1	74672519	1_47	0	0.0266348820180991	12.2177210084801	3.0898569816263e-06	1.42439827457027	1
ENSG00000162620.15	LRRIQ3	1	74198025	1_47	0	0.0123976476917256	4.97999413238046	5.86226597163957e-07	0.336003670034083	1
ENSG00000254685.6	FPGT	1	74198465	1_47	0	0.0123942557121881	4.97741089102901	5.85762199890271e-07	0.33600367003402	1
ENSG00000116783.14	TNNI3K	1	74221208	1_47	0	0.0120389214462479	4.70282564335637	5.37580931044718e-07	0.101175237275568	1
ENSG00000116791.13	CRYZ	1	74701793	1_47	0	0.0164011849941966	7.62396601497884	1.18728115802746e-06	-0.870667295489617	3
ENSG00000162623.15	TYW3	1	74733103	1_47	0	0.0223675117089645	10.5611735903518	2.2429895548966e-06	-1.09739840580171	2
ENSG00000137968.16	SLC44A5	1	75431114	1_47	0	0.0224134869584984	10.5806243250037	2.25173935434818e-06	1.17360004271252	1
ENSG00000137955.15	RABGGTB	1	75786061	1_47	0	0.0158324554258971	7.29029512766091	1.09595010017591e-06	0.829144833632476	2
ENSG00000057468.6	MSH4	1	75795749	1_47	0	0.0121097826680415	4.7582239039281	5.47114998029295e-07	0.119113626853241	2
ENSG00000117069.14	ST6GALNAC5	1	76867670	1_48	0	0.0094629471565757	4.73476740087721	4.25424464129383e-07	-0.126548534323736	1
ENSG00000142892.14	PIGK	1	77219918	1_48	0	0.0157710900470791	9.57624575089483	1.43401730046451e-06	-1.22816022583916	1
ENSG00000154027.18	AK5	1	77282053	1_48	0	0.00944716708150217	4.70679760234533	4.22206112612945e-07	0.0696273307616133	1
ENSG00000180488.14	MIGA1	1	77784081	1_48	0	0.00966760631480623	4.93526935808735	4.53030262742503e-07	0.221308193633225	1
ENSG00000162614.18	NEXN	1	77888397	1_48	0	0.019397403242066	11.634894724172	2.142907619246e-06	-1.48449488795094	1
ENSG00000162613.16	FUBP1	1	77979050	1_48	0	0.00970624010561671	4.97905194666216	4.58875725826936e-07	-0.288188050912421	2
ENSG00000162616.8	DNAJB4	1	77979050	1_48	0	0.0094393420166583	4.70000206456911	4.21247336319223e-07	0.0336619693206347	2
ENSG00000137965.10	IFI44	1	78649621	1_48	0	0.0512562311526059	20.2914437431499	9.87545273285659e-06	-2.26674948433495	1
ENSG00000162618.13	ADGRL4	1	79006274	1_48	0	0.0406042318718241	18.3469380519105	7.07346632862157e-06	1.81876189562363	2
ENSG00000203943.8	SAMD13	1	84298566	1_51	0	0.0195510859866365	4.78865999005887	8.88960132421873e-07	0.192280361263543	1
ENSG00000117155.16	SSX2IP	1	83700750	1_51	0	0.0212681394862284	5.58596672365348	1.12804192487602e-06	-0.369548449646372	1
ENSG00000171517.5	LPAR3	1	84893414	1_52	0	0.0373471848816302	11.9364268391019	4.23281813162034e-06	1.53667894114903	1
ENSG00000117133.10	RPF1	1	84478825	1_52	0	0.0174274920675568	4.70002993156293	7.77737275200749e-07	0.00965613135468728	3
ENSG00000174021.10	GNG5	1	84507522	1_52	0	0.0175407842149261	4.76132911505116	7.93002588193447e-07	-0.147288458043104	1
ENSG00000162643.12	WDR63	1	84998826	1_52	0	0.0691498668530994	17.8478849036089	1.1718593827209e-05	2.15045856540107	1
ENSG00000055732.12	MCOLN3	1	85048087	1_52	0	0.0363460169024776	11.677302845255	4.02992315263286e-06	-1.64569618910374	1
ENSG00000097096.8	SYDE2	1	85200644	1_52	0	0.0177670385624933	4.88257748369694	8.23685812844956e-07	-0.0464306307393355	1
ENSG00000142867.12	BCL10	1	85277178	1_52	0	0.0348612772451584	11.279775058429	3.73371470759904e-06	1.4941741016664	1
ENSG00000117174.10	ZNHIT6	1	85708880	1_52	0	0.0226159456932279	7.16787007975236	1.53922558783677e-06	-0.996939581077667	1
ENSG00000122417.15	ODF2L	1	86396707	1_53	0	0.0200506222276108	5.06131504447347	9.635818751938e-07	0.495738792991588	1
ENSG00000137975.7	CLCA2	1	86424561	1_53	0	0.020856056654182	5.4343415237458	1.0761592006819e-06	0.302033075793851	1
ENSG00000016602.9	CLCA4	1	86546111	1_53	0	0.0355430717937689	10.4985233080986	3.54307684981014e-06	-1.41858299703729	2
ENSG00000183291.15	SELENOF	1	86913954	1_53	0	0.0458769929646742	12.936061654611	5.63500645207069e-06	1.74597571721722	1
ENSG00000153936.16	HS2ST1	1	86914303	1_53	0	0.0216251608534387	5.77744823890153	1.18629529129552e-06	0.4310959322229	1
ENSG00000143013.12	LMO4	1	87331207	1_53	0	0.0231013905517226	6.40340853496799	1.4045808069706e-06	-0.649730754710201	1
ENSG00000065243.19	PKN2	1	88684130	1_54	0	0.0217761733414857	4.80086325868954	9.92654916633371e-07	0.187350486444304	1
ENSG00000137944.17	KYAT3	1	88975213	1_54	0	0.042977289668518	11.2689263697975	4.59852933827065e-06	-1.44152589677719	2
ENSG00000117226.11	GBP3	1	89010159	1_54	0	0.0227937825805739	5.23377493220101	1.1327363592192e-06	-0.361425429707065	1
ENSG00000117228.9	GBP1	1	89064901	1_54	0	0.0265840407259896	6.69325450360106	1.68949040347466e-06	0.664858046115477	1
ENSG00000162654.8	GBP4	1	89199262	1_54	0	0.0217867901667865	4.80548282424693	9.94094513207281e-07	-0.145211792650204	1
ENSG00000183347.14	GBP6	1	89367476	1_54	0	0.0217563776554559	4.79224503012135	9.89972205062779e-07	-0.0613568295864154	1
ENSG00000122482.20	ZNF644	1	91022402	1_55	0	0.0151805468971346	4.89685761581583	7.05833539238145e-07	0.167206527965415	1
ENSG00000097046.12	CDC7	1	91502721	1_56	0	0.106320795933628	19.2241019144612	1.94071461350832e-05	2.4016839115766	1
ENSG00000172031.6	EPHX4	1	92029879	1_56	0	0.0282119653180944	7.16925922525259	1.92045892078519e-06	1.217024988029	1
ENSG00000284413.1	BTBD8	1	92080411	1_56	0	0.0238850109841747	4.74653205361771	1.07646337983437e-06	0.223846220718612	1
ENSG00000162676.11	GFI1	1	92487304	1_56	0	0.345821669362848	19.3168920215691	6.34288521031629e-05	3.94828939838327	1
ENSG00000067208.14	EVI5	1	92792062	1_56	0	0.0268291972629628	8.65682651116006	2.20528025730796e-06	-2.14716614514114	2
ENSG00000122406.12	RPL5	1	92831623	1_56	0	0.0241875815019685	5.5497785614857	1.27457529837077e-06	1.02843052590042	1
ENSG00000154511.11	FAM69A	1	92960610	1_56	0	0.0287898128029381	6.87885153340116	1.88040836272834e-06	0.937356554037124	1
ENSG00000143033.17	MTF2	1	93079600	1_57	0	0.03113311104816	6.26983499239338	1.85342931950685e-06	0.66659629916946	1
ENSG00000117500.12	TMED5	1	93180650	1_57	0	0.0314921760805185	6.37893325075558	1.90742787689349e-06	-0.699646319675296	1
ENSG00000122483.17	CCDC18	1	93179625	1_57	0	0.0313148205863389	6.32519805394313	1.88070835215527e-06	-0.689685657201832	1
ENSG00000117505.12	DR1	1	93345317	1_57	0	0.0268748026765691	4.87181896534471	1.24317945051754e-06	-0.226815571555665	1
ENSG00000137936.16	BCAR3	1	93847253	1_57	0	0.0297407329807589	5.83467448640916	1.64765278423386e-06	0.612124075675355	2
ENSG00000067334.13	DNTTIP2	1	93880246	1_57	0	0.0413019451591176	8.96415301914082	3.515419552161e-06	-1.15141068187312	1
ENSG00000137962.12	ARHGAP29	1	94274090	1_58	0	0.0134163957946182	4.70919793908731	5.99901853681191e-07	0.104282661530834	1
ENSG00000117525.13	F3	1	94542362	1_58	0	0.0532994955767083	17.6872842419911	8.95120803870171e-06	-1.96237923041958	1
ENSG00000143036.16	SLC44A3	1	94840501	1_58	0	0.0204895815131497	8.64192865539083	1.68128431621807e-06	-0.789773335797987	1
ENSG00000117519.15	CNN3	1	94927032	1_58	0	0.0140249567661725	5.18868330322778	6.90965067710465e-07	-0.464963436340202	1
ENSG00000172339.9	ALG14	1	95073027	1_58	0	0.109189294534142	25.0860999649689	2.60082185171378e-05	2.96372243951321	1
ENSG00000117569.18	PTBP2	1	96721522	1_59	0	0.0081681779865378	15.5943922321666	1.20945869978749e-06	-3.18288864196539	1
ENSG00000188641.12	DPYD	1	97921165	1_60	0	0.00682242968227842	38.5818168140693	2.49930431862108e-06	-6.22894996292653	2
ENSG00000162627.16	SNX7	1	98661649	1_60	0	0.113723101396544	29.9011409303065	3.22874578124309e-05	2.82506032916867	1
ENSG00000156869.12	FRRS1	1	99766518	1_61	0	0.0284415514467833	4.74394544004233	1.28112163441859e-06	0.0731437090061989	1
ENSG00000156875.13	MFSD14A	1	100037607	1_61	0	0.0316053778447143	5.74692786951357	1.72462282574959e-06	-0.692488852440153	2
ENSG00000156876.9	SASS6	1	100132743	1_61	0	0.0972309194269283	16.562274064995	1.52905024320651e-05	2.06357890908517	1
ENSG00000122435.9	TRMT13	1	100132743	1_61	0	0.0972309194269283	16.562274064995	1.52905024320651e-05	-2.06357890908517	1
ENSG00000122477.12	LRRC39	1	100178174	1_61	0	0.0308615243199993	5.52032886951611	1.61763196852357e-06	-0.382960393719822	1
ENSG00000137992.14	DBT	1	100250235	1_61	0	0.0365129649314943	7.12165478838905	2.46902458784498e-06	0.57020056525842	1
ENSG00000079335.18	CDC14A	1	100342807	1_61	0	0.0362451790139288	7.05156851447583	2.42679658877077e-06	0.78655873269349	2
ENSG00000181656.6	GPR88	1	100538206	1_62	0	0.024951782694451	5.0949895684298	1.20709729145972e-06	0.397397160412926	1
ENSG00000162692.10	VCAM1	1	100715786	1_62	0	0.0239304307781666	4.69847215978727	1.06759018195306e-06	0.131746165398209	1
ENSG00000162694.13	EXTL2	1	100895622	1_62	0	0.0987048097979774	18.3040256511325	1.71546684368516e-05	-1.86578168561671	1
ENSG00000162695.11	SLC30A7	1	100895622	1_62	0	0.0987048097979774	18.3040256511325	1.71546684368516e-05	1.86578168561671	1
ENSG00000170989.8	S1PR1	1	101236803	1_62	0	0.0242700647851662	4.83216573219042	1.11355110591657e-06	0.357872558952853	2
ENSG00000085491.15	SLC25A24	1	108200420	1_67	0	0.0618278814876836	14.3884050671099	8.44684292605307e-06	-1.92155906652189	1
ENSG00000116266.10	STXBP3	1	108746865	1_67	0	0.0484951924596983	12.054401412238	5.55062303189332e-06	-1.56066264607403	1
ENSG00000121940.15	CLCC1	1	108963869	1_67	0	0.02863012167187	7.02691294339679	1.91022781050806e-06	0.784400615646809	1
ENSG00000197780.9	TAF13	1	109074420	1_67	0	0.0461457237791269	11.5787379488911	5.07329462295546e-06	1.43572320294218	2
ENSG00000215717.5	TMEM167B	1	109089398	1_67	0	0.0274062941138424	6.6118358538257	1.72055980974188e-06	0.660138088114515	1
ENSG00000031698.12	SARS	1	109213564	1_67	0	0.0234657650413626	5.13855571287505	1.14491483896653e-06	-0.325599971427187	1
ENSG00000134222.16	PSRC1	1	109283514	1_67	0	0.0373366359529939	9.55465670012056	3.38725326029962e-06	1.13019970381737	1
ENSG00000143028.8	SYPL2	1	109466549	1_67	0	0.0228608916402329	4.89092787875697	1.0616511162048e-06	-0.228624186907054	1
ENSG00000162650.16	ATXN7L2	1	109483259	1_67	0	0.0224437743904493	4.716354635489	1.00507794853933e-06	-0.0864776453288915	1
ENSG00000174151.14	CYB561D1	1	109494012	1_67	0	0.0297202066094009	7.38212455110502	2.08319818905764e-06	-0.924836551116725	1
ENSG00000181754.6	AMIGO1	1	109509517	1_67	0	0.0551203995730322	13.2832716854892	6.95208077385926e-06	-1.50576394336578	2
ENSG00000213366.12	GSTM2	1	109667893	1_67	0	0.0256834046047602	5.99531886490717	1.4620501732084e-06	-0.573978013480699	1
ENSG00000134201.10	GSTM5	1	109671748	1_67	0	0.0278170635218189	6.75316163680616	1.78367540424379e-06	-0.679700653892353	4
ENSG00000134202.10	GSTM3	1	109741163	1_67	0	0.0334533045026449	8.50799545506098	2.70248734941106e-06	1.00540310784439	1
ENSG00000184371.13	CSF1	1	109926789	1_68	0	0.0137593428509954	4.7626781001948	6.22223369884613e-07	-0.279239190536843	1
ENSG00000168710.17	AHCYL1	1	109984850	1_68	0	0.0431820263518293	15.6192677296756	6.40414393265281e-06	1.69905233830182	1
ENSG00000197106.6	SLC6A17	1	110150825	1_68	0	0.0136638690373206	4.69690816565735	6.09372928235095e-07	0.0818591591386536	1
ENSG00000168679.17	SLC16A4	1	110379690	1_68	0	0.0189144486779982	7.77139828095216	1.39569412580331e-06	-0.804536961997947	1
ENSG00000134248.13	LAMTOR5	1	110383588	1_68	0	0.0165715664132865	6.52031498256767	1.02595788724783e-06	-0.464226038477916	2
ENSG00000143125.5	PROK1	1	110451368	1_68	0	0.0554897075144507	18.0224016294606	9.4956018451426e-06	-2.2370151556568	1
ENSG00000177272.8	KCNA3	1	110675350	1_68	0	0.0139754428617721	4.90990508263397	6.51532481998096e-07	0.605886897444842	1
ENSG00000121931.15	LRIF1	1	110964484	1_68	0	0.0301227734964741	12.1857028338876	3.48532222754457e-06	-1.81049277279264	1
ENSG00000156171.14	DRAM2	1	111139496	1_68	0	0.0974892843884327	23.4845500217223	2.17388478303999e-05	3.13272963253865	1
ENSG00000134255.13	CEPT1	1	111139496	1_68	0	0.0974892843884327	23.4845500217223	2.17388478303999e-05	3.13272963253865	1
ENSG00000116455.13	WDR77	1	110460579	1_68	0	0.0159249586185645	6.14396833316009	9.2901917487367e-07	0.60562055857608	1
ENSG00000064886.13	CHI3L2	1	111205506	1_69	0	0.0106822498414531	4.70581896982739	4.77304296932582e-07	-0.097559083344655	1
ENSG00000173947.13	PIFO	1	111346062	1_69	0	0.0181529114319225	9.71513518813852	1.67452846255562e-06	-1.11243886943855	1
ENSG00000085465.12	OVGP1	1	111427097	1_69	0	0.0107209649658054	4.73994885959458	4.82508456896473e-07	0.14460164482769	1
ENSG00000121933.18	TMIGD3	1	111484054	1_69	0	0.047974004946738	18.9591783474443	8.63620383815094e-06	1.87247986890225	1
ENSG00000007341.18	ST7L	1	112626827	1_69	0	0.0111180574990012	5.08309415073323	5.36604692841572e-07	-0.147339844941668	1
ENSG00000155363.18	MOV10	1	112673164	1_69	0	0.0630445609902521	21.5845301151738	1.2920746931123e-05	-2.71755100133771	1
ENSG00000155366.16	RHOC	1	112704941	1_69	0	0.0224769362788413	11.7386724343187	2.50526398435569e-06	1.83942306702459	1
ENSG00000155367.15	PPM1J	1	112723259	1_69	0	0.0173407270817585	9.28205219977942	1.52830032810166e-06	0.927359996113528	1
ENSG00000184599.13	FAM19A3	1	112720490	1_69	0	0.0247954679828145	12.6697361618909	2.98289026902213e-06	1.48043222707121	1
ENSG00000116793.15	PHTF1	1	113758713	1_70	0	0.0255165170938481	4.70507758410439	1.13994941607969e-06	-0.0824778581957499	1
ENSG00000188761.11	BCL2L15	1	113886718	1_70	0	0.0308503679507567	6.50868517978994	1.90656234140562e-06	0.714472622053688	2
ENSG00000134262.12	AP4B1	1	113901277	1_70	0	0.0347150298648694	7.63227047870825	2.51575701784232e-06	0.956497943283868	1
ENSG00000118655.4	DCLRE1B	1	113904943	1_70	0	0.0277083732495551	5.48760044780567	1.44374638193115e-06	-0.50303309138239	1
ENSG00000163349.21	HIPK1	1	113929596	1_70	0	0.0303625133070068	6.35708360615889	1.83270699771885e-06	0.743373255296794	1
ENSG00000116774.11	OLFML3	1	113978485	1_70	0	0.0274609510961525	5.40240415867373	1.40864008434446e-06	-0.578695917293155	2
ENSG00000134200.3	TSHB	1	115030218	1_71	0	0.0139073678880279	8.27352497781213	1.092528870632e-06	1.931689079068	1
ENSG00000197323.11	TRIM33	1	114510877	1_71	0	0.0141425905758181	5.3821161725142	7.22735576628473e-07	-0.111691023084772	1
ENSG00000213281.4	NRAS	1	114716978	1_71	0	0.019132656307527	9.81746630569472	1.78349578075527e-06	1.74275269043255	1
ENSG00000134198.9	TSPAN2	1	115089303	1_71	0	0.0160932503639872	6.41749268106627	9.80633096198703e-07	0.680461404106294	2
ENSG00000134258.16	VTCN1	1	117210906	1_72	0	0.0108803154322717	4.99690178405005	5.1622578851237e-07	-0.326098685895728	1
ENSG00000173218.14	VANGL1	1	115641162	1_72	0	0.0120743495808905	5.97955595075016	6.85535700334715e-07	-0.589414928226782	2
ENSG00000118729.11	CASQ2	1	115768346	1_72	0	0.0155244017153573	8.35353711003053	1.23135329041815e-06	-1.14666605136044	1
ENSG00000163393.12	SLC22A15	1	115976190	1_72	0	0.015185832780774	8.14512819684022	1.17444838275682e-06	-0.97640650760908	1
ENSG00000134247.9	PTGFRN	1	116909700	1_72	0	0.0242889964025139	12.5916695711495	2.90395769873425e-06	-1.40371921350163	2
ENSG00000134256.12	CD101	1	117001709	1_72	0	0.0120339296237265	5.94789737197952	6.79623410846668e-07	0.54390362186842	1
ENSG00000116830.11	TTF2	1	117060534	1_72	0	0.0110114313719658	5.10991322095372	5.3426250735138e-07	-0.320667373853802	1
ENSG00000134253.9	TRIM45	1	117122142	1_72	0	0.0124569656097759	6.27404401843824	7.42091100969496e-07	-0.652369228337678	2
ENSG00000198162.12	MAN1A2	1	117367233	1_72	0	0.0194058911256008	10.4646769177128	1.92822101568319e-06	1.37553142399873	2
ENSG00000183508.4	FAM46C	1	117605765	1_72	0	0.029545150527168	14.4519775225377	4.05425332154641e-06	1.56227220581936	1
ENSG00000116874.11	WARS2	1	119012523	1_73	0	0.0198746977546683	10.4074271040738	1.96399920333855e-06	-1.27498446677275	1
ENSG00000117281.15	CD160	1	145718303	1_73	0	0.0270800355461456	13.3295608126673	3.42738165006495e-06	1.59395749243348	1
ENSG00000186364.11	NUDT17	1	145846884	1_73	0	0.0252066193764196	12.7004205956934	3.03969566338217e-06	1.57141509687006	1
ENSG00000265241.6	RBM8A	1	145927840	1_73	0	0.0195018491803243	10.2213143130166	1.89269194399001e-06	1.25287619097172	1
ENSG00000168509.19	HFE2	1	146036954	1_73	0	0.0467987170285992	18.5382834522365	8.23760308282705e-06	-1.93138917103151	1
ENSG00000271425.7	NBPF10	1	146051718	1_73	0	0.0445569384447383	18.0914918171445	7.65397640735671e-06	1.89324188622634	1
ENSG00000131778.18	CHD1L	1	147243554	1_73	0	0.0146241326317667	7.44651942158404	1.03400071845527e-06	-0.728320164052593	1
ENSG00000162836.11	ACP6	1	147670174	1_73	0	0.0112156815171274	5.05774294016167	5.38616703814664e-07	0.399962649389347	1
ENSG00000265107.2	GJA5	1	147773551	1_73	0	0.0134747074569422	6.87911448498967	8.80134974534737e-07	0.989636546535193	1
ENSG00000159409.14	CELF3	1	151717266	1_74	0	0.0620108163368824	12.2119862292216	7.19036855208794e-06	-1.70122937679202	1
ENSG00000143376.12	SNX27	1	151616339	1_74	0	0.093209525427962	16.1652997491394	1.43067653963998e-05	1.98603633749607	1
ENSG00000143450.16	OAZ3	1	151762531	1_74	0	0.0400663780283131	8.0231622105509	3.05227074299178e-06	0.856780000912777	2
ENSG00000143436.10	MRPL9	1	151767944	1_74	0	0.0344554880150459	6.58423637864704	2.15407696341273e-06	0.984963460368419	1
ENSG00000143365.17	RORC	1	151831413	1_74	0	0.048474613159299	9.84538752803531	4.53152691681288e-06	0.912050767467815	2
ENSG00000196407.11	THEM5	1	151853515	1_74	0	0.0315716974637315	5.75202252346662	1.72431222502761e-06	-0.323376626069266	1
ENSG00000159445.12	THEM4	1	151910350	1_74	0	0.0299386444837413	5.24684625853878	1.49151583580433e-06	-0.572821374093562	1
ENSG00000197747.8	S100A10	1	151994269	1_74	0	0.0361351635276765	7.03784075264881	2.41472043220257e-06	-0.646184316297151	1
ENSG00000159450.12	TCHH	1	152116368	1_74	0	0.0314616976592874	5.71882495202265	1.70838737544319e-06	0.430351252075134	1
ENSG00000197915.5	HRNR	1	152201496	1_74	0	0.0358858069946685	6.97183295756147	2.37556592333808e-06	-0.764590204981739	2
ENSG00000143631.10	FLG	1	152237136	1_74	0	0.0652293639863321	12.6999932735469	7.86582050422682e-06	1.86510321656705	2
ENSG00000143536.7	CRNN	1	152414760	1_74	0	0.131839313383124	19.5818926591966	2.45130298992624e-05	-2.45783448718072	1
ENSG00000198854.5	C1orf68	1	152719996	1_74	0	0.0354693284609192	6.86056332894529	2.31052217229057e-06	-0.89631969510795	1
ENSG00000163207.6	IVL	1	152908247	1_74	0	0.054017431566876	10.8841513634253	5.58246360011913e-06	-1.4279160878155	2
ENSG00000169474.4	SPRR1A	1	152984963	1_74	0	0.0299861085589539	5.26190627819623	1.49816833670439e-06	0.457932658494602	1
ENSG00000169469.8	SPRR1B	1	153030819	1_74	0	0.0283008414959546	4.71207158522327	1.26621841519014e-06	0.0399718376501052	1
ENSG00000163216.6	SPRR2D	1	153042265	1_74	0	0.0286974547972526	4.84432556654073	1.32000051243831e-06	-0.083937417531488	1
ENSG00000241794.1	SPRR2A	1	153057485	1_74	0	0.0580280951109901	11.5726951529101	6.37632175908735e-06	-1.37141157890082	1
ENSG00000203785.8	SPRR2E	1	153106201	1_74	0	0.0291439678344886	4.99107617376551	1.38114817474415e-06	0.434461970017629	2
ENSG00000159527.3	PGLYRP3	1	153310416	1_75	0	0.0189499639616083	4.77045388714599	8.58352126340519e-07	0.270194469210676	2
ENSG00000163220.10	S100A9	1	153357702	1_75	0	0.0439497041053544	12.7437891919124	5.31804405861831e-06	1.38096411874205	1
ENSG00000143546.9	S100A8	1	153391654	1_75	0	0.0205579032295991	5.46668467843249	1.06708800590542e-06	0.358916544507465	1
ENSG00000143556.8	S100A7	1	153460264	1_75	0	0.0207022204492955	5.87080199033264	1.15401580943456e-06	0.664390319562915	2
ENSG00000197956.9	S100A6	1	153535924	1_75	0	0.0353142288683509	11.3195097750779	3.79555022764044e-06	1.44268802200398	2
ENSG00000196420.7	S100A5	1	153541765	1_75	0	0.0194995787935414	4.99513748769867	9.24847386258309e-07	0.250805432491062	1
ENSG00000188015.9	S100A3	1	153549177	1_75	0	0.0250757908786	7.50558007718121	1.78704833397883e-06	-0.898082596068667	2
ENSG00000196154.11	S100A4	1	153549874	1_75	0	0.0193074586569537	4.91209567500225	9.00511632998225e-07	-0.23345128339077	1
ENSG00000196754.10	S100A2	1	153567710	1_75	0	0.0226542556013442	6.3675486233606	1.36968109978919e-06	0.638499522438334	1
ENSG00000188643.10	S100A16	1	153613108	1_75	0	0.0216930773109416	5.87068722032831	1.20922607473498e-06	-0.500778388958421	1
ENSG00000160678.11	S100A1	1	153628302	1_75	0	0.0190835344051917	5.08617790054412	9.2161122463358e-07	-0.734242248817923	1
ENSG00000189171.14	S100A13	1	153631636	1_75	0	0.0203932693546889	5.40549454363703	1.04669388161275e-06	0.588152282711796	1
ENSG00000143553.10	SNAPIN	1	153658595	1_75	0	0.0518740453023454	13.3797939746072	6.59017488724455e-06	-0.937852058901724	1
ENSG00000143621.16	ILF2	1	153672987	1_75	0	0.0215356562275264	5.98346813460986	1.22351272142764e-06	-0.744998170981768	1
ENSG00000169418.9	NPR1	1	153678582	1_75	0	0.0717971752591221	18.5793674998519	1.26658890654067e-05	-2.60039888095979	1
ENSG00000143554.13	SLC27A3	1	153774134	1_75	0	0.0257654045050331	7.2952482601677	1.78473786425739e-06	0.605469793823359	1
ENSG00000198837.9	DENND4B	1	153940147	1_75	0	0.0189163816144294	5.50468952980151	9.88708557081214e-07	1.04373722506586	1
ENSG00000143570.17	SLC39A1	1	153968263	1_75	0	0.210471099667935	19.2932470211283	3.85562858837234e-05	4.20896415805825	1
ENSG00000143578.15	CREB3L4	1	153966654	1_75	0	0.226881793359938	19.5301264845054	4.20728661895498e-05	4.23050466469319	1
ENSG00000143552.9	NUP210L	1	154155344	1_75	0	0.0510606540292039	12.7197696691486	6.16684477874208e-06	-0.822660059673873	1
ENSG00000143612.19	C1orf43	1	154219315	1_75	0	0.0258881693721349	11.1973401495662	2.75241305673651e-06	2.66157139681626	1
ENSG00000143595.12	AQP10	1	154321199	1_75	0	0.0203238651607203	5.56128969562324	1.07319643264732e-06	0.426123294311674	1
ENSG00000143515.16	ATP8B2	1	154325898	1_75	0	0.27397543705556	31.1900253944583	8.11380850302961e-05	3.57080963749234	1
ENSG00000169291.9	SHE	1	154502081	1_75	0	0.0280098109606466	8.43965152830923	2.24456449877204e-06	-1.6215884742147	2
ENSG00000163239.12	TDRD10	1	154502424	1_75	0	0.0188405206611537	4.72315924278811	8.44934192632489e-07	0.400238390959991	1
ENSG00000143603.18	KCNN3	1	154870871	1_76	1	0.565273351109623	26.9929511701217	0.000144879279555946	-4.56273985984814	1
ENSG00000160691.18	SHC1	1	154974220	1_76	0	0.0100468053478935	5.5831956189867	5.32608667114559e-07	-1.03576122438433	1
ENSG00000160685.13	ZBTB7B	1	155020479	1_76	0	0.013455240298597	13.0846300730934	1.67166905801212e-06	2.19484550258031	1
ENSG00000163354.14	DCST2	1	155033615	1_76	0	0.0435832421735177	25.9595741789198	1.0742725917329e-05	-3.88427263847674	2
ENSG00000143537.13	ADAM15	1	155052885	1_76	0	0.0113893347086141	7.55320983553899	8.16821767801797e-07	1.22379898670684	1
ENSG00000169242.11	EFNA1	1	155127376	1_76	0	0.0185905380819595	10.695264415504	1.88790824372902e-06	0.666817719292921	2
ENSG00000169241.17	SLC50A1	1	155135811	1_76	0	0.010043606450194	4.95911074643774	4.72923495320349e-07	0.144498093703564	1
ENSG00000177628.15	GBA	1	155244216	1_76	0	0.0129060300434086	9.41444054976562	1.15367793327977e-06	-1.27279780449008	2
ENSG00000116521.10	SCAMP3	1	155262283	1_76	0	0.0154969495465418	10.9841319385539	1.61625304757333e-06	2.00810481914978	1
ENSG00000143630.9	HCN3	1	155277916	1_76	0	0.0238566396106565	14.0440296804882	3.18125443674178e-06	-2.4657281410912	1
ENSG00000143627.17	PKLR	1	155302483	1_76	0	0.0218841790804215	13.3778977611348	2.7798126656815e-06	-2.4003955714409	1
ENSG00000160752.14	FDPS	1	155308172	1_76	0	0.029612638044123	15.2140836444412	4.27779821242189e-06	2.62138336725699	1
ENSG00000163374.19	YY1AP1	1	155689149	1_76	0	0.066373580695925	20.3820853062961	1.28452114911855e-05	-3.08246156948678	1
ENSG00000116580.18	GON4L	1	155859720	1_76	0	0.037134020148451	15.069784341607	5.3134476098487e-06	-2.67224451535059	1
ENSG00000143622.10	RIT1	1	155910600	1_76	0	0.0500869809928538	15.392928866415	7.32054668296472e-06	-2.72484313917729	2
ENSG00000116584.17	ARHGEF2	1	156006597	1_76	0	0.681703002199855	22.9743625508814	0.000148708596104785	-3.81556917493527	1
ENSG00000163479.13	SSR2	1	156020665	1_76	0	0.0151163084870659	9.7518349390337	1.39968234540516e-06	1.0028233105807	1
ENSG00000116586.11	LAMTOR2	1	156055222	1_76	0	0.0557495227878013	21.7757843005528	1.15268955267467e-05	-2.50635758253915	1
ENSG00000132698.14	RAB25	1	156061029	1_76	0	0.0354251075102101	18.3323535591505	6.16633050141561e-06	2.83660292773841	1
ENSG00000196189.12	SEMA4A	1	156147070	1_76	0	0.0103103751976984	5.48489442372158	5.36957779566012e-07	-1.15567411132575	1
ENSG00000160785.13	SLC25A44	1	156194115	1_76	0	0.0114928546411098	5.81592516846945	6.34664374226546e-07	-0.260970975529222	2
ENSG00000160783.19	PMF1	1	156212919	1_76	0	0.0117042048591125	5.92168016346073	6.58088434486861e-07	-0.192894922941588	1
ENSG00000242252.1	BGLAP	1	156238425	1_76	0	0.0600007285994307	22.3492571861589	1.27325976074897e-05	2.69149650201972	1
ENSG00000160781.15	PAQR6	1	156248323	1_76	0	0.012440621516264	7.0532996345337	8.33166516588209e-07	1.12995417144354	1
ENSG00000198952.8	SMG5	1	156261145	1_76	0	0.0112790326682322	5.92558950153197	6.34601089712232e-07	0.623520144802606	1
ENSG00000163467.11	TSACC	1	156337127	1_76	0	0.0239211363795355	12.9862277323746	2.94959384570386e-06	-1.77084628867404	1
ENSG00000163468.14	CCT3	1	156364325	1_76	0	0.0265868970097785	14.0126352926463	3.5374056795721e-06	-1.8606195200188	1
ENSG00000183856.10	IQGAP3	1	156572426	1_77	0	0.0269544603442677	6.42818280547667	1.64519074152495e-06	-0.622213604360172	1
ENSG00000187862.11	TTC24	1	156582056	1_77	0	0.0602674404272512	14.1163600550248	8.07798181380045e-06	1.60244806377407	1
ENSG00000163382.11	NAXE	1	156590832	1_77	0	0.034209539507813	8.69512891637148	2.8243638902195e-06	-1.06747430678449	1
ENSG00000160818.16	GPATCH4	1	156601175	1_77	0	0.0281502628541307	6.84053256772222	1.82839391028715e-06	0.693643587310132	1
ENSG00000132692.18	BCAN	1	156640896	1_77	0	0.0239098446073006	5.29060562195579	1.20110103020826e-06	0.329918801939459	1
ENSG00000143320.8	CRABP2	1	156705979	1_77	0	0.0263088791557174	6.19798349590427	1.54828233353156e-06	0.637690166284275	1
ENSG00000143319.16	ISG20L2	1	156728106	1_77	0	0.0231739268648186	4.99412146214362	1.098894828213e-06	0.287041851337937	1
ENSG00000143303.11	RRNAD1	1	156728106	1_77	0	0.0231739268648186	4.99412146214362	1.098894828213e-06	-0.287041851337937	1
ENSG00000198400.11	NTRK1	1	156815564	1_77	0	0.0254951804984337	5.89974058970416	1.42819794554058e-06	0.552086083977801	1
ENSG00000027869.11	SH2D2A	1	156816783	1_77	0	0.0228826299685313	4.87417166318935	1.05901998302154e-06	0.0635006682741002	1
ENSG00000187800.13	PEAR1	1	156893412	1_77	0	0.0268316388737637	6.38480634646789	1.6266432914349e-06	0.535264007547973	1
ENSG00000143297.18	FCRL5	1	157552226	1_77	0	0.0494205646174978	12.209825033092	5.7294711921634e-06	-1.56308990246269	1
ENSG00000160856.20	FCRL3	1	157700967	1_77	0	0.023080455804055	4.95580366330288	1.0860651305991e-06	0.398402644059789	1
ENSG00000158473.6	CD1D	1	158180266	1_78	0	0.0161963798945146	4.81492721649482	7.40465925699195e-07	-0.20892649269459	2
ENSG00000158488.15	CD1E	1	158353463	1_78	0	0.0231157209429226	8.18287187097656	1.79601761029629e-06	-0.989906120833895	1
ENSG00000163554.12	SPTA1	1	158654738	1_78	0	0.0303073934468571	10.7550031316192	3.09497057893393e-06	1.27210257529533	1
ENSG00000163564.14	PYHIN1	1	158930675	1_78	0	0.0166813917041091	5.09394142944953	8.06832946907813e-07	-0.201651053244243	2
ENSG00000163565.18	IFI16	1	159000146	1_78	0	0.0388341779414595	13.1167163495236	4.8365606707785e-06	-1.59894050426061	1
ENSG00000163568.14	AIM2	1	159200067	1_78	0	0.0575572266570017	16.8858455856876	9.22826526966476e-06	-2.0162599177898	1
ENSG00000179639.10	FCER1A	1	159289239	1_78	0	0.016291941048288	4.87055769483008	7.53440426484145e-07	0.43672363181437	2
ENSG00000158716.8	DUSP23	1	159780839	1_78	0	0.0356684857775685	12.3056814832147	4.16761640904054e-06	-1.33061715272476	1
ENSG00000181036.13	FCRL6	1	159800388	1_78	0	0.0216699758956016	7.5706524305042	1.55771905735965e-06	-0.833427456480293	1
ENSG00000158714.10	SLAMF8	1	159857221	1_78	0	0.0194729745419518	6.55808725259201	1.21257017901615e-06	-0.70459544359837	1
ENSG00000188004.9	C1orf204	1	159854415	1_78	0	0.0390806758368868	13.1771027656694	4.88966825855476e-06	-1.45541554287488	1
ENSG00000243284.1	VSIG8	1	159862185	1_78	0	0.0174471535789275	5.5184683941436	9.1419857567634e-07	0.474094142863649	2
ENSG00000213085.9	CFAP45	1	159899758	1_78	0	0.0163807993011081	4.92198450054766	7.65548531748002e-07	-0.219617705951934	1
ENSG00000158710.14	TAGLN2	1	159925320	1_78	0	0.0752535976782852	19.4745752890936	1.39153027380023e-05	1.91372230908289	2
ENSG00000158764.6	ITLN2	1	160954636	1_79	0	0.0109441205976026	4.70449949620105	4.88868093182409e-07	0.0852221794342641	2
ENSG00000085552.16	IGSF9	1	159945134	1_79	0	0.0116180936072996	5.26841306321786	5.8118190746487e-07	-0.263436378226239	2
ENSG00000162723.9	SLAMF9	1	159954467	1_79	0	0.0114034995495793	5.0924782961849	5.51397424531295e-07	-0.241151079910593	1
ENSG00000143315.6	PIGM	1	160031560	1_79	0	0.0412068984686969	17.2747212202632	6.7589365863236e-06	-2.01588463140587	1
ENSG00000162728.4	KCNJ9	1	160082075	1_79	0	0.0170824080778811	8.91026770645983	1.44523091062223e-06	0.984279204910565	1
ENSG00000162729.13	IGSF8	1	160099056	1_79	0	0.0520957630076753	19.5198187259691	9.65551805295266e-06	-2.20487414113587	2
ENSG00000132681.16	ATP1A4	1	160151660	1_79	0	0.0154078836341112	7.93473862866216	1.16084173130437e-06	0.824726590254454	2
ENSG00000162735.18	PEX19	1	160286214	1_79	0	0.27598203286762	36.1475953494977	9.4723474124371e-05	3.65860288012397	1
ENSG00000066294.14	CD84	1	160579933	1_79	0	0.0112067280700903	4.92824463679962	5.24407010268846e-07	-0.346592673679561	1
ENSG00000117091.9	CD48	1	160709737	1_79	0	0.0116784639057008	5.3173438301871	5.89627679931644e-07	0.347499187928997	1
ENSG00000122223.12	CD244	1	160862395	1_79	0	0.0110411127655361	4.78775171816476	5.01928508076932e-07	0.0674176141587438	1
ENSG00000179914.4	ITLN1	1	160884736	1_79	0	0.0554462536352007	20.1183704165061	1.05916203197983e-05	-2.28130612101717	1
ENSG00000215845.10	TSTD1	1	161038782	1_79	0	0.0239844529010183	12.1244239964584	2.76113937119042e-06	-1.30733173576609	1
ENSG00000162755.13	KLHDC9	1	161098329	1_79	0	0.011673887054643	5.3136401513547	5.88986070528598e-07	-0.459027118750887	1
ENSG00000158793.13	NIT1	1	161118210	1_79	0	0.0201784751507562	10.4867404373945	2.00921429697103e-06	1.23246284750383	1
ENSG00000143222.11	UFC1	1	161152958	1_79	0	0.0429833024281524	17.6780368278154	7.21491486076459e-06	-1.78002276916959	1
ENSG00000143224.17	PPOX	1	161165947	1_79	0	0.0111936735519452	4.91723580699562	5.22626069631447e-07	0.245165581238787	1
ENSG00000158850.14	B4GALT3	1	161177981	1_79	0	0.0142578048202545	7.20169636623338	9.74955669159038e-07	-0.819237444421456	1
ENSG00000158864.12	NDUFS2	1	161196933	1_79	0	0.0391012986661443	16.7738071348217	6.22759302822847e-06	-1.80046134125719	1
ENSG00000158869.10	FCER1G	1	161215268	1_79	0	0.0175397206936668	9.16018508401408	1.52554252716439e-06	-1.15067690838799	1
ENSG00000158887.15	MPZ	1	161310092	1_79	0	0.0115685553572036	5.22809885207665	5.74275536785557e-07	0.341922904779069	1
ENSG00000143252.14	SDHC	1	161314507	1_79	0	0.0264700955342598	13.0602176119717	3.28248929800332e-06	1.50811724202261	1
ENSG00000132185.16	FCRLA	1	161707114	1_79	0	0.01093754235509	4.69882672433432	4.87985114763245e-07	-0.0393199038171756	1
ENSG00000162746.14	FCRLB	1	161721827	1_79	0	0.0112486713197795	4.96348614288949	5.30133730432063e-07	0.208464354761381	1
ENSG00000081721.11	DUSP12	1	161749589	1_79	0	0.0118596636446537	5.46265814473851	6.15139750112295e-07	0.368669513910761	1
ENSG00000118217.5	ATF6	1	161766262	1_79	0	0.0140638777687105	7.07232040562002	9.4441833044491e-07	0.811809958537907	2
ENSG00000117143.13	UAP1	1	162561114	1_80	0	0.00720744811809959	5.13311688301326	3.51285379692542e-07	-0.234013372078026	2
ENSG00000162733.16	DDR2	1	162631124	1_80	0	0.00719565838321845	5.16800368189548	3.53094333524516e-07	-0.281058741007541	1
ENSG00000132196.13	HSD17B7	1	162790761	1_80	0	0.0913692081870688	28.9875210051656	2.51482827393988e-05	2.64747965560837	2
ENSG00000143228.12	NUF2	1	163266611	1_80	0	0.0349140387180006	19.9341676768913	6.60838889916348e-06	-2.06337520176743	1
ENSG00000162761.14	LMX1A	1	165356504	1_81	0	0.0274033694685112	6.45341489894035	1.67915563160388e-06	-0.662440840797597	1
ENSG00000143171.12	RXRG	1	165445274	1_81	0	0.0331182317862618	8.25472489913404	2.59577558006559e-06	0.980726335118543	1
ENSG00000143198.12	MGST3	1	165630412	1_81	0	0.16491362781449	23.8720084609056	3.73803102841503e-05	-2.86678883882717	1
ENSG00000188859.6	FAM78B	1	166167240	1_81	0	0.0263831485485667	6.09310419502566	1.52637985054081e-06	0.650454355251058	1
ENSG00000143195.12	ILDR2	1	166989700	1_82	0	0.0191676468407345	10.2742357554568	1.86988855199532e-06	-0.863059801047417	1
ENSG00000143157.11	POGK	1	166838846	1_82	0	0.0148674359905639	8.16620319871677	1.15279917338783e-06	0.779028467784774	1
ENSG00000143167.11	GPA33	1	167166436	1_82	0	0.0145561793961452	8.10729402549069	1.12052285698873e-06	0.875218954698044	1
ENSG00000143162.7	CREG1	1	167528337	1_82	0	0.0342432385441616	16.2255951022124	5.27561218031143e-06	1.71480314487266	2
ENSG00000198771.10	RCSD1	1	167630346	1_82	0	0.0116909607400671	6.09844495588799	6.76965766105953e-07	0.572129195467135	1
ENSG00000197965.11	MPZL1	1	167720961	1_82	0	0.0101084932488836	4.69852677486319	4.50967794521387e-07	-0.0244691893251633	2
ENSG00000143199.17	ADCY10	1	167913803	1_82	0	0.011119814056944	5.59374125939655	5.90605240197738e-07	-0.464389832463699	1
ENSG00000143164.15	DCAF6	1	167936749	1_82	0	0.0203488955401892	11.1705164073427	2.15829840580894e-06	-1.52813459101864	1
ENSG00000143158.10	MPC2	1	167936749	1_82	0	0.0203488955401892	11.1705164073427	2.15829840580894e-06	1.52813459101864	1
ENSG00000143147.14	GPR161	1	168137545	1_82	0	0.0134367547588498	7.38908072683867	9.42718866859177e-07	-0.876747985077047	2
ENSG00000143155.12	TIPRL	1	168178654	1_82	0	0.0101079018317166	4.69699297086166	4.50794202830785e-07	0.0560486587780846	2
ENSG00000143185.3	XCL2	1	168544200	1_82	0	0.0174153447450256	9.8141709586596	1.62286760697768e-06	1.15103386467447	1
ENSG00000143184.4	XCL1	1	168558662	1_82	0	0.0232732156509324	12.5494368913996	2.77317980849721e-06	-1.4095524781384	1
ENSG00000143196.4	DPT	1	168728935	1_82	0	0.0101182539256309	4.70658937651763	4.52177846477166e-07	-0.112986798279675	1
ENSG00000143156.13	NME7	1	169360594	1_83	0	0.0227668806088619	4.70511685996588	1.0171180026357e-06	0.173061269830345	1
ENSG00000117477.12	CCDC181	1	169464882	1_83	0	0.029156045205705	7.05318167422585	1.95259009606885e-06	0.888889800844635	2
ENSG00000117479.12	SLC19A2	1	169485770	1_83	0	0.0458077405920414	11.3616171306159	4.9417004711953e-06	1.36768164711626	1
ENSG00000000457.13	SCYL3	1	169894240	1_83	0	0.0382161914258895	9.62993462259272	3.49436397344997e-06	1.83353189052491	1
ENSG00000120370.12	GORAB	1	170532434	1_83	0	0.0412540484102099	10.360360641325	4.05825043624504e-06	-1.45108471656795	1
ENSG00000116132.11	PRRX1	1	170662622	1_84	0	0.0156265969153454	6.08179695108217	9.02388855423932e-07	-0.624283489094267	1
ENSG00000010932.16	FMO1	1	171248552	1_84	0	0.0149975586682473	5.69345076331234	8.10762280403675e-07	0.462952825142211	1
ENSG00000076258.9	FMO4	1	171315146	1_84	0	0.0135548370406779	4.73786497273831	6.09781686190429e-07	-0.0803651639839915	1
ENSG00000034971.16	MYOC	1	171652737	1_84	0	0.135371818955749	26.8415771774456	3.45011595942947e-05	-3.00732375455565	2
ENSG00000117533.14	VAMP4	1	171742012	1_84	0	0.0233472604879249	9.88283474238235	2.19086117367891e-06	-1.20817136245248	2
ENSG00000010165.19	METTL13	1	171781634	1_84	0	0.0135057234868106	4.70358090545895	6.03175744953102e-07	-0.0811276415392105	2
ENSG00000197959.13	DNM3	1	171841377	1_84	0	0.0160555185941874	6.33778226517589	9.66182238595896e-07	-0.824027230271552	1
ENSG00000094975.13	SUCO	1	172532503	1_84	0	0.0159135032567301	6.25379116620734	9.44945081470883e-07	0.679141010262881	1
ENSG00000120337.8	TNFSF18	1	173051434	1_84	0	0.0152879679208403	5.87470990642375	8.52773282759348e-07	-0.521752220200301	1
ENSG00000076321.10	KLHL20	1	173714815	1_85	0	0.135945321179331	29.4163623269473	3.79708770054922e-05	-3.96053638005974	1
ENSG00000117601.13	SERPINC1	1	173916899	1_85	0	0.288150385051579	24.920123356114	6.81815372547627e-05	-4.92749028895559	1
ENSG00000120333.4	MRPS14	1	175023749	1_85	0	0.0254228368241379	10.1654224242767	2.45384336524449e-06	-2.4038731843813	1
ENSG00000120332.15	TNN	1	175068086	1_85	0	0.0356172930016953	11.0095912700576	3.72331261602526e-06	-1.44182733486011	2
ENSG00000152092.15	ASTN1	1	177165470	1_86	0	0.0086037812713321	9.32296942719144	7.61624696166576e-07	-1.23984398748372	1
ENSG00000235750.9	KIAA0040	1	175192713	1_86	0	0.132911854931096	32.9568512641517	4.15917149414786e-05	-3.32231207156048	1
ENSG00000240021.9	TEX35	1	178512615	1_87	0	0.019773024611223	6.90007708352214	1.29546130758103e-06	-0.317671704388417	1
ENSG00000075391.16	RASAL2	1	178093905	1_87	0	0.0255852455601452	8.78023231511957	2.13301050017524e-06	1.37233143703297	2
ENSG00000116191.17	RALGPS2	1	178725006	1_87	0	0.0485561168317489	14.9605198682052	6.89744156349601e-06	-1.49749891741017	2
ENSG00000116199.11	FAM20B	1	179071795	1_89	0	0.0124377886170689	5.50344784656338	6.49943228893621e-07	-0.39786249545451	1
ENSG00000186283.13	TOR3A	1	179079288	1_89	0	0.0115031379234126	4.74902775669855	5.18702608171615e-07	0.0125498640358963	2
ENSG00000143322.19	ABL2	1	179229518	1_89	0	0.0185338756422045	8.93136731673746	1.5717432078397e-06	-1.34063578670053	2
ENSG00000162782.15	TDRD5	1	179591019	1_89	0	0.0116975979604816	4.99285013582452	5.545524370555e-07	0.0829149833143708	2
ENSG00000135837.15	CEP350	1	179954679	1_89	0	0.0249463096847385	11.9939540031337	2.84096632016068e-06	-1.23934819284041	1
ENSG00000116260.16	QSOX1	1	180154677	1_89	0	0.0232323452606297	11.5669142155449	2.55157280479714e-06	1.39217683137238	1
ENSG00000230124.6	ACBD6	1	180502528	1_89	0	0.0167221067011496	8.23548006265155	1.30760721189967e-06	-1.20927880708874	1
ENSG00000162783.10	IER5	1	181089136	1_89	0	0.0225289540943856	10.8689448081102	2.32501527408729e-06	1.07593881536207	1
ENSG00000203730.2	TEDDM1	1	182400603	1_90	0	0.111745817714826	22.7556732529368	2.41445082065821e-05	2.63999972763252	1
ENSG00000135862.5	LAMC1	1	183023890	1_91	0	0.0332778743098096	12.3825140719224	3.91256714830212e-06	1.83690644788954	1
ENSG00000058085.14	LAMC2	1	183186170	1_91	0	0.019358610638483	7.24015150507276	1.33081974544076e-06	0.656692991401103	2
ENSG00000116698.21	SMG7	1	183471970	1_91	0	0.116331248346777	24.4712117656646	2.70302000917042e-05	2.7218545940342	1
ENSG00000116701.14	NCF2	1	183590726	1_91	0	0.0160087875885667	5.44260661263872	8.27299542242179e-07	0.438472757582371	1
ENSG00000162704.15	ARPC5	1	183635462	1_91	0	0.0189107416663924	7.01854936808183	1.26024016761254e-06	-0.932760527212489	2
ENSG00000143344.15	RGL1	1	183635770	1_91	0	0.0161383319815953	5.51879972992763	8.45669516906043e-07	-0.585113137320508	1
ENSG00000198860.11	TSEN15	1	184050050	1_91	0	0.0410038851322455	14.3735415661115	5.59610937655854e-06	-1.82578290067226	1
ENSG00000135842.16	FAM129A	1	184974705	1_92	0	0.0504125818586427	14.5775327411809	6.97782964556701e-06	2.32115709941486	1
ENSG00000121486.11	TRMT1L	1	185156912	1_92	0	0.0443895275534177	12.3900513734792	5.22217025419506e-06	1.57048836920264	1
ENSG00000116668.12	SWT1	1	185156912	1_92	0	0.0443895275534177	12.3900513734792	5.22217025419506e-06	-1.57048836920264	1
ENSG00000116679.15	IVNS1ABP	1	185317057	1_92	0	0.0356708180315631	10.5456877777971	3.57178554225754e-06	-1.323266714377	2
ENSG00000157181.15	C1orf27	1	186376149	1_92	0	0.0601749531705762	15.1733393049961	8.66950551775958e-06	1.54589671764443	1
ENSG00000073756.11	PTGS2	1	186680089	1_92	0	0.0224050269902637	6.11822992133239	1.30157339220353e-06	-0.562065476966465	1
ENSG00000150681.9	RGS18	1	192158507	1_96	0	0.15221263141252	28.5554722482703	4.12702821183123e-05	3.20624199230218	1
ENSG00000090104.11	RGS1	1	192575980	1_96	0	0.0247188457561022	12.015595997667	2.82014151554311e-06	1.40033227755536	1
ENSG00000023572.8	GLRX2	1	193106302	1_96	0	0.0191060038662754	10.8470779948834	1.96779576243409e-06	1.64263930776126	1
ENSG00000203724.10	C1orf53	1	197902889	1_99	0	0.0274365150134983	7.7294332213332	2.0136036634093e-06	0.783607194426285	1
ENSG00000081237.18	PTPRC	1	198638198	1_99	0	0.0204252124805857	4.93059265877135	9.56231629072151e-07	-0.06587764884568	2
ENSG00000116833.13	NR5A2	1	200042690	1_100	0	0.0202775592068857	5.69511509369959	1.09651753263945e-06	0.476263839271215	1
ENSG00000170128.4	GPR25	1	200872533	1_101	0	0.013999393129483	6.40795111608486	8.51776779169575e-07	0.924396275570276	1
ENSG00000118193.11	KIF14	1	200620641	1_101	0	0.148090756499009	27.033288379977	3.8012306793204e-05	-2.57920494141164	2
ENSG00000118197.13	DDX59	1	200672961	1_101	0	0.0129948621450207	5.29681997843029	6.53558227716944e-07	-0.0551259238762768	1
ENSG00000118200.14	CAMSAP2	1	200741058	1_101	0	0.0278124537349609	13.2328306263784	3.49453549800341e-06	1.83756059398711	1
ENSG00000232237.3	ASCL5	1	201127255	1_101	0	0.0126256377763514	5.04599354360071	6.049192607466e-07	0.184830464997526	1
ENSG00000116857.16	TMEM9	1	201171082	1_101	0	0.012471365172233	5.00518302934172	5.9269512631064e-07	0.335341996304468	1
ENSG00000163395.16	IGFN1	1	201190333	1_101	0	0.0129711034360902	5.24502301451162	6.45983934806053e-07	-0.0892632707715746	1
ENSG00000118194.18	TNNT2	1	201378187	1_101	0	0.0749852388076008	21.8966122747975	1.55901431901777e-05	-2.14154954811737	1
ENSG00000159173.18	TNNI1	1	201406530	1_101	0	0.0146065857024563	6.37615941698204	8.84311503984808e-07	-0.526708547615707	1
ENSG00000174307.6	PHLDA3	1	201468871	1_101	0	0.0145939286826582	6.46778701611423	8.96242071134979e-07	0.600692092501868	1
ENSG00000198700.9	IPO9	1	201828710	1_102	0	0.049303905069701	16.3760241179202	7.66632426108615e-06	-2.35109709320547	1
ENSG00000198892.6	SHISA4	1	201888432	1_102	0	0.348759843225703	19.577239643798	6.48298963991246e-05	3.62413928519473	1
ENSG00000134375.10	TIMM17A	1	201956727	1_102	0	0.0181122517661235	5.63178539335792	9.6853638444782e-07	0.390336270551759	1
ENSG00000176393.10	RNPEP	1	202000362	1_102	0	0.0203044264221233	6.77726983403037	1.30660073955018e-06	-0.742764088009876	1
ENSG00000163435.15	ELF3	1	202007718	1_102	0	0.0244321044086833	8.54062293222463	1.98128896480475e-06	1.01159779571977	1
ENSG00000170075.8	GPR37L1	1	202123232	1_102	0	0.0265293100583648	9.2653771230322	2.33392262010864e-06	0.988562568119322	1
ENSG00000143862.7	ARL8A	1	202144707	1_102	0	0.044733879685429	14.0536120687541	5.96927962389467e-06	-1.59662671334843	1
ENSG00000143851.15	PTPN7	1	202161992	1_102	0	0.0265291496752592	9.36040889877211	2.35784660454199e-06	1.03236780208545	1
ENSG00000077157.21	PPP1R12B	1	202348568	1_102	0	0.0184953159700526	5.83973595343106	1.02553942954086e-06	-0.580678322130283	2
ENSG00000117139.16	KDM5B	1	202811535	1_102	0	0.0163768453447289	4.77842281919165	7.43040045401784e-07	0.136294611395358	1
ENSG00000117153.15	KLHL12	1	202928138	1_102	0	0.0395761575857322	12.9503732530069	4.86646169368059e-06	1.5128490882825	2
ENSG00000159346.12	ADIPOR1	1	202958379	1_102	0	0.0413390197614772	13.454318423036	5.28103776341264e-06	-1.57580056908158	2
ENSG00000133048.12	CHI3L1	1	203186284	1_102	0	0.0591689077420516	16.9464982504919	9.52074471158011e-06	1.78158561734464	1
ENSG00000159388.5	BTG2	1	203305490	1_102	0	0.0224309160511379	7.72196445148988	1.64464513531629e-06	-0.843415897600408	1
ENSG00000122176.10	FMOD	1	203351950	1_102	0	0.0483980966936332	14.9984996393672	6.89244797475756e-06	1.55032606349281	1
ENSG00000174567.7	GOLT1A	1	204214495	1_103	0	0.0510565075269743	13.7995400702267	6.6897996682838e-06	-1.51666884249272	1
ENSG00000188783.5	PRELP	1	203475432	1_103	0	0.022659083804874	6.52275626453403	1.40336581436073e-06	0.711862967574607	1
ENSG00000188770.9	OPTC	1	203493789	1_103	0	0.018831714429311	4.72593248592238	8.45035141068897e-07	0.0192090285755364	2
ENSG00000122188.12	LAX1	1	203764731	1_103	0	0.0238411028501983	6.80453019945524	1.54035876424251e-06	0.498819297618795	1
ENSG00000257315.2	ZBED6	1	203795675	1_103	0	0.0241978368832424	7.67705268104235	1.76387767067283e-06	-1.36154655746319	1
ENSG00000182004.12	SNRPE	1	203861428	1_103	0	0.0276598944117021	9.06304080089341	2.38024603203308e-06	1.57405165212333	2
ENSG00000143842.14	SOX13	1	204072748	1_103	0	0.0297505254635388	10.0185494444718	2.83006808290587e-06	1.72984033095646	1
ENSG00000143845.14	ETNK2	1	204151824	1_103	0	0.0244430446174326	7.3669014403046	1.70976946578547e-06	0.935360852318887	1
ENSG00000158615.8	PPP1R15B	1	204412128	1_103	0	0.0200062581519453	5.27616858962575	1.00226353384263e-06	-0.406516985964346	1
ENSG00000186007.9	LEMD1	1	205457492	1_104	0	0.021032679869155	7.15292937488535	1.42848585871967e-06	-1.01213049783338	1
ENSG00000174529.7	TMEM81	1	205084091	1_104	0	0.0524598803244593	14.1942765650385	7.07030184673272e-06	1.43738119608996	1
ENSG00000133059.16	DSTYK	1	205210869	1_104	0	0.0182465501134526	7.70737885540182	1.33531850707813e-06	-1.94507412447445	2
ENSG00000133069.15	TMCC2	1	205228229	1_104	0	0.0631534911612094	16.5697795092825	9.93599787104447e-06	-1.60879134394955	1
ENSG00000162873.14	KLHDC8A	1	205356330	1_104	0	0.0174806213810791	5.69081460581087	9.445581522066e-07	-0.967020268378243	1
ENSG00000117266.15	CDK18	1	205504902	1_104	0	0.0538640760790209	15.5052548428445	7.93004259936178e-06	-1.77348442542933	2
ENSG00000158715.5	SLC45A3	1	205680045	1_104	0	0.0228295614693149	7.61936372915299	1.65163345877976e-06	0.935417750987393	1
ENSG00000069275.12	NUCKS1	1	205749839	1_104	0	0.066580265752792	17.599468320862	1.11260874485922e-05	-2.05802385381064	1
ENSG00000117280.12	RAB29	1	205775418	1_104	0	0.0167562078637197	4.73220078976986	7.52898270820204e-07	-0.0454928141291304	1
ENSG00000133065.10	SLC41A1	1	205813381	1_104	0	0.0536938561929377	15.3411904012483	7.8213379596375e-06	1.82754622411035	2
ENSG00000162877.12	PM20D1	1	205820154	1_104	0	0.129056953046721	23.473253446441	2.87641862539273e-05	-2.36153658658017	1
ENSG00000174502.18	SLC26A9	1	205943691	1_104	0	0.0167629821839111	4.70154603287801	7.48323481133064e-07	0.00709924374664419	1
ENSG00000162891.10	IL20	1	206869829	1_105	0	0.0289966333338207	12.2598344675198	3.37543368453644e-06	1.61913770018996	1
ENSG00000263528.7	IKBKE	1	206475652	1_105	0	0.114220013749975	25.4778619660706	2.76313806195005e-05	-2.30670324753838	1
ENSG00000143486.15	EIF2D	1	206606563	1_105	0	0.0140460189482355	5.39381758245439	7.19361020589834e-07	-0.423510825864914	1
ENSG00000162894.11	FCMR	1	206923405	1_105	0	0.02030395739685	8.87898828476202	1.71175487438936e-06	1.26662008760609	1
ENSG00000162896.5	PIGR	1	206945992	1_105	0	0.0433439981355204	16.0914405729437	6.6224896996858e-06	2.03264112695996	2
ENSG00000123843.12	C4BPB	1	207088956	1_105	0	0.0222543237957936	9.74803290478597	2.05981770101177e-06	-1.20765820358906	1
ENSG00000123838.10	C4BPA	1	207104083	1_105	0	0.0238228242557064	10.3938116947879	2.35106961157483e-06	-1.30484251071856	1
ENSG00000196352.14	CD55	1	207322082	1_105	0	0.0221232817366896	9.6920103700707	2.03592050752949e-06	-1.24485466592294	1
ENSG00000117335.19	CD46	1	207751847	1_105	0	0.119652804287835	25.9235629762428	2.94520120704889e-05	3.40557601998238	1
ENSG00000174059.16	CD34	1	207911570	1_105	0	0.0403989117495679	15.4188668599212	5.91452022970711e-06	1.67121927389821	1
ENSG00000076356.6	PLXNA2	1	208244589	1_106	0	0.0372674490145646	12.7565368867468	4.51398230149878e-06	-1.36796849337185	1
ENSG00000123689.5	G0S2	1	209675087	1_106	0	0.0458591791383262	14.7386802393031	6.41774224118108e-06	-1.67369393028576	1
ENSG00000009790.14	TRAF3IP3	1	209756234	1_106	0	0.0191160635193719	6.41568597292046	1.16449857174169e-06	0.658084788902254	1
ENSG00000054392.12	HHAT	1	210329236	1_106	0	0.0159543080312377	4.7052811415366	7.12788931670262e-07	0	1
ENSG00000143473.12	KCNH1	1	211134467	1_107	0	0.0150116806783929	4.95688953883704	7.06538701030098e-07	-0.334929492022758	1
ENSG00000117625.13	RCOR3	1	211257612	1_107	0	0.015422499379978	5.21206255463792	7.6324115077489e-07	-0.268719755726323	1
ENSG00000082512.14	TRAF5	1	211326569	1_107	0	0.0146544334740204	4.7292771682065	6.58053491726825e-07	-0.00774996134964568	1
ENSG00000198570.5	RD3	1	211488746	1_107	0	0.0170104858326284	6.13870200075076	9.91495313379464e-07	-0.607161298738624	1
ENSG00000170385.9	SLC30A1	1	211578806	1_107	0	0.0661184112824532	19.0824875240592	1.1979944153972e-05	2.03712874429578	1
ENSG00000143493.12	INTS7	1	212035474	1_107	0	0.0176007251372358	6.46136821078446	1.07982268832004e-06	0.746186302523168	1
ENSG00000143476.17	DTL	1	212035474	1_107	0	0.0176007251372358	6.46136821078446	1.07982268832004e-06	0.746186302523168	1
ENSG00000066027.11	PPP2R5A	1	212285915	1_107	0	0.0152817265014807	5.12539356076474	7.4369872773939e-07	-0.325081626778048	1
ENSG00000065600.12	TMEM206	1	212415353	1_107	0	0.0168602406818777	6.05479520692688	9.69305384343291e-07	0.636959638304564	1
ENSG00000117691.9	NENF	1	212431624	1_107	0	0.0158406919086576	5.46497993037908	8.21977851498624e-07	0.57582292271785	2
ENSG00000162772.16	ATF3	1	212565261	1_107	0	0.016348500826935	5.76331385305059	8.94638535601545e-07	0.425270300949922	1
ENSG00000123685.8	BATF3	1	212699839	1_108	0	0.0150201177459834	4.93145448250655	7.03308332727606e-07	0.206636932642493	1
ENSG00000203705.10	TATDN3	1	212790876	1_108	0	0.0211307972111402	8.12312072494801	1.62980702976212e-06	0.929407624571886	1
ENSG00000143494.15	VASH2	1	212950961	1_108	0	0.0148076498473348	4.80256018069735	6.75237181930148e-07	-0.117842664420948	1
ENSG00000174606.13	ANGEL2	1	213015952	1_108	0	0.0146933252605437	4.72119004255221	6.58671650734535e-07	-0.0387039493797836	1
ENSG00000136643.11	RPS6KC1	1	213051377	1_108	0	0.0363939682612126	13.1757124995132	4.55303426314728e-06	1.54655390524716	2
ENSG00000143499.13	SMYD2	1	214280940	1_108	0	0.0149122827684269	4.83703626464198	6.8489007139783e-07	0.0282233419412879	1
ENSG00000152104.11	PTPN14	1	214552348	1_109	0	0.0253931123128305	9.3220245766249	2.24762355017378e-06	-1.12589515772455	1
ENSG00000117724.12	CENPF	1	214602949	1_109	0	0.0180077539268985	6.06547431030315	1.03710257344294e-06	0.623542198906478	1
ENSG00000136636.12	KCTD3	1	215567710	1_109	0	0.0197388887194483	6.93430744164309	1.29964035527673e-06	-0.721115568695982	1
ENSG00000092978.10	GPATCH2	1	217631293	1_110	0	0.0215131235361814	9.30120219118604	1.89994029296024e-06	1.19398111155229	2
ENSG00000162814.10	SPATA17	1	217631425	1_110	0	0.0135613244566568	4.9363183901545	6.35627483528428e-07	0.37583404702349	1
ENSG00000143353.11	LYPLAL1	1	219173128	1_111	0	0.0243530454954327	4.69993225981177	1.08678159620053e-06	0.01823558272073	1
ENSG00000162813.17	BPNT1	1	220091126	1_112	0	0.0174075136674833	5.67460263583938	9.37928207342627e-07	-0.604216796657894	1
ENSG00000067704.9	IARS2	1	220094239	1_112	0	0.0172792354819543	5.60462275156293	9.19535087181437e-07	0.514132979990553	1
ENSG00000116141.15	MARK1	1	220528008	1_112	0	0.0236365486366129	8.57182606620016	1.92377735732094e-06	0.988207559133948	1
ENSG00000117791.15	MARC2	1	220747806	1_112	0	0.100247334146603	22.4469792549681	2.13662415727098e-05	-2.49549182474173	2
ENSG00000186205.12	MARC1	1	220786518	1_112	0	0.0525550036584953	16.1899937682482	8.07901006210999e-06	-1.90345804872292	1
ENSG00000154305.16	MIA3	1	222622822	1_114	0	0.162554761719491	30.621278937388	4.72629056876619e-05	3.093905196515	1
ENSG00000186063.12	AIDA	1	222712777	1_114	0	0.0199658444132369	10.7227790549078	2.03278963033674e-06	-1.72550670562168	1
ENSG00000203697.11	CAPN8	1	223665771	1_114	0	0.0213005997021527	11.3980958930276	2.30526859591078e-06	1.83003131923073	1
ENSG00000162909.17	CAPN2	1	223701813	1_114	0	0.0239805806752151	12.4617038743837	2.83749117064793e-06	1.96853715049553	1
ENSG00000143748.17	NVL	1	224330140	1_114	0	0.0107402389533177	5.38727101119171	5.49389258877689e-07	0.830172571977638	1
ENSG00000143771.11	CNIH4	1	224356827	1_114	0	0.501362547381053	21.3129383030465	0.00010145947549128	-3.97001969389251	1
ENSG00000143786.7	CNIH3	1	224435983	1_114	0	0.0154313070399512	9.08233330957717	1.33075327996412e-06	1.23759516749284	1
ENSG00000162923.14	WDR26	1	224436689	1_114	0	0.162894503696038	18.3367686249562	2.83613325789639e-05	-3.67195503418491	2
ENSG00000185842.15	DNAH14	1	224895916	1_115	0	0.0288205416763133	9.94568775601394	2.72166304403614e-06	-1.39583550890717	2
ENSG00000143742.12	SRP9	1	225777848	1_115	0	0.0217693916276173	7.28302693513569	1.50541280299146e-06	-0.847423292705117	2
ENSG00000143811.18	PYCR2	1	225924245	1_115	0	0.0186226233319884	5.80440361536176	1.02635088204973e-06	0.565464127084075	1
ENSG00000143768.12	LEFTY2	1	225941740	1_115	0	0.0257284297616491	8.86777269915744	2.16633307727588e-06	0.970914261117533	1
ENSG00000163041.9	H3F3A	1	226070308	1_115	0	0.0782313908059854	19.5194266701845	1.44992489046884e-05	2.58051519505126	1
ENSG00000182827.8	ACBD3	1	226187566	1_115	0	0.0212449486727708	7.05197070411959	1.42253703688737e-06	-1.11071038252599	1
ENSG00000183814.15	LIN9	1	226309688	1_115	0	0.02982618624108	10.2718063129707	2.908988094371e-06	-1.27272662793282	1
ENSG00000143772.9	ITPKB	1	226738931	1_116	0	0.210074201104757	30.8993037206911	6.16337809663821e-05	-3.40419168925441	2
ENSG00000143801.16	PSEN2	1	226870643	1_116	0	0.0745077354630612	20.5875390981617	1.45647554735303e-05	2.48888841213077	1
ENSG00000163050.16	COQ8A	1	226897945	1_116	0	0.0353750664241577	13.4367743519766	4.51325305482055e-06	-1.66312927248147	1
ENSG00000143776.18	CDC42BPA	1	227318012	1_116	0	0.098888913014118	23.3447007680024	2.19196346644221e-05	-2.93547275800407	2
ENSG00000143740.14	SNAP47	1	227730861	1_116	0	0.0194562869675234	7.75979736647232	1.43353315076167e-06	-0.965509382072557	1
ENSG00000143816.7	WNT9A	1	227947502	1_116	0	0.0168863179075572	6.41935864782528	1.02925740034756e-06	-0.809218911717184	1
ENSG00000162910.18	MRPL55	1	228109044	1_116	0	0.0140735556044472	4.6970317385125	6.27660393739047e-07	0.0942460107078903	1
ENSG00000143774.16	GUK1	1	228140298	1_116	0	0.0799977650568606	21.2776296644953	1.616212631143e-05	-2.09845359294878	1
ENSG00000154358.20	OBSCN	1	228210617	1_116	0	0.0140733982984016	4.69692575321548	6.27639215547403e-07	-0.00408826385345619	1
ENSG00000162931.11	TRIM17	1	228417087	1_116	0	0.01740974391893	6.70802712020075	1.1088800999253e-06	0.796313626830326	1
ENSG00000168159.11	RNF187	1	228486873	1_116	0	0.0342945935110957	13.1412266685066	4.27916431031357e-06	1.4813838476216	1
ENSG00000143632.14	ACTA1	1	229434388	1_117	0	0.0231361712116649	4.70747043504283	1.03413321520539e-06	0.110324178984889	1
ENSG00000069248.11	NUP133	1	229508410	1_117	0	0.0261962611581801	5.88603377025699	1.46406196311665e-06	-0.45739421367615	1
ENSG00000143641.9	GALNT2	1	230095509	1_117	0	0.0234656569290697	4.84166329443564	1.07875965963364e-06	-0.708190580517758	1
ENSG00000135773.12	CAPN9	1	230755502	1_118	0	0.0221300419549321	4.78508273091445	1.00546992530202e-06	-0.111368400913794	1
ENSG00000119280.16	C1orf198	1	230869142	1_118	0	0.0389103765901764	10.1508107312381	3.75027885307429e-06	-1.15891175760526	2
ENSG00000173409.13	ARV1	1	230979465	1_118	0	0.0241099718351584	5.59759407681716	1.2814318116249e-06	-0.458009174981037	1
ENSG00000116906.11	GNPAT	1	231240905	1_118	0	0.022351168104085	4.87937068993295	1.03552701848532e-06	0.588528034771447	2
ENSG00000116903.7	EXOC8	1	231337950	1_118	0	0.0219254503445123	4.69705953227024	9.77849423080663e-07	0.0853249901347599	1
ENSG00000162946.21	DISC1	1	231627073	1_118	0	0.0231859100468187	5.22696803401689	1.15072457371306e-06	0.463615489465571	1
ENSG00000116991.10	SIPA1L2	1	232561778	1_119	0	0.027454591994014	8.55246890579696	2.22948161140685e-06	-1.01820859402711	1
ENSG00000212916.4	MAP10	1	232805207	1_119	0	0.0197417705430787	5.42494795237626	1.01690193209097e-06	-0.412626904981814	2
ENSG00000135778.11	NTPCR	1	232950261	1_119	0	0.0183331842668556	4.72423190686205	8.22368579614696e-07	0.00495686051468364	2
ENSG00000135750.14	KCNK1	1	233659093	1_120	0	0.0275116484992977	5.10953178560586	1.33473520653238e-06	-0.308249946832627	1
ENSG00000059588.9	TARBP1	1	234479133	1_121	0	0.0307259880957865	6.83536312808494	1.99418224903545e-06	-0.796493447043334	1
ENSG00000188739.14	RBM34	1	235161669	1_121	0	0.0326545266449163	7.41463000292455	2.29895395841827e-06	-0.843214721560731	1
ENSG00000152904.11	GGPS1	1	235326535	1_121	0	0.0508610718952748	11.6478174931151	5.62506392962615e-06	-1.42396740306422	1
ENSG00000116957.12	TBCE	1	235440026	1_121	0	0.0407675537655229	9.53050328677554	3.6891633448804e-06	-1.08179478772379	1
ENSG00000162885.12	B3GALNT2	1	235504442	1_121	0	0.0322343217640425	7.29132664577566	2.23163152724766e-06	0.816397716507542	2
ENSG00000143669.13	LYST	1	235883940	1_122	0	0.057160253265378	14.6960783387952	7.97614424745408e-06	-1.71353267261112	1
ENSG00000116962.14	NID1	1	236065637	1_122	0	0.0467753733507799	12.7719285717205	5.67245606023395e-06	-1.4015726556586	1
ENSG00000077585.13	GPR137B	1	236142585	1_122	0	0.0200249166589459	4.69933050058989	8.93519641724635e-07	0.029255305144615	1
ENSG00000116977.18	LGALS8	1	236276955	1_122	0	0.0466456674980239	12.7453264158005	5.64494443632818e-06	-1.64341445704373	1
ENSG00000119285.10	HEATR1	1	236604526	1_122	0	0.020429536820825	4.8887886888654	9.48324963713786e-07	0.391691700574501	1
ENSG00000077522.12	ACTN2	1	236686652	1_122	0	0.0203879114364649	4.86947075626047	9.42653093688583e-07	0.254522425271812	1
ENSG00000198626.15	RYR2	1	237112768	1_122	0	0.043466787257071	12.0699175280859	4.98148974917585e-06	1.27862983465376	1
ENSG00000133019.11	CHRM3	1	239386955	1_124	0	0.0127371732678179	5.03519952298587	6.08957716271721e-07	0.406214243354805	1
ENSG00000182901.16	RGS7	1	241357612	1_126	0	0.0535421398387783	12.255329840988	6.23043149429853e-06	-1.34763190073505	1
ENSG00000117009.11	KMO	1	241537071	1_127	0	0.0441027981141459	11.5654357386875	4.84312346878466e-06	-1.3249886032657	1
ENSG00000203668.2	CHML	1	241623343	1_127	0	0.0547793125253292	13.6436025425419	7.09648082615772e-06	1.65222399492753	1
ENSG00000054277.13	OPN3	1	241677619	1_127	0	0.0218654064476171	4.88891245512375	1.01500273379763e-06	-0.188399233262547	1
ENSG00000174371.16	EXO1	1	241847942	1_127	0	0.0222443215652776	5.05175282932347	1.06698583721465e-06	-0.3017687817328	1
ENSG00000143702.15	CEP170	1	243254880	1_128	2	0.301532178428916	23.1702826478585	6.63380030158424e-05	-4.49684108417326	1
ENSG00000117020.16	AKT3	1	243851261	1_128	0	0.0119967547332758	7.16586373871103	8.16262269748675e-07	0.617994628977552	1
ENSG00000173728.10	C1orf100	1	244352788	1_129	0	0.0268916890986265	5.37540728997048	1.37254582901666e-06	-0.455492491078522	1
ENSG00000179397.17	C1orf101	1	244454207	1_129	0	0.0895312718011165	16.9197749058073	1.43835713354369e-05	-2.43749290698422	1
ENSG00000162849.15	KIF26B	1	245155106	1_129	0	0.027071306322934	5.43863824737286	1.39796655817862e-06	0.43178902568636	1
ENSG00000197472.14	ZNF695	1	247008034	1_130	0	0.0109935630163281	5.31548833588545	5.54854402695775e-07	-0.384989862300514	1
ENSG00000185420.18	SMYD3	1	246507596	1_130	0	0.0397841257987964	17.5073709973536	6.6134511685079e-06	-1.76715178515595	1
ENSG00000143653.9	SCCPDH	1	246723829	1_130	0	0.0103703873834681	4.7649569936568	4.69192824491412e-07	-0.0682117901491982	2
ENSG00000153207.14	AHCTF1	1	246932175	1_130	0	0.014263755307193	7.77409006014564	1.05288477139709e-06	-0.893606427297221	1
ENSG00000277462.1	ZNF670	1	247078730	1_130	0	0.0253596223919823	13.2218923223139	3.18371215368057e-06	1.49894076711462	1
ENSG00000188295.14	ZNF669	1	247103972	1_130	0	0.0112405101800979	5.52510004457679	5.89689732971807e-07	0.482563011949698	3
ENSG00000162714.12	ZNF496	1	247330860	1_131	0	0.0238010810132477	4.71091846171866	1.06463237009979e-06	-0.0353339808875857	2
ENSG00000162722.8	TRIM58	1	247857224	1_131	0	0.0239340066882838	4.76374391607113	1.08258302235627e-06	-0.0380227127766552	1
ENSG00000175137.10	SH3BP5L	1	248826595	1_131	0	0.0271832845963173	5.97202801529082	1.54142062284539e-06	0.467595915625032	1
ENSG00000171163.15	ZNF692	1	248859244	1_131	0	0.146967024734084	22.3091809922845	3.11315630252211e-05	2.32396405315949	1
ENSG00000184731.5	FAM110C	2	47011	2_1	0	0.172515010751101	23.6269513625023	3.87018721236429e-05	2.68098103761105	1
ENSG00000035115.21	SH3YL1	2	267367	2_1	0	0.0381918134394795	8.91076823406969	3.23134125218889e-06	-1.13592918880859	1
ENSG00000151353.14	TMEM18	2	677295	2_1	0	0.0318094903011342	7.16842428238203	2.16509924879741e-06	-0.80035713826162	1
ENSG00000032389.12	TSSC1	2	3377418	2_2	0	0.0126565039605664	5.22740875390588	6.28199544211903e-07	0.389060118177684	1
ENSG00000171853.15	TRAPPC12	2	3379891	2_2	0	0.0139556181860849	6.15019426234204	8.14958154308813e-07	0.645776182985023	1
ENSG00000182551.13	ADI1	2	3519553	2_2	0	0.0120060477866959	4.72932875826789	5.39134308197644e-07	0.118546742080479	1
ENSG00000118004.17	COLEC11	2	3577209	2_2	0	0.0185187499596664	8.82503430972065	1.55176326712617e-06	-0.97855104932109	3
ENSG00000151360.9	ALLC	2	3657701	2_2	0	0.0194155874170546	9.27268586222529	1.70943849056117e-06	1.04345685036884	1
ENSG00000151692.14	RNF144A	2	6917071	2_5	0	0.0389861725865217	10.1100704264305	3.742503185654e-06	1.37107393803797	1
ENSG00000143797.11	MBOAT2	2	9003515	2_6	0	0.0211771844732367	7.44379318074059	1.49678669713786e-06	1.00371299472312	1
ENSG00000119185.12	ITGB1BP1	2	9417263	2_6	0	0.0192115256945888	6.51776286339809	1.18893416815178e-06	-0.717538022781756	1
ENSG00000134330.18	IAH1	2	9473312	2_6	0	0.0165815271754951	5.14746103107198	8.104290337029e-07	-0.263486129461165	2
ENSG00000151694.12	ADAM17	2	9555759	2_6	0	0.0250523748921544	9.02493155376453	2.14679322300977e-06	1.15938426466691	2
ENSG00000115750.16	TAF1B	2	9810233	2_6	0	0.0234129151913538	8.37959957245704	1.86284257323004e-06	1.03126488127305	2
ENSG00000205795.4	CYS1	2	10080534	2_6	0	0.0164085328772111	5.04572213986372	7.8612295734087e-07	-0.268976706858029	1
ENSG00000171848.13	RRM2	2	10121909	2_6	0	0.0176724946340463	5.76414195349959	9.67230366538509e-07	-0.4879754949378	2
ENSG00000115761.15	NOL10	2	10689644	2_7	0	0.0134802249728027	6.85196278854069	8.77020071543336e-07	-0.730545715985512	1
ENSG00000143882.10	ATP6V1C2	2	10722013	2_7	0	0.0119634240858829	5.72489728294895	6.50310241782383e-07	-0.410298469414473	1
ENSG00000134318.13	ROCK2	2	11347918	2_7	0	0.0165128902206562	8.76962094428647	1.37499561261864e-06	1.02648546139255	1
ENSG00000196208.13	GREB1	2	11469368	2_7	0	0.0222953279942822	11.6119836851604	2.45820263321469e-06	-1.50116557467657	1
ENSG00000071575.11	TRIB2	2	12717952	2_8	0	0.0349569394043255	9.81147675086743	3.25660569178128e-06	1.13422989529084	1
ENSG00000079785.14	DDX1	2	15591481	2_9	0	0.0129436335312269	5.54757080931195	6.81799156310087e-07	0.820339858776736	1
ENSG00000214842.5	RAD51AP2	2	17519967	2_10	0	0.0125751196002757	4.99443798640426	5.9634302792679e-07	0.597877643169147	1
ENSG00000197872.11	FAM49A	2	16666179	2_10	0	0.0384348381760479	15.5885310059077	5.68889142040646e-06	-1.6819240917135	1
ENSG00000163032.11	VSNL1	2	17538936	2_10	0	0.0152170885640478	6.7958267827146	9.81909056557247e-07	1.07761426697497	1
ENSG00000178295.14	GEN1	2	17754513	2_10	0	0.045267809506736	17.1522077674309	7.37236629860062e-06	-1.95076254655657	1
ENSG00000163029.15	SMC6	2	17798289	2_10	0	0.0131803842534083	5.43828230016242	6.80592590009778e-07	0.290501884353305	1
ENSG00000170745.11	KCNS3	2	17882190	2_10	0	0.0653494285942358	20.6800490434577	1.28318937721067e-05	-2.09688685503132	1
ENSG00000240857.1	RDH14	2	18560992	2_11	0	0.0407565475554634	8.21523196432338	3.17917632534903e-06	0.944143737846797	1
ENSG00000183891.5	TTC32	2	19901956	2_12	0	0.0334020144140708	7.41463832899093	2.3515814612894e-06	-0.842579283599798	2
ENSG00000115884.10	SDC1	2	20225748	2_12	0	0.0297032434391685	6.29795028675797	1.77623531148857e-06	0.634555777357919	1
ENSG00000055917.15	PUM2	2	20352364	2_12	0	0.0265581208857761	5.23452500119523	1.31999418676162e-06	0.281982424201121	1
ENSG00000119771.14	KLHL29	2	23385024	2_14	0	0.0624921618570646	16.7844075595741	9.95930338487099e-06	-1.75518330802702	1
ENSG00000119778.14	ATAD2B	2	23927186	2_14	0	0.0176419905180724	4.72967022666575	7.92274799107906e-07	0.19339082627548	1
ENSG00000173960.13	UBXN2A	2	23927186	2_14	0	0.0180866866156535	4.96518448426922	8.52691237546123e-07	0.207884539369742	2
ENSG00000205639.9	MFSD2B	2	24009668	2_14	0	0.0226677060512965	7.10339988918302	1.52887237369503e-06	-0.707893499885262	1
ENSG00000163026.11	WDCP	2	24049787	2_14	0	0.0184504093001483	5.15363950274236	9.02853816166366e-07	-0.322061935247517	1
ENSG00000119782.13	FKBP1B	2	24049526	2_14	0	0.0226140637165689	7.08104222419999	1.5204536739947e-06	-1.20526705474065	2
ENSG00000219626.8	FAM228B	2	24077362	2_14	0	0.0177621133082326	4.7938737413498	8.08497394360091e-07	0.166306576566044	1
ENSG00000176732.6	PFN4	2	24123824	2_14	0	0.017834806164	4.83251800830299	8.18350348108805e-07	0.195956507830153	1
ENSG00000186453.12	FAM228A	2	24174703	2_14	0	0.0261873746061899	8.47278378508143	2.10676202488823e-06	-0.722169617973237	1
ENSG00000198399.14	ITSN2	2	24360992	2_14	0	0.0481271486422651	14.2742322850554	6.52289351238231e-06	2.21782611089339	1
ENSG00000084676.15	NCOA1	2	24491962	2_15	0	0.0133624589618065	4.97226800846316	6.30867726411367e-07	0.644457460969811	1
ENSG00000115137.11	DNAJC27	2	24970202	2_15	0	0.0275663115092912	11.8709511687749	3.10714538663888e-06	1.73820632366986	2
ENSG00000084710.13	EFR3B	2	25041751	2_15	0	0.0132528367906343	5.13284423376486	6.4589858240599e-07	-0.399310571894487	1
ENSG00000115138.10	POMC	2	25170853	2_15	0	0.0157548948872728	7.86062982584673	1.17589962450841e-06	1.44803812468274	1
ENSG00000119772.16	DNMT3A	2	25343038	2_15	0	0.0257552840935329	10.7291200795497	2.62378259862921e-06	1.08441742466551	1
ENSG00000084731.14	KIF3C	2	25983137	2_15	0	0.0131960369266499	4.70438360741973	5.89445487007323e-07	0.205810623419592	1
ENSG00000084733.10	RAB10	2	26033971	2_15	0	0.0187025793162576	8.04366045629741	1.42840917674991e-06	1.10545136748033	1
ENSG00000157833.12	GAREM2	2	26181352	2_15	0	0.0158600880342644	6.63821579008815	9.99664699493364e-07	0.98587228433045	1
ENSG00000138029.13	HADHB	2	26243662	2_15	0	0.0178490812512931	7.76744242007267	1.31641040345067e-06	-1.15921651289711	1
ENSG00000157856.10	DRC1	2	26401975	2_15	0	0.013226906943643	4.71954095059742	5.92728013922259e-07	0.194985336444678	1
ENSG00000115155.16	OTOF	2	26554729	2_15	0	0.0765973356794658	21.1995199899269	1.54183211693345e-05	-2.17812836661664	1
ENSG00000157884.10	CIB4	2	26641739	2_15	0	0.0141654476087871	5.39630873670862	7.25812574210354e-07	-0.486267011421703	1
ENSG00000115163.14	CENPA	2	26764613	2_16	0	0.328579423256496	22.1620217094883	6.91428275461138e-05	-4.20867494310735	1
ENSG00000138080.13	EMILIN1	2	27078536	2_16	0	0.101662822466321	25.2501454229065	2.43738112324363e-05	-2.86775568536173	1
ENSG00000138030.12	KHK	2	27086791	2_16	0	0.031007991408318	13.8357209173843	4.07354787723027e-06	-3.46753548032954	1
ENSG00000143994.13	ABHD1	2	27126352	2_16	0	0.026894629025279	10.945667223951	2.79515049110615e-06	2.05343998730696	1
ENSG00000138073.13	PREB	2	27134751	2_16	0	0.0156096885480359	5.03440865930178	7.4617397971131e-07	0.0297603825961417	1
ENSG00000138085.16	ATRAID	2	27212382	2_16	0	0.0200337715988212	7.31523788346851	1.39151716656652e-06	1.40734649203269	2
ENSG00000084774.13	CAD	2	27217854	2_16	0	0.0412094896770726	14.7485185505614	5.77089313281181e-06	-2.07900252311817	1
ENSG00000115194.10	SLC30A3	2	27275976	2_16	0	0.0262669566287829	11.3359654345627	2.82725946576122e-06	-2.44072541918419	2
ENSG00000163794.6	UCN	2	27308797	2_16	0	0.0163986064423938	5.41116464397446	8.42548846270658e-07	-0.724794410176926	1
ENSG00000163795.13	ZNF513	2	27380806	2_16	0	0.0224693778342882	9.50156464797561	2.02713919835431e-06	-1.85202232876719	1
ENSG00000138002.14	IFT172	2	27489541	2_16	0	0.02239059198093	8.06574166117804	1.71477554225323e-06	1.10367989612783	1
ENSG00000221843.4	C2orf16	2	27536773	2_16	0	0.103862532839479	32.9543586610946	3.24989380603687e-05	4.4158485473015	1
ENSG00000198522.13	GPN1	2	27628084	2_16	0	0.027441724257512	14.4429178643593	3.76325575407473e-06	-3.01020319097184	2
ENSG00000176714.9	CCDC121	2	27629051	2_16	0	0.0530181069638487	17.8524877361201	8.98711620391968e-06	-2.31488318564954	2
ENSG00000158019.20	BRE	2	27889824	2_16	0	0.015126549732717	5.11385542087413	7.34489720178668e-07	-0.834857006409238	1
ENSG00000171174.13	RBKS	2	27891044	2_16	0	0.0219117449613783	7.2644562884936	1.51139324214809e-06	0.065916062611275	1
ENSG00000213639.9	PPP1CB	2	28751273	2_17	0	0.0289589835249744	16.6793976219601	4.5862853542684e-06	3.6005833808171	1
ENSG00000163806.15	SPDYA	2	28782736	2_17	1	0.648936995271263	24.7960528513582	0.000152785620994966	-4.59146127525726	2
ENSG00000171103.10	TRMT61B	2	28869813	2_17	1	0.0526623367018169	18.5167811795167	9.25897724139819e-06	-3.88005802812778	1
ENSG00000179270.6	C2orf71	2	29074004	2_18	0	0.0742643092367866	16.8720375794416	1.1897208608731e-05	1.96156507079582	2
ENSG00000115295.19	CLIP4	2	29097582	2_18	0	0.0214664690230716	5.00699516481605	1.02055210509308e-06	0.240528361985415	1
ENSG00000172954.13	LCLAT1	2	30426354	2_19	0	0.0285564068466635	4.81387761922483	1.30525691529114e-06	-0.0863396734936848	2
ENSG00000162959.13	MEMO1	2	32011261	2_20	0	0.0408333642159495	9.6815584545064	3.75368505431992e-06	1.25341098509258	1
ENSG00000152683.14	SLC30A6	2	32164985	2_20	0	0.0327333108889688	7.57322728983422	2.3537933051422e-06	-1.05706750162519	1
ENSG00000115760.13	BIRC6	2	32356560	2_20	0	0.0319657419646178	7.34735966090939	2.23004427583007e-06	0.891515290444169	1
ENSG00000152689.17	RASGRP3	2	33531453	2_21	0	0.0106867161548051	5.03290839331802	5.10693931070908e-07	0.252131764054496	1
ENSG00000171055.14	FEZ2	2	36646439	2_23	0	0.0111339937945752	7.15298403738916	7.5619817965577e-07	0.729469222617617	1
ENSG00000205221.12	VIT	2	36696897	2_23	0	0.0118934278734936	7.77566690634557	8.78096180319909e-07	-0.916576142685382	1
ENSG00000115808.11	STRN	2	36966782	2_23	0	0.0101544716123574	6.28417655289384	6.0590300246304e-07	-0.616515548937559	1
ENSG00000008869.11	HEATR5B	2	37084196	2_23	0	0.0196893341783124	12.5408965345656	2.34453657271029e-06	-2.15116830687831	1
ENSG00000055332.16	EIF2AK2	2	37156629	2_23	0	0.0142666120245544	9.49391022933877	1.28606633090188e-06	-1.78571397011179	2
ENSG00000115816.14	CEBPZ	2	37231568	2_23	0	0.0594067096146564	23.06864646135	1.30123282015666e-05	3.4264398696915	1
ENSG00000115825.9	PRKD3	2	37281290	2_23	0	0.170972780554378	33.4610677039093	5.43205509566804e-05	3.70006374651353	2
ENSG00000143891.16	GALM	2	38666042	2_24	0	0.020003507023888	5.35766138788559	1.01760399176003e-06	-0.186916725850764	1
ENSG00000152147.10	GEMIN6	2	38751622	2_24	0	0.117398612325728	22.214777759886	2.47629472847477e-05	-2.57326927341626	1
ENSG00000163214.20	DHX57	2	38875912	2_25	0	0.137146177780145	24.7692939468407	3.22548281501936e-05	-2.56689695677145	1
ENSG00000188010.12	MORN2	2	38875912	2_25	0	0.137146177780145	24.7692939468407	3.22548281501936e-05	-2.56689695677145	1
ENSG00000214694.10	ARHGEF33	2	38889976	2_25	0	0.0172496351088776	6.03846031691206	9.89016474735282e-07	0.793879236451136	1
ENSG00000138050.14	THUMPD2	2	39779290	2_25	0	0.176500906999232	17.3623434284561	2.90972992532583e-05	3.5136845740698	1
ENSG00000162878.12	PKDCC	2	42047712	2_26	0	0.00717591385247007	4.70008324912775	3.20243381902223e-07	-0.0704915955345093	1
ENSG00000143924.18	EML4	2	42169582	2_26	0	0.00717759431814358	4.70228907133503	3.20468707349959e-07	-0.0697870862943643	1
ENSG00000115944.14	COX7A2L	2	42425044	2_26	0	0.00897562145263664	6.80900460889284	5.80290623052853e-07	0.669538240992243	2
ENSG00000171126.7	KCNG3	2	42494311	2_26	0	0.00898170506406415	6.81538317069963	5.81227914865554e-07	-0.853629547182157	1
ENSG00000057935.13	MTA3	2	42494666	2_26	0	0.0116054541029742	9.23276359328959	1.01739886938162e-06	-1.05167732280076	1
ENSG00000162881.6	OXER1	2	42764706	2_26	0	0.00753117428981365	5.15533210091397	3.68652125694129e-07	-0.349865021525327	1
ENSG00000162882.14	HAAO	2	42763196	2_26	0	0.0105262020249277	8.31177870729242	8.30736074170155e-07	-1.01513546098032	2
ENSG00000152518.7	ZFP36L2	2	42894713	2_26	0	0.0176325914471901	13.1847448134586	2.20742151038924e-06	1.48235219790522	1
ENSG00000115970.18	THADA	2	43595379	2_27	0	0.147939925928491	19.2299223912479	2.70122229264878e-05	2.42218527773635	1
ENSG00000152527.13	PLEKHH2	2	43711940	2_27	0	0.0330981884965371	4.69935864668361	1.47686300822999e-06	0.13081141209262	2
ENSG00000223658.7	C1GALT1C1L	2	43676123	2_27	0	0.0370790839238773	5.78162514345251	2.03552444891163e-06	0.76384546420337	1
ENSG00000138036.18	DYNC2LI1	2	43774046	2_27	0	0.0426081292773918	7.10871068566606	2.87594583917693e-06	0.778811189796567	1
ENSG00000138075.11	ABCG5	2	43847292	2_27	0	0.0330953724280829	4.69854819350471	1.47648267471215e-06	-0.11746106803411	1
ENSG00000138095.18	LRPPRC	2	43995992	2_27	0	0.0456232765480396	7.76272561289801	3.36277727837403e-06	-1.12629736069373	1
ENSG00000138078.15	PREPL	2	44369957	2_28	0	0.0154199302596316	5.62782201722698	8.23986621653082e-07	-0.380197238307634	1
ENSG00000143919.14	CAMKMT	2	44361802	2_28	0	0.0182105859968409	7.20099852532947	1.24512811588367e-06	-0.794764238791224	2
ENSG00000250565.6	ATP6V1E2	2	46536759	2_29	0	0.0598302474285887	12.7300802334769	7.23184878325366e-06	1.64090490510735	1
ENSG00000151665.12	PIGF	2	46703030	2_29	0	0.0326851149656985	6.94486734860607	2.15531806254121e-06	-1.05760400449494	1
ENSG00000119878.5	CRIPT	2	46623432	2_29	0	0.0892208066678295	16.6012015024254	1.40638123559275e-05	-1.89801256140594	1
ENSG00000171150.7	SOCS5	2	46698591	2_29	0	0.0317864691407503	6.6795357135826	2.01597880546851e-06	0.731569193233999	1
ENSG00000068724.15	TTC7A	2	46916048	2_29	0	0.0291396025260079	5.85265801137514	1.61932554902417e-06	0.548553195933663	1
ENSG00000180398.11	MCFD2	2	46926457	2_29	0	0.0713155281530557	14.4252091563089	9.76795428797038e-06	-1.73841291067492	3
ENSG00000143933.16	CALM2	2	47176244	2_30	0	0.0143506386047847	5.06679977159358	6.9040251813503e-07	-0.0444489005927684	1
ENSG00000095002.13	MSH2	2	47403074	2_30	0	0.0689770431516247	19.3699454769459	1.26861653754146e-05	-1.96597889944224	1
ENSG00000116062.14	MSH6	2	47695630	2_30	0	0.0144580612152984	5.29585184643469	7.27014851999694e-07	0.487710582936331	1
ENSG00000242441.7	GTF2A1L	2	48595242	2_31	0	0.037979288328069	16.1862516204563	5.83701093112273e-06	-2.7608444298341	1
ENSG00000138039.14	LHCGR	2	48595242	2_31	0	0.037979288328069	16.1862516204563	5.83701093112273e-06	-2.7608444298341	1
ENSG00000068781.21	STON1-GTF2A1L	2	48595242	2_31	0	0.037979288328069	16.1862516204563	5.83701093112273e-06	-2.7608444298341	1
ENSG00000170802.15	FOXN2	2	48081707	2_31	1	0.300497437882353	25.2525895803134	7.20516765299263e-05	-4.88868969239455	1
ENSG00000162869.15	PPP1R21	2	48441151	2_31	0	0.0148930869770454	6.02270200776328	8.51674213699885e-07	-0.68638714036351	1
ENSG00000143942.4	CHAC2	2	53767730	2_35	0	0.0144706049559823	4.84966747970532	6.66340248264209e-07	0.61325699058496	1
ENSG00000119737.5	GPR75	2	53860333	2_35	0	0.015545419620415	6.47045431761425	9.55068720466013e-07	-1.23664087850832	1
ENSG00000177994.15	C2orf73	2	54331270	2_35	0	0.0761321204087067	19.8269629130525	1.43324856893928e-05	-1.85402722489931	1
ENSG00000115306.15	SPTBN1	2	54456045	2_35	0	0.014511279007326	4.77012785907404	6.57253805272053e-07	0.30768916558288	1
ENSG00000214595.11	EML6	2	54757411	2_36	0	0.0333301501860906	16.7463322595654	5.29973764482319e-06	-2.5718524534033	1
ENSG00000143947.13	RPS27A	2	55232881	2_36	0	0.0100117188583684	6.24939944445488	5.94079172330712e-07	-0.768021548476462	1
ENSG00000275052.4	PPP4R3B	2	55619798	2_36	0	0.00994976942780734	5.58141394927996	5.27296206503002e-07	0.347022113241645	2
ENSG00000115380.19	EFEMP1	2	55924122	2_36	0	0.00886963338455493	5.08853317598644	4.28544253937073e-07	0.435075750459033	1
ENSG00000055813.5	CCDC85A	2	56183655	2_37	0	0.237527007964755	27.7212076797216	6.25205142267595e-05	2.94691155687879	1
ENSG00000162929.13	KIAA1841	2	61065721	2_40	0	0.015395637812157	5.63207336254977	8.2330999089722e-07	0.691407860913781	1
ENSG00000173209.22	AHSA2	2	61177274	2_40	0	0.028299802889411	11.7333590716637	3.15284898078928e-06	1.88948784751759	1
ENSG00000115464.14	USP34	2	61471028	2_40	0	0.0231060857107203	9.48533314343265	2.08102053406721e-06	1.65720773362398	1
ENSG00000170264.12	FAM161A	2	61853877	2_40	0	0.0210737465138261	8.36360990039234	1.67352774436843e-06	0.742100787856037	1
ENSG00000186889.9	TMEM17	2	62511748	2_41	0	0.0473757059987795	15.1144594137477	6.79901047794485e-06	-2.0745142107637	1
ENSG00000143952.19	VPS54	2	64018703	2_41	0	0.0183741736645444	5.88397618939298	1.02654057560864e-06	-0.394553506124599	1
ENSG00000197329.11	PELI1	2	64144184	2_41	0	0.0263393231838919	9.25104523300882	2.3136241685279e-06	0.919598751625986	1
ENSG00000119862.12	LGALSL	2	64453888	2_42	0	0.0324358683168883	4.80589360949479	1.48012051370656e-06	0.179312605984804	1
ENSG00000119844.15	AFTPH	2	64524123	2_42	0	0.0350206885021322	5.53611975286875	1.84088878801076e-06	-0.532679743947054	1
ENSG00000011523.13	CEP68	2	65056040	2_42	0	0.033651136668315	5.15609840795481	1.64747310242664e-06	0.404745193783635	2
ENSG00000138069.16	RAB1A	2	65129770	2_42	0	0.0349345017780274	5.51263982775741	1.82856991078843e-06	0.478452892241538	2
ENSG00000138071.13	ACTR2	2	65227510	2_42	0	0.0320808008521247	4.70112794925007	1.4320054456052e-06	-0.0112450525277403	1
ENSG00000198369.9	SPRED2	2	65433000	2_42	0	0.0325751388587136	4.846678056237	1.49909047537363e-06	-0.172956362623026	1
ENSG00000143971.7	ETAA1	2	67397170	2_44	0	0.0524120280873209	11.8286270957927	5.88657528227969e-06	-1.69043066537633	1
ENSG00000197223.11	C1D	2	68110613	2_45	0	0.047705087964607	9.34453051726866	4.23272043064107e-06	1.14041416414871	1
ENSG00000243667.6	WDR92	2	68157965	2_45	0	0.0334705904291456	5.96043538666561	1.89425636269651e-06	-0.698778730335278	1
ENSG00000204923.3	FBXO48	2	68467123	2_45	0	0.059219258026735	11.4207024635434	6.42174676726813e-06	-1.39330220522687	1
ENSG00000169621.9	APLF	2	68467927	2_45	0	0.0461307656402614	9.02314778151987	3.95226566823086e-06	-1.11839469674078	1
ENSG00000163219.11	ARHGAP25	2	68679529	2_45	0	0.0293320796918226	4.70466754963208	1.31029532928217e-06	0.0552814877225362	2
ENSG00000169605.5	GKN1	2	68974850	2_46	0	0.0345564328270916	6.10591693747648	2.00344393643733e-06	0.564454421672269	1
ENSG00000169604.19	ANTXR1	2	69012709	2_46	0	0.0308572893744854	5.02811260851281	1.47319476032946e-06	-0.367599862441093	1
ENSG00000198380.12	GFPT1	2	69387506	2_46	0	0.0325524217167935	5.5369968042439	1.71141357618152e-06	-0.649223948923311	1
ENSG00000087338.4	GMCL1	2	69829233	2_46	0	0.0305661946412175	4.93796296941139	1.43313334144356e-06	0.202459847949451	1
ENSG00000115998.7	C2orf42	2	70248695	2_46	0	0.0539053485080542	10.3577958995366	5.30147361077703e-06	1.28698321127175	1
ENSG00000116001.15	TIA1	2	70249066	2_46	0	0.0507555650787603	9.77988706764065	4.71318952624016e-06	-1.22765984280365	1
ENSG00000143977.13	SNRPG	2	70293366	2_46	0	0.0481530420641513	9.27527112762661	4.24079949073294e-06	1.17189438688879	1
ENSG00000035141.7	FAM136A	2	70302482	2_46	0	0.0300540304310241	4.77724589896245	1.36325693256521e-06	-0.363271739360543	2
ENSG00000183733.6	FIGLA	2	70790960	2_47	0	0.0263468973060041	12.9163817284417	3.23122906781748e-06	-1.58458656819025	1
ENSG00000163235.15	TGFA	2	70549252	2_47	0	0.0127324674057435	6.13377237137486	7.41545194485087e-07	-0.681837039119927	1
ENSG00000116031.8	CD207	2	70835404	2_47	0	0.010935975133217	4.71090477000969	4.89169348257461e-07	-0.0618452670625812	1
ENSG00000116035.2	VAX2	2	70898541	2_47	0	0.0113641795419165	5.04555332301629	5.44432802095279e-07	-0.295151187295196	2
ENSG00000144031.11	ANKRD53	2	70978846	2_47	0	0.0121575187670945	5.76015128582356	6.64930471132223e-07	0.549840982840695	1
ENSG00000144043.11	TEX261	2	70994692	2_47	0	0.0109176497879835	4.69772029259959	4.86982898996427e-07	-0.0270469982625112	2
ENSG00000124357.12	NAGK	2	71063928	2_47	0	0.0117379308362682	5.42750471174193	6.04907754799242e-07	0.436266234288364	1
ENSG00000124370.10	MCEE	2	71130287	2_47	0	0.0724066509756149	22.3718080119363	1.53807297367377e-05	-2.46791127996265	1
ENSG00000135636.13	DYSF	2	71453820	2_47	0	0.0164926260877581	8.5766792447214	1.34309390472498e-06	1.15002849502439	1
ENSG00000115297.10	TLX2	2	74513834	2_48	0	0.012747893347234	6.58804743936465	7.97429937176348e-07	0.670086497453614	1
ENSG00000135631.16	RAB11FIP5	2	73156247	2_48	0	0.0297677006886795	18.6074286312779	5.25931337550889e-06	3.66096961868176	2
ENSG00000135632.11	SMYD5	2	73214385	2_48	0	0.0202669721312135	10.4704244994438	2.01488635876301e-06	-0.803390567576652	2
ENSG00000135617.3	PRADC1	2	73233389	2_48	0	0.0559785688803488	24.9245974589154	1.3247909148188e-05	-3.92142960668498	1
ENSG00000135624.15	CCT7	2	73233389	2_48	0	0.0559785688803489	24.9245974589154	1.3247909148188e-05	-3.92142960668498	1
ENSG00000116127.17	ALMS1	2	73383615	2_48	1	0.0421329483768437	26.5097791296915	1.06053585859285e-05	4.95702865034405	1
ENSG00000144035.3	NAT8	2	73651225	2_48	0	0.0119864667347096	14.2466218723869	1.62143849252124e-06	3.10162781795966	1
ENSG00000144034.14	TPRKB	2	73737087	2_48	0	0.0102234963184807	8.12602483473825	7.88814684876557e-07	-1.92327120425812	2
ENSG00000163170.11	BOLA3	2	74147757	2_48	0	0.0246694732127062	12.6195206786096	2.95597074895224e-06	1.70731846359312	1
ENSG00000114978.17	MOB1A	2	74178740	2_48	0	0.122607635308751	27.0719400702114	3.15162323176365e-05	-2.6660733159162	2
ENSG00000188687.17	SLC4A5	2	74343527	2_48	0	0.0106536413192565	5.18224241433865	5.24219524789702e-07	-0.429256738181412	2
ENSG00000284308.1	C2orf81	2	74421241	2_48	0	0.0119380193557731	6.05115993023596	6.85911851459727e-07	-0.572363745822563	1
ENSG00000005448.16	WDR54	2	74421241	2_48	0	0.0119380193557731	6.05115993023596	6.85911851459727e-07	-0.572363745822563	1
ENSG00000114993.16	RTKN	2	74442009	2_48	0	0.0120755454524355	6.240590436043	7.15533275038185e-07	0.634253415523298	1
ENSG00000239779.6	WBP1	2	74458316	2_48	0	0.0137003118510444	7.39814142419576	9.62388619510546e-07	0.628004582005425	1
ENSG00000115275.11	MOGS	2	74465064	2_48	0	0.0143054109032189	7.85783788126074	1.06733511557677e-06	0.901765892845567	2
ENSG00000135637.13	CCDC142	2	74483364	2_48	0	0.0154848764999608	8.33361523671082	1.22528915036991e-06	-0.938272064085466	1
ENSG00000115282.19	TTC31	2	74483364	2_48	0	0.0154848764999607	8.33361523671082	1.22528915036991e-06	0.938272064085466	1
ENSG00000179528.15	LBX2	2	74499633	2_48	0	0.0125197542826969	6.43924482376134	7.65469938278546e-07	0.643040414513757	2
ENSG00000115289.13	PCGF1	2	74508487	2_48	0	0.0164333318758398	8.85694220310176	1.38199615097802e-06	-0.977346777284318	1
ENSG00000115325.13	DOK1	2	74548714	2_48	0	0.0101513403035475	4.70687616594973	4.53684096993986e-07	0.0683786104533622	1
ENSG00000115350.11	POLE4	2	74959210	2_48	0	0.0102091303457795	4.74674623223217	4.60131705911582e-07	0.0604318440164072	1
ENSG00000115353.10	TACR1	2	75155648	2_48	0	0.0137381627530078	7.51609314602994	9.8043364768535e-07	-0.963344171088002	1
ENSG00000115364.13	MRPL19	2	75648597	2_49	0	0.0363949628727419	8.38926310530096	2.89909530419389e-06	0.949925219361671	1
ENSG00000176204.13	LRRTM4	2	77592858	2_50	0	0.0189625994547092	4.77009153226553	8.58859217689771e-07	0.0822408505357339	2
ENSG00000115423.18	DNAH6	2	84482091	2_53	0	0.0323373271702093	13.9931721810689	4.2965284848582e-06	1.65580259314947	1
ENSG00000034510.5	TMSB10	2	84905643	2_53	0	0.0170308867586162	7.91139804635355	1.27934564110394e-06	-0.954158434732621	1
ENSG00000186854.10	TRABD2A	2	84906737	2_53	0	0.0162496959984421	7.46735382986993	1.15215091103314e-06	-0.888702955135327	1
ENSG00000152291.13	TGOLN2	2	85328139	2_54	0	0.0207318629933368	8.6196997155532	1.69678909157554e-06	-1.10731423773845	2
ENSG00000042493.15	CAPG	2	85402694	2_54	0	0.0982127385588528	23.4856434945196	2.19011884427512e-05	-2.32374588732975	2
ENSG00000168906.12	MAT2A	2	85539177	2_54	0	0.0468076883889194	16.0758903488122	7.14479259026604e-06	-1.95951452272484	1
ENSG00000168899.4	VAMP5	2	85592904	2_54	0	0.0180704522989449	7.26248452030804	1.24609639469086e-06	0.663376809373076	1
ENSG00000168883.19	USP39	2	85626892	2_54	0	0.0197251153835133	8.08005577112697	1.51332186701895e-06	0.813462605682832	1
ENSG00000115523.16	GNLY	2	85689055	2_54	0	0.013806863113255	4.76074334020137	6.24118684512626e-07	-0.0323115473318956	1
ENSG00000115525.17	ST3GAL5	2	85905908	2_54	0	0.0160706120786748	6.09435180007847	9.29945153250485e-07	-0.593638505938363	1
ENSG00000068654.15	POLR1A	2	86105686	2_54	0	0.0186636830426792	7.57941524774718	1.34316834570352e-06	-1.0848964783705	2
ENSG00000132300.18	PTCD3	2	86105686	2_54	0	0.0186335553548144	7.56776270939982	1.33893850393762e-06	1.09668852599997	1
ENSG00000132305.20	IMMT	2	86195484	2_54	0	0.0152901771380899	5.81442283904677	8.44143975054413e-07	0.681442891673749	2
ENSG00000132313.14	MRPL35	2	86199443	2_54	0	0.0206565698766976	8.40496327029268	1.64850938209876e-06	-1.28261345235484	1
ENSG00000068615.17	REEP1	2	86338344	2_54	0	0.0440515470191969	15.4109186367194	6.44595232471621e-06	-1.93652882303042	1
ENSG00000115548.16	KDM3A	2	86442679	2_54	0	0.0186942790570876	7.46686799691842	1.32539275353529e-06	-0.794590070498643	1
ENSG00000115561.15	CHMP3	2	86563593	2_54	0	0.0138198918282297	4.88842688132031	6.41462339866471e-07	-0.778780923676374	3
ENSG00000239305.6	RNF103	2	86623855	2_54	0	0.0159812589523132	6.03494249154974	9.1575968704091e-07	-0.546708015421951	1
ENSG00000172116.21	CD8B	2	86861841	2_54	0	0.0155106928983765	5.69608677022565	8.38890337980927e-07	-0.122561861473597	1
ENSG00000172086.7	KRCC1	2	88056216	2_55	0	0.0292466301024568	7.26631945445003	2.01784459722541e-06	-0.778992707546161	1
ENSG00000115593.14	SMYD1	2	88067820	2_55	0	0.0563929049277037	13.5395705772993	7.24981215298025e-06	-1.48718861912106	1
ENSG00000144115.16	THNSL2	2	88170372	2_55	0	0.0990851931234318	19.0052710123392	1.78805232592794e-05	2.06739219075515	2
ENSG00000153574.8	RPIA	2	88691440	2_55	0	0.0225772719056023	4.80947745474765	1.0310192010834e-06	-0.0394227071651883	1
ENSG00000144026.11	ZNF514	2	95156702	2_57	0	0.0177173128546253	5.89062115819764	9.90960500274054e-07	0.48252198026489	1
ENSG00000233757.6	AC092835.2	2	95207631	2_57	0	0.0500699891308321	15.7742779406221	7.49936311963457e-06	1.8004254934224	1
ENSG00000155066.15	PROM2	2	95274094	2_57	0	0.0188635490401619	6.48419497106781	1.16138675081856e-06	0.908771919380053	1
ENSG00000174501.14	ANKRD36C	2	95991827	2_57	0	0.0243072955400948	8.88696378919219	2.05110290052997e-06	-2.02681704208799	1
ENSG00000186281.12	GPAT2	2	96082306	2_57	0	0.0193681552997632	6.73395238003169	1.23838503843278e-06	0.362868060636164	1
ENSG00000188886.3	ASTL	2	96138849	2_57	0	0.0165468266135079	5.2445895802299	8.23993186758905e-07	1.15317268172535	1
ENSG00000158050.4	DUSP2	2	96145593	2_57	0	0.0254118657237857	9.30783985210576	2.24586088323186e-06	0.73986810637782	2
ENSG00000084090.13	STARD7	2	96208677	2_57	0	0.0165158966720858	5.22671212256856	8.19649417488754e-07	-0.58342331970253	1
ENSG00000144021.2	CIAO1	2	96275729	2_57	0	0.145671219980794	26.1968788757643	3.62343692960527e-05	-3.30339846527334	1
ENSG00000198885.9	ITPRIPL1	2	96325607	2_57	0	0.015620975859031	4.69994167247202	6.97104724781511e-07	-0.152216224887372	2
ENSG00000196843.15	ARID5A	2	96536506	2_57	0	0.0194327660168014	6.76582199314719	1.24839662454811e-06	-0.933600385529563	1
ENSG00000114988.11	LMAN2L	2	96739703	2_57	0	0.34461262325243	35.2126846378456	0.000115219958837127	-3.92803178841555	2
ENSG00000168754.14	FAM178B	2	96903382	2_57	0	0.0826083054033018	20.6072564500962	1.61637187788764e-05	2.7848339560878	1
ENSG00000196912.12	ANKRD36B	2	97589830	2_57	0	0.0262841402146508	9.62740343199727	2.40270439725049e-06	-0.596400530870452	1
ENSG00000135940.6	COX5B	2	97648394	2_57	0	0.0294585968126297	10.7103861400398	2.99581217842164e-06	0.670046791949985	1
ENSG00000115073.7	ACTR1B	2	97658891	2_57	0	0.0616743954476354	17.7772600901439	1.04103929886154e-05	-2.70233473961064	2
ENSG00000075568.16	TMEM131	2	97993650	2_57	0	0.0213558968034434	7.65962159809518	1.55318263167119e-06	1.57083331592629	2
ENSG00000273045.5	C2orf15	2	99141233	2_58	0	0.0114233494875808	4.7299033325	5.1303042983745e-07	0.146332634871427	1
ENSG00000158411.11	MITD1	2	99180175	2_58	0	0.0125474534912815	5.61583362909339	6.69063325127935e-07	-0.626218538658155	1
ENSG00000135945.9	REV1	2	99490335	2_58	0	0.0124260206236063	5.52402059948379	6.51755577341116e-07	0.623062815332629	1
ENSG00000144218.18	AFF3	2	100143014	2_58	0	0.0116098041151071	4.88269690083421	5.3824754146609e-07	-0.325519788326559	1
ENSG00000115526.10	CHST10	2	100417235	2_58	0	0.033767595846931	14.9965415716694	4.80826786393429e-06	-2.07514150889745	2
ENSG00000115539.13	PDCL3	2	100562712	2_58	0	0.0116100372821799	4.88288592967116	5.3827918957931e-07	-0.363573629043026	2
ENSG00000175874.9	CREG2	2	101387171	2_59	0	0.0282486814933203	7.22482882594712	1.9378633125196e-06	-0.984405220758115	2
ENSG00000158435.7	CNOT11	2	101252764	2_59	0	0.0818388139382172	17.4275321006612	1.35423057500932e-05	1.93783083401853	1
ENSG00000196460.12	RFX8	2	101436977	2_59	0	0.0266756256076384	6.6805648678549	1.69209676657779e-06	-0.611127433554849	3
ENSG00000115590.13	IL1R2	2	101991888	2_59	0	0.0482408132837691	12.3293775976582	5.64746009792927e-06	1.35469611400558	1
ENSG00000115598.9	IL1RL2	2	102186984	2_60	0	0.0498480061584887	13.3573347765615	6.32215296723288e-06	-2.23757730149894	2
ENSG00000115602.16	IL1RL1	2	102311266	2_60	0	0.0204193324071505	4.86132275699029	9.42526114371998e-07	-0.235564351561913	1
ENSG00000115604.10	IL18R1	2	102311266	2_60	0	0.0204193324071505	4.86132275699029	9.42526114371998e-07	0.235564351561913	1
ENSG00000115607.9	IL18RAP	2	102418584	2_60	0	0.0206271361609354	4.95722387522217	9.70900813293526e-07	-0.28597304838163	1
ENSG00000135953.10	MFSD9	2	102376215	2_60	0	0.0208258108286893	5.04802211910979	9.9820689446837e-07	-0.330573920302387	1
ENSG00000170417.15	TMEM182	2	102740991	2_60	0	0.0200923240495251	4.70843540228981	8.98264398004738e-07	-0.0390875374507556	1
ENSG00000135973.2	GPR45	2	105241362	2_62	0	0.164599403411024	22.8579605547582	3.5724251035017e-05	2.29246440329245	1
ENSG00000135972.8	MRPS9	2	105053298	2_62	0	0.0285677893713362	5.85259051110605	1.58753083991301e-06	-0.615491805487297	1
ENSG00000135966.12	TGFBRAP1	2	105330291	2_62	0	0.0277460188289745	5.57526145434805	1.46880219230138e-06	0.374702272916247	1
ENSG00000135974.9	C2orf49	2	105337683	2_62	0	0.223458808360306	25.9909008919253	5.51462783334325e-05	3.08167848929823	1
ENSG00000119147.9	C2orf40	2	106063128	2_63	0	0.0305851729974982	4.70521663407106	1.36643180409588e-06	-0.121980501335876	1
ENSG00000115652.14	UXS1	2	106194311	2_63	0	0.0343389766457169	5.80714843447448	1.89342310402429e-06	-0.610150285330221	1
ENSG00000135960.9	EDAR	2	108989311	2_65	0	0.0176968322674405	6.36800857605478	1.07003152023457e-06	0.813096922627419	1
ENSG00000115665.8	SLC5A7	2	107986299	2_65	0	0.0154516371493707	5.16012836183147	7.57063665196799e-07	0.381670531668308	1
ENSG00000198203.9	SULT1C2	2	108288295	2_65	0	0.0726897255818322	19.6864962958655	1.35874780513703e-05	-2.0674868085984	3
ENSG00000198075.9	SULT1C4	2	108383977	2_65	0	0.0248471050190748	9.80638358118416	2.31356693726631e-06	1.14333295855054	1
ENSG00000135968.20	GCC2	2	108449810	2_65	0	0.0188806302454377	7.08810934748773	1.2707036948019e-06	0.824084710695705	1
ENSG00000169756.16	LIMS1	2	108534258	2_65	0	0.017263557021988	6.19333851775953	1.01520207996559e-06	0.943599269742075	2
ENSG00000153201.15	RANBP2	2	108699299	2_65	0	0.0221515228686524	8.39892561596895	1.76654506213797e-06	0.937287568270507	2
ENSG00000186522.14	SEPT10	2	109614115	2_65	1	0.129346575350252	20.727072796804	2.54560083110386e-05	-4.20027399153819	1
ENSG00000198142.4	SOWAHC	2	109614115	2_65	1	0.129346575350252	20.727072796804	2.54560083110386e-05	4.20027399153819	1
ENSG00000115008.5	IL1A	2	112784348	2_66	0	0.0293006974920262	12.130379659718	3.3748132785737e-06	-1.49343590866786	1
ENSG00000136695.14	IL36RN	2	113058420	2_66	0	0.0262321780514498	11.0794364866905	2.75962086849916e-06	-1.43277158362103	1
ENSG00000144061.12	NPHP1	2	110205149	2_66	0	0.026866780120301	11.3064017834132	2.88428009140642e-06	1.3183370288194	1
ENSG00000169679.14	BUB1	2	110678318	2_66	0	0.0206129071721051	8.79340708795984	1.72105133054793e-06	0.970439048715674	1
ENSG00000153093.18	ACOXL	2	110956300	2_66	0	0.0167674889010797	6.83919667736019	1.08885617254352e-06	0.743939345361547	1
ENSG00000153094.22	BCL2L11	2	111118962	2_66	0	0.019159937265562	8.10123497222402	1.47381410434483e-06	0.961923121878286	1
ENSG00000144161.12	ZC3H8	2	112251444	2_66	0	0.0556709804771965	18.2617515303018	9.65314203576639e-06	2.66350998669315	1
ENSG00000169629.11	RGPD8	2	112434559	2_66	0	0.0309994599107374	12.6661710213989	3.72817999582597e-06	-2.08487886161213	1
ENSG00000114999.7	TTL	2	112482606	2_66	0	0.22396652463074	32.0504546306068	6.81576647529597e-05	-3.54378898691282	1
ENSG00000125630.15	POLR1B	2	112544150	2_66	0	0.0206542402811376	8.81241590027031	1.72823026891415e-06	1.14639167547968	1
ENSG00000125611.15	CHCHD5	2	112584474	2_66	0	0.016624555534544	6.7582600849149	1.06679836398868e-06	-0.869532925917132	1
ENSG00000144136.10	SLC20A1	2	112646085	2_66	0	0.0134314931114328	4.74263582995673	6.04841342221635e-07	-0.0763152121159898	1
ENSG00000169607.12	CKAP2L	2	112765001	2_66	0	0.0149807761204652	5.77398698033967	8.21310756707775e-07	0.506837849764176	1
ENSG00000144134.18	RABL2A	2	113627581	2_67	0	0.0144773593831256	6.82531074694823	9.38229709879403e-07	-0.87590713778649	2
ENSG00000115084.13	SLC35F5	2	113756814	2_67	0	0.0183337645087852	9.05834461984667	1.57687723940533e-06	1.22684003023411	2
ENSG00000125633.10	CCDC93	2	118013874	2_69	0	0.0132909603760897	8.76853872280935	1.10657533110263e-06	1.12921387485985	1
ENSG00000115107.19	STEAP3	2	119223670	2_69	0	0.00899040035413756	5.08003453245623	4.33653736869533e-07	0.317271695666962	2
ENSG00000155368.16	DBI	2	119366701	2_69	0	0.0108208010733964	6.82771726541036	7.01507532562331e-07	-0.733273155746367	1
ENSG00000171227.6	TMEM37	2	119430196	2_69	0	0.0089893743376166	5.07895829822067	4.33512385231867e-07	0.316058450762137	1
ENSG00000080293.9	SCTR	2	119525231	2_69	0	0.0131991056011387	8.70304407719089	1.09071951448192e-06	0.989973837190112	1
ENSG00000144120.12	TMEM177	2	119679105	2_69	0	0.0090504641314435	5.14281050085101	4.41945555107038e-07	-0.20196370242914	1
ENSG00000088179.8	PTPN4	2	119759674	2_69	0	0.00872662773424326	4.79931075501955	3.97669898213084e-07	-0.11468429948542	1
ENSG00000226479.3	TMEM185B	2	120202711	2_69	0	0.0128254543573595	8.43186632338673	1.02681893577502e-06	-1.02334225387789	1
ENSG00000144118.13	RALB	2	120236344	2_69	0	0.0140480964294203	9.29184220614759	1.23941487038226e-06	1.18922270600257	1
ENSG00000074047.21	GLI2	2	120735673	2_70	0	0.0324608735436972	8.1729593966884	2.5190508882971e-06	1.03411636337327	1
ENSG00000074054.17	CLASP1	2	121649921	2_70	0	0.0334871883417267	8.46932441473458	2.69292867129457e-06	1.45361196446236	2
ENSG00000136732.14	GYPC	2	126655525	2_74	0	0.0689896095451341	16.9171384276645	1.108174077314e-05	1.80779994660641	1
ENSG00000136717.14	BIN1	2	127107479	2_74	0	0.0232063096365243	6.50400705664061	1.4331263566963e-06	0.956431072137476	1
ENSG00000186684.12	CYP27C1	2	127179253	2_74	0	0.0332678467729201	9.92580061516929	3.13536160925965e-06	-1.02341211419104	1
ENSG00000163161.12	ERCC3	2	127292055	2_75	0	0.0304962782218181	4.98318385092991	1.44294955419235e-06	0.198470856641517	1
ENSG00000169967.16	MAP3K2	2	127387545	2_75	0	0.0302876742988386	4.91790490654554	1.4143062158616e-06	-0.202701512801648	2
ENSG00000115718.17	PROC	2	127418654	2_75	0	0.0300362072454604	4.83862203632257	1.37995266018569e-06	0.168871291824758	1
ENSG00000163166.14	IWS1	2	127526497	2_75	0	0.100079577747484	16.4219818372396	1.56051672842989e-05	-2.02536862677209	1
ENSG00000169994.18	MYO7B	2	127538296	2_75	0	0.0403532884146926	7.6521238257887	2.93196186527462e-06	0.700524175613007	1
ENSG00000144230.16	GPR17	2	127648067	2_75	0	0.0302236686017784	4.89778737115307	1.40554418416326e-06	0.226350319390563	1
ENSG00000136709.11	WDR33	2	127811674	2_75	0	0.0399850779739759	7.56461235495174	2.87198403744514e-06	1.02107642032553	1
ENSG00000144231.10	POLR2D	2	127858003	2_75	0	0.0404446924194621	7.67374983670839	2.94690795352711e-06	-1.19678893586058	1
ENSG00000136715.17	SAP130	2	128028089	2_75	0	0.0629704469793626	11.9208865408329	7.12759028719227e-06	1.43696192064449	1
ENSG00000136731.12	UGGT1	2	128091310	2_75	0	0.0306285354124645	5.02434533770567	1.46117794774273e-06	0.274212260886362	1
ENSG00000152076.18	CCDC74B	2	130144976	2_78	0	0.0273260550474714	5.57390444250815	1.44621830670278e-06	0.4592546019719	1
ENSG00000152082.13	MZT2B	2	130181715	2_78	0	0.0263958046530683	5.24497849635175	1.3145466852698e-06	-0.367662701604701	1
ENSG00000136710.9	CCDC115	2	130343161	2_78	0	0.0575392499042345	12.6861033782698	6.93090328902201e-06	-1.50559778048525	1
ENSG00000072135.12	PTPN18	2	130356437	2_78	0	0.0723662557917154	14.8985765424131	1.02371313640661e-05	1.6814916837418	1
ENSG00000075886.10	TUBA3D	2	131475952	2_78	0	0.0749722475124921	15.2412541909189	1.08497225697638e-05	2.38174481469959	1
ENSG00000173272.15	MZT2A	2	131492500	2_78	0	0.0249146359873984	4.69681278770476	1.11110523278663e-06	0.18685157381057	1
ENSG00000163040.14	CCDC74A	2	131527737	2_78	0	0.0554909688630488	12.3375723257914	6.50053971568111e-06	-2.15745739555917	1
ENSG00000150551.10	LYPD1	2	132662487	2_79	0	0.0217923597938398	9.56039453289295	1.97823313613876e-06	-1.18981743276993	1
ENSG00000082258.12	CCNT2	2	134918197	2_80	0	0.0949799818518607	17.8774958708266	1.61226403213869e-05	2.77387694321454	1
ENSG00000115839.17	RAB3GAP1	2	135052002	2_80	0	0.0349370038434185	8.24604801181954	2.73545083539331e-06	1.57685144358472	1
ENSG00000144224.16	UBXN4	2	135741596	2_80	0	0.0342394911008298	8.05391253658159	2.61837356029498e-06	-1.67939353725692	1
ENSG00000076003.4	MCM6	2	135876392	2_80	0	0.0265279700038613	5.62714186238142	1.41738972001677e-06	1.0891654825278	1
ENSG00000150540.13	HNMT	2	137964027	2_82	0	0.0223367620467781	8.76068310704441	1.8580422523147e-06	-1.43686947230359	2
ENSG00000144228.8	SPOPL	2	138501033	2_82	0	0.0193031157206356	7.2350051479081	1.32606146726547e-06	1.08747036410716	2
ENSG00000168702.17	LRP1B	2	142131604	2_85	0	0.0183341254655737	5.02545900158582	8.74849464072344e-07	-0.368612954607129	1
ENSG00000115919.14	KYNU	2	142877245	2_85	0	0.0182737179822214	4.99422736342571	8.66548001085613e-07	0.273274963796708	1
ENSG00000121989.14	ACVR2A	2	147844091	2_88	0	0.0316234901565936	21.2238988472669	6.37283044001104e-06	2.3058627314578	2
ENSG00000187123.14	LYPD6	2	149329628	2_88	0	0.00630361162186033	4.78807860087011	2.86581476241721e-07	-0.125128705538141	1
ENSG00000184898.6	RBM43	2	151261518	2_90	0	0.0478322974978659	12.4297371696214	5.64521626044563e-06	1.49071499868235	1
ENSG00000080345.17	RIF1	2	151409797	2_90	0	0.148141898024806	23.45772720707	3.29959952885877e-05	-2.72510565413834	1
ENSG00000183091.19	NEB	2	151734675	2_91	0	0.0344231355014544	9.54690903352622	3.12040243150394e-06	1.23250140327742	1
ENSG00000182389.19	CACNB4	2	152099291	2_91	0	0.0958832678798184	19.4124724207138	1.76734394246462e-05	1.97596032039453	2
ENSG00000115145.9	STAM2	2	152176079	2_91	0	0.0343454227991493	9.52543383913488	3.10635458848831e-06	-1.05896251836844	1
ENSG00000177917.10	ARL6IP6	2	152717752	2_91	0	0.206484076721748	27.0936564378672	5.31192069217916e-05	3.50819047109872	1
ENSG00000177519.3	RPRM	2	153479660	2_92	0	0.0224400027157116	4.69680190082479	1.00074296330796e-06	0.110093314861431	1
ENSG00000136542.8	GALNT5	2	157257153	2_94	0	0.0250577531797992	6.09544145364678	1.4502560575343e-06	-0.586406790246107	1
ENSG00000115165.9	CYTIP	2	157488690	2_94	0	0.0267586086696201	6.71887218875197	1.70709348449465e-06	-0.717608737646518	1
ENSG00000115170.13	ACVR1	2	157876051	2_95	0	0.0324352202630452	8.75132690405187	2.69518235939569e-06	1.03435637445977	1
ENSG00000153237.17	CCDC148	2	158457154	2_95	0	0.0579323843207886	14.2992560956512	7.86560701527416e-06	1.86023371744334	1
ENSG00000144283.21	PKP4	2	158457154	2_95	0	0.0388204401628949	10.4640357381419	3.85706596436441e-06	-1.50557316738548	2
ENSG00000115183.14	TANC1	2	158968808	2_96	0	0.0260263443229292	11.5297474905194	2.84924873378422e-06	-1.25936814386941	1
ENSG00000196151.10	WDSUB1	2	159287223	2_96	0	0.0128692828868203	5.01750107401551	6.13111155798917e-07	0.437910803745373	1
ENSG00000136536.14	MARCH7	2	159712765	2_96	0	0.0740371114451506	19.0643299541277	1.34019628310533e-05	-3.20159896324346	1
ENSG00000241399.6	CD302	2	159798279	2_96	0	0.0408898049816636	16.5012756827721	6.406634617228e-06	1.86507275863245	1
ENSG00000153250.19	RBMS1	2	160494127	2_96	0	0.0217704395556556	9.85208356927985	2.0365387668041e-06	-1.13993335621639	1
ENSG00000197635.9	DPP4	2	162074564	2_97	0	0.0314800737609589	5.48280929514603	1.63883895467506e-06	-0.422635303583284	1
ENSG00000182263.13	FIGN	2	163735859	2_99	0	0.0638494189940482	16.588875045653	1.00570655864127e-05	1.72423937422848	1
ENSG00000082438.15	COBLL1	2	164843369	2_100	0	0.0132324450824158	5.22712287507559	6.56750188794671e-07	0.450062542692426	1
ENSG00000178662.15	CSRNP3	2	165469352	2_100	0	0.0368471749002619	13.2223024301451	4.62603249423379e-06	-0.890554696291389	1
ENSG00000123607.14	TTC21B	2	165954060	2_100	0	0.0951551603862445	17.5483453257972	1.5854987884212e-05	3.16599532031358	2
ENSG00000169432.14	SCN9A	2	166375953	2_101	0	0.0152406454751314	4.75549251972794	6.88170830748902e-07	0.386221242635265	1
ENSG00000198648.10	STK39	2	168213827	2_102	0	0.0102837340670502	4.9748402770081	4.85766292892019e-07	-0.129374523648775	1
ENSG00000172292.14	CERS6	2	168451721	2_102	0	0.00998548570978663	4.69725824407741	4.45359815714431e-07	-0.0469721549508111	1
ENSG00000163072.15	NOSTRIN	2	168786836	2_102	0	0.00998561854257141	4.69738408236282	4.4537767138022e-07	-0.00467853374707288	1
ENSG00000163093.11	BBS5	2	169478998	2_103	0	0.0449090046950944	10.6628211943279	4.54676966025773e-06	-1.6371197445297	1
ENSG00000239474.6	KLHL41	2	169509786	2_103	0	0.0251952320772957	5.15728618861603	1.23377791461301e-06	0.442482893158166	1
ENSG00000138399.17	FASTKD1	2	169573465	2_103	0	0.0278034193114022	6.09260360874633	1.60841653688958e-06	-0.73161749953958	2
ENSG00000154479.12	CCDC173	2	169694446	2_103	0	0.0290152559536209	6.49800514921131	1.79020948548503e-06	-0.412232629812542	2
ENSG00000144362.11	PHOSPHO2	2	169694446	2_103	0	0.0410287188077814	9.79883592271245	3.81733116576992e-06	1.57146967280672	1
ENSG00000213160.9	KLHL23	2	169694446	2_103	0	0.0410287188077814	9.79883592271245	3.81733116576992e-06	1.57146967280672	1
ENSG00000138382.14	METTL5	2	169825274	2_103	0	0.0252363953839949	5.17277598895066	1.23950530858917e-06	0.116297652879811	1
ENSG00000071909.18	MYO3B	2	170178516	2_103	0	0.0434434076940199	10.3454530127425	4.26747311012267e-06	1.3594576413792	1
ENSG00000115844.10	DLX2	2	172103018	2_104	0	0.0162262615890068	7.01559709497537	1.0808875374214e-06	-0.118901802612735	1
ENSG00000204335.3	SP5	2	170714891	2_104	0	0.0164715007271382	7.21896018141194	1.12902930056883e-06	0.663292947549714	1
ENSG00000204334.7	ERICH2	2	170771129	2_104	0	0.014889700299848	6.44122448340706	9.10650621185119e-07	-0.677402538461746	1
ENSG00000128683.13	GAD1	2	170806061	2_104	0	0.0132151946897234	5.26816232593305	6.6104360882538e-07	-0.349863696996449	1
ENSG00000115806.12	GORASP2	2	170928918	2_104	0	0.0132347755698671	5.59837757449606	7.03519538481858e-07	-0.80610160273936	1
ENSG00000123600.19	METTL8	2	171435106	2_104	0	0.0125469510964398	5.2530360130286	6.25815017027545e-07	0.783918290028428	1
ENSG00000115827.13	DCAF17	2	171435106	2_104	0	0.0125469510964398	5.2530360130286	6.25815017027545e-07	-0.783918290028428	1
ENSG00000071967.11	CYBRD1	2	171522308	2_104	0	0.0130376790868758	5.13080580051153	6.35160176647394e-07	-0.309354680983187	2
ENSG00000077380.15	DYNC1I2	2	171687403	2_104	0	0.181235013702868	19.6020690432181	3.37319475460244e-05	-4.11555350992753	1
ENSG00000128708.12	HAT1	2	171922612	2_104	0	0.0164645132599963	7.08984777228536	1.10836602155517e-06	-0.376292485725421	1
ENSG00000115840.13	SLC25A12	2	171999037	2_104	0	0.012946472270167	5.42379505847091	6.66733249051088e-07	0.543553306601991	1
ENSG00000172878.13	METAP1D	2	171999243	2_104	0	0.0129003840062978	5.38238626461219	6.59287583164512e-07	-0.53115449521201	1
ENSG00000144355.14	DLX1	2	172084313	2_104	0	0.0179056192733004	7.63488573541434	1.298043612426e-06	0.336377277732126	2
ENSG00000091436.16	MAP3K20	2	173075527	2_105	0	0.0632098840246341	26.2648016997963	1.57636403024567e-05	2.5367442126795	1
ENSG00000138433.15	CIR1	2	174396697	2_105	0	0.00628939994195721	5.84671662664375	3.49155312598544e-07	1.04596760761979	1
ENSG00000163328.13	GPR155	2	174489428	2_105	0	0.00947856044050654	8.80369006776942	7.92327127431584e-07	-1.40514051113779	1
ENSG00000170178.6	HOXD12	2	176100176	2_106	0	0.0178287358115977	4.73921155407833	8.02276446124441e-07	-0.0384513898716054	1
ENSG00000128656.13	CHN1	2	175028605	2_106	0	0.0177659275602716	4.70582288296976	7.93817851177474e-07	-0.1821661676207	1
ENSG00000115966.16	ATF2	2	175168771	2_106	0	0.0581861237702981	16.0067092627724	8.84339207275919e-06	-2.12083959382426	1
ENSG00000128714.5	HOXD13	2	176092437	2_106	0	0.0192341891883643	5.45732297815011	9.96668970392021e-07	-0.270186759670983	1
ENSG00000128713.13	HOXD11	2	176103857	2_106	0	0.0295201049071223	9.52080914276562	2.66863484584905e-06	1.26969824531398	1
ENSG00000128709.12	HOXD9	2	176122492	2_106	0	0.0295234669380196	9.5217608608924	2.669205567598e-06	-1.01945855167856	1
ENSG00000175879.8	HOXD8	2	176128401	2_106	0	0.0432048895734952	13.1514615684633	5.39515984727704e-06	1.43025730940475	1
ENSG00000128652.11	HOXD3	2	176136443	2_106	0	0.0226024565237226	6.98605266799321	1.49928741241528e-06	0.964117096038385	1
ENSG00000197557.6	TTC30A	2	177620970	2_107	0	0.0331965209384795	4.69773136807754	1.48073774401088e-06	-0.0078040614673532	1
ENSG00000128655.16	PDE11A	2	178108547	2_108	0	0.00668998806192822	4.88343938537035	3.10204819587134e-07	0.0686467120715521	2
ENSG00000155636.14	RBM45	2	178112094	2_108	0	0.00662267681303119	4.7974633349038	3.01677293429753e-07	-0.118496615461626	1
ENSG00000079156.16	OSBPL6	2	178273313	2_108	0	0.0139846685276392	11.876532887231	1.5770274377175e-06	1.2312588988723	1
ENSG00000204311.12	DFNB59	2	178451344	2_108	0	0.00681201617092919	5.13947278245364	3.32423438577685e-07	-0.530728004752851	1
ENSG00000079150.17	FKBP7	2	178478636	2_108	0	0.00687838264671137	5.12781571045771	3.34900763386565e-07	-0.255734158492308	1
ENSG00000155657.26	TTN	2	178831108	2_108	0	0.00683979352308317	5.13197160915115	3.33291803613046e-07	-0.169049936337217	1
ENSG00000163492.14	CCDC141	2	179049913	2_108	0	0.0108667025674993	9.52832990472365	9.83132294950919e-07	1.27532095266971	1
ENSG00000187231.13	SESTD1	2	179263229	2_108	0	0.0132041677494157	11.4265499626327	1.43259540158075e-06	1.34159855050363	1
ENSG00000170035.15	UBE2E3	2	180967386	2_109	0	0.0278708852483141	5.58480800325658	1.47793865239209e-06	-0.637763581912733	1
ENSG00000188452.13	CERKL	2	181680491	2_110	0	0.0753368396367412	20.0893084249429	1.43704305742889e-05	2.07354358682737	1
ENSG00000077232.17	DNAJC10	2	182715440	2_110	0	0.0985966462594842	22.7107937816401	2.12613997679453e-05	2.1758465487966	1
ENSG00000162998.4	FRZB	2	182866669	2_110	0	0.0197706653145008	7.30575524780801	1.37146206606724e-06	0.946638037746941	2
ENSG00000061676.14	NCKAP1	2	183038483	2_110	0	0.017227839093275	6.0028199953948	9.81936772313901e-07	0.847693199679499	1
ENSG00000162999.12	DUSP19	2	183080304	2_110	0	0.0160265183229259	5.31926019097519	8.09445877391084e-07	-0.809634241057627	2
ENSG00000163002.12	NUP35	2	183116059	2_110	0	0.0303877740646662	11.3841903544519	3.28472060236841e-06	1.8427010063699	1
ENSG00000170396.7	ZNF804A	2	184598393	2_112	0	0.799501850718873	25.2042023062968	0.000191332976222271	-4.57010961821105	2
ENSG00000188738.14	FSIP2	2	185425362	2_112	0	0.0189939286350593	17.3798558646826	3.13442851156875e-06	1.76457385243906	1
ENSG00000065548.17	ZC3H15	2	186486293	2_112	0	0.00490633368990989	5.10062319878788	2.37617116160095e-07	-0.34992972714679	1
ENSG00000174325.4	DIRC1	2	188790141	2_112	0	0.0155973005058708	15.679990233356	2.32216258947922e-06	1.86649136680971	2
ENSG00000168542.14	COL3A1	2	188974074	2_112	0	0.00487040058609112	4.69895062604503	2.17301618746111e-07	0.0185713471896908	1
ENSG00000204262.11	COL5A2	2	189180361	2_113	0	0.0231012804870445	7.37161484721671	1.616948121195e-06	1.01966845068366	1
ENSG00000115368.9	WDR75	2	189442861	2_113	0	0.0256915311407819	8.37982547747139	2.04419517279832e-06	1.15580278122627	1
ENSG00000138381.9	ASNSD1	2	189661498	2_113	0	0.0208137993260525	6.38338020177052	1.26153548815538e-06	0.896490272477098	1
ENSG00000128699.13	ORMDL1	2	189784856	2_113	0	0.0229055474745653	7.29093178236394	1.58570029885446e-06	-1.06413031545327	1
ENSG00000064933.17	PMS1	2	189784079	2_113	0	0.0175633215728748	4.77592619563291	7.96455758580844e-07	-0.245958917972159	1
ENSG00000198130.15	HIBCH	2	190341243	2_113	0	0.0205010437644413	6.23996311882275	1.21466185255592e-06	0.448774907011326	2
ENSG00000151689.12	INPP1	2	190343615	2_113	0	0.018480492314622	5.25758563792182	9.22565667550478e-07	-0.277238016011705	1
ENSG00000189362.11	NEMP2	2	190534475	2_113	0	0.0430621623739308	13.2985500055353	5.43747811082815e-06	-1.94753282439657	2
ENSG00000138386.16	NAB1	2	190647268	2_113	0	0.0708785982685007	18.0891552654052	1.21739300886191e-05	-2.41054670921518	1
ENSG00000115419.12	GLS	2	190910037	2_113	0	0.0579287524825668	16.1426398997021	8.87904243495936e-06	2.20296630223114	1
ENSG00000128641.18	MYO1B	2	191245493	2_114	0	0.018548753001445	10.1477873118173	1.78724245008542e-06	1.1858881532751	1
ENSG00000196950.13	SLC39A10	2	195575506	2_115	0	0.0163351763282706	4.77713082824226	7.40949072547472e-07	0.314029498992283	1
ENSG00000138411.10	HECW2	2	196593392	2_116	0	0.0773038164819569	18.326247165017	1.34515358024977e-05	-3.20363164756892	2
ENSG00000144395.17	CCDC150	2	196640040	2_116	0	0.0366392873822674	11.1550386990765	3.88074848227063e-06	2.07427810448296	1
ENSG00000187944.2	C2orf66	2	196816319	2_116	0	0.0985123723429354	20.691447420107	1.93543703124238e-05	-3.09193273614365	1
ENSG00000226124.6	FTCDNL1	2	199756040	2_118	0	0.00440083259004143	17.7789667695135	7.42914377186602e-07	-4.69168724569378	2
ENSG00000178074.5	C2orf69	2	199911021	2_118	0	0.0100481046340233	12.5454070497085	1.1969232487503e-06	3.47574539197858	1
ENSG00000162971.10	TYW5	2	199955782	2_118	1	0.47807653177981	46.5174424708361	0.000211159512749237	-7.97963743237511	1
ENSG00000162972.10	MAIP1	2	199954933	2_118	0	0.00448997593699318	6.18279467677972	2.63588364022394e-07	-0.795945041000297	1
ENSG00000196141.13	SPATS2L	2	200305189	2_118	0	0.006622871894995	10.5919610163837	6.66070386147575e-07	-1.43600410755521	2
ENSG00000163535.17	SGO2	2	200510401	2_118	0	0.00460934117169087	5.63108546507236	2.46449743400635e-07	-0.553558005319093	1
ENSG00000155729.12	KCTD18	2	200519526	2_118	0	0.00464377990920661	7.56449747889707	3.3354090863619e-07	-1.61715134777873	1
ENSG00000240344.8	PPIL3	2	200889218	2_119	0	0.0289059724510299	5.05243693643108	1.38671075120153e-06	-0.300639887956921	1
ENSG00000003402.19	CFLAR	2	201116120	2_119	0	0.028259178183755	4.83737447568214	1.29797591342268e-06	-0.316739866946494	1
ENSG00000003400.14	CASP10	2	201183110	2_119	0	0.0434113085488015	8.92866573040116	3.68033064577332e-06	1.2942601112188	2
ENSG00000155749.12	ALS2CR12	2	201357198	2_119	0	0.0279075921143533	4.71841873668998	1.25030579320027e-06	-0.022217032654286	1
ENSG00000082146.12	STRADB	2	201387816	2_119	0	0.0480574925588746	9.90191418728369	4.5183270416643e-06	-1.20994643017031	1
ENSG00000003393.14	ALS2	2	201780819	2_119	0	0.0278811589975096	4.70941587877122	1.24673819196545e-06	-0.0513010791168802	1
ENSG00000155760.2	FZD7	2	202032326	2_120	0	0.0145978983492194	5.76541827132429	7.99132055921345e-07	0.054421539161735	2
ENSG00000138439.11	FAM117B	2	202634789	2_120	0	0.0687990111004355	20.5389326348829	1.3417063126326e-05	-2.52109326098725	1
ENSG00000163596.16	ICA1L	2	202871777	2_120	0	0.0333362372484469	13.5941130382737	4.30293565607111e-06	-1.54854315884316	1
ENSG00000138442.9	WDR12	2	203014780	2_120	0	0.0974353809564903	23.9233696557425	2.21328038528097e-05	-2.69889919472494	1
ENSG00000144426.18	NBEAL1	2	203016111	2_120	0	0.0320668485650961	13.2245077066846	4.02655088378246e-06	1.7132156150724	1
ENSG00000178562.17	CD28	2	203708579	2_120	0	0.0157037185755172	6.45551637015461	9.62566819884087e-07	-0.465192114363969	1
ENSG00000183671.12	GPR1	2	206217980	2_122	0	0.0512850041269806	20.3805741229038	9.9243987542809e-06	-2.27860336224954	1
ENSG00000204186.7	ZDBF2	2	206273755	2_122	0	0.0370189908697623	17.2974428608284	6.08000417151144e-06	2.40734024860643	1
ENSG00000114948.12	ADAM23	2	206444237	2_122	0	0.0102405163539143	5.52949458740176	5.37656238735718e-07	0.380812155017588	1
ENSG00000138400.12	MDH1B	2	206765614	2_122	0	0.00962496534343094	5.01307127872253	4.58142362386803e-07	-0.449113952649617	1
ENSG00000118246.13	FASTKD2	2	206765614	2_122	0	0.00962496534343094	5.01307127872253	4.58142362386803e-07	-0.449113952649617	1
ENSG00000163249.11	CCNYL1	2	207712007	2_122	0	0.00945652706441991	4.74848213341623	4.26367285834947e-07	-0.253544359776461	1
ENSG00000144407.9	PTH2R	2	208359705	2_123	0	0.0376530630853472	6.16681021444449	2.20474462143073e-06	0.640940550055677	1
ENSG00000197713.14	RPE	2	210002122	2_124	0	0.0127238228904343	4.70799503792549	5.68788763854303e-07	0.0940493129405679	1
ENSG00000115365.11	LANCL1	2	210477778	2_124	0	0.0127767150608865	4.74716435249687	5.75905033128717e-07	-0.0315459861174627	1
ENSG00000021826.14	CPS1	2	210477414	2_124	0	0.0128239451087806	4.78200391854238	5.82276113877601e-07	0	1
ENSG00000178568.14	ERBB4	2	212539139	2_125	0	0.0245586639414537	14.936835619693	3.48305822682519e-06	3.41660814172673	1
ENSG00000144452.14	ABCA12	2	215142918	2_127	0	0.0197971016224605	8.35831499735203	1.571150338927e-06	0.947407364566405	1
ENSG00000138376.10	BARD1	2	214809224	2_127	0	0.018689690013446	7.81336017322575	1.38655576065814e-06	-0.908582888140349	2
ENSG00000138363.14	ATIC	2	215312057	2_127	0	0.0138955859968674	5.01084886211598	6.61128024467211e-07	0.30247263649681	2
ENSG00000115425.13	PECR	2	216082628	2_127	0	0.0279246608229573	11.6206091413932	3.08115961971897e-06	-1.46646205659565	1
ENSG00000079246.15	XRCC5	2	216108211	2_127	0	0.0134818747967378	4.7253560243889	6.04898101851743e-07	0.293259128273945	1
ENSG00000138375.12	SMARCAL1	2	216412329	2_127	0	0.0358942698396809	14.0097615243367	4.77477886538028e-06	-1.78912306948996	1
ENSG00000171450.5	CDK5R2	2	218959212	2_129	0	0.0577327208737907	14.9118118790826	8.17428618980186e-06	-1.828158884447	1
ENSG00000231672.6	DIRC3	2	217756535	2_129	0	0.028027038845986	8.02622541262208	2.13592483171157e-06	0.907698518593335	1
ENSG00000188282.12	RUFY4	2	218034950	2_129	0	0.0898185584342799	19.2673956821839	1.64318512026114e-05	-2.14067139083338	2
ENSG00000163466.15	ARPC2	2	218217396	2_129	0	0.0210361602571733	5.40189872073517	1.07897232365222e-06	-0.507548463294364	1
ENSG00000127837.9	AAMP	2	218270205	2_129	0	0.0367358564331685	10.3174407386819	3.59881522374088e-06	1.09172933340978	1
ENSG00000127838.13	PNKD	2	218270227	2_129	0	0.0233908671075567	6.15575903124386	1.36717884355919e-06	0.455107489552469	1
ENSG00000135926.14	TMBIM1	2	218292881	2_129	0	0.0381890219450498	10.6523036863834	3.86259764944863e-06	1.11312005263435	2
ENSG00000018280.16	SLC11A1	2	218381984	2_129	0	0.0205472807863497	5.05869956141399	9.86939747262171e-07	-0.221682519996153	1
ENSG00000144579.7	CTDSP1	2	218407571	2_129	0	0.0530215914087047	14.501756272837	7.30080514068805e-06	2.05632679121528	1
ENSG00000135913.10	USP37	2	218568272	2_129	0	0.0240442688828866	6.72883310814283	1.53620342695699e-06	1.28151770225268	1
ENSG00000144580.13	CNOT9	2	218568666	2_129	0	0.0199606501882333	4.79003174022314	9.07842419692061e-07	0.0309914205107155	1
ENSG00000115556.13	PLCD4	2	218607609	2_129	0	0.0197236728481062	4.70953698784449	8.81989468222908e-07	-0.18992212992336	1
ENSG00000074582.12	BCS1L	2	218658710	2_129	0	0.0303982375591296	9.01773846115282	2.60281581484858e-06	-1.59407363510153	1
ENSG00000115568.15	ZNF142	2	218659583	2_129	0	0.0197266653242764	4.70748437856285	8.8173881819982e-07	0.172853723235123	1
ENSG00000163482.11	STK36	2	218672452	2_129	0	0.0398229306137836	11.4598500107351	4.33320811088201e-06	-1.69111909814993	2
ENSG00000135912.10	TTLL4	2	218713638	2_129	0	0.0456104963648187	12.9469620152123	5.60699371361293e-06	1.96150587347223	1
ENSG00000187736.12	NHEJ1	2	219160400	2_129	0	0.0224623439483252	8.40607321758767	1.79285694627945e-06	1.88485516388446	2
ENSG00000213901.10	SLC23A3	2	219170383	2_129	1	0.0550664163240607	15.1463704003804	7.91940920133099e-06	3.39156374412216	2
ENSG00000115649.15	CNPPD1	2	219177636	2_129	0	0.0210082592316549	5.23870817830683	1.0449888855548e-06	-0.270477639167478	2
ENSG00000115657.12	ABCB6	2	219218731	2_129	0	0.0218507499699134	6.22931595816722	1.29242129061987e-06	0.971846487216783	1
ENSG00000163516.13	ANKZF1	2	219229585	2_129	0	0.034521514221842	11.0624075413776	3.62607587750887e-06	1.63931847945992	2
ENSG00000127824.13	TUBA4A	2	219278362	2_129	0	0.0263497838161287	7.07963513312175	1.7712722920567e-06	0.434970379060179	1
ENSG00000123992.18	DNPEP	2	219399651	2_129	0	0.0201007603197894	4.8424114274163	9.24211924574188e-07	0.00356150287227463	1
ENSG00000123989.13	CHPF	2	219543916	2_129	0	0.0210239270387984	5.57629729954313	1.11315888615662e-06	-0.764485200814802	1
ENSG00000188760.10	TMEM198	2	219543916	2_129	0	0.0210239270387984	5.57629729954313	1.11315888615662e-06	-0.764485200814802	1
ENSG00000144589.21	STK11IP	2	219597918	2_130	0	0.0108932175031558	4.72006033464895	4.88203762446584e-07	0.0341883709083787	1
ENSG00000116106.11	EPHA4	2	221574191	2_130	0	0.013306874078047	6.59563400931817	8.33354898753121e-07	-0.650330649715073	1
ENSG00000123983.13	ACSL3	2	222860739	2_131	0	0.019960622976596	6.82943090730735	1.29436274412231e-06	0.760917061811378	1
ENSG00000124019.9	FAM124B	2	224402283	2_132	0	0.0183184896869268	5.29543298594929	9.2106130519877e-07	1.05226423558329	1
ENSG00000036257.12	CUL3	2	224585652	2_132	0	0.018627353521223	6.8076729782223	1.20405753263662e-06	1.62341550702813	1
ENSG00000135905.18	DOCK10	2	225041976	2_133	0	0.0192010745252365	6.11856887017509	1.11550824041497e-06	0.632283486205805	1
ENSG00000168958.19	MFF	2	227321093	2_134	0	0.013150826492534	4.84549080355502	6.05045755034479e-07	0.345308141266428	2
ENSG00000173744.17	AGFG1	2	227472263	2_134	0	0.159209085968305	28.2728531114544	4.27400359064054e-05	-2.68792922333383	1
ENSG00000135917.13	SLC19A3	2	227718030	2_134	0	0.034331715319752	13.9489505524932	4.54709925537414e-06	1.45379268295944	1
ENSG00000153827.13	TRIP12	2	229926194	2_135	0	0.0106435881972343	5.22068663041528	5.27610081856349e-07	0.290315016582406	1
ENSG00000079263.18	SP140	2	230203422	2_135	0	0.0451635399678334	18.9302233172334	8.11785162448852e-06	-2.11601110962785	1
ENSG00000135916.15	ITM2C	2	230864420	2_135	0	0.0106404646269495	5.21793327826913	5.27177068242896e-07	0.350897144976347	1
ENSG00000204128.5	C2orf72	2	231042278	2_136	0	0.0298672067055081	8.33583548169298	2.36396552721124e-06	1.15000764523863	1
ENSG00000135914.5	HTR2B	2	231125386	2_136	0	0.0203541329383666	4.69713737248753	9.07785549567796e-07	-0.0238149046562954	1
ENSG00000135931.17	ARMC9	2	231198864	2_136	0	0.0427447879353454	11.7531348662478	4.77017468460545e-06	1.50832822312025	1
ENSG00000115053.15	NCL	2	231483954	2_136	0	0.0203706059172998	4.70480028512762	9.10002397766141e-07	-0.226467112946482	1
ENSG00000171596.6	NMUR1	2	231529808	2_136	0	0.0227890279781663	5.76787126142143	1.24806946154498e-06	-0.445453820850729	1
ENSG00000187514.16	PTMA	2	231706100	2_136	0	0.0253698704058306	6.78553818486788	1.63455652769624e-06	0.84004608353077	2
ENSG00000244122.2	UGT1A7	2	233681881	2_137	0	0.0156373351179724	5.16524390010248	7.66921607246294e-07	-0.494843999684847	1
ENSG00000242366.3	UGT1A8	2	233617178	2_137	0	0.0159389229172883	5.2804537603151	7.99148725326796e-07	-0.613628286130472	1
ENSG00000204120.14	GIGYF2	2	232697615	2_137	0	0.0386254212238371	13.5563104852151	4.97178262721047e-06	-1.11295864122001	1
ENSG00000182600.9	C2orf82	2	232856815	2_137	0	0.0525262931972731	19.2611296937432	9.60629470369983e-06	-2.7532264615721	1
ENSG00000066248.14	NGEF	2	232924179	2_137	0	0.528606164179499	30.5743757368938	0.000153457181872635	6.6638793997371	2
ENSG00000077044.10	DGKD	2	233354365	2_137	0	0.052628972626423	16.3988007296855	8.19472487807197e-06	-1.73249804161138	1
ENSG00000085982.13	USP40	2	233566769	2_137	0	0.164231681274728	26.6970873446554	4.16311318079628e-05	-2.60760349299778	1
ENSG00000185038.14	MROH2A	2	233799983	2_137	0	0.025782509075608	9.91105433153485	2.42628846210184e-06	-1.15344128690181	1
ENSG00000123485.11	HJURP	2	233854579	2_137	0	0.0151423028487798	4.88000931439675	7.01632949196356e-07	0.227023632127183	1
ENSG00000124839.12	RAB17	2	237601116	2_140	0	0.0264958862764634	5.0402431966889	1.26802360987853e-06	0.169538053619405	1
ENSG00000177483.11	RBM44	2	237779662	2_140	0	0.0293664576026471	6.01753237205806	1.67790509957082e-06	-0.476309873636369	2
ENSG00000132329.10	RAMP1	2	237859174	2_141	0	0.0333611854495015	6.06654420253184	1.92167631533321e-06	0.618238945206808	1
ENSG00000132330.16	SCLY	2	238061323	2_141	0	0.0332433764902621	6.03291499203342	1.90427528450895e-06	-0.84202330829658	1
ENSG00000144488.14	ESPNL	2	238099874	2_141	0	0.0375011504550747	7.18138462598511	2.55711450402427e-06	-0.948443444528865	1
ENSG00000178752.15	ERFE	2	238158500	2_141	0	0.0376863479849949	7.22840953184535	2.58656978859433e-06	0.900210266228176	1
ENSG00000132323.8	ILKAP	2	238203982	2_141	0	0.0531493868044279	10.5182845990148	5.30811804888143e-06	1.96929952955663	1
ENSG00000132326.11	PER2	2	238289924	2_141	0	0.0402271850350464	7.8510426015407	2.99877839923099e-06	-0.739570520165613	1
ENSG00000204104.11	TRAF3IP1	2	238317106	2_141	0	0.0302359524423463	5.13045142223119	1.47291142264713e-06	0.03249427215473	2
ENSG00000068024.16	HDAC4	2	239401581	2_142	0	0.0394904833269736	14.1827542973801	5.31802561870955e-06	-1.54295808441747	1
ENSG00000130414.11	NDUFA10	2	240026061	2_142	0	0.0249659844075665	9.8193320583641	2.32770553050605e-06	-1.16874588665455	1
ENSG00000142327.12	RNPEPL1	2	240566275	2_142	0	0.0276480302702883	10.7881757896567	2.83210667496173e-06	1.30562977079256	1
ENSG00000144504.15	ANKMY1	2	240568196	2_142	0	0.0157028485036381	5.42842307595344	8.09374515043487e-07	0.284591193019592	1
ENSG00000142330.19	CAPN10	2	240586750	2_142	0	0.0495761769576417	16.3585862529894	7.7004516498134e-06	-1.77402455496902	1
ENSG00000178623.11	GPR35	2	240605715	2_142	0	0.0458707606627054	15.6144572406351	6.80080357548776e-06	-1.66968199332561	1
ENSG00000172478.17	C2orf54	2	240896921	2_143	0	0.0228551879344289	4.86813263743169	1.05643941508791e-06	0.242092295637649	1
ENSG00000122085.16	MTERF4	2	241102313	2_143	0	0.0763989879278277	16.4137345948387	1.19067273510858e-05	2.12368557658028	2
ENSG00000115687.13	PASK	2	241150035	2_143	0	0.0270735192367741	6.47537101204631	1.66458802540767e-06	0.839412789670663	1
ENSG00000115685.14	PPP1R7	2	241150035	2_143	0	0.0270735192367741	6.47537101204631	1.66458802540767e-06	-0.839412789670663	1
ENSG00000146205.13	ANO7	2	241187616	2_143	0	0.0259363389298173	6.06791547832863	1.49432682393718e-06	0.481204506152636	1
ENSG00000168385.17	SEPT2	2	241314902	2_144	0	0.0359299238888897	10.516611926191	3.58781087826423e-06	1.53693027156143	1
ENSG00000115677.16	HDLBP	2	241317232	2_144	0	0.0264036508670897	7.58605207239765	1.90185410261446e-06	-0.985848441043871	1
ENSG00000006607.13	FARP2	2	241354886	2_144	0	0.138516978182071	23.606786261299	3.10482604825877e-05	2.68314179800236	2
ENSG00000115694.14	STK25	2	241509931	2_144	0	0.0194795387393077	4.70259160529051	8.6978783636605e-07	0.0831051339564336	1
ENSG00000176720.4	BOK	2	241558436	2_144	0	0.0203756003379842	5.12846806725892	9.92191417275129e-07	0.159309382440565	1
ENSG00000168393.12	DTYMK	2	241686523	2_144	0	0.0208344267577928	5.33941163021163	1.05626370173523e-06	0.497331124750719	1
ENSG00000134121.9	CHL1	3	196216	3_1	0	0.10890826791602	21.7524517383412	2.24939881288057e-05	-2.14176937882567	1
ENSG00000072756.16	TRNT1	3	3129338	3_4	0	0.019225431952398	13.6659656283684	2.49467415116131e-06	1.45874043620346	1
ENSG00000170364.12	SETMAR	3	4303252	3_4	0	0.00762330720492743	4.93262065579772	3.57041366001221e-07	0.259216070050251	1
ENSG00000144455.13	SUMF1	3	4368850	3_4	0	0.00950901731364606	7.01601865278918	6.33466670865721e-07	0.711697506425755	2
ENSG00000196277.15	GRM7	3	6769634	3_5	0	0.101553869402878	16.9375272007622	1.63321694805627e-05	-1.81181293981411	1
ENSG00000182533.6	CAV3	3	8733693	3_7	0	0.0222706443813614	4.78165585655125	1.01113349223596e-06	0.0769160424047758	1
ENSG00000125046.14	SSUH2	3	8744886	3_7	0	0.0221505262487817	4.73039248071752	9.94898144772717e-07	0.123179001961301	2
ENSG00000070950.9	RAD18	3	8963697	3_7	0	0.0222231629752943	4.76142495987643	1.00470881404858e-06	-0.145896088302179	1
ENSG00000196220.15	SRGAP3	3	9363193	3_7	0	0.229280687286237	27.5494567265746	5.99760570142945e-05	-3.1081708530896	1
ENSG00000168137.15	SETD5	3	9397385	3_7	0	0.0227464724543262	4.98203993014038	1.07601581911251e-06	-0.0748059519681247	1
ENSG00000163719.19	MTMR14	3	9649842	3_8	0	0.0105006021914089	4.70351762093519	4.68958463298984e-07	-0.0239401389600048	1
ENSG00000144550.12	CPNE9	3	9703359	3_8	0	0.0234812795255904	12.2022464677199	2.72056400756451e-06	-1.34839893284595	1
ENSG00000114026.21	OGG1	3	9749660	3_8	0	0.0113976191379037	5.49437859908165	5.94607139062473e-07	0.406002895388766	1
ENSG00000134072.10	CAMK1	3	9770367	3_8	0	0.0373305456735648	16.4783608007529	5.84084582405653e-06	-1.91969454702108	1
ENSG00000171148.13	TADA3	3	9793221	3_8	0	0.0415036546124132	17.5235297299312	6.90566214228735e-06	1.96663070578702	1
ENSG00000214021.15	TTLL3	3	9807893	3_8	0	0.0713554067471486	22.6432894932529	1.5341357905434e-05	-2.33712220074379	1
ENSG00000187288.10	CIDEC	3	9879932	3_8	0	0.0128224607148959	6.52999621731233	7.9502668076593e-07	-0.729969751348044	2
ENSG00000171135.13	JAGN1	3	9890513	3_8	0	0.0105939505387272	4.79711082195902	4.82541966013662e-07	0.100132230543867	2
ENSG00000163701.18	IL17RE	3	9902449	3_8	0	0.01205424515273	5.98568044783026	6.85095230863182e-07	-0.643000871925217	2
ENSG00000163702.18	IL17RC	3	9921226	3_8	0	0.0110114361598329	5.17033306021811	5.40579885847293e-07	-0.251237379277508	1
ENSG00000125037.12	EMC3	3	10010880	3_8	0	0.0122278001375988	6.11134033317815	7.09548682722316e-07	-0.668922022784775	1
ENSG00000144554.10	FANCD2	3	10025967	3_8	0	0.0105114503685767	4.72696750018346	4.71783401432362e-07	-0.0078271197706794	1
ENSG00000254999.3	BRK1	3	10115684	3_8	0	0.0607292878275112	21.0423428763006	1.21336001167895e-05	2.05255636631234	1
ENSG00000134086.7	VHL	3	10140878	3_8	0	0.0117382216154295	5.7155923656444	6.37031560145378e-07	0.407303552750347	1
ENSG00000157014.10	TATDN2	3	10247632	3_8	0	0.0111676131686805	5.25948570879071	5.57700505725308e-07	-0.243266427512167	1
ENSG00000157017.15	GHRL	3	10288880	3_8	0	0.0116561418017109	5.66090067120801	6.2652405998026e-07	0.782395471873587	1
ENSG00000157087.17	ATP2B2	3	10708383	3_8	0	0.0134076773499626	7.4169817556614	9.44230789518099e-07	1.36630327508446	1
ENSG00000157103.10	SLC6A1	3	10992288	3_9	0	0.0236864425072424	11.1163192390606	2.50010498251165e-06	1.18335293353955	2
ENSG00000197548.12	ATG7	3	11271528	3_9	0	0.012029774021495	4.7075707291769	5.37714465354475e-07	0.0495496320843502	2
ENSG00000157152.16	SYN2	3	12004293	3_9	0	0.0148057191875585	6.66848418339721	9.37462772043283e-07	0.681117346011201	1
ENSG00000154743.17	TSEN2	3	12484689	3_9	0	0.0159111113994816	7.3491457913804	1.11028577619861e-06	-1.3963486311948	2
ENSG00000075975.15	MKRN2	3	12557284	3_9	0	0.0404236464138275	16.2017990072285	6.21865012947555e-06	1.89030735463339	1
ENSG00000225526.4	MKRN2OS	3	12557284	3_9	0	0.0462247616879146	17.4840513045489	7.67386491285483e-06	1.96895694822338	2
ENSG00000132155.11	RAF1	3	12664356	3_9	0	0.0132267433125678	5.60308532861761	7.0368380903587e-07	0.267814609181363	1
ENSG00000088726.15	TMEM40	3	12769053	3_9	0	0.0141683804583085	6.25271099117198	8.4117423630122e-07	-0.483931729903946	1
ENSG00000144712.11	CAND2	3	12796583	3_9	0	0.0135738799343498	5.84779416515207	7.5369125770111e-07	0.398951964610915	1
ENSG00000131379.9	C3orf20	3	14669081	3_10	0	0.051627177752454	13.471368372692	6.60370240173339e-06	1.74900464127664	2
ENSG00000163528.12	CHCHD4	3	14124463	3_10	0	0.031023901063528	8.60725002002516	2.53546851488169e-06	-1.12428239661362	1
ENSG00000170876.7	TMEM43	3	14124463	3_10	0	0.031023901063528	8.60725002002516	2.53546851488169e-06	-1.12428239661362	1
ENSG00000131389.16	SLC6A6	3	14402293	3_10	0	0.124770709291568	22.056490291775	2.6130423462156e-05	2.38839735891636	1
ENSG00000144596.12	GRIP2	3	14533936	3_10	0	0.053521660958664	13.8173362964892	7.02184610999579e-06	-1.61324308278994	2
ENSG00000154781.15	CCDC174	3	14652143	3_10	0	0.105784356350164	20.4271788153546	2.05176319625514e-05	-2.24899596448031	1
ENSG00000131381.12	RBSN	3	15099772	3_11	0	0.104908365599047	18.6613808400141	1.85887973921576e-05	2.16987115833072	2
ENSG00000131375.9	CAPN7	3	15206289	3_11	0	0.0334591747198467	7.64276375363917	2.42808036399784e-06	-1.03175591327476	1
ENSG00000206561.12	COLQ	3	15521671	3_11	0	0.0246497250269104	4.73844071366244	1.10903416935468e-06	-0.103179718599758	1
ENSG00000131373.14	HACL1	3	15601536	3_11	0	0.0367136571362163	8.52729430619571	2.9725987908741e-06	1.1039754804865	1
ENSG00000169814.12	BTD	3	15601668	3_11	0	0.0263571196154786	5.37416463037041	1.34495053073499e-06	0.628322811174072	1
ENSG00000154813.9	DPH3	3	16264511	3_12	0	0.015383077437105	5.70594177102367	8.33427753235621e-07	-0.413407457752269	2
ENSG00000154814.13	OXNAD1	3	16265068	3_12	0	0.0273265611467685	10.6764662940162	2.77019226547073e-06	1.28598433607405	2
ENSG00000131378.13	RFTN1	3	16514065	3_12	0	0.0171313961118278	6.53867322862504	1.06360357322945e-06	-0.58061454698126	1
ENSG00000154822.17	PLCL2	3	16802230	3_12	0	0.0159595764789241	17.4364412077286	2.64226644044711e-06	4.01583677930304	1
ENSG00000163576.17	EFHB	3	19946616	3_14	0	0.0836760178510146	18.7170889417686	1.48708812207833e-05	2.20929030693862	1
ENSG00000144566.10	RAB5A	3	19946616	3_14	0	0.0836760178510147	18.7170889417686	1.48708812207833e-05	2.20929030693862	1
ENSG00000183977.13	PP2D1	3	20012089	3_14	0	0.0213132990836893	5.62547669906245	1.13843281656928e-06	0.527850970198952	1
ENSG00000170142.11	UBE2E1	3	23805720	3_18	0	0.0051187882725442	4.97083959059606	2.41598543468747e-07	-0.741455619289953	1
ENSG00000197885.10	NKIRAS1	3	23946511	3_18	0	0.00576974381264239	8.55538320290935	4.68698316524914e-07	2.07125928487716	2
ENSG00000077092.18	RARB	3	25174179	3_18	0	0.00613332550345513	6.56390769520837	3.82257377365188e-07	0.517693367269578	1
ENSG00000033867.16	SLC4A7	3	27484716	3_20	0	0.0330646374947712	4.90770670845259	1.54077691606033e-06	0.124464356085625	2
ENSG00000163508.12	EOMES	3	27723132	3_20	0	0.0610286146303232	10.7740088556226	6.24321421289315e-06	1.5228226848973	1
ENSG00000163512.13	AZI2	3	28348860	3_21	0	0.0383494270391299	12.0182342639321	4.37619778237182e-06	-1.51988591572188	1
ENSG00000144642.21	RBMS3	3	28575079	3_21	0	0.0194332363742628	5.56023295710075	1.02597202141424e-06	-0.00535830737670335	1
ENSG00000144645.13	OSBPL10	3	32075520	3_23	0	0.0139252215128258	4.85646542965188	6.42125343030471e-07	-0.295132945725293	2
ENSG00000152642.10	GPD1L	3	32105183	3_23	0	0.0136783490770058	4.70011040817941	6.10434596778767e-07	-0.0649072045390227	1
ENSG00000091317.7	CMTM6	3	32503449	3_24	0	0.0268167437753702	5.06657981325995	1.29008500607356e-06	-0.104812723514857	1
ENSG00000144635.8	DYNC1LI1	3	32570942	3_24	0	0.0294754530408754	5.96478484456429	1.66937024615811e-06	-0.508992889078195	1
ENSG00000188167.8	TMPPE	3	33097052	3_24	0	0.0365876114410888	8.0227137760282	2.78710129645825e-06	-0.975641515113735	2
ENSG00000170266.15	GLB1	3	33097411	3_24	0	0.044535069560799	9.89992453125452	4.18631029497408e-06	-1.05903443306368	1
ENSG00000170275.14	CRTAP	3	33113900	3_24	0	0.0321971273277077	6.80497274854062	2.08037157984716e-06	-1.1271734207935	2
ENSG00000173705.8	SUSD5	3	33218930	3_25	0	0.020017128611251	16.5454629724318	3.14469188791905e-06	-1.90536755265353	1
ENSG00000170248.13	PDCD6IP	3	33797856	3_25	0	0.0423830374353028	23.723727731691	9.54712053549432e-06	-2.1957724843508	2
ENSG00000144681.10	STAC	3	36380068	3_26	0	0.0209768281521393	4.81070684384536	9.58177811520011e-07	-0.535846310395998	1
ENSG00000163673.7	DCLK3	3	36764447	3_27	0	0.0168843403663025	5.60565454253512	8.98685687841325e-07	0.578480966787042	1
ENSG00000168016.13	TRANK1	3	36945501	3_27	0	0.0178502464081919	12.5170845057042	2.1215086000397e-06	-2.90544690907729	1
ENSG00000178567.7	EPM2AIP1	3	36993455	3_27	0	0.0170449527457863	7.65018349665826	1.23812658991943e-06	-1.61366211709586	1
ENSG00000076242.14	MLH1	3	36993455	3_27	0	0.0170449527457863	7.65018349665826	1.23812658991943e-06	-1.61366211709586	1
ENSG00000093167.17	LRRFIP2	3	37183634	3_27	0	0.0181432841228131	5.80702937211919	1.0003853454099e-06	0.203064588917402	1
ENSG00000144674.16	GOLGA4	3	37229373	3_27	0	0.0157154844299977	9.15627664429552	1.36629372984844e-06	2.33656733018045	2
ENSG00000198590.11	C3orf35	3	37386585	3_27	0	0.017939604084488	5.70933742289174	9.72514223128324e-07	-0.127522858999875	1
ENSG00000187091.13	PLCD1	3	38029646	3_27	0	0.0679087093663645	18.6923879051285	1.20527919027395e-05	-1.8656065398524	1
ENSG00000008226.19	DLEC1	3	38039461	3_27	0	0.015723014738161	4.79060052900532	7.15192870375364e-07	0.0794673726090005	1
ENSG00000172939.8	OXSR1	3	38165415	3_27	0	0.0267320953980988	9.58881587363229	2.43385879611028e-06	1.14391442455275	1
ENSG00000172940.11	SLC22A13	3	38266019	3_27	0	0.0200105232406973	7.01266773725496	1.33241374442762e-06	0.849641885603893	1
ENSG00000114739.13	ACVR2B	3	38454810	3_28	0	0.0144029542239686	5.93875703641405	8.12165496332469e-07	1.08375524281285	1
ENSG00000183873.15	SCN5A	3	38646249	3_28	0	0.154929375546181	28.2348706308175	4.15352634446131e-05	-2.87896359276163	1
ENSG00000114745.13	GORASP1	3	39107217	3_28	0	0.0145032913181392	5.52274410264232	7.60534444218052e-07	0.480409559579755	1
ENSG00000168026.18	TTC21A	3	39107217	3_28	0	0.0180097812906843	7.45919467606213	1.27555085285056e-06	0.684258370201179	2
ENSG00000168329.13	CX3CR1	3	39281672	3_28	0	0.013280479733345	4.71100601834031	5.94052488180889e-07	-0.141987325684168	1
ENSG00000144659.10	SLC25A38	3	39383433	3_28	0	0.0145425378767999	5.53799252007435	7.64698019185854e-07	0.520342192939693	2
ENSG00000168028.13	RPSA	3	39406713	3_28	0	0.0142759477722353	5.36932533563838	7.2781678406078e-07	0.477432364610429	2
ENSG00000114784.3	EIF1B	3	40309786	3_29	0	0.0587226297883284	15.5303264874698	8.65931381924799e-06	-1.70424547355139	1
ENSG00000168032.8	ENTPD3	3	40387447	3_29	0	0.0249707122975128	7.36644465863371	1.74657105363083e-06	-0.966478568662207	1
ENSG00000177873.12	ZNF619	3	40477330	3_29	0	0.0302799680605729	9.19776407637667	2.64444826583652e-06	-1.18756045420034	1
ENSG00000172888.11	ZNF621	3	40524103	3_29	0	0.0192084504533203	4.87996816541419	8.90034245989658e-07	0.266350649536516	1
ENSG00000114857.17	NKTR	3	42603651	3_31	0	0.0441311804190139	19.7662253272981	8.28259989861063e-06	2.27757394063643	1
ENSG00000093183.13	SEC22C	3	42601933	3_31	0	0.0627358661765322	23.1368402807529	1.3782161791917e-05	2.47762225065032	1
ENSG00000114853.13	ZBTB47	3	42653821	3_31	0	0.0129016638498798	8.18990278578919	1.00327933216968e-06	1.32999104973012	1
ENSG00000157119.11	KLHL40	3	42685226	3_31	0	0.0118333453746461	7.36861211608356	8.27924306399842e-07	-0.873233194114315	1
ENSG00000144648.15	ACKR2	3	42804792	3_31	0	0.0221666188737505	12.9623294320083	2.7282232499224e-06	-1.4218226805569	1
ENSG00000180432.5	CYP8B1	3	42876414	3_31	0	0.0100661944795706	5.79134214437469	5.5353098542518e-07	-0.669718397642053	1
ENSG00000240747.7	KRBOX1	3	42809057	3_31	0	0.00911940293528235	4.82300439684383	4.17620164202295e-07	-0.145697964308204	1
ENSG00000144647.5	POMGNT2	3	43106046	3_31	0	0.00901180181277406	4.78006730449467	4.09018583716241e-07	0.207742252583565	1
ENSG00000011198.7	ABHD5	3	43690029	3_31	0	0.00935398418580613	5.02089278134902	4.45938506953863e-07	0.105977066560114	2
ENSG00000160746.12	ANO10	3	43691692	3_31	0	0.0111053635674213	6.54472429697013	6.90115106310308e-07	-0.139145502515291	1
ENSG00000225873.3	LINC00694	3	44439661	3_31	0	0.0447837333419461	19.3468361274821	8.22673759607558e-06	2.26959777015544	1
ENSG00000178917.15	ZNF852	3	44510851	3_31	0	0.0100054175537317	5.98173477132074	5.68276591681762e-07	-1.14752796507688	2
ENSG00000196345.12	ZKSCAN7	3	44555404	3_31	0	0.00945972592145072	5.29758359902844	4.758321359386e-07	-0.676842114007694	1
ENSG00000144792.9	ZNF660	3	44578138	3_31	0	0.0171621961381691	10.5927972195252	1.72615947448056e-06	-1.61313541581006	2
ENSG00000186448.14	ZNF197	3	44593969	3_31	0	0.0129076819630739	8.5854782756566	1.05222870813209e-06	-1.58080782313294	1
ENSG00000169981.10	ZNF35	3	44644595	3_31	0	0.0185110427765132	12.1511224666701	2.13572179269622e-06	-1.94372677000514	1
ENSG00000196653.11	ZNF502	3	44721338	3_31	0	0.0107975866483281	6.42412438061625	6.58624733087801e-07	-0.747861346350425	1
ENSG00000186446.11	ZNF501	3	44721338	3_31	0	0.0107975866483281	6.42412438061625	6.58624733087801e-07	-0.747861346350425	1
ENSG00000163807.5	KIAA1143	3	44761331	3_31	0	0.0188795496992881	11.1408000641404	1.99712573824769e-06	-1.21936898162991	1
ENSG00000163808.16	KIF15	3	44761638	3_31	0	0.170907529340909	32.3633164491578	5.2518415233897e-05	-3.34775308757611	1
ENSG00000163810.11	TGM4	3	44874111	3_31	0	0.0165154849163749	9.76633403751833	1.53151163604429e-06	-0.974873574459877	2
ENSG00000075914.12	EXOSC7	3	44975427	3_31	0	0.0103136907865613	5.83886542100622	5.71794493786468e-07	0.514913632835692	1
ENSG00000163812.13	ZDHHC3	3	44976413	3_31	0	0.011192087236804	6.83575379133446	7.26431880228726e-07	-0.743383171662516	1
ENSG00000249992.1	TMEM158	3	45226648	3_32	0	0.0246553403251846	5.04328144707951	1.18065117485553e-06	-0.398249939390283	1
ENSG00000211456.10	SACM1L	3	45689445	3_32	0	0.025595933773737	5.39855595135561	1.31203669462686e-06	-0.388832493177445	1
ENSG00000163817.15	SLC6A20	3	45796686	3_32	0	0.0275351682168913	6.0920251491502	1.59274708277201e-06	-0.606148550186113	1
ENSG00000163818.16	LZTFL1	3	45916197	3_32	0	0.0318526984859556	7.47690981950391	2.26133950594712e-06	-1.08542217553515	2
ENSG00000172215.5	CXCR6	3	45940684	3_32	0	0.0272317708410366	5.98676772041931	1.54798122487109e-06	-0.558245563931172	1
ENSG00000163820.14	FYCO1	3	45995932	3_32	0	0.0241537865198251	4.84829083103686	1.11191421902134e-06	-0.2312645165909	1
ENSG00000173578.7	XCR1	3	46027727	3_32	0	0.0640077973918898	14.1581577351847	8.60472560964051e-06	1.74128178550231	1
ENSG00000121807.5	CCR2	3	46354094	3_32	0	0.023942398252081	4.76490539564717	1.08322663377651e-06	0.273452151895399	1
ENSG00000012223.12	LTF	3	46485204	3_32	0	0.0275979256257598	6.11364500790927	1.60204257800735e-06	-0.727432187216489	1
ENSG00000241186.9	TDGF1	3	46574146	3_32	0	0.024152728262834	4.84787132938355	1.11176929747797e-06	0.285209982947744	2
ENSG00000261603.1	PRSS46	3	46736094	3_33	0	0.0419415672491761	10.3403089187165	4.11789781320955e-06	1.29359151188645	2
ENSG00000178038.16	ALS2CL	3	46693690	3_33	0	0.0284096811773723	6.62874537942724	1.78811354977789e-06	-0.743911574172855	1
ENSG00000181585.3	TMIE	3	46700908	3_33	0	0.028078924651563	6.51746858896452	1.73762803536398e-06	0.630232654236133	2
ENSG00000188086.13	PRSS45	3	46744963	3_33	0	0.0264476456921309	5.94897681234181	1.4939177629989e-06	0.64446604639066	3
ENSG00000178055.11	PRSS42	3	46834226	3_33	0	0.0262010086448254	5.86001952800321	1.45785546926506e-06	0.613347872290446	1
ENSG00000160801.13	PTH1R	3	46877309	3_33	0	0.0289535108259865	6.80895307584005	1.87188416600172e-06	-0.685608745016961	2
ENSG00000160796.16	NBEAL2	3	46979634	3_33	0	0.0258109180705634	5.71761596968058	1.40125066325196e-06	0.556631358078409	2
ENSG00000181555.20	SETD2	3	47164415	3_33	0	0.0231795750742998	4.6974769140635	1.03387378025907e-06	-0.0408462051120243	1
ENSG00000114650.18	SCAP	3	47476755	3_33	0	0.02956941112849	7.00904770659145	1.96788215932132e-06	-0.750024519775829	1
ENSG00000163832.15	ELP6	3	47513447	3_33	0	0.0236760955026993	4.898469418736	1.10120425544584e-06	-0.15896997026746	1
ENSG00000114646.9	CSPG5	3	47580841	3_33	0	0.0315973415487856	7.63995885734259	2.29212850067532e-06	0.871592341195645	1
ENSG00000173473.10	SMARCC1	3	47781357	3_34	0	0.0214514477804084	4.6986018002669	9.57023596720013e-07	0.303797327569106	1
ENSG00000164045.11	CDC25A	3	48188134	3_34	0	0.0713085390521665	16.1768551486113	1.09529986052336e-05	-2.6664228210338	1
ENSG00000164048.13	ZNF589	3	48241205	3_34	0	0.0655047905309723	15.3563481629196	9.55121033187802e-06	-2.60594140666594	1
ENSG00000172113.8	NME6	3	48301392	3_34	0	0.0509596020190467	12.9404234240152	6.26140666975982e-06	2.42159862848442	1
ENSG00000164051.13	CCDC51	3	48440237	3_34	0	0.0447562644353285	11.6969735212632	4.97078220257403e-06	-1.917523085771	1
ENSG00000232112.3	TMA7	3	48440024	3_34	0	0.0452990737169229	11.8123302665045	5.0806853482883e-06	1.92784946991879	1
ENSG00000213689.11	TREX1	3	48467186	3_34	0	0.0419840951509379	11.0855552164493	4.41915916565434e-06	1.82361087055254	1
ENSG00000164054.15	SHISA5	3	48506736	3_34	0	0.0610901543056421	14.683584517562	8.51727571676067e-06	1.96554476259271	1
ENSG00000114268.11	PFKFB4	3	48562511	3_34	0	0.021766905076063	4.83694167109386	9.99689039035622e-07	0.321624668588037	1
ENSG00000145040.3	UCN2	3	48562712	3_34	0	0.0269111585434088	6.84951856411788	1.750208701504e-06	0.980691978171216	2
ENSG00000114270.17	COL7A1	3	48595323	3_34	0	0.0289983825134055	7.55921195836228	2.08136234896692e-06	0.782867330915396	1
ENSG00000114302.15	PRKAR2A	3	48847779	3_34	0	0.0576512162414188	14.1257727898651	7.73246721059707e-06	-1.9197133996349	1
ENSG00000177479.19	ARIH2	3	48919714	3_34	0	0.0542735789064341	13.5452911622039	6.98030183541748e-06	-2.39856815268025	1
ENSG00000178252.17	WDR6	3	49007280	3_34	0	0.0674913172967895	15.6449536963967	1.00258126247848e-05	2.45245521049767	2
ENSG00000173421.16	CCDC36	3	49199901	3_34	0	0.0970436309356141	19.1752118259518	1.76687003128609e-05	-2.74187127693173	1
ENSG00000188315.7	C3orf62	3	49277527	3_34	0	0.0480120850232559	12.3693149788884	5.63888986161741e-06	-1.82547547637834	1
ENSG00000233276.3	GPX1	3	49358927	3_35	0	0.0132037877696556	7.49689086127411	9.39890197919956e-07	1.2927964954502	1
ENSG00000145022.4	TCTA	3	49412205	3_35	0	0.0477718853734203	15.3751270583748	6.97410516183799e-06	-1.82125791512001	2
ENSG00000145020.15	AMT	3	49422974	3_35	0	0.0490205789645245	15.8411404021101	7.37330631012512e-06	-1.88902257136927	1
ENSG00000145029.13	NICN1	3	49429438	3_35	0	0.0266884712544998	10.3923540418205	2.63351034117351e-06	-0.602692497501975	2
ENSG00000173531.15	MST1	3	49693192	3_35	0	0.0131357950562955	9.06129352389564	1.1301704805905e-06	1.79053367487407	1
ENSG00000176095.11	IP6K1	3	49787937	3_35	0	0.016637444722486	12.6281238715048	1.99490792514923e-06	-1.58199386597702	1
ENSG00000185614.4	FAM212A	3	49803410	3_35	0	0.0126773666331832	5.0615843885828	6.09274397907865e-07	-0.442902039803491	1
ENSG00000164078.12	MST1R	3	49904003	3_35	1	0.0722846969485199	18.8036320040462	1.29058170582803e-05	-2.82510604748884	1
ENSG00000004534.14	RBM6	3	49940636	3_35	1	0.364582553093631	22.1958690931406	7.6836121290845e-05	3.22116904749149	1
ENSG00000003756.16	RBM5	3	50088563	3_35	1	0.0561619234223085	18.5366220180905	9.8848472843035e-06	2.65596130077191	1
ENSG00000012171.19	SEMA3B	3	50267465	3_35	0	0.0155939604079786	6.30920190897104	9.34175020171646e-07	-0.251832072674534	1
ENSG00000179564.3	LSMEM2	3	50278688	3_35	0	0.103170075870138	21.7712111119696	2.13271948024715e-05	-1.44369136796776	1
ENSG00000243477.5	NAT6	3	50295266	3_35	0	0.0886161871972285	19.706272132474	1.6581160867571e-05	1.88514451470794	2
ENSG00000186792.16	HYAL3	3	50295266	3_35	0	0.091685639387359	20.0246169586087	1.74326307880608e-05	-1.94339003634396	2
ENSG00000068001.13	HYAL2	3	50323853	3_35	0	0.0320351540181483	12.3625298258235	3.76037853951089e-06	-1.32115022799743	1
ENSG00000004838.13	ZMYND10	3	50350442	3_35	0	0.0300304874345594	15.958139165233	4.55032091077005e-06	-2.31665715050022	1
ENSG00000114395.10	CYB561D2	3	50350442	3_35	0	0.0300304874345594	15.958139165233	4.55032091077005e-06	2.31665715050022	1
ENSG00000007402.11	CACNA2D2	3	50504484	3_35	0	0.0155886486050604	6.45621010935072	9.55616235734698e-07	-0.235943577704452	1
ENSG00000114735.9	HEMK1	3	50568943	3_35	0	0.0200706450200966	8.18964081332368	1.56071491678834e-06	-0.641072363260551	1
ENSG00000114738.10	MAPKAPK3	3	50611291	3_35	0	0.032492989651715	12.5157320401376	3.86138695820115e-06	-1.2221371654062	1
ENSG00000164082.14	GRM2	3	51707122	3_35	0	0.0159286476207506	6.96915643970509	1.05403859873856e-06	-0.763253441713186	1
ENSG00000114779.19	ABHD14B	3	51988726	3_36	0	0.0101372800071557	5.42273590101096	5.21960085013045e-07	0.526769878325774	1
ENSG00000164087.7	POC1A	3	52154292	3_36	0	0.0287105433539848	17.2813994633686	4.71105004377764e-06	-2.54241109255105	1
ENSG00000164088.17	PPM1M	3	52245578	3_36	0	0.0101884502700211	9.69306599399077	9.37706003188511e-07	2.74327060244803	2
ENSG00000168237.17	GLYCTK	3	52291743	3_36	0	0.0883571114463926	36.7051118047422	3.07939540665784e-05	5.6171364593988	1
ENSG00000164091.11	WDR82	3	52288401	3_36	0	0.0179837177258473	21.6084328816951	3.68977722176952e-06	-4.49896757685959	1
ENSG00000114841.17	DNAH1	3	52316196	3_36	0	0.0177537190010844	11.6010319439906	1.95561500651563e-06	1.93115262744686	1
ENSG00000010318.20	PHF7	3	52414035	3_36	0	0.0132191205436074	9.68849406571385	1.21606345487662e-06	-2.0187822155446	1
ENSG00000010319.6	SEMA3G	3	52443064	3_36	0	0.0191241311283669	12.0040334840084	2.17974810020589e-06	-1.84037535323857	1
ENSG00000114854.7	TNNC1	3	52454186	3_36	0	0.00994514664197699	5.4832252422409	5.17779288488915e-07	-0.971964296018007	2
ENSG00000010322.15	NISCH	3	52454501	3_36	0	0.010652137458296	5.74639675883535	5.81205569466005e-07	-0.659524405863187	1
ENSG00000010327.10	STAB1	3	52495250	3_36	0	0.010641141283802	6.38730295018489	6.4536160120172e-07	1.33316466088419	1
ENSG00000168273.7	SMIM4	3	52533601	3_36	0	0.0266239991286203	25.4729752378912	6.43947350440553e-06	5.36801337974649	1
ENSG00000168268.10	NT5DC2	3	52535082	3_36	0	0.0118026593383059	15.2662327042173	1.71083902074841e-06	4.02659465643061	2
ENSG00000163938.16	GNL3	3	52681295	3_36	0	0.0105204301427987	6.13668886015832	6.13006385056558e-07	0.991115562259173	1
ENSG00000163939.18	PBRM1	3	52685800	3_36	0	0.15976841444279	33.6477607722635	5.10439752761622e-05	5.99069023986454	1
ENSG00000016864.18	GLT8D1	3	52705620	3_36	0	0.0686587381038358	19.3664316572968	1.2625332413872e-05	0.807738688610408	1
ENSG00000114904.12	NEK4	3	52770471	3_36	0	0.343187766011401	34.7886326458962	0.000113361753169794	6.20415140916427	2
ENSG00000162267.12	ITIH3	3	52794612	3_36	0	0.0232943539914897	24.8928495766697	5.5058285373426e-06	4.96009474697284	1
ENSG00000055955.15	ITIH4	3	52830677	3_36	0	0.045244437965687	32.5481672300951	1.39826386101032e-05	-5.41828439671831	1
ENSG00000213533.11	TMEM110	3	52897955	3_36	0	0.0220791902546759	24.5980911703422	5.15681967804031e-06	-4.89505062939419	1
ENSG00000163933.9	RFT1	3	53088241	3_36	0	0.0249881542341741	12.5043133163288	2.96682152852182e-06	-0.983904840768266	1
ENSG00000163932.13	PRKCD	3	53155654	3_36	0	0.00985995615256963	5.36739046758772	5.0249942710776e-07	0.0276943695245192	2
ENSG00000163931.15	TKT	3	53255618	3_36	0	0.0110469176762705	7.69441418343842	8.07075334240798e-07	1.80593539980734	1
ENSG00000016391.10	CHDH	3	53846340	3_36	0	0.0128643101148975	7.53180246441327	9.19989390477996e-07	-0.84044410480347	1
ENSG00000056736.9	IL17RB	3	53846762	3_36	0	0.010912813830084	5.96441570675661	6.18019314961011e-07	0.531085533021615	1
ENSG00000157445.14	CACNA2D3	3	54122119	3_37	0	0.0217898872941221	5.73128208943382	1.18578012096302e-06	0.668699426571189	1
ENSG00000180376.16	CCDC66	3	56545510	3_39	0	0.0226773037131431	6.23589490757988	1.34272662548122e-06	-0.665992555375521	2
ENSG00000163946.13	FAM208A	3	56682894	3_39	0	0.0337606233979678	10.0165690529227	3.21090046844283e-06	-1.62778419454394	1
ENSG00000163947.11	ARHGEF3	3	57078950	3_39	0	0.0192832536478215	4.69999594593595	8.60548187102069e-07	0.152972175315573	1
ENSG00000144730.17	IL17RD	3	57170597	3_39	0	0.0851880850771116	18.9137412438375	1.52986706755398e-05	2.11737069908027	1
ENSG00000174840.8	PDE12	3	57556472	3_39	0	0.019691604700694	4.89839461988693	9.15866713409101e-07	-0.229034265613696	1
ENSG00000168374.10	ARF4	3	57598389	3_39	0	0.0208406394365558	5.43551153488733	1.07559520738931e-06	0.569762047310646	2
ENSG00000174839.12	DENND6A	3	57692733	3_39	0	0.0281302426739887	8.2809196742669	2.21181830267319e-06	-1.20486725883487	1
ENSG00000163687.13	DNASE1L3	3	58216218	3_40	0	0.00787661914786397	4.80970269604895	3.59712455147573e-07	-0.172746089735337	1
ENSG00000163686.14	ABHD6	3	58237077	3_40	0	0.0124975347180304	9.16359326855269	1.08739555456472e-06	-1.22103361046833	1
ENSG00000163684.11	RPP14	3	58305894	3_40	0	0.0173939172658657	12.2876251486807	2.02937707922789e-06	-1.59569752068516	2
ENSG00000168297.15	PXK	3	58332750	3_40	0	0.00790430546917609	4.84277094407253	3.634586761921e-07	0.405237246369119	2
ENSG00000168291.12	PDHB	3	58434691	3_40	0	0.0504515166356613	22.4183832146885	1.07392984456644e-05	-2.50967167294073	2
ENSG00000168301.12	KCTD6	3	58491865	3_40	0	0.0195048424607469	13.3716363258758	2.47642055468778e-06	1.5292768226701	1
ENSG00000168306.12	ACOX2	3	58537792	3_40	0	0.00961746385369966	6.69200521622313	6.1110273909299e-07	-0.468767482533139	1
ENSG00000168309.16	FAM107A	3	58627651	3_40	0	0.00935246035513548	6.42854414686865	5.70868268243105e-07	-0.670431462875934	1
ENSG00000163618.17	CADPS	3	62875367	3_42	0	0.0169734639857717	6.67729091469315	1.07613852202914e-06	-0.949035317558838	2
ENSG00000163376.11	KBTBD8	3	66998338	3_45	0	0.0396763491241521	14.2899876169975	5.38345332869788e-06	-1.74906086987423	1
ENSG00000172340.14	SUCLG2	3	67654746	3_45	0	0.0531037248455092	17.0794281392825	8.61183513195375e-06	2.49546197513741	1
ENSG00000183662.10	FAM19A1	3	68003750	3_45	0	0.0150108945668864	5.06487094566228	7.21892209880768e-07	0.323588342168613	1
ENSG00000144746.6	ARL6IP5	3	69077344	3_46	0	0.0773943672039779	15.9091081920401	1.16910249083971e-05	-1.86347191531907	1
ENSG00000163380.15	LMOD3	3	69122652	3_46	0	0.085669581250444	16.8965014627322	1.37442431959378e-05	1.71134111829022	1
ENSG00000187098.14	MITF	3	69739170	3_47	0	0.0212496328173453	5.30199424502962	1.0697642464399e-06	0.568386531182106	1
ENSG00000144736.13	SHQ1	3	72861639	3_49	0	0.0178738916999093	5.04326896989084	8.55911082448793e-07	-0.306613955274939	1
ENSG00000172986.12	GXYLT2	3	72887991	3_49	0	0.0350400647335554	11.4324625487882	3.80366345518797e-06	1.297895282146	1
ENSG00000113805.8	CNTN3	3	74520712	3_50	0	0.029420053761288	5.78780527025671	1.61679430117186e-06	0.634953295992968	2
ENSG00000114480.12	GBE1	3	81761728	3_54	0	0.0324568542354903	8.49152432875459	2.6169141777807e-06	1.01334217378245	1
ENSG00000206538.8	VGLL3	3	86991242	3_57	0	0.0219924134430489	7.02636003593936	1.46723841043406e-06	-0.767071648934171	1
ENSG00000083937.8	CHMP2B	3	87227121	3_57	0	0.0226678941771002	7.31313074484683	1.57402603379751e-06	-0.726214669115935	2
ENSG00000163320.10	CGGBP1	3	88122078	3_58	0	0.0260482429025744	5.39096116339881	1.33334345375489e-06	0.385947048391244	1
ENSG00000179021.9	C3orf38	3	88150029	3_58	0	0.0424907786465666	10.0511113507878	4.05514297231544e-06	1.45370401082349	1
ENSG00000178700.7	DHFR2	3	94062771	3_59	0	0.0339048910563776	8.64292609166357	2.78240630800221e-06	-1.44674229145779	1
ENSG00000178694.9	NSUN3	3	94062771	3_59	0	0.0339048910563776	8.64292609166357	2.78240630800221e-06	1.44674229145779	1
ENSG00000231861.2	OR5K2	3	98504835	3_62	0	0.0357765957356755	7.30068427198596	2.48004737834602e-06	-0.835086071340012	1
ENSG00000080822.16	CLDND1	3	98523270	3_62	0	0.0334551263485429	6.66152922415163	2.11608938518111e-06	0.711768809543743	1
ENSG00000064225.12	ST3GAL6	3	98734166	3_62	0	0.0392067246984008	8.17404214885601	3.04295011492169e-06	-1.00317040741759	1
ENSG00000057019.15	DCBLD2	3	98902108	3_62	0	0.0734898941363587	14.2109611677256	9.91627292383124e-06	1.78619706030528	1
ENSG00000144810.15	COL8A1	3	99638945	3_62	0	0.117761921625809	18.8203051199946	2.10440313765417e-05	-1.99766986963033	1
ENSG00000036054.12	TBC1D23	3	100261437	3_63	0	0.0245701554860764	5.57415739005589	1.30042266068037e-06	0.737891802593788	1
ENSG00000114021.11	NIT2	3	100334239	3_63	0	0.0341459112492426	8.70253239824469	2.82151103243626e-06	1.30809368033776	1
ENSG00000206535.7	LNP1	3	100402006	3_63	0	0.0323275422637697	8.18138119114214	2.5112891075852e-06	-0.87490003804899	1
ENSG00000181458.10	TMEM45A	3	100492481	3_63	0	0.0367804966666289	9.41087238297407	3.28658501217311e-06	-1.17443306115152	2
ENSG00000114354.13	TFG	3	100709093	3_63	0	0.0255379762838616	5.94076113256839	1.44054213820637e-06	0.73014843415388	1
ENSG00000154175.16	ABI3BP	3	100992739	3_64	0	0.0201555946477343	5.86257692803726	1.12197083264664e-06	0.516262990708012	1
ENSG00000081148.11	IMPG2	3	101320737	3_64	0	0.0197414606655622	5.66597706935426	1.06206596637455e-06	-0.498458659055318	1
ENSG00000138468.15	SENP7	3	101513077	3_64	0	0.0256670803245113	8.15435388004552	1.98729994904593e-06	-1.10149478288148	1
ENSG00000144815.15	NXPE3	3	101779233	3_64	0	0.0189798432719441	5.29349536079117	9.53965251035717e-07	0.366303674343352	1
ENSG00000138483.2	CCDC54	3	107377044	3_67	0	0.013333717456529	6.50431186587229	8.23474208290036e-07	0.910977226215571	1
ENSG00000114446.4	IFT57	3	108222767	3_67	0	0.0204439809239756	10.5461524657471	2.0471841454554e-06	-1.31432691491193	1
ENSG00000163519.13	TRAT1	3	108822296	3_67	0	0.0142847340747534	7.15511289406035	9.70478787733258e-07	-0.862701379785067	2
ENSG00000172139.14	SLC9C1	3	112293956	3_69	0	0.0364780521454254	13.1663436549228	4.56030849815668e-06	-1.46348073323663	1
ENSG00000177707.10	NECTIN3	3	111070094	3_69	0	0.034773743095	12.710284364585	4.19666308853638e-06	-1.63492720794859	1
ENSG00000153283.12	CD96	3	111292718	3_69	0	0.0159926556467346	5.34195277415004	8.11181480830439e-07	0.469966827475248	2
ENSG00000177494.5	ZBED2	3	111595007	3_69	0	0.0192583058607195	7.09984537664208	1.29826804370752e-06	0.742451086463571	1
ENSG00000144824.20	PHLDB2	3	111732257	3_69	0	0.0171810045946282	6.01976014623843	9.82030865864166e-07	-0.639582512054141	1
ENSG00000144827.8	ABHD10	3	111978592	3_69	0	0.1082589210727	23.6712928007547	2.43322947549866e-05	-2.44553491436884	1
ENSG00000144834.13	TAGLN3	3	111998628	3_69	0	0.0246600371164768	9.44298709796666	2.21105995486308e-06	1.17905492020786	1
ENSG00000174500.12	GCSAM	3	112132970	3_69	0	0.0198783762425873	7.39989536891022	1.39670240888525e-06	-0.870279507531577	2
ENSG00000091972.18	CD200	3	112332846	3_69	0	0.0177409832833876	6.32317454329773	1.06514872928262e-06	-0.750387273508881	2
ENSG00000144848.10	ATG3	3	112562284	3_69	0	0.0226366954910232	8.63103575475694	1.85512569696126e-06	-1.18733956703733	1
ENSG00000138459.8	SLC35A5	3	112561371	3_69	0	0.0541609585110741	16.9480957660923	8.71574765594709e-06	-2.02411464498352	1
ENSG00000091986.15	CCDC80	3	112649146	3_69	0	0.017597263356397	6.24621907152818	1.04366169110153e-06	0.704774188627369	1
ENSG00000163606.10	CD200R1	3	112975558	3_69	0	0.0149858238849745	4.72730604559953	6.72654017829144e-07	-0.0753159229646217	2
ENSG00000163608.14	NEPRO	3	113020058	3_69	0	0.0150166455547336	4.74672325323295	6.76806060124681e-07	0.0888286898540977	1
ENSG00000144857.14	BOC	3	113210516	3_70	0	0.0336071774150885	5.44764291464902	1.73835338618906e-06	0.410347132218379	2
ENSG00000163611.11	SPICE1	3	113515598	3_70	0	0.0311480737749148	4.724365283058	1.39724338077382e-06	-0.055879666909672	1
ENSG00000072858.10	SIDT1	3	113532232	3_70	0	0.104212416901809	16.3592207605236	1.61874886921933e-05	1.74259825187131	1
ENSG00000121579.12	NAA50	3	113755322	3_70	0	0.0490887251704088	9.06693975945212	4.2261010842249e-06	-1.13034158170384	1
ENSG00000114573.9	ATP6V1A	3	113746914	3_70	0	0.0367472693218394	6.298859317579	2.19778081394874e-06	0.6827087574597	1
ENSG00000184307.14	ZDHHC23	3	113948387	3_70	0	0.0341126292834152	5.58982339257181	1.81055064804273e-06	-0.473920823880539	1
ENSG00000163617.10	CCDC191	3	114056663	3_70	0	0.036262397354018	6.17220922163319	2.12517426600388e-06	0.56426974094776	1
ENSG00000181847.11	TIGIT	3	114277147	3_71	0	0.0216704945029127	5.72915824817017	1.1788458983582e-06	-0.474314756059224	2
ENSG00000114638.7	UPK1B	3	119172827	3_74	0	0.0386118664316381	13.6450804993668	5.00258289836971e-06	-1.50666373757666	1
ENSG00000144847.12	IGSF11	3	119145976	3_74	0	0.0432760588000071	14.7344339994485	6.05450380889266e-06	1.76227255440195	2
ENSG00000121578.12	B4GALT4	3	119241202	3_74	0	0.0155796707420448	5.0310852454461	7.44247437277672e-07	0.365928288016832	1
ENSG00000163389.10	POGLUT1	3	119469366	3_74	0	0.0224895938950234	8.50568752937299	1.81630356001409e-06	-0.977838533284104	1
ENSG00000113845.9	TIMMDC1	3	119498467	3_74	0	0.115227469982542	24.222520460083	2.65016402629724e-05	-2.50253399307261	1
ENSG00000144843.11	ADPRH	3	119579733	3_74	0	0.0151146553060491	4.7446662068018	6.80928181868899e-07	-0.119881267331911	2
ENSG00000121577.13	POPDC2	3	119664431	3_74	0	0.0312126465770269	11.6181339884563	3.44321682966094e-06	1.28366564063129	1
ENSG00000183833.16	MAATS1	3	119702865	3_74	0	0.0150638236796179	4.71282926818873	6.74084478703903e-07	-0.157776630726991	1
ENSG00000144852.17	NR1I2	3	119780660	3_74	0	0.058345321418797	17.5997722218014	9.75013166959701e-06	1.80508909450116	1
ENSG00000175697.10	GPR156	3	120293236	3_74	0	0.0300339888653337	11.2518216420831	3.20873056754823e-06	1.66111448554848	1
ENSG00000163428.3	LRRC58	3	120348950	3_74	0	0.0767277846887897	20.2446293183747	1.47489086333259e-05	2.44652008592595	1
ENSG00000065518.7	NDUFB4	3	120596154	3_74	0	0.0150413705829402	4.69873144077591	6.71066302725299e-07	0.066780138284947	1
ENSG00000144840.8	RABL3	3	120743477	3_74	0	0.0251793612716612	9.57719218873018	2.28970909140098e-06	-1.04053639903793	1
ENSG00000145087.12	STXBP5L	3	120907582	3_75	0	0.0313464554279741	4.69762220691732	1.39818269551829e-06	-0.0718815576176567	2
ENSG00000145103.12	ILDR1	3	122021982	3_75	0	0.0346393660730573	5.64865142120796	1.85785624867846e-06	0.531665519433941	1
ENSG00000051341.13	POLQ	3	121546329	3_75	0	0.0320426029812199	4.90663694586429	1.49282572427614e-06	-0.1207236262452	1
ENSG00000173226.16	IQCB1	3	121835057	3_75	0	0.0354726540610308	5.87517056278752	1.97884400504485e-06	-0.570809546566712	1
ENSG00000145088.8	EAF2	3	121835057	3_75	0	0.0354726540610308	5.87517056278752	1.97884400504485e-06	-0.570809546566712	1
ENSG00000114013.15	CD86	3	122056396	3_75	0	0.0321641262527528	4.94266438533597	1.50949012813509e-06	-0.286885204047864	1
ENSG00000121552.3	CSTA	3	122325058	3_76	0	0.0218629960579817	5.24155359618702	1.08809572543285e-06	0.322890953982051	1
ENSG00000114023.15	FAM162A	3	122382060	3_76	0	0.0207424942831391	4.75378311684457	9.36262738795188e-07	0.0790306551147445	1
ENSG00000196981.3	WDR5B	3	122416395	3_76	0	0.0575126374742544	14.2686129928611	7.79188330882524e-06	1.55922889963076	2
ENSG00000114030.12	KPNA1	3	122514621	3_76	0	0.0259062693961232	6.79670453532046	1.67186291704993e-06	-1.10406321679021	1
ENSG00000138496.16	PARP9	3	122564248	3_76	0	0.029945252083205	8.14636036130074	2.31626896237851e-06	1.30414072518029	1
ENSG00000173200.12	PARP15	3	122577955	3_76	0	0.101054645353952	19.9254729456916	1.91188742858451e-05	-2.28469318285573	1
ENSG00000173193.13	PARP14	3	122679677	3_76	0	0.0212527749540357	5.38105358414681	1.08587630641941e-06	0.927868193751559	2
ENSG00000169087.10	HSPBAP1	3	122793213	3_76	0	0.0206951955760151	4.73078245689252	9.29608121811769e-07	-0.24113373985396	2
ENSG00000138463.8	DIRC2	3	122795125	3_76	0	0.0237873614542008	5.94346212949725	1.34240378628255e-06	0.798177390006955	1
ENSG00000082684.14	SEMA5B	3	123028920	3_76	0	0.0216516298917584	5.10436830103695	1.04937326274023e-06	-0.169522376599413	1
ENSG00000065485.19	PDIA5	3	123069512	3_76	0	0.696208026890268	20.2233598398242	0.0001336871707702	4.05877173104475	1
ENSG00000206527.9	HACD2	3	123585113	3_76	0	0.0225005675390941	5.57143206342624	1.19030349448904e-06	0.51176223448513	1
ENSG00000114491.13	UMPS	3	124730362	3_77	0	0.0700642495254297	19.9053886712599	1.32423338723088e-05	-2.37988702734149	1
ENSG00000082781.11	ITGB5	3	124901003	3_77	0	0.0162893784920651	5.60473537813735	8.6687608882002e-07	0.665631358885312	1
ENSG00000221955.10	SLC12A8	3	125212648	3_77	0	0.0156737985394356	5.22016311647127	7.76883201642293e-07	0.415785327840656	1
ENSG00000189366.9	ALG1L	3	125937074	3_78	0	0.0440177450699824	12.4058138432051	5.18502014029758e-06	-0.826133455240774	1
ENSG00000114544.16	SLC41A3	3	126082617	3_78	0	0.0193154077550549	5.52598556399363	1.01347029393916e-06	0.296940421677648	1
ENSG00000144908.13	ALDH1L1	3	126197935	3_78	0	0.0207441693544881	6.17474978394488	1.21622187318162e-06	-0.239280816644296	1
ENSG00000070476.14	ZXDC	3	126475233	3_78	0	0.0221800928107848	7.0482309532177	1.4843656041153e-06	-1.01158888013054	2
ENSG00000197763.14	TXNRD3	3	126655652	3_79	0	0.0231033069223455	8.72154510448144	1.91322027940062e-06	1.21992955844885	1
ENSG00000114554.11	PLXNA1	3	126987682	3_79	0	0.0292897434389254	10.9740247333067	3.05196043345843e-06	1.35151938407749	2
ENSG00000163870.14	TPRA1	3	127592355	3_79	0	0.0206042584578001	7.63659697276006	1.49401258820716e-06	-1.04497336536973	1
ENSG00000114626.17	ABTB1	3	127672535	3_79	0	0.128925741222471	25.2951120416756	3.09651822981682e-05	-2.52871738878582	1
ENSG00000187715.13	KBTBD12	3	127914980	3_79	0	0.0240417791913644	9.099112205879	2.077126858573e-06	0.994192082235492	1
ENSG00000175792.11	RUVBL1	3	128153663	3_79	0	0.0158217651694592	5.13751443026452	7.7180108690208e-07	0.333278410872685	2
ENSG00000132394.10	EEFSEC	3	128153759	3_79	0	0.0419923131890989	14.4066179180129	5.74419578428077e-06	2.34538598108596	2
ENSG00000179348.11	GATA2	3	128493683	3_80	0	0.0185974034339079	6.40027616692808	1.13018209579357e-06	-0.907227145009386	1
ENSG00000114654.7	EFCC1	3	129001644	3_80	0	0.0302340279507377	10.506409279876	3.0161137870987e-06	1.0796132156629	1
ENSG00000172780.16	RAB43	3	129122387	3_80	0	0.0474210918142586	15.1217934969853	6.80882620080896e-06	-2.20130078172154	2
ENSG00000240682.9	ISY1	3	129161573	3_80	0	0.0367256113329323	12.6972270091172	4.42767071291563e-06	1.99729986975197	1
ENSG00000181789.14	COPG1	3	129249799	3_80	0	0.0908740246461958	21.3883495732642	1.84550162960013e-05	2.93168996365934	1
ENSG00000172771.11	EFCAB12	3	129428575	3_80	0	0.0158712285022961	4.81919794208294	7.26244248244303e-07	0.10906700826398	1
ENSG00000163913.11	IFT122	3	129442145	3_80	0	0.0157163412284205	4.73534952956302	7.06644344199974e-07	0.06888699309563	1
ENSG00000004399.12	PLXND1	3	129610449	3_80	0	0.0260532675979143	9.32484785785389	2.30675436820397e-06	-0.984279730193802	1
ENSG00000196455.7	PIK3R4	3	130746630	3_81	0	0.12376384517291	20.768083506717	2.44054945181582e-05	3.18513320261115	1
ENSG00000114670.13	NEK11	3	131029889	3_81	0	0.0339036932164464	8.24806898074029	2.65519664588301e-06	-0.950188968519648	1
ENSG00000198585.11	NUDT16	3	131381465	3_81	0	0.0234676396952811	4.75211466453134	1.05889700467046e-06	0.0372596101846957	1
ENSG00000114686.8	MRPL3	3	131502955	3_81	0	0.0234287874765819	4.73641422266916	1.05365124882713e-06	0.186723268458026	1
ENSG00000196353.11	CPNE4	3	132285419	3_82	0	0.0396652770695636	12.3774723418737	4.66165204296778e-06	-1.53700407304255	1
ENSG00000014257.15	ACPP	3	132317024	3_82	0	0.0188217465416833	5.29463134035772	9.46222004974135e-07	0.11358669389849	2
ENSG00000138246.15	DNAJC13	3	132417408	3_82	0	0.0196198109280022	5.68780525136203	1.05958775923414e-06	-0.402777157252457	1
ENSG00000240303.7	ACAD11	3	132658573	3_82	0	0.0431610883806561	13.1843545478097	5.40317032112193e-06	1.38206171953146	1
ENSG00000081307.12	UBA5	3	132654315	3_82	0	0.0176922919248399	4.70906119510662	7.91071662543552e-07	-0.0962176043080101	1
ENSG00000113971.19	NPHP3	3	132716979	3_82	0	0.0181309655531161	4.94079400842941	8.50579824644183e-07	0.311757503563686	1
ENSG00000091513.14	TF	3	133746439	3_83	0	0.0155897789781065	4.70283488105992	6.96140796124631e-07	-0.129742812223107	1
ENSG00000144867.11	SRPRB	3	133755484	3_83	0	0.0186751134156435	6.37795244743418	1.13094613755877e-06	0.536161312861142	1
ENSG00000154917.10	RAB6B	3	133895902	3_83	0	0.0866457816266886	21.529912506044	1.77127945597182e-05	2.32044275303912	1
ENSG00000174640.12	SLCO2A1	3	134051958	3_83	0	0.0156065274495665	4.70935089224512	6.97854250645321e-07	-0.0205251819486896	1
ENSG00000114019.14	AMOTL2	3	134375499	3_83	0	0.0296609526696937	10.7947688706638	3.04015580008205e-06	-1.41410647524639	1
ENSG00000182923.16	CEP63	3	134486229	3_83	0	0.0197054070859672	6.85848652795751	1.28324948277621e-06	0.789858189376724	1
ENSG00000129055.12	ANAPC13	3	134486389	3_83	0	0.0166458903001252	5.29190703576599	8.36405020944391e-07	0.456677017076465	1
ENSG00000174579.3	MSL2	3	136189336	3_84	0	0.0208584321498422	10.2754446180147	2.03507153928408e-06	2.19795875173881	2
ENSG00000118007.12	STAG1	3	136752490	3_84	0	0.0239783816004393	12.2240336312595	2.78311915443651e-06	2.52617150426812	1
ENSG00000158092.6	NCK1	3	136862055	3_84	0	0.0325716205268192	12.7328251614878	3.93787148820065e-06	-2.2505296958325	2
ENSG00000183770.5	FOXL2	3	138948080	3_85	0	0.0157975835615894	4.74015374645929	7.1101782130758e-07	-0.0935406550203378	1
ENSG00000066405.12	CLDN18	3	137998902	3_85	0	0.0173961757516795	5.65173752536496	9.3354050868428e-07	0.565080845118492	1
ENSG00000158163.14	DZIP1L	3	138116190	3_85	0	0.0174311219999187	5.67074314978952	9.38561458384933e-07	-0.683325443648075	1
ENSG00000138231.12	DBR1	3	138174902	3_85	0	0.0548079603611057	16.5757622292366	8.62610113385283e-06	1.32546532167841	2
ENSG00000158186.12	MRAS	3	138370223	3_85	0	0.0165586225034688	5.18498164689169	8.15208737141737e-07	-0.159415297014661	1
ENSG00000158220.13	ESYT3	3	138434098	3_85	0	0.0162887541970967	5.02961434202748	7.77893159037181e-07	-0.136996318857038	1
ENSG00000114107.8	CEP70	3	138594992	3_85	0	0.020824508633624	7.35447292383375	1.45419856907774e-06	-1.64791075649745	1
ENSG00000158234.12	FAIM	3	138609109	3_85	0	0.03442944725729	12.1289336271797	3.96506276803732e-06	-2.24626885785277	1
ENSG00000184432.9	COPB2	3	139391293	3_85	0	0.0182228984816341	6.09098493249786	1.05390721508262e-06	-0.745439105014942	1
ENSG00000114115.9	RBP1	3	139539666	3_85	0	0.0250890028748776	9.12086160667421	2.17278454842676e-06	-0.984029731736044	2
ENSG00000163864.15	NMNAT3	3	139677892	3_85	0	0.0157271380891759	4.69790187373137	7.01537738065397e-07	0.028348712254965	2
ENSG00000158258.16	CLSTN2	3	139935130	3_85	0	0.0167069455473708	5.26935215833361	8.35894904757026e-07	-0.526183645156001	1
ENSG00000155893.12	PXYLP1	3	141227586	3_86	0	0.0965830599165603	16.6940948421088	1.5309507989025e-05	1.99024300567259	1
ENSG00000155903.11	RASA2	3	141486721	3_86	0	0.0306529257812539	6.26451991213779	1.82329577016224e-06	0.701236524859138	1
ENSG00000114125.13	RNF7	3	141737961	3_87	0	0.0338384347208974	10.5642890383085	3.3942821264693e-06	-1.12749335261395	1
ENSG00000114124.2	GRK7	3	141777976	3_87	0	0.0342055875709423	10.6498103583408	3.45888661792053e-06	-1.1208061871167	1
ENSG00000069849.10	ATP1B3	3	141869189	3_87	0	0.0269388352111598	8.48731850356213	2.17093445139566e-06	-1.01564707784607	1
ENSG00000175054.14	ATR	3	142579130	3_87	0	0.0182658047058261	4.82378512523527	8.36612136960599e-07	-0.0792219738466987	1
ENSG00000120756.12	PLS1	3	142596343	3_87	0	0.0183122449682757	4.85034450725644	8.4335723045833e-07	0.126901782182575	1
ENSG00000175040.5	CHST2	3	143118430	3_87	0	0.105800313117245	16.105972742372	1.61797314723102e-05	-3.02128876697234	1
ENSG00000181744.8	C3orf58	3	143972262	3_88	0	0.0393631074388723	8.45766070356938	3.16109123754847e-06	1.02213307843679	1
ENSG00000152952.11	PLOD2	3	146155281	3_90	0	0.0547792072728558	9.52128670777752	4.95232095244528e-06	-1.28317847220793	1
ENSG00000188313.12	PLSCR1	3	146544557	3_90	0	0.0332274719565664	4.74119145630829	1.49582983113234e-06	-0.0201515741099009	1
ENSG00000144891.17	AGTR1	3	148697390	3_91	0	0.01285615585098	5.15292246243836	6.2901663785035e-07	0.253853429355329	2
ENSG00000153002.11	CPB1	3	148791560	3_91	0	0.0149640106823288	6.58711254190568	9.35923796908208e-07	0.68170207609869	1
ENSG00000071794.15	HLTF	3	149086082	3_91	0	0.0195419418416454	9.11183805136053	1.69071772413243e-06	1.29851341121896	1
ENSG00000163755.8	HPS3	3	149129654	3_91	0	0.0245763413251847	11.2842999932711	2.63323276410879e-06	1.52882706434579	1
ENSG00000047457.13	CP	3	149222355	3_91	0	0.0404432853998026	16.0246109607128	6.15362914701108e-06	-2.06932459332904	1
ENSG00000169908.11	TM4SF1	3	149378008	3_92	0	0.034976836216047	5.08122071868279	1.68750854417054e-06	0.334898877229023	1
ENSG00000169903.6	TM4SF4	3	149473363	3_92	0	0.0337956279965336	4.7539434557293	1.52549900820736e-06	-0.113519218442942	1
ENSG00000114744.8	COMMD2	3	149750743	3_92	0	0.0657572180335837	11.1317546975062	6.95031448318696e-06	-1.36083512826261	2
ENSG00000214237.10	MINDY4B	3	150827087	3_93	0	0.0337554096814304	7.61614213485391	2.44104519601585e-06	-0.887090803732762	1
ENSG00000138271.5	GPR87	3	151316814	3_93	0	0.0258469788782735	5.0781142994618	1.2462628709209e-06	-0.237951060026195	1
ENSG00000144895.11	EIF2A	3	150546641	3_93	0	0.0301814371803302	6.55109780645286	1.87737658242329e-06	0.823384591072299	1
ENSG00000198843.12	SELENOT	3	150602535	3_93	0	0.0344680339904609	7.81505921138306	2.55767985088414e-06	-1.0057442159089	1
ENSG00000120742.10	SERP1	3	150602806	3_93	0	0.0485736163663162	11.0924344641977	5.11593133398321e-06	-1.41336862758385	2
ENSG00000144893.12	MED12L	3	151085984	3_93	0	0.0250178132927549	4.7686444057277	1.13276985322581e-06	-0.209674970729158	1
ENSG00000174946.6	GPR171	3	151203001	3_93	0	0.0272065440498405	5.56488161671076	1.43756239994292e-06	0.480655948395051	1
ENSG00000174944.8	P2RY14	3	151275831	3_93	0	0.0250603270675488	4.78476108592589	1.13852976464975e-06	0.0596198500264114	1
ENSG00000169313.9	P2RY12	3	151384664	3_93	0	0.0252001988735465	4.83757811374783	1.15752227095806e-06	0.335347681510512	1
ENSG00000152580.8	IGSF10	3	151458602	3_93	0	0.024881823395382	4.71692429925336	1.11439333621421e-06	0.161169827060586	1
ENSG00000198829.6	SUCNR1	3	151873953	3_94	0	0.0336471300031299	12.7027542046443	4.058292239897e-06	1.57152941154099	1
ENSG00000152601.17	MBNL1	3	152175950	3_94	0	0.114253147675459	24.5083813582791	2.65876651153072e-05	-2.69960137031831	1
ENSG00000181467.4	RAP2B	3	153162558	3_94	0	0.0155409127675749	5.37726492075195	7.93478845606132e-07	0.400457500464083	1
ENSG00000174953.13	DHX36	3	153789637	3_95	0	0.0293571010592402	5.48470506175062	1.52884635843768e-06	0.393525444977778	1
ENSG00000196549.10	MME	3	155023697	3_96	0	0.0348031121891391	7.78815597707687	2.57365375545225e-06	-0.898922954971858	1
ENSG00000240045.1	RP11-451G4.2	3	155293729	3_96	0	0.0747173852054465	15.1217750312962	1.07280758275267e-05	-1.67053510179584	1
ENSG00000114805.16	PLCH1	3	155745473	3_96	0	0.025320655010817	4.76372672200517	1.14529976731141e-06	-0.552913923146294	1
ENSG00000114850.6	SSR3	3	156554503	3_97	0	0.0314290397094599	5.03942789844491	1.50386809029022e-06	0.458361160772352	1
ENSG00000163659.12	TIPARP	3	156672810	3_97	0	0.0598692792205947	11.2038720769909	6.36897534827088e-06	1.35745152091214	1
ENSG00000197980.12	LEKR1	3	156826795	3_97	0	0.041876802067839	7.7758268242653	3.09184337751905e-06	0.988777630500742	1
ENSG00000163660.11	CCNL1	3	157160775	3_97	0	0.0320338281842748	5.22080212219005	1.58797430796572e-06	-0.429425807686528	1
ENSG00000174899.10	PQLC2L	3	157543172	3_97	0	0.0333014859103827	5.59025289147924	1.76763447749741e-06	-0.539848778645379	1
ENSG00000168779.19	SHOX2	3	158106687	3_98	0	0.0283360012007429	7.67842741662178	2.06589498943402e-06	0.780938466586641	1
ENSG00000174891.12	RSRC1	3	158106120	3_98	0	0.0299769896333427	8.21357028743594	2.33785403595965e-06	0.851744047982356	2
ENSG00000178053.17	MLF1	3	158570984	3_98	0	0.0433098683923535	11.7215553222887	4.82024932454105e-06	1.53845823835312	1
ENSG00000168827.14	GFM1	3	158644652	3_98	0	0.0243514466105937	6.23961110292464	1.44271213509312e-06	-0.719242253156419	2
ENSG00000118849.9	RARRES1	3	158733133	3_98	0	0.0207167543561223	4.7072490857944	9.25947349963765e-07	0.0722952673200926	1
ENSG00000151967.18	SCHIP1	3	159839749	3_99	0	0.0303869337216126	12.0434874601066	3.4748538258164e-06	-1.19169158631687	2
ENSG00000168811.6	IL12A	3	159988493	3_99	0	0.0196963531971692	8.53734806460506	1.59663706913946e-06	-0.943090819558465	1
ENSG00000180044.5	C3orf80	3	160225162	3_99	0	0.014026191909425	5.38442364590452	7.17094507862878e-07	0.483609220217061	1
ENSG00000113810.15	SMC4	3	160398964	3_99	0	0.0137521768981254	5.22799180353989	6.82658881712815e-07	-0.466614881042239	2
ENSG00000186432.8	KPNA4	3	160565338	3_99	0	0.01325004883001	4.7316695999888	5.95290959259818e-07	0.124572342865305	2
ENSG00000163590.13	PPM1L	3	160753457	3_99	0	0.0132316765971299	4.97300829457086	6.2478624231951e-07	0.709469605246621	1
ENSG00000169255.13	B3GALNT1	3	161105484	3_99	0	0.0307610930311623	14.0115177621298	4.09245904203135e-06	-3.85021574539102	2
ENSG00000114200.9	BCHE	3	165836779	3_102	0	0.0165213946984951	5.72614043969532	8.98268352069168e-07	0.592017283910498	1
ENSG00000114209.14	PDCD10	3	167734716	3_103	0	0.263916070985869	28.7572724652933	7.2062765731502e-05	-3.34131249691285	2
ENSG00000163536.12	SERPINI1	3	167735203	3_103	0	0.0708185520800523	15.5611035142243	1.04636892045536e-05	-2.40384661185431	2
ENSG00000173905.8	GOLIM4	3	168096432	3_103	0	0.0670537606123038	15.033536572151	9.57153727250164e-06	2.0803416366704	1
ENSG00000013293.5	SLC7A14	3	170585884	3_104	0	0.0298350426257937	15.3858229316094	4.35857766951025e-06	-1.51101843428433	1
ENSG00000184378.2	ACTRT3	3	169769649	3_104	0	0.0476331862378073	19.8265673461264	8.96715257462606e-06	2.17977330011415	1
ENSG00000085274.15	MYNN	3	169772149	3_104	0	0.00914942679412056	4.73556481732461	4.11398845638204e-07	0.0153821550447122	1
ENSG00000171757.15	LRRC34	3	169811630	3_104	0	0.0210598468263201	12.4833205238918	2.49621924188666e-06	-1.38710158468383	2
ENSG00000173889.15	PHC3	3	170181879	3_104	0	0.0103603998952405	5.95660256127749	5.85966164870664e-07	-0.791668928688787	1
ENSG00000163558.12	PRKCI	3	170222257	3_104	0	0.0262087864082714	13.7913134850631	3.43202101653594e-06	1.62963942211859	1
ENSG00000136603.13	SKIL	3	170358045	3_104	0	0.00920530898537542	4.76327912524927	4.16333923275302e-07	0.198907049994984	1
ENSG00000163577.7	EIF5A2	3	170908915	3_104	0	0.0101353014246823	6.85465399603967	6.59659169484467e-07	1.35567010466855	1
ENSG00000154310.16	TNIK	3	171483762	3_105	0	0.0664263845353529	13.570778944046	8.55938947360821e-06	-1.63462460546499	1
ENSG00000169760.17	NLGN1	3	173396095	3_106	0	0.0230908890821587	4.81357300666778	1.05537211479366e-06	0.219444805443283	1
ENSG00000177565.16	TBL1XR1	3	177228005	3_109	0	0.022944308616464	9.50843606850476	2.07148342748334e-06	1.09506802518644	1
ENSG00000172667.10	ZMAT3	3	179072373	3_110	0	0.0350093974040305	6.28325965610009	2.08865658570349e-06	-0.661589595129294	1
ENSG00000121879.3	PIK3CA	3	179147773	3_110	0	0.0846686429508419	14.7750440860304	1.18781493410723e-05	1.72093240128166	2
ENSG00000171109.18	MFN1	3	179352666	3_110	0	0.0300856243444273	4.84048653897405	1.3827556510362e-06	0.274265371117656	1
ENSG00000114450.9	GNB4	3	179451249	3_110	0	0.0403793327793954	7.64454317272073	2.93094772705279e-06	-0.932036122328265	2
ENSG00000114757.18	PEX5L	3	180037536	3_111	0	0.0103970013307346	5.68543442867007	5.61266538679875e-07	0.773408660675261	1
ENSG00000163728.10	TTC14	3	180601678	3_111	0	0.00976887946774374	5.32354605124682	4.93790992191395e-07	-1.39240138149613	1
ENSG00000145075.11	CCDC39	3	180870597	3_111	0	0.018833103197972	14.6119251876899	2.6129236690861e-06	-2.72793947519334	1
ENSG00000205981.6	DNAJC19	3	180990173	3_111	1	0.275687026190043	42.5801911973282	0.000111460588748313	6.53142695060581	1
ENSG00000181449.3	SOX2	3	181761110	3_111	0	0.00944778945756397	4.71430098548458	4.229070353638e-07	0.0613308624962945	1
ENSG00000058063.15	ATP11B	3	182793563	3_112	0	0.0204022242944758	5.8755845020992	1.13821941997544e-06	-0.827114816908369	1
ENSG00000078070.12	MCCC1	3	183116069	3_112	0	0.0194169037950436	5.40683990844349	9.96829510031045e-07	-0.612315916834997	2
ENSG00000078081.7	LAMP3	3	183162707	3_112	0	0.164960122635702	26.0965593385678	4.08751745082514e-05	-2.59671732214696	1
ENSG00000176597.11	B3GNT5	3	183252770	3_112	0	0.0191782765626776	5.2897754300146	9.63261514188238e-07	-0.43522761093554	1
ENSG00000172578.11	KLHL6	3	183579399	3_112	0	0.0180278224997092	4.704280016787	8.05255750503856e-07	0.155126536822122	1
ENSG00000145192.12	AHSG	3	186612673	3_114	0	0.021574055962682	6.1127084368931	1.25216880211445e-06	0.620740030875692	1
ENSG00000163898.9	LIPH	3	185552333	3_114	0	0.0200572067015158	5.42209225694738	1.03260625108986e-06	-0.286810183226713	1
ENSG00000163904.12	SENP2	3	185582607	3_114	0	0.0217942007736704	6.20892247810999	1.28485636905452e-06	-0.728167801946021	1
ENSG00000058866.14	DGKG	3	186362201	3_114	0	0.107265862975773	21.5180266210317	2.19160038648723e-05	2.18801483257949	1
ENSG00000090520.11	DNAJB11	3	186568197	3_114	0	0.0199883366501997	5.38951932400365	1.02287858325207e-06	0.416722312374636	1
ENSG00000163918.10	RFC4	3	186807308	3_114	0	0.0194816969961694	5.14641985870824	9.51983443498954e-07	0.293230180783993	1
ENSG00000073849.14	ST6GAL1	3	186930256	3_114	0	0.0199849562020362	5.3879183866983	1.02240180195514e-06	-0.446090182256339	1
ENSG00000127241.16	MASP1	3	187292371	3_115	0	0.0174572638176369	5.46917425030351	9.06557452213058e-07	0.36192219201957	2
ENSG00000136514.2	RTP4	3	187375990	3_115	0	0.0184402692675094	5.98167388800704	1.04733926931085e-06	-0.62066106502677	1
ENSG00000188001.9	TPRG1	3	188946721	3_115	0	0.0171294771359399	5.28508288363017	8.59593862556166e-07	-0.385049278606096	1
ENSG00000113946.3	CLDN16	3	190322608	3_116	0	0.0262909858723085	5.10013679519501	1.27316911097166e-06	0.330867627356679	1
ENSG00000163347.5	CLDN1	3	190322418	3_116	0	0.0256328857031477	4.85948288487049	1.18272820756459e-06	-0.188856936188378	2
ENSG00000188729.6	OSTN	3	191198981	3_117	0	0.0248259706078439	14.2240402113909	3.35294635497047e-06	-1.59493460878304	2
ENSG00000152492.13	CCDC50	3	191328956	3_117	0	0.00931560943069276	5.05278706059839	4.46930161919071e-07	0.0388999395144622	1
ENSG00000188958.9	UTS2B	3	191330765	3_117	0	0.0110958390969252	6.6905217364751	7.04883805830041e-07	0.785140323476228	1
ENSG00000127252.5	HRASLS	3	193241004	3_118	0	0.0213804234262798	4.69750953483215	9.53633214680283e-07	-0.00278588740934841	1
ENSG00000198836.8	OPA1	3	193597387	3_118	0	0.0362060195656674	9.70259355715215	3.33553895979765e-06	1.26623366586298	1
ENSG00000178732.5	GP5	3	194398379	3_119	0	0.0342653172670352	6.01438525653637	1.95678629466376e-06	-0.592702969158076	1
ENSG00000133657.14	ATP13A3	3	194506164	3_119	0	0.0337097168242002	5.85867716328851	1.8752193180545e-06	-0.541299584025367	1
ENSG00000145014.17	TMEM44	3	194633785	3_119	0	0.032850145936251	5.61272363968869	1.75068640368806e-06	-0.353345946959227	1
ENSG00000041802.10	LSG1	3	194648851	3_119	0	0.0492255727027771	9.47564584632337	4.42891142552991e-06	-1.12321376314465	1
ENSG00000185112.5	FAM43A	3	194686252	3_119	0	0.0910859579220149	15.4230725822905	1.33388911701579e-05	-1.84074501420707	1
ENSG00000173950.15	XXYLT1	3	195271242	3_120	0	0.024152383898108	4.93951981289148	1.13277102483209e-06	0.0614251329243029	1
ENSG00000114331.13	ACAP2	3	195443245	3_120	0	0.0237701309979931	4.74514858310341	1.07097365526605e-06	0.131467291409012	1
ENSG00000176945.16	MUC20	3	195957034	3_120	0	0.0249072318360704	5.16942510724689	1.22254571493383e-06	0.10360549666049	1
ENSG00000145113.21	MUC4	3	195800147	3_120	0	0.0256316162549246	5.34645953765843	1.30118687396022e-06	-0.395136921349622	1
ENSG00000163959.9	SLC51A	3	196310928	3_121	0	0.0328253249016433	15.756320898479	4.91090177127486e-06	-3.24414315655807	1
ENSG00000145107.15	TM4SF19	3	196338325	3_121	0	0.017099808057612	9.85220106878163	1.59963868684523e-06	-1.22512551311192	1
ENSG00000174013.7	FBXO45	3	196568683	3_121	0	0.0104598536369671	4.82424279399106	4.79128672537835e-07	-0.205535368113304	1
ENSG00000174004.5	NRROS	3	196639259	3_121	0	0.010473523878324	4.89059114502402	4.863529798945e-07	0.175610348100035	1
ENSG00000174007.7	CEP19	3	196711955	3_121	0	0.0112580518107828	5.47486962397299	5.85240565563046e-07	0.326308027903853	1
ENSG00000270170.1	NCBP2-AS2	3	196943041	3_121	0	0.016379082750638	8.97417518244607	1.39566605833766e-06	1.37517205269239	1
ENSG00000119227.7	PIGZ	3	196943079	3_121	0	0.0128982632751652	6.83586903533517	8.37186791738379e-07	-1.01008193702031	3
ENSG00000163975.11	MELTF	3	197030593	3_121	0	0.0209659236251218	11.5196412202594	2.29324444076761e-06	-1.43167128630719	1
ENSG00000186001.12	LRCH3	3	197791099	3_122	0	0.0221440948643169	4.71698786065695	9.91790830249518e-07	-0.0611211956872692	1
ENSG00000182899.14	RPL35A	3	197950399	3_122	0	0.0231698499975405	5.14626254667996	1.13217238510545e-06	-0.315591554909521	1
ENSG00000114473.13	IQCG	3	197960622	3_122	0	0.0231131424375949	5.1230272978562	1.12430220519795e-06	-0.324404975982305	1
ENSG00000185621.11	LMLN	3	197960381	3_122	0	0.0224345408584364	4.84050510907884	1.03111063298866e-06	-0.133392379784724	2
ENSG00000250312.6	ZNF718	4	126106	4_1	0	0.0244821754337758	6.66463166875046	1.54925731324035e-06	-0.782559741221265	1
ENSG00000186777.11	ZNF732	4	305472	4_1	0	0.054768033068086	14.3455132674023	7.46003100142194e-06	1.73476794701693	1
ENSG00000131127.13	ZNF141	4	337951	4_1	0	0.0205171643506666	4.98976527969574	9.72063980656368e-07	0.156088375536713	1
ENSG00000182903.15	ZNF721	4	499142	4_1	0	0.0228340750461705	6.00366436772736	1.3016590015449e-06	0.563549251798101	1
ENSG00000169026.12	MFSD7	4	689228	4_1	0	0.0610696155287751	15.3930419069215	8.92579759465637e-06	-1.95291290025613	1
ENSG00000185619.18	PCGF3	4	705427	4_2	0	0.038635740374952	9.39963768546538	3.44824209759258e-06	0.308436381113691	3
ENSG00000178950.16	GAK	4	932335	4_2	0	0.0263939681463715	6.44164252643711	1.61435374440355e-06	-0.494866165743236	1
ENSG00000127419.16	TMEM175	4	932335	4_2	0	0.0263939681463715	6.44164252643711	1.61435374440355e-06	-0.494866165743236	1
ENSG00000145214.13	DGKQ	4	987144	4_2	0	0.0222325254295084	5.05978164111914	1.06811489017966e-06	0.438773759887865	1
ENSG00000127415.12	IDUA	4	986676	4_2	0	0.0215064196986436	4.85375623319641	9.91159333314623e-07	0.543724858356938	2
ENSG00000145217.13	SLC26A1	4	993488	4_2	0	0.0237658762736285	6.10333125724693	1.37726709125411e-06	-1.13215012553943	1
ENSG00000090316.15	MAEA	4	1374714	4_2	0	0.0455311868127022	12.4899007101541	5.39964680782134e-06	-2.38268940925514	1
ENSG00000163945.15	UVSSA	4	1347101	4_2	0	0.0330277737156594	9.38739556767479	2.94389161006235e-06	1.9114701445867	2
ENSG00000179979.8	CRIPAK	4	1347765	4_2	0	0.0236396795007838	5.52005866761517	1.23903243251815e-06	-0.401242915052597	1
ENSG00000174137.12	FAM53A	4	1680955	4_3	0	0.034269330202013	7.2342300453439	2.35393967015338e-06	0.830295408590243	2
ENSG00000168936.10	TMEM129	4	1721552	4_3	0	0.0265481358878691	4.80639748591072	1.2115772573261e-06	-0.217971913865037	3
ENSG00000013810.18	TACC3	4	1721773	4_3	0	0.0312917086929814	6.36888734155805	1.89230110133549e-06	-0.647132187925429	1
ENSG00000109685.17	NSD2	4	1872161	4_3	0	0.0482762889140184	10.5077465834934	4.81660314381224e-06	-1.25965877105342	1
ENSG00000123933.16	MXD4	4	2262585	4_3	0	0.0310516773579348	6.29562965885005	1.85618660562921e-06	-0.639093032087204	1
ENSG00000159733.13	ZFYVE28	4	2424254	4_3	0	0.0430220709953857	9.40485414800736	3.8418532715853e-06	-1.34937329489782	1
ENSG00000063978.15	RNF4	4	2461337	4_3	0	0.0291940482250783	5.70900555945273	1.58253084581841e-06	0.568457017551482	1
ENSG00000087274.16	ADD1	4	2843547	4_4	0	0.0461046608045785	11.3256982925284	4.95800792031767e-06	-1.76474166013393	1
ENSG00000109736.14	MFSD10	4	2934914	4_4	0	0.0238737243294622	5.05788819944291	1.14653362732619e-06	0.386976106802987	1
ENSG00000087269.15	NOP14	4	2963617	4_4	0	0.0516388022227172	12.411849906883	6.08569344802961e-06	1.94984514535021	1
ENSG00000125388.19	GRK4	4	2963617	4_4	0	0.0516388022227172	12.411849906883	6.08569344802961e-06	1.9498451453502	1
ENSG00000197386.10	HTT	4	3074678	4_4	0	0.0375390290709666	9.36206911182209	3.33696979199271e-06	1.10725632016374	1
ENSG00000163956.10	LRPAP1	4	3510836	4_4	0	0.0473632488442377	11.5839467637031	5.20949270939129e-06	1.32292136174661	1
ENSG00000132406.11	TMEM128	4	4247756	4_5	0	0.0311932365309877	8.58287825321162	2.5420892104778e-06	-0.923898328069292	3
ENSG00000168826.15	ZBTB49	4	4288642	4_5	0	0.0205666732740906	4.74089434077408	9.25809690021512e-07	0.237917901500934	1
ENSG00000168824.14	NSG1	4	4348438	4_5	0	0.0206311992503087	4.73522048583452	9.27602853618523e-07	-0.0444120704251451	1
ENSG00000168818.9	STX18	4	4542773	4_5	1	0.143003597206916	18.8204655432185	2.55549314816941e-05	-3.92022277577302	1
ENSG00000170891.10	CYTL1	4	5019281	4_6	0	0.0425501583269852	9.80520448619882	3.96145961104679e-06	1.15110894357866	1
ENSG00000173040.12	EVC2	4	5709368	4_7	0	0.0225728581271155	7.73804557198349	1.65849906832201e-06	-0.795582398742821	1
ENSG00000072832.14	CRMP1	4	5890244	4_7	0	0.0178922879109412	5.53730456557532	9.40722835012465e-07	-0.49891036540018	1
ENSG00000178988.10	MRFAP1L1	4	6709977	4_7	0	0.0302849085737741	10.5284317746503	3.02752230122584e-06	-1.1613666952116	2
ENSG00000109519.12	GRPEL1	4	7067723	4_8	0	0.027793956557495	4.99982785603389	1.31948003404508e-06	-0.416689686032195	1
ENSG00000196526.10	AFAP1	4	7929955	4_9	0	0.0258539394260794	5.62136524442483	1.37995818873533e-06	-0.434099293053771	2
ENSG00000155269.11	GPR78	4	8545491	4_10	0	0.0550690289153935	14.1376922279997	7.39236390835991e-06	-1.77593171387352	1
ENSG00000155275.18	TRMT44	4	8437565	4_10	0	0.0288630578606346	7.96737487944105	2.18350901216006e-06	-1.0130908632962	1
ENSG00000087008.15	ACOX3	4	8440275	4_10	0	0.0283191034411233	7.78652014500258	2.09372822720445e-06	-1.18205210935807	1
ENSG00000109625.18	CPZ	4	8509840	4_10	0	0.0508511077928068	13.3725367889797	6.45671499382519e-06	-1.73884997955043	1
ENSG00000109667.11	SLC2A9	4	10054458	4_11	0	0.0227601272005183	4.79716712480266	1.03670914717952e-06	0.0536189828581012	1
ENSG00000178163.7	ZNF518B	4	10457345	4_11	0	0.0362628854508958	9.22448085042077	3.17615500126085e-06	-0.956463251681672	1
ENSG00000002587.9	HS3ST1	4	11430092	4_12	0	0.0232520326945659	8.78186998115064	1.93885497181053e-06	-0.927886978721484	1
ENSG00000038219.12	BOD1L1	4	13627813	4_13	0	0.0206129573571456	9.07158396058583	1.77550061092426e-06	-1.11072234175223	2
ENSG00000137449.15	CPEB2	4	15002486	4_14	0	0.0274442512364177	6.75855815373308	1.76117632282221e-06	-0.803449738462633	1
ENSG00000048342.15	CC2D2A	4	15469445	4_15	0	0.0231084234544646	4.82683591767035	1.05908361657785e-06	-0.258075472722246	1
ENSG00000118564.14	FBXL5	4	15680842	4_15	0	0.0430910501548713	10.7572442620617	4.40134594299837e-06	-1.46765111601655	1
ENSG00000237765.6	FAM200B	4	15680842	4_15	0	0.0430910501548713	10.7572442620617	4.40134594299837e-06	-1.46765111601655	1
ENSG00000004468.12	CD38	4	15778820	4_15	0	0.0445258146890993	11.0705349305955	4.68034511506956e-06	1.36085416649184	1
ENSG00000007062.11	PROM1	4	16084528	4_16	0	0.0193719179643331	4.72292207962445	8.6872195710536e-07	-0.163665915078468	1
ENSG00000137440.4	FGFBP1	4	15938608	4_16	0	0.0194714305394403	4.77143121288116	8.8215301691385e-07	0.176572480724896	1
ENSG00000137441.7	FGFBP2	4	15973949	4_16	0	0.029574906490602	8.73647877078541	2.45333696711966e-06	-0.997851539516231	1
ENSG00000169744.12	LDB2	4	16898323	4_16	0	0.0294778870132536	8.7051892016533	2.43653111258599e-06	-1.01013940320781	2
ENSG00000002549.12	LAP3	4	17576846	4_17	0	0.137675674894747	24.2893233528141	3.17519226090072e-05	3.11305269761664	1
ENSG00000047662.4	FAM184B	4	17781082	4_17	0	0.0195063504758745	5.46711788972679	1.01258586044108e-06	0.410408548664469	1
ENSG00000163257.10	DCAF16	4	17810992	4_17	0	0.0182126565584079	4.81789083872121	8.33158540624862e-07	-0.206733713518986	1
ENSG00000109805.9	NCAPG	4	17810905	4_17	0	0.0205496698879779	5.96075011385828	1.16306279196827e-06	0.578755531732976	2
ENSG00000178177.15	LCORL	4	18022222	4_17	0	0.104904726527848	21.6032402009707	2.1518467929492e-05	2.6649499958836	1
ENSG00000163138.18	PACRGL	4	20693102	4_19	0	0.0183800527183329	4.95549088742511	8.64830169164737e-07	0.210546562834354	1
ENSG00000153012.11	LGI2	4	25031251	4_21	0	0.0141958919329199	4.87089387787748	6.56551426224101e-07	0.00472404349803774	1
ENSG00000053900.10	ANAPC4	4	25384937	4_21	0	0.0223668811136083	9.17264086502112	1.94803706608322e-06	-1.11706860787955	1
ENSG00000109680.10	TBC1D19	4	26585696	4_22	0	0.325873324380463	19.8178312663348	6.13200265554948e-05	4.05237389890075	1
ENSG00000154274.14	C4orf19	4	37453362	4_31	0	0.0149385681691496	4.70332140732343	6.67130855739016e-07	0.0281151620129273	1
ENSG00000181826.9	RELL1	4	37686693	4_31	0	0.0186122001734952	6.78266206617412	1.19865800798349e-06	-0.664977836703984	2
ENSG00000169299.13	PGM2	4	37826564	4_31	0	0.2177440189716	30.7120309468346	6.34968481090024e-05	-3.23970403449383	1
ENSG00000250254.1	PTTG2	4	37960512	4_31	0	0.0166282077138801	5.71628882889533	9.02520347893085e-07	0.496627896748263	1
ENSG00000174123.10	TLR10	4	38782747	4_31	0	0.0154213885329861	5.00395919003943	7.32714245169909e-07	-0.266194616074364	1
ENSG00000174130.12	TLR6	4	38857139	4_31	0	0.0514872903434569	16.4677967085086	8.05068678144293e-06	-1.91236726506163	1
ENSG00000121895.7	TMEM156	4	39033194	4_32	0	0.0293856982416878	4.72882649018631	1.3194313249199e-06	-0.0832084617290246	2
ENSG00000157796.17	WDR19	4	39181936	4_32	0	0.0413738789929179	7.98911329106088	3.13850060355367e-06	-0.801232243176525	2
ENSG00000035928.15	RFC1	4	39366034	4_32	0	0.045575120752212	8.91395468337786	3.85740862031838e-06	1.17954165621384	2
ENSG00000163682.15	RPL9	4	39458104	4_32	0	0.0352335891839244	6.45623663583943	2.15990039025968e-06	-0.828957826304904	1
ENSG00000121897.14	LIAS	4	39458793	4_32	0	0.134217606887057	19.4188953072714	2.47475042873229e-05	2.2507602557346	1
ENSG00000109814.11	UGDH	4	39532814	4_32	0	0.0903803956344666	15.5234943661315	1.33217452139271e-05	-1.89096464313467	1
ENSG00000121892.14	PDS5A	4	39977663	4_32	0	0.0354404042284507	6.51201478078931	2.19134845109876e-06	-0.661691548310071	2
ENSG00000078177.13	N4BP2	4	40057256	4_32	0	0.0355492585160302	6.54125095888909	2.20794756219999e-06	-0.897378397041673	1
ENSG00000163694.14	RBM47	4	40630591	4_33	0	0.0167630353105654	4.7081591451626	7.4937843481762e-07	0.114347880957467	1
ENSG00000163697.16	APBB2	4	41216733	4_33	0	0.016816702164721	4.73838873861541	7.56604494558987e-07	-0.0785834363723026	1
ENSG00000154277.12	UCHL1	4	41256670	4_33	0	0.0174833438890821	5.10611365478695	8.47641817765036e-07	0.308456188988654	1
ENSG00000064042.17	LIMCH1	4	41359205	4_33	0	0.0218458943895297	7.21531845550626	1.49665854807169e-06	0.853957563923584	2
ENSG00000109133.12	TMEM33	4	41934846	4_33	0	0.0237945032311061	8.02539610665735	1.81317831321108e-06	-1.12031100025109	2
ENSG00000188848.15	BEND4	4	42159410	4_33	0	0.163635532045754	26.706421820999	4.14945170219479e-05	-3.05741156164102	1
ENSG00000124406.16	ATP8A1	4	42656127	4_34	0	0.0441780660944898	11.9385027855728	5.00788056296441e-06	-1.37220881289326	3
ENSG00000163281.11	GNPDA2	4	44722549	4_35	0	0.0247914586568421	4.9352185637353	1.16173177410626e-06	-0.601709112087242	1
ENSG00000151834.15	GABRA2	4	46472836	4_36	0	0.0314686510679194	15.4919648069342	4.62894505085455e-06	1.39368048140911	1
ENSG00000169019.10	COMMD8	4	47463353	4_37	0	0.0873101085474612	19.1403549673665	1.58676244311296e-05	-2.37906683114908	2
ENSG00000170448.11	NFXL1	4	47915457	4_37	0	0.0561488514998154	14.869568073827	7.92750688053047e-06	1.96122425345419	1
ENSG00000198515.13	CNGA1	4	48016512	4_37	0	0.0754908066013138	17.7268334217377	1.27064030222194e-05	-2.12628107408405	2
ENSG00000182223.7	ZAR1	4	48490196	4_38	0	0.0226946435989175	5.91288821290475	1.27414962904834e-06	0.837179043180694	2
ENSG00000074966.10	TXK	4	48133766	4_38	0	0.198493665748002	24.9595574587713	4.70414749182419e-05	2.74511634520119	1
ENSG00000109171.14	SLAIN2	4	48338837	4_38	0	0.0287435871740024	6.94604377841744	1.89572736720578e-06	-0.0251532023466633	1
ENSG00000145248.6	SLC10A4	4	48482870	4_38	0	0.0225403018699852	6.03166516169342	1.29090519686324e-06	0.906296524772525	1
ENSG00000075539.13	FRYL	4	48780630	4_38	0	0.038478832072784	12.300234089307	4.49399572702081e-06	-2.22136035231026	1
ENSG00000109180.14	OCIAD1	4	48804745	4_38	0	0.0380027734075774	12.5747874107072	4.53746554831617e-06	2.74558862188185	2
ENSG00000109184.14	DCUN1D4	4	51842716	4_38	0	0.0292123467285141	7.13573366966389	1.97925830456858e-06	-0.74472130790538	2
ENSG00000128045.6	RASL11B	4	52862207	4_38	0	0.0216568419537448	4.70114335645198	9.66709571702633e-07	-0.130973221086792	1
ENSG00000184178.15	SCFD2	4	53365943	4_39	0	0.0175167591762065	6.53828407131917	1.08746413246477e-06	0.876018346680487	1
ENSG00000145216.15	FIP1L1	4	53377468	4_39	0	0.0241126284627228	9.4914186995536	2.17306683270168e-06	-1.22843324991655	2
ENSG00000109255.11	NMU	4	55636449	4_40	0	0.0629088430367204	13.2974312765041	7.94285893166575e-06	1.54066558189991	1
ENSG00000134851.12	TMEM165	4	55395772	4_40	0	0.0302891152013479	6.30434969878415	1.81311052522889e-06	-0.806034086278698	2
ENSG00000134852.14	CLOCK	4	55547636	4_40	0	0.037947964639849	8.45149590970979	3.04522558285854e-06	1.30475108965619	1
ENSG00000249693.2	THEGL	4	56530589	4_41	0	0.0116944555833614	5.25574394385282	5.8359505601044e-07	-0.228021765126122	2
ENSG00000174799.10	CEP135	4	55948979	4_41	0	0.0116584849972673	5.22667341313845	5.78581947745784e-07	-0.345863406186961	1
ENSG00000109265.13	KIAA1211	4	56048895	4_41	0	0.0116600440786077	5.22793508470603	5.78799004232629e-07	-0.41898841018078	1
ENSG00000157426.13	AASDH	4	56387660	4_41	0	0.0152204412116511	7.74458103287422	1.11923830987799e-06	0.997577705961033	1
ENSG00000128059.8	PPAT	4	56435515	4_41	0	0.0131489912181103	6.36248212930033	7.94358244968132e-07	-0.799482385415056	1
ENSG00000174780.15	SRP72	4	56465976	4_41	0	0.01186327138709	5.39102343941769	6.07257772802137e-07	-0.55027529010218	2
ENSG00000171476.21	HOPX	4	56676828	4_41	0	0.021164654944561	10.8642394859748	2.18327237467224e-06	-1.19703078524297	1
ENSG00000187054.15	TMPRSS11A	4	67963489	4_47	0	0.0352071788861205	8.1782007676461	2.73392371098126e-06	-0.717895798233547	1
ENSG00000145241.10	CENPC	4	67545510	4_47	0	0.024779664061987	5.20403043303992	1.22442626995467e-06	-0.22950861101612	2
ENSG00000035720.7	STAP1	4	67558394	4_47	0	0.0273530169500138	5.89680977073762	1.53150969074606e-06	0.188032246297694	1
ENSG00000033178.12	UBA6	4	67700749	4_47	0	0.0377019653631832	8.63368100325521	3.09070379366776e-06	0.606537602563351	1
ENSG00000109163.6	GNRHR	4	67749526	4_47	0	0.603730843936267	20.0698783932677	0.000115049702995364	-3.81159269993678	1
ENSG00000171234.13	UGT2B7	4	69051355	4_48	0	0.0361330505379099	8.93809586376709	3.06652869935035e-06	1.20144454551053	1
ENSG00000198092.5	TMPRSS11F	4	68129811	4_48	0	0.027169116376031	6.22517532344909	1.60592218636876e-06	-0.646884841206137	1
ENSG00000185873.7	TMPRSS11B	4	68245842	4_48	0	0.0367147067220894	9.09035650833363	3.16897181111212e-06	-1.04216755716273	1
ENSG00000173597.8	SULT1B1	4	69787749	4_48	0	0.0289102046277522	6.81533636803817	1.87083659969753e-06	-0.762115567416395	1
ENSG00000187689.9	AMTN	4	70517629	4_49	0	0.0365439245930987	5.818545815516	2.01895686894649e-06	0.826328069132886	1
ENSG00000171195.10	MUC7	4	70430274	4_49	0	0.035515305866359	5.54636727247704	1.87034438680174e-06	-0.372335667059796	2
ENSG00000132467.3	UTP3	4	70688558	4_49	0	0.0459508669358456	8.00677112277124	3.49340164500116e-06	-0.950904436241532	1
ENSG00000018189.12	RUFY3	4	70704417	4_49	0	0.0504539769532477	8.90256738129844	4.26489232116795e-06	-1.12962960064193	1
ENSG00000080493.15	SLC4A4	4	71186607	4_49	0	0.0415942500184252	7.05410403022885	2.78594510614823e-06	0.716949900992937	1
ENSG00000169435.13	RASSF6	4	73620528	4_50	0	0.106602956104765	23.3659345825148	2.3651015957829e-05	-2.66836462472704	2
ENSG00000163734.4	CXCL3	4	74037417	4_51	0	0.0158445831146069	6.91028350479535	1.03961869136546e-06	0.831124463399095	2
ENSG00000081041.8	CXCL2	4	74077472	4_51	0	0.0144421786529921	6.03439655637804	8.27492291253271e-07	0.604532360700826	2
ENSG00000174808.11	BTC	4	74794551	4_51	0	0.014382201148334	5.9950725289321	8.18685685352484e-07	-0.535205661529418	1
ENSG00000169116.11	PARM1	4	74932626	4_51	0	0.0167247962181616	7.42148743047964	1.17855319043677e-06	0.825106520479912	1
ENSG00000174792.10	C4orf26	4	75556418	4_51	0	0.0130708853633891	5.0920294030096	6.31965405664228e-07	-0.150929114372646	2
ENSG00000156194.17	PPEF2	4	75911703	4_51	0	0.0663115801835561	20.553631268296	1.29412234177525e-05	2.21223684593184	1
ENSG00000138744.14	NAAA	4	75940706	4_51	0	0.014196894238335	5.87255105030101	7.91621433851256e-07	0.686030126029433	1
ENSG00000156219.16	ART3	4	76010848	4_51	0	0.0211157173916433	9.62811533607743	1.93038761133669e-06	1.28182184005871	1
ENSG00000138750.14	NUP54	4	76148806	4_51	0	0.012543173444245	4.70290874582618	5.60107484868251e-07	0.119067881860478	1
ENSG00000189157.13	FAM47E	4	76213717	4_52	0	0.0154416789652988	4.70744349246481	6.9020330008096e-07	-0.225526300577211	1
ENSG00000118804.8	STBD1	4	76306332	4_52	0	0.0564484339846976	17.0425150640473	9.13446216720873e-06	2.11154456546969	2
ENSG00000163749.17	CCDC158	4	76421795	4_52	0	0.0162533932870098	5.19177731792346	8.01230545650192e-07	-0.511283184471923	2
ENSG00000138758.11	SEPT11	4	76949586	4_52	0	0.0155834387772421	4.79382808542655	7.09321545014797e-07	-0.199760383310077	1
ENSG00000118816.9	CCNI	4	77076318	4_52	0	0.0183078876962218	6.3177351718085	1.09823948441805e-06	-0.675541365104838	2
ENSG00000138767.12	CNOT6L	4	77821837	4_52	0	0.015636571087541	4.82600140671188	7.16516778372388e-07	-0.274171336559523	1
ENSG00000169288.17	MRPL1	4	77862664	4_52	0	0.0162309671139379	5.17872325117259	7.98113207447615e-07	-0.462008280634725	1
ENSG00000138756.17	BMP2K	4	78719156	4_53	0	0.0199656278512417	7.76967302101864	1.47293340230057e-06	-0.999109141932851	1
ENSG00000163291.14	PAQR3	4	78939513	4_53	0	0.0144249170878494	4.73363023707609	6.48343338217204e-07	0.0280322527539196	1
ENSG00000163297.16	ANTXR2	4	80125432	4_54	0	0.222331084210257	27.366450743598	5.77718211968584e-05	2.8339263760918	1
ENSG00000152784.15	PRDM8	4	80183819	4_54	0	0.0540383506127652	13.3668826211619	6.85850746958758e-06	1.37360986484337	1
ENSG00000152795.17	HNRNPDL	4	82430668	4_55	0	0.0377247505099159	7.72880779205754	2.76844742299004e-06	-1.03601160640127	1
ENSG00000145293.15	ENOPH1	4	82430692	4_55	0	0.0351520585008319	7.0553519373169	2.35486948142313e-06	-0.938043061790712	1
ENSG00000249242.7	TMEM150C	4	82562409	4_56	0	0.027227522496481	4.70154165470707	1.2154743839769e-06	-0.073048543038254	1
ENSG00000145284.11	SCD5	4	82798853	4_56	0	0.0566845635188414	11.7038857018316	6.29929976340923e-06	1.89385598844403	1
ENSG00000138674.16	SEC31A	4	82901181	4_56	0	0.0575104680219404	11.843080211072	6.46709096033092e-06	1.80060730852472	2
ENSG00000168152.12	THAP9	4	82901181	4_56	0	0.0771188353714363	14.6766139085847	1.07469128907335e-05	2.17061532101608	1
ENSG00000173085.13	COQ2	4	83284465	4_56	0	0.0425697220279306	8.95897600739508	3.62123396085862e-06	-0.929644424008175	1
ENSG00000163319.10	MRPS18C	4	83456344	4_56	0	0.0369021028249231	7.59485138290083	2.66114041922383e-06	-1.20118807668361	1
ENSG00000163322.13	FAM175A	4	83522904	4_56	0	0.0276445614519349	4.84593294941659	1.2719923584962e-06	-0.327375694181729	1
ENSG00000163624.5	CDS1	4	84583243	4_57	0	0.0800480007448232	16.8704141241276	1.28225272258649e-05	2.16927675956391	1
ENSG00000138639.17	ARHGAP24	4	85475380	4_57	0	0.0241336649645151	5.38846494118635	1.23476905717567e-06	0.488792338782971	1
ENSG00000109339.19	MAPK10	4	86593649	4_58	0	0.0180383629613632	4.69848668435626	8.04734311148618e-07	-0.0619338021027686	1
ENSG00000145283.7	SLC10A6	4	86849309	4_59	0	0.0206087994128469	5.85850365357086	1.14640162798261e-06	-0.702313243827166	1
ENSG00000145332.13	KLHL8	4	87240203	4_59	0	0.0651014391297684	16.8364794678532	1.04073286924936e-05	2.00981533549	1
ENSG00000170509.11	HSD17B13	4	87323057	4_59	0	0.0773104336655116	18.4997104831432	1.35800208904291e-05	1.87090783468416	1
ENSG00000170502.12	NUDT9	4	87422374	4_59	0	0.0184831031721178	4.82781656545442	8.4727237201004e-07	0.0621003434941477	2
ENSG00000152583.12	SPARCL1	4	87530427	4_59	0	0.0190754498051484	5.12638596541225	9.28503372310893e-07	0.236896992511255	1
ENSG00000118785.13	SPP1	4	87975269	4_59	0	0.0184770033300797	4.82470140507699	8.46446228833132e-07	-0.162262814865977	2
ENSG00000118762.7	PKD2	4	88007247	4_59	0	0.0301719214958298	9.47596307288104	2.71471176752643e-06	1.06848409577111	1
ENSG00000118777.10	ABCG2	4	88231172	4_59	0	0.10711394318454	21.6835655036859	2.20533261493768e-05	-2.14490083187375	1
ENSG00000138642.14	HERC6	4	88378366	4_60	0	0.0248803757815557	4.83458957362006	1.14212580319849e-06	-0.242635915859514	1
ENSG00000145337.4	PYURF	4	88522011	4_60	0	0.0530369909405702	12.0538960572409	6.0702099924653e-06	-1.36518357009622	1
ENSG00000138640.14	FAM13A	4	89111370	4_60	0	0.0309726431636478	6.91543171965878	2.03373781286734e-06	0.75071548777653	1
ENSG00000180346.3	TIGD2	4	89111217	4_60	0	0.0245693626908899	4.71523440981768	1.10000478918489e-06	-0.113669004121214	1
ENSG00000145335.15	SNCA	4	89838405	4_61	0	0.0311863647700322	8.47559206501997	2.50976001995578e-06	2.10071411858407	2
ENSG00000138722.9	MMRN1	4	89880024	4_61	0	0.0435732634427305	11.6651911663468	4.82624478057921e-06	-1.50277156675367	1
ENSG00000163104.17	SMARCAD1	4	94208087	4_63	0	0.11593483278586	25.3924484253267	2.79521948974897e-05	3.14515793019089	1
ENSG00000163110.14	PDLIM5	4	94452315	4_63	0	0.0135757020944488	4.8411748038576	6.24037172414235e-07	-0.0790636873179578	1
ENSG00000163116.9	STPG2	4	98144629	4_65	0	0.04590680226565	12.7558344788121	5.56010910909994e-06	2.06123526401349	1
ENSG00000138698.14	RAP1GDS1	4	98261793	4_65	0	0.0194206874512057	4.71853070547037	8.70099223873005e-07	0.0578743260795635	1
ENSG00000168785.7	TSPAN5	4	98658328	4_66	0	0.0275295199256496	6.23809889404051	1.63060319984866e-06	0.58496729815655	1
ENSG00000151247.12	EIF4E	4	98930260	4_66	0	0.0275371068204715	6.24069092132087	1.63173030758236e-06	0.913935991313638	1
ENSG00000164024.11	METAP1	4	98995270	4_66	0	0.030445487195672	7.19500425559958	2.07994274422855e-06	0.973949323698032	1
ENSG00000198099.8	ADH4	4	99150530	4_66	0	0.0247628940011277	5.23258349831081	1.23031115783361e-06	-0.410758770559291	1
ENSG00000172955.17	ADH6	4	99214291	4_66	0	0.0315434581313213	7.5321026349357	2.2559160267562e-06	-1.12857083361879	2
ENSG00000196616.13	ADH1B	4	99352437	4_66	0	0.157661225848183	23.1605962445904	3.46714521287619e-05	-2.51010466979369	1
ENSG00000248144.5	ADH1C	4	99353129	4_66	0	0.0353689423454785	8.62208534767695	2.89555479177141e-06	-0.925660669171792	1
ENSG00000196344.11	ADH7	4	99435427	4_66	0	0.0391335789928735	9.58683676623739	3.56223279860361e-06	1.09555932271237	2
ENSG00000145331.13	TRMT10A	4	99563657	4_66	0	0.0496668295049633	11.8668687157688	5.59628691452432e-06	-1.36478841487726	1
ENSG00000070190.12	DAPP1	4	99821213	4_67	0	0.00730287685772935	7.72566043375703	5.35706591393299e-07	-0.975180984936853	1
ENSG00000109270.12	LAMTOR3	4	99894047	4_67	0	0.00726316527646076	7.89006311427811	5.44131415719142e-07	1.13290821572984	2
ENSG00000164031.16	DNAJB14	4	99946887	4_67	0	0.0178747105184787	16.502601491881	2.8008433930495e-06	-2.0051620660931	2
[truncated: 5,795 more rows]
