# Supplementary material for: Adjusting for genetic confounders in transcriptome-wide association studies improves discovery of risk genes of complex traits
Source: Nat Genet. 2024 Jan 26;56(2):336–47. doi: 10.1038/s41588-023-01648-9 (PMC10864181; doi:10.1038/s41588-023-01648-9)
Supplement: Supplementary file 5 — cTWAS results of all analyzed genes across all tissues for IBD, SCZ, and SBP. Results are stored separately for each combination of traits and tissues. Column legends for each set of results are the same as in Supplementary Table 1. [file 41588_2023_1648_MOESM5_ESM.zip › SCZ_Whole_Blood.csv]

id	genename	chrom	pos	region_tag	cs_index	PIP	tau2	PVE	z	num_eqtl
ENSG00000131591.17	C1orf159	1	1098863	1_1	0	0.0182862503017638	6.58236269314046	1.14288850703354e-06	0.654164974690113	1
ENSG00000127054.20	INTS11	1	1301656	1_1	0	0.0151850115808937	4.80671711463114	6.9304444683486e-07	-0.172328600036372	2
ENSG00000224051.6	CPTP	1	1325353	1_1	0	0.016030919275078	5.32445140305084	8.10458332159591e-07	-0.413988088560894	1
ENSG00000235098.8	ANKRD65	1	1422081	1_1	0	0.0228862578726321	8.72965766712902	1.89700902514019e-06	0.999932755820527	1
ENSG00000078369.17	GNB1	1	1890186	1_1	0	0.0233500225706371	8.92185481662069	1.97806178753908e-06	1.16005426100436	1
ENSG00000169885.9	CALML6	1	1912983	1_1	0	0.0274391722069558	10.4692076621063	2.72760963853203e-06	1.33723759364815	2
ENSG00000178821.12	TMEM52	1	1919475	1_1	0	0.0157096861659313	5.13111550548288	7.65379272985434e-07	0.365447315271193	1
ENSG00000067606.16	PRKCZ	1	2137041	1_2	2	0.154935266813405	20.6451134117664	3.03714099664353e-05	3.70249235454891	1
ENSG00000162585.16	FAAP20	1	2189679	1_2	0	0.007098482444304	8.46224949378181	5.70359572636497e-07	1.57213172456277	1
ENSG00000116151.13	MORN1	1	2369210	1_2	0	0.00931592961788064	9.24856049189873	8.18083695182591e-07	1.26270774114642	3
ENSG00000157916.19	RER1	1	2392128	1_2	0	0.013511416042529	11.0697241977294	1.42015276696835e-06	-0.871924918873252	1
ENSG00000149527.17	PLCH2	1	2420707	1_2	0	0.00762095450536182	9.00465716880728	6.515893068598e-07	1.857489755608	4
ENSG00000157881.13	PANK4	1	2505866	1_2	0	0.0162561581437912	12.9963548738008	2.0060274608456e-06	-1.63502309728448	1
ENSG00000157873.17	TNFRSF14	1	2557462	1_2	0	0.0335405026344042	18.4461871255523	5.87453605157048e-06	1.70584435855203	2
ENSG00000157870.14	FAM213B	1	2586971	1_2	0	0.0078156388708388	7.03960071285062	5.22408106558611e-07	-1.37405803730239	2
ENSG00000142606.15	MMEL1	1	2594221	1_2	0	0.022275757483521	17.371885713464	3.67431885512987e-06	-2.63985677223904	2
ENSG00000215912.12	TTC34	1	2800905	1_2	0	0.0885567282077475	30.1772062379209	2.53745290537297e-05	3.29490501526447	2
ENSG00000162591.15	MEGF6	1	3531796	1_2	0	0.00912865493296178	7.77741163420916	6.7412319907611e-07	0.923014868740773	2
ENSG00000158109.14	TPRG1L	1	3640696	1_2	0	0.00671552151876353	4.81976365890013	3.07328534217306e-07	0.153235662716413	1
ENSG00000078900.14	TP73	1	3654319	1_2	0	0.05229715585463	23.8087185766624	1.18225589747502e-05	-2.33237296501436	1
ENSG00000116213.15	WRAP73	1	3654319	1_2	0	0.05229715585463	23.8087185766624	1.18225589747502e-05	-2.33237296501436	1
ENSG00000235169.7	SMIM1	1	3774926	1_3	0	0.0235454890469633	7.07217889780468	1.58109640115104e-06	0.777305987195696	2
ENSG00000130764.9	LRRC47	1	3774964	1_3	0	0.0217684714631824	6.32058153344535	1.30641864393098e-06	0.645009484631567	2
ENSG00000116198.12	CEP104	1	3860425	1_3	0	0.0235182674013854	7.06112772908904	1.57680064270166e-06	-0.671283191525015	1
ENSG00000169598.15	DFFB	1	3856947	1_3	0	0.0226220863672839	6.68892138357724	1.43676633854855e-06	-0.743914019362388	2
ENSG00000198912.10	C1orf174	1	3891607	1_3	0	0.0723492587420006	17.918556017553	1.23093321711101e-05	-1.86694684606156	2
ENSG00000069424.14	KCNAB2	1	6004751	1_5	0	0.0208004085781206	5.12150437494725	1.01150215094794e-06	0.204082771458599	1
ENSG00000131697.17	NPHP4	1	5994206	1_5	0	0.0213426753941092	5.37454060453628	1.08914977036287e-06	0.437013164533693	1
ENSG00000158286.12	RNF207	1	6206026	1_5	0	0.0860976312108741	18.9732274358323	1.55106433719813e-05	1.93489410465774	1
ENSG00000116251.9	RPL22	1	6209280	1_5	0	0.0202544791738964	4.83887091029926	9.30598853736583e-07	0.140008853262353	1
ENSG00000116237.15	ICMT	1	6235565	1_5	0	0.0212936919009344	5.2661412851416	1.06473337921909e-06	-0.270300209036235	2
ENSG00000158292.6	GPR153	1	6260648	1_5	0	0.0239588776818875	7.11272841866144	1.61808038670687e-06	-1.0909616152422	1
ENSG00000097021.19	ACOT7	1	6394534	1_5	0	0.0203093730640482	5.2646787660961	1.01523315219638e-06	-0.916840089654716	1
ENSG00000187017.15	ESPN	1	6424615	1_5	0	0.0201233683160967	4.80767065224337	9.18613411549613e-07	-0.055583839931103	2
ENSG00000215788.9	TNFRSF25	1	6463370	1_5	0	0.0304353489775497	9.7291834784265	2.81159055842801e-06	1.66273081620314	1
ENSG00000171680.21	PLEKHG5	1	6520190	1_5	0	0.0204991087217796	5.49367661404982	1.0692899047998e-06	0.866027239102348	1
ENSG00000204859.12	ZBTB48	1	6579883	1_5	0	0.0588710905520896	15.9968356216302	8.9419772349255e-06	-2.15091268289187	2
ENSG00000041988.15	THAP3	1	6591033	1_5	0	0.124688279233903	31.5527640410244	3.73560061276202e-05	-4.2757189607476	2
ENSG00000049245.12	VAMP3	1	7773891	1_6	0	0.0224005453512893	9.96608923997801	2.11973104308023e-06	1.39719932857239	1
ENSG00000049246.14	PER3	1	7786210	1_6	0	0.0753827689621859	21.1620624607309	1.51470296173553e-05	-2.09604316342722	2
ENSG00000049249.8	TNFRSF9	1	7929506	1_6	0	0.036649552382806	14.4115662611469	5.01507294675348e-06	1.557821442779	1
ENSG00000116288.12	PARK7	1	7954508	1_6	0	0.0209696070730692	8.37208143380408	1.66694447341014e-06	0.735109754276546	2
ENSG00000116285.12	ERRFI1	1	8213332	1_6	0	0.0141373876152996	5.14325481546167	6.90406074274463e-07	0.0085392826928535	1
ENSG00000142599.17	RERE	1	8429242	1_6	0	0.0608091804553036	31.091303382382	1.79516956073022e-05	4.95793413240186	1
ENSG00000142583.17	SLC2A5	1	9088125	1_6	0	0.0146849077508535	5.50587366579668	7.67705870507205e-07	0.417149345925377	1
ENSG00000180758.11	GPR157	1	9128930	1_6	0	0.0180735935661402	7.59362564569786	1.30314004836554e-06	-0.874800720125176	2
ENSG00000049239.12	H6PD	1	9235385	1_6	0	0.0147755669555871	5.59824692909475	7.85404891231787e-07	0.458888757790823	1
ENSG00000171621.13	SPSB1	1	9276689	1_6	0	0.0784183338101726	21.4641620347797	1.59819197421048e-05	-2.04324494356464	2
ENSG00000171603.16	CLSTN1	1	9769606	1_7	0	0.0477632508728462	10.1092897730134	4.58471052977399e-06	-1.25641286483434	2
ENSG00000178585.14	CTNNBIP1	1	9907306	1_7	0	0.0276582415758154	4.84563443710603	1.27254341944937e-06	-0.282735143120886	1
ENSG00000162441.11	LZIC	1	9943171	1_7	0	0.0277033388884964	4.86127025646121	1.27873124578242e-06	-0.150182004129102	1
ENSG00000162444.11	RBP7	1	9996852	1_7	0	0.0346030576997705	6.99867162461871	2.29946863829951e-06	1.35834019653659	2
ENSG00000130939.18	UBE4B	1	10033313	1_7	0	0.0412466754495979	8.69138090117839	3.40388696366945e-06	1.72794939323178	1
ENSG00000054523.17	KIF1B	1	10210344	1_7	0	0.107949561392528	18.0913664546455	1.85434120831242e-05	2.5633332791175	3
ENSG00000142657.20	PGD	1	10398382	1_7	0	0.040846374023357	8.59739624035059	3.33440117036369e-06	1.15892610045471	1
ENSG00000241563.3	CORT	1	10448642	1_7	0	0.0276805469475986	4.85336184812039	1.27560066171576e-06	0.0142373640622645	2
ENSG00000142655.12	PEX14	1	10469137	1_7	0	0.0289897799117613	5.29704909877983	1.45806308091134e-06	0.315981387211234	1
ENSG00000175262.14	C1orf127	1	10982502	1_9	0	0.0180300939722575	5.01424649491295	8.58422449185735e-07	-0.343569523605867	1
ENSG00000120948.16	TARDBP	1	11012522	1_9	0	0.0606811906615443	16.6990002524643	9.62148178067342e-06	-1.81278151043235	1
ENSG00000116649.9	SRM	1	11060199	1_9	0	0.0180264709098275	5.01232581822272	8.57921205803084e-07	0.267634503222588	2
ENSG00000171824.13	EXOSC10	1	11099766	1_9	0	0.0178730998367443	4.93064421799205	8.36760063499477e-07	0.115587483132973	2
ENSG00000198793.12	MTOR	1	11271133	1_9	0	0.0188089521355916	5.41860508655419	9.67719513422881e-07	-0.515017467353427	1
ENSG00000132879.13	FBXO44	1	11630709	1_9	0	0.019694996688869	5.85888453518311	1.09564093052372e-06	-0.52720827138474	3
ENSG00000116663.10	FBXO6	1	11664651	1_9	0	0.0192466175519657	5.63859727810403	1.03044043127692e-06	0.43201285707836	1
ENSG00000162490.6	DRAXIN	1	11664651	1_9	0	0.0181163867350137	5.05989324075702	8.70382867006931e-07	0.267144523991181	2
ENSG00000116661.9	FBXO2	1	11719442	1_9	0	0.0229025817468519	7.30324253305196	1.58817209907431e-06	0.760229994716728	1
ENSG00000177674.15	AGTRAP	1	11728818	1_9	0	0.0257926322224794	8.44227041463161	2.06753238693587e-06	-0.915816362975085	3
ENSG00000177000.10	MTHFR	1	11809464	1_9	0	0.0179743251209098	4.98463075769815	8.50712830157746e-07	-0.230204402687354	1
ENSG00000011021.21	CLCN6	1	11805747	1_9	0	0.117715597110708	23.2208768196849	2.59543419003723e-05	-2.5674598169134	2
ENSG00000175206.10	NPPA	1	11855410	1_9	0	0.0812355809696338	19.5500719708373	1.50796773063401e-05	-2.33834260588166	1
ENSG00000120937.8	NPPB	1	11859214	1_9	0	0.0685131108181075	17.8822183821582	1.16330200885927e-05	-2.23630568335687	1
ENSG00000116685.15	KIAA2013	1	11986032	1_9	0	0.0264647628327888	8.6890263245745	2.18341613900494e-06	0.966546227560046	1
ENSG00000083444.16	PLOD1	1	11949405	1_9	0	0.021212726067024	6.56928460293924	1.32315876429925e-06	0.608168413514316	2
ENSG00000116688.16	MFN2	1	11982241	1_9	0	0.023768001273906	7.65860277787959	1.72838147876889e-06	0.967468355211936	2
ENSG00000116691.10	MIIP	1	11993207	1_9	0	0.0322353692100634	10.583458512808	3.23934837995171e-06	1.3285940991564	2
ENSG00000028137.18	TNFRSF1B	1	12166660	1_9	0	0.034539231969422	11.2475756768316	3.68866314775931e-06	1.25841041515427	1
ENSG00000048707.13	VPS13D	1	12245229	1_9	0	0.017800303690454	4.89163077127058	8.26758135078392e-07	-0.186945740583157	1
ENSG00000162496.8	DHRS3	1	12610391	1_9	0	0.0175449108514627	4.75349447832238	7.91883978570485e-07	0.0404102482015687	1
ENSG00000162493.16	PDPN	1	13583657	1_10	0	0.0228941475878455	4.83848891572936	1.05179626786364e-06	0.141104874231583	1
ENSG00000142634.12	EFHD2	1	15411556	1_11	0	0.0114787092133456	5.11109820311423	5.57063465261413e-07	-0.330015616497842	2
ENSG00000142621.19	FHAD1	1	15247279	1_11	0	0.0123823858353651	5.8337699474773	6.85884562604887e-07	-0.562581420408428	1
ENSG00000162438.11	CTRC	1	15437552	1_11	0	0.0130246451120961	6.31613604189164	7.81114628319546e-07	-0.719913812327568	1
ENSG00000132906.17	CASP9	1	15526781	1_11	0	0.0162652466481006	8.43724735348526	1.30304325220258e-06	1.09562396403219	2
ENSG00000197312.11	DDI2	1	15617889	1_11	0	0.0111975110440358	4.87462754614986	5.18275088622782e-07	-0.255327334611871	1
ENSG00000116786.11	PLEKHM2	1	15683361	1_11	0	0.0382270800452982	16.6321600722635	6.03694443882935e-06	1.82567431877947	2
ENSG00000162461.7	SLC25A34	1	15729436	1_11	0	0.0143876433596807	7.26588604434379	9.92603136197987e-07	-0.663012634671822	1
ENSG00000116809.11	ZBTB17	1	15976487	1_11	0	0.0198211924270594	10.3273723514401	1.94364528991993e-06	-1.14096611009942	1
ENSG00000142632.16	ARHGEF19	1	16210794	1_11	0	0.193239151940034	32.6562681965357	5.99182435274584e-05	3.49062193997642	1
ENSG00000132881.11	RSG1	1	16237140	1_11	0	0.013395509385661	6.584086724732	8.37437052708497e-07	-0.923291306527981	1
ENSG00000037637.10	FBXO42	1	16352633	1_11	0	0.0313754754865464	14.7309214619028	4.38851540308562e-06	-2.00491931266705	1
ENSG00000157191.19	NECAP2	1	16439071	1_11	0	0.0169035582304683	8.80502872198238	1.41320871762638e-06	0.929595221023044	3
ENSG00000159363.17	ATP13A2	1	17009758	1_12	0	0.0181016508189278	6.76964641291834	1.16354066289006e-06	-1.31532323394185	2
ENSG00000159339.13	PADI4	1	17301618	1_12	0	0.0157070248642776	5.41380297392268	8.07409349984842e-07	0.37145863835626	2
ENSG00000179051.13	RCC2	1	17469293	1_12	0	0.0360800111352234	13.3853608859458	4.58557862676758e-06	1.58233361338045	1
ENSG00000117154.11	IGSF21	1	18107880	1_12	0	0.0163654785802445	5.80607295013477	9.0221199130982e-07	-0.442520072743011	1
ENSG00000158748.3	HTR6	1	19665879	1_13	0	0.0180283152658342	8.30314225222563	1.42133031599719e-06	-1.11631789651783	2
ENSG00000159423.16	ALDH4A1	1	18902530	1_13	0	0.016724970892712	7.59030679124471	1.20537477117228e-06	0.776777973830273	1
ENSG00000169991.10	IFFO2	1	18956450	1_13	0	0.0124409990233406	4.7639244387089	5.62752609138474e-07	-0.0323988595618277	2
ENSG00000127481.14	UBR4	1	19214169	1_13	0	0.0130630250413172	5.23855035931315	6.49758963557121e-07	0.388514418033801	1
ENSG00000127463.13	EMC1	1	19227605	1_13	0	0.0236402525612947	10.7690290195764	2.41727497543343e-06	1.26711176038232	2
ENSG00000053372.4	MRTO4	1	19249541	1_13	0	0.0132403587741972	5.34649127816297	6.72149705710267e-07	-0.422766006246288	1
ENSG00000162482.4	AKR7A3	1	19288862	1_13	0	0.0132318737904162	5.32455159437941	6.68962520057233e-07	0.417531421566568	1
ENSG00000053371.12	AKR7A2	1	19312063	1_13	0	0.0245613782952245	11.2255028044982	2.61791736393953e-06	1.35296623601213	2
ENSG00000040487.12	PQLC2	1	19312389	1_13	0	0.0409326374093332	16.045916962936	6.23636701175609e-06	1.75603256036791	1
ENSG00000077549.17	CAPZB	1	19485158	1_13	0	0.012846235269983	5.0833204418469	6.20041496692676e-07	0.218798909096594	1
ENSG00000173436.13	MINOS1	1	19597831	1_13	0	0.0125875705079763	4.86390770678361	5.81332547175487e-07	0.0725654160726812	1
ENSG00000158747.13	NBL1	1	19634330	1_13	0	0.0125373475250368	4.84427523563757	5.76675992101234e-07	-0.0267061241576134	2
ENSG00000162542.13	TMCO4	1	19777831	1_13	0	0.014060878103033	5.91758322334643	7.90049339790228e-07	-0.538205071833376	1
ENSG00000169914.5	OTUD3	1	19882213	1_13	0	0.038303575970166	15.4802362412218	5.63007657667024e-06	1.68766951294896	4
ENSG00000162543.5	UBXN10	1	20172171	1_14	0	0.0237973974042168	5.03712309536089	1.13817600100896e-06	-0.303390440944639	1
ENSG00000158825.5	CDA	1	20566977	1_14	0	0.037422520271575	9.21613786464995	3.27475935799666e-06	1.12698664961048	2
ENSG00000158828.7	PINK1	1	20633737	1_14	0	0.0294940576369928	7.02534206537879	1.96743048477821e-06	0.831625879003091	1
ENSG00000127483.17	HP1BP3	1	20801927	1_14	0	0.0272259459177618	8.4415010673424	2.18222764887477e-06	2.08704032504625	1
ENSG00000075151.20	EIF4G3	1	21180437	1_14	0	0.0286640800838699	8.96495421778851	2.43996435221821e-06	2.18679452188353	1
ENSG00000117298.14	ECE1	1	21333373	1_14	0	0.0250906683751392	5.41468253836004	1.28997895826591e-06	-0.165815513707477	3
ENSG00000187980.6	PLA2G2C	1	20175177	1_14	0	0.023637119627976	4.96970191659979	1.11537855559402e-06	-0.216635541112421	1
ENSG00000142794.18	NBPF3	1	21439197	1_15	0	0.0203235983295471	6.68603129831107	1.29022782929466e-06	-0.533160475453146	1
ENSG00000076864.19	RAP1GAP	1	21669538	1_15	0	0.121336645013788	22.7679381957542	2.62308934327854e-05	-2.38476826588759	2
ENSG00000090686.15	USP48	1	21783303	1_15	0	0.0748291697467075	17.7268891407442	1.25950777321428e-05	-1.98360817986804	2
ENSG00000187942.11	LDLRAD2	1	21818263	1_15	0	0.0165486978617818	4.83177373718849	7.59220301498553e-07	-0.0520266269408612	1
ENSG00000142798.17	HSPG2	1	21937058	1_15	0	0.0163974916813855	4.78620239056517	7.45188038936552e-07	0.0365771201309506	1
ENSG00000142789.19	CELA3A	1	22001714	1_15	0	0.0654815484768938	17.5438741019742	1.09079173786147e-05	1.69371603991579	1
ENSG00000070831.15	CDC42	1	22019154	1_15	0	0.0164208500451082	5.01624415855923	7.82116951683008e-07	0.384143694143257	1
ENSG00000162552.14	WNT4	1	22143622	1_15	0	0.0325384932095655	16.0658950528113	4.96363410890344e-06	-3.33454707891793	2
ENSG00000184677.16	ZBTB40	1	22453334	1_15	0	0.0187846288152655	6.05445368898079	1.07987870284965e-06	-0.576574774373939	1
ENSG00000169641.13	LUZP1	1	23178302	1_16	0	0.0210032129100722	6.18215857760696	1.2328869979425e-06	-0.719709994426915	1
ENSG00000125945.14	ZNF436	1	23369659	1_16	0	0.0206758512169856	6.03180736574876	1.18415419646916e-06	0.542713739567953	1
ENSG00000204219.9	TCEA3	1	23424647	1_16	0	0.0192062533925429	5.32640237768646	9.71346149152938e-07	0.446658448220498	1
ENSG00000088280.18	ASAP3	1	23484568	1_16	0	0.0180848271235532	4.7511072034497	8.15842993788869e-07	0.0242678108521025	1
ENSG00000117318.8	ID3	1	23559582	1_16	0	0.0185200668819309	4.97848184847274	8.7546114438362e-07	0.179804096050101	1
ENSG00000197880.8	MDS2	1	23581686	1_16	0	0.0219248949234072	6.59330741471268	1.37258182139138e-06	-0.66922023703122	1
ENSG00000188822.7	CNR2	1	23891366	1_17	0	0.0474635496633422	14.8244961325249	6.68093971040202e-06	1.69110237741927	2
ENSG00000142676.12	RPL11	1	23691734	1_17	0	0.0550279284343185	16.2578598076027	8.49461959007904e-06	-1.74650749799735	1
ENSG00000179163.11	FUCA1	1	23879542	1_17	0	0.0166657090224448	4.77167134035376	7.55077822490694e-07	0.325326556789999	2
ENSG00000185436.11	IFNLR1	1	24187118	1_17	0	0.0167713231595077	4.83203032605531	7.69474753744042e-07	0.15633887773288	1
ENSG00000001460.17	STPG1	1	24417003	1_17	0	0.0169394127194569	4.92732166905295	7.92513486332926e-07	-0.189026994456603	1
ENSG00000001461.16	NIPAL3	1	24415329	1_17	0	0.031484367542431	10.8662431985305	3.24841712402415e-06	-1.37719654786139	2
ENSG00000117602.11	RCAN3	1	24502439	1_17	0	0.0232099386419634	7.94041672338719	1.74990585599268e-06	0.89498896025604	1
ENSG00000169504.14	CLIC4	1	24743739	1_17	0	0.0167088335059367	4.79636308053046	7.6094905093721e-07	0.0380658691535172	1
ENSG00000188672.17	RHCE	1	25430369	1_18	0	0.0229679431004962	4.81171864445933	1.04934844985224e-06	-0.110037477685257	1
ENSG00000158006.13	PAFAH2	1	25998029	1_18	0	0.0341962039477397	8.68299698175989	2.81932372116703e-06	-1.09697377672811	1
ENSG00000158022.6	TRIM63	1	26068506	1_18	0	0.0236062196831348	5.05550160637729	1.13315180243247e-06	0.328169546298766	1
ENSG00000175087.9	PDIK1L	1	26110771	1_18	0	0.0234865181157971	5.00703545049665	1.11659762637467e-06	0.313714834541182	1
ENSG00000142675.17	CNKSR1	1	26172545	1_18	0	0.027166713207164	6.80960744561801	1.75653404478316e-06	1.09018377985123	2
ENSG00000130695.14	CEP85	1	26234254	1_18	0	0.0228703553544897	4.80634810588643	1.04372366679011e-06	-0.285830350015837	2
ENSG00000169442.8	CD52	1	26317102	1_18	0	0.0244128658070979	5.56524626929095	1.29003219160687e-06	0.621246675720602	4
ENSG00000158062.20	UBXN11	1	26306694	1_18	0	0.047265730133603	11.6701497910754	5.23745371772815e-06	1.69245135543858	3
ENSG00000176092.14	AIM1L	1	26351230	1_18	0	0.0280503731832862	6.55615991457542	1.74616620381267e-06	-0.583346840090356	2
ENSG00000117682.16	DHDDS	1	26432658	1_18	0	0.0245295658827875	5.36153107382409	1.24875168259918e-06	0.199337010731736	1
ENSG00000198830.10	HMGN2	1	26474738	1_18	0	0.0232376412413978	4.92152187587001	1.08589756464383e-06	0.0686010504262328	1
ENSG00000117713.18	ARID1A	1	26690223	1_18	0	0.0239363226559995	5.27414382853367	1.19868976256604e-06	0.404749169729964	1
ENSG00000060642.10	PIGV	1	26787956	1_18	0	0.0802948777753081	16.6611736925707	1.27025475724771e-05	3.10472486377496	1
ENSG00000204160.11	ZDHHC18	1	26827979	1_18	0	0.18955776698394	19.2709885057624	3.46851017748675e-05	-3.54663325335426	2
ENSG00000142751.14	GPN2	1	26890178	1_18	0	0.0268159958324639	6.03435082790629	1.53646220639169e-06	-0.0953455880114016	2
ENSG00000090273.13	NUDC	1	26896515	1_18	0	0.0228302531057093	4.75357443795403	1.03045355566304e-06	0.0211979233184997	1
ENSG00000162511.7	LAPTM5	1	30744122	1_20	0	0.0130811694406111	12.2575040121086	1.52246042368221e-06	1.43021989921579	3
ENSG00000060688.12	SNRNP40	1	31294043	1_20	0	0.0234487734643737	19.6930631636078	4.38460830003458e-06	-2.53672577665467	1
ENSG00000121766.15	ZCCHC17	1	31296178	1_20	0	0.0434200783693741	18.972454431857	7.82188665081572e-06	-3.44943336991756	1
ENSG00000121769.7	FABP3	1	31375861	1_20	0	0.105732824871491	23.7817245162666	2.38753955963887e-05	-3.76063416052785	1
ENSG00000168528.11	SERINC2	1	31382035	1_20	0	0.192251836696456	24.3351035392378	4.44223053192891e-05	-4.01652591843051	5
ENSG00000142910.15	TINAGL1	1	31576820	1_20	0	0.016755540543494	15.393508378259	2.44902631780449e-06	-1.77519139801197	1
ENSG00000162517.12	PEF1	1	31642021	1_20	0	0.0128927798539425	12.7863590633809	1.56527576043632e-06	1.62275056459801	3
ENSG00000084636.17	COL16A1	1	31703950	1_20	0	0.0060209898957988	5.12060401425418	2.92742978695106e-07	-0.481020203850001	1
ENSG00000121753.12	ADGRB2	1	31764679	1_20	0	0.00853547488382511	8.14049846523849	6.59744964696063e-07	0.729855023542494	1
ENSG00000134668.12	SPOCD1	1	31815009	1_20	0	0.0058932189388039	4.83258198678966	2.70414019330707e-07	0.126327861884522	1
ENSG00000025800.13	KPNA6	1	32102997	1_21	0	0.0505745707617655	16.98996781707	8.15872243685339e-06	-1.90993354676686	1
ENSG00000084652.15	TXLNA	1	32179560	1_21	0	0.0276524249308538	11.1703994289224	2.93291395256204e-06	1.50994865460589	1
ENSG00000160051.11	IQCC	1	32205429	1_21	0	0.0295109717113102	11.7949624844533	3.30504571122378e-06	1.56677888479158	1
ENSG00000084623.11	EIF3I	1	32222176	1_21	0	0.0241562445674687	9.87401520349182	2.26475176245706e-06	1.38181198006749	1
ENSG00000160055.19	TMEM234	1	32222176	1_21	0	0.0241562445674687	9.87401520349182	2.26475176245706e-06	-1.38181198006749	1
ENSG00000183615.5	FAM167B	1	32246849	1_21	0	0.0547600924649801	17.761170735847	9.23492044836856e-06	-1.98458483069835	1
ENSG00000162526.6	TSSK3	1	32397196	1_21	0	0.0144770109396661	4.97775838745828	6.84242604590366e-07	0.288595281196995	1
ENSG00000160058.18	BSDC1	1	32397196	1_21	0	0.0144770109396661	4.97775838745828	6.84242604590366e-07	0.288595281196995	1
ENSG00000225828.1	FAM229A	1	32366691	1_21	0	0.0141464472582795	4.75727416748649	6.39003096370261e-07	0.108041527649329	1
ENSG00000176261.15	ZBTB8OS	1	32651491	1_21	0	0.0142304505214099	4.81378557104465	6.50433329434928e-07	0.00787074947521619	1
ENSG00000162521.18	RBBP4	1	32651632	1_21	0	0.0143062568670302	4.86449869678994	6.60787024873341e-07	-0.031374045829447	1
ENSG00000162520.14	SYNC	1	32701286	1_21	0	0.0158704813076781	5.85527711239297	8.8233792859253e-07	-0.376065119282304	1
ENSG00000162522.10	KIAA1522	1	32732203	1_21	0	0.0280057627122345	11.2922764193972	3.00279927346322e-06	1.36467958144732	1
ENSG00000116497.17	S100PBP	1	32815516	1_21	0	0.0500947930207956	16.8976174042253	8.03739765670882e-06	2.00610422424952	2
ENSG00000134684.10	YARS	1	32815516	1_21	0	0.0521297798898184	17.2835772565992	8.55493911862348e-06	2.04462519153394	2
ENSG00000160097.16	FNDC5	1	32873002	1_21	0	0.0484697301527041	16.5782214004855	7.629673158371e-06	2.0186765323726	1
ENSG00000121905.9	HPCA	1	32886832	1_21	0	0.0189041030411894	7.5270099217495	1.35106412154435e-06	-0.800719485930303	1
ENSG00000004455.16	AK2	1	33071920	1_21	0	0.0196463885470879	7.89539218852063	1.47283410876886e-06	1.28173006880638	2
ENSG00000142920.16	AZIN2	1	33080995	1_21	0	0.0172047713228123	6.62653733397588	1.0825125761326e-06	-1.10300715651031	1
ENSG00000160094.14	ZNF362	1	33257610	1_21	0	0.0406671319115357	14.8817049145719	5.74637058080712e-06	2.04769874042647	1
ENSG00000184389.9	A3GALT2	1	33320377	1_21	0	0.0595156224333475	18.5704101930475	1.04942129691202e-05	-2.35058209113859	3
ENSG00000189280.3	GJB5	1	34755129	1_22	0	0.0118106318111041	5.90901672507576	6.62652356724643e-07	-0.601697192005309	2
ENSG00000188910.7	GJB3	1	34780696	1_22	0	0.0149292281415796	8.12457854343065	1.15168999248997e-06	-1.00237572934772	1
ENSG00000187513.8	GJA4	1	34793549	1_22	0	0.0143366669347322	7.77346030958449	1.0581810458694e-06	-0.971080865295967	1
ENSG00000163866.8	SMIM12	1	34852255	1_22	0	0.0116675444646358	5.68982211341203	6.30340991132597e-07	0.320355363709615	1
ENSG00000116544.11	DLGAP3	1	34930171	1_22	0	0.0105259313017031	4.91017328155867	4.90743715615039e-07	0.618257897026663	1
ENSG00000197056.9	ZMYM1	1	35057762	1_22	0	0.0874615303331631	27.6289886865882	2.29445453966715e-05	-3.38786832505278	1
ENSG00000116819.6	TFAP2E	1	35573174	1_22	0	0.264159765266331	24.5462579962131	6.15671941211042e-05	4.23988844068056	1
ENSG00000142686.7	C1orf216	1	35719096	1_22	0	0.221961211084526	24.3642494650119	5.13484714713492e-05	4.29731765127464	1
ENSG00000134698.10	AGO4	1	35808004	1_22	0	0.017135532022075	10.1284469608998	1.64792653898086e-06	-1.61031618126564	1
ENSG00000092847.11	AGO1	1	35870261	1_22	0	0.0190690610052207	12.8504424621992	2.32672355395806e-06	-3.09002441255171	1
ENSG00000171812.12	COL8A2	1	36101742	1_22	0	0.0105851124859369	4.82759089082985	4.85202839168217e-07	-0.448827167960268	1
ENSG00000116871.15	MAP7D1	1	36162432	1_22	0	0.194088491619493	35.2462616615692	6.49546493583237e-05	-4.08917984809595	1
ENSG00000054118.13	THRAP3	1	36224998	1_22	0	0.0202854782465651	9.98972303919728	1.92413746368946e-06	0.140151944022118	1
ENSG00000142694.6	EVA1B	1	36323945	1_22	0	0.0266427091479374	14.4491461595139	3.6552573972537e-06	-1.70102442075969	1
ENSG00000119535.17	CSF3R	1	36490099	1_22	0	0.0659744538054051	22.4575328173121	1.40680934070067e-05	2.26997906372882	2
ENSG00000163874.10	ZC3H12A	1	36655712	1_22	0	0.0146114591432273	7.84701650018931	1.08866823324357e-06	-0.86309093512797	1
ENSG00000163875.15	MEAF6	1	37522141	1_23	0	0.0269388042732917	7.51834018939703	1.92308147536214e-06	-1.16232474567249	1
ENSG00000116922.14	C1orf109	1	37691932	1_23	0	0.0208337900471959	5.05568029609003	1.00010427310132e-06	0.376385273672391	2
ENSG00000134690.10	CDCA8	1	37692539	1_23	0	0.0210063943126889	5.13461747901552	1.02413452030066e-06	0.291210333073741	1
ENSG00000196449.3	YRDC	1	37805518	1_23	0	0.0285599072773798	8.07900148463098	2.19084613546473e-06	0.901384201052405	1
ENSG00000197982.13	C1orf122	1	37805518	1_23	0	0.0219709425200144	5.56414726417752	1.16076605816802e-06	-0.0144824258033348	2
ENSG00000188786.9	MTF1	1	37859751	1_23	0	0.337006363098633	32.8877316895154	0.000105237232450742	-3.40021459658637	1
ENSG00000204084.12	INPP5B	1	37898724	1_23	0	0.0219638625440837	5.56108759009041	1.15975392073867e-06	0.0311795190884441	2
ENSG00000183431.11	SF3A3	1	37990434	1_23	0	0.0344900263322937	9.89251434509196	3.23964640664288e-06	-0.866546581986494	2
ENSG00000183386.9	FHL3	1	37999643	1_23	0	0.0603352680031788	15.3023824838784	8.76652944655189e-06	-1.76998658727883	1
ENSG00000174574.15	AKIRIN1	1	38991621	1_24	0	0.111018241536961	26.1200991496393	2.75338259021632e-05	-3.17160515915908	2
ENSG00000168653.10	NDUFS5	1	38988113	1_24	0	0.0223811557077488	11.1899149834354	2.37797175792114e-06	-1.69541888029502	2
ENSG00000183682.7	BMP8A	1	39491437	1_24	0	0.0128560644282884	6.04313905155034	7.37680026166817e-07	-0.612792232588266	2
ENSG00000090621.13	PABPC4	1	39578100	1_24	0	0.0145985500304666	7.12398954761221	9.87484739810269e-07	1.40510829595827	1
ENSG00000116983.12	HPCAL4	1	39679944	1_24	0	0.0277068129922236	13.2758115349208	3.49256943274707e-06	1.69027322031646	6
ENSG00000084072.16	PPIE	1	39739151	1_25	0	0.00803303643427378	4.92977385498994	3.76014100057583e-07	0.23200585268995	1
ENSG00000116985.11	BMP8B	1	39788427	1_25	0	0.00792666873735881	4.75963518477042	3.58229850741115e-07	0.108852232724807	1
ENSG00000043514.15	TRIT1	1	39880989	1_25	0	0.10650996733511	28.6937151078586	2.90184646391023e-05	-2.52869344452389	2
ENSG00000116990.10	MYCL	1	39893813	1_25	0	0.0349062401693681	18.4245823618034	6.10658099224646e-06	-1.9644007237276	2
ENSG00000131236.16	CAP1	1	40039889	1_25	0	0.00839896159524423	5.2699245741267	4.20269033858637e-07	0.0889736017367055	1
ENSG00000131238.16	PPT1	1	40094786	1_25	0	0.0321011729889361	17.4484073790108	5.31831542238796e-06	1.69542725367199	3
ENSG00000084073.8	ZMPSTE24	1	40254916	1_25	0	0.0888849534304685	27.6067772377661	2.3299218643956e-05	-2.50429999616627	2
ENSG00000049089.13	COL9A2	1	40361329	1_25	0	0.00912816774626557	6.25916622640827	5.42497191993911e-07	0.775413201500992	1
ENSG00000187815.9	ZFP69	1	40476033	1_25	0	0.0148075119403507	11.7062896769812	1.64588222496727e-06	-2.07045883439445	2
ENSG00000164002.11	EXO5	1	40509127	1_25	0	0.0214518025394305	14.0329644439976	2.85831844789576e-06	1.52279694730971	2
ENSG00000117010.15	ZNF684	1	40531781	1_25	0	0.0108844292005483	7.89982164726862	8.1643260806941e-07	-1.01940115147451	1
ENSG00000179862.6	CITED4	1	40862833	1_25	0	0.0174875660407938	12.2282513265944	2.03044448847532e-06	1.47569379292299	2
ENSG00000171793.13	CTPS1	1	40971745	1_25	0	0.0173969505642494	13.1976283085416	2.18004982290811e-06	1.85773347718762	1
ENSG00000171790.15	SLFNL1	1	41023232	1_25	0	0.0269622207577226	14.8416820983594	3.79958515307835e-06	-1.16860407522895	1
ENSG00000204060.6	FOXO6	1	41378621	1_25	0	0.0635210740946808	24.2261708974463	1.4611675085048e-05	-3.53198580115611	1
ENSG00000066185.12	ZMYND12	1	42448089	1_27	0	0.0181425628733558	12.0919399088462	2.08301316068557e-06	-1.84884832827	1
ENSG00000186409.14	CCDC30	1	42463459	1_27	0	0.00956502268596537	6.27237873362984	5.69659933554911e-07	-0.976620842923472	1
ENSG00000171960.10	PPIH	1	42658184	1_27	0	0.00806033437496401	4.76393010029929	3.64599304462372e-07	-0.300914340589397	1
ENSG00000164008.14	C1orf50	1	42767127	1_27	0	0.00869884127865195	5.45093955897891	4.50225583880083e-07	0.592043155708627	1
ENSG00000177868.11	SVBP	1	42799864	1_27	0	0.00804083399514677	4.74790138283336	3.62493465928814e-07	-0.1763860798436	2
ENSG00000164010.13	ERMAP	1	42816759	1_27	0	0.00926695457696947	6.08150218326294	5.3511274893217e-07	0.593408472508692	3
ENSG00000164011.17	ZNF691	1	42845892	1_27	0	0.00845376279280652	5.21248815144938	4.18400827899007e-07	-0.374440053381215	1
ENSG00000179178.10	TMEM125	1	43269525	1_27	0	0.0146814869129063	10.4220118835184	1.45284406344622e-06	1.2195872990749	1
ENSG00000117395.12	EBNA1BP2	1	43269525	1_27	0	0.0146814869129063	10.4220118835184	1.45284406344622e-06	-1.2195872990749	1
ENSG00000066056.13	TIE1	1	43279057	1_27	0	0.0611402830964126	27.3709942356476	1.58896896655631e-05	-3.11754076677247	2
ENSG00000117399.13	CDC20	1	43359194	1_27	0	0.0136192988029126	13.8290599093658	1.78831822735935e-06	2.49172791644628	1
ENSG00000159479.16	MED8	1	43389819	1_27	0	0.00806695025951498	5.30092277646993	4.06030121796017e-07	0.7793178926352	1
ENSG00000198198.15	SZT2	1	43388718	1_27	0	0.00841856816296349	6.62364395406678	5.29459333774969e-07	1.33131456569817	1
ENSG00000142949.16	PTPRF	1	43526177	1_27	0	0.0133905241077527	10.4021958502531	1.32257405482804e-06	-1.30783276607016	1
ENSG00000126091.19	ST3GAL3	1	43705540	1_27	0	0.0337876456170103	29.4062756033982	9.43398867243732e-06	-4.17882000762841	1
ENSG00000117408.10	IPO13	1	43947230	1_27	0	0.0106438590517415	12.8112665210767	1.29475792480521e-06	2.78570563948491	2
ENSG00000117410.13	ATP6V0B	1	43974113	1_27	0	0.00866780211001517	9.86147827800092	8.11611901345688e-07	2.46662659572044	1
ENSG00000117411.16	B4GALT2	1	43977787	1_27	0	0.0270909782848313	23.5320307393377	6.05315077913918e-06	-3.41573021292173	1
ENSG00000159214.12	CCDC24	1	43991070	1_27	0	0.0143624352474646	18.4761081054381	2.5196253849248e-06	3.46137627735798	3
ENSG00000178028.13	DMAP1	1	44213884	1_27	0	0.146973556668919	33.1634452859727	4.62803082576056e-05	3.482595959337	1
ENSG00000117419.14	ERI3	1	44354647	1_27	0	0.00805412596039157	4.82014144508229	3.68617200721592e-07	0.179624502475503	1
ENSG00000126106.13	TMEM53	1	44651628	1_28	0	0.0317249545294674	7.4014502039056	2.22953978589626e-06	1.0922659166278	1
ENSG00000198520.10	C1orf228	1	44714453	1_28	0	0.0498946461395139	11.7701413441765	5.57613169049687e-06	-1.76713329896577	1
ENSG00000142945.12	KIF2C	1	44739744	1_28	0	0.0437035776405657	10.4883808076902	4.35234019780767e-06	1.18001380209076	1
ENSG00000142959.4	BEST4	1	44787956	1_28	0	0.0326385362329775	7.67444423399608	2.37834583071504e-06	-1.34173217356171	1
ENSG00000173846.12	PLK3	1	44802360	1_28	0	0.030470244309932	7.01357586566536	2.02914383213759e-06	0.966302528258301	1
ENSG00000188396.3	TCTEX1D4	1	44806156	1_28	0	0.0307198400624799	7.09197152604998	2.06863243707549e-06	-0.981815706631571	1
ENSG00000222009.8	BTBD19	1	44806156	1_28	0	0.0307198400624799	7.09197152604999	2.0686324370755e-06	-0.981815706631571	1
ENSG00000117425.13	PTCH2	1	44842737	1_28	0	0.0694864904646628	14.9916790147304	9.89117872449486e-06	-2.08063248801166	1
ENSG00000126107.14	HECTD3	1	45011467	1_28	0	0.0284708995696192	6.36170066766343	1.71977573445209e-06	0.631603814334067	1
ENSG00000132781.17	MUTYH	1	45292831	1_28	0	0.0244281810168725	4.89259043240833	1.13482106310687e-06	0.0667687338418877	1
ENSG00000070759.16	TESK2	1	45491131	1_28	0	0.0257096992375677	5.38281411641359	1.31402544659723e-06	-0.386657238845662	1
ENSG00000132763.14	MMACHC	1	45499635	1_28	0	0.032841770818035	7.7340987088083	2.41175769838719e-06	-1.03514097273097	1
ENSG00000117450.13	PRDX1	1	45523019	1_28	0	0.0287528097319253	6.45630422073737	1.76263209356699e-06	-0.870221976560487	2
ENSG00000117448.13	AKR1A1	1	45550079	1_28	0	0.038073628677453	9.15739842305967	3.31050140727195e-06	-1.16186193560078	2
ENSG00000132780.16	NASP	1	45580766	1_28	0	0.0359136879840964	8.59470628641594	2.93081524416808e-06	1.18727868097755	1
ENSG00000159588.14	CCDC17	1	45624129	1_28	0	0.0324154064333108	7.60839602009844	2.3417578125019e-06	0.933199563434161	2
ENSG00000159592.10	GPBP1L1	1	45688394	1_28	0	0.0973460296455088	18.3044354757744	1.69188943814831e-05	2.37085494646498	1
ENSG00000159596.6	TMEM69	1	45688394	1_28	0	0.0973460296455086	18.3044354757744	1.69188943814831e-05	2.37085494646498	1
ENSG00000086015.20	MAST2	1	45769445	1_28	0	0.0241830153285327	4.79591490257619	1.10123325170758e-06	0.126790685286255	2
ENSG00000117461.14	PIK3R3	1	46132597	1_28	0	0.0252981746631209	5.22807204348055	1.25582217386724e-06	0.490512141548235	2
ENSG00000085998.13	POMGNT1	1	46198577	1_28	0	0.0468410450553846	11.1586700423328	4.96291010284169e-06	1.1601764444631	1
ENSG00000132128.16	LRRC41	1	46301079	1_28	0	0.0286012562886065	6.4055531601664	1.73955893203643e-06	-0.69414029082172	1
ENSG00000117480.15	FAAH	1	46263241	1_28	0	0.0240595643359187	4.74687327417964	1.08440820120566e-06	-0.223772645419243	3
ENSG00000079277.19	MKNK1	1	46593191	1_29	0	0.0264855778702796	7.25636400882233	1.82484469901402e-06	0.85410334772302	1
ENSG00000159658.10	EFCAB14	1	46719483	1_29	0	0.0203793192994081	4.7454799043198	9.18263261731687e-07	0.0991816080995236	1
ENSG00000162366.7	PDZK1IP1	1	47190144	1_29	0	0.0204262320156829	4.76748268051624	9.24644480174088e-07	0.0730018844790279	1
ENSG00000162367.11	TAL1	1	47230909	1_29	0	0.0532764703701588	13.9942692047983	7.07918179837694e-06	1.59989393477566	1
ENSG00000123473.15	STIL	1	47314279	1_29	0	0.0231106324025552	5.94966948882976	1.30557572753986e-06	-0.676589930336713	1
ENSG00000117834.12	SLC5A9	1	48222704	1_30	0	0.0235152930595234	5.57765550118577	1.24537309572387e-06	-0.522125354286517	1
ENSG00000132122.11	SPATA6	1	48470359	1_30	0	0.0244198554898931	5.93937917623628	1.37715092560978e-06	0.556064156799112	2
ENSG00000123080.10	CDKN2C	1	50952800	1_32	0	0.0498251220647871	13.373324452502	6.32681520023086e-06	2.09536274197572	1
ENSG00000123091.4	RNF11	1	51235789	1_32	0	0.0208531865726158	8.74836740213956	1.73219523388791e-06	-0.958197225237349	2
ENSG00000085831.15	TTC39A	1	51344915	1_33	0	0.058898282040931	19.668969954933	1.09997202744093e-05	2.05023214138272	2
ENSG00000085832.16	EPS15	1	51497266	1_33	0	0.0176350247821344	8.00464305936165	1.34034142999281e-06	0.931357056745071	2
ENSG00000117859.18	OSBPL9	1	51577431	1_33	0	0.0258280314700756	11.5362169722832	2.82912488848773e-06	1.30195323164325	1
ENSG00000078618.21	NRDC	1	51826904	1_33	0	0.0153681430917878	6.73430917295661	9.8267938048896e-07	-0.583521758012276	2
ENSG00000198841.3	KTI12	1	52034079	1_33	0	0.0125708381199792	4.84882472494973	5.78759477862243e-07	-0.0744863288083225	1
ENSG00000154222.14	CC2D1B	1	52386057	1_33	0	0.0200099204955337	9.18737656554147	1.74555797336651e-06	1.14567716441074	1
ENSG00000134748.12	PRPF38A	1	52424219	1_33	0	0.0654804745564308	20.1322947020143	1.25170646138154e-05	-2.34914262950042	1
ENSG00000134744.13	ZCCHC11	1	52553683	1_33	0	0.0128634740351187	5.03677433635098	6.15188437839715e-07	-0.29513164914186	1
ENSG00000116157.5	GPX7	1	52601914	1_33	0	0.0124825960743629	4.74610813600058	5.62522558223121e-07	-0.260605846591987	3
ENSG00000121310.16	ECHDC2	1	52927236	1_33	0	0.0232211646325438	10.5257324062708	2.32077864262629e-06	-1.1293615745529	3
ENSG00000116171.17	SCP2	1	52926925	1_33	0	0.0177617983252275	8.02483355684279	1.3533819027152e-06	-0.862811549255263	2
ENSG00000174348.13	PODN	1	53062276	1_33	0	0.0222351512502684	10.244946953737	2.1629535793247e-06	-1.13941789899411	2
ENSG00000162383.11	SLC1A7	1	53094174	1_33	0	0.0131019877615434	5.23558540529561	6.51328129139352e-07	-0.336840014699417	2
ENSG00000157184.6	CPT2	1	53196294	1_33	0	0.0766813301146887	20.7328831609442	1.50954733083958e-05	3.16158198942747	2
ENSG00000162384.13	C1orf123	1	53235909	1_33	0	0.0180626480207119	9.0807348713951	1.55739871390849e-06	2.25259436799507	1
ENSG00000157193.15	LRP8	1	53327576	1_33	0	0.0206419822620035	9.07968624298998	1.77958869682634e-06	0.56026429097859	1
ENSG00000162398.11	LEXM	1	54806101	1_34	0	0.0178560794701602	9.2687284946382	1.57146121828745e-06	1.11370761266498	1
ENSG00000058804.11	NDC1	1	53838107	1_34	0	0.0114309472845338	5.01111847318674	5.43894026695827e-07	-0.345755674319159	1
ENSG00000058799.14	YIPF1	1	53889432	1_34	0	0.0360594422187553	16.0095023526287	5.48143456043261e-06	-1.70178722079733	3
ENSG00000211452.10	DIO1	1	53890974	1_34	0	0.0154255514077494	7.87075106882724	1.15280080546339e-06	-0.948157790536642	2
ENSG00000116209.11	TMEM59	1	54053622	1_34	0	0.0132722857928467	6.4356145380814	8.11022953360446e-07	-0.764261448612247	1
ENSG00000116205.12	TCEANC2	1	54047650	1_34	0	0.0172718657834186	8.95078270700194	1.46790403892859e-06	1.11419915225068	2
ENSG00000116221.15	MRPL37	1	54183963	1_34	0	0.0160915482198449	8.27446100452527	1.26425576110014e-06	0.923174119926458	1
ENSG00000215883.10	CYB5RL	1	54154524	1_34	0	0.011682639717308	5.21878112968443	5.78905217546752e-07	0.36656025506595	1
ENSG00000157216.15	SSBP3	1	54413433	1_34	0	0.0131447273016331	6.34347297990765	7.91728123076435e-07	-0.619274335047476	1
ENSG00000184313.19	MROH7	1	54580773	1_34	0	0.0163302118441938	8.41510330595106	1.30481417874396e-06	0.910395384845657	1
ENSG00000243725.6	TTC4	1	54735765	1_34	0	0.0149585262242192	7.57718161549086	1.07620226268056e-06	0.768358647147301	1
ENSG00000162396.5	PARS2	1	54764560	1_34	0	0.0267759257771534	13.1483632352142	3.34282457013187e-06	1.37709212227127	1
ENSG00000006555.10	TTC22	1	54801172	1_34	0	0.0132323726784604	6.40687541515429	8.04973159362951e-07	0.718483730721404	1
ENSG00000116133.11	DHCR24	1	54911267	1_34	0	0.0461434729138669	18.3892930016373	8.05698782284332e-06	-1.91411379479815	1
ENSG00000169174.10	PCSK9	1	55055640	1_34	0	0.0139780249928989	6.930010764123	9.19765506959586e-07	-1.01221798833527	2
ENSG00000162399.6	BSND	1	55023869	1_34	0	0.0132710705374645	6.43474025739722	8.10838525666847e-07	0.475158938708213	2
ENSG00000021852.12	C8B	1	56974569	1_36	0	0.0152860473146857	4.81302319360596	6.98570997019886e-07	0.210611849313097	2
ENSG00000162600.11	OMA1	1	58547382	1_37	0	0.0659266936268963	15.476980614634	9.68824093934929e-06	2.00543523848618	1
ENSG00000184292.6	TACSTD2	1	58579933	1_37	0	0.0667868208439929	15.603448947455	9.89483990772771e-06	2.00389332124152	1
ENSG00000162601.9	MYSM1	1	58695070	1_37	0	0.0380191868891242	10.1423648580569	3.66133486238013e-06	1.62119037414402	2
ENSG00000172456.17	FGGY	1	59297283	1_37	0	0.0222200991712056	4.98364981890811	1.05145552717198e-06	-0.257507753668574	1
ENSG00000134709.10	HOOK1	1	59814713	1_38	0	0.0551579880490004	19.3537234729561	1.01360873547254e-05	-2.12015172405371	2
ENSG00000134716.9	CYP2J2	1	59926822	1_38	0	0.0132019363769358	5.62009703628441	7.04496510617674e-07	0.503013806578903	1
ENSG00000162604.12	TM2D1	1	61728888	1_39	0	0.0215215082325007	4.88051714713998	9.9732324921698e-07	0.279255425597302	1
ENSG00000132849.19	PATJ	1	61742713	1_39	0	0.0301873409550534	8.12539654188582	2.32898569859776e-06	1.01251422825307	1
ENSG00000162607.12	USP1	1	62436136	1_39	0	0.0323257557091758	8.78327225288651	2.69589161562118e-06	1.22283684151908	1
ENSG00000116641.17	DOCK7	1	62702313	1_39	0	0.0744444924049096	16.867143328577	1.19226145902578e-05	1.92103013377342	1
ENSG00000125703.14	ATG4C	1	62784304	1_39	0	0.0327269201840087	8.9018947234273	2.76620898706824e-06	1.16436189302251	2
ENSG00000088035.15	ALG6	1	63367779	1_40	0	0.0180447657243851	6.59760458721111	1.1304072344552e-06	0.444035733475891	1
ENSG00000203965.12	EFCAB7	1	63523814	1_40	0	0.0173712550994031	6.18763805507949	1.02059514154808e-06	0.229441988797293	1
ENSG00000142856.16	ITGB3BP	1	63593801	1_40	0	0.0308109603632383	12.0011185701536	3.51094768776017e-06	1.350333115829	1
ENSG00000158966.13	CACHD1	1	64494720	1_40	0	0.192280278028563	29.3021509453882	5.3497272361934e-05	3.05306346029077	2
ENSG00000162434.11	JAK1	1	64965916	1_41	0	0.0121770421229311	5.10824128821352	5.90623343974172e-07	-0.692723125198184	2
ENSG00000162433.14	AK4	1	65147680	1_41	0	0.0141049097682656	6.58365976151207	8.81728924600626e-07	0.840790913301072	1
ENSG00000116678.19	LEPR	1	65422548	1_41	0	0.021101100662639	10.3421957217029	2.0721216980608e-06	-1.22601138388374	2
ENSG00000118473.21	SGIP1	1	66533102	1_42	0	0.0243628737240339	9.04085584222635	2.09139206252829e-06	1.20994846150469	1
ENSG00000152760.9	TCTEX1D1	1	66732959	1_42	0	0.055507251668374	16.8151680927908	8.86233850977564e-06	-2.00210310570599	1
ENSG00000198160.14	MIER1	1	66920571	1_42	0	0.02122405803322	7.72238506476841	1.55624251096219e-06	-0.936327014668711	2
ENSG00000116704.7	SLC35D1	1	67054400	1_42	0	0.0291296310578565	10.6471415059364	2.94486511221935e-06	-1.44784893685447	2
ENSG00000081985.10	IL12RB2	1	67324915	1_42	0	0.0208687373976838	7.28038673348615	1.44260695127807e-06	-1.06918067769727	1
ENSG00000172380.5	GNG12	1	67833367	1_42	0	0.0276449647334126	10.3671819835662	2.72128582313145e-06	-1.30892169561576	1
ENSG00000116729.13	WLS	1	68255458	1_43	0	0.0231455751153741	4.91798928384293	1.08081895199103e-06	0.143324055667854	2
ENSG00000118454.12	ANKRD13C	1	70354325	1_44	0	0.0260176765206596	7.39107455343039	1.8258852890411e-06	0.919767895750471	1
ENSG00000197568.13	HHLA3	1	70355624	1_44	0	0.0390189679841511	11.2880420741616	4.18207478584346e-06	1.73211463270354	2
ENSG00000116761.11	CTH	1	70411075	1_44	0	0.0198327040366664	4.79101650672706	9.02208667205047e-07	-0.0611836541645443	1
ENSG00000132485.13	ZRANB2	1	71080715	1_45	0	0.0404821162412481	14.3532462323776	5.51709852464314e-06	-1.83662377049296	2
ENSG00000116783.14	TNNI3K	1	74234228	1_47	0	0.0139701297159341	7.30798187135152	9.69382771268687e-07	-0.725012692547712	1
ENSG00000137955.15	RABGGTB	1	75786199	1_47	0	0.0368324153920505	16.5971633593714	5.80445522305862e-06	-2.03897528311105	1
ENSG00000184005.10	ST6GALNAC3	1	76072711	1_47	0	0.0779261803676801	23.8727088400879	1.7663732837101e-05	-2.41813169044552	1
ENSG00000142892.14	PIGK	1	77219918	1_48	0	0.0139515939178976	9.69600162998808	1.28444024163834e-06	-1.22816022583916	1
ENSG00000154027.18	AK5	1	77432003	1_48	0	0.00929748140214226	5.84554656874146	5.16045315218958e-07	-0.626591928369572	1
ENSG00000077254.14	USP33	1	77760195	1_48	0	0.01386792371658	9.48315970990351	1.24871090838306e-06	1.15653483147273	1
ENSG00000162614.18	NEXN	1	77888019	1_48	0	0.0290749563626835	16.761316521827	4.62726738499825e-06	-1.86202267072168	2
ENSG00000162613.16	FUBP1	1	77979478	1_48	0	0.00963320791272959	6.08070099743491	5.56188466961324e-07	0.532300551003419	1
ENSG00000122420.9	PTGFR	1	78304263	1_48	0	0.00832856302924712	4.74709670075086	3.75401109764091e-07	0.0365184420309075	2
ENSG00000137959.15	IFI44L	1	78619516	1_48	0	0.0090763155491479	5.54477203504437	4.77848996735161e-07	-0.387883360594386	1
ENSG00000137965.10	IFI44	1	78646006	1_48	0	0.0175233107389542	11.5984077935914	1.92979836157362e-06	1.38744021135281	1
ENSG00000162618.13	ADGRL4	1	79006491	1_48	0	0.0215066593852659	13.6847438181157	2.79451873441233e-06	1.4305236697163	1
ENSG00000171517.5	LPAR3	1	84849938	1_52	0	0.0587110479379401	18.115162045152	1.0098560048961e-05	2.0229651152965	2
ENSG00000117133.10	RPF1	1	84479257	1_52	0	0.183712671604444	29.4678874475309	5.1402650349655e-05	2.86274619400016	2
ENSG00000174021.10	GNG5	1	84506136	1_52	0	0.036326653936546	13.4706567405548	4.6463461679118e-06	1.5155164475945	1
ENSG00000122432.17	SPATA1	1	84506782	1_52	0	0.0368512697579886	13.6087785120846	4.76177641073272e-06	1.59980530143061	2
ENSG00000117151.12	CTBS	1	84569909	1_52	0	0.0195273887477259	7.51436801993649	1.39326597085759e-06	0.914257349969538	3
ENSG00000117155.16	SSX2IP	1	84678189	1_52	0	0.0167740491974105	6.06135484414647	9.65394940643341e-07	0.646861169853958	1
ENSG00000055732.12	MCOLN3	1	85048599	1_52	0	0.021342573916904	8.36493295390437	1.69514422870402e-06	-1.00070884228348	2
ENSG00000162642.13	C1orf52	1	85249770	1_52	0	0.0321828297508147	12.3050187170223	3.76013903084484e-06	-1.47319450935463	1
ENSG00000142867.12	BCL10	1	85267258	1_52	0	0.0374063272302057	13.7528361689711	4.8846644455833e-06	-1.7625790483194	2
ENSG00000117174.10	ZNHIT6	1	85708549	1_52	0	0.0221845601338529	8.73541287615238	1.84005860579422e-06	-1.18346433606593	3
ENSG00000122417.15	ODF2L	1	86394569	1_53	0	0.0214836398764965	7.01553876277557	1.43108783227057e-06	-0.722601594541455	1
ENSG00000016602.9	CLCA4	1	86546626	1_53	0	0.01697652353792	4.76354467187805	7.67850018478049e-07	-0.00224275915386424	2
ENSG00000097033.14	SH3GLB1	1	86708280	1_53	0	0.0170842718982746	4.82400504584476	7.82531132777498e-07	0.144780489789374	1
ENSG00000183291.15	SELENOF	1	86913954	1_53	0	0.0399721023408205	12.9800235445707	4.92640222478436e-06	1.74597571721722	1
ENSG00000153936.16	HS2ST1	1	86915168	1_53	0	0.0425698766233244	13.5877613470785	5.49221713413004e-06	-1.71063980418702	1
ENSG00000143013.12	LMO4	1	87331207	1_53	0	0.0203127170524972	6.47914036817459	1.24963391862875e-06	-0.649730754710201	1
ENSG00000137944.17	KYAT3	1	88975234	1_54	0	0.0316881614514348	9.67115676473768	2.90986514160109e-06	-1.27887011419768	1
ENSG00000213516.9	RBMXL1	1	88992014	1_54	0	0.0216058465416231	5.99739133061718	1.23035679313484e-06	0.583446408171121	1
ENSG00000117226.11	GBP3	1	89015900	1_54	0	0.0210150762556283	5.73199778354259	1.14375862168138e-06	-0.449305602948585	1
ENSG00000162645.12	GBP2	1	89151259	1_54	0	0.0196843694786755	5.10604017342522	9.54340011647224e-07	0.371237512913299	1
ENSG00000162654.8	GBP4	1	89199262	1_54	0	0.0192504119464875	4.89280139692998	8.9432426046119e-07	-0.145211792650204	1
ENSG00000197147.13	LRRC8B	1	89525212	1_54	0	0.0220604563635022	6.19675735154597	1.29800504328786e-06	0.822795905806601	2
ENSG00000171488.14	LRRC8C	1	89757841	1_55	0	0.0136895823205753	5.269734542633	6.84977542575378e-07	0.304333291724056	1
ENSG00000122482.20	ZNF644	1	91022402	1_55	0	0.0132385181178635	4.9500308350247	6.22221015338855e-07	0.167206527965415	1
ENSG00000097046.12	CDC7	1	91500849	1_56	0	0.0995154740353014	20.0868569151586	1.89801656677043e-05	2.43727167645494	3
ENSG00000284413.1	BTBD8	1	92080411	1_56	0	0.0208924903783211	4.79358097283752	9.50928087817002e-07	0.223846220718612	1
ENSG00000174842.16	GLMN	1	92299545	1_56	0	0.0301911123109155	10.8700461918358	3.11607498625642e-06	2.1918099781874	1
ENSG00000122484.8	RPAP2	1	92299545	1_56	0	0.0301911123109155	10.8700461918358	3.11607498625642e-06	-2.1918099781874	1
ENSG00000162676.11	GFI1	1	92487304	1_56	0	0.326130681222052	19.659755958705	6.08789532983133e-05	-3.94828939838327	1
ENSG00000067208.14	EVI5	1	92789516	1_56	0	0.0238148856145957	8.7853682023331	1.98657911107948e-06	-2.11177441585771	2
ENSG00000122406.12	RPL5	1	92831623	1_56	0	0.0211650949869626	5.59693200184337	1.12478016535242e-06	1.02843052590042	1
ENSG00000154511.11	FAM69A	1	92960610	1_56	0	0.0252099527600107	6.95270456771635	1.66426777669952e-06	0.937356554037124	1
ENSG00000117500.12	TMED5	1	93181063	1_57	0	0.0227497400085446	4.89920851904414	1.05827797770468e-06	0.222214213345693	1
ENSG00000122483.17	CCDC18	1	93180861	1_57	0	0.0367881657961117	9.51513829754966	3.32369096700648e-06	-1.18942006018062	3
ENSG00000117505.12	DR1	1	93345092	1_57	0	0.0225191237805825	4.8016201516174	1.02668374391473e-06	-0.149117496832147	1
ENSG00000137942.16	FNBP1L	1	93445454	1_57	0	0.0236641535218884	5.27674427158493	1.185644301435e-06	-0.415654910081236	1
ENSG00000137936.16	BCAR3	1	93847253	1_57	0	0.0227994943168699	4.92013710121962	1.06512313068495e-06	0.37484274366602	2
ENSG00000067334.13	DNTTIP2	1	93879160	1_57	0	0.0223900611721904	4.74657252885073	1.00909672875678e-06	0.0985150125556626	1
ENSG00000023909.9	GCLM	1	93909753	1_57	0	0.0235328055722771	5.22340932071812	1.16714593867031e-06	0.375275605940247	1
ENSG00000117528.11	ABCD3	1	94411329	1_58	0	0.0158295123262762	7.44443838983757	1.11891442349966e-06	-0.850112868068414	2
ENSG00000143036.16	SLC44A3	1	94820196	1_58	0	0.0218127547576418	10.5131500689766	2.17741282767306e-06	-1.22062749884657	2
ENSG00000117519.15	CNN3	1	94927642	1_58	0	0.0123927793237095	5.2183272025212	6.14041070469963e-07	-0.447262425606967	1
ENSG00000172339.9	ALG14	1	95073027	1_58	0	0.0999804949861606	25.6425486439443	2.43429870119852e-05	2.96372243951321	1
ENSG00000122481.16	RWDD3	1	95234038	1_58	0	0.0140690399546862	6.05189685323092	8.08450394327138e-07	-0.0482627313534211	1
ENSG00000117569.18	PTBP2	1	96684156	1_59	0	0.00476974443095535	6.13570901864966	2.77879981785324e-07	1.05223285192249	1
ENSG00000188641.12	DPYD	1	97918144	1_60	0	0.00573004280228107	10.6738643631436	5.80733584634682e-07	2.5401577326597	1
ENSG00000162627.16	SNX7	1	98661649	1_60	0	0.10507652055405	30.6921370581785	3.06217642800035e-05	2.82506032916867	1
ENSG00000156869.12	FRRS1	1	99766518	1_61	0	0.024858329097328	4.8006722249412	1.1331082061565e-06	-0.0731437090061989	1
ENSG00000162688.16	AGL	1	99831942	1_61	0	0.0273642059547818	5.7218794255871	1.48668496411054e-06	-0.534991772130163	1
ENSG00000117620.14	SLC35A3	1	99969054	1_61	0	0.0509304544808646	11.7097468563117	5.66268566862104e-06	-1.5736959940065	1
ENSG00000156875.13	MFSD14A	1	100037607	1_61	0	0.0249594104196094	4.83957571844553	1.14693553441442e-06	0.0633068379959945	2
ENSG00000156876.9	SASS6	1	100132743	1_61	0	0.0871766026989053	16.955626895426	1.40349603047288e-05	2.06357890908517	1
ENSG00000122435.9	TRMT13	1	100132743	1_61	0	0.0871766026989052	16.955626895426	1.40349603047288e-05	-2.06357890908517	1
ENSG00000122477.12	LRRC39	1	100178174	1_61	0	0.0271316105713164	5.63996092048494	1.45294463749825e-06	-0.382960393719822	1
ENSG00000137992.14	DBT	1	100250235	1_61	0	0.0318766287690897	7.18791777698456	2.17556910119521e-06	0.57020056525842	1
ENSG00000137996.12	RTCA	1	100265607	1_61	0	0.0303742123593707	6.72389693220511	1.93920387114567e-06	-0.480054011441755	1
ENSG00000079335.18	CDC14A	1	100342807	1_61	0	0.0247155096980179	4.74543631388415	1.11363562958972e-06	-0.0225549294956988	2
ENSG00000162692.10	VCAM1	1	100721765	1_62	0	0.0195651452397742	4.74922365323216	8.82273215895272e-07	0.113632094080339	1
ENSG00000162694.13	EXTL2	1	100895622	1_62	0	0.0992490285662535	20.4781312937148	1.92980747617064e-05	-1.86578168561671	1
ENSG00000162695.11	SLC30A7	1	100895622	1_62	0	0.0202489854126222	5.07787901992718	9.76299380937407e-07	0.0233622647647487	2
ENSG00000185946.15	RNPC3	1	103522241	1_65	0	0.0165329982369966	8.91399862296917	1.39933462008526e-06	-1.2952546610263	1
ENSG00000240038.6	AMY2B	1	103555063	1_65	0	0.0130283936953117	6.81209235954792	8.42691858457387e-07	-1.21464263278155	2
ENSG00000085491.15	SLC25A24	1	108200010	1_67	0	0.0251602876862986	7.35239329136735	1.75647401577712e-06	0.818204937816331	1
ENSG00000162639.15	HENMT1	1	108662004	1_67	0	0.0217868808406863	5.97310432882141	1.23564169715547e-06	0.542351754959578	1
ENSG00000116266.10	STXBP3	1	108746865	1_67	0	0.0423892220516431	12.3701047429044	4.97881764512294e-06	-1.56066264607403	1
ENSG00000121957.12	GPSM2	1	108875055	1_67	0	0.0193607323042603	4.84328460809326	8.9034672867542e-07	0.180191184836636	1
ENSG00000121940.15	CLCC1	1	108963213	1_67	0	0.0227751745408031	6.39795118887868	1.38356648464888e-06	-0.60965135287516	1
ENSG00000085433.15	WDR47	1	109121057	1_67	0	0.019167509584221	4.74734772482559	8.64000769243854e-07	0.0457717171287458	1
ENSG00000197780.9	TAF13	1	109076695	1_67	0	0.0416092324917219	12.1907845187875	4.81635795684226e-06	1.47743076283365	1
ENSG00000215717.5	TMEM167B	1	109092227	1_67	0	0.0207693873748808	5.51526599895943	1.08764594853584e-06	0.455443793786804	1
ENSG00000116299.16	KIAA1324	1	109162400	1_67	0	0.0215136951948416	5.85229592428386	1.19547001182188e-06	0.521799559771818	3
ENSG00000179902.12	C1orf194	1	109113015	1_67	0	0.0198409178976648	5.07764817290887	9.56581026148546e-07	-0.24365595166729	2
ENSG00000031698.12	SARS	1	109213564	1_67	0	0.0208409582675132	5.54818968153163	1.09790909068771e-06	0.54627271576061	2
ENSG00000134222.16	PSRC1	1	109274968	1_67	0	0.0402281453206491	11.8650111734798	4.5320590375612e-06	1.3185308563816	1
ENSG00000162650.16	ATXN7L2	1	109483259	1_67	0	0.0192167309470147	4.77187740263318	8.70695267271892e-07	-0.0864776453288915	1
ENSG00000181754.6	AMIGO1	1	109498058	1_67	0	0.0642544009110045	16.4044436069846	1.00083337724335e-05	-1.69857323129828	2
ENSG00000065135.10	GNAI3	1	109548660	1_67	0	0.0195883308686706	4.9550785454408	9.21606164457599e-07	0.187641504622924	1
ENSG00000168765.16	GSTM4	1	109657738	1_67	0	0.0220639921004716	6.0941243199291	1.27671158637847e-06	-0.640436259773977	2
ENSG00000134184.12	GSTM1	1	109669671	1_67	0	0.0197649457536686	5.04094562602793	9.4603027825856e-07	-0.279097697412214	5
ENSG00000213366.12	GSTM2	1	109621257	1_67	0	0.0348413826246436	10.4795664998635	3.46685833534763e-06	1.1632288262637	5
ENSG00000134202.10	GSTM3	1	109741163	1_67	0	0.0287700790755501	8.6387768602194	2.35988428743942e-06	1.00540310784439	1
ENSG00000134201.10	GSTM5	1	109711119	1_67	0	0.0366327445274531	10.9623885365662	3.81304600040553e-06	-1.22303442817476	3
ENSG00000168710.17	AHCYL1	1	109984850	1_69	0	0.0118774735998056	16.6886908415638	1.88210452995681e-06	1.69905233830182	1
ENSG00000143093.14	STRIP1	1	110034040	1_69	0	0.0423582143378268	28.8742828374639	1.16130486837989e-05	-2.54416600744336	1
ENSG00000116396.14	KCNC4	1	110209517	1_69	0	0.00589194341451438	10.0124514808127	5.60139744065773e-07	1.05477208189595	2
ENSG00000134248.13	LAMTOR5	1	110428230	1_69	0	0.006513430944594	10.9665030588921	6.78227467078491e-07	1.52863531936569	1
ENSG00000121931.15	LRIF1	1	110964484	1_69	0	0.00996474475392262	15.0149670065168	1.42065282011156e-06	-1.81049277279264	1
ENSG00000156171.14	DRAM2	1	111130734	1_69	0	0.199681418713097	44.2457823582731	8.38893692756309e-05	3.94779678744681	2
ENSG00000134255.13	CEPT1	1	111190089	1_69	0	0.0248573993064358	23.7458078122039	5.60454078734723e-06	2.81176591843852	2
ENSG00000064886.13	CHI3L2	1	111194776	1_69	0	0.00758224775617722	12.4126504898457	8.93634434045886e-07	1.48713669979638	4
ENSG00000162777.16	DENND2D	1	111205506	1_69	0	0.00410780658779564	6.58247326736104	2.5674174454181e-07	-0.674548735887011	2
ENSG00000085465.12	OVGP1	1	111427097	1_69	0	0.00341338272596292	4.82233528180484	1.56293092820925e-07	0.14460164482769	1
ENSG00000143110.11	C1orf162	1	111473751	1_69	0	0.00338583473772303	4.74532627991108	1.52555978658472e-07	0.0298077123122156	1
ENSG00000116473.14	RAP1A	1	111597853	1_69	0	0.0670246128124661	33.3273287611049	2.12095872147859e-05	2.87925676679833	1
ENSG00000121933.18	TMIGD3	1	111489509	1_69	0	0.012581156031535	17.237641416199	2.05918699816603e-06	1.70591177529811	3
ENSG00000197852.9	FAM212B	1	111755756	1_69	0	0.0100516152491877	15.097641736326	1.44092829244409e-06	1.72442030766104	2
ENSG00000064703.11	DDX20	1	111712028	1_69	0	0.0211875592012951	22.2172760183387	4.46960491967247e-06	-2.32756885145063	1
ENSG00000143079.14	CTTNBP2NL	1	112396295	1_69	0	0.01074634675914	15.7344874036758	1.60550198178109e-06	-2.03925753157533	1
ENSG00000116489.12	CAPZA1	1	112624254	1_69	0	0.00407336190076468	6.50243126179004	2.51493151827007e-07	-0.554555891436742	1
ENSG00000007341.18	ST7L	1	112614432	1_69	0	0.00347321531949973	4.9874797753629	1.64478922515482e-07	-0.157635391884733	1
ENSG00000155363.18	MOV10	1	112673015	1_69	0	0.209427864689475	44.7430698965323	8.89728782172344e-05	-3.83832402083547	2
ENSG00000155366.16	RHOC	1	112700985	1_69	0	0.00371902304271177	5.63737688675339	1.99068863273957e-07	0.38090195734436	1
ENSG00000155380.11	SLC16A1	1	112956760	1_70	0	0.0343012504021313	8.90941689404698	2.90172752824479e-06	0.965857307932725	1
ENSG00000198799.11	LRIG2	1	113072822	1_70	0	0.0256900209548088	6.13247486588733	1.49588301913713e-06	-0.727406293880157	1
ENSG00000116793.15	PHTF1	1	113758270	1_70	0	0.0268646494556213	6.56130123401752	1.67366506793346e-06	0.746127198085728	1
ENSG00000188761.11	BCL2L15	1	113887734	1_70	0	0.0246083648709909	5.72001068866849	1.33652471650356e-06	0.595767915244749	2
ENSG00000134262.12	AP4B1	1	113901277	1_70	0	0.0345931442939931	8.99099045066708	2.95321436037373e-06	1.13041881914299	2
ENSG00000163349.21	HIPK1	1	113929699	1_70	0	0.0226163084911256	4.91116025447278	1.05463752980983e-06	0.048266093513493	1
ENSG00000116774.11	OLFML3	1	113979663	1_70	0	0.0227160359880296	4.95330833196872	1.06837891271016e-06	0.36426335041531	1
ENSG00000197323.11	TRIM33	1	114510087	1_71	0	0.0131741071895491	6.40186425655974	8.00801818576702e-07	-1.13503794719942	2
ENSG00000116752.5	BCAS2	1	114577676	1_71	0	0.0134966298398989	6.2728841309325	8.03877733566644e-07	0.100200676179995	3
ENSG00000175984.14	DENND2C	1	114341557	1_71	0	0.0117850966179295	5.2621754373869	5.8883805190091e-07	0.157481404307004	2
ENSG00000213281.4	NRAS	1	114716596	1_71	0	0.0115369240333085	5.06598752192366	5.54947047932187e-07	0.272784804344052	1
ENSG00000134198.9	TSPAN2	1	115066582	1_71	0	0.018839476559123	12.9555103734987	2.31750540261877e-06	-2.69210723058636	2
ENSG00000173218.14	VANGL1	1	115641021	1_72	0	0.0100504310523267	5.51478801033358	5.26272780209039e-07	0.464146012548978	2
ENSG00000163393.12	SLC22A15	1	115976190	1_72	0	0.0103963404466805	5.83725456730426	5.76217605306175e-07	-0.543471881650157	2
ENSG00000173212.4	MAB21L3	1	116110039	1_72	0	0.0253199387660736	14.3425534289554	3.44815297072001e-06	-1.54750878346184	1
ENSG00000134247.9	PTGFRN	1	116909700	1_72	0	0.0100717660430697	5.53500207991535	5.2932305965563e-07	-0.506588365580974	1
ENSG00000134256.12	CD101	1	116980379	1_72	0	0.0133349652047257	8.21101835005283	1.03964796134867e-06	0.913771147012147	3
ENSG00000116830.11	TTF2	1	117060534	1_72	0	0.00969463582057706	5.17136410883254	4.76029659989123e-07	-0.320667373853802	1
ENSG00000134253.9	TRIM45	1	117122142	1_72	0	0.00927514211235014	4.74995380464081	4.18318773287964e-07	-0.096456179336169	1
ENSG00000198162.12	MAN1A2	1	117367233	1_72	0	0.0190356241910092	11.6108699776028	2.09859812590743e-06	1.38600304623702	1
ENSG00000183508.4	FAM46C	1	117605270	1_72	0	0.0287930979293332	15.5759200239449	4.25833181971655e-06	-1.61967505561344	1
ENSG00000116874.11	WARS2	1	119139747	1_73	0	0.0100763638828102	5.35366801680015	5.12215452677046e-07	0.419183755241603	1
ENSG00000117281.15	CD160	1	145720709	1_73	0	0.0218947336120693	12.7037253887934	2.64099853081632e-06	1.52996799404061	1
ENSG00000186141.8	POLR3C	1	145827673	1_73	0	0.0116194244235086	6.68812166840107	7.37880744613613e-07	0.674487215847015	1
ENSG00000131788.15	PIAS3	1	145864461	1_73	0	0.0405457290681873	18.6060464638405	7.16302739278168e-06	1.94615598801087	1
ENSG00000265241.6	RBM8A	1	145927840	1_73	0	0.0172217601161903	10.4243684025593	1.70460863282317e-06	1.25287619097172	1
ENSG00000271601.3	LIX1L	1	145955867	1_73	0	0.0117956816645731	6.86132078321747	7.68472205675693e-07	0.747804980430867	2
ENSG00000272031.2	ANKRD34A	1	145963899	1_73	0	0.00985317723483925	5.13110651626363	4.80048063157144e-07	0.439151618238223	1
ENSG00000168509.19	HFE2	1	146036954	1_73	0	0.0419832204066885	18.9683682628576	7.56141576496692e-06	-1.93138917103151	1
ENSG00000131791.7	PRKAB2	1	147087618	1_73	0	0.0810441044381259	25.8517896551515	1.9893419365394e-05	-3.29387546983606	3
ENSG00000131781.12	FMO5	1	147243554	1_73	0	0.0126198244420151	7.40864148596716	8.87747155346051e-07	0.728320164052593	1
ENSG00000162836.11	ACP6	1	147656613	1_73	0	0.0100327259591803	5.30621216052404	5.05476485385288e-07	-0.308654392983069	2
ENSG00000186207.4	LCE5A	1	152474610	1_74	0	0.16545295492461	22.8161459904433	3.58438137270945e-05	2.50782247454562	2
ENSG00000143450.16	OAZ3	1	151762531	1_74	0	0.0263986774298048	4.82486065591252	1.20938434170029e-06	0.01883547937192	1
ENSG00000143436.10	MRPL9	1	151763980	1_74	0	0.0450813007021536	9.97673952359472	4.27053679798547e-06	-1.23886243657375	1
ENSG00000182134.15	TDRKH	1	151789148	1_74	0	0.0290205536057542	5.73369842139374	1.57993032907276e-06	0.727973595283377	2
ENSG00000143365.17	RORC	1	151831413	1_74	0	0.0588130817188299	12.5546215020322	7.01091912444215e-06	1.46346230086405	1
ENSG00000196407.11	THEM5	1	151853515	1_74	0	0.0293541644121743	5.84346285544027	1.62868616376144e-06	0.323376626069266	1
ENSG00000159445.12	THEM4	1	151907622	1_74	0	0.0263432605376749	4.80470380454728	1.20180371949284e-06	-0.336338334687929	2
ENSG00000163191.5	S100A11	1	152042106	1_74	0	0.0276250663776549	5.26057979008914	1.37985781999433e-06	0.377813578422851	1
ENSG00000143631.10	FLG	1	152325041	1_74	0	0.0360766624380078	7.82672426035256	2.68104302337782e-06	1.26992736734101	1
ENSG00000143536.7	CRNN	1	152414760	1_74	0	0.113325723339351	19.0016593983806	2.04464269732568e-05	-2.45783448718072	1
ENSG00000163207.6	IVL	1	152908247	1_74	0	0.0534102114013674	11.6186162928278	5.89218132124902e-06	1.49782760632909	2
ENSG00000241794.1	SPRR2A	1	153057485	1_74	0	0.0550341553634112	11.9093019977261	6.22323227190643e-06	1.37141157890082	1
ENSG00000203785.8	SPRR2E	1	153106201	1_74	0	0.027454622568779	5.20118046090615	1.35585983845389e-06	0.513127172973734	1
ENSG00000160716.5	CHRNB2	1	154583564	1_75	0	0.0241915577276965	8.17741486258814	1.87835321323633e-06	1.17217678528531	1
ENSG00000203782.5	LOR	1	153259400	1_75	0	0.0170174043483728	4.84264097596233	7.82479534381109e-07	-0.271778799814668	1
ENSG00000163220.10	S100A9	1	153365467	1_75	0	0.0195322561994229	6.16411826493043	1.14319619812533e-06	0.600052794531095	1
ENSG00000163221.8	S100A12	1	153365467	1_75	0	0.0195322561994229	6.16411826493043	1.14319619812533e-06	0.600052794531095	1
ENSG00000143546.9	S100A8	1	153365467	1_75	0	0.0210163950107539	6.82380153412667	1.36170178427424e-06	0.679402628525933	2
ENSG00000197956.9	S100A6	1	153535924	1_75	0	0.0305372156570097	10.9969658991209	3.18859757338951e-06	1.37314597672259	2
ENSG00000188015.9	S100A3	1	153546477	1_75	0	0.0174233429107659	5.03665530495488	8.33241919724616e-07	0.282074890776673	1
ENSG00000196154.11	S100A4	1	153549961	1_75	0	0.0172459233393447	4.92655850881448	8.06728672874636e-07	-0.187461781408783	1
ENSG00000189171.14	S100A13	1	153631636	1_75	0	0.0182505399320727	5.41308205123393	9.38032151499562e-07	-0.588152282711796	1
ENSG00000160679.12	CHTOP	1	153628302	1_75	0	0.0171584994357652	5.08277688159269	8.28090395325857e-07	0.734242248817923	1
ENSG00000143553.10	SNAPIN	1	153657644	1_75	0	0.0229191709016839	7.11837676439417	1.54909221221183e-06	0.091195468367349	1
ENSG00000169418.9	NPR1	1	153678582	1_75	0	0.0641013215473808	18.5983640751347	1.13198096795938e-05	-2.60039888095979	1
ENSG00000143554.13	SLC27A3	1	153774134	1_75	0	0.0232003486735056	7.42395008241504	1.63541114003997e-06	0.605469793823359	1
ENSG00000143614.9	GATAD2B	1	153923736	1_75	0	0.0373822525629778	15.1467414910675	5.37628245812891e-06	3.38146069677878	1
ENSG00000198837.9	DENND4B	1	153940147	1_75	0	0.0170395793771124	5.56185131655373	8.99861438615568e-07	1.04373722506586	1
ENSG00000143578.15	CREB3L4	1	153968263	1_75	0	0.240083288496207	19.7737593397395	4.50763323289205e-05	4.20896415805825	1
ENSG00000143545.8	RAB13	1	153989479	1_75	0	0.0709167723787473	21.6208133669998	1.45585588426565e-05	-3.43284610198705	1
ENSG00000143549.19	TPM3	1	154173619	1_75	0	0.0257604554351909	12.1075602422433	2.96147160076338e-06	2.66189490836464	1
ENSG00000143595.12	AQP10	1	154296450	1_75	0	0.0242717132710945	8.03560728279834	1.85189574362597e-06	-0.665657657780717	3
ENSG00000143515.16	ATP8B2	1	154325898	1_75	0	0.252016777417396	31.6643448306855	7.57700121846459e-05	-3.57080963749234	1
ENSG00000160712.12	IL6R	1	154427539	1_75	0	0.0270571457485147	9.09491373977515	2.3365655123271e-06	-0.885473880710686	1
ENSG00000169291.9	SHE	1	154502081	1_75	0	0.0918846798961184	21.7769538279073	1.89993014640404e-05	2.9861639876183	1
ENSG00000160714.9	UBE2Q1	1	154549918	1_75	0	0.0381589279081819	12.6101046699379	4.5689063124517e-06	1.80667037167509	2
ENSG00000160710.15	ADAR	1	154628057	1_75	0	0.0210316409630817	6.69971634474512	1.33791022158766e-06	-0.54998108093197	2
ENSG00000163344.5	PMVK	1	154936792	1_77	1	0.275267195179551	26.01313141089	6.79899136074818e-05	-4.42591706807242	1
ENSG00000163346.16	PBXIP1	1	154946604	1_77	1	0.255953030090723	25.870670009629	6.28731686838122e-05	-4.41641280777112	1
ENSG00000160691.18	SHC1	1	154974041	1_77	0	0.00408725131263255	6.48596899305704	2.51711818308042e-07	1.28501917019682	1
ENSG00000160685.13	ZBTB7B	1	155007085	1_77	0	0.00393153911342936	4.88145526787545	1.82225567482369e-07	-0.255361538407189	1
ENSG00000163354.14	DCST2	1	155033974	1_77	0	0.0100273025220077	17.6844312321987	1.68373062434624e-06	-2.80257009685713	1
ENSG00000163357.10	DCST1	1	155033974	1_77	0	0.0100273025220077	17.6844312321987	1.68373062434624e-06	2.80257009685713	1
ENSG00000143590.13	EFNA3	1	155078247	1_77	0	0.00933957766367777	13.0154345638654	1.15420594709107e-06	-1.46264738652816	1
ENSG00000169242.11	EFNA1	1	155127471	1_77	0	0.00520442352712813	8.01964053365518	3.96300783080436e-07	-0.353515898264256	1
ENSG00000169241.17	SLC50A1	1	155135691	1_77	0	0.00463966665302329	6.56441963045438	2.89188162098318e-07	0.676592437631155	1
ENSG00000185499.16	MUC1	1	155197995	1_77	0	0.0404032609365538	28.071654817701	1.07691600155761e-05	3.29622860326975	2
ENSG00000173171.14	MTX1	1	155149859	1_77	0	0.0126104908780254	17.6393032552563	2.11208219672927e-06	2.53701118228109	1
ENSG00000177628.15	GBA	1	155241315	1_77	0	0.00528617853970781	8.35486300251425	4.19351843997129e-07	-1.15227961815316	1
ENSG00000160767.20	FAM189B	1	155255194	1_77	0	0.00491873410858745	8.61506351666515	4.02354837416854e-07	-2.00890655599013	1
ENSG00000143630.9	HCN3	1	155277916	1_77	0	0.0128253487620112	14.4878696804605	1.76429462646911e-06	-2.4657281410912	1
ENSG00000160752.14	FDPS	1	155309691	1_77	0	0.0183676369162005	16.4298863548998	2.86539990449151e-06	-2.65457999067497	1
ENSG00000132676.15	DAP3	1	155687151	1_77	0	0.0449938827400217	28.897654045768	1.23456356709869e-05	-2.88991873199391	1
ENSG00000163374.19	YY1AP1	1	155688550	1_77	0	0.0880268494042945	25.8288674199739	2.15882738246219e-05	-3.35929133636638	1
ENSG00000132718.8	SYT11	1	155859720	1_77	0	0.0242221734826331	15.8368882198036	3.64233895331426e-06	-2.67224451535059	1
ENSG00000143622.10	RIT1	1	155910600	1_77	0	0.00964203613901593	11.5124488071524	1.05398362527901e-06	-2.25159184247044	1
ENSG00000132680.10	KIAA0907	1	155934601	1_77	0	0.0153513807241691	17.4147997443359	2.53841908420653e-06	-1.92914447750278	1
ENSG00000116584.17	ARHGEF2	1	156006597	1_77	0	0.609003221831899	25.4537296904913	0.000147186647953317	-3.81556917493527	1
ENSG00000163479.13	SSR2	1	156020665	1_77	0	0.00576099557052123	9.79469172347153	5.35779027645231e-07	1.00282331058069	1
ENSG00000116586.11	LAMTOR2	1	156055222	1_77	0	0.0268364977856512	24.0387695013641	6.12541431182834e-06	-2.50635758253915	1
ENSG00000132698.14	RAB25	1	156061029	1_77	0	0.0218879355330796	20.6112048070888	4.28356712125809e-06	-2.83660292773841	1
ENSG00000196189.12	SEMA4A	1	156177767	1_77	0	0.00394144422912246	5.13863522022907	1.92309426065224e-07	-0.743213396739663	2
ENSG00000160783.19	PMF1	1	156201443	1_77	0	0.00634437424905243	9.63984703580743	5.80706026498614e-07	-1.12508558316942	1
ENSG00000242252.1	BGLAP	1	156240766	1_77	0	0.0320528700607704	25.6041326373327	7.79245652635974e-06	2.55785403622198	1
ENSG00000160781.15	PAQR6	1	156248323	1_77	0	0.00489989245815747	7.42183529853885	3.4529894989458e-07	1.12995417144354	1
ENSG00000198952.8	SMG5	1	156279714	1_77	0	0.0040052777244709	5.0148131749112	1.90714972766811e-07	0.349200490686322	1
ENSG00000163472.18	TMEM79	1	156279714	1_77	0	0.00393771305034918	4.84972865391843	1.81325507616808e-07	0.254873639845113	2
ENSG00000198715.11	GLMP	1	156302480	1_77	0	0.0040161852509939	5.04063078015737	1.92218870420763e-07	0.359764385137107	1
ENSG00000163468.14	CCT3	1	156364325	1_77	0	0.0118901737086683	15.8870131902861	1.79360932171525e-06	-1.8606195200188	1
ENSG00000183856.10	IQGAP3	1	156572426	1_77	0	0.00469476569897587	6.52287428837048	2.90770490018547e-07	0.622213604360172	1
ENSG00000187862.11	TTC24	1	156579671	1_77	0	0.0127075441189968	15.8575548572442	1.91335363345148e-06	1.60057251701445	3
ENSG00000163382.11	NAXE	1	156590769	1_77	0	0.00466560294682283	6.42086754800353	2.84445380211591e-07	-0.629633130447282	2
ENSG00000132692.18	BCAN	1	156640896	1_77	0	0.00411283326629042	5.26364283284946	2.05553517393175e-07	-0.329918801939459	1
ENSG00000143319.16	ISG20L2	1	156728554	1_77	0	0.00399533386950313	4.98385866143813	1.89067199442263e-07	0.223504770204146	1
ENSG00000143303.11	RRNAD1	1	156728554	1_77	0	0.00399533386950313	4.98385866143813	1.89067199442263e-07	-0.223504770204146	1
ENSG00000198400.11	NTRK1	1	156815564	1_77	0	0.00449628987307427	6.095412498347	2.60228465110693e-07	-0.552086083977801	1
ENSG00000027869.11	SH2D2A	1	156816783	1_77	0	0.00391965616829726	4.81979248534621	1.79379871865209e-07	0.0635006682741002	1
ENSG00000187800.13	PEAR1	1	156893398	1_77	0	0.00448893538094464	6.12978394762965	2.61267817847483e-07	-0.525772650206451	1
ENSG00000132694.18	ARHGEF11	1	157077656	1_77	0	0.0112824047730029	14.3243892187709	1.53452930450837e-06	1.58765632142868	1
ENSG00000143297.18	FCRL5	1	157552226	1_77	0	0.0114056779790975	14.6187214933815	1.58317125106459e-06	-1.56308990246269	1
ENSG00000160856.20	FCRL3	1	157700967	1_77	0	0.00404898621636207	5.07074941244875	1.9494668031705e-07	0.316212484846758	2
ENSG00000132704.15	FCRL2	1	157778774	1_77	0	0.00406639761437977	5.1681091708656	1.9954411214856e-07	0.281389807013189	1
ENSG00000163534.14	FCRL1	1	157818069	1_77	0	0.00433157700537723	5.71917166176025	2.35221258093448e-07	-0.486947697427984	2
ENSG00000203757.1	OR6K3	1	158746759	1_79	0	0.00617474345487168	6.98448746161879	4.09497125270741e-07	-0.76941384943193	1
ENSG00000158477.6	CD1A	1	158251301	1_79	0	0.0107452731854287	12.2596591774287	1.25081550182988e-06	1.41540514164482	1
ENSG00000158485.10	CD1B	1	158431200	1_79	0	0.00495222115268001	4.88593464683858	2.29744477759606e-07	-0.0894569400330001	1
ENSG00000158488.15	CD1E	1	158438322	1_79	0	0.00489895308279298	4.78309520125752	2.22489593246101e-07	0	1
ENSG00000163563.7	MNDA	1	158844029	1_79	0	0.00497052482291371	4.92101688485189	2.32249345602213e-07	-0.166841088642344	1
ENSG00000163564.14	PYHIN1	1	158930675	1_79	0	0.0275608984311616	21.2638675296308	5.56458813534087e-06	1.97503216261396	1
ENSG00000163565.18	IFI16	1	158999686	1_79	0	0.0141748917427199	14.9017256455393	2.00564336395709e-06	1.62044130342539	1
ENSG00000163568.14	AIM2	1	159147011	1_79	0	0.0111934782614662	12.6492065685917	1.34439145018256e-06	-1.41643154936149	1
ENSG00000179639.10	FCER1A	1	159289890	1_79	0	0.00506071013087539	5.09200969773082	2.44679779940961e-07	0.43695363487676	1
ENSG00000158716.8	DUSP23	1	159780839	1_79	0	0.0112322175805651	12.6821484551429	1.35255750049557e-06	-1.33061715272476	1
ENSG00000181036.13	FCRL6	1	159800388	1_79	0	0.00675821990020531	7.84363048524901	5.0332307521285e-07	0.833427456480294	1
ENSG00000158714.10	SLAMF8	1	159826512	1_79	0	0.0109858332616238	12.4707094108816	1.30083304128552e-06	-1.31377023568035	3
ENSG00000243284.1	VSIG8	1	159862185	1_79	0	0.00508534530321869	5.13819284464632	2.48100845530242e-07	-0.295875301494759	2
ENSG00000213085.9	CFAP45	1	159919896	1_79	0	0.0103335558502966	11.88729896294	1.16635397313577e-06	1.27422036569258	1
ENSG00000158710.14	TAGLN2	1	159925746	1_79	0	0.00728416438162949	8.5568841681442	5.91824292859011e-07	0.927278188362065	1
ENSG00000162723.9	SLAMF9	1	159935478	1_79	0	0.00514482322002152	5.2487745829649	2.56404578050253e-07	-0.326675951252508	4
ENSG00000158764.6	ITLN2	1	160963275	1_79	0	0.00503745269658884	5.04820790013984	2.41460229965443e-07	0.254531344996511	1
ENSG00000085552.16	IGSF9	1	159945134	1_79	0	0.00490562738672551	4.79604217451607	2.23395771275533e-07	0.144730212295036	1
ENSG00000162729.13	IGSF8	1	160013610	1_79	0	0.0178712589859954	17.1151033308323	2.90423711233955e-06	-1.8461743218665	2
ENSG00000018625.14	ATP1A2	1	160116165	1_79	0	0.00491310813601842	4.81053229365523	2.24412401968675e-07	-0.134741805452437	1
ENSG00000132681.16	ATP1A4	1	160166418	1_79	0	0.00535015723651322	5.62095338323521	2.85544583256607e-07	-0.294882713262304	1
ENSG00000143318.12	CASQ1	1	160166418	1_79	0	0.00535015723651322	5.62095338323522	2.85544583256607e-07	-0.294882713262304	1
ENSG00000132716.18	DCAF8	1	160262886	1_79	0	0.1970326530171	40.6365955932085	7.6024385568591e-05	3.68907047512228	1
ENSG00000162735.18	PEX19	1	160285766	1_79	0	0.00493078413045378	4.84468396073885	2.26818689973937e-07	-0.253257430365631	1
ENSG00000122218.14	COPA	1	160342475	1_79	0	0.0529296702702174	27.5544947795387	1.38480632289201e-05	3.04167940393443	2
ENSG00000162736.15	NCSTN	1	160342711	1_79	0	0.0516304407122031	27.3137539131845	1.33901246894394e-05	2.98849198802924	3
ENSG00000171786.5	NHLH1	1	160367549	1_79	0	0.0120952961229152	13.3878524967093	1.53753432839219e-06	-1.18478765011353	1
ENSG00000066294.14	CD84	1	160579789	1_79	0	0.00751679396393457	8.85612967303117	6.320828544984e-07	-1.02310834949176	1
ENSG00000117090.14	SLAMF1	1	160646978	1_79	0	0.0155671997750912	15.7962823624095	2.33487042328356e-06	1.5974902750001	2
ENSG00000117091.9	CD48	1	160669718	1_79	0	0.00579766288006811	6.3850291367969	3.51490214536553e-07	-0.604132714567646	2
ENSG00000122223.12	CD244	1	160867832	1_79	0	0.0484631665067777	26.7021794206526	1.22872839149712e-05	-2.53764434697293	1
ENSG00000179914.4	ITLN1	1	160884736	1_79	0	0.0318990835433571	22.6680380470664	6.86577450604235e-06	2.31950808838425	2
ENSG00000158769.17	F11R	1	161021116	1_79	0	0.00798316450539394	9.4291888365766	7.14737895087403e-07	-1.00057911991001	1
ENSG00000215845.10	TSTD1	1	161039733	1_79	0	0.0119303487574545	13.2570953565272	1.50175441153649e-06	1.36034220088683	1
ENSG00000158773.14	USF1	1	161041001	1_79	0	0.0112504370704221	12.6976035582564	1.35640241722527e-06	-1.34256512811565	1
ENSG00000162755.13	KLHDC9	1	161098329	1_79	0	0.00526816478313386	5.47408437583839	2.73821934794576e-07	-0.459027118750887	1
ENSG00000158793.13	NIT1	1	161118210	1_79	0	0.00932254021254997	10.9062781716318	9.65402085344323e-07	1.23246284750383	1
ENSG00000143224.17	PPOX	1	161167668	1_79	0	0.00835968886181293	9.86800390323802	7.83279613344589e-07	1.11719877091664	1
ENSG00000158850.14	B4GALT3	1	161177981	1_79	0	0.00647840646873366	7.44125754178782	4.5773268571594e-07	-0.819237444421455	1
ENSG00000158864.12	NDUFS2	1	161196933	1_79	0	0.0220321994740074	19.1176077099881	3.99934433365882e-06	-1.85261847859146	2
ENSG00000158869.10	FCER1G	1	161215268	1_79	0	0.012921361611699	14.0181954463988	1.71987858206946e-06	-1.52257303606762	3
ENSG00000158882.14	TOMM40L	1	161218797	1_79	0	0.00942693874489897	11.0123681910285	9.85709189056947e-07	1.19066901707331	3
ENSG00000158874.11	APOA2	1	161223893	1_79	0	0.00533084437688536	5.58657150055743	2.82773536050956e-07	0.411654423662765	1
ENSG00000248485.1	PCP4L1	1	161259010	1_79	0	0.00640249531391579	7.32910603389865	4.45551254649994e-07	-0.794263519873021	1
ENSG00000158887.15	MPZ	1	161306153	1_79	0	0.00506252886765668	5.09542774524574	2.44932015926673e-07	0.399862092434562	1
ENSG00000072694.20	FCGR2B	1	161642876	1_79	0	0.00512060797069514	5.20391068842528	2.53016450653603e-07	0.284038878302454	1
ENSG00000162746.14	FCRLB	1	161716109	1_79	0	0.0134754379995474	14.4187891140147	1.8448840533855e-06	-1.54661884949413	1
ENSG00000081721.11	DUSP12	1	161749589	1_79	0	0.00528119684161654	5.49758210086714	2.75677597634091e-07	0.368669513910761	1
ENSG00000118217.5	ATF6	1	161766245	1_79	0	0.00547763377855326	5.84492733992977	3.03997146075588e-07	0.561643072401101	2
ENSG00000198929.12	NOS1AP	1	162073754	1_79	0	0.00771334937119494	9.10184946024946	6.66607273314402e-07	-1.04860167051449	1
ENSG00000152332.15	UHMK1	1	162499425	1_80	0	0.00797846793839652	7.32960815038796	5.55261623168691e-07	-0.773836238000794	1
ENSG00000117143.13	UAP1	1	162561704	1_80	0	0.00989955768186168	9.51372018744888	8.94259497566818e-07	1.14443255250535	2
ENSG00000162733.16	DDR2	1	162631124	1_80	0	0.00630597490730467	5.19826425787026	3.11249016992998e-07	-0.281058741007541	1
ENSG00000132196.13	HSD17B7	1	162790761	1_80	0	0.03889202592901	22.3735753522923	8.26215530798165e-06	2.19384847432828	2
ENSG00000143228.12	NUF2	1	163266611	1_80	0	0.0312053482187583	20.3003137226105	6.01491063886608e-06	-2.06337520176743	1
ENSG00000185630.18	PBX1	1	164555760	1_80	0	0.0200130841734897	16.3968054968652	3.11580782568129e-06	1.78038246278639	2
ENSG00000143149.12	ALDH9A1	1	165675375	1_81	0	0.0202689884565777	4.85739584976643	9.34830707077083e-07	0.243488006893446	3
ENSG00000143183.16	TMCO1	1	165785783	1_81	0	0.145008992513052	24.0396546952624	3.30994332186489e-05	2.45795537235321	2
ENSG00000143167.11	GPA33	1	167166436	1_82	0	0.0128783398409503	8.23057777943589	1.00643933355124e-06	0.875218954698043	1
ENSG00000198821.10	CD247	1	167458010	1_82	0	0.00900685314631911	4.85396141695837	4.15113443670057e-07	-0.166160760327863	1
ENSG00000143162.7	CREG1	1	167548592	1_82	0	0.00941710028720422	5.26561264800422	4.70829320532356e-07	0.309376624120472	1
ENSG00000198771.10	RCSD1	1	167580510	1_82	0	0.00911525308775729	4.96634914951603	4.29836584629472e-07	0.209956320542021	3
ENSG00000197965.11	MPZL1	1	167768074	1_82	0	0.0203617907233867	12.6256215668153	2.44099075273145e-06	1.34611488586153	3
ENSG00000143164.15	DCAF6	1	167936173	1_82	0	0.0121377368481224	7.61822990943831	8.77989231558305e-07	-1.05102108682804	2
ENSG00000143158.10	MPC2	1	167936173	1_82	0	0.0232311464530444	13.7589534288753	3.03496327452876e-06	1.71647518555701	2
ENSG00000143155.12	TIPRL	1	168178854	1_82	0	0.0392332212243245	18.8516076838424	7.02262950962195e-06	-1.88016392894837	1
ENSG00000213064.9	SFT2D2	1	168225689	1_82	0	0.0116560494847578	7.30983530769981	8.09014623065181e-07	0.749664546855191	1
ENSG00000143178.12	TBX19	1	168233865	1_82	0	0.0110931317996757	6.81334761173302	7.17649053855562e-07	-0.632474224058213	2
ENSG00000143185.3	XCL2	1	168544200	1_82	0	0.0138697491853913	8.95635962743058	1.17949886673339e-06	1.0132261268941	2
ENSG00000143184.4	XCL1	1	168531512	1_82	0	0.0089169417572591	4.75975661385091	4.02993529163461e-07	-0.0607191375263197	1
ENSG00000143153.12	ATP1B1	1	169105910	1_82	0	0.0217059632692999	13.2339704166135	2.72751168622661e-06	1.41570226804792	1
ENSG00000143156.13	NME7	1	169368400	1_83	0	0.0202118380400703	5.05261953731063	9.69660720543662e-07	0.422978854352588	1
ENSG00000117479.12	SLC19A2	1	169443797	1_83	0	0.0198270130205817	4.8686987889692	9.16574130558714e-07	-0.0165286195698536	1
ENSG00000198734.10	F5	1	169586812	1_83	0	0.0250709423514337	7.11603400981279	1.69397138600104e-06	0.717183376480238	3
ENSG00000174175.16	SELP	1	169608095	1_83	0	0.0467367808754283	13.1116141817613	5.81851762221212e-06	-1.57305445899478	2
ENSG00000000460.16	C1orf112	1	169661963	1_83	0	0.0200000224572811	4.95179881481701	9.40352907387893e-07	-0.291765027390833	1
ENSG00000188404.8	SELL	1	169601838	1_83	0	0.0231148720386389	6.33753503382473	1.39094277661226e-06	-0.746040430981607	3
ENSG00000171806.11	METTL18	1	169794673	1_83	0	0.0304862149697223	8.99299014953364	2.60318493438232e-06	1.74232033486343	1
ENSG00000000457.13	SCYL3	1	169891332	1_83	0	0.036908798584633	10.8324461772531	3.79624161240351e-06	1.73689049980282	2
ENSG00000075945.12	KIFAP3	1	170084040	1_83	0	0.0242521684045862	6.7977573081271	1.56535782117212e-06	1.22897863971967	2
ENSG00000116132.11	PRRX1	1	170662279	1_84	0	0.012698437378147	5.45330274485828	6.575174557973e-07	-0.438343107335868	1
ENSG00000007933.12	FMO3	1	171091067	1_84	0	0.0137744461438662	6.22934766311916	8.14730757297458e-07	-0.691547804314425	1
ENSG00000094963.13	FMO2	1	171185239	1_84	0	0.0448051402132351	17.5440642886015	7.46372187433108e-06	-1.8056924281037	1
ENSG00000117523.15	PRRC2C	1	171478539	1_84	0	0.0330496185945453	14.6099288052625	4.58471082538015e-06	-1.6389707039201	1
ENSG00000034971.16	MYOC	1	171652917	1_84	0	0.0192078449295523	9.40581203752341	1.71542736334972e-06	-1.35746112556952	2
ENSG00000117533.14	VAMP4	1	171742012	1_84	0	0.0185748750602436	9.08541705668162	1.60238977855701e-06	-1.01247388173776	2
ENSG00000010165.19	METTL13	1	171781634	1_84	0	0.0186506800156789	9.12433028185536	1.61582031983378e-06	1.2467784209044	1
ENSG00000197959.13	DNM3	1	171841377	1_84	0	0.0141235760492191	6.46822193964272	8.6741510917195e-07	-0.824027230271552	1
ENSG00000135845.9	PIGC	1	172444386	1_84	0	0.0239972394168013	11.5371486619711	2.62879772335735e-06	-1.32385210470831	1
ENSG00000094975.13	SUCO	1	172532503	1_84	0	0.0139972562246677	6.38248840672373	8.48262648169194e-07	0.679141010262881	1
ENSG00000117586.10	TNFSF4	1	173199091	1_85	0	0.0197158625015861	6.00651343224729	1.1244383006145e-06	-0.601746155049299	1
ENSG00000117592.8	PRDX6	1	173460856	1_85	0	0.0316367647517253	14.9829712022376	4.50077608012938e-06	-3.04332927373594	2
ENSG00000076321.10	KLHL20	1	173704948	1_85	0	0.193077011157953	34.5564482321682	6.33515233948761e-05	-4.71870211391178	2
ENSG00000185278.15	ZBTB37	1	173868168	1_85	0	0.0325459746508747	17.0462041186764	5.26771612772819e-06	3.30680710554533	1
ENSG00000117601.13	SERPINC1	1	173916899	1_85	0	0.343708216466029	25.9443179580146	8.46700018304256e-05	-5.04453057653048	2
ENSG00000152061.23	RABGAP1L	1	174159319	1_85	0	0.0263900153528099	14.6223825911765	3.66399761746148e-06	-4.01094640834556	1
ENSG00000116161.17	CACYBP	1	175000135	1_85	0	0.0194059176948131	5.71918936000236	1.0538190812706e-06	0.116809250558327	1
ENSG00000120333.4	MRPS14	1	175023749	1_85	0	0.021779863205689	10.1260288113913	2.09407245037855e-06	-2.4038731843813	1
ENSG00000235750.9	KIAA0040	1	175175864	1_86	0	0.0245868860178042	19.2186371768592	4.48666364424858e-06	-2.19490958019899	2
ENSG00000116191.17	RALGPS2	1	178725693	1_87	0	0.0328743026981921	13.3743192596281	4.17470346686487e-06	1.56735798149218	2
ENSG00000186283.13	TOR3A	1	179081343	1_89	0	0.0100532893488315	4.83628912232083	4.61655309835903e-07	0.108099349409862	2
ENSG00000143322.19	ABL2	1	179221523	1_89	0	0.0107540022685441	5.47333662367702	5.58881430216375e-07	-0.371419282964403	2
ENSG00000057252.12	SOAT1	1	179293199	1_89	0	0.0113334434526361	6.03397591376223	6.49326086834088e-07	0.667271415988917	2
ENSG00000169905.12	TOR1AIP2	1	179878742	1_89	0	0.0116257665722831	5.99949174111972	6.62267518701439e-07	-0.615924158352969	1
ENSG00000143337.18	TOR1AIP1	1	179883025	1_89	0	0.0100825219566233	4.80080914822198	4.59601052493459e-07	0.177968978240435	1
ENSG00000135837.15	CEP350	1	179954679	1_89	0	0.0249511105566999	13.4003976070626	3.17471659353155e-06	-1.3824673411783	2
ENSG00000116260.16	QSOX1	1	180154450	1_89	0	0.0386349795552938	17.2188478556011	6.31658249175699e-06	1.83636550456613	2
ENSG00000230124.6	ACBD6	1	180502528	1_89	0	0.0146565910697585	8.37292309306329	1.1652187644426e-06	1.20927880708874	1
ENSG00000135823.13	STX6	1	181024836	1_89	0	0.0139815263286943	7.80419903463529	1.0360490540755e-06	0.743385821160815	2
ENSG00000153029.14	MR1	1	181056895	1_89	0	0.010028110732031	4.82735358963712	4.59648268477833e-07	-0.330318409926425	1
ENSG00000198216.10	CACNA1E	1	181412848	1_90	0	0.0234927397748246	9.03391229587602	2.01514793972164e-06	-0.901157773803031	2
ENSG00000135828.11	RNASEL	1	182589381	1_90	0	0.0154508168433192	5.02612233521201	7.37363941904295e-07	0.315652554709279	1
ENSG00000135838.13	NPL	1	183006011	1_91	0	0.0275814944316972	11.9640233842545	3.13323120789903e-06	-1.39859785610895	1
ENSG00000135862.5	LAMC1	1	183023026	1_91	0	0.0300373349278227	12.7829808617667	3.64578398299278e-06	-1.86088568755297	1
ENSG00000116698.21	SMG7	1	183471970	1_91	0	0.145054578667659	28.1975601882679	3.88365256894848e-05	2.76662324719871	2
ENSG00000162704.15	ARPC5	1	183635770	1_91	0	0.0143302923533287	5.69879107623065	7.75416758606562e-07	-0.585113137320508	1
ENSG00000198860.11	TSEN15	1	184046529	1_91	0	0.0253071514295942	11.1384729248584	2.67649424603417e-06	-1.45073668954995	2
ENSG00000116406.18	EDEM3	1	184756487	1_92	0	0.0573085434338911	16.8858481136028	9.18839476667326e-06	2.08153773941314	1
ENSG00000135842.16	FAM129A	1	184974705	1_92	0	0.0446518184851117	14.8432616708009	6.29311823099202e-06	-2.32115709941486	1
ENSG00000121481.10	RNF2	1	185052278	1_92	0	0.0225806297983656	7.75335001628596	1.66235141585394e-06	-1.09623465119199	1
ENSG00000121486.11	TRMT1L	1	185156912	1_92	0	0.0398724527606615	12.8092486591596	4.84946696729816e-06	1.57048836920264	1
ENSG00000116668.12	SWT1	1	185156912	1_92	0	0.0398724527606615	12.8092486591596	4.84946696729816e-06	-1.57048836920264	1
ENSG00000116679.15	IVNS1ABP	1	185317057	1_92	0	0.0169654882839403	4.80921500358226	7.74707844795996e-07	0.184950975393427	2
ENSG00000157181.15	C1orf27	1	186376365	1_92	0	0.0255856739517758	8.69910670128109	2.11333777446102e-06	1.02654513668003	1
ENSG00000262180.1	OCLM	1	186400270	1_92	0	0.03798463187235	12.2754300907661	4.42733144450634e-06	1.2790180459513	1
ENSG00000116711.9	PLA2G4A	1	186898786	1_93	0	0.0134744746827778	5.51578370659636	7.05694068537296e-07	0.482826405652127	1
ENSG00000150681.9	RGS18	1	192158507	1_96	0	0.139833513909959	29.3636950642033	3.89869600847725e-05	3.20624199230218	1
ENSG00000090104.11	RGS1	1	192575980	1_96	0	0.0215891850685953	12.2747375717676	2.51620407817591e-06	-1.40033227755536	1
ENSG00000116741.7	RGS2	1	192800696	1_96	0	0.0358315234226377	17.9802131011714	6.11726795874058e-06	2.36296816572686	1
ENSG00000023572.8	GLRX2	1	193106302	1_96	0	0.0145965354931475	10.1585585028459	1.40792418908454e-06	1.64263930776126	1
ENSG00000134371.10	CDC73	1	193121735	1_96	0	0.262615295928896	20.8755503881148	5.20541487955843e-05	4.00142905920009	1
ENSG00000000971.15	CFH	1	196651787	1_98	0	0.03097359187265	10.8318463094708	3.18560157633851e-06	1.58767462835485	1
ENSG00000203724.10	C1orf53	1	197902889	1_99	0	0.0242735371323781	7.85188044790877	1.80968981191541e-06	0.783607194426285	1
ENSG00000163362.10	C1orf106	1	200867038	1_101	0	0.0128350621162784	6.28219914843187	7.65609072494297e-07	-0.680789581593711	2
ENSG00000170128.4	GPR25	1	200875419	1_101	1	0.0391555125470839	19.9185339469163	7.40538564991737e-06	-3.69618590271972	2
ENSG00000118193.11	KIF14	1	200620641	1_101	0	0.0114581403536472	4.92558385441022	5.35882101136471e-07	-0.261294311069145	1
ENSG00000118197.13	DDX59	1	200672961	1_101	0	0.0117171670676652	5.19003069775134	5.77417504812695e-07	-0.0551259238762768	1
ENSG00000118200.14	CAMSAP2	1	200740218	1_101	0	0.0114209090411651	4.89406861064644	5.30723261393249e-07	0.18636854642415	1
ENSG00000116852.14	KIF21B	1	201022624	1_101	0	0.0112157193884217	5.03982978953905	5.36710882136751e-07	-0.627483688036574	1
ENSG00000159166.13	LAD1	1	201400151	1_101	0	0.014447291573034	7.02830452274265	9.64127354337688e-07	0.603659636547623	1
ENSG00000174307.6	PHLDA3	1	201445233	1_101	0	0.0153239254322971	7.73603013206725	1.12560387479635e-06	0.820333788236333	1
ENSG00000159176.13	CSRP1	1	201456657	1_101	0	0.0159750962104364	8.01686851696439	1.2160337821163e-06	-0.829812503988299	1
ENSG00000134369.15	NAV1	1	201543868	1_101	0	0.0112187949060953	4.76209199309509	5.07272578234418e-07	0.121859531116426	1
ENSG00000198700.9	IPO9	1	201688581	1_102	0	0.0171177319637227	6.17375190079976	1.00344319345614e-06	0.13056321090552	2
ENSG00000198892.6	SHISA4	1	201888432	1_102	0	0.336544743571053	19.7535685125626	6.31227297297101e-05	-3.62413928519473	1
ENSG00000134375.10	TIMM17A	1	201954677	1_102	0	0.0159108749034015	5.72790099797774	8.65340361931412e-07	0.599569886916653	1
ENSG00000176393.10	RNPEP	1	201982484	1_102	0	0.0164806785441443	6.35621073669916	9.94651112918756e-07	0.911597599244704	2
ENSG00000163435.15	ELF3	1	201983446	1_102	0	0.0235474510011655	9.75299736659354	2.18061706075274e-06	1.29729546857267	1
ENSG00000143862.7	ARL8A	1	202141590	1_102	0	0.0151090448748652	5.19503035472683	7.4528520059111e-07	0.360697810022206	2
ENSG00000143851.15	PTPN7	1	202161626	1_102	0	0.0148470652100567	5.0557318837049	7.1272508936677e-07	0.257574165816661	1
ENSG00000133067.17	LGR6	1	202202211	1_102	0	0.0198640175526345	7.70416055608098	1.45308095970591e-06	0.891174383538255	2
ENSG00000077157.21	PPP1R12B	1	202348568	1_102	0	0.020776033448474	8.27177743827527	1.63176973296055e-06	-1.00149626293641	2
ENSG00000159346.12	ADIPOR1	1	202958379	1_102	0	0.0309497568239152	11.9933897100242	3.52449244212476e-06	1.41836721848809	2
ENSG00000159348.12	CYB5R1	1	202968959	1_102	0	0.0144111195727726	4.76968743439033	6.52657057119866e-07	-0.0950901202931401	1
ENSG00000143847.15	PPFIA4	1	203094958	1_102	0	0.0731282699293532	20.2858556235225	1.40856218859534e-05	2.21261649270791	1
ENSG00000163485.16	ADORA1	1	203119486	1_102	0	0.0384372809163562	14.0812641774989	5.13915481539669e-06	1.79269133544638	1
ENSG00000133048.12	CHI3L1	1	203108671	1_102	0	0.0496493502008261	16.5387539006922	7.79675254278229e-06	1.97376001505927	2
ENSG00000133063.15	CHIT1	1	203227362	1_102	0	0.0155965320994238	5.53884385699687	8.20246833488559e-07	0.408825323253175	3
ENSG00000159388.5	BTG2	1	203269579	1_102	0	0.0144202189346715	4.77858698421578	6.54287685967861e-07	0.0791919360828299	1
ENSG00000122176.10	FMOD	1	203351950	1_102	0	0.0441306616410649	15.4327119951275	6.46666088665732e-06	1.55032606349281	1
ENSG00000174567.7	GOLT1A	1	204213637	1_103	0	0.0361283441864868	12.3190413424833	4.22593066397764e-06	-1.82914559086967	2
ENSG00000122188.12	LAX1	1	203768908	1_103	0	0.0205878641789378	6.8963578277246	1.34811977332031e-06	-0.873503744581327	2
ENSG00000182004.12	SNRPE	1	203861428	1_103	0	0.0256470104351224	9.63767544842172	2.34696407827717e-06	1.62300428852804	1
ENSG00000143850.13	PLEKHA6	1	204344581	1_103	0	0.0319432169120414	10.7460100776354	3.25929215185334e-06	-0.928283037553204	1
ENSG00000158615.8	PPP1R15B	1	204412110	1_103	0	0.0218747123737851	7.35805777306843	1.52828004154623e-06	-0.945973195138294	1
ENSG00000198625.12	MDM4	1	204517114	1_103	0	0.131724464498957	24.0259938928808	3.00500501300341e-05	-3.21365570647681	1
ENSG00000174529.7	TMEM81	1	205084986	1_104	0	0.018876246750846	10.8417638351452	1.9431797923109e-06	2.619283706392	1
ENSG00000117222.13	RBBP5	1	205121305	1_104	1	0.213065947764274	20.6738669827171	4.18247314098744e-05	4.20270574882729	1
ENSG00000133059.16	DSTYK	1	205210869	1_104	0	0.0397477092009996	18.7850251293706	7.08959262591098e-06	3.18373220854721	2
ENSG00000133069.15	TMCC2	1	205226103	1_104	0	0.0152339813809212	5.27396029281084	7.62864969942442e-07	0.849402697192834	2
ENSG00000163545.8	NUAK2	1	205321837	1_104	0	0.0214688155775925	8.69875265474944	1.77321935946285e-06	-1.07764887662736	2
ENSG00000117266.15	CDK18	1	205504902	1_104	0	0.044837493254792	14.9606896150026	6.3692798923234e-06	-1.70118572146769	1
ENSG00000174514.12	MFSD4A	1	205564053	1_104	0	0.0161638126474327	5.55237979987261	8.52158480340785e-07	0.621072268991248	2
ENSG00000158711.13	ELK4	1	205634296	1_104	0	0.0308177551260701	11.9862213507026	3.50736279147749e-06	1.4929341516068	1
ENSG00000158715.5	SLC45A3	1	205680319	1_104	0	0.0242218042399553	9.27813914674157	2.13385432806776e-06	-0.986655582931736	1
ENSG00000069275.12	NUCKS1	1	205688442	1_104	0	0.0249687286803921	9.3432523252867	2.21509269358064e-06	-1.13416768833565	1
ENSG00000117280.12	RAB29	1	205775418	1_104	0	0.0151656859692974	5.00603784671141	7.20864410011992e-07	-0.246114169381573	2
ENSG00000133065.10	SLC41A1	1	205810103	1_104	0	0.0807962901836019	20.4234214921228	1.56681354509159e-05	2.1494180882404	2
ENSG00000162877.12	PM20D1	1	205813590	1_104	0	0.105535109495451	22.8356179852464	2.28826928394887e-05	-2.29387658504081	1
ENSG00000117322.17	CR2	1	207454348	1_105	0	0.0159150199499044	7.53055728330353	1.13797232569621e-06	-0.77618980402477	2
ENSG00000263528.7	IKBKE	1	206470213	1_105	0	0.0280888683864652	12.9691723205082	3.45894694536682e-06	1.44741337983546	2
ENSG00000143486.15	EIF2D	1	206606563	1_105	0	0.0129660738496243	5.57438674818389	6.86282594080018e-07	-0.423510825864914	1
ENSG00000136634.5	IL10	1	206773062	1_105	0	0.012687731701934	5.36745428689501	6.46620899699191e-07	-0.308974995954573	1
ENSG00000162892.15	IL24	1	206895327	1_105	0	0.0275345327133477	12.7776653413562	3.34061646007123e-06	1.62845706246446	1
ENSG00000162894.11	FCMR	1	206923405	1_105	0	0.018653098196013	9.04752332832145	1.60242637606011e-06	1.26662008760609	1
ENSG00000162896.5	PIGR	1	206945992	1_105	0	0.0291364791098951	13.3204744360754	3.68514143015062e-06	1.71234501491061	1
ENSG00000182795.12	C1orf116	1	207032059	1_105	0	0.0127963251742108	5.44874744965039	6.62032550541011e-07	-0.214193217951621	1
ENSG00000180667.10	YOD1	1	207050983	1_105	0	0.0140790229941815	6.3602747883025	8.50248343054594e-07	-0.508229845909658	1
ENSG00000123843.12	C4BPB	1	207088956	1_105	0	0.0203966574992429	9.90255269036331	1.91780109376884e-06	-1.20765820358906	1
ENSG00000123838.10	C4BPA	1	207083958	1_105	0	0.0340869526083131	14.829084098689	4.79954316353046e-06	-1.46203739335184	2
ENSG00000196352.14	CD55	1	207321071	1_105	0	0.0119409661974145	4.78882799765074	5.42957834797277e-07	0	1
ENSG00000203710.10	CR1	1	207485050	1_105	0	0.0119083352677344	4.76272082324279	5.38522155280153e-07	0.129787206154646	2
ENSG00000076356.6	PLXNA2	1	208446513	1_106	0	0.0152560455487242	5.50125997890885	7.9689580901277e-07	0.405725324924528	2
ENSG00000009790.14	TRAF3IP3	1	209769811	1_106	0	0.0235637952627573	9.6591339051653	2.16112966213632e-06	1.10888282576511	2
ENSG00000117595.10	IRF6	1	209806682	1_106	0	0.015501098748997	5.65343482508979	8.32093768346678e-07	-0.616028883350143	1
ENSG00000117597.17	DIEXF	1	209813208	1_106	0	0.0143390281015273	4.90941662658008	6.68416253353056e-07	0.252925579287146	2
ENSG00000117625.13	RCOR3	1	211344423	1_107	0	0.0156502940688175	6.64825955154922	9.87933848226989e-07	0.835289397296406	1
ENSG00000082512.14	TRAF5	1	211325193	1_107	0	0.0259063796664899	11.4709911741838	2.82166251266982e-06	-1.67071595540788	2
ENSG00000170385.9	SLC30A1	1	211602400	1_107	0	0.0168148835125561	7.33386849419629	1.17091232672778e-06	0.766754018278264	1
ENSG00000117650.12	NEK2	1	211675781	1_107	0	0.0132444311986059	5.05492197072979	6.35689685102756e-07	0.21722717663794	1
ENSG00000123684.12	LPGAT1	1	211821329	1_107	0	0.0133698893762715	5.14488199279806	6.53131497917557e-07	-0.340625776466793	1
ENSG00000143493.12	INTS7	1	212035474	1_107	0	0.0153743395380699	6.47835018699773	9.45710661248996e-07	-0.746186302523168	1
ENSG00000143476.17	DTL	1	212035474	1_107	0	0.0153743395380699	6.47835018699773	9.45710661248996e-07	0.746186302523168	1
ENSG00000066027.11	PPP2R5A	1	212260899	1_107	0	0.0886298666272635	23.3936799415109	1.96868411205777e-05	-2.4382126371786	1
ENSG00000065600.12	TMEM206	1	212342271	1_107	0	0.0215388573362164	9.70190954418879	1.98416268407261e-06	-1.25696154550941	1
ENSG00000117691.9	NENF	1	212437697	1_107	0	0.0146866275792352	6.04139681527968	8.42474649009573e-07	-0.54683696939661	2
ENSG00000123685.8	BATF3	1	212681767	1_108	0	0.0330375578749061	13.9937664551639	4.389751696295e-06	1.56060265242387	3
ENSG00000117697.14	NSL1	1	212792127	1_108	0	0.0188486990395444	8.36805453132212	1.49762568039069e-06	-1.11396715432456	1
ENSG00000203705.10	TATDN3	1	212789657	1_108	0	0.0200276833871028	8.90868191853114	1.69410984694686e-06	1.11228390462188	2
ENSG00000162769.12	FLVCR1	1	212858008	1_108	0	0.016712409178107	7.23659765724599	1.1483410348205e-06	0.775385636999728	1
ENSG00000174606.13	ANGEL2	1	213004666	1_108	0	0.0224778182527734	10.0443226213135	2.14374046558143e-06	-1.20346456877942	3
ENSG00000136643.11	RPS6KC1	1	213053708	1_108	0	0.0129095911506124	4.88802290289602	5.9916042092726e-07	0.149882042222084	1
ENSG00000143499.13	SMYD2	1	214280940	1_108	0	0.0129754782484448	4.88914869732698	6.02357076431175e-07	0.0282233419412879	1
ENSG00000117724.12	CENPF	1	214602949	1_109	0	0.0179018736586275	7.23863221077235	1.23041720597161e-06	0.856958700401411	2
ENSG00000092978.10	GPATCH2	1	217631213	1_110	0	0.149057057214328	29.7088212955243	4.20470335139028e-05	3.02017941356003	2
ENSG00000067533.5	RRP15	1	218284885	1_110	0	0.0142851762740205	6.90465355995292	9.36536899817416e-07	-0.688704341924177	1
ENSG00000143353.11	LYPLAL1	1	219173067	1_111	0	0.0203719576375244	4.76630502074229	9.21959816651302e-07	-0.0999915449295166	2
ENSG00000136628.17	EPRS	1	220048304	1_112	0	0.0137680973878319	4.80018601842813	6.27522632232169e-07	-0.0045081376102661	1
ENSG00000162813.17	BPNT1	1	220090556	1_112	0	0.0385515949611763	14.6680621809239	5.36923595267976e-06	-1.72996774543298	1
ENSG00000067704.9	IARS2	1	220093626	1_112	0	0.0541785593187399	17.9590533243864	9.23864520636246e-06	2.08296431956479	2
ENSG00000118873.15	RAB3GAP2	1	220272146	1_112	0	0.0762061545780667	21.2850045138935	1.54014351220173e-05	-2.3194179437523	1
ENSG00000117791.15	MARC2	1	220767531	1_112	0	0.0236087808117749	9.9559862270877	2.23179984998161e-06	1.48181702086961	1
ENSG00000186205.12	MARC1	1	220786898	1_112	0	0.0245301890295022	10.322903802117	2.4043637516787e-06	1.11050093690606	2
ENSG00000154305.16	MIA3	1	222618304	1_114	0	0.00861302449954016	5.43678988296792	4.44626791819582e-07	-0.692059949385258	1
ENSG00000186063.12	AIDA	1	222712777	1_114	0	0.0197674767909239	13.1118587493149	2.46100726858614e-06	1.72550670562168	1
ENSG00000143502.14	SUSD4	1	223359228	1_114	0	0.00928522096559803	6.0794748404185	5.35988788697845e-07	0.463913653535748	1
ENSG00000203697.11	CAPN8	1	223666638	1_114	0	0.0174108474158485	12.8519893972507	2.12465130733241e-06	-1.82872678133149	1
ENSG00000143514.16	TP53BP2	1	223846177	1_114	0	0.68385433316809	21.712052983201	0.000140981423066685	-4.02999446951943	1
ENSG00000143753.12	DEGS1	1	224235412	1_114	0	0.00917604572501796	5.97091894468485	5.20228500890676e-07	-0.552090709269616	1
ENSG00000143748.17	NVL	1	224313967	1_114	0	0.00936923776449916	7.66135878229658	6.81565278779225e-07	-1.24698429111421	1
ENSG00000143771.11	CNIH4	1	224356827	1_114	0	0.118272199869144	17.3020493013499	1.94302154723318e-05	-3.48625128286169	2
ENSG00000143786.7	CNIH3	1	224436689	1_114	0	0.263351922222451	19.4830124878358	4.87180613888944e-05	3.67352166494241	1
ENSG00000143742.12	SRP9	1	225787185	1_115	0	0.0198724534178596	7.86781997007533	1.48457894999361e-06	-0.862601874171501	1
ENSG00000196187.11	TMEM63A	1	225868963	1_115	0	0.020272442803775	8.05854645017285	1.55117284787684e-06	0.897417168893404	1
ENSG00000243709.1	LEFTY1	1	225911608	1_115	0	0.0379766691406224	14.0846185015219	5.07877947553302e-06	1.4755702453179	1
ENSG00000143811.18	PYCR2	1	225924245	1_115	0	0.0187006563352141	7.28656388756651	1.29382942256749e-06	0.811308867361969	3
ENSG00000143751.9	SDE2	1	225999428	1_115	0	0.0227885057677519	9.17861213813621	1.98605039641728e-06	-1.23821638879942	1
ENSG00000163041.9	H3F3A	1	226070308	1_115	0	0.0706195076004751	20.1008284319638	1.34783285499811e-05	2.58051519505126	1
ENSG00000182827.8	ACBD3	1	226187566	1_115	0	0.0184333128805897	7.14890469235839	1.25123907544539e-06	-1.11071038252599	1
ENSG00000183814.15	LIN9	1	226309688	1_115	0	0.0260743545237193	10.4696465782258	2.59204767104108e-06	-1.27272662793282	1
ENSG00000143799.12	PARP1	1	226408138	1_115	0	0.0296096998055407	11.6900397177329	3.28660406347366e-06	1.34971110951041	2
ENSG00000143772.9	ITPKB	1	226689476	1_116	0	0.258082094113684	34.6752599428861	8.49718348240224e-05	-3.64030787916563	3
ENSG00000143801.16	PSEN2	1	226870643	1_116	0	0.0265551312345331	12.1031472665158	3.05171636389988e-06	-1.67368934730961	2
ENSG00000163050.16	COQ8A	1	226897945	1_116	0	0.0417689512242191	16.4614460948534	6.52858332873814e-06	2.12311245117661	2
ENSG00000143776.18	CDC42BPA	1	227319345	1_116	0	0.0151157166009203	6.71162046116695	9.63282181810684e-07	-1.20640246381076	1
ENSG00000181450.17	ZNF678	1	227563411	1_116	0	0.0135208736223664	5.64729457444712	7.25007655380609e-07	-0.769420029486386	1
ENSG00000143740.14	SNAP47	1	227730861	1_116	0	0.016249094084311	7.4020849038209	1.14203815133447e-06	-0.965509382072557	1
ENSG00000081692.12	JMJD4	1	227730861	1_116	0	0.0571650455434943	19.5000573621844	1.05843413966276e-05	2.15656583674708	2
ENSG00000162910.18	MRPL55	1	228102142	1_116	0	0.0123777200303976	4.80452821734353	5.64662309884573e-07	-0.051138757081093	1
ENSG00000143774.16	GUK1	1	228138673	1_116	0	0.0552988841151704	19.1779212413694	1.00696713220565e-05	-1.93388331070698	2
ENSG00000181873.12	IBA57	1	228174981	1_116	0	0.0132144568034903	5.42856501806179	6.8113274023544e-07	-0.493229975379718	1
ENSG00000162913.9	C1orf145	1	228213855	1_116	0	0.0126587926611553	5.018700852778	6.03227307047988e-07	-0.182430531997549	1
ENSG00000162931.11	TRIM17	1	228416547	1_116	0	0.0173538641778326	8.03064295765034	1.32325611146938e-06	0.976283374592515	1
ENSG00000181218.5	HIST3H2A	1	228457362	1_116	0	0.0169824290373423	7.82386698707148	1.26159123706818e-06	0.83732308902389	1
ENSG00000196890.4	HIST3H2BB	1	228457362	1_116	0	0.0169824290373424	7.82386698707148	1.26159123706819e-06	-0.837323089023891	1
ENSG00000168159.11	RNF187	1	228486873	1_116	0	0.0304780440414263	13.4263159286352	3.88545023820284e-06	1.4813838476216	1
ENSG00000154429.10	CCSAP	1	229330094	1_117	0	0.0285950294176196	7.94690781147284	2.15767544625018e-06	0.955766700186161	2
ENSG00000135775.13	COG2	1	230569600	1_118	0	0.0192331417664231	4.86582822483309	8.88596099995041e-07	0.0773657513884932	2
ENSG00000143643.12	TTC13	1	230978849	1_118	0	0.0191013453813466	4.80006871828754	8.70580246892345e-07	0.165242518211576	1
ENSG00000173409.13	ARV1	1	230979465	1_118	0	0.0209816661196671	5.69837055959093	1.13524097027552e-06	-0.458009174981037	1
ENSG00000116906.11	GNPAT	1	231240905	1_118	0	0.02638106926996	7.89242597417963	1.97697104324868e-06	0.796642252036846	1
ENSG00000116903.7	EXOC8	1	231334904	1_118	0	0.0256452003230639	7.62134712794163	1.85581737051284e-06	-1.53402079783606	2
ENSG00000010072.15	SPRTN	1	231341696	1_118	0	0.0502091346584242	14.0925744011486	6.71847135144165e-06	-2.32745380919879	1
ENSG00000116918.13	TSNAX	1	231528861	1_118	0	0.0401340858545746	11.9283162240356	4.54558639013236e-06	-1.78198507271103	1
ENSG00000162946.21	DISC1	1	231627258	1_118	0	0.019095674739114	4.79715889866895	8.69794204227469e-07	0.372941943297072	1
ENSG00000116991.10	SIPA1L2	1	232611120	1_119	0	0.0342886147857566	12.0581805091264	3.92580856543567e-06	1.30476019875787	1
ENSG00000212916.4	MAP10	1	232805207	1_119	0	0.0161664186193523	4.85232115558018	7.44836163586932e-07	-0.142290259130674	2
ENSG00000135778.11	NTPCR	1	232950261	1_119	0	0.0164447482057621	5.01539253797462	7.8312223399657e-07	-0.162664061114758	1
ENSG00000135749.18	PCNX2	1	233296553	1_120	0	0.0288733757177007	6.95689861401544	1.9072632172318e-06	0.72558426804252	1
ENSG00000168275.14	COA6	1	234323607	1_120	0	0.0230855789392896	4.8113327871485	1.05463836059277e-06	0.187572803874617	2
ENSG00000059588.9	TARBP1	1	234479133	1_122	0	0.0125513164436444	7.21768591021792	8.6017071962987e-07	-0.796493447043334	1
ENSG00000173726.10	TOMM20	1	235128337	1_122	0	0.0134152600038434	7.85275494274183	1.00027297616123e-06	0.889516126320628	1
ENSG00000116957.12	TBCE	1	235435658	1_122	0	0.010884762075749	5.85927082617682	6.05563805620235e-07	-0.527390782906392	2
ENSG00000162885.12	B3GALNT2	1	235504390	1_122	0	0.0131678133330684	7.67511696840431	9.5961286341759e-07	0.815398255412527	2
ENSG00000077585.13	GPR137B	1	236151286	1_122	0	0.0150834605519603	8.97149978062806	1.28488257499216e-06	-1.03995037043147	1
ENSG00000086619.13	ERO1B	1	236266653	1_122	0	0.010741593205103	5.73306481384651	5.84726732836066e-07	0.580299792125759	1
ENSG00000116977.18	LGALS8	1	236524482	1_122	0	0.00970131486284431	4.76236538323436	4.38682903916394e-07	-0.026668749046009	3
ENSG00000119285.10	HEATR1	1	236604526	1_122	0	0.010040581549427	5.08988508385572	4.8524854499388e-07	0.391691700574501	1
ENSG00000077522.12	ACTN2	1	236686652	1_122	0	0.00990577017123484	4.96108087675881	4.66618497940343e-07	0.254522425271812	1
ENSG00000180875.4	GREM2	1	240652876	1_126	0	0.0221282943838881	5.54229724815955	1.16448835973231e-06	-0.434319327510922	1
ENSG00000091483.6	FH	1	241512955	1_127	0	0.0236503666932645	7.4081422999752	1.66358345116977e-06	-0.823360128715013	1
ENSG00000117009.11	KMO	1	241532492	1_127	0	0.017927497590488	4.75678682396217	8.09712340958306e-07	0.103865252520263	2
ENSG00000054277.13	OPN3	1	241638293	1_127	0	0.111793113635483	22.5030699889344	2.38865935587475e-05	2.31821880943844	1
ENSG00000174371.16	EXO1	1	241847942	1_127	0	0.0186002551307214	5.10900311267122	9.02303132981394e-07	0.3017687817328	1
ENSG00000143702.15	CEP170	1	243264850	1_128	2	0.31304389669617	28.1310353189448	8.36158008539857e-05	-5.23290391978172	1
ENSG00000054282.15	SDCCAG8	1	243262387	1_128	2	0.636502696246168	29.857682247708	0.000180448691148023	-5.3964895693363	1
ENSG00000117020.16	AKT3	1	243851261	1_128	0	0.0111448035523612	7.25738396904182	7.6798000948581e-07	0.617994628977552	1
ENSG00000173728.10	C1orf100	1	244352788	1_129	0	0.0235817677829951	5.42852927101247	1.21550273146288e-06	-0.455492491078522	1
ENSG00000035687.9	ADSS	1	244450489	1_129	0	0.091179270632866	18.5312895067173	1.60435012164014e-05	2.48831003415759	1
ENSG00000203667.9	COX20	1	244832361	1_129	0	0.0233100244810437	5.31748578374008	1.1769187014241e-06	0.360772119583807	1
ENSG00000197472.14	ZNF695	1	246976041	1_130	0	0.00929035556252689	5.10719331931833	4.505178778844e-07	-0.27565955401395	2
ENSG00000185420.18	SMYD3	1	246507807	1_130	0	0.0148550550807917	9.5830270867384	1.35168152845874e-06	-1.08041164443866	1
ENSG00000143653.9	SCCPDH	1	246721765	1_130	0	0.0102046321363989	6.00151319754034	5.81507761661276e-07	0.587799310192914	2
ENSG00000153207.14	AHCTF1	1	246940721	1_130	0	0.0597720567155524	22.9713122060479	1.30371121366771e-05	-2.11409324207268	2
ENSG00000277462.1	ZNF670	1	247078730	1_130	0	0.0227455175365303	13.6566446656751	2.94942413199335e-06	1.49894076711462	1
ENSG00000188295.14	ZNF669	1	247103972	1_130	0	0.00963857363151654	5.45774443720884	4.99486048159262e-07	0.423114328858206	2
ENSG00000196418.12	ZNF124	1	247124720	1_130	0	0.0107556923071269	6.50275688552413	6.64099700039389e-07	0.617654317945611	2
ENSG00000177535.7	OR2B11	1	247452585	1_131	0	0.0224475349946836	5.62565123648489	1.19905432118802e-06	0.546452925797141	1
ENSG00000162714.12	ZNF496	1	247349747	1_131	0	0.0225062200256004	5.65065500793544	1.20753228220585e-06	-0.474993110217333	1
ENSG00000162711.16	NLRP3	1	247391186	1_131	0	0.0213750401747806	5.15688315927663	1.04662626242606e-06	-0.277387153135908	1
ENSG00000169224.12	GCSAML	1	247510838	1_131	0	0.0206870705363569	4.84374617044159	9.51432031448886e-07	0.261878073226152	1
ENSG00000162722.8	TRIM58	1	247857146	1_131	0	0.0285777676255645	7.94086546638203	2.15473336033855e-06	0.910697595683115	1
ENSG00000238243.3	OR2W3	1	247895495	1_131	0	0.020475876386844	4.74554471545092	9.22626587874948e-07	0.0276910222452015	2
ENSG00000175137.10	SH3BP5L	1	248826485	1_131	0	0.0207429423633778	4.86955907306142	9.59085656654859e-07	0.1150143773074	1
ENSG00000171163.15	ZNF692	1	248859244	1_131	0	0.133540961451149	22.9996656920009	2.91630819951462e-05	2.32396405315949	1
ENSG00000184731.5	FAM110C	2	47011	2_1	0	0.156085903470245	24.4455597247941	3.62293936029959e-05	-2.68098103761105	1
ENSG00000143727.15	ACP1	2	264227	2_1	0	0.0312624790028965	8.67221406345101	2.57425046114872e-06	-1.07898102876171	1
ENSG00000035115.21	SH3YL1	2	266895	2_1	0	0.0264465754853114	7.06579659875276	1.77430375731377e-06	0.969231864216973	1
ENSG00000151353.14	TMEM18	2	677295	2_1	0	0.0270711054505599	7.28975804478322	1.87377094836015e-06	-0.80035713826162	1
ENSG00000032389.12	TSSC1	2	3279929	2_2	0	0.0260133612606236	13.4810911803054	3.3298058742161e-06	1.68807721664541	2
ENSG00000182551.13	ADI1	2	3515885	2_2	0	0.0180551270830296	9.98468187109071	1.71171784563099e-06	1.05145974535408	1
ENSG00000171865.9	RNASEH1	2	3558995	2_2	0	0.0547108063293271	20.6494275904162	1.07270061500477e-05	-2.02763724042309	1
ENSG00000151692.14	RNF144A	2	6932804	2_5	0	0.0298107517560621	9.29270455191929	2.63034342220413e-06	1.24176552127646	1
ENSG00000134313.15	KIDINS220	2	8837357	2_6	0	0.0136097301653507	4.75186368859054	6.1406010923342e-07	0.0345354077139062	1
ENSG00000143797.11	MBOAT2	2	9004209	2_6	0	0.0219522160237704	9.30118017106329	1.93871433554749e-06	1.10977411375959	2
ENSG00000119185.12	ITGB1BP1	2	9419374	2_6	0	0.0137220595936413	4.8255228249215	6.28725495870118e-07	0.268967284738925	2
ENSG00000119203.13	CPSF3	2	9399534	2_6	0	0.0144711314907592	5.33806864892967	7.33472847237515e-07	0.360598532709635	2
ENSG00000134330.18	IAH1	2	9473199	2_6	0	0.0137665653806105	4.85316438621265	6.34377834991615e-07	-0.453323310134083	1
ENSG00000151694.12	ADAM17	2	9555777	2_6	0	0.0438629258928257	15.8706312407154	6.60981334609339e-06	1.86596627544631	1
ENSG00000134308.13	YWHAQ	2	9631491	2_6	0	0.0139925291067163	5.02181424999357	6.67197269807229e-07	0.205036717996577	1
ENSG00000115750.16	TAF1B	2	9843400	2_6	0	0.0149824742700398	5.65726142149895	8.04798549977182e-07	0.514450799759519	2
ENSG00000134317.17	GRHL1	2	9951890	2_6	0	0.0144670857166435	5.33525052060991	7.32880671883538e-07	-0.446771461942469	1
ENSG00000172059.10	KLF11	2	10021029	2_6	0	0.0302508889091567	12.3681833568692	3.55256025310708e-06	1.36751723263154	3
ENSG00000171848.13	RRM2	2	10121909	2_6	0	0.0142415595042303	5.19631411183679	7.0266826778324e-07	-0.305011834671482	1
ENSG00000115756.12	HPCAL1	2	10279525	2_7	0	0.0438833561198732	19.8370051411771	8.26558006192702e-06	2.0999075438832	4
ENSG00000115758.12	ODC1	2	10448012	2_7	0	0.0151133219848072	9.60868706886412	1.3788638364097e-06	1.08950402496325	1
ENSG00000115761.15	NOL10	2	10689644	2_7	0	0.0114397059654303	6.95162645216897	7.55089942785853e-07	-0.730545715985512	1
ENSG00000143882.10	ATP6V1C2	2	10722013	2_7	0	0.0107965675888561	6.39999109702999	6.56088574100928e-07	0.900882295036069	2
ENSG00000143870.12	PDIA6	2	10829202	2_7	0	0.0130534896875713	8.21017503508948	1.01759846515976e-06	-1.07944959617217	1
ENSG00000162976.12	PQLC3	2	11152638	2_7	0	0.014757010517376	9.38090212255124	1.31443885456393e-06	-1.07215397609039	2
ENSG00000134318.13	ROCK2	2	11347918	2_7	0	0.0141720411866996	8.99478633930699	1.21037697702408e-06	1.03744126913149	2
ENSG00000169016.16	E2F6	2	11466649	2_7	0	0.0725979239172094	24.7288705317537	1.70461332480941e-05	-2.48817000589976	1
ENSG00000134324.11	LPIN1	2	11694899	2_7	0	0.032486843151312	16.9385757473269	5.22494591152535e-06	-1.73260835390205	2
ENSG00000071575.11	TRIB2	2	12717952	2_8	0	0.0308979270039168	9.99370571956812	2.93192796883573e-06	1.13422989529084	1
ENSG00000151779.12	NBAS	2	15561827	2_9	0	0.0245910293482812	13.493602891755	3.15066355917506e-06	2.41213387164249	1
ENSG00000079785.14	DDX1	2	15591481	2_9	0	0.0112679202171068	5.61329703472428	6.00563846087045e-07	-0.820339858776736	1
ENSG00000178295.14	GEN1	2	17753408	2_10	0	0.024276136710601	12.2595260393256	2.82586006321655e-06	-1.44899105336298	3
ENSG00000240857.1	RDH14	2	18517612	2_11	0	0.0251186518898978	5.26348130164607	1.25535572784361e-06	-0.435778868522286	1
ENSG00000143867.6	OSR1	2	19359082	2_11	0	0.0456051719176452	11.0037251647642	4.76487189154361e-06	1.26432831765748	1
ENSG00000183891.5	TTC32	2	19901956	2_12	0	0.0293357248514633	7.68780776614597	2.14139476004672e-06	-0.86411628302038	2
ENSG00000118965.14	WDR35	2	19990398	2_12	0	0.0216371139615927	4.76911251833142	9.7979292290772e-07	0.00588346373802947	1
ENSG00000068697.6	LAPTM4A	2	20052509	2_12	0	0.0231946221173103	5.43481904323733	1.19693285083131e-06	-0.43719522916625	1
ENSG00000055917.15	PUM2	2	20224812	2_12	0	0.0243941283922777	5.91798981215452	1.3707457728203e-06	-0.535669176420625	1
ENSG00000118960.12	HS1BP3	2	20650679	2_12	0	0.0217622519449262	4.8243257059581	9.96868450572971e-07	-0.0494338450999779	1
ENSG00000143869.6	GDF7	2	20676230	2_12	0	0.0218773476246332	4.87483140721634	1.01263204112452e-06	0.248971238436041	2
ENSG00000118961.14	LDAH	2	20724350	2_12	0	0.0216228618207562	4.76280411909036	9.7785236470897e-07	-0.0570494686719981	2
ENSG00000119771.14	KLHL29	2	23376693	2_14	0	0.094114868575915	22.3161195318683	1.9942257324163e-05	-2.22880554423668	1
ENSG00000119778.14	ATAD2B	2	23931951	2_14	0	0.0567558737297841	17.3633893126024	9.35713108250389e-06	2.83198131952535	1
ENSG00000205639.9	MFSD2B	2	24009112	2_14	0	0.0154569432687606	4.85959639421694	7.13216219207399e-07	0.120636040890997	2
ENSG00000163026.11	WDCP	2	24049526	2_14	0	0.0156225607668601	4.96141495582292	7.35961627043355e-07	-0.218013753988281	1
ENSG00000119782.13	FKBP1B	2	24055971	2_14	0	0.0155724111478956	4.93066304437965	7.29052129349347e-07	0.182884932133137	1
ENSG00000115128.6	SF3B6	2	24077362	2_14	0	0.0154728602197105	4.86945601637673	7.15399193750598e-07	0.166306576566044	1
ENSG00000219626.8	FAM228B	2	24077362	2_14	0	0.0190742086617411	6.86924537214923	1.24409331336594e-06	1.31127943424933	2
ENSG00000115129.13	TP53I3	2	24064728	2_14	0	0.0153439463392823	4.78953673702714	6.97795198189917e-07	-0.250976051330825	4
ENSG00000176732.6	PFN4	2	24123824	2_14	0	0.0155443979332169	4.91351049308102	7.25209008464727e-07	0.195956507830153	1
ENSG00000186453.12	FAM228A	2	24108990	2_14	0	0.0210661905989219	7.81964721476687	1.56412178965236e-06	1.4411049439917	2
ENSG00000198399.14	ITSN2	2	24360060	2_14	0	0.0536893612654611	16.8259577671011	8.57759286347331e-06	-2.23657838630659	2
ENSG00000084676.15	NCOA1	2	24491292	2_15	0	0.0134704324780828	6.27677331457144	8.0281481906385e-07	0.0892240378687171	2
ENSG00000184924.5	PTRHD1	2	24787549	2_15	0	0.0189777117973257	9.05073938864517	1.63089237993896e-06	0.861051825293701	1
ENSG00000138031.14	ADCY3	2	24921004	2_15	0	0.0176919105005537	10.0885146329934	1.69472547874481e-06	-1.5245961846344	1
ENSG00000115137.11	DNAJC27	2	24971872	2_15	0	0.0126819516064769	5.95464746828263	7.17033660213738e-07	-0.109248684968392	1
ENSG00000119772.16	DNMT3A	2	25343038	2_15	0	0.0214664869679945	10.7876966606342	2.19880694449365e-06	1.08441742466551	1
ENSG00000138101.18	DTNB	2	25673259	2_15	0	0.0171744806443902	9.48962839831455	1.54749842618839e-06	1.37414732407558	2
ENSG00000143970.16	ASXL2	2	25878763	2_15	0	0.0838121143735031	23.4093769270514	1.86291932663218e-05	-2.30614597800158	1
ENSG00000084733.10	RAB10	2	26010797	2_15	0	0.0681444683900663	21.9105582769153	1.41769056183175e-05	2.49935868605678	1
ENSG00000157833.12	GAREM2	2	26164530	2_15	0	0.0179481903327173	9.23043172585976	1.57304112752695e-06	-0.928641275609394	1
ENSG00000138029.13	HADHB	2	26242980	2_15	0	0.0142077227701908	7.31594772357149	9.86943894279346e-07	-1.1222675758817	1
ENSG00000084754.10	HADHA	2	26244479	2_15	0	0.016533318019307	8.73100049395644	1.37063377384026e-06	-1.27739414357045	2
ENSG00000138018.17	SELENOI	2	26259261	2_15	0	0.194232049854128	32.1762279716557	5.93408032388425e-05	3.19471807274251	1
ENSG00000157856.10	DRC1	2	26455922	2_15	0	0.0159528456864574	8.23488001945406	1.24736294077785e-06	0.693598768437992	2
ENSG00000213699.8	SLC35F6	2	26781602	2_16	0	0.203893467315159	30.7972781826445	5.9622892881833e-05	-4.00969473829558	1
ENSG00000119777.18	TMEM214	2	27031928	2_16	0	0.0534353649310617	19.1873015655628	9.73509239824322e-06	3.68378083267871	1
ENSG00000138080.13	EMILIN1	2	27078536	2_16	0	0.0624568155782816	21.0835548043702	1.25031969288359e-05	3.62439643106199	2
ENSG00000138030.12	KHK	2	27086791	2_16	0	0.0373866692647	15.7051930502022	5.57516149476988e-06	-3.46753548032954	1
ENSG00000138073.13	PREB	2	27134751	2_16	0	0.0135842680305633	5.00687499835686	6.45803490127099e-07	0.0297603825961417	1
ENSG00000138085.16	ATRAID	2	27212382	2_16	0	0.0182221937877374	7.64575840151417	1.32287444925476e-06	1.44264101503115	2
ENSG00000138074.14	SLC5A6	2	27235922	2_16	0	0.0160528126616938	6.41540949915612	9.77851524316869e-07	-1.12871613442758	1
ENSG00000084774.13	CAD	2	27217016	2_16	0	0.102288329383916	24.9905425136376	2.42716424933793e-05	-3.2426518156719	2
ENSG00000163794.6	UCN	2	27308797	2_16	0	0.0143515556294953	5.29383694394311	7.21384714811114e-07	-0.724794410176926	1
ENSG00000115207.13	GTF3C2	2	27356305	2_16	0	0.014794068583231	5.54922069857186	7.79501619838557e-07	0.800226759246745	1
ENSG00000115234.10	SNX17	2	27369556	2_16	0	0.0449731232286589	18.7189896540972	7.99342399618018e-06	-3.1137981740857	1
ENSG00000163795.13	ZNF513	2	27380806	2_16	0	0.0321880501431346	15.2003359735162	4.64563680005348e-06	-2.80675050064848	2
ENSG00000115216.13	NRBP1	2	27428508	2_16	0	0.0218233279073551	11.3516594259323	2.35221886044873e-06	-2.33498999134095	1
ENSG00000138002.14	IFT172	2	27489541	2_16	0	0.0188439056463386	7.61741556922005	1.36293758194547e-06	-1.10367989612783	1
ENSG00000084734.8	GCKR	2	27497518	2_16	0	0.0191114467007035	7.73973965836777	1.40448567156817e-06	1.11811789845742	1
ENSG00000198522.13	GPN1	2	27628084	2_16	0	0.0232082094772907	14.1767021279633	3.12402317441392e-06	-3.06530357122333	2
ENSG00000176714.9	CCDC121	2	27629397	2_16	0	0.0554194200083086	18.6045711542584	9.78991761021202e-06	-2.20227867540983	1
ENSG00000075426.11	FOSL2	2	28400180	2_17	0	0.21117068461897	30.1129278063019	6.0378734696238e-05	2.99456102869851	1
ENSG00000163803.12	PLB1	2	28456611	2_17	0	0.0136490931006102	5.97794935986387	7.74735442787701e-07	0.940987393775899	4
ENSG00000213639.9	PPP1CB	2	28751273	2_17	1	0.147092224370766	21.117306134884	2.94934534656802e-05	4.14421202750882	2
ENSG00000163806.15	SPDYA	2	28780892	2_17	1	0.390586411310276	23.9985020242632	8.90017735095554e-05	-4.41156340781129	2
ENSG00000171103.10	TRMT61B	2	28869984	2_17	1	0.0607822883761848	19.1948941517776	1.10779694988861e-05	-3.87006171461085	1
ENSG00000189350.12	TOGARAM2	2	29022545	2_19	0	0.0157530440039646	10.2871647187079	1.53871283626576e-06	1.27183322587989	1
ENSG00000115295.19	CLIP4	2	29025333	2_19	0	0.0106707612315532	6.57090244062807	6.65760183632165e-07	-0.590339930762589	1
ENSG00000213626.11	LBH	2	30218138	2_19	0	0.010996026175178	6.85710739973242	7.15935855727078e-07	-0.742629000164039	3
ENSG00000172954.13	LCLAT1	2	30440244	2_19	0	0.00942574439331922	5.38871941860095	4.82279305029039e-07	-0.349816715027536	2
ENSG00000013016.15	EHD3	2	31192397	2_19	0	0.168233668181093	33.3895778389388	5.33360979021896e-05	-2.90758854380755	1
ENSG00000152683.14	SLC30A6	2	32164985	2_20	0	0.0450873198659497	12.0324946675794	5.1511891211615e-06	-1.57043844566762	2
ENSG00000091106.18	NLRC4	2	32264782	2_20	0	0.0264560935204831	6.90013500432612	1.7333277975124e-06	-0.847339915119547	1
ENSG00000115760.13	BIRC6	2	32355829	2_20	0	0.0223040991282761	5.26393888755218	1.11478963475523e-06	0.554724796191551	2
ENSG00000018699.11	TTC27	2	32678481	2_20	0	0.0213698004152294	4.85421303750468	9.84955694035962e-07	-0.26637427292208	1
ENSG00000152689.17	RASGRP3	2	33466742	2_21	0	0.0119051781888031	7.39225637893928	8.3562286986639e-07	0.744664853848053	3
ENSG00000150938.9	CRIM1	2	36342902	2_23	0	0.0107212389424424	8.05446963252088	8.19934802074694e-07	1.20452932795188	3
ENSG00000171055.14	FEZ2	2	36646439	2_23	0	0.00984065783271748	7.23800092826405	6.76301207086519e-07	-0.729469222617617	1
ENSG00000205221.12	VIT	2	36696897	2_23	0	0.0343621764829778	19.2000869557053	6.26442561063128e-06	-2.46292556631515	2
ENSG00000115808.11	STRN	2	36966782	2_23	0	0.0081413735202317	5.43245298841921	4.19943683983932e-07	0.678495151556884	2
ENSG00000008869.11	HEATR5B	2	37083508	2_23	0	0.0313391266625076	18.3143412841697	5.44973756855415e-06	-2.77492980863637	2
ENSG00000152133.14	GPATCH11	2	37097965	2_23	0	0.00910703336391461	6.49996305718884	5.62063279078896e-07	1.0653948759189	1
ENSG00000055332.16	EIF2AK2	2	37158021	2_23	0	0.0167253363026214	12.2985105343553	1.95310131894286e-06	-2.37861720334705	1
ENSG00000218739.9	CEBPZOS	2	37197960	2_23	0	0.00757542247264353	4.74643200252891	3.41406290062781e-07	0.0098381543027618	1
ENSG00000115825.9	PRKD3	2	37280201	2_23	0	0.00761783399276705	4.79954658149619	3.47159546311082e-07	0.139650720074601	1
ENSG00000115828.15	QPCT	2	37344154	2_23	0	0.0518956191368506	23.1818977038181	1.14229185334584e-05	2.96739648578072	1
ENSG00000163171.7	CDC42EP3	2	37828502	2_23	0	0.00757455722815748	4.74534065455263	3.4128880490525e-07	0.0261272236259732	1
ENSG00000115841.19	RMDN2	2	37923332	2_24	0	0.0972150002769365	22.2140857801466	2.0504969286056e-05	-2.41943104153634	2
ENSG00000119787.13	ATL2	2	38263182	2_24	0	0.0975352550373729	22.4059610511618	2.07502148301573e-05	2.29417156969039	1
ENSG00000143889.15	HNRNPLL	2	38603270	2_24	0	0.050683027704408	15.7142674008609	7.56230321533174e-06	1.8087898520309	1
ENSG00000143891.16	GALM	2	38666042	2_24	0	0.0170790310201612	5.46054729582607	8.85516783954033e-07	-0.186916725850764	1
ENSG00000115875.18	SRSF7	2	38751622	2_24	0	0.0923199853320459	21.6285386389058	1.89592127641749e-05	-2.57326927341626	1
ENSG00000152147.10	GEMIN6	2	38751622	2_24	0	0.0923199853320459	21.6285386389058	1.89592127641749e-05	-2.57326927341626	1
ENSG00000163214.20	DHX57	2	38875912	2_25	0	0.160656045844961	28.312690988702	4.31892457269899e-05	-2.56689695677145	1
ENSG00000115904.12	SOS1	2	39124428	2_25	0	0.0393003905532293	15.0253266337401	5.60684028272303e-06	1.69771741109324	2
ENSG00000138050.14	THUMPD2	2	39779302	2_25	0	0.140710497468839	17.2452675183655	2.30406024752884e-05	3.46198841177402	1
ENSG00000183023.18	SLC8A1	2	40394247	2_26	0	0.0106531939297261	9.72834503189633	9.84047800376755e-07	-1.22145111388178	1
ENSG00000115944.14	COX7A2L	2	42425044	2_26	0	0.00780699741960556	6.76742200522982	5.01654476273867e-07	0.662961502357782	2
ENSG00000057935.13	MTA3	2	42494666	2_26	0	0.0102670010650212	9.37639958456955	9.14065065049088e-07	-1.05167732280076	1
ENSG00000162881.6	OXER1	2	42717401	2_26	0	0.00859076421770766	7.67833190555716	6.263197077987e-07	-0.973552217770878	1
ENSG00000162882.14	HAAO	2	42770474	2_26	0	0.0193123568447693	15.4073077425393	2.82526657495486e-06	-1.71631349062404	2
ENSG00000152518.7	ZFP36L2	2	43226582	2_27	0	0.0298652131202964	5.75870210182756	1.6330054270626e-06	-0.345469219776044	1
ENSG00000115970.18	THADA	2	43591341	2_27	0	0.0890262191046605	16.3602020496726	1.38294207283719e-05	2.18679203290674	1
ENSG00000152527.13	PLEKHH2	2	43636727	2_27	0	0.0272477896902432	4.87805592581283	1.26204677228767e-06	-0.0588034558055821	2
ENSG00000138036.18	DYNC2LI1	2	43773356	2_27	0	0.0295385442115391	5.65306062902926	1.58551416966798e-06	0.418346621724931	3
ENSG00000138095.18	LRPPRC	2	43995742	2_27	0	0.0319439390597583	6.40539940851058	1.94281783131918e-06	-0.876853407889577	1
ENSG00000138079.13	SLC3A1	2	44266837	2_28	0	0.0934021568449984	24.591647794123	2.18093103205875e-05	2.33769141282318	2
ENSG00000138078.15	PREPL	2	44355134	2_28	0	0.0121239856814546	4.89235059177296	5.63197065300436e-07	-0.101483629612548	2
ENSG00000143919.14	CAMKMT	2	44362007	2_28	0	0.0159193539314479	7.49165001531856	1.13240118616374e-06	-0.885629801035203	2
ENSG00000068784.12	SRBD1	2	45531486	2_28	0	0.0327609554839137	14.4061436504489	4.48127604803759e-06	-1.65120641445007	2
ENSG00000250565.6	ATP6V1E2	2	46540553	2_29	0	0.0288895718794532	7.32967372346466	2.01058827443525e-06	0.857028001590117	3
ENSG00000119729.11	RHOQ	2	46541404	2_29	0	0.0511276863183485	12.8345031380745	6.23063911672584e-06	-1.53907791853206	1
ENSG00000151665.12	PIGF	2	46617108	2_29	0	0.0417663410780325	10.8782807086516	4.31403921855831e-06	1.36816102414911	1
ENSG00000119878.5	CRIPT	2	46622241	2_29	0	0.0242099876887008	5.63441668516953	1.29521220096246e-06	-0.462441289529611	1
ENSG00000171150.7	SOCS5	2	46700724	2_29	0	0.0220661329381139	4.74616407496907	9.94412041857687e-07	0.0981133033830092	1
ENSG00000068724.15	TTC7A	2	46916048	2_29	0	0.0247663088543872	5.85219263066194	1.37618650341197e-06	0.548553195933663	1
ENSG00000180398.11	MCFD2	2	46921024	2_29	0	0.0568864665986794	13.8702862185434	7.49189667184425e-06	-1.68342824785606	3
ENSG00000239605.9	C2orf61	2	47135118	2_30	0	0.0274833824146514	13.0956696088305	3.41739584720007e-06	1.79287537798572	2
ENSG00000143933.16	CALM2	2	47176244	2_30	0	0.011175063053415	5.1329468844929	5.44645787842897e-07	-0.0444489005927684	1
ENSG00000119888.10	EPCAM	2	47345021	2_30	0	0.326469087594808	37.2981400748373	0.000115618315570135	-3.60218052109581	1
ENSG00000095002.13	MSH2	2	47403074	2_30	0	0.0381494160669261	16.09980388148	5.83184371969172e-06	-1.96597889944224	1
ENSG00000116062.14	MSH6	2	47689736	2_30	0	0.0215382477539067	11.0089871269921	2.25141279041309e-06	1.28463904289149	3
ENSG00000170802.15	FOXN2	2	48312143	2_31	0	0.0171842394122892	9.02829821011639	1.47310467278321e-06	1.66788407685973	1
ENSG00000162869.15	PPP1R21	2	48440744	2_31	0	0.0122279524272932	4.84542678744351	5.62578554917406e-07	-0.0604372323396319	3
ENSG00000143942.4	CHAC2	2	53767465	2_36	0	0.00158753564221958	5.18653063296218	7.81803892904455e-08	-0.290903754034212	2
ENSG00000068912.13	ERLEC1	2	53787421	2_36	0	0.00162514261481994	6.38881386347948	9.85846072626989e-08	-1.18840924140963	1
ENSG00000115239.21	ASB3	2	53787421	2_36	0	0.00295240212772796	13.8577659215662	3.88477730230237e-07	3.02765643014137	2
ENSG00000119737.5	GPR75	2	53817423	2_36	0	0.00359179952412403	14.1905319048352	4.83958542156649e-07	-2.1379162056177	1
ENSG00000170634.12	ACYP2	2	53973998	2_36	0	0.00171275724295283	9.22264342690629	1.49985276292799e-07	2.21450158815798	1
ENSG00000115306.15	SPTBN1	2	54456574	2_36	0	0.00381739248913626	11.3540423886685	4.11542529632521e-07	0.939743081946923	2
ENSG00000214595.11	EML6	2	54723899	2_36	0	0.00403630802695321	11.9572820206816	4.58262342625386e-07	-1.90998427936651	1
ENSG00000115310.17	RTN4	2	55048192	2_36	0	0.00335650503699458	11.7344914765372	3.73980513754221e-07	-1.35263189637082	2
ENSG00000143947.13	RPS27A	2	55232881	2_36	0	0.00176547470918143	6.43717771664186	1.07908187178236e-07	-0.768021548476462	1
ENSG00000085760.14	MTIF2	2	55265299	2_36	0	0.00166198107243376	5.85046771398285	9.23238820099537e-08	-0.652884123282223	1
ENSG00000275052.4	PPP4R3B	2	55619798	2_36	0	0.00230961430945964	8.38927603944632	1.83976072340076e-07	-0.632272294765334	1
ENSG00000115380.19	EFEMP1	2	55924122	2_36	0	0.00152706544825365	5.03843541272297	7.30551342792957e-08	0.435075750459033	1
ENSG00000115421.12	PAPOLG	2	60755478	2_40	0	0.0127283665068458	5.01331973761778	6.05892354928912e-07	-0.571727960502732	1
ENSG00000162929.13	KIAA1841	2	61065721	2_40	0	0.0138247735053763	5.78527915163344	7.59415996664463e-07	0.691407860913781	1
ENSG00000237651.6	C2orf74	2	61144588	2_40	0	0.0128637413087849	4.94539030299115	6.04039399994792e-07	-0.144884675356268	1
ENSG00000173209.22	AHSA2	2	61173681	2_40	0	0.01398664213915	5.69429610859769	7.5622478498747e-07	0.73331332973687	3
ENSG00000115464.14	USP34	2	61470194	2_40	0	0.250034495288447	33.8864717189981	8.04495608857548e-05	-3.48014141408633	1
ENSG00000170264.12	FAM161A	2	61853877	2_40	0	0.0198198437838563	8.89322294177266	1.67361979377638e-06	0.742100787856037	1
ENSG00000115484.14	CCT4	2	61888641	2_40	0	0.0128337764860967	4.91788841300716	5.99281041000576e-07	-0.172866665438261	2
ENSG00000173163.10	COMMD1	2	61889168	2_40	0	0.0137380181903641	5.56540496304099	7.25969298875783e-07	-0.472961130513809	1
ENSG00000170340.10	B3GNT2	2	62303845	2_41	0	0.0319758702742398	13.3395842846779	4.05006567347603e-06	1.67651222830881	1
ENSG00000186889.9	TMEM17	2	62511442	2_41	0	0.119977474353331	25.0475482042367	2.85339787338122e-05	2.88248418724513	1
ENSG00000115507.9	OTX1	2	63030048	2_41	0	0.0893169431171484	22.9010519488203	1.942167487263e-05	-2.6964334153227	2
ENSG00000014641.17	MDH1	2	63588667	2_41	0	0.0136773918216929	4.79465498531046	6.22670150249002e-07	0.50212973284976	2
ENSG00000143951.15	WDPCP	2	63614578	2_41	0	0.0136533337747893	4.80638398521742	6.23095432879236e-07	0.159199034766856	3
ENSG00000169764.15	UGP2	2	63841888	2_41	0	0.0138139276407415	4.88780164103113	6.41103497896861e-07	0.686473723579339	2
ENSG00000143952.19	VPS54	2	64019122	2_41	0	0.0344024216907746	13.6975571858484	4.47434568109019e-06	-1.63042671795401	1
ENSG00000119844.15	AFTPH	2	64524123	2_42	0	0.028920631053561	5.62692546390428	1.54517020174579e-06	-0.532679743947054	1
ENSG00000179833.4	SERTAD2	2	64654863	2_42	0	0.029141649988257	5.70003709544681	1.57720889074604e-06	0.591168955386214	1
ENSG00000115902.10	SLC1A4	2	64988655	2_42	0	0.0269756653887291	4.95864625152867	1.27008471545522e-06	-0.193605218599438	2
ENSG00000011523.13	CEP68	2	65056040	2_42	0	0.0276446617467448	5.19373510260891	1.36329070162573e-06	0.389798042330946	2
ENSG00000138069.16	RAB1A	2	65129770	2_42	0	0.0273374719668809	5.08649318027372	1.32030483607231e-06	0.313603205927117	2
ENSG00000198369.9	SPRED2	2	65433000	2_42	0	0.0268023819826732	4.89681344033995	1.2461902459777e-06	-0.172956362623026	1
ENSG00000143971.7	ETAA1	2	67398882	2_44	0	0.0682835140928005	16.2666350359699	1.05465637661282e-05	-2.0737861714309	1
ENSG00000115946.7	PNO1	2	68157965	2_45	0	0.0297960266928045	6.07585328093157	1.71894914962495e-06	0.698778730335278	1
ENSG00000115956.9	PLEK	2	68365183	2_45	0	0.0286762714405897	5.70796761612836	1.55418094470264e-06	0.623240472402429	1
ENSG00000204923.3	FBXO48	2	68467927	2_45	0	0.040107682998036	8.93661895030073	3.4032841483213e-06	-1.11839469674078	1
ENSG00000169621.9	APLF	2	68467927	2_45	0	0.040107682998036	8.93661895030073	3.4032841483213e-06	-1.11839469674078	1
ENSG00000163219.11	ARHGAP25	2	68679972	2_45	0	0.0264700712734516	4.93963816462785	1.24150263281453e-06	-0.168473660517836	1
ENSG00000169604.19	ANTXR1	2	69012709	2_46	0	0.0263870174522876	5.0644177767489	1.26887028106068e-06	0.367599862441093	1
ENSG00000198380.12	GFPT1	2	69387029	2_46	0	0.0569167950496474	12.4794244466727	6.74423026993325e-06	-1.80315955462377	1
ENSG00000169599.12	NFU1	2	69423598	2_46	0	0.0423549138368797	9.61778608602829	3.86790957837472e-06	1.19567310436821	1
ENSG00000087338.4	GMCL1	2	69829233	2_46	0	0.0259759402548712	4.91381895235066	1.21195871104194e-06	-0.202459847949451	1
ENSG00000124380.10	SNRNP27	2	69893500	2_46	0	0.151767926997812	22.1776118039458	3.19589260073972e-05	2.86676036866681	1
ENSG00000244617.2	ASPRV1	2	69944578	2_46	0	0.0271355090169575	5.33281670438399	1.37401674706691e-06	-0.763928653423647	2
ENSG00000115998.7	C2orf42	2	70248695	2_46	0	0.0483728245326436	10.9020323511771	5.00733111123164e-06	1.28698321127175	1
ENSG00000116001.15	TIA1	2	70249066	2_46	0	0.0454189387016798	10.2924153806886	4.43865800022524e-06	-1.22765984280365	1
ENSG00000143977.13	SNRPG	2	70293743	2_46	0	0.0357267977695662	7.97648487783864	2.70584574472117e-06	-0.963385124636668	1
ENSG00000035141.7	FAM136A	2	70301695	2_46	0	0.0255250066025088	4.74585649703059	1.15021191459451e-06	-0.265513781813245	2
ENSG00000075340.22	ADD2	2	70767997	2_47	0	0.0138588716258696	8.06048194514181	1.06068463624794e-06	-0.976333627733428	1
ENSG00000144031.11	ANKRD53	2	70978928	2_47	0	0.00967451449700985	4.75533063528967	4.3682480838209e-07	0.0235456497984094	1
ENSG00000144043.11	TEX261	2	70990491	2_47	0	0.0125337631059842	7.24819637454449	8.62598760935397e-07	-0.827014210740687	1
ENSG00000124357.12	NAGK	2	71065392	2_47	0	0.0131667022153944	7.77724269050805	9.72299498307718e-07	0.778736273763345	2
ENSG00000124370.10	MCEE	2	71131579	2_47	0	0.00987239490432168	4.99389511380053	4.68122302685213e-07	0.252000246888457	1
ENSG00000124383.8	MPHOSPH10	2	71130287	2_47	0	0.0662605354362006	22.9031631852855	1.44094633000977e-05	-2.46791127996265	1
ENSG00000135636.13	DYSF	2	71453820	2_47	0	0.0171028324116707	9.94636868296288	1.61521370221049e-06	1.00662815417715	2
ENSG00000135631.16	RAB11FIP5	2	73109679	2_48	0	0.0885909392015387	20.5541489008575	1.728964997071e-05	4.16714316545757	2
ENSG00000135632.11	SMYD5	2	73214385	2_48	0	0.0173311762224058	9.93044350569558	1.63415813406878e-06	-0.315653503918754	1
ENSG00000135617.3	PRADC1	2	73233389	2_48	0	0.0462806428302218	24.9781948959737	1.09763470301774e-05	-3.92142960668498	1
ENSG00000135624.15	CCT7	2	73233389	2_48	0	0.0462806428302218	24.9781948959737	1.09763470301774e-05	-3.92142960668498	1
ENSG00000144034.14	TPRKB	2	73737087	2_48	0	0.00879624791442013	5.00187708074312	4.17760979506566e-07	0.622096224142239	1
ENSG00000124356.15	STAMBP	2	73828835	2_48	0	0.011319754833907	6.96128456104264	7.48210510644568e-07	-0.447765672871626	2
ENSG00000163017.13	ACTG2	2	73892213	2_48	0	0.0134759527802603	8.20230710665302	1.04952527828528e-06	0.436421566981121	1
ENSG00000114956.19	DGUOK	2	73938926	2_48	0	0.0543342219499011	22.3422532561957	1.15265096876416e-05	2.07037853356327	2
ENSG00000114978.17	MOB1A	2	74178928	2_48	0	0.0116522959767436	7.51060732320701	8.30967351213525e-07	-1.00520521398108	2
ENSG00000065911.11	MTHFD2	2	74192260	2_48	0	0.0594836014276199	22.3937371237221	1.26479816702024e-05	-2.30298147539811	2
ENSG00000188687.17	SLC4A5	2	74361478	2_48	0	0.00909538635213192	5.25173028044403	4.53545603959708e-07	-0.422240871817304	1
ENSG00000204843.12	DCTN1	2	74372241	2_48	0	0.00906499530645632	5.21908184658004	4.49220004588574e-07	0.41068896481697	1
ENSG00000284308.1	C2orf81	2	74421241	2_48	0	0.0102766309694028	6.19957567287692	6.04936965732763e-07	0.572363745822563	1
ENSG00000005448.16	WDR54	2	74421241	2_48	0	0.0102766309694028	6.19957567287692	6.04936965732763e-07	0.572363745822563	1
ENSG00000114993.16	RTKN	2	74442199	2_48	0	0.0141645227320653	9.63525242061539	1.29587299360977e-06	-1.05074998636691	2
ENSG00000115274.14	INO80B	2	74454375	2_48	0	0.0109478135881171	6.72468742234487	6.99031735678491e-07	-0.660403236713572	1
ENSG00000239779.6	WBP1	2	74458316	2_48	0	0.032009024325606	16.6346414424007	5.0557230727657e-06	-1.69763199195049	3
ENSG00000115275.11	MOGS	2	74465064	2_48	0	0.00972180330713934	5.94609855777457	5.48878640152199e-07	0.577007916899358	2
ENSG00000135637.13	CCDC142	2	74483364	2_48	0	0.0134469175851738	8.58126628235306	1.09564918129125e-06	-0.938272064085466	1
ENSG00000115282.19	TTC31	2	74483364	2_48	0	0.0134469175851738	8.58126628235306	1.09564918129125e-06	0.938272064085466	1
ENSG00000179528.15	LBX2	2	74502935	2_48	0	0.013401804434469	8.55774881134923	1.08898076272823e-06	0.930969496646873	2
ENSG00000115289.13	PCGF1	2	74506707	2_48	0	0.0165385270760918	10.6678175787788	1.67521211824609e-06	0.998542093783413	2
ENSG00000144045.13	DQX1	2	74518046	2_48	0	0.00865907904082874	4.78620455911003	3.93514153163833e-07	0.153455870466252	1
ENSG00000115317.11	HTRA2	2	74530427	2_48	0	0.0121373929836542	7.79505712263782	8.98342843839495e-07	-0.686021826990506	1
ENSG00000115325.13	DOK1	2	74553123	2_48	0	0.010045500469712	6.18400396678296	5.89846130319785e-07	-0.437582828168629	1
ENSG00000115318.11	LOXL3	2	74553123	2_48	0	0.010045500469712	6.18400396678296	5.89846130319785e-07	-0.437582828168629	1
ENSG00000159374.17	M1AP	2	74553123	2_48	0	0.010045500469712	6.18400396678296	5.89846130319785e-07	-0.437582828168629	1
ENSG00000135622.12	SEMA4F	2	74693844	2_48	0	0.0111497820932688	7.31265210840667	7.74174191805931e-07	0.666815762475091	1
ENSG00000159399.9	HK2	2	74881617	2_48	0	0.0242619591313801	14.6448890689845	3.37372244132339e-06	1.53634860419041	1
ENSG00000115350.11	POLE4	2	74956130	2_48	0	0.0109066384848033	7.00950040286829	7.25897632438591e-07	0.764574079834957	2
ENSG00000186854.10	TRABD2A	2	84831270	2_54	0	0.00483587592231294	4.76432739711158	2.18763137789436e-07	-0.136768970599182	2
ENSG00000152284.4	TCF7L1	2	85325063	2_54	0	0.00546021193681268	5.92506169432836	3.07184836302657e-07	0.517260329583864	1
ENSG00000152291.13	TGOLN2	2	85328087	2_54	0	0.00515338662185871	5.37251493425412	2.62886178886053e-07	-0.430960548307403	1
ENSG00000042493.15	CAPG	2	85412294	2_54	0	0.00511143575250994	5.28252047427224	2.56378434983202e-07	0.355446595464635	3
ENSG00000168906.12	MAT2A	2	85539422	2_54	0	0.0300419740370758	22.1400583627782	6.31545470398152e-06	-2.14814114952465	1
ENSG00000115486.11	GGCX	2	85537837	2_54	0	0.00511963769767765	5.31075781247365	2.58162478398528e-07	0.458767708230283	2
ENSG00000118640.10	VAMP8	2	85584951	2_54	0	0.0113490937735231	12.8582891709258	1.3856124268208e-06	-1.3963821892305	1
ENSG00000168899.4	VAMP5	2	85575631	2_54	0	0.0220913316670964	19.2016770342094	4.02771241314104e-06	1.85032798196894	3
ENSG00000168894.9	RNF181	2	85592904	2_54	0	0.0062754262780399	7.22700778257985	4.30624912649314e-07	-0.663376809373076	1
ENSG00000168883.19	USP39	2	85596916	2_54	0	0.00515046799338048	5.36012969984805	2.62131605798017e-07	0.422183598331441	2
ENSG00000115523.16	GNLY	2	85694230	2_54	0	0.00750231765076959	8.94363229218458	6.37098790402868e-07	-0.980675336695291	3
ENSG00000168874.12	ATOH8	2	85701427	2_54	0	0.00489484974478782	4.88387543467502	2.26987185713691e-07	-0.203532371738863	3
ENSG00000115525.17	ST3GAL5	2	85879424	2_54	0	0.00829432229858196	9.92866197962428	7.81932076688511e-07	-1.27086032291113	1
ENSG00000068654.15	POLR1A	2	86105686	2_54	0	0.00762342159286711	9.09390521993532	6.58260443771642e-07	-1.10484013652332	2
ENSG00000132300.18	PTCD3	2	86116498	2_54	0	0.00498707455062497	5.02904968467517	2.38138264079e-07	-0.00799176748455531	1
ENSG00000132305.20	IMMT	2	86216085	2_54	0	0.00531038396724837	5.58037668992322	2.81375860777595e-07	-0.173577757617095	1
ENSG00000132313.14	MRPL35	2	86199443	2_54	0	0.0048610790196677	4.82862658826125	2.22871070491335e-07	0.106891711125828	2
ENSG00000068615.17	REEP1	2	86221285	2_54	0	0.00483252103586473	4.7612425190027	2.18469821207525e-07	0.0953661154538354	1
ENSG00000115561.15	CHMP3	2	86563593	2_54	0	0.00526985955835468	5.66406583470402	2.83416239181955e-07	-0.858560230505107	3
ENSG00000153561.12	RMND5A	2	86718032	2_54	0	0.0511573921418369	27.4535375557242	1.33353404585999e-05	3.00981265359329	1
ENSG00000153563.15	CD8A	2	86808016	2_54	0	0.00509830296130698	5.37174636973389	2.6003902869599e-07	0.934347977559309	1
ENSG00000172116.21	CD8B	2	86815289	2_54	0	0.00522948147428004	5.47750459524429	2.71981131488576e-07	-0.363538258753993	1
ENSG00000172086.7	KRCC1	2	88056216	2_55	0	0.0251164631851214	7.36162762749819	1.75561679189342e-06	-0.77899270754616	1
ENSG00000115593.14	SMYD1	2	88067820	2_55	0	0.0499715426904845	13.9876876969094	6.63691233110459e-06	1.48718861912106	1
ENSG00000163586.9	FABP1	2	88128319	2_55	0	0.0484309318663727	13.6844147552408	6.29283653926444e-06	-1.57082182102521	1
ENSG00000144115.16	THNSL2	2	88153919	2_55	0	0.0223168700921924	6.22920498530866	1.3199677019576e-06	0.630187764226617	3
ENSG00000153574.8	RPIA	2	88689934	2_55	0	0.0263372755382226	7.8167959490689	1.95477609465324e-06	-0.907895315565203	3
ENSG00000172005.10	MAL	2	95021359	2_57	0	0.0216982879801276	9.66345980123726	1.99092779630863e-06	-1.40008019960221	1
ENSG00000144026.11	ZNF514	2	95125518	2_57	0	0.0242916730021976	10.2412908515688	2.36216115466214e-06	1.00714239317786	3
ENSG00000174501.14	ANKRD36C	2	95991827	2_57	0	0.0154292273683747	6.97057928454146	1.02119915560942e-06	-2.02681704208799	1
ENSG00000186281.12	GPAT2	2	96082306	2_57	0	0.0159566093994811	6.43739646670619	9.75322556152134e-07	0.362868060636164	1
ENSG00000274286.1	ADRA2B	2	96116114	2_57	0	0.013423405611436	4.84532981854575	6.17566109074662e-07	-0.129605254952028	1
ENSG00000188886.3	ASTL	2	96138165	2_57	0	0.0137743667212227	5.67356623834921	7.42036327922767e-07	-1.71006817855044	2
ENSG00000158050.4	DUSP2	2	96145593	2_57	0	0.0134545598223081	4.86539877807631	6.2156325527462e-07	-0.115570432482433	1
ENSG00000084090.13	STARD7	2	96208853	2_57	0	0.123830454614407	27.3670059565766	3.21774890240801e-05	3.30263217226299	1
ENSG00000135956.8	TMEM127	2	96266108	2_57	0	0.0701237557933827	22.3013848367153	1.48489039304209e-05	-3.55818555113168	1
ENSG00000144021.2	CIAO1	2	96266108	2_57	0	0.144860336894037	29.4714790425917	4.05367399957783e-05	-3.88752846924961	2
ENSG00000198885.9	ITPRIPL1	2	96325754	2_57	0	0.0140846259984638	5.22897428967037	6.99293066955222e-07	-0.141510208056652	1
ENSG00000196843.15	ARID5A	2	96535945	2_57	0	0.0160003627643672	7.5776547894154	1.15122985181822e-06	-1.99604280278516	1
ENSG00000114988.11	LMAN2L	2	96739703	2_57	0	0.632313830669656	26.2623290836445	0.000157675173333963	-4.42269642199371	2
ENSG00000158158.11	CNNM4	2	96757889	2_57	0	0.0379292988916973	15.5770448628276	5.60992793683479e-06	-2.92157766799383	1
ENSG00000163126.14	ANKRD23	2	96859362	2_57	0	0.0183115821271572	9.09947559390569	1.58212076427455e-06	-2.09167133839163	1
ENSG00000144199.11	FAHD2B	2	97096135	2_57	0	0.0206401451427412	10.094330255648	1.97827951153021e-06	-2.04953710505321	1
ENSG00000115073.7	ACTR1B	2	97658891	2_57	0	0.260998656937835	35.6067552150902	8.82405219340739e-05	-3.97776934548786	1
ENSG00000228486.10	LINC01125	2	97693419	2_57	0	0.0349552050684854	13.1764504048548	4.37328401580382e-06	-0.976823651538882	1
ENSG00000115085.13	ZAP70	2	97723201	2_57	0	0.0433248171171422	16.8962686605357	6.95064233730047e-06	2.53612644221946	1
ENSG00000075568.16	TMEM131	2	97995797	2_57	0	0.0153684679712618	5.92367208309087	8.6440840769137e-07	0.164944040611686	2
ENSG00000040933.15	INPP4A	2	98409213	2_58	0	0.0103524015020581	5.30464591824035	5.21428667197229e-07	0.27673950098232	1
ENSG00000183513.8	COA5	2	98608705	2_58	0	0.0351638429434416	17.0055305326985	5.67784998596357e-06	1.81048389682253	1
ENSG00000115446.11	UNC50	2	98613444	2_58	0	0.00977448109489443	4.7572691158001	4.41518420742069e-07	-0.110077060553653	1
ENSG00000144182.16	LIPT1	2	99155070	2_58	0	0.0102050214316536	5.16800359959489	5.0076518252083e-07	0.459298004679211	1
ENSG00000158411.11	MITD1	2	99180175	2_58	0	0.0107906024016878	5.69977308443364	5.83983603315341e-07	-0.626218538658155	1
ENSG00000144214.9	LYG1	2	99287422	2_58	0	0.0131817349695295	7.60849788090913	9.52289281816698e-07	-0.607936070362317	3
ENSG00000144218.18	AFF3	2	100143014	2_58	0	0.0106384947978924	5.56445600825813	5.6208279968244e-07	0.473285797728746	2
ENSG00000115526.10	CHST10	2	100417235	2_58	0	0.0297797225837733	15.4073034967084	4.35656985411778e-06	-2.03172865644509	2
ENSG00000115539.13	PDCL3	2	100563496	2_58	0	0.0381916081020917	17.8012578398476	6.45529409164385e-06	-1.78649233998729	1
ENSG00000175874.9	CREG2	2	101373704	2_59	0	0.0653837989918037	17.0891689190877	1.06093429949544e-05	2.12620436780083	1
ENSG00000158435.7	CNOT11	2	101252764	2_59	0	0.0647650251720506	16.9964350373467	1.04519127122513e-05	1.93783083401852	1
ENSG00000163162.8	RNF149	2	101303817	2_59	0	0.128347588491273	23.7490594416232	2.8942198942899e-05	2.64618869585186	1
ENSG00000196460.12	RFX8	2	101474758	2_59	0	0.0238967149665013	7.37335100276803	1.67301759681264e-06	-0.674781302860524	1
ENSG00000115590.13	IL1R2	2	101990064	2_59	0	0.0307446339340928	9.79129361555696	2.85829333970944e-06	-1.11428661508324	2
ENSG00000115598.9	IL1RL2	2	102186984	2_60	0	0.0166754917460564	5.2026457679803	8.23759248766695e-07	-0.540782121953091	1
ENSG00000115604.10	IL18R1	2	102311266	2_60	0	0.0273590536663795	9.9422848322255	2.5827636708947e-06	1.47341271284362	2
ENSG00000115607.9	IL18RAP	2	102395092	2_60	0	0.0169738144509085	5.37206413655809	8.65800906514717e-07	-0.377259341186436	3
ENSG00000135953.10	MFSD9	2	102735277	2_60	0	0.220759866171418	30.5632181747643	6.40643760233656e-05	-3.38036958694201	2
ENSG00000135972.8	MRPS9	2	105037692	2_62	0	0.0222957767202897	4.95991582025774	1.05001211264835e-06	-0.291797094852036	1
ENSG00000135974.9	C2orf49	2	105379628	2_62	0	0.0445395184607759	11.6139098148697	4.91158159669929e-06	-1.48644654784627	1
ENSG00000115641.18	FHL2	2	105403102	2_62	0	0.031537106572883	8.28676913282901	2.48144401989124e-06	0.996719935648556	1
ENSG00000119147.9	C2orf40	2	106063485	2_63	0	0.257173718296081	27.6074647142819	6.74140636291966e-05	-2.85386876678024	1
ENSG00000135960.9	EDAR	2	108993570	2_65	0	0.0578736629150275	18.9173227356826	1.03953242490332e-05	1.89672233590831	1
ENSG00000135968.20	GCC2	2	108429182	2_65	0	0.037516829339447	14.960247503616	5.3292034834411e-06	1.97419660077431	1
ENSG00000169756.16	LIMS1	2	108533708	2_65	0	0.0130745043109343	4.80597551358769	5.96628758338052e-07	-0.0858972441632279	1
ENSG00000153201.15	RANBP2	2	108719562	2_65	0	0.0208902350741764	9.1294566745043	1.81086325252952e-06	1.07676146695739	1
ENSG00000163006.11	CCDC138	2	108786656	2_65	0	0.0176246060894668	7.53140967095762	1.26035557785971e-06	-0.986204218950588	1
ENSG00000172985.10	SH3RF3	2	109159428	2_65	0	0.0178331469123078	8.04376519207107	1.36202402626627e-06	-1.04221767401796	3
ENSG00000186522.14	SEPT10	2	109614115	2_65	1	0.111353340774247	21.048899299035	2.22551250172644e-05	4.20027399153819	1
ENSG00000198142.4	SOWAHC	2	109593474	2_65	1	0.215375565153412	22.0036580150251	4.49975339488828e-05	4.38166598170851	2
ENSG00000169679.14	BUB1	2	110678318	2_66	0	0.0177507166664229	8.84919178667237	1.49147815313677e-06	0.970439048715674	1
ENSG00000153093.18	ACOXL	2	110732860	2_66	0	0.0188181011984244	9.40748270445604	1.68091837629732e-06	1.04971394078104	1
ENSG00000153094.22	BCL2L11	2	111118962	2_66	0	0.016797862447715	8.32189483743728	1.32731389490515e-06	0.961923121878286	1
ENSG00000153208.16	MERTK	2	112024340	2_66	0	0.0120099007021053	5.11925602021944	5.83772540985304e-07	0.226542862537347	1
ENSG00000153214.9	TMEM87B	2	112055305	2_66	0	0.267462511015493	35.6673362033068	9.05797233347598e-05	-3.49046071693855	2
ENSG00000144161.12	ZC3H8	2	112261931	2_66	0	0.0294808859040604	13.7092249819186	3.83752157774584e-06	1.92969497714325	1
ENSG00000169629.11	RGPD8	2	112432372	2_66	0	0.0418207990016408	17.0758086867784	6.78064493135296e-06	-2.23482314647323	2
ENSG00000125630.15	POLR1B	2	112533808	2_66	0	0.011711448868039	4.8792947976947	5.42581624558861e-07	-0.0463697910007645	2
ENSG00000125611.15	CHCHD5	2	112582142	2_66	0	0.0961642383596709	25.196397292709	2.30064410173098e-05	-2.90529478589941	1
ENSG00000144136.10	SLC20A1	2	112621298	2_66	0	0.0125948640078136	5.57285226914416	6.66451285302666e-07	0.724435923445446	1
ENSG00000169607.12	CKAP2L	2	112765001	2_66	0	0.0128938225880453	5.79663970866611	7.09668280924053e-07	0.506837849764176	1
ENSG00000125538.11	IL1B	2	112836810	2_66	0	0.0115928484567175	4.78224378459123	5.26404104501085e-07	-0.0401824670263902	1
ENSG00000136689.18	IL1RN	2	113126824	2_66	0	0.0183182723355125	9.1500752974103	1.59149975491756e-06	1.00808965425719	1
ENSG00000125618.16	PAX8	2	113283614	2_67	0	0.0109797805344406	5.55495918092423	5.79124486643536e-07	-0.387683503148285	1
ENSG00000144134.18	RABL2A	2	113636968	2_67	0	0.0101635395029022	4.81870721184927	4.65021374319203e-07	-0.172669686796514	1
ENSG00000115084.13	SLC35F5	2	113756814	2_67	0	0.0204661794541946	11.5012593251556	2.23501051385199e-06	1.60936878412125	1
ENSG00000125633.10	CCDC93	2	118013874	2_69	0	0.00743776124814422	5.11344440132367	3.61121352595997e-07	0.552825728126729	2
ENSG00000125629.14	INSIG2	2	118088243	2_69	0	0.208506160580071	37.5868054243226	7.44134952002098e-05	-3.28373337033437	1
ENSG00000019169.10	MARCO	2	118950355	2_69	0	0.00758273746416716	5.29719560701294	3.8139010980382e-07	0.47038411684635	1
ENSG00000115107.19	STEAP3	2	119224189	2_69	0	0.0575595936110047	24.7286521227685	1.35149847769086e-05	2.36933151201986	4
ENSG00000186132.14	C2orf76	2	119321202	2_69	0	0.0145013811900581	11.4770216352351	1.58028699423734e-06	1.28641305766276	1
ENSG00000155368.16	DBI	2	119367453	2_69	0	0.0129677863468857	10.4103279082762	1.28182179794097e-06	1.1670031895529	1
ENSG00000144120.12	TMEM177	2	119679197	2_69	0	0.00868344542677857	6.58777681955132	5.43160717981454e-07	0.675048193282376	1
ENSG00000088179.8	PTPN4	2	119759674	2_69	0	0.00723032063146856	4.84418760671176	3.32564515045029e-07	-0.11468429948542	1
ENSG00000115109.13	EPB41L5	2	120009166	2_69	0	0.0109823153710278	8.82557730096795	9.20310614050916e-07	-1.06036752595702	2
ENSG00000226479.3	TMEM185B	2	120223118	2_69	0	0.0145949429873602	11.5384179109505	1.598991165562e-06	1.30109928540756	1
ENSG00000115112.7	TFCP2L1	2	121282677	2_70	0	0.0197050367823239	4.87186755985823	9.11528223718804e-07	0.181549289509056	1
ENSG00000074054.17	CLASP1	2	121649921	2_70	0	0.0268697986943851	7.84285410933986	2.00094866126771e-06	-1.29274726413444	1
ENSG00000211460.11	TSN	2	121730494	2_70	0	0.0905691240662068	19.6286613363807	1.68798369113373e-05	-2.19109961543803	1
ENSG00000136732.14	GYPC	2	126655559	2_74	0	0.0163657906733311	4.89762677283574	7.61062064987294e-07	-0.241479629924989	1
ENSG00000136717.14	BIN1	2	127081898	2_74	0	0.0246412685289488	8.81339584742519	2.06207157113054e-06	-1.20380794428748	3
ENSG00000163161.12	ERCC3	2	127292424	2_75	0	0.0264382924917657	4.87267616240342	1.22320246870693e-06	0.143620957917906	2
ENSG00000169967.16	MAP3K2	2	127388669	2_75	0	0.0266180809718133	4.93769359229259	1.24795313102839e-06	-0.189171564085678	1
ENSG00000115718.17	PROC	2	127423296	2_75	0	0.0262764805232092	4.81378517129274	1.20102292387234e-06	-0.126094897759935	1
ENSG00000163166.14	IWS1	2	127526967	2_75	0	0.0314901082109041	6.55180887716165	1.95899248484573e-06	0.604593916488535	2
ENSG00000144230.16	GPR17	2	127637923	2_75	0	0.0284907972148148	5.59022604711145	1.51227707223103e-06	0.50910081001414	3
ENSG00000072163.19	LIMS2	2	127633114	2_75	0	0.0265095605400375	4.89850333815599	1.23300072920509e-06	-0.284065577318168	1
ENSG00000136709.11	WDR33	2	127810657	2_75	0	0.0374752212593582	8.22658173451715	2.92725812025698e-06	1.13399184494681	2
ENSG00000144231.10	POLR2D	2	127857926	2_75	0	0.0545007581261934	11.848153471406	6.13127239965739e-06	-1.64116998149183	2
ENSG00000136715.17	SAP130	2	128028089	2_75	0	0.0559767497945107	12.1076736816341	6.43525532454485e-06	1.43696192064449	1
ENSG00000136731.12	UGGT1	2	128091310	2_75	0	0.0270323261074091	5.08585911056629	1.30540460332674e-06	0.274212260886362	1
ENSG00000136720.6	HS6ST1	2	128303297	2_75	0	0.0547395442873811	11.89064661385	6.18022158533622e-06	1.42890613142275	1
ENSG00000136699.19	SMPD4	2	130182517	2_78	0	0.0220288172569119	5.37008498207256	1.12323269264668e-06	-0.377580710671656	1
ENSG00000152082.13	MZT2B	2	130181775	2_78	0	0.0231194244138923	5.8328998813709	1.28043912646609e-06	-0.496519811950054	1
ENSG00000136710.9	CCDC115	2	130342923	2_78	0	0.0446813493113618	12.1701025673548	5.16318771688677e-06	-1.45823176226156	1
ENSG00000136718.9	IMP4	2	130342923	2_78	0	0.0446813493113618	12.1701025673548	5.16318771688677e-06	-1.45823176226156	1
ENSG00000072135.12	PTPN18	2	130356437	2_78	0	0.0605009231490918	15.1093899872424	8.6797322627453e-06	1.6814916837418	1
ENSG00000136002.18	ARHGEF4	2	130837191	2_78	0	0.0316600918283767	8.84944886036695	2.66027045281662e-06	0.716833603056288	1
ENSG00000163040.14	CCDC74A	2	131534586	2_78	0	0.0398768889593594	11.0716573742007	4.19209680877983e-06	-1.92336039076858	1
ENSG00000152127.8	MGAT5	2	134142558	2_79	0	0.0119302108342917	5.81280604313207	6.58462956317158e-07	0.968133642165843	1
ENSG00000152128.13	TMEM163	2	134719225	2_80	0	0.0352558644279088	9.98508414066018	3.3425698623633e-06	-1.8175450446888	1
ENSG00000082258.12	CCNT2	2	134918338	2_80	0	0.0477546520274397	12.9135351208174	5.8554223982487e-06	2.35750082863044	1
ENSG00000115839.17	RAB3GAP1	2	135052002	2_80	0	0.0300075493088614	8.43497178031561	2.40331977075785e-06	-1.57685144358472	1
ENSG00000121988.17	ZRANB3	2	135530703	2_80	0	0.0244312072448948	6.46218872730869	1.49907016894075e-06	-1.25475703583151	1
ENSG00000076003.4	MCM6	2	135876201	2_80	0	0.0217363505872079	5.34256404824031	1.10264005381002e-06	1.17325757147883	1
ENSG00000150540.13	HNMT	2	137964079	2_82	0	0.0210258097609649	9.31607695692524	1.8598725936195e-06	1.50385335550912	1
ENSG00000115919.14	KYNU	2	142877245	2_85	0	0.0159339211152313	5.05089500354874	7.64167213086666e-07	0.273274963796708	1
ENSG00000075884.13	ARHGAP15	2	143044533	2_85	0	0.0366872326280799	13.0462215320197	4.54461501607201e-06	-1.39865267525916	3
ENSG00000121989.14	ACVR2A	2	147844091	2_88	0	0.00979654168364796	9.81415402379206	9.1289968461061e-07	-1.03773566734356	2
ENSG00000115947.13	ORC4	2	148020703	2_88	0	0.0120837271453249	13.4906145219821	1.54785416459095e-06	1.70137011904618	1
ENSG00000204406.12	MBD5	2	148020703	2_88	0	0.00580831662825576	5.92525861112988	3.26779639926141e-07	0.657228129719457	2
ENSG00000135999.11	EPC2	2	148650670	2_88	0	0.00612430046556844	6.86759758267155	3.993546314295e-07	-1.06941191824075	1
ENSG00000184898.6	RBM43	2	151261443	2_90	0	0.0203722686544727	5.66648443573432	1.09610079237327e-06	-0.845152753094804	2
ENSG00000123609.10	NMI	2	151289140	2_90	0	0.0449355690755177	13.2697087522053	5.66172842483453e-06	1.8341206250864	2
ENSG00000123610.4	TNFAIP6	2	151290158	2_90	0	0.0399364582940609	12.1307593371183	4.59996927725664e-06	-1.71330924789801	2
ENSG00000080345.17	RIF1	2	151369363	2_90	0	0.035901453831115	11.1041192098692	3.78524110929106e-06	1.57562695288176	1
ENSG00000182389.19	CACNB4	2	152099291	2_91	0	0.0279059204445444	8.75592099012949	2.3200405872621e-06	0.98905992015866	2
ENSG00000157827.19	FMNL2	2	152335141	2_91	0	0.0266929685104165	8.32932843410598	2.11107789366023e-06	0.921754307018485	1
ENSG00000196504.15	PRPF40A	2	152717752	2_91	0	0.157074146062393	25.684976349274	3.83072763126434e-05	-3.50819047109872	1
ENSG00000177917.10	ARL6IP6	2	152717752	2_91	0	0.157074146062393	25.684976349274	3.83072763126434e-05	3.50819047109872	1
ENSG00000136541.14	ERMN	2	157348372	2_94	0	0.0291255562704601	9.2627876598431	2.56161191067133e-06	-1.08608570155914	1
ENSG00000115165.9	CYTIP	2	157489212	2_94	0	0.0189668932412933	5.15280417786132	9.27977047938489e-07	-0.327294410668887	1
ENSG00000115170.13	ACVR1	2	157876051	2_95	0	0.027053702942632	8.91982725497892	2.29129262667153e-06	-1.03435637445977	1
ENSG00000144283.21	PKP4	2	158455133	2_95	0	0.0397794686338638	12.6282617732651	4.7697975949963e-06	1.49626161364446	2
ENSG00000196151.10	WDSUB1	2	159364234	2_96	0	0.0123544913428635	6.17936479324445	7.24879971538902e-07	0.818555986353669	1
ENSG00000123636.17	BAZ2B	2	159619893	2_96	0	0.0332907992184183	14.977017908995	4.7342039926604e-06	2.86034357615016	1
ENSG00000136536.14	MARCH7	2	159712477	2_96	0	0.0235774674986966	10.8519426473572	2.42941686193988e-06	0.497030534092355	1
ENSG00000241399.6	CD302	2	159796845	2_96	0	0.0143586059277796	6.96092380775579	9.49022596791284e-07	-0.496521626365365	4
ENSG00000054219.10	LY75	2	159861341	2_96	0	0.0215141566649208	12.7080177213177	2.59596919953872e-06	-2.26656235030561	1
ENSG00000153250.19	RBMS1	2	160485681	2_96	0	0.017092823678605	9.26476745619606	1.50364644744523e-06	1.23537208408489	1
ENSG00000136560.13	TANK	2	161137872	2_97	0	0.188793330902129	25.2366599802539	4.52393047581286e-05	-2.69588985264555	1
ENSG00000115290.9	GRB14	2	164545291	2_100	0	0.0119687611935744	5.42852973303372	6.16919956768062e-07	-0.375255328234983	1
ENSG00000082438.15	COBLL1	2	164845067	2_100	0	0.012720592072367	6.08886622042806	7.35429683181226e-07	0.587531281468756	1
ENSG00000123607.14	TTC21B	2	165954114	2_100	0	0.0223343527357124	12.0374431235805	2.55273078446346e-06	1.72886879713495	1
ENSG00000169432.14	SCN9A	2	166375953	2_101	0	0.0292086104009655	12.6122717563114	3.49785347235231e-06	-1.88070423027285	2
ENSG00000198648.10	STK39	2	168247489	2_102	0	0.0536250688074919	22.6484323496065	1.15319674047121e-05	-2.17687453970431	1
ENSG00000172292.14	CERS6	2	168454228	2_102	0	0.217646435295374	36.6422712350924	7.57236152931511e-05	-3.4239613761719	2
ENSG00000163072.15	NOSTRIN	2	168786836	2_102	0	0.00828279065512994	4.74525228055399	3.7319291332542e-07	-0.00467853374707288	1
ENSG00000163093.11	BBS5	2	169478998	2_103	0	0.0224484015442599	5.56828610654823	1.18687330212422e-06	-0.727561151847891	2
ENSG00000239474.6	KLHL41	2	169508867	2_103	0	0.0210905771984594	4.97089848525809	9.95452992356868e-07	0.262860342695574	2
ENSG00000138399.17	FASTKD1	2	169573525	2_103	0	0.0206213513657019	4.75555824542094	9.31142231326896e-07	-0.0959041648218326	1
ENSG00000138398.15	PPIG	2	169600941	2_103	0	0.0212675259556641	5.05087701741016	1.01995535489316e-06	-0.285523010184588	1
ENSG00000144362.11	PHOSPHO2	2	169693707	2_103	0	0.0494152515243893	13.1618804258595	6.17556003511065e-06	1.90736161246451	1
ENSG00000213160.9	KLHL23	2	169694217	2_103	0	0.0498767042640042	13.2519992629942	6.27590770948141e-06	1.76387079363603	2
ENSG00000138385.15	SSB	2	169885986	2_103	0	0.16303444650636	24.9627643834463	3.86428765692839e-05	2.58638610390986	1
ENSG00000144357.16	UBR3	2	169827007	2_103	0	0.0232612320164788	5.90899225095826	1.30509922077057e-06	-0.704446069845945	2
ENSG00000128683.13	GAD1	2	170823145	2_104	0	0.0177075215287685	9.01457016686471	1.5156544494042e-06	1.09612553992754	1
ENSG00000115806.12	GORASP2	2	170928386	2_104	0	0.01121275681126	4.9135730878524	5.23127101810145e-07	0.149216139744786	1
ENSG00000123600.19	METTL8	2	171354834	2_104	0	0.0171346568878791	8.69116779308863	1.41400499524829e-06	-1.08561581846233	1
ENSG00000115827.13	DCAF17	2	171443909	2_104	0	0.0112074182574976	5.16535028580852	5.49670911900538e-07	-0.515244848086134	1
ENSG00000071967.11	CYBRD1	2	171511610	2_104	0	0.0118226740247932	5.85233975052779	6.56965619863932e-07	-0.854989349596472	3
ENSG00000128708.12	HAT1	2	171920821	2_104	0	0.146386875669145	19.5110142852983	2.71193568275212e-05	-3.88565870426864	2
ENSG00000115840.13	SLC25A12	2	171999037	2_104	0	0.0363990409681996	17.9486538823824	6.20324909311677e-06	-3.64512975297432	2
ENSG00000172878.13	METAP1D	2	171999243	2_104	0	0.0116518696126925	5.53471575296458	6.12333943835417e-07	-0.53115449521201	1
ENSG00000091409.14	ITGA6	2	172462545	2_105	0	0.0128568809126244	13.4224491370188	1.63856919150011e-06	1.42094914196868	1
ENSG00000152256.13	PDK1	2	172555453	2_105	0	0.016616342784211	15.732160029156	2.48211097609638e-06	-1.65782298852114	1
ENSG00000172845.14	SP3	2	174045923	2_105	0	0.00526132202572449	5.14421061663227	2.56986921725186e-07	0.743796732623858	1
ENSG00000138430.15	OLA1	2	174248967	2_105	0	0.0428627894718384	30.2004767211244	1.22911247426528e-05	-3.88640963193684	1
ENSG00000138433.15	CIR1	2	174396697	2_105	0	0.00524881954113055	5.93764501156395	2.95919284120409e-07	1.04596760761979	1
ENSG00000144306.14	SCRN3	2	174396420	2_105	0	0.0052557527030358	5.73235038743131	2.86065212437479e-07	0.899218723042945	1
ENSG00000163328.13	GPR155	2	174487862	2_105	0	0.185114976553956	38.4609407546247	6.76018928011873e-05	3.46036602184264	1
ENSG00000115935.17	WIPF1	2	174682550	2_105	0	0.0132845323630421	12.9581638485814	1.63450831778121e-06	1.52349828891491	1
ENSG00000128656.13	CHN1	2	175004667	2_106	0	0.0565047056372126	17.0540941580491	9.14978038236457e-06	2.24604814662724	1
ENSG00000115966.16	ATF2	2	175168771	2_106	0	0.0517963234120704	16.2097689164193	7.97210764759851e-06	-2.12083959382426	1
ENSG00000154518.9	ATP5G3	2	175185320	2_106	0	0.026630611670349	9.79750517448324	2.47738805940008e-06	-1.25761239134064	1
ENSG00000144320.13	LNPK	2	175990595	2_106	0	0.0261257646215428	9.61390806918017	2.38487912140899e-06	-1.110863818231	2
ENSG00000128654.13	MTX2	2	176269444	2_106	0	0.0860923200406404	21.1693174094134	1.73048828258524e-05	2.43304791009234	1
ENSG00000018510.13	AGPS	2	177348598	2_107	0	0.0387757939276293	7.91899288357329	2.91560071562127e-06	0.855199889628668	1
ENSG00000196659.9	TTC30B	2	177553217	2_107	0	0.0281943503126824	4.85334654534305	1.2992741287173e-06	-0.126173276956403	1
ENSG00000155636.14	RBM45	2	178112094	2_108	0	0.00578335667365038	4.85029672449683	2.66345695235414e-07	-0.118496615461626	1
ENSG00000079156.16	OSBPL6	2	178194197	2_108	0	0.00623809899402328	5.5138848609866	3.26593361101433e-07	-0.228529746170935	2
ENSG00000180228.12	PRKRA	2	178451344	2_108	0	0.00594562604939275	5.1913389604982	2.93072030942152e-07	-0.530728004752851	1
ENSG00000204311.12	DFNB59	2	178447910	2_108	0	0.009501237350799	9.07914563852564	8.19072880743117e-07	0.920064975899918	2
ENSG00000079150.17	FKBP7	2	178477603	2_108	0	0.0101951565026481	10.0120283592724	9.69199909148799e-07	1.17033104637525	1
ENSG00000116095.10	PLEKHA3	2	178480456	2_108	0	0.00609949975697732	5.36485940200422	3.10706228932777e-07	-0.528298604162024	1
ENSG00000155657.26	TTN	2	178831108	2_108	0	0.0059742041584705	5.19088042089263	2.94454693372641e-07	-0.169049936337217	1
ENSG00000187231.13	SESTD1	2	179270714	2_108	0	0.00573656348676022	4.83830231818305	2.63537366987564e-07	-0.295593749952822	2
ENSG00000163510.13	CWC22	2	180004430	2_108	0	0.0256478385214265	18.7752280382521	4.57228599981056e-06	2.06232454381459	1
ENSG00000170035.15	UBE2E3	2	180963413	2_109	0	0.0213856548990954	4.85059717243685	9.84952213147443e-07	0	1
ENSG00000162998.4	FRZB	2	182866860	2_110	0	0.0205396759570942	8.61529145308243	1.68019991570516e-06	-0.965641762597783	1
ENSG00000061676.14	NCKAP1	2	183038483	2_110	0	0.015734450772719	6.06751714136047	9.06483694841955e-07	-0.8476931996795	1
ENSG00000162999.12	DUSP19	2	183079224	2_110	0	0.0146645135838749	5.39506530595909	7.51210699644213e-07	0.411242866054106	1
ENSG00000163002.12	NUP35	2	183117127	2_110	0	0.0199186036721452	8.32149799158064	1.57382992890909e-06	-1.0986410706365	1
ENSG00000170396.7	ZNF804A	2	184598393	2_112	0	0.00508431789781216	6.98612025797766	3.37261021514878e-07	-1.24159145196576	2
ENSG00000065548.17	ZC3H15	2	186486293	2_112	0	0.00506097318095922	5.68214536921281	2.73051001005504e-07	-0.34992972714679	1
ENSG00000138448.11	ITGAV	2	186590551	2_112	0	0.0147610196473007	15.5932062312757	2.18549178245193e-06	-1.73034106417678	1
ENSG00000064989.12	CALCRL	2	187450850	2_112	0	0.00482209781394094	5.11268633879817	2.34089838562111e-07	0.183560321350043	1
ENSG00000003436.15	TFPI	2	187566010	2_112	0	0.0349194129877893	22.821902160115	7.56686821527162e-06	2.05103121707411	1
ENSG00000168542.14	COL3A1	2	188974074	2_112	0	0.00461896609597068	4.74636820023286	2.08163028123103e-07	0.0185713471896908	1
ENSG00000138449.10	SLC40A1	2	189576560	2_113	0	0.0158222562328878	5.19526986068444	7.80501822430624e-07	0.319027419750934	2
ENSG00000138381.9	ASNSD1	2	189661498	2_113	0	0.0181523999384418	6.50806627359451	1.12171729262018e-06	0.896490272477098	1
ENSG00000128694.11	OSGEPL1	2	189763842	2_113	0	0.0195826510262398	7.23334235074209	1.34495545878106e-06	-1.03203512513976	1
ENSG00000128699.13	ORMDL1	2	189784079	2_113	0	0.0169146301212416	5.83305595422424	9.36819764353757e-07	-0.708778566695933	2
ENSG00000064933.17	PMS1	2	189784079	2_113	0	0.0152233424865579	4.82674859931246	6.97689350574899e-07	-0.245958917972159	1
ENSG00000198130.15	HIBCH	2	190341243	2_113	0	0.0172428998804607	6.01673251321439	9.85072982138556e-07	0.481004628903933	1
ENSG00000151689.12	INPP1	2	190343621	2_113	0	0.150002383611396	27.0858965501211	3.85779168306448e-05	-2.78671871288505	2
ENSG00000151690.14	MFSD6	2	190408754	2_113	0	0.0184973807416846	6.68809604081943	1.17465446461185e-06	-1.15979033539049	2
ENSG00000138386.16	NAB1	2	190646582	2_113	0	0.0359147707860784	13.0528048078281	4.45117162107682e-06	-1.81132259083338	2
ENSG00000115419.12	GLS	2	190971827	2_113	0	0.049755488007428	16.2007438982003	7.65373363279133e-06	2.2455349475844	1
ENSG00000128641.18	MYO1B	2	191244832	2_114	0	0.0185039240115079	11.536123650504	2.02684778875677e-06	1.30338979736327	1
ENSG00000173559.12	NABP1	2	191677959	2_114	0	0.00920458791227696	4.8265241597252	4.21828803613051e-07	-0.109104562143419	2
ENSG00000196950.13	SLC39A10	2	195575506	2_116	0	0.0103999064873079	6.20972467164536	6.13195806006955e-07	0.744959095011611	2
ENSG00000081320.10	STK17B	2	196214157	2_116	0	0.0107608373232311	6.70174339857613	6.84748765587228e-07	-0.740687555017384	2
ENSG00000138411.10	HECW2	2	196205989	2_116	0	0.0126432862458186	8.61402639220594	1.03410244597975e-06	1.68350488226357	2
ENSG00000144395.17	CCDC150	2	196640040	2_116	0	0.0184024746690498	12.115981112965	2.11705535162104e-06	2.07427810448296	1
ENSG00000197121.14	PGAP1	2	196974029	2_116	0	0.0104013204278075	6.48534778188752	6.40500012962482e-07	-1.33557122696598	1
ENSG00000065413.18	ANKRD44	2	196990428	2_116	0	0.0248125238261677	14.8300299255111	3.49389915180239e-06	2.60859687603507	1
ENSG00000226124.6	FTCDNL1	2	199760858	2_118	0	0.00394526810212459	20.2771523866136	7.59592875983461e-07	-5.01912731798193	2
ENSG00000178074.5	C2orf69	2	199910402	2_118	1	0.143179011692285	47.4522652575739	6.45109899745493e-05	8.06760419543267	1
ENSG00000162971.10	TYW5	2	199955782	2_118	1	0.173599315989213	46.6640492302294	7.69179724990484e-05	7.97963743237511	1
ENSG00000162972.10	MAIP1	2	199955089	2_118	1	0.517577111180154	49.6364368645038	0.000243934404390569	8.11136153256798	2
ENSG00000196141.13	SPATS2L	2	200306290	2_118	0	0.0061629559348817	10.3566350304794	6.06045360968654e-07	-1.28832667336707	1
ENSG00000163535.17	SGO2	2	200510475	2_118	0	0.0040743676929349	5.51474226689542	2.13345180568386e-07	-0.604388234406833	1
ENSG00000155729.12	KCTD18	2	200519526	2_118	0	0.00423037710495433	7.65892818636353	3.07641186198766e-07	-1.61715134777873	1
ENSG00000082153.17	BZW1	2	200762287	2_119	0	0.0244249695977908	4.93734259757316	1.14505063559507e-06	-0.23682786379629	1
ENSG00000013441.15	CLK1	2	200864612	2_119	0	0.0239724665386435	4.75811917804722	1.08304233637759e-06	0.183794900477321	1
ENSG00000240344.8	PPIL3	2	200889218	2_119	0	0.0248998771763266	5.12193902720729	1.21095779147055e-06	-0.300639887956921	1
ENSG00000003402.19	CFLAR	2	201116120	2_119	0	0.0244818824967485	4.95965072550956	1.15290440652916e-06	-0.1214272402953	2
ENSG00000064012.21	CASP8	2	201231531	2_119	0	0.0241532850283998	4.83013322583026	1.10772692729279e-06	-0.0410543139328043	3
ENSG00000155749.12	ALS2CR12	2	201320409	2_119	0	0.0284168793693713	6.38946796556262	1.72400482739755e-06	0.712729061263721	1
ENSG00000082146.12	STRADB	2	201388316	2_119	0	0.0477019356151277	11.3809403004838	5.15479672471268e-06	1.33897936529633	1
ENSG00000155755.18	TMEM237	2	201643259	2_119	0	0.0240245692054675	4.77892507605432	1.09014238988028e-06	0.160808211955388	3
ENSG00000116030.16	SUMO1	2	202238678	2_120	0	0.019799470427505	9.79552798149021	1.84153009543775e-06	-0.974447698522655	1
ENSG00000204217.13	BMPR2	2	202379787	2_120	0	0.0118470286573323	4.89099078898992	5.50178583337244e-07	-0.00183124936240381	2
ENSG00000138439.11	FAM117B	2	202634789	2_120	0	0.0632970055454156	20.995922357971	1.26187262758845e-05	-2.52109326098725	1
ENSG00000163596.16	ICA1L	2	202875949	2_120	0	0.018850786657421	9.3258674930094	1.66922974710969e-06	1.67430847537499	1
ENSG00000138380.17	CARF	2	202912503	2_120	0	0.0234470863943984	11.4144912041321	2.54122335603967e-06	1.52956231498363	1
ENSG00000232125.2	DYTN	2	206704991	2_122	0	0.00808517239434769	5.85178730750403	4.49236685051233e-07	0.785618303756892	1
ENSG00000023228.13	NDUFS1	2	206158029	2_122	0	0.0106897554845562	8.32494990052283	8.44980714196714e-07	-1.02467461013645	1
ENSG00000204186.7	ZDBF2	2	206273755	2_122	0	0.0331760223317721	18.1998604386292	5.7331033284633e-06	2.40734024860643	1
ENSG00000114948.12	ADAM23	2	206443099	2_122	0	0.00822666203321554	5.97720715441868	4.6689514766631e-07	0.518882146195503	1
ENSG00000118246.13	FASTKD2	2	206754739	2_122	0	0.00730621458419611	4.8209038347178	3.34440056839497e-07	0.203648850575039	2
ENSG00000144401.14	METTL21A	2	207628851	2_122	0	0.632113674113655	22.0311176287565	0.000132229730047507	-4.17285335745362	1
ENSG00000163249.11	CCNYL1	2	207712007	2_122	0	0.0072915147585163	4.84686992506534	3.35564894806422e-07	-0.253544359776461	1
ENSG00000138413.13	IDH1	2	208266212	2_123	0	0.0279455785131778	5.0119680754568	1.32989942230406e-06	-0.215068204124125	1
ENSG00000115020.16	PIKFYVE	2	208266212	2_123	0	0.0279455785131778	5.0119680754568	1.32989942230406e-06	0.215068204124125	1
ENSG00000078018.19	MAP2	2	209422038	2_124	0	0.0368047743743317	16.204311081611	5.66281180092839e-06	2.06765760553326	2
ENSG00000115365.11	LANCL1	2	210477414	2_124	0	0.0112234410830913	4.83423569102245	5.15170810877225e-07	0	1
ENSG00000138376.10	BARD1	2	214808940	2_127	0	0.0125638658600055	5.71191590234098	6.81400569709303e-07	-0.491158181201221	2
ENSG00000138363.14	ATIC	2	215312057	2_127	0	0.017649445591525	8.95707192693141	1.50104781360975e-06	-1.00959002065598	2
ENSG00000163449.10	TMEM169	2	216082628	2_127	0	0.0201124457636962	10.206353192093	1.94909440951308e-06	-1.35453695190613	2
ENSG00000079246.15	XRCC5	2	216017826	2_127	0	0.0148163485996971	7.28560542597729	1.02495366177789e-06	-0.698757196395082	2
ENSG00000138375.12	SMARCAL1	2	216412329	2_127	0	0.0126077908694303	5.74521555215732	6.8776919597218e-07	-0.769241662064789	2
ENSG00000197756.9	RPL37A	2	216498338	2_127	0	0.139696981847823	29.0853676865939	3.85797117468179e-05	-2.93958505297908	1
ENSG00000115457.9	IGFBP2	2	216631176	2_127	0	0.132083043132703	28.5175852010308	3.57649161221091e-05	-2.9905115350621	2
ENSG00000243910.7	TUBA4B	2	219252611	2_129	0	0.0168592221308135	5.79787098624562	9.28118601216446e-07	0.879050705412378	1
ENSG00000127831.10	VIL1	2	218419492	2_129	0	0.0225418466079608	8.18280734695827	1.75141559883048e-06	-1.41666684603265	1
ENSG00000079308.16	TNS1	2	217842000	2_129	0	0.0178540844688054	5.75051019478471	9.74857999168355e-07	-0.507935235265795	1
ENSG00000188282.12	RUFY4	2	218034950	2_129	0	0.0792614565154612	20.0440689835157	1.50850006848766e-05	-2.10956960276796	2
ENSG00000163464.7	CXCR1	2	218144738	2_129	0	0.0179795771523278	5.6964199482415	9.72475948569733e-07	0.323554066838709	2
ENSG00000163466.15	ARPC2	2	218216255	2_129	0	0.0167823411256147	5.15371577777661	8.21240588001194e-07	0.357709203661536	3
ENSG00000179921.14	GPBAR1	2	218259499	2_129	0	0.0190858467183924	6.24190618012692	1.13116527644361e-06	-0.460193115295967	1
ENSG00000127837.9	AAMP	2	218270227	2_129	0	0.0190229116196626	6.21203942416854	1.12204064778877e-06	0.455107489552469	1
ENSG00000127838.13	PNKD	2	218270227	2_129	0	0.0162264267049668	4.82544174716309	7.4345958743452e-07	-0.026828022723583	2
ENSG00000135926.14	TMBIM1	2	218292881	2_129	0	0.0261098085627448	9.12429331977426	2.26204021961713e-06	-0.905095126853791	2
ENSG00000158428.3	CATIP	2	218363915	2_129	0	0.0596928059957108	16.8803022182115	9.56752507131417e-06	-1.59398150175535	1
ENSG00000018280.16	SLC11A1	2	218381984	2_129	0	0.0165935190517466	5.0350927430092	7.93310804975733e-07	-0.221682519996153	1
ENSG00000135913.10	USP37	2	218567846	2_129	0	0.0244797578342818	8.81689713894486	2.04936959314782e-06	1.37175888631193	2
ENSG00000144580.13	CNOT9	2	218568272	2_129	0	0.0227728772271618	8.22737227382507	1.77900205752078e-06	-1.46579021292412	2
ENSG00000115556.13	PLCD4	2	218608011	2_129	0	0.0284122247090537	10.3363661251219	2.78849918363446e-06	1.66654564991835	1
ENSG00000074582.12	BCS1L	2	218658710	2_129	0	0.0252180919968401	9.24431662013507	2.21352500972753e-06	-1.59407363510153	1
ENSG00000115568.15	ZNF142	2	218658710	2_129	0	0.0180754382953182	5.99186222212436	1.02836681165667e-06	0.914346534975111	2
ENSG00000163481.7	RNF25	2	218672243	2_129	0	0.0163649012526623	4.89982202017215	7.61361813894468e-07	-0.057294656143311	1
ENSG00000163482.11	STK36	2	218672501	2_129	0	0.0338583681221514	12.0396965916082	3.87060596742895e-06	-1.82288324647266	1
ENSG00000135912.10	TTLL4	2	218713638	2_129	0	0.0382211790677919	13.2855661758173	4.82149303844464e-06	1.96150587347223	1
ENSG00000135929.8	CYP27A1	2	218780754	2_129	0	0.0220506025181938	7.76905131865439	1.62661902591292e-06	1.27794186185008	1
ENSG00000115596.3	WNT6	2	218791467	2_129	0	0.0172939448895029	5.42376964917617	8.9062053406076e-07	0.797319041357765	1
ENSG00000187736.12	NHEJ1	2	219160400	2_129	0	0.0180109443270159	9.32249037503417	1.59428450154657e-06	2.2022787830582	2
ENSG00000213901.10	SLC23A3	2	219170383	2_129	1	0.0661272757202551	17.4561358174374	1.09603933440618e-05	3.67805951328692	2
ENSG00000144567.10	FAM134A	2	219171668	2_129	0	0.0162850332591821	4.93484333363015	7.63061279335157e-07	0.275887639051259	1
ENSG00000115649.15	CNPPD1	2	219177821	2_129	0	0.0170274403416145	5.21807225803949	8.43639397557882e-07	0.130321871492766	2
ENSG00000158552.12	ZFAND2B	2	219196954	2_129	1	0.379287810440845	22.9237369973685	8.25565811433344e-05	4.22969829140349	1
ENSG00000115657.12	ABCB6	2	219218731	2_129	0	0.0173852335026439	6.18449575036587	1.02089768810858e-06	-0.971846487216783	1
ENSG00000198925.10	ATG9A	2	219229585	2_129	0	0.0168770072308897	5.14484790608063	8.24451995981224e-07	0.140245024546443	1
ENSG00000163516.13	ANKZF1	2	219229829	2_129	0	0.0179916059207376	5.71979978329223	9.77120564827609e-07	-0.400926119907807	1
ENSG00000163521.15	GLB1L	2	219243701	2_129	0	0.0540821191094213	20.3717021397953	1.04611255586515e-05	-2.91016160819345	1
ENSG00000127824.13	TUBA4A	2	219278362	2_129	0	0.0236619056337851	7.90657824491221	1.77637923543222e-06	-0.434970379060179	1
ENSG00000054356.13	PTPRN	2	219295355	2_129	0	0.0204993138081472	6.99001178904093	1.36055038251959e-06	-0.681954813206298	2
ENSG00000123992.18	DNPEP	2	219352702	2_129	0	0.0160802351298495	4.76325993847604	7.27267321780581e-07	-0.0801999570318993	2
ENSG00000175084.11	DES	2	219418537	2_129	0	0.0234071462214314	8.05522666886411	1.79029100899064e-06	-0.700012586237818	1
ENSG00000072195.14	SPEG	2	219446317	2_129	0	0.106075278599337	23.8739390403557	2.40456022234501e-05	2.56548551986253	1
ENSG00000123989.13	CHPF	2	219543916	2_129	0	0.0170679925986403	5.66371291215935	9.17869785464586e-07	-0.764485200814802	1
ENSG00000144589.21	STK11IP	2	219704423	2_130	0	0.0109187724627411	6.00877070053676	6.22955240888987e-07	-0.501954904472248	1
ENSG00000163082.9	SGPP2	2	222421728	2_131	0	0.0150365656636728	5.61878057116875	8.02210097116807e-07	0.525658825689883	2
ENSG00000116120.9	FARSB	2	222647032	2_131	0	0.0260591283727222	10.8799723192849	2.69206209156943e-06	1.32599240706605	2
ENSG00000123983.13	ACSL3	2	222860739	2_131	0	0.0172412489468738	6.92574078921298	1.13378929611595e-06	0.760917061811377	1
ENSG00000085449.14	WDFY1	2	223944812	2_131	0	0.0340755883712816	13.4566196097678	4.35388281861945e-06	1.54494266823208	1
ENSG00000135919.12	SERPINE2	2	224015781	2_132	0	0.0204007196849261	7.00437503197333	1.35678888314802e-06	-0.450837747555466	2
ENSG00000124019.9	FAM124B	2	224359315	2_132	0	0.0252296263780184	10.6680936971421	2.55561269815785e-06	-1.68779064080036	1
ENSG00000036257.12	CUL3	2	224584259	2_132	0	0.0233241907638883	19.4210649734266	4.30107507052993e-06	-4.18546246769302	1
ENSG00000169047.5	IRS1	2	226782382	2_133	0	0.0447964460177753	15.6426224853296	6.65350551416192e-06	1.75049680875741	1
ENSG00000168958.19	MFF	2	227335889	2_134	0	0.0292333239877766	13.2461050773468	3.67674738698239e-06	-1.39004178524061	1
ENSG00000173744.17	AGFG1	2	227421100	2_134	0	0.0157412442117199	7.36762221199287	1.10119391270886e-06	-0.874912218646449	1
ENSG00000115009.11	CCL20	2	227805859	2_134	0	0.0163928764349404	7.91346101626244	1.23173995530022e-06	-0.928455210397858	1
ENSG00000153823.18	PID1	2	229346530	2_135	0	0.0699401183866404	24.8120387667152	1.64773061466983e-05	2.49700121666894	1
ENSG00000163053.10	SLC16A14	2	230069466	2_135	0	0.0231909079410039	14.1513461700232	3.11611088579622e-06	-1.45568622677069	1
ENSG00000135899.17	SP110	2	230169933	2_135	0	0.0187450352341475	12.1143724111734	2.15617783937247e-06	-1.54909830487209	2
ENSG00000185404.16	SP140L	2	230388468	2_135	0	0.00867493582401568	4.76338207487003	3.9235490424015e-07	0.0675569718355874	1
ENSG00000135916.15	ITM2C	2	230877996	2_135	0	0.0124577623152919	8.21251990150619	9.7143528117291e-07	-0.909019922866284	2
ENSG00000135898.9	GPR55	2	230939402	2_135	0	0.0128577059978662	8.51394412079235	1.03942147009447e-06	-0.919516602402257	1
ENSG00000156966.6	B3GNT7	2	231427155	2_136	0	0.0208548456705091	6.18065280040433	1.22387968149255e-06	0.877952056416478	1
ENSG00000115053.15	NCL	2	231460069	2_136	0	0.017960977270246	4.75175934957871	8.10367094622592e-07	0.00558073339338765	2
ENSG00000187514.16	PTMA	2	231706100	2_136	0	0.022706263697206	6.99501372177342	1.50810522543308e-06	0.860799724162982	2
ENSG00000156973.13	PDE6D	2	231788463	2_136	0	0.0223437969349461	6.84088985392492	1.45133266630995e-06	0.925669785673204	1
ENSG00000221944.6	TIGD1	2	232550122	2_136	0	0.0216233612387571	6.52706051128777	1.34010318523711e-06	-0.712483391894437	1
ENSG00000115468.11	EFHD1	2	232623867	2_136	0	0.0181145054137605	4.83312932435301	8.31289497630008e-07	-0.137384156794424	1
ENSG00000182600.9	C2orf82	2	232856815	2_137	0	0.0638710656026067	20.624895494515	1.25081567555126e-05	-2.7532264615721	1
ENSG00000085978.21	ATG16L1	2	233299612	2_137	0	0.0174544540762223	5.85391345975037	9.70174743627798e-07	-0.461728800682901	1
ENSG00000077044.10	DGKD	2	233352233	2_137	0	0.0195504894892943	7.01303951981084	1.30185111206126e-06	-0.945812971314096	2
ENSG00000085982.13	USP40	2	233566769	2_137	0	0.166015364020549	27.3173195100837	4.30609652911391e-05	2.60760349299778	1
ENSG00000123485.11	HJURP	2	233854491	2_137	0	0.0200910746077786	7.39638916336958	1.41097824217535e-06	-0.834439033354262	1
ENSG00000130147.15	SH3BP4	2	234951552	2_138	0	0.0345428726391887	9.44032487886303	3.09629825825718e-06	1.12927239886653	1
ENSG00000124839.12	RAB17	2	237591999	2_140	0	0.0811390709477756	17.3540615475571	1.33699123714778e-05	1.88969406110331	1
ENSG00000124831.18	LRRFIP1	2	237677062	2_140	0	0.0226506958682594	5.01273115951478	1.07808588240867e-06	-0.224175571854103	2
ENSG00000177483.11	RBM44	2	237779662	2_140	0	0.0283322132360145	7.15879914873529	1.9258305702327e-06	-0.72332985216334	3
ENSG00000132329.10	RAMP1	2	237895427	2_141	0	0.0408660856331889	9.58564978294332	3.71947800831311e-06	-1.00391460210599	2
ENSG00000184182.18	UBE2F	2	237903851	2_141	0	0.0374029774974999	8.73182552478633	3.10104895284451e-06	-0.970681230253331	3
ENSG00000144488.14	ESPNL	2	238099356	2_141	0	0.0418448954583887	9.81396707794656	3.89928052572915e-06	-0.895928171699502	1
ENSG00000168427.8	KLHL30	2	238141392	2_141	0	0.0448442768436809	10.4830081702124	4.46365218233895e-06	-1.38390624933943	1
ENSG00000178752.15	ERFE	2	238158500	2_141	0	0.0252009273154696	4.93670620984547	1.18127551199361e-06	-0.189282680402043	2
ENSG00000132323.8	ILKAP	2	238201743	2_141	0	0.0254178186359365	5.01890563679083	1.21128043854639e-06	-0.218067920854503	2
ENSG00000144485.10	HES6	2	238204485	2_141	0	0.037219176820151	8.68430023398526	3.06901484995894e-06	-1.02981190949512	1
ENSG00000132326.11	PER2	2	238286052	2_141	0	0.027889891826569	5.90935015184503	1.56489048880796e-06	0.585119638796276	1
ENSG00000204104.11	TRAF3IP1	2	238320799	2_141	0	0.0308422026097828	6.87584821936272	2.0135808114064e-06	-1.19503391539869	2
ENSG00000065802.11	ASB1	2	238426832	2_141	0	0.0311566225850322	6.97321947782007	2.06291391284524e-06	-0.669895994221127	1
ENSG00000068024.16	HDAC4	2	239401967	2_143	0	0.0336407469666332	16.8521428217693	5.38292288604707e-06	-1.70589386915057	1
ENSG00000130414.11	NDUFA10	2	240027895	2_143	0	0.00954277188238362	4.80149389624093	4.35059163167593e-07	-0.15608779415023	1
ENSG00000188542.9	DUSP28	2	240564697	2_143	0	0.00990436292707875	5.15583392160837	4.84867262494094e-07	0.263175742674497	2
ENSG00000144504.15	ANKMY1	2	240523039	2_143	0	0.0113686605147353	6.47002694739033	6.98413755351125e-07	-0.517375696110738	3
ENSG00000178623.11	GPR35	2	240619922	2_143	0	0.0169972346360481	10.3086351896703	1.66370697408086e-06	-1.17747492696062	2
ENSG00000226321.5	CROCC2	2	240905980	2_143	0	0.0203452130502344	12.0278645583515	2.32352937749506e-06	-1.38142201332841	1
ENSG00000122085.16	MTERF4	2	241102692	2_143	0	0.0167437831495934	10.1650582428308	1.61607256994005e-06	1.32359584967605	2
ENSG00000115687.13	PASK	2	241111211	2_143	0	0.041353725603406	18.8413620842517	7.39817047063714e-06	2.09863563627214	3
ENSG00000146205.13	ANO7	2	241189349	2_143	0	0.00992266753520266	5.17343276956694	4.87421460606311e-07	-0.432896286966681	1
ENSG00000168385.17	SEPT2	2	241314902	2_144	0	0.0322049207241342	11.2071180822317	3.42699585431059e-06	1.53693027156143	1
ENSG00000115677.16	HDLBP	2	241308852	2_144	0	0.0320706763672846	11.1669518554119	3.40047949034318e-06	-1.53318081752242	2
ENSG00000006607.13	FARP2	2	241356233	2_144	0	0.0684614024489582	18.5077582344979	1.20308692238742e-05	2.21013542929649	2
ENSG00000115694.14	STK25	2	241509931	2_144	0	0.0164232042771165	4.75490311587287	7.41475770427447e-07	-0.0831051339564336	1
ENSG00000168397.16	ATG4B	2	241641317	2_144	0	0.0341205380637651	11.7629501680508	3.81091730711891e-06	1.4589347797472	1
ENSG00000168395.15	ING5	2	241686523	2_144	0	0.0284597673143697	10.0192632208616	2.70747545459602e-06	1.27750308464573	3
ENSG00000113851.14	CRBN	3	2910530	3_3	0	0.00415334413050861	4.99735348038382	1.97076746100656e-07	-0.270985251261962	2
ENSG00000091181.19	IL5RA	3	3126901	3_3	0	0.00414793713828399	4.98224396610613	1.96225097124926e-07	0.239872661515992	1
ENSG00000072756.16	TRNT1	3	3125401	3_3	0	0.00482819878557483	6.41706385365501	2.94183899287617e-07	-0.639349610462864	2
ENSG00000175928.5	LRRN1	3	3818130	3_3	0	0.00820180195050613	11.4612203879518	8.92560243577391e-07	-1.23132241187748	1
ENSG00000170364.12	SETMAR	3	4303349	3_3	0	0.00699290581091938	9.93806500174963	6.59867757648545e-07	1.09452583053119	2
ENSG00000144455.13	SUMF1	3	4468101	3_4	0	0.0179293949469738	6.85779072416416	1.1674741103822e-06	0.668880060334552	1
ENSG00000134108.12	ARL8B	3	5137462	3_4	0	0.0171139001784725	6.41286564527856	1.04207393333763e-06	0.610176733152992	1
ENSG00000134109.10	EDEM1	3	5190141	3_4	0	0.0144124611329666	4.77203777135103	6.53039451040138e-07	-0.123357627135514	1
ENSG00000180914.10	OXTR	3	8769210	3_7	0	0.0182779486630088	4.80623806680908	8.34123062034363e-07	0.216149053216279	1
ENSG00000070950.9	RAD18	3	8963418	3_7	0	0.0288488732303999	9.17835345446069	2.51414910339676e-06	-1.04026122193757	1
ENSG00000134077.15	THUMPD3	3	9363193	3_7	0	0.208468225719419	28.7007578435691	5.68107642041394e-05	-3.1081708530896	1
ENSG00000168137.15	SETD5	3	9397385	3_7	0	0.0186922667500256	5.02054250505539	8.91066291938103e-07	-0.0748059519681247	1
ENSG00000144550.12	CPNE9	3	9703359	3_8	0	0.00957403987782668	4.828688692139	4.38956855391762e-07	0.178920630156072	2
ENSG00000114026.21	OGG1	3	9748846	3_8	0	0.0229756625016296	13.1216464759293	2.86255455759366e-06	1.55805304200526	3
ENSG00000171148.13	TADA3	3	9792302	3_8	0	0.0187621854372594	11.096549861646	1.97682757190601e-06	1.33905895264062	1
ENSG00000214021.15	TTLL3	3	9808746	3_8	0	0.0165152918064714	9.89568042961638	1.5517769984115e-06	1.2230774086897	1
ENSG00000171135.13	JAGN1	3	9890513	3_8	0	0.030323830745126	15.7765377367494	4.54248143786705e-06	1.57517782029964	1
ENSG00000163701.18	IL17RE	3	9902449	3_8	0	0.0114506867644705	6.5260733526605	7.09546533007399e-07	-0.765795275255612	1
ENSG00000163702.18	IL17RC	3	9877655	3_8	0	0.0123540674072383	7.20197244699891	8.44809558435381e-07	0.854399899912036	3
ENSG00000163703.17	CRELD1	3	9939477	3_8	0	0.0107614801969409	6.01016750832377	6.14123878360051e-07	0.475235275767438	1
ENSG00000163704.11	PRRT3	3	9954742	3_8	0	0.00955660166513628	4.83012820764842	4.3828795905766e-07	-0.078046867794524	1
ENSG00000125037.12	EMC3	3	10010880	3_8	0	0.011240230722893	6.3308174953911	6.75666546200303e-07	-0.668922022784775	1
ENSG00000144554.10	FANCD2	3	10025967	3_8	0	0.00952487248388856	4.79611067630574	4.33756267783557e-07	-0.0078271197706794	1
ENSG00000254999.3	BRK1	3	10115653	3_8	0	0.0712730980541307	23.7250743760993	1.60557507012027e-05	2.2099451006124	2
ENSG00000134086.7	VHL	3	10140878	3_8	0	0.010563219724652	5.72167946159609	5.73874905969237e-07	0.407303552750347	1
ENSG00000134070.4	IRAK2	3	10181686	3_8	0	0.00951451371266576	4.77466193219403	4.31346839355127e-07	-0.0253667582822645	1
ENSG00000157014.10	TATDN2	3	10247632	3_8	0	0.00970072542429412	4.95509589828717	4.56408446422547e-07	0.434499969959018	2
ENSG00000197548.12	ATG7	3	11271528	3_9	0	0.0120550397684187	6.01858559837237	6.88906822556552e-07	0.735137955596015	1
ENSG00000144559.10	TAMM41	3	11801386	3_9	0	0.0128623704852947	6.6368694576042	8.1055350297425e-07	-0.702091905695832	2
ENSG00000154743.17	TSEN2	3	12484157	3_9	0	0.0162851888824289	8.88927326780554	1.37453706103172e-06	-1.05584939215985	1
ENSG00000075975.15	MKRN2	3	12547771	3_9	0	0.0312292583982504	15.1262678092071	4.48529335930103e-06	1.76124136813356	3
ENSG00000132155.11	RAF1	3	12663395	3_9	0	0.0536078863032144	20.3424237101707	1.03544915150938e-05	2.53292853306487	1
ENSG00000088726.15	TMEM40	3	12726437	3_9	0	0.101830124585079	26.6267964272771	2.57449818406271e-05	3.28472005540214	1
ENSG00000144712.11	CAND2	3	12796583	3_9	0	0.0120351626624696	6.00278524041459	6.85965331626705e-07	0.398951964610915	1
ENSG00000144713.12	RPL32	3	12841494	3_9	0	0.0123115434214067	6.21934602437982	7.27033827379036e-07	-0.488567634544941	1
ENSG00000131379.9	C3orf20	3	14669081	3_10	0	0.0332429513496806	10.1073424732393	3.19031783847447e-06	1.33031719219566	1
ENSG00000163528.12	CHCHD4	3	14124463	3_10	0	0.0265718126372623	7.9556116676611	2.0072069603288e-06	-1.04213399425744	2
ENSG00000170876.7	TMEM43	3	14124463	3_10	0	0.0291559726878313	8.84644465906163	2.44902769577861e-06	-1.12428239661362	1
ENSG00000154781.15	CCDC174	3	14653937	3_10	0	0.050053488596924	14.0573317558345	6.68089495379555e-06	-1.68852851006901	2
ENSG00000131368.7	MRPS25	3	15065408	3_11	0	0.0232623332752833	5.61638268068873	1.24053025807279e-06	-0.509784614902284	1
ENSG00000131381.12	RBSN	3	15099772	3_11	0	0.0863667606043915	18.3158492283068	1.50200399320848e-05	2.09709848288322	1
ENSG00000131375.9	CAPN7	3	15206289	3_11	0	0.029173399877074	7.78838579668808	2.15740607724895e-06	-1.03175591327476	1
ENSG00000131370.15	SH3BP5	3	15269957	3_11	0	0.023709258618502	5.79872104659302	1.30541196139525e-06	-0.435749316780461	3
ENSG00000206561.12	COLQ	3	15430456	3_11	0	0.0276268081513024	7.26486470846785	1.90570485145947e-06	0.559899393027096	2
ENSG00000131373.14	HACL1	3	15601536	3_11	0	0.0348693615933158	9.5033065384985	3.14641592152364e-06	1.28017598513294	2
ENSG00000206560.11	ANKRD28	3	15857778	3_11	0	0.039277402116682	10.6502737440564	3.9719239303637e-06	-1.46266992359616	1
ENSG00000154813.9	DPH3	3	16264511	3_12	0	0.0331710208196608	13.7995377698121	4.34631074141298e-06	-1.56855771896942	2
ENSG00000154814.13	OXNAD1	3	16265263	3_12	0	0.0133885869879077	5.81530957927911	7.39273231202561e-07	0.634593637695809	2
ENSG00000131378.13	RFTN1	3	16513716	3_12	0	0.0169341314997099	9.02200505336658	1.45065249971284e-06	1.35754310563694	1
ENSG00000154822.17	PLCL2	3	16850099	3_12	0	0.0122360480148257	9.48425212608338	1.10189867258654e-06	2.84254387169053	2
ENSG00000163576.17	EFHB	3	19946983	3_15	0	0.105442209934554	26.9270246052325	2.69587817973929e-05	2.92069923414825	1
ENSG00000114166.7	KAT2B	3	20035250	3_15	0	0.0146254315310962	7.81850422983135	1.08574980809533e-06	0.924924831495518	2
ENSG00000182247.9	UBE2E2	3	23202760	3_17	0	0.0346017540075086	12.2891007446637	4.03752863651365e-06	1.63079964086893	2
ENSG00000170142.11	UBE2E1	3	23805720	3_18	0	0.00447409721655923	5.02401595538656	2.13429193508652e-07	-0.741455619289953	1
ENSG00000197885.10	NKIRAS1	3	23946511	3_18	0	0.00508131128456324	8.89864749041818	4.29335896147024e-07	2.17702821784738	1
ENSG00000077092.18	RARB	3	25174179	3_18	0	0.00537266961316785	6.65398255560522	3.39444823136113e-07	0.517693367269578	1
ENSG00000077097.15	TOP2B	3	25664786	3_19	0	0.0367231930594724	7.82270392046095	2.72768820446817e-06	-1.02281966446321	1
ENSG00000163508.12	EOMES	3	27723132	3_20	0	0.0509653730921343	11.1603808917225	5.40071949711316e-06	1.5228226848973	1
ENSG00000163512.13	AZI2	3	28348860	3_21	0	0.0322852993309922	12.3302805724708	3.77985528701018e-06	-1.51988591572188	1
ENSG00000163527.9	STT3B	3	31531565	3_23	0	0.131029083188904	22.9586550475048	2.85635078725845e-05	-3.51264594478353	1
ENSG00000152642.10	GPD1L	3	32155600	3_23	0	0.198711278295532	31.7630418624559	5.9929685818598e-05	3.05062826238455	1
ENSG00000170293.8	CMTM8	3	32245299	3_23	0	0.0122488087970806	5.44113559599578	6.32820881087198e-07	0.304744599139912	3
ENSG00000153551.13	CMTM7	3	32392400	3_24	0	0.0224574479931114	4.846146472911	1.03336639873905e-06	-0.10688748731625	1
ENSG00000091317.7	CMTM6	3	32503449	3_24	0	0.0231156405670903	5.12284476128049	1.12438365884997e-06	-0.104812723514857	1
ENSG00000144635.8	DYNC1LI1	3	32570942	3_24	0	0.0254751764550015	6.05440396757551	1.46448859078075e-06	-0.508992889078195	1
ENSG00000182973.18	CNOT10	3	32686073	3_24	0	0.0229642648847764	5.05989397404944	1.10329426602248e-06	-0.337433217422059	1
ENSG00000188167.8	TMPPE	3	33097285	3_24	0	0.0254078503868672	6.02909160636121	1.45451164571244e-06	1.00819855842855	1
ENSG00000170266.15	GLB1	3	33097411	3_24	0	0.0388072046798994	10.1008213584913	3.72191498028895e-06	-1.05903443306368	1
ENSG00000170275.14	CRTAP	3	33113893	3_24	0	0.027083110639334	6.64156873447152	1.7079164136656e-06	0.873082208389493	2
ENSG00000173705.8	SUSD5	3	33218930	3_25	0	0.0177021323877729	16.9184699519588	2.84370188275634e-06	-1.90536755265353	1
ENSG00000153558.13	FBXL2	3	33277306	3_25	0	0.0400340933951981	23.772975204656	9.03672220916583e-06	2.53478646630118	1
ENSG00000163539.16	CLASP2	3	33715397	3_25	0	0.00798085672555959	9.24293615287929	7.0041729960334e-07	1.67378531392132	1
ENSG00000170248.13	PDCD6IP	3	33798622	3_25	0	0.0370083335518217	23.7838721275651	8.35755970347713e-06	-2.23735684846691	2
ENSG00000168016.13	TRANK1	3	36908471	3_27	0	0.0143399745891257	8.9375888005094	1.2169315433958e-06	2.26607981339442	2
ENSG00000178567.7	EPM2AIP1	3	36993455	3_27	0	0.0155884816551746	7.7677017070049	1.14972441142553e-06	-1.61366211709586	1
ENSG00000076242.14	MLH1	3	36993455	3_27	0	0.0155884816551746	7.7677017070049	1.14972441142553e-06	-1.61366211709586	1
ENSG00000198590.11	C3orf35	3	37387931	3_27	0	0.0157407337013487	9.77686724516446	1.46124179854889e-06	-2.30372926726775	1
ENSG00000144668.11	ITGA9	3	37497599	3_27	0	0.0190258222442936	8.11663600290292	1.46627996935818e-06	-1.55348216857664	1
ENSG00000136059.14	VILL	3	37987123	3_27	0	0.0143346871542681	4.78409007246866	6.51155875602253e-07	-0.0949849972661335	1
ENSG00000187091.13	PLCD1	3	38008668	3_27	0	0.014530907454071	4.9666441176889	6.85256518652495e-07	0.0297282350317133	2
ENSG00000172940.11	SLC22A13	3	38255326	3_27	0	0.0145660212962422	4.86976240495146	6.73513197156826e-07	-0.14184284137975	1
ENSG00000179934.6	CCR8	3	39330021	3_28	0	0.0164338762752732	8.7007733856087	1.35767326875067e-06	-1.02567886484226	1
ENSG00000114739.13	ACVR2B	3	38446311	3_28	0	0.0209619280768653	12.3991451656639	2.46785914257068e-06	-2.00190057709988	2
ENSG00000183873.15	SCN5A	3	38651526	3_28	0	0.268937630052709	36.0526558551879	9.20632353709732e-05	3.32359315407377	3
ENSG00000114745.13	GORASP1	3	39105193	3_28	0	0.012682510885914	6.28710745478985	7.57100483642714e-07	-0.636714995847774	2
ENSG00000168026.18	TTC21A	3	39107689	3_28	0	0.017493408854769	9.28928654905167	1.54295835063016e-06	0.968787210303002	2
ENSG00000168334.8	XIRP1	3	39192679	3_28	0	0.0757046632434834	23.48465718221	1.68812364777898e-05	2.33988582515052	1
ENSG00000168329.13	CX3CR1	3	39281672	3_28	0	0.0108389950703393	4.78334491024193	4.92286711690735e-07	-0.141987325684168	1
ENSG00000144659.10	SLC25A38	3	39336163	3_28	0	0.0157799829836962	8.37269947846673	1.25449643268774e-06	1.03315669875089	1
ENSG00000168028.13	RPSA	3	39406928	3_28	0	0.0108028205311272	4.76484968202249	4.88746614754244e-07	-0.145376699990215	1
ENSG00000188846.13	RPL14	3	40457354	3_29	0	0.0218383443629238	7.93132537283699	1.64460979838593e-06	-1.01835852057549	1
ENSG00000177873.12	ZNF619	3	40478041	3_29	0	0.0271047725981516	10.0020618015228	2.57414317251499e-06	-1.26530595736849	1
ENSG00000168038.10	ULK4	3	41963289	3_30	0	0.0283606093514737	6.81095990265115	1.83409268223514e-06	-0.995013344958611	1
ENSG00000182606.14	TRAK1	3	42013418	3_30	0	0.0507022878439699	12.4122350646972	5.9755095523775e-06	-1.67151450277249	1
ENSG00000114812.12	VIPR1	3	42503691	3_31	0	0.00977131523762287	6.64398966797512	6.16423759293703e-07	0.709884072773058	2
ENSG00000114857.17	NKTR	3	42603651	3_31	0	0.0451590583944009	21.2519402748504	9.11256966393484e-06	2.27757394063643	1
ENSG00000114853.13	ZBTB47	3	42653821	3_31	0	0.0119596031978529	8.57877619877246	9.74180664848397e-07	1.32999104973012	1
ENSG00000157119.11	KLHL40	3	42685226	3_31	0	0.0108342519407393	7.62414922523478	7.84309933154693e-07	0.873233194114315	1
ENSG00000182983.14	ZNF662	3	42905991	3_31	0	0.00809000475751032	4.76891438429568	3.66324275594974e-07	0.210318041859944	1
ENSG00000011198.7	ABHD5	3	43689274	3_31	0	0.0117180980473168	8.26598573777008	9.19706330664389e-07	-0.849794204712613	2
ENSG00000179152.19	TCAIM	3	44338372	3_31	0	0.0291702768310447	16.4646948248508	4.56028130024846e-06	2.09058041457784	1
ENSG00000225873.3	LINC00694	3	44439661	3_31	0	0.036655228004674	18.3253568745998	6.37801833025196e-06	2.02319759141425	2
ENSG00000178917.15	ZNF852	3	44510929	3_31	0	0.0103959470242163	7.55239994973148	7.45497918523921e-07	-1.41086035550825	1
ENSG00000196345.12	ZKSCAN7	3	44533027	3_31	0	0.0170085702308208	11.8568077996002	1.91484217486891e-06	-1.49436833404267	3
ENSG00000186448.14	ZNF197	3	44488263	3_31	0	0.00953369024213102	6.30423710057735	5.70677792303829e-07	-0.693004488699571	2
ENSG00000196653.11	ZNF502	3	44721338	3_31	0	0.00975698974036521	6.5336910746323	6.05301627280266e-07	-0.747861346350425	1
ENSG00000186446.11	ZNF501	3	44721338	3_31	0	0.00975698974036521	6.5336910746323	6.05301627280266e-07	-0.747861346350425	1
ENSG00000144792.9	ZNF660	3	44510851	3_31	0	0.00850058293568046	5.3340448930912	4.30529358669596e-07	-0.97953553642126	2
ENSG00000163807.5	KIAA1143	3	44748439	3_31	0	0.0162704925399698	10.8473803762953	1.67580301079329e-06	-1.14445938747291	2
ENSG00000163808.16	KIF15	3	44761638	3_31	0	0.16098057172682	33.0826287673715	5.05674290548397e-05	-3.34775308757611	1
ENSG00000075914.12	EXOSC7	3	44971089	3_31	0	0.0515208696111404	21.8926764020333	1.07097526191919e-05	2.18791915126881	2
ENSG00000163814.7	CDCP1	3	45095595	3_31	0	0.012415543818635	8.6639658564161	1.02136242364545e-06	0.768458900810804	1
ENSG00000183625.14	CCR3	3	46162887	3_32	0	0.0208850948158024	4.75922157937752	9.43777834128187e-07	-0.011370290590321	2
ENSG00000163823.3	CCR1	3	46208857	3_32	0	0.0219563170732781	5.2380596674638	1.09201180147349e-06	-0.459962095843389	2
ENSG00000249992.1	TMEM158	3	45226624	3_32	0	0.0328699034563561	9.10982750121958	2.84319062714014e-06	-1.62705528394556	1
ENSG00000011376.9	LARS2	3	45469774	3_32	0	0.0292077730497977	7.97454489090014	2.21157539403364e-06	0.912326079389482	1
ENSG00000144791.9	LIMD1	3	45554458	3_32	0	0.0255072479591055	6.67453406591384	1.61652324798003e-06	-0.940928629359838	3
ENSG00000211456.10	SACM1L	3	45688625	3_32	0	0.0295538316801854	8.08772118759177	2.26953750217775e-06	1.08775075061831	2
ENSG00000163818.16	LZTFL1	3	45878500	3_32	0	0.0208781110586466	4.75602238206363	9.42828039747559e-07	-0.0340229881917936	3
ENSG00000163820.14	FYCO1	3	45995932	3_32	0	0.0211778901249077	4.89248061134449	9.83805397228345e-07	-0.2312645165909	1
ENSG00000173578.7	XCR1	3	46062482	3_32	0	0.0500109632724037	13.1601269726919	6.24917513332445e-06	1.56200972826651	1
ENSG00000121807.5	CCR2	3	46297882	3_32	0	0.021321530635742	4.95718765176108	1.00357800550852e-06	0.451206484105252	2
ENSG00000160791.13	CCR5	3	46365087	3_32	0	0.021291409282455	4.9436601172366	9.99425462973413e-07	-0.339271582314066	1
ENSG00000178038.16	ALS2CL	3	46693690	3_33	0	0.023101461109778	6.85338850907272	1.50328802400865e-06	0.743911574172855	1
ENSG00000160801.13	PTH1R	3	46877309	3_33	0	0.0227476857437046	6.70555918663793	1.44833697101589e-06	0.640740686170061	2
ENSG00000160796.16	NBEAL2	3	46979634	3_33	0	0.0206725242859802	5.78970356620117	1.13644189579103e-06	0.567823895110288	2
ENSG00000160799.11	CCDC12	3	46982458	3_33	0	0.0186420930719667	4.80071555270292	8.49763441629407e-07	-0.215603252052568	1
ENSG00000181555.20	SETD2	3	47162293	3_33	0	0.0231388768233777	6.86889177977597	1.5091289314775e-06	-0.788343796361331	1
ENSG00000114650.18	SCAP	3	47476776	3_33	0	0.0224976684174454	6.59970638832273	1.40980654757003e-06	-0.743727727830389	1
ENSG00000163832.15	ELP6	3	47541666	3_33	0	0.0185383421072828	4.7473498338699	8.35640586824972e-07	0.0940184586615298	1
ENSG00000047849.21	MAP4	3	48089403	3_34	0	0.0507669819338354	13.9260542022999	6.71284815603953e-06	2.23277022887667	1
ENSG00000164045.11	CDC25A	3	48188134	3_34	0	0.0631899793458931	16.052789567911	9.63154865493329e-06	-2.6664228210338	1
ENSG00000164048.13	ZNF589	3	48241205	3_34	0	0.0726978546089705	17.4211728358178	1.2025312766441e-05	-2.7658677382674	2
ENSG00000172113.8	NME6	3	48301771	3_34	0	0.0450109150688078	12.7611643943524	5.45387955271929e-06	2.41700312866817	1
ENSG00000164050.12	PLXNB1	3	48431794	3_34	0	0.0359011016701247	10.5793844985686	3.60633090725662e-06	1.80386589026359	1
ENSG00000164051.13	CCDC51	3	48440024	3_34	0	0.0412636246973384	11.9215873295425	4.67088157164764e-06	1.92784946991879	1
ENSG00000232112.3	TMA7	3	48440024	3_34	0	0.0412636246973384	11.9215873295425	4.67088157164764e-06	1.92784946991879	1
ENSG00000213689.11	TREX1	3	48463903	3_34	0	0.0282309657144335	8.26848384082703	2.21640444957875e-06	1.52449400674418	1
ENSG00000114268.11	PFKFB4	3	48562511	3_34	0	0.0198042846700328	4.87126659034836	9.16006288183207e-07	0.321624668588037	1
ENSG00000145040.3	UCN2	3	48563473	3_34	0	0.0206962983842727	5.29282189770944	1.04010540733594e-06	0.33614662977678	2
ENSG00000114270.17	COL7A1	3	48595323	3_34	0	0.0264001335521954	7.62500239956447	1.91136445511985e-06	0.782867330915396	1
ENSG00000010256.10	UQCRC1	3	48590581	3_34	0	0.0204542699013176	5.18025339452423	1.00607969282378e-06	0.342611205773935	1
ENSG00000183396.3	TMEM89	3	48621034	3_34	0	0.0394201695550122	11.4806141318597	4.2971548612163e-06	1.72098153147137	1
ENSG00000008300.16	CELSR3	3	48662086	3_34	0	0.0611907362283668	15.7398687813348	9.14500995905508e-06	-2.22369486766941	1
ENSG00000213672.7	NCKIPSD	3	48686026	3_34	0	0.0236875500898128	6.58553570934444	1.48118277011857e-06	0.505323382212557	1
ENSG00000068745.14	IP6K2	3	48694054	3_34	0	0.0198063866979344	4.87227956213985	9.16294015345756e-07	0.203759043524182	2
ENSG00000114302.15	PRKAR2A	3	48847779	3_34	0	0.0502804856992964	13.8327852740642	6.60399136096416e-06	-1.9197133996349	1
ENSG00000221883.2	ARIH2OS	3	48919714	3_34	0	0.0474958667776567	13.2809783382208	5.98939951223038e-06	2.39856815268025	1
ENSG00000178467.17	P4HTM	3	48997446	3_34	0	0.0248533360509525	7.04603665209487	1.66275011623694e-06	-1.45404441378161	1
ENSG00000178252.17	WDR6	3	49007280	3_34	0	0.0595313080568531	15.4722268657559	8.74572156583711e-06	2.50367927010943	2
ENSG00000172037.13	LAMB2	3	49155783	3_34	0	0.10751780242804	21.2777789041161	2.17222129960716e-05	2.88823118707761	1
ENSG00000188315.7	C3orf62	3	49277527	3_34	0	0.0419608221387778	12.083346535505	4.81424974664865e-06	-1.82547547637834	1
ENSG00000114316.12	USP4	3	49340655	3_35	0	0.0343668344820243	14.1888150366868	4.63002200822151e-06	1.79713470334737	1
ENSG00000233276.3	GPX1	3	49358927	3_35	0	0.0211172321209191	10.1467055544595	2.03450821755199e-06	0.398059892217414	2
ENSG00000145022.4	TCTA	3	49412205	3_35	0	0.0410690050833255	15.5165837092036	6.05072879497454e-06	-1.86104351463371	2
ENSG00000145020.15	AMT	3	49422917	3_35	0	0.0375513023123085	14.9460320379854	5.32903176501489e-06	-1.85050273597713	1
ENSG00000145029.13	NICN1	3	49429438	3_35	0	0.0360346302922593	14.5913300747793	4.99243419659504e-06	-1.82696082194294	1
ENSG00000173402.11	DAG1	3	49470414	3_35	0	0.0182318482171129	13.660848786077	2.36486186202441e-06	2.76369476653775	1
ENSG00000164068.15	RNF123	3	49699132	3_35	0	0.0156090599026752	14.4053322629631	2.13499776116647e-06	-1.55271475553986	1
ENSG00000185614.4	FAM212A	3	49803410	3_35	0	0.0107782305689178	5.15342095848018	5.27400437809233e-07	-0.442902039803491	1
ENSG00000183763.8	TRAIP	3	49856597	3_35	0	0.0171379171232274	17.0963105660838	2.78200453478514e-06	3.20017972979481	1
ENSG00000164078.12	MST1R	3	49879277	3_35	0	0.0138224744677745	14.8433712200623	1.9481201665908e-06	1.35283720153755	1
ENSG00000164077.13	MON1A	3	49931139	3_35	1	0.304031836141422	24.376584009531	7.03702842370092e-05	3.27166451063619	1
ENSG00000004534.14	RBM6	3	49937901	3_35	1	0.346351371606173	24.6310967002858	8.10024319328915e-05	3.30195004558023	1
ENSG00000012171.19	SEMA3B	3	50267465	3_35	0	0.0189539501643577	9.06767914915428	1.63189899826673e-06	-0.316854436211679	2
ENSG00000179564.3	LSMEM2	3	50278688	3_35	0	0.100791985185432	22.9523012181199	2.19659317908459e-05	-1.44369136796776	1
ENSG00000243477.5	NAT6	3	50295266	3_35	0	0.0797608207332545	20.2404669487668	1.5328778137241e-05	1.87622804840925	2
ENSG00000186792.16	HYAL3	3	50295266	3_35	0	0.0816148477168158	20.4485891849164	1.58463747161044e-05	-1.91456316779702	2
ENSG00000068001.13	HYAL2	3	50323853	3_35	0	0.0279961942248071	12.6489432901921	3.3624097788677e-06	-1.32115022799743	1
ENSG00000114395.10	CYB561D2	3	50350442	3_35	0	0.0253418155165076	16.5951225436332	3.99314964179522e-06	2.31665715050022	1
ENSG00000007402.11	CACNA2D2	3	50504338	3_35	0	0.0132196306818789	6.5914560137263	8.27366776403952e-07	0.205061760911502	1
ENSG00000114735.9	HEMK1	3	50568446	3_35	0	0.0127588135380156	6.22717947943587	7.54395467497287e-07	-0.238581218505641	2
ENSG00000114738.10	MAPKAPK3	3	50557381	3_35	0	0.0118448686455809	5.5573487057959	6.25021985205202e-07	-0.439110540132208	1
ENSG00000088538.12	DOCK3	3	50666427	3_35	0	0.0117797896934466	5.78986921059529	6.47595298556507e-07	0.175510660398322	1
ENSG00000145050.15	MANF	3	51382897	3_35	0	0.0110287811231319	5.19959945393976	5.44496138413735e-07	-0.182667705858516	2
ENSG00000164082.14	GRM2	3	51704240	3_35	0	0.0138778862929516	6.69647101155508	8.82402469306367e-07	0.666764930656245	2
ENSG00000162244.10	RPL29	3	51993314	3_36	0	0.00964859551693331	6.15421523735377	5.63811822759398e-07	-0.518269283397423	1
ENSG00000164086.9	DUSP7	3	52057238	3_36	0	0.0165985655876548	13.5581616168283	2.1368240456992e-06	-2.33895203529919	1
ENSG00000164087.7	POC1A	3	52154292	3_36	0	0.0210378177104845	16.12441484585	3.22093564457379e-06	2.54241109255105	1
ENSG00000239732.3	TLR9	3	52227452	3_36	0	0.00831943673439661	5.21151089264319	4.11675451128618e-07	0.911174619451306	1
ENSG00000247596.8	TWF2	3	52234850	3_36	0	0.0309274949613916	27.4285672222526	8.05462384933637e-06	4.73898192753883	1
ENSG00000164088.17	PPM1M	3	52245935	3_36	0	0.0140282624420804	9.79368685937115	1.30451024078327e-06	1.33230646758637	1
ENSG00000168237.17	GLYCTK	3	52291743	3_36	0	0.119909559075322	42.330202178669	4.81949512791112e-05	5.6171364593988	1
ENSG00000164091.11	WDR82	3	52287960	3_36	0	0.0139912460033511	9.61663921509011	1.27754766501262e-06	-1.24293028856333	1
ENSG00000010319.6	SEMA3G	3	52444898	3_36	0	0.0110716414439315	6.91898709618425	7.27364213943873e-07	-0.0439601980042745	1
ENSG00000114854.7	TNNC1	3	52454186	3_36	0	0.00833575199687153	5.31356413991673	4.20560140619987e-07	-0.876881112168292	2
ENSG00000010322.15	NISCH	3	52455611	3_36	0	0.0090246798961654	5.43067472764509	4.65353510674264e-07	-0.480562710016923	1
ENSG00000010327.10	STAB1	3	52495250	3_36	0	0.00877109076217952	6.27814730160101	5.22856489875187e-07	1.33316466088419	1
ENSG00000168273.7	SMIM4	3	52495250	3_36	0	0.00877109076217952	6.27814730160101	5.22856489875187e-07	-1.33316466088419	1
ENSG00000168268.10	NT5DC2	3	52533447	3_36	0	0.0110050941952786	13.1507560173795	1.37417448784052e-06	3.5537218655429	2
ENSG00000163938.16	GNL3	3	52681295	3_36	0	0.0173075763973575	21.4650377664496	3.52748609938463e-06	4.60283108342235	2
ENSG00000114902.13	SPCS1	3	52704149	3_36	0	0.0176778103302753	21.7568848989123	3.65193114776774e-06	-4.6553019638972	1
ENSG00000016864.18	GLT8D1	3	52705620	3_36	0	0.0458923806487114	18.053763502668	7.86693809990935e-06	0.807738688610408	1
ENSG00000114904.12	NEK4	3	52770471	3_36	0	0.0235521687267128	25.2750116604687	5.65222791162947e-06	-4.87543198722298	1
ENSG00000055955.15	ITIH4	3	52831109	3_36	0	0.0128143427363736	16.2172610185972	1.97320060139326e-06	-3.77612058769778	3
ENSG00000272573.5	MUSTN1	3	52819385	3_36	0	0.0305324675046074	27.5821105999811	7.99625795782687e-06	-5.48793718377248	2
ENSG00000213533.11	TMEM110	3	52852589	3_36	0	0.0258772254504901	26.1113906308973	6.41571566286432e-06	-5.36104181240505	1
ENSG00000163935.13	SFMBT1	3	53048921	3_36	0	0.0106608315335954	18.3840152538448	1.86092490867931e-06	-4.81053594556228	1
ENSG00000163931.15	TKT	3	53246670	3_36	0	0.0129888626808453	10.9000742900163	1.34430551438533e-06	-2.30760923228766	2
ENSG00000272886.5	DCP1A	3	53355305	3_36	0	0.0160661395844277	13.2138249270124	2.0157537716399e-06	2.56712815149351	2
ENSG00000016391.10	CHDH	3	53846340	3_36	0	0.0112677783264422	7.64168040582039	8.17569274523833e-07	-0.84044410480347	1
ENSG00000056736.9	IL17RB	3	53834591	3_36	0	0.137295586018106	29.9419592809609	3.90332027384663e-05	2.71370688361031	3
ENSG00000113812.13	ACTR8	3	53883389	3_36	0	0.00846535629121492	4.87845197444444	3.92125126884797e-07	0.0260644015107753	1
ENSG00000113811.10	SELENOK	3	53891822	3_36	0	0.0354913504575046	17.570312876324	5.92105938150763e-06	1.75012304811978	2
ENSG00000180376.16	CCDC66	3	56557031	3_39	0	0.0716589884613618	18.6320080542733	1.26773281886588e-05	2.84084873658855	2
ENSG00000163946.13	FAM208A	3	56682894	3_39	0	0.0301227699517727	10.2461392048923	2.93057306597932e-06	-1.62778419454394	1
ENSG00000163947.11	ARHGEF3	3	57078950	3_39	0	0.0169691550724121	4.74874578949005	7.65132301233604e-07	0.152972175315573	1
ENSG00000239388.8	ASB14	3	57307520	3_39	0	0.0412067826470194	13.2628281860553	5.18922195966068e-06	-1.89515914697784	1
ENSG00000168374.10	ARF4	3	57597790	3_39	0	0.0198976523227619	6.27092218990299	1.18476071970397e-06	-0.776043669696362	2
ENSG00000174839.12	DENND6A	3	57692733	3_39	0	0.0200449634218587	6.34152318295267	1.20696937124855e-06	0.748874857854693	2
ENSG00000136068.14	FLNB	3	57968055	3_39	0	0.0379164661747418	12.4602571603184	4.48592756364341e-06	1.52427962248438	2
ENSG00000163686.14	ABHD6	3	58239677	3_40	0	0.00677101615889819	4.75017745955701	3.05394408707861e-07	0.0568829033203946	1
ENSG00000163684.11	RPP14	3	58306531	3_40	0	0.0618782874961518	25.9618967776419	1.5253591150158e-05	-2.90698578577461	2
ENSG00000168297.15	PXK	3	58332534	3_40	0	0.00692895359190782	4.9696117453496	3.26954643587301e-07	0.275124570604954	2
ENSG00000168291.12	PDHB	3	58434315	3_40	0	0.0942533472530988	30.0862557161991	2.69254097833651e-05	-3.17724879662809	2
ENSG00000168301.12	KCTD6	3	58491865	3_40	0	0.0171479528432925	13.6087631362054	2.21578864501023e-06	1.5292768226701	1
ENSG00000168306.12	ACOX2	3	58536468	3_40	0	0.0068007408070726	4.79186185511207	3.0942678801264e-07	0.049797806564079	1
ENSG00000168309.16	FAM107A	3	58627651	3_40	0	0.0081634243000952	6.53032490106843	5.06179503835041e-07	-0.670431462875935	1
ENSG00000198643.6	FAM3D	3	58671951	3_40	0	0.0118766118796161	10.1025789265871	1.1392583309051e-06	-1.05240309059351	1
ENSG00000163634.11	THOC7	3	63846536	3_43	0	0.0409535345483878	37.981034137534	1.47691524120758e-05	5.5495295205142	1
ENSG00000163635.17	ATXN7	3	63863175	3_43	0	0.0163441905957519	9.98476338189071	1.54952501725352e-06	1.66522762687557	1
ENSG00000163637.12	PRICKLE2	3	64198667	3_43	0	0.0787788528660579	20.3155562408133	1.5196226817706e-05	-1.47641138780825	1
ENSG00000163376.11	KBTBD8	3	66998338	3_45	0	0.0350477126120975	14.6052158192044	4.86032213552418e-06	-1.74906086987423	1
ENSG00000172340.14	SUCLG2	3	67373294	3_45	0	0.102222672409963	25.0319394675701	2.42962432630646e-05	2.96115705205183	4
ENSG00000183662.10	FAM19A1	3	68003750	3_45	0	0.0387758192772354	15.579166755006	5.73591365751369e-06	1.82248241209215	2
ENSG00000163378.13	EOGT	3	69001929	3_46	0	0.0600537062270234	15.0671145876904	8.59146654074382e-06	1.80820113910359	1
ENSG00000144747.15	TMF1	3	69052218	3_46	0	0.0960949924183501	19.6745683499815	1.79516084280539e-05	-2.13433029270932	1
ENSG00000144744.16	UBA3	3	69078639	3_46	0	0.0540165684593821	14.0375931474761	7.19974374043939e-06	1.73764947652698	1
ENSG00000144746.6	ARL6IP5	3	69098711	3_46	0	0.0302773778967634	8.45037196794649	2.42935780627938e-06	1.08187484055554	1
ENSG00000187098.14	MITF	3	69742587	3_47	0	0.108758053934048	23.0348378950272	2.37872362003591e-05	-3.13537185966151	1
ENSG00000170837.2	GPR27	3	71752739	3_48	0	0.0103350230598184	11.4584111533771	1.12443213409894e-06	1.53367589520156	1
ENSG00000163421.8	PROK2	3	71780091	3_48	0	0.00605052492332625	5.85781698194194	3.36531909507619e-07	0.676781530489085	2
ENSG00000163605.14	PPP4R2	3	72996737	3_49	0	0.0385726286017708	13.6939815577107	5.01540918651203e-06	-1.98052727903575	1
ENSG00000114480.12	GBE1	3	81761728	3_54	0	0.0187687629306834	5.01426293361433	8.93593804222644e-07	0.0669501210487026	2
ENSG00000083937.8	CHMP2B	3	87218090	3_57	0	0.0423151531912969	14.6369432844406	5.88089877640506e-06	1.81928379349388	4
ENSG00000179021.9	C3orf38	3	88150029	3_58	0	0.0358660544334675	10.3583345307481	3.52753176209079e-06	1.45370401082349	1
ENSG00000184500.14	PROS1	3	93974610	3_59	0	0.0220492890610965	5.91293969617594	1.23792814677278e-06	0.547396408008258	1
ENSG00000178700.7	DHFR2	3	94062771	3_59	0	0.0298649146069987	8.82271545963356	2.50184815324829e-06	-1.44674229145779	1
ENSG00000178694.9	NSUN3	3	94062771	3_59	0	0.0298649146069987	8.82271545963356	2.50184815324829e-06	-1.44674229145779	1
ENSG00000080200.9	CRYBG3	3	97822174	3_61	0	0.0747961853176337	21.7288212427051	1.54316730321797e-05	-2.59124387421956	1
ENSG00000170854.17	RIOX2	3	97951091	3_61	0	0.0216680614216536	9.76189166651895	2.00840566875236e-06	-1.43944838760101	1
ENSG00000080819.6	CPOX	3	98589854	3_62	0	0.0608034129955383	13.4140111820368	7.74433298987972e-06	1.86555059432182	1
ENSG00000064225.12	ST3GAL6	3	98780454	3_62	0	0.0258499244468476	5.15883561546348	1.26621765408988e-06	-0.29424407986837	1
ENSG00000057019.15	DCBLD2	3	98901528	3_62	0	0.0298556928678508	6.54159663507261	1.8544208967327e-06	-0.68536941778131	1
ENSG00000144810.15	COL8A1	3	99638508	3_62	0	0.0248086373114862	4.76465425604875	1.12235875494163e-06	-0.515519229505831	1
ENSG00000036054.12	TBC1D23	3	100261437	3_63	0	0.0202259425992397	5.71121318505413	1.09681792336472e-06	0.737891802593788	1
ENSG00000206535.7	LNP1	3	100402006	3_63	0	0.0264278921113159	8.273398537179	2.07607896023933e-06	-0.87490003804899	1
ENSG00000181458.10	TMEM45A	3	100492481	3_63	0	0.0201519154642623	5.67610505779866	1.08608584753822e-06	0.547491925857447	2
ENSG00000081148.11	IMPG2	3	101341348	3_64	0	0.0220409351186904	8.1116912481281	1.69761351813403e-06	-1.00716804619659	1
ENSG00000138468.15	SENP7	3	101513077	3_64	0	0.02521567447675	9.40104804248255	2.2508381015546e-06	-1.23747400103336	2
ENSG00000081154.11	PCNP	3	101566576	3_64	0	0.0156970987845624	4.86593277762226	7.2524191011391e-07	0.13202467398361	1
ENSG00000114391.12	RPL24	3	101687152	3_64	0	0.0166214327207624	5.41250362588471	8.5420882345397e-07	-0.37889360702055	1
ENSG00000182504.10	CEP97	3	101728461	3_64	0	0.0155448677957564	4.77286026956132	7.04471048614187e-07	-0.103668482471506	1
ENSG00000144815.15	NXPE3	3	101778725	3_64	0	0.0169759646781911	5.61417159304606	9.04935325973279e-07	0.491729571920728	3
ENSG00000170017.12	ALCAM	3	105132541	3_66	0	0.0974846344772927	27.0914293381429	2.50764170084531e-05	-2.46990919434542	4
ENSG00000114423.18	CBLB	3	105869225	3_66	0	0.109694162187796	28.2611160810944	2.94354189313099e-05	-2.8464469900663	1
ENSG00000114455.13	HHLA2	3	108294848	3_67	0	0.00923984931406541	6.19309071212944	5.43337558332043e-07	-1.317986058247	1
ENSG00000196776.14	CD47	3	108088638	3_67	0	0.668098564717703	24.6493944037757	0.000156366670676647	-4.0322025121167	1
ENSG00000114446.4	IFT57	3	108221611	3_67	0	0.0202719918602935	13.4789516253865	2.5944776546756e-06	-2.7553630221184	3
ENSG00000163507.13	KIAA1524	3	108588823	3_67	0	0.00908702444466425	5.06530292736621	4.37043349860481e-07	0	1
ENSG00000163519.13	TRAT1	3	108822296	3_67	0	0.00884355112712376	4.8718466839069	4.09088904390883e-07	0.151651152289384	2
ENSG00000177707.10	NECTIN3	3	111070094	3_69	0	0.0310267800424666	12.935667217423	3.81085950604388e-06	-1.63492720794859	1
ENSG00000177494.5	ZBED2	3	111595007	3_69	0	0.0170542950290417	7.20202684828677	1.1662345532365e-06	0.742451086463571	1
ENSG00000240891.7	PLCXD2	3	111683215	3_69	0	0.0147019263828974	5.78437290956849	8.07472841182913e-07	-0.504789350711165	2
ENSG00000144824.20	PHLDB2	3	111732536	3_69	0	0.0132337033893483	4.78022829717914	6.00658229535675e-07	0.233559915206447	1
ENSG00000144827.8	ABHD10	3	111978592	3_69	0	0.0999968214512285	24.3187112638223	2.30900114716612e-05	-2.44553491436884	1
ENSG00000144834.13	TAGLN3	3	111998628	3_69	0	0.0220374269779717	9.65403267185452	2.02007292247239e-06	1.17905492020786	1
ENSG00000174500.12	GCSAM	3	112132970	3_69	0	0.0256517748935509	11.1093431456434	2.70584676491442e-06	-1.30286107475304	2
ENSG00000091972.18	CD200	3	112332846	3_69	0	0.0137422801234162	5.14006894866342	6.70695107637879e-07	-0.303573969261959	1
ENSG00000144848.10	ATG3	3	112561371	3_69	0	0.0460376637621756	16.7394924942932	7.31733537478619e-06	-2.02411464498353	1
ENSG00000138459.8	SLC35A5	3	112568913	3_69	0	0.0582121725522344	19.0145207936828	1.05098517389232e-05	-2.13965210844437	1
ENSG00000091986.15	CCDC80	3	112649146	3_69	0	0.0155749841968253	6.33520909411458	9.36884307757634e-07	0.704774188627369	1
ENSG00000163606.10	CD200R1	3	112968024	3_69	0	0.0183845603020798	7.9199697903782	1.38252874344232e-06	0.812552650274128	1
ENSG00000163608.14	NEPRO	3	113019471	3_69	0	0.0138204900426554	5.19422838830689	6.816193026821e-07	-0.354100535313725	2
ENSG00000206530.10	CFAP44	3	113438003	3_70	0	0.0251825023518781	4.92019495911405	1.17646386305844e-06	-0.15412804386957	3
ENSG00000163611.11	SPICE1	3	113515598	3_70	0	0.024798270194986	4.77278594490998	1.1238044346143e-06	-0.055879666909672	1
ENSG00000072858.10	SIDT1	3	113532232	3_70	0	0.0866967803733409	16.8975176405845	1.39098765238649e-05	1.74259825187131	1
ENSG00000121579.12	NAA50	3	113755322	3_70	0	0.039636451795879	9.28140429927153	3.49305849053476e-06	-1.13034158170384	1
ENSG00000178075.19	GRAMD1C	3	113827178	3_70	0	0.0336604226758506	7.70703780636145	2.46322708502713e-06	-1.01230108793955	2
ENSG00000174255.6	ZNF80	3	114237589	3_71	0	0.0166787179785012	4.75890869393738	7.53646062321911e-07	0.0644555517667197	1
ENSG00000181847.11	TIGIT	3	114294632	3_71	0	0.0224946157759706	7.50233266966065	1.60240500985138e-06	-0.758225948330862	1
ENSG00000181722.16	ZBTB20	3	115146925	3_71	0	0.0180271719644762	5.42240154887859	9.28146804744454e-07	-0.41479886153005	1
ENSG00000121578.12	B4GALT4	3	119242270	3_74	0	0.0178311441372084	7.2811369267045	1.23275225529177e-06	0.734747420957982	1
ENSG00000031081.10	ARHGAP31	3	119306090	3_74	0	0.0176753271919545	7.19723998235024	1.20789961418805e-06	-0.761238946133173	1
ENSG00000163389.10	POGLUT1	3	119465381	3_74	0	0.0218164272396518	9.21088897948365	1.90801847009453e-06	-1.11403882668392	2
ENSG00000113845.9	TIMMDC1	3	119497707	3_74	0	0.0432801490043115	15.7958050894265	6.49124364224008e-06	-1.82118436823957	3
ENSG00000121594.11	CD80	3	119560068	3_74	0	0.0412174135655091	15.3242378177207	5.99731715100181e-06	1.76748828048865	1
ENSG00000144843.11	ADPRH	3	119579762	3_74	0	0.0157744300241625	6.1101137191673	9.15167030352645e-07	0.574718237824413	1
ENSG00000121577.13	POPDC2	3	119671372	3_74	0	0.0297921436580132	12.1987452731422	3.45075648630777e-06	1.35422040479617	1
ENSG00000082701.14	GSK3B	3	120094435	3_74	0	0.0208141920219098	8.760575798987	1.73136887239229e-06	1.36768155586829	2
ENSG00000163428.3	LRRC58	3	120349385	3_74	0	0.0147218061542919	5.45066216109755	7.61917162766212e-07	0.515861005411893	2
ENSG00000163430.11	FSTL1	3	120450401	3_74	0	0.0136835703608347	4.75258185058965	6.17485027708174e-07	-0.17624262191333	1
ENSG00000065518.7	NDUFB4	3	120595989	3_74	0	0.0400907061768424	15.0566924978131	5.73153150387296e-06	-1.65199891932588	1
ENSG00000144840.8	RABL3	3	120740509	3_74	0	0.013751149088956	4.79960042818672	6.26673703027143e-07	-0.0629470999733539	2
ENSG00000153767.9	GTF2E1	3	120742729	3_74	0	0.0137157783719236	4.7750211406357	6.21860761562212e-07	0.12244172835233	2
ENSG00000145103.12	ILDR1	3	122021982	3_75	0	0.0301632027929131	5.6954242791168	1.63117641355401e-06	0.531665519433941	1
ENSG00000163833.7	FBXO40	3	121629652	3_75	0	0.0299818541567602	5.63748715196991	1.60487587687737e-06	-0.49900619193112	1
ENSG00000180353.10	HCLS1	3	121659058	3_75	0	0.0397537659594189	8.35302414361293	3.15296688940698e-06	1.02821909487219	1
ENSG00000173230.15	GOLGB1	3	121750038	3_75	0	0.0309172466711591	5.93269140792903	1.74160621814702e-06	-0.561980566327038	1
ENSG00000173226.16	IQCB1	3	121835057	3_75	0	0.0313078035531961	6.05334847637994	1.79947440074386e-06	-0.570809546566712	1
ENSG00000163406.10	SLC15A2	3	121893969	3_75	0	0.0356146172138032	7.29336137667581	2.4663426349935e-06	0.820837764449939	3
ENSG00000114013.15	CD86	3	122060123	3_75	0	0.0275464504887887	4.82400467346487	1.2617425881168e-06	-0.0354253289987196	2
ENSG00000121552.3	CSTA	3	122324689	3_76	0	0.0183101657173163	5.0715017272493	8.81710980664184e-07	0.48067183916241	2
ENSG00000160124.9	CCDC58	3	122380747	3_76	0	0.0177709761885922	4.77730951862229	8.06105829022309e-07	-0.0933905349450223	1
ENSG00000114023.15	FAM162A	3	122386581	3_76	0	0.0238657898158837	7.60291506128041	1.72287332498276e-06	-0.510518986091961	1
ENSG00000138496.16	PARP9	3	122564248	3_76	0	0.0267303100851383	8.6550582286315	2.1967032250541e-06	1.30414072518029	1
ENSG00000114030.12	KPNA1	3	122511081	3_76	0	0.306420537894535	32.8799408319182	9.5663506291962e-05	-3.24475303576612	1
ENSG00000163840.9	DTX3L	3	122576951	3_76	0	0.0330685045325295	10.6353598752764	3.3393669291162e-06	-1.20237565354789	1
ENSG00000173200.12	PARP15	3	122577987	3_76	0	0.0360987040564307	11.4757841353092	3.9334295686968e-06	-1.27054198906573	1
ENSG00000173193.13	PARP14	3	122682962	3_76	0	0.0331298250756208	10.556128910929	3.32063563963217e-06	-1.28531733076112	3
ENSG00000169087.10	HSPBAP1	3	122793842	3_76	0	0.0186441946306858	5.21596237469655	9.23369392698082e-07	-0.542204031345031	1
ENSG00000138463.8	DIRC2	3	122795125	3_76	0	0.0202063018553792	5.96217936782136	1.14390318864878e-06	0.798177390006955	1
ENSG00000065485.19	PDIA5	3	123115899	3_76	0	0.0218064124305416	6.59137039174425	1.36476330014656e-06	0.433337978540338	1
ENSG00000121542.11	SEC22A	3	123202105	3_76	0	0.0416216303063177	12.973589206511	5.12715712128444e-06	1.51077258301413	1
ENSG00000206527.9	HACD2	3	123566051	3_76	0	0.0210177927558952	6.40111770545002	1.27743942478247e-06	-0.706562398921751	1
ENSG00000114491.13	UMPS	3	124721933	3_77	0	0.0623439431696633	20.2291411764544	1.19748231819439e-05	-2.36144674426101	2
ENSG00000082781.11	ITGB5	3	124901003	3_77	0	0.0143056203350433	5.67110460076614	7.70321021087352e-07	-0.665631358885312	1
ENSG00000173706.12	HEG1	3	125008934	3_77	0	0.0135790651519807	5.19584839064044	6.69921227295625e-07	-0.514596937409527	1
ENSG00000114520.10	SNX4	3	125520960	3_78	0	0.0160645572667688	5.50464580656813	8.39644674157242e-07	0.609630228667138	1
ENSG00000144909.7	OSBPL11	3	125593286	3_78	0	0.027586860336327	11.9421079603188	3.12810027177362e-06	2.33524117334596	3
ENSG00000114544.16	SLC41A3	3	126100247	3_78	0	0.0153296439806292	4.85683584685804	7.06940545820197e-07	0.766372284241904	3
ENSG00000144908.13	ALDH1L1	3	126200156	3_78	0	0.0189458874734643	6.86667762729439	1.23526179421632e-06	-0.683604210140061	1
ENSG00000070476.14	ZXDC	3	126475233	3_78	0	0.0187852007274416	6.74826686863978	1.20366459379918e-06	-0.916616950740531	2
ENSG00000180767.9	CHST13	3	126524576	3_79	0	0.0141403579985526	5.51931523980498	7.41042304237733e-07	-0.432711002217836	3
ENSG00000197763.14	TXNRD3	3	126655151	3_79	0	0.0242516631608513	10.6779172990753	2.45881286766366e-06	1.41159013596648	1
ENSG00000114554.11	PLXNA1	3	126987682	3_79	0	0.0208170234193161	9.21532499454453	1.82148954811184e-06	1.16335561929351	2
ENSG00000163870.14	TPRA1	3	127573490	3_79	0	0.0179491143389992	7.79745968597353	1.32890384793934e-06	-1.04836369554286	1
ENSG00000114626.17	ABTB1	3	127672535	3_79	0	0.118415731919033	26.1063587765392	2.93530410971036e-05	-2.52871738878582	1
ENSG00000114631.10	PODXL2	3	127634127	3_79	0	0.0283282622959	12.1683306355751	3.27301754636251e-06	1.17665341935051	1
ENSG00000074416.13	MGLL	3	127755187	3_79	0	0.0241669179789655	10.6444196584733	2.44253419947219e-06	1.11989052683772	1
ENSG00000175792.11	RUVBL1	3	128153759	3_79	0	0.0153117849586076	6.27924665791967	9.12915878844276e-07	0.752137898847828	2
ENSG00000132394.10	EEFSEC	3	128148554	3_79	0	0.169231665830931	29.7076462205026	4.77361368219261e-05	3.63555044339346	1
ENSG00000163902.11	RPN1	3	128749049	3_80	0	0.0156349055114395	6.38264963390906	9.47531513499991e-07	0.633387472069819	1
ENSG00000172780.16	RAB43	3	129122387	3_80	0	0.0307124586552081	12.7715968272481	3.72440740915935e-06	-2.03827684032894	1
ENSG00000240682.9	ISY1	3	129161573	3_80	0	0.0291998580203903	12.2902335872663	3.40751890261501e-06	1.99729986975197	1
ENSG00000169714.16	CNBP	3	129186593	3_80	0	0.0485839799938932	17.1589819822039	7.91556654455049e-06	-2.36028429983741	1
ENSG00000181789.14	COPG1	3	129249799	3_80	0	0.0608488730443896	19.2896080277865	1.1144827189643e-05	2.93168996365934	1
ENSG00000183624.13	HMCES	3	129277834	3_80	0	0.0437618247419811	16.1558224842958	6.71308106990553e-06	2.6353487350488	2
ENSG00000184897.5	H1FX	3	129315915	3_80	0	0.219730161365814	31.6641774583102	6.60625422285865e-05	-3.41027365252498	2
ENSG00000172771.11	EFCAB12	3	129428575	3_80	0	0.0132124968058981	4.80931429396881	6.03344630050162e-07	0.10906700826398	1
ENSG00000129071.9	MBD4	3	129440835	3_80	0	0.0158740318801522	6.68327140856567	1.00733458101446e-06	-0.623050796592404	1
ENSG00000004399.12	PLXND1	3	129610449	3_80	0	0.023003973383891	9.91726622112664	2.16616844406235e-06	-0.984279730193802	1
ENSG00000251287.8	ALG1L2	3	130094219	3_80	0	0.013211050835619	4.82831997882658	6.05662666314522e-07	0.192155302673018	2
ENSG00000196455.7	PIK3R4	3	130746630	3_81	0	0.1097491167459	20.9439053164473	2.18250926687731e-05	3.17236971118673	2
ENSG00000198585.11	NUDT16	3	131380796	3_81	0	0.0221241106322828	5.39711010903903	1.1337687873582e-06	-0.424697394434955	1
ENSG00000114686.8	MRPL3	3	131502955	3_81	0	0.0207571022924969	4.78652545882726	9.43375287932909e-07	0.186723268458026	1
ENSG00000170819.4	BFSP2	3	133399728	3_82	0	0.0580419412378734	17.3807756094313	9.57874206300229e-06	-1.98785346801995	1
ENSG00000014257.15	ACPP	3	132269043	3_82	0	0.0253986260664956	9.40902707928149	2.26909322657287e-06	1.26103526575313	3
ENSG00000138246.15	DNAJC13	3	132417408	3_82	0	0.0179654428219316	6.09425409357177	1.03957512923134e-06	-0.498331713878328	2
ENSG00000240303.7	ACAD11	3	132676260	3_82	0	0.0173247119399514	5.74713680379219	9.45398598579471e-07	-0.582947538049287	2
ENSG00000113971.19	NPHP3	3	132719875	3_82	0	0.015851047453328	4.89778417209201	7.37148534229564e-07	-0.11597776038887	3
ENSG00000163781.12	TOPBP1	3	133657980	3_83	0	0.0138425985308934	4.7639621557061	6.26157119749796e-07	0.0098030027158434	1
ENSG00000154917.10	RAB6B	3	133895902	3_83	0	0.0792880295233889	22.0476200822956	1.65984195674578e-05	2.32044275303912	1
ENSG00000114019.14	AMOTL2	3	134375499	3_83	0	0.0264765140844676	10.9681127681126	2.75733865231928e-06	-1.41410647524639	1
ENSG00000182923.16	CEP63	3	134486229	3_83	0	0.0175484337716529	6.97147012875461	1.1616094290198e-06	0.789858189376724	1
ENSG00000174611.11	KY	3	134651714	3_83	0	0.0149048098756353	5.4794747164692	7.75466006450218e-07	-0.425170023934468	1
ENSG00000073711.10	PPP2R3A	3	135966448	3_84	0	0.0172469076527906	15.6909048014854	2.5695473337886e-06	3.39710778130042	1
ENSG00000174579.3	MSL2	3	136196980	3_84	0	0.0260869344930959	13.6657167800928	3.3849546938176e-06	2.71043710890009	1
ENSG00000114054.13	PCCB	3	136273803	3_84	1	0.783417758102244	44.2458558042965	0.000329126921889108	-6.72380656133062	1
ENSG00000118007.12	STAG1	3	136752490	3_84	0	0.0194064274914747	11.8070230384501	2.17562179765902e-06	2.52617150426812	1
ENSG00000158092.6	NCK1	3	136862055	3_84	0	0.0286005779697776	10.6396529647387	2.88934678012671e-06	-1.30393280944552	2
ENSG00000066405.12	CLDN18	3	137998902	3_85	0	0.0157937639276677	5.70071994452272	8.54894937442211e-07	-0.565080845118492	1
ENSG00000138231.12	DBR1	3	138175235	3_85	0	0.01973574366183	7.83057257669414	1.46738613626342e-06	-1.11391891141414	1
ENSG00000114098.17	ARMC8	3	138187690	3_85	0	0.0144758968962035	4.86875821176898	6.6920794058102e-07	0.531380472438452	2
ENSG00000114107.8	CEP70	3	138594051	3_85	0	0.0143720419670389	4.80000932721171	6.55025119095168e-07	-0.248118740001565	1
ENSG00000158234.12	FAIM	3	138609109	3_85	0	0.0310756254947213	12.182448780152	3.5946107588506e-06	-2.24626885785277	1
ENSG00000114115.9	RBP1	3	139540080	3_85	0	0.0197254907957376	7.82554749660736	1.46568264794181e-06	0.763830425297711	1
ENSG00000163864.15	NMNAT3	3	139677620	3_85	0	0.0171579757202412	6.49220937637243	1.05768406967964e-06	0.715233661084709	3
ENSG00000155893.12	PXYLP1	3	141238920	3_86	0	0.0239708007012023	5.88715633954976	1.3399404784763e-06	0.658210526709144	1
ENSG00000177311.11	ZBTB38	3	141406344	3_86	0	0.0313968787211056	8.20088623771463	2.44480744612612e-06	0.886633576621704	1
ENSG00000188582.8	PAQR9	3	142934670	3_87	0	0.0162812241131127	4.94047539463095	7.63753462136628e-07	0.284630206359386	2
ENSG00000069849.10	ATP1B3	3	141868720	3_87	0	0.0161415757184056	4.85716186309275	7.44433487055049e-07	-0.248433395260786	1
ENSG00000114126.17	TFDP2	3	142140460	3_87	0	0.0159888567889699	4.758129392797	7.22355622446491e-07	0.0677313468086348	1
ENSG00000175066.15	GK5	3	142214459	3_87	0	0.0159924694040973	4.76793458873838	7.24007748258947e-07	0	1
ENSG00000175054.14	ATR	3	142579130	3_87	0	0.016181995314078	4.87174457796465	7.48538216943057e-07	-0.0792219738466987	1
ENSG00000120756.12	PLS1	3	142596272	3_87	0	0.0168079104181159	5.23956879964141	8.36193271937635e-07	0.39370741160202	2
ENSG00000163710.7	PCOLCE2	3	142880978	3_87	0	0.0209963130947368	7.30099070083826	1.45553359023683e-06	0.876888280981308	1
ENSG00000175040.5	CHST2	3	143162040	3_87	0	0.0180755739223041	5.92717949541958	1.01727312634328e-06	0.683849618347642	1
ENSG00000181804.14	SLC9A9	3	143814895	3_88	0	0.0362623676891639	9.37083826180316	3.22650242698486e-06	1.09982964809834	2
ENSG00000181744.8	C3orf58	3	143971850	3_88	0	0.0257726261643437	6.08931493231501	1.490131196448e-06	0.650861043666927	1
ENSG00000163746.11	PLSCR2	3	146496339	3_90	0	0.0313597358701226	5.46554661278879	1.62743403941301e-06	0.378464380225448	1
ENSG00000188313.12	PLSCR1	3	146544557	3_90	0	0.0293161543689205	4.8180660528316	1.34114935874653e-06	0.00879650704234575	2
ENSG00000153002.11	CPB1	3	148791560	3_91	0	0.0132312583392356	6.68208066526391	8.39479818508879e-07	0.68170207609869	1
ENSG00000163754.17	GYG1	3	149030593	3_91	0	0.0110325395354919	4.94891080700725	5.18420916993587e-07	-0.250934328031247	1
ENSG00000071794.15	HLTF	3	149086082	3_91	0	0.0108021482826545	4.74775048170239	4.86962387363922e-07	0.0147161289950368	2
ENSG00000163755.8	HPS3	3	149144147	3_91	0	0.0129660103274609	6.48887236646983	7.98864259834249e-07	0.601734631274829	2
ENSG00000047457.13	CP	3	149222231	3_91	0	0.0205238306736821	10.8765063481901	2.11955766926339e-06	1.60314193078886	2
ENSG00000169908.11	TM4SF1	3	149378008	3_92	0	0.0293559650955277	5.13866423859968	1.4323330107481e-06	-0.334898877229023	1
ENSG00000114744.8	COMMD2	3	149752844	3_92	0	0.0284924082734701	4.85194090721176	1.31262919203772e-06	0.144777989261418	1
ENSG00000082996.19	RNF13	3	149812838	3_92	0	0.0283225783374225	4.79454383268516	1.28936974964803e-06	0.190481442212997	2
ENSG00000196428.12	TSC22D2	3	150410697	3_92	0	0.0919472305536155	16.2239181514665	1.41641917122987e-05	-2.10599521528429	1
ENSG00000163646.10	CLRN1	3	150972779	3_93	0	0.0495868334697418	13.6863728074691	6.44394964971584e-06	1.52890666044934	1
ENSG00000144895.11	EIF2A	3	150546641	3_93	0	0.025489079199183	7.27641590389497	1.76103934047906e-06	0.911116369973392	3
ENSG00000198843.12	SELENOT	3	150604339	3_93	0	0.0300814930496026	8.86639667067331	2.53246785757305e-06	-1.02818006508358	1
ENSG00000120742.10	SERP1	3	150590936	3_93	0	0.0198275662386882	4.87072513242699	9.16981192138471e-07	0.0943067576214252	2
ENSG00000144893.12	MED12L	3	150990035	3_93	0	0.0319649018405772	9.45008770502902	2.86818137332743e-06	-1.01498605633242	2
ENSG00000181631.6	P2RY13	3	151328520	3_93	0	0.0221493212621089	5.93060290804898	1.24725905437223e-06	-0.422477553516724	1
ENSG00000169313.9	P2RY12	3	151383903	3_93	0	0.0202683874609046	5.0811092114481	9.77856493940272e-07	0.435110037374937	2
ENSG00000198829.6	SUCNR1	3	151869445	3_94	0	0.0412828170056056	15.9835271067441	6.26526353189249e-06	1.82735121497456	2
ENSG00000169860.6	P2RY1	3	152834401	3_94	0	0.0538981576050952	18.563968314619	9.5004053437905e-06	-2.17069650421886	2
ENSG00000114790.12	ARHGEF26	3	154120579	3_95	0	0.0284079710856949	6.01618416176514	1.62277659767219e-06	-0.314590743982348	1
ENSG00000174953.13	DHX36	3	154324761	3_95	0	0.0251006287544728	5.42873190171889	1.29383945833199e-06	0.505648521159236	2
ENSG00000196549.10	MME	3	155023697	3_96	0	0.0305812992594604	7.91342770262302	2.29783038741733e-06	-0.898922954971858	1
ENSG00000240045.1	RP11-451G4.2	3	155293729	3_96	0	0.0669649236676619	15.4956138362242	9.85266144178886e-06	1.67053510179584	1
ENSG00000174928.15	C3orf33	3	155792761	3_96	0	0.0220815821517824	4.78997151137418	1.00429318286624e-06	-0.0142536981598549	1
ENSG00000169359.13	SLC33A1	3	155849630	3_96	0	0.0294478481777498	7.55065595782192	2.1112304666663e-06	-1.30422292905592	2
ENSG00000163655.15	GMPS	3	155870359	3_96	0	0.0415011643156772	10.8539431415297	4.27705879137129e-06	1.74920795542413	1
ENSG00000169282.17	KCNAB1	3	156037571	3_96	0	0.0244008411960445	5.74676487384592	1.33145233557152e-06	0.448267975947565	1
ENSG00000114850.6	SSR3	3	156554757	3_97	0	0.102030548914021	17.7460775127462	1.71921421760407e-05	-2.11678700186667	2
ENSG00000163659.12	TIPARP	3	156672810	3_97	0	0.0294586205985814	5.66524173206429	1.5846313715047e-06	0.456092784110142	2
ENSG00000163660.11	CCNL1	3	157160775	3_97	0	0.0611344355581237	12.7189067652939	7.38300372218086e-06	1.51053933712002	2
ENSG00000168779.19	SHOX2	3	158106320	3_98	0	0.0260827725879643	8.2150169437059	2.03450899892663e-06	-0.848578012445051	1
ENSG00000174891.12	RSRC1	3	158106320	3_98	0	0.0260827725879643	8.2150169437059	2.03450899892663e-06	-0.848578012445051	1
ENSG00000178053.17	MLF1	3	158576104	3_98	0	0.0182522611670038	4.79678973633963	8.31313346539758e-07	0.0724229648077715	1
ENSG00000168827.14	GFM1	3	158644737	3_98	0	0.020868890746653	6.07832218940613	1.2044269896283e-06	-0.664027220031375	1
ENSG00000079257.7	LXN	3	158672071	3_98	0	0.0190861929278869	5.22400032981122	9.467164031801e-07	0.413160648486417	2
ENSG00000118855.18	MFSD1	3	158732628	3_98	0	0.0183861824221192	4.8666859414469	8.49615217822268e-07	0.157578094667174	2
ENSG00000168811.6	IL12A	3	159988493	3_99	0	0.0175173732155111	8.7051139103415	1.44790756804145e-06	-0.943090819558465	1
ENSG00000113810.15	SMC4	3	160398964	3_99	0	0.0122759453179397	6.24418680254158	7.2782711163335e-07	1.33812793346448	2
ENSG00000186432.8	KPNA4	3	160565338	3_99	0	0.0121373942333355	5.04007146493319	5.80844056420355e-07	-0.0207512714191369	1
ENSG00000163590.13	PPM1L	3	160755120	3_99	0	0.0261784249599645	12.9604952963833	3.2215324404218e-06	1.78354720358598	1
ENSG00000169251.12	NMD3	3	161105371	3_99	0	0.0180449858441067	12.7977511986681	2.19274235378915e-06	-3.06947340186697	1
ENSG00000169255.13	B3GALNT1	3	161105371	3_99	0	0.0170188437275137	12.3753226804247	1.99978809677077e-06	-3.01236923933861	2
ENSG00000114209.14	PDCD10	3	167734716	3_103	0	0.0204420554372916	5.13321787688507	9.96349383875319e-07	-0.387966733172952	1
ENSG00000163536.12	SERPINI1	3	167735203	3_103	0	0.0577793874044116	15.1405084200681	8.30636075032635e-06	1.89353747715141	2
ENSG00000173905.8	GOLIM4	3	168093540	3_103	0	0.029971838493621	8.80179501324761	2.50485176884309e-06	-1.0316138205015	2
ENSG00000184378.2	ACTRT3	3	169769649	3_104	0	0.0432115627269933	20.2219926186489	8.29700433454436e-06	2.17977330011415	1
ENSG00000171757.15	LRRC34	3	169813035	3_104	0	0.0169548055785903	11.6537939668829	1.8761067525157e-06	-1.26447911465853	1
ENSG00000173890.16	GPR160	3	170037757	3_104	0	0.0083625471201253	5.13152443729919	4.07457556210609e-07	0.285100115950957	2
ENSG00000173889.15	PHC3	3	170181879	3_104	0	0.010928286538642	7.29386057510052	7.56844967978908e-07	-0.743556735346222	2
ENSG00000163558.12	PRKCI	3	170222257	3_104	0	0.0233861448261378	13.9677164725109	3.10156896557636e-06	1.62963942211859	1
ENSG00000163577.7	EIF5A2	3	170908871	3_104	0	0.00889198567471317	5.54577909086099	4.68229440656486e-07	-0.336692277943191	2
ENSG00000075651.15	PLD1	3	171708339	3_105	0	0.0377322213316423	9.50648324643508	3.40588246966367e-06	-1.28676473502702	2
ENSG00000121858.10	TNFSF10	3	172523209	3_105	0	0.0261263114765188	5.97284319627964	1.48168747741514e-06	-0.529021273224812	1
ENSG00000144959.9	NCEH1	3	172673586	3_106	0	0.0220670189680472	6.15437062561045	1.28950999194571e-06	0.721220495725409	1
ENSG00000177565.16	TBL1XR1	3	177227920	3_109	0	0.0269343627734645	12.4080293554058	3.17326918439675e-06	1.36462316296751	1
ENSG00000172667.10	ZMAT3	3	179072373	3_110	0	0.025576577061239	4.85769153861031	1.17969503766683e-06	0.0482846457625297	2
ENSG00000171121.16	KCNMB3	3	179266787	3_110	0	0.0253109553580345	4.75758831676399	1.14338579822556e-06	0.0809402801606168	1
ENSG00000171109.18	MFN1	3	179348516	3_110	0	0.0254188751556809	4.79838455946838	1.15810723775683e-06	0.0216078831665697	2
ENSG00000114450.9	GNB4	3	179451170	3_110	0	0.0348413019444831	7.82749845107687	2.58949312561901e-06	-0.965034416541419	2
ENSG00000136518.16	ACTL6A	3	179560980	3_110	0	0.0253024290834757	4.75435921720067	1.14222485169286e-06	-0.22374976802394	1
ENSG00000163728.10	TTC14	3	180601678	3_111	0	0.00865241785176663	5.37980438674765	4.41978726475131e-07	-1.39240138149613	1
ENSG00000145075.11	CCDC39	3	180870597	3_111	0	0.0167573288261151	14.8442031047411	2.36188678656816e-06	2.72793947519334	1
ENSG00000205981.6	DNAJC19	3	180990173	3_111	1	0.285418245462458	43.3490413747949	0.000117478563319408	-6.53142695060581	1
ENSG00000058063.15	ATP11B	3	182793079	3_112	0	0.0162409710751794	4.8234824302303	7.43823834776642e-07	-0.130461173775524	1
ENSG00000176597.11	B3GNT5	3	183210985	3_112	0	0.0162361579036093	4.82065059275345	7.43166830191162e-07	-0.1130596870568	1
ENSG00000114796.15	KLHL24	3	183637617	3_112	0	0.0569741317170627	16.8938862029195	9.13912624373995e-06	-2.28308749973557	1
ENSG00000163872.15	YEATS2	3	183698553	3_112	0	0.0162079571292084	4.80404296642091	7.39320177430499e-07	-0.274610786000961	1
ENSG00000180834.7	MAP6D1	3	183829177	3_112	0	0.0171880803058495	5.3650485443768	8.75585229737836e-07	-0.576217928781258	1
ENSG00000175193.13	PARL	3	183884463	3_112	0	0.021675523043621	7.58384188794704	1.56083233256779e-06	-1.07984703797297	1
ENSG00000114770.16	ABCC5	3	184019094	3_112	0	0.0202857972194991	6.94961180099482	1.33859754029908e-06	-0.856373119430997	1
ENSG00000161203.13	AP2M1	3	184174505	3_113	0	0.165283158563328	25.1421703071539	3.94574272346941e-05	2.56034886691832	2
ENSG00000161204.11	ABCF3	3	184187189	3_113	0	0.0236732704377458	6.11702680403166	1.37497891914755e-06	-0.682743856191172	1
ENSG00000175166.16	PSMD2	3	184298477	3_113	0	0.0535567816420168	13.9820044153953	7.11019158541788e-06	1.67125573745765	3
ENSG00000114859.15	CLCN2	3	184362172	3_113	0	0.0210548255221407	4.99447558283458	9.98479006163942e-07	0.334285015058853	1
ENSG00000182580.2	EPHB3	3	184593150	3_113	0	0.0505565324110553	13.4228873475527	6.44348201861498e-06	1.4951203419626	2
ENSG00000177383.4	MAGEF1	3	184637317	3_113	0	0.0289883037922045	8.05974083605832	2.21840726031728e-06	0.837290899834534	2
ENSG00000156931.15	VPS8	3	184806704	3_113	0	0.224591643888625	28.3110247654932	6.037353151649e-05	-3.64794747447476	3
ENSG00000113790.10	EHHADH	3	185264443	3_113	0	0.0446580062831382	12.2225925951735	5.18274764913402e-06	2.12986458956152	2
ENSG00000073803.13	MAP3K13	3	185283327	3_113	0	0.0329123290468389	9.28037278176	2.90015650383232e-06	1.82467635815395	2
ENSG00000113905.4	HRG	3	186660595	3_114	0	0.0162649188203077	4.74824711021536	7.33301560857721e-07	-0.104306933938953	1
ENSG00000163898.9	LIPH	3	185548611	3_114	0	0.0295244888015911	10.45782632816	2.93171135337496e-06	1.12307543341593	2
ENSG00000163904.12	SENP2	3	185582801	3_114	0	0.0163248658997858	4.78339203275825	7.41451921617219e-07	-0.238068178308449	1
ENSG00000244405.7	ETV5	3	186110676	3_114	0	0.0434559709506985	14.1804733748059	5.85110084736435e-06	-2.07703874977372	1
ENSG00000213139.7	CRYGS	3	186546503	3_114	0	0.0196703215615518	6.56550436683122	1.22624415683305e-06	-0.668504508904188	2
ENSG00000156976.16	EIF4A2	3	186783242	3_114	0	0.0246935176557245	8.74333499117619	2.05001706236848e-06	0.966628852655529	1
ENSG00000163918.10	RFC4	3	186807308	3_114	0	0.0170566030647552	5.20234513816308	8.42537230364294e-07	-0.293230180783993	1
ENSG00000181092.9	ADIPOQ	3	186852664	3_114	0	0.0272343338216829	9.68265891138557	2.50385276091615e-06	1.09634220919654	1
ENSG00000073849.14	ST6GAL1	3	186931314	3_114	0	0.0469478619803762	14.9279117376921	6.65445165989106e-06	1.61423373757715	1
ENSG00000136514.2	RTP4	3	187367009	3_115	0	0.0155778392526885	5.69251083604611	8.41992999754208e-07	-0.547220088894695	2
ENSG00000145012.13	LPP	3	188128522	3_115	0	0.112713001018201	24.8625486209747	2.66082955243263e-05	2.66761911357907	3
ENSG00000196083.9	IL1RAP	3	190564034	3_117	0	0.00810158942542982	5.00900291431198	3.85317657404594e-07	-0.220394354081598	1
ENSG00000152492.13	CCDC50	3	191328981	3_117	0	0.0159136373677521	11.3902757850049	1.72108014167812e-06	-1.33354597977686	1
ENSG00000127252.5	HRASLS	3	193241004	3_118	0	0.0187569299720295	4.74598798772295	8.45251185303676e-07	-0.00278588740934841	1
ENSG00000198836.8	OPA1	3	193596806	3_118	0	0.027082859274421	8.26439313123937	2.12521502650874e-06	1.12634572861084	2
ENSG00000178732.5	GP5	3	194396413	3_119	0	0.0249887109554789	4.88010657695381	1.15789867528277e-06	-0.204420823886049	2
ENSG00000133657.14	ATP13A3	3	194498003	3_119	0	0.0262131986969034	5.33886580541809	1.32882081100598e-06	0.379150958802051	1
ENSG00000145014.17	TMEM44	3	194588254	3_119	0	0.0530173443276423	12.1286328004397	6.1055840540501e-06	-1.4292785334477	2
ENSG00000041802.10	LSG1	3	194648850	3_119	0	0.0370115330814089	8.65481816770574	3.04153220653278e-06	-1.00656151822132	1
ENSG00000185112.5	FAM43A	3	194686238	3_119	0	0.0758493177803858	15.6188625791506	1.12486001550938e-05	-1.81849647742346	1
ENSG00000173950.15	XXYLT1	3	195263686	3_120	0	0.0204541336330418	4.85419478740235	9.42748142410059e-07	-0.017902376091265	2
ENSG00000114331.13	ACAP2	3	195443027	3_120	0	0.0204462877316945	4.82045690123781	9.35836692692044e-07	0.156277057239927	1
ENSG00000176945.16	MUC20	3	195752366	3_120	0	0.0395335232221782	10.820378514467	4.06167687645454e-06	-1.16666376155334	1
ENSG00000061938.16	TNK2	3	195870036	3_120	0	0.0751736314052408	17.3216450329671	1.23638025697477e-05	1.99165621455914	2
ENSG00000072274.12	TFRC	3	196082264	3_120	0	0.0208850402085821	5.09903201849679	1.01116132789412e-06	0.511303457529692	2
ENSG00000163958.13	ZDHHC19	3	196202381	3_120	0	0.0343589812001457	10.3058671994261	3.36218972403843e-06	1.38972499771572	1
ENSG00000163959.9	SLC51A	3	196111568	3_120	0	0.0216776043747073	5.30677271959466	1.09229305077824e-06	-0.113162948007381	3
ENSG00000145107.15	TM4SF19	3	196339356	3_121	0	0.0441094919264773	23.3303087888172	9.77124581897258e-06	-3.36634937663022	1
ENSG00000163960.11	UBXN7	3	196422294	3_121	0	0.323349346752155	30.5083792084003	9.36674119096761e-05	-4.44256895960428	2
ENSG00000163961.4	RNF168	3	196504201	3_121	0	0.0115872986846366	6.6684825037348	7.33679888946319e-07	0.575743736099133	2
ENSG00000185798.7	WDR53	3	196567884	3_121	0	0.0105144053130436	6.94819586977861	6.93671998796671e-07	1.2541599314605	1
ENSG00000174013.7	FBXO45	3	196568683	3_121	0	0.00931394564044663	4.81296379559651	4.25641230954097e-07	-0.205535368113304	1
ENSG00000174004.5	NRROS	3	196605863	3_121	0	0.0122535722940055	7.35492357732467	8.55732996939112e-07	-0.773298986226802	2
ENSG00000163964.14	PIGX	3	196712777	3_121	0	0.0206798787797717	12.2912214435673	2.41346179673277e-06	-1.33246308625792	1
ENSG00000180370.10	PAK2	3	196740003	3_121	0	0.00996023701869408	5.37404815017658	5.08239743687055e-07	-0.476082344057387	2
ENSG00000119231.10	SENP5	3	196872053	3_121	0	0.021037397978105	12.0831059064117	2.41361503033455e-06	1.84706347357931	1
ENSG00000114503.10	NCBP2	3	196981304	3_121	0	0.0109172713022289	6.17103257500786	6.39689671625487e-07	-0.429730613817081	1
ENSG00000270170.1	NCBP2-AS2	3	196943079	3_121	0	0.146769382014003	30.3887231238772	4.23492101358372e-05	3.02699219096069	1
ENSG00000119227.7	PIGZ	3	196929901	3_121	0	0.0102378524038307	5.70415513100853	5.54494942173407e-07	0.329207727640462	2
ENSG00000163975.11	MELTF	3	197029300	3_121	0	0.0117457320655729	7.51440439312896	8.38054089842731e-07	-1.42948640097235	2
ENSG00000161267.11	BDH1	3	197573383	3_122	0	0.0764740095062824	18.285397136599	1.32774799602197e-05	-1.89187999925329	1
ENSG00000122068.12	FYTTD1	3	197738792	3_122	0	0.018948732979026	4.81714410707888	8.66696836310282e-07	0.166559479582723	1
ENSG00000186001.12	LRCH3	3	197791099	3_122	0	0.0188532967136061	4.76885334854635	8.53686997130769e-07	-0.0611211956872692	1
ENSG00000182899.14	RPL35A	3	197950071	3_122	0	0.0195529603576088	5.11737286071085	9.50073004430225e-07	-0.292473562160825	1
ENSG00000114473.13	IQCG	3	197956880	3_122	0	0.0250343691962555	7.48385573181025	1.77893244651105e-06	-0.848084912440983	1
ENSG00000185621.11	LMLN	3	197960381	3_122	0	0.0197252563591062	5.20129861086272	9.74163471576845e-07	-0.321467197917762	2
ENSG00000250312.6	ZNF718	4	267367	4_1	0	0.0177872105419024	5.55660797257104	9.38458344318488e-07	-0.571865366160536	1
ENSG00000131127.13	ZNF141	4	334691	4_1	0	0.0231611067229842	8.08278256737653	1.77753270724552e-06	-0.913107985780999	1
ENSG00000215375.6	MYL5	4	739111	4_2	0	0.157978697308972	25.8267685855739	3.87405691035649e-05	-3.40467820031173	1
ENSG00000169026.12	MFSD7	4	712312	4_2	0	0.0321281121189275	11.0948651510407	3.38457881384965e-06	-2.43976149917926	1
ENSG00000185619.18	PCGF3	4	712312	4_2	0	0.0217241089736491	7.3135049568155	1.5085681332838e-06	-2.05420112688944	4
ENSG00000168993.14	CPLX1	4	826844	4_2	0	0.0736737448634076	17.2406673701686	1.20604695218735e-05	1.47721832189984	1
ENSG00000178950.16	GAK	4	886306	4_2	0	0.0559677774934397	15.9362753777562	8.46880793802048e-06	-2.18808899771629	1
ENSG00000127419.16	TMEM175	4	932335	4_2	0	0.023646081707048	6.69992004066647	1.50427141336037e-06	-0.494866165743236	1
ENSG00000145214.13	DGKQ	4	987108	4_2	0	0.0201419255155466	5.31049185033468	1.01562440703734e-06	0.305832836237106	1
ENSG00000127415.12	IDUA	4	971991	4_2	0	0.0187889613001876	4.74870070241549	8.47178580336299e-07	0.20818644611195	2
ENSG00000145217.13	SLC26A1	4	993488	4_2	0	0.0210986957091792	6.11463461263823	1.22496453659269e-06	-1.13215012553943	1
ENSG00000127418.14	FGFRL1	4	1008209	4_2	0	0.0377756629885061	11.3181046040604	4.05959954795614e-06	-0.992913979900959	1
ENSG00000159674.11	SPON2	4	1166771	4_2	0	0.0205504750945792	5.64066450822319	1.10065074814483e-06	-0.860060445174249	2
ENSG00000159692.15	CTBP1	4	1250249	4_2	0	0.0205567014674592	5.76340746031342	1.12494204786447e-06	-1.39446593819912	1
ENSG00000090316.15	MAEA	4	1290364	4_2	0	0.0194306884720193	5.02225158168527	9.26582406728505e-07	0.270841634052082	3
[truncated: 6,697 more rows]
